# Supplementary material for: Mutators can drive the evolution of multi-resistance to antibiotics
Source: PLoS Genet. 2023 Jun 13;19(6):e1010791. doi: 10.1371/journal.pgen.1010791 (PMC10292718; doi:10.1371/journal.pgen.1010791)
Supplement: S2 File — (ZIP) [file pgen.1010791.s005.zip]

Archive with 31 entries (31 files):
- 058825_lowB7190B7.gd
- 058826_lowC10190E2.gd
- 058827_lowC6190D4.gd
- 058828_lowD10190F6.gd
- 058829_lowE10190H4.gd
- 058830_lowE4190G4.gd
- 058831_lowF4190I2.gd
- 058832_lowF6190I4.gd
- 058833_lowG3190J5.gd
- 058834_lowG9190K5.gd
- 058835_intermediateB4175B4.gd
- 058836_intermediateB5175B5.gd
- 058837_intermediateB6175B6.gd
- 058838_intermediateC10175E2.gd
- 058839_intermediateC4175D2.gd
- 058840_intermediateD10175F6.gd
- 058841_intermediateE2175G2.gd
- 058842_intermediateE4175G4.gd
- 058843_intermediateG2175J4.gd
- 058844_intermediateG9175K5.gd
- 058845_highC11150E3.gd
- 058846_highC4150D2.gd
- 058847_highD8150F4.gd
- 058848_highE8150H2.gd
- 058849_highF10150J2.gd
- 058850_highF3150H7.gd
- 058851_highF5150I3.gd
- 058852_highG11150K7.gd
- 058853_highG5150J7.gd
- 058854_highG7150K3.gd
- key.csv
