# Supplementary material for: Mutators can drive the evolution of multi-resistance to antibiotics
Source: PLoS Genet. 2023 Jun 13;19(6):e1010791. doi: 10.1371/journal.pgen.1010791 (PMC10292718; doi:10.1371/journal.pgen.1010791)
Supplement: S2 File — (ZIP) [file pgen.1010791.s005.zip › 058825_lowB7190B7.gd]

#=GENOME_DIFF	1.0
#=CREATED	17:16:47 06 May 2022
#=PROGRAM	breseq 0.36.1 
#=COMMAND	/mnt/fls01-home01/mqbssdgg/breseq-0.36.1-Linux-x86_64/bin/breseq -r BW25113-fixed.gb -o 058825_lowB7190B7 058825_lowB7190B7_1_trimmed.fastq.gz 058825_lowB7190B7_2_trimmed.fastq.gz 058825_lowB7190B7_U1_trimmed.fastq.gz 058825_lowB7190B7_U2_trimmed.fastq.gz
#=REFSEQ	BW25113-fixed.gb
#=READSEQ	058825_lowB7190B7_1_trimmed.fastq.gz
#=READSEQ	058825_lowB7190B7_2_trimmed.fastq.gz
#=READSEQ	058825_lowB7190B7_U1_trimmed.fastq.gz
#=READSEQ	058825_lowB7190B7_U2_trimmed.fastq.gz
#=CONVERTED-BASES	327095142
#=CONVERTED-READS	1346165
#=INPUT-BASES	327129252
#=INPUT-READS	1346421
#=MAPPED-BASES	325018364
#=MAPPED-READS	1332630
SNP	1	50	CP009273	13879	A
SNP	2	51	CP009273	19617	C
SNP	3	54	CP009273	107258	G
SNP	4	55	CP009273	128077	A
SNP	5	57	CP009273	244229	T
SNP	6	58	CP009273	246189	A
SNP	7	59	CP009273	374745	G
DEL	8	60	CP009273	375478	1	repeat_length=1	repeat_new_copies=9	repeat_ref_copies=10	repeat_seq=G
SNP	9	62	CP009273	481275	T
SNP	10	63	CP009273	544586	T
INS	11	64	CP009273	665290	G	repeat_length=1	repeat_new_copies=7	repeat_ref_copies=6	repeat_seq=G
SNP	12	68	CP009273	1108246	T
SNP	13	70	CP009273	1264993	G
SNP	14	76	CP009273	1438369	C
SNP	15	85	CP009273	1514253	G
INS	16	86	CP009273	1677314	C	repeat_length=1	repeat_new_copies=7	repeat_ref_copies=6	repeat_seq=C
SNP	17	87	CP009273	1697966	C
INS	18	90	CP009273	1704908	A	repeat_length=1	repeat_new_copies=8	repeat_ref_copies=7	repeat_seq=A
SNP	19	93	CP009273	1757752	A
SNP	20	95	CP009273	1841105	G
SNP	21	96	CP009273	1902909	G
SNP	22	98	CP009273	1985889	A
SNP	23	99	CP009273	2031382	G
SNP	24	100	CP009273	2056513	C
SNP	25	101	CP009273	2175089	T
SNP	26	103	CP009273	2332685	C
SNP	27	104	CP009273	2355567	T
SNP	28	106	CP009273	2409960	A
INS	29	107	CP009273	2478376	C	repeat_length=1	repeat_new_copies=7	repeat_ref_copies=6	repeat_seq=C
SNP	30	108	CP009273	2590129	A
INS	31	109	CP009273	2759153	C	repeat_length=1	repeat_new_copies=8	repeat_ref_copies=7	repeat_seq=C
DEL	32	110	CP009273	2979902	1	repeat_length=1	repeat_new_copies=6	repeat_ref_copies=7	repeat_seq=A
SNP	33	111	CP009273	3051424	T
DEL	34	112	CP009273	3094398	1	repeat_length=1	repeat_new_copies=6	repeat_ref_copies=7	repeat_seq=C
SNP	35	114	CP009273	3307546	A
SNP	36	116	CP009273	3557410	C
SNP	37	117	CP009273	3785532	C
SNP	38	118	CP009273	3883049	G
DEL	39	119	CP009273	3925013	1	repeat_length=1	repeat_new_copies=4	repeat_ref_copies=5	repeat_seq=T
SNP	40	120	CP009273	3965707	G
DEL	41	121	CP009273	4038180	1	repeat_length=1	repeat_new_copies=4	repeat_ref_copies=5	repeat_seq=A
SNP	42	122	CP009273	4158400	A
SUB	43	123,124	CP009273	4158403	2	TG
SNP	44	125	CP009273	4158499	A
SNP	45	126	CP009273	4172719	G
SNP	46	127	CP009273	4220034	T
SNP	47	129	CP009273	4435380	T
SNP	48	130	CP009273	4543370	C
DEL	49	132	CP009273	4596147	1	repeat_length=1	repeat_new_copies=7	repeat_ref_copies=8	repeat_seq=G
RA	50	.	CP009273	13879	0	G	A	consensus_score=228.6	frequency=1	major_base=A	major_cov=27/31	major_frequency=1.000e+00	minor_base=N	minor_cov=0/0	new_cov=27/31	polymorphism_frequency=1.000e+00	polymorphism_score=NA	prediction=consensus	ref_cov=0/0	total_cov=27/31
RA	51	.	CP009273	19617	0	T	C	consensus_score=284.3	frequency=1	major_base=C	major_cov=31/41	major_frequency=1.000e+00	minor_base=N	minor_cov=0/0	new_cov=31/41	polymorphism_frequency=1.000e+00	polymorphism_score=NA	prediction=consensus	ref_cov=0/0	total_cov=31/41
RA	52	.	CP009273	30880	0	C	T	bias_e_value=2864360	bias_p_value=0.618456	consensus_reject=FREQUENCY_CUTOFF	consensus_score=100.1	fisher_strand_p_value=0.297476	frequency=6.812e-01	ks_quality_p_value=0.894706	major_base=T	major_cov=29/18	major_frequency=6.812e-01	minor_base=C	minor_cov=10/12	new_cov=29/18	polymorphism_frequency=6.812e-01	polymorphism_score=71.1	prediction=polymorphism	ref_cov=10/12	total_cov=39/30
RA	53	.	CP009273	45566	0	C	T	bias_e_value=4631470	bias_p_value=1	consensus_reject=FREQUENCY_CUTOFF	consensus_score=78.3	fisher_strand_p_value=1	frequency=3.529e-01	ks_quality_p_value=1	major_base=C	major_cov=25/19	major_frequency=6.471e-01	minor_base=T	minor_cov=13/11	new_cov=13/11	polymorphism_frequency=3.529e-01	polymorphism_score=80.6	prediction=polymorphism	ref_cov=25/19	total_cov=39/30
RA	54	.	CP009273	107258	0	A	G	consensus_score=252.0	frequency=1	major_base=G	major_cov=36/29	major_frequency=1.000e+00	minor_base=N	minor_cov=0/0	new_cov=36/29	polymorphism_frequency=1.000e+00	polymorphism_score=NA	prediction=consensus	ref_cov=0/0	total_cov=36/29
RA	55	.	CP009273	128077	0	G	A	bias_e_value=3645180	bias_p_value=0.787046	consensus_score=238.1	fisher_strand_p_value=0.428571	frequency=1	ks_quality_p_value=0.987281	major_base=A	major_cov=36/26	major_frequency=9.841e-01	minor_base=C	minor_cov=0/1	new_cov=36/26	polymorphism_frequency=9.841e-01	polymorphism_score=-4.0	prediction=consensus	ref_cov=0/0	total_cov=36/27
RA	56	.	CP009273	171792	1	.	G	bias_e_value=2801490	bias_p_value=0.604881	consensus_reject=FREQUENCY_CUTOFF	consensus_score=138.2	fisher_strand_p_value=0.256045	frequency=6.607e-01	ks_quality_p_value=1	major_base=G	major_cov=18/19	major_frequency=6.607e-01	minor_base=.	minor_cov=13/6	new_cov=18/19	polymorphism_frequency=6.607e-01	polymorphism_score=77.0	prediction=polymorphism	ref_cov=13/6	total_cov=31/25
RA	57	.	CP009273	244229	0	C	T	consensus_score=347.3	frequency=1	major_base=T	major_cov=33/54	major_frequency=1.000e+00	minor_base=N	minor_cov=0/0	new_cov=33/54	polymorphism_frequency=1.000e+00	polymorphism_score=NA	prediction=consensus	ref_cov=0/0	total_cov=33/54
RA	58	.	CP009273	246189	0	G	A	consensus_score=199.2	frequency=1	major_base=A	major_cov=20/29	major_frequency=1.000e+00	minor_base=N	minor_cov=0/0	new_cov=20/29	polymorphism_frequency=1.000e+00	polymorphism_score=NA	prediction=consensus	ref_cov=0/0	total_cov=20/29
RA	59	.	CP009273	374745	0	A	G	consensus_score=235.6	frequency=1	major_base=G	major_cov=36/24	major_frequency=1.000e+00	minor_base=N	minor_cov=0/0	new_cov=36/24	polymorphism_frequency=1.000e+00	polymorphism_score=NA	prediction=consensus	ref_cov=0/0	total_cov=36/24
RA	60	.	CP009273	375478	0	G	.	bias_e_value=4630860	bias_p_value=0.999869	consensus_score=445.1	fisher_strand_p_value=1	frequency=1	ks_quality_p_value=0.983833	major_base=.	major_cov=85/8	major_frequency=9.789e-01	minor_base=G	minor_cov=2/0	new_cov=85/8	polymorphism_frequency=9.789e-01	polymorphism_score=1.6	prediction=consensus	ref_cov=2/0	total_cov=87/8
RA	61	.	CP009273	384130	0	C	.	bias_e_value=4631470	bias_p_value=1	consensus_reject=FREQUENCY_CUTOFF	consensus_score=195.0	fisher_strand_p_value=1	frequency=2.877e-01	ks_quality_p_value=1	major_base=C	major_cov=24/28	major_frequency=7.123e-01	minor_base=.	minor_cov=9/12	new_cov=9/12	polymorphism_frequency=2.877e-01	polymorphism_score=82.8	prediction=polymorphism	ref_cov=24/28	total_cov=33/40
RA	62	.	CP009273	481275	0	C	T	bias_e_value=4631470	bias_p_value=1	consensus_score=345.0	fisher_strand_p_value=1	frequency=1	ks_quality_p_value=1	major_base=T	major_cov=43/43	major_frequency=9.885e-01	minor_base=G	minor_cov=0/1	new_cov=43/43	polymorphism_frequency=9.885e-01	polymorphism_score=NA	prediction=consensus	ref_cov=0/0	total_cov=43/44
RA	63	.	CP009273	544586	0	C	T	consensus_score=319.1	frequency=1	major_base=T	major_cov=43/37	major_frequency=1.000e+00	minor_base=N	minor_cov=0/0	new_cov=43/37	polymorphism_frequency=1.000e+00	polymorphism_score=NA	prediction=consensus	ref_cov=0/0	total_cov=43/37
RA	64	.	CP009273	665290	1	.	G	bias_e_value=2446330	bias_p_value=0.528197	consensus_score=262.8	fisher_strand_p_value=0.204126	frequency=1	ks_quality_p_value=0.999109	major_base=G	major_cov=37/29	major_frequency=9.706e-01	minor_base=.	minor_cov=0/2	new_cov=37/29	polymorphism_frequency=9.706e-01	polymorphism_score=0.7	prediction=consensus	ref_cov=0/2	total_cov=37/31
RA	65	.	CP009273	1019869	0	C	T	bias_e_value=3553290	bias_p_value=0.767205	consensus_reject=FREQUENCY_CUTOFF	consensus_score=105.1	fisher_strand_p_value=0.557089	frequency=6.970e-01	ks_quality_p_value=0.719369	major_base=T	major_cov=12/34	major_frequency=6.970e-01	minor_base=C	minor_cov=7/13	new_cov=12/34	polymorphism_frequency=6.970e-01	polymorphism_score=63.8	prediction=polymorphism	ref_cov=7/13	total_cov=19/47
RA	66	.	CP009273	1092574	0	C	A	bias_e_value=4631470	bias_p_value=1	consensus_reject=FREQUENCY_CUTOFF	consensus_score=26.9	fisher_strand_p_value=1	frequency=3.902e-01	ks_quality_p_value=1	major_base=C	major_cov=6/19	major_frequency=6.098e-01	minor_base=A	minor_cov=3/13	new_cov=3/13	polymorphism_frequency=3.902e-01	polymorphism_score=42.0	prediction=polymorphism	ref_cov=6/19	total_cov=9/32
RA	67	.	CP009273	1092962	1	.	C	bias_e_value=2225810	bias_p_value=0.480583	consensus_reject=FREQUENCY_CUTOFF	consensus_score=57.4	fisher_strand_p_value=0.175324	frequency=4.651e-01	ks_quality_p_value=1	major_base=.	major_cov=15/8	major_frequency=5.349e-01	minor_base=C	minor_cov=17/3	new_cov=17/3	polymorphism_frequency=4.651e-01	polymorphism_score=97.0	prediction=polymorphism	ref_cov=15/8	total_cov=32/11
RA	68	.	CP009273	1108246	0	C	T	consensus_score=198.3	frequency=1	major_base=T	major_cov=30/19	major_frequency=1.000e+00	minor_base=N	minor_cov=0/0	new_cov=30/19	polymorphism_frequency=1.000e+00	polymorphism_score=NA	prediction=consensus	ref_cov=0/0	total_cov=30/19
RA	69	.	CP009273	1264907	0	G	T	bias_e_value=3277260	bias_p_value=0.707608	consensus_reject=FREQUENCY_CUTOFF	consensus_score=88.1	fisher_strand_p_value=0.340754	frequency=2.500e-01	ks_quality_p_value=1	major_base=G	major_cov=15/21	major_frequency=7.500e-01	minor_base=T	minor_cov=7/5	new_cov=7/5	polymorphism_frequency=2.500e-01	polymorphism_score=31.4	prediction=polymorphism	ref_cov=15/21	total_cov=22/26
RA	70	.	CP009273	1264993	0	A	G	bias_e_value=4631470	bias_p_value=1	consensus_score=102.9	fisher_strand_p_value=1	frequency=1	ks_quality_p_value=1	major_base=G	major_cov=17/14	major_frequency=9.118e-01	minor_base=T	minor_cov=2/1	new_cov=17/14	polymorphism_frequency=9.118e-01	polymorphism_score=-6.1	prediction=consensus	ref_cov=1/2	total_cov=20/17
RA	71	.	CP009273	1265182	0	C	T	bias_e_value=4620630	bias_p_value=0.99766	consensus_reject=FREQUENCY_CUTOFF	consensus_score=71.1	fisher_strand_p_value=1	frequency=2.059e-01	ks_quality_p_value=0.932368	major_base=C	major_cov=16/11	major_frequency=7.941e-01	minor_base=T	minor_cov=4/3	new_cov=4/3	polymorphism_frequency=2.059e-01	polymorphism_score=16.9	prediction=polymorphism	ref_cov=16/11	total_cov=23/16
RA	72	.	CP009273	1277557	0	A	G	bias_e_value=4543700	bias_p_value=0.981049	consensus_reject=FREQUENCY_CUTOFF	consensus_score=62.5	fisher_strand_p_value=1	frequency=3.824e-01	ks_quality_p_value=0.81174	major_base=A	major_cov=22/20	major_frequency=6.176e-01	minor_base=G	minor_cov=14/12	new_cov=14/12	polymorphism_frequency=3.824e-01	polymorphism_score=87.6	prediction=polymorphism	ref_cov=22/20	total_cov=36/32
RA	73	.	CP009273	1282249	0	A	G	bias_e_value=3036980	bias_p_value=0.655728	consensus_reject=FREQUENCY_CUTOFF	consensus_score=65.2	fisher_strand_p_value=0.29549	frequency=2.973e-01	ks_quality_p_value=1	major_base=A	major_cov=9/17	major_frequency=7.027e-01	minor_base=G	minor_cov=6/5	new_cov=6/5	polymorphism_frequency=2.973e-01	polymorphism_score=23.1	prediction=polymorphism	ref_cov=9/17	total_cov=17/24
RA	74	.	CP009273	1282287	0	T	A	bias_e_value=1299250	bias_p_value=0.280527	consensus_reject=FREQUENCY_CUTOFF	consensus_score=44.4	fisher_strand_p_value=0.0793947	frequency=3.947e-01	ks_quality_p_value=1	major_base=T	major_cov=5/18	major_frequency=6.053e-01	minor_base=A	minor_cov=8/7	new_cov=8/7	polymorphism_frequency=3.947e-01	polymorphism_score=31.5	prediction=polymorphism	ref_cov=5/18	total_cov=13/25
RA	75	.	CP009273	1410038	0	C	T	bias_e_value=4536230	bias_p_value=0.979436	consensus_reject=FREQUENCY_CUTOFF	consensus_score=44.4	fisher_strand_p_value=0.804175	frequency=5.821e-01	ks_quality_p_value=1	major_base=T	major_cov=20/19	major_frequency=5.821e-01	minor_base=C	minor_cov=16/12	new_cov=20/19	polymorphism_frequency=5.821e-01	polymorphism_score=93.4	prediction=polymorphism	ref_cov=16/12	total_cov=36/31
RA	76	.	CP009273	1438369	0	T	C	consensus_score=130.3	frequency=1	major_base=C	major_cov=16/18	major_frequency=1.000e+00	minor_base=N	minor_cov=0/0	new_cov=16/18	polymorphism_frequency=1.000e+00	polymorphism_score=NA	prediction=consensus	ref_cov=0/0	total_cov=16/18
RA	77	.	CP009273	1460458	0	T	C	bias_e_value=4504510	bias_p_value=0.972587	consensus_reject=FREQUENCY_CUTOFF	consensus_score=172.1	fisher_strand_p_value=0.777682	frequency=2.250e-01	ks_quality_p_value=0.996779	major_base=T	major_cov=21/41	major_frequency=7.750e-01	minor_base=C	minor_cov=5/13	new_cov=5/13	polymorphism_frequency=2.250e-01	polymorphism_score=49.1	prediction=polymorphism	ref_cov=21/41	total_cov=32/54
RA	78	.	CP009273	1460467	0	G	A	bias_e_value=4490670	bias_p_value=0.9696	consensus_reject=FREQUENCY_CUTOFF	consensus_score=159.4	fisher_strand_p_value=1	frequency=2.317e-01	ks_quality_p_value=0.763781	major_base=G	major_cov=25/38	major_frequency=7.683e-01	minor_base=A	minor_cov=8/11	new_cov=8/11	polymorphism_frequency=2.317e-01	polymorphism_score=55.6	prediction=polymorphism	ref_cov=25/38	total_cov=33/52
RA	79	.	CP009273	1460515	0	G	C	bias_e_value=3156900	bias_p_value=0.68162	consensus_reject=FREQUENCY_CUTOFF	consensus_score=132.1	fisher_strand_p_value=0.40409	frequency=2.812e-01	ks_quality_p_value=0.785413	major_base=G	major_cov=19/27	major_frequency=7.188e-01	minor_base=C	minor_cov=10/8	new_cov=10/8	polymorphism_frequency=2.812e-01	polymorphism_score=64.4	prediction=polymorphism	ref_cov=19/27	total_cov=29/35
RA	80	.	CP009273	1460537	0	A	C	bias_e_value=4453380	bias_p_value=0.961549	consensus_reject=FREQUENCY_CUTOFF	consensus_score=109.9	fisher_strand_p_value=0.735825	frequency=2.157e-01	ks_quality_p_value=1	major_base=A	major_cov=18/22	major_frequency=7.843e-01	minor_base=C	minor_cov=6/5	new_cov=6/5	polymorphism_frequency=2.157e-01	polymorphism_score=22.0	prediction=polymorphism	ref_cov=18/22	total_cov=24/27
RA	81	.	CP009273	1460689	0	A	G	bias_e_value=3556800	bias_p_value=0.767965	consensus_reject=FREQUENCY_CUTOFF	consensus_score=65.9	fisher_strand_p_value=0.401584	frequency=2.564e-01	ks_quality_p_value=1	major_base=A	major_cov=9/20	major_frequency=7.436e-01	minor_base=G	minor_cov=1/9	new_cov=1/9	polymorphism_frequency=2.564e-01	polymorphism_score=24.9	prediction=polymorphism	ref_cov=9/20	total_cov=10/31
RA	82	.	CP009273	1460695	0	T	G	bias_e_value=3592170	bias_p_value=0.775601	consensus_reject=FREQUENCY_CUTOFF	consensus_score=69.5	fisher_strand_p_value=0.410052	frequency=2.195e-01	ks_quality_p_value=1	major_base=T	major_cov=9/23	major_frequency=7.805e-01	minor_base=G	minor_cov=1/8	new_cov=1/8	polymorphism_frequency=2.195e-01	polymorphism_score=13.7	prediction=polymorphism	ref_cov=9/23	total_cov=10/31
RA	83	.	CP009273	1461046	0	C	T	bias_e_value=3672710	bias_p_value=0.792989	consensus_reject=FREQUENCY_CUTOFF	consensus_score=138.4	fisher_strand_p_value=0.430097	frequency=2.625e-01	ks_quality_p_value=1	major_base=C	major_cov=40/19	major_frequency=7.375e-01	minor_base=T	minor_cov=12/9	new_cov=12/9	polymorphism_frequency=2.625e-01	polymorphism_score=61.2	prediction=polymorphism	ref_cov=40/19	total_cov=52/29
RA	84	.	CP009273	1461055	0	A	G	bias_e_value=3119330	bias_p_value=0.673507	consensus_reject=FREQUENCY_CUTOFF	consensus_score=162.0	fisher_strand_p_value=0.31285	frequency=2.500e-01	ks_quality_p_value=0.992095	major_base=A	major_cov=41/22	major_frequency=7.500e-01	minor_base=G	minor_cov=11/10	new_cov=11/10	polymorphism_frequency=2.500e-01	polymorphism_score=60.0	prediction=polymorphism	ref_cov=41/22	total_cov=53/32
RA	85	.	CP009273	1514253	0	A	G	bias_e_value=4631470	bias_p_value=1	consensus_score=324.9	fisher_strand_p_value=1	frequency=1	ks_quality_p_value=1	major_base=G	major_cov=41/42	major_frequency=9.881e-01	minor_base=T	minor_cov=1/0	new_cov=41/42	polymorphism_frequency=9.881e-01	polymorphism_score=NA	prediction=consensus	ref_cov=0/0	total_cov=42/42
RA	86	.	CP009273	1677314	1	.	C	bias_e_value=3505060	bias_p_value=0.756793	consensus_score=259.5	fisher_strand_p_value=0.4	frequency=1	ks_quality_p_value=0.973847	major_base=C	major_cov=27/42	major_frequency=9.857e-01	minor_base=.	minor_cov=1/0	new_cov=27/42	polymorphism_frequency=9.857e-01	polymorphism_score=-2.7	prediction=consensus	ref_cov=1/0	total_cov=28/42
RA	87	.	CP009273	1697966	0	T	C	consensus_score=236.9	frequency=1	major_base=C	major_cov=50/13	major_frequency=1.000e+00	minor_base=N	minor_cov=0/0	new_cov=50/13	polymorphism_frequency=1.000e+00	polymorphism_score=NA	prediction=consensus	ref_cov=0/0	total_cov=50/13
RA	88	.	CP009273	1702966	0	T	A	bias_e_value=13617.1	bias_p_value=0.00294012	consensus_reject=FREQUENCY_CUTOFF	consensus_score=64.2	fisher_strand_p_value=0.000325601	frequency=3.256e-01	ks_quality_p_value=1	major_base=T	major_cov=10/19	major_frequency=6.744e-01	minor_base=A	minor_cov=13/1	new_cov=13/1	polymorphism_frequency=3.256e-01	polymorphism_score=17.0	prediction=polymorphism	ref_cov=10/19	total_cov=24/20
RA	89	.	CP009273	1703187	0	C	A	bias_e_value=1691810	bias_p_value=0.365286	consensus_reject=FREQUENCY_CUTOFF	consensus_score=117.6	fisher_strand_p_value=0.115723	frequency=2.364e-01	ks_quality_p_value=1	major_base=C	major_cov=21/21	major_frequency=7.636e-01	minor_base=A	minor_cov=3/10	new_cov=3/10	polymorphism_frequency=2.364e-01	polymorphism_score=13.7	prediction=polymorphism	ref_cov=21/21	total_cov=24/31
RA	90	.	CP009273	1704908	1	.	A	bias_e_value=2616160	bias_p_value=0.564867	consensus_score=163.1	fisher_strand_p_value=0.232558	frequency=1	ks_quality_p_value=0.979787	major_base=A	major_cov=19/22	major_frequency=9.535e-01	minor_base=.	minor_cov=2/0	new_cov=19/22	polymorphism_frequency=9.535e-01	polymorphism_score=0.8	prediction=consensus	ref_cov=2/0	total_cov=21/22
RA	91	.	CP009273	1729177	0	A	G	bias_e_value=3345890	bias_p_value=0.722426	consensus_reject=FREQUENCY_CUTOFF	consensus_score=83.5	fisher_strand_p_value=0.354782	frequency=6.981e-01	ks_quality_p_value=1	major_base=G	major_cov=25/12	major_frequency=6.981e-01	minor_base=A	minor_cov=8/8	new_cov=25/12	polymorphism_frequency=6.981e-01	polymorphism_score=48.9	prediction=polymorphism	ref_cov=8/8	total_cov=33/20
RA	92	.	CP009273	1751170	0	G	A	bias_e_value=1915110	bias_p_value=0.413498	consensus_reject=SCORE_CUTOFF,FREQUENCY_CUTOFF	consensus_score=-4.0	fisher_strand_p_value=0.139108	frequency=5.000e-01	ks_quality_p_value=1	major_base=A	major_cov=20/13	major_frequency=5.000e-01	minor_base=G	minor_cov=13/20	new_cov=20/13	polymorphism_frequency=5.000e-01	polymorphism_score=114.6	prediction=polymorphism	ref_cov=13/20	total_cov=34/33
RA	93	.	CP009273	1757752	0	G	A	consensus_score=177.5	frequency=1	major_base=A	major_cov=22/24	major_frequency=1.000e+00	minor_base=N	minor_cov=0/0	new_cov=22/24	polymorphism_frequency=1.000e+00	polymorphism_score=NA	prediction=consensus	ref_cov=0/0	total_cov=22/24
RA	94	.	CP009273	1780115	0	T	C	bias_e_value=4631470	bias_p_value=1	consensus_reject=FREQUENCY_CUTOFF	consensus_score=57.3	fisher_strand_p_value=1	frequency=6.119e-01	ks_quality_p_value=1	major_base=C	major_cov=13/28	major_frequency=6.119e-01	minor_base=T	minor_cov=8/18	new_cov=13/28	polymorphism_frequency=6.119e-01	polymorphism_score=88.3	prediction=polymorphism	ref_cov=8/18	total_cov=21/46
RA	95	.	CP009273	1841105	0	A	G	consensus_score=198.3	frequency=1	major_base=G	major_cov=25/26	major_frequency=1.000e+00	minor_base=N	minor_cov=0/0	new_cov=25/26	polymorphism_frequency=1.000e+00	polymorphism_score=NA	prediction=consensus	ref_cov=0/0	total_cov=25/26
RA	96	.	CP009273	1902909	0	A	G	bias_e_value=4631470	bias_p_value=1	consensus_score=294.9	fisher_strand_p_value=1	frequency=1	ks_quality_p_value=1	major_base=G	major_cov=38/39	major_frequency=9.872e-01	minor_base=T	minor_cov=1/0	new_cov=38/39	polymorphism_frequency=9.872e-01	polymorphism_score=NA	prediction=consensus	ref_cov=0/0	total_cov=39/39
RA	97	.	CP009273	1954807	0	C	T	bias_e_value=2832270	bias_p_value=0.611527	consensus_reject=SCORE_CUTOFF,FREQUENCY_CUTOFF	consensus_score=2.3	fisher_strand_p_value=0.266873	frequency=4.819e-01	ks_quality_p_value=0.977834	major_base=C	major_cov=22/21	major_frequency=5.181e-01	minor_base=T	minor_cov=26/14	new_cov=26/14	polymorphism_frequency=4.819e-01	polymorphism_score=145.4	prediction=polymorphism	ref_cov=22/21	total_cov=48/35
RA	98	.	CP009273	1985889	0	G	A	bias_e_value=3877830	bias_p_value=0.837279	consensus_score=301.5	fisher_strand_p_value=0.486842	frequency=1	ks_quality_p_value=1	major_base=A	major_cov=39/36	major_frequency=9.868e-01	minor_base=C	minor_cov=0/1	new_cov=39/36	polymorphism_frequency=9.868e-01	polymorphism_score=NA	prediction=consensus	ref_cov=0/0	total_cov=39/37
RA	99	.	CP009273	2031382	0	A	G	consensus_score=399.8	frequency=1	major_base=G	major_cov=49/56	major_frequency=1.000e+00	minor_base=N	minor_cov=0/0	new_cov=49/56	polymorphism_frequency=1.000e+00	polymorphism_score=NA	prediction=consensus	ref_cov=0/0	total_cov=49/56
RA	100	.	CP009273	2056513	0	T	C	consensus_score=289.9	frequency=1	major_base=C	major_cov=36/37	major_frequency=1.000e+00	minor_base=N	minor_cov=0/0	new_cov=36/37	polymorphism_frequency=1.000e+00	polymorphism_score=NA	prediction=consensus	ref_cov=0/0	total_cov=36/37
RA	101	.	CP009273	2175089	0	C	T	consensus_score=211.5	frequency=1	major_base=T	major_cov=24/29	major_frequency=1.000e+00	minor_base=N	minor_cov=0/0	new_cov=24/29	polymorphism_frequency=1.000e+00	polymorphism_score=NA	prediction=consensus	ref_cov=0/0	total_cov=24/29
RA	102	.	CP009273	2178908	0	T	G	bias_e_value=39.8774	bias_p_value=8.61011e-06	consensus_reject=FREQUENCY_CUTOFF	consensus_score=127.7	fisher_strand_p_value=5.59217e-07	frequency=2.838e-01	ks_quality_p_value=1	major_base=T	major_cov=21/32	major_frequency=7.162e-01	minor_base=G	minor_cov=21/0	new_cov=21/0	polymorphism_frequency=2.838e-01	polymorphism_score=15.0	prediction=polymorphism	ref_cov=21/32	total_cov=42/32
RA	103	.	CP009273	2332685	0	T	C	consensus_score=268.3	frequency=1	major_base=C	major_cov=26/44	major_frequency=1.000e+00	minor_base=N	minor_cov=0/0	new_cov=26/44	polymorphism_frequency=1.000e+00	polymorphism_score=NA	prediction=consensus	ref_cov=0/0	total_cov=26/44
RA	104	.	CP009273	2355567	0	C	T	consensus_score=267.8	frequency=1	major_base=T	major_cov=20/47	major_frequency=1.000e+00	minor_base=N	minor_cov=0/0	new_cov=20/47	polymorphism_frequency=1.000e+00	polymorphism_score=NA	prediction=consensus	ref_cov=0/0	total_cov=20/47
RA	105	.	CP009273	2404729	0	C	A	bias_e_value=2389.75	bias_p_value=0.00051598	consensus_reject=FREQUENCY_CUTOFF	consensus_score=131.3	fisher_strand_p_value=4.7061e-05	frequency=2.432e-01	ks_quality_p_value=1	major_base=C	major_cov=28/28	major_frequency=7.568e-01	minor_base=A	minor_cov=0/18	new_cov=0/18	polymorphism_frequency=2.432e-01	polymorphism_score=14.6	prediction=polymorphism	ref_cov=28/28	total_cov=28/46
RA	106	.	CP009273	2409960	0	G	A	consensus_score=156.0	frequency=1	major_base=A	major_cov=15/24	major_frequency=1.000e+00	minor_base=N	minor_cov=0/0	new_cov=15/24	polymorphism_frequency=1.000e+00	polymorphism_score=NA	prediction=consensus	ref_cov=0/0	total_cov=15/24
RA	107	.	CP009273	2478376	1	.	C	bias_e_value=3925080	bias_p_value=0.847482	consensus_score=493.8	fisher_strand_p_value=0.501312	frequency=1	ks_quality_p_value=1	major_base=C	major_cov=57/68	major_frequency=9.843e-01	minor_base=.	minor_cov=0/2	new_cov=57/68	polymorphism_frequency=9.843e-01	polymorphism_score=-0.1	prediction=consensus	ref_cov=0/2	total_cov=57/70
RA	108	.	CP009273	2590129	0	G	A	consensus_score=300.6	frequency=1	major_base=A	major_cov=43/31	major_frequency=1.000e+00	minor_base=N	minor_cov=0/0	new_cov=43/31	polymorphism_frequency=1.000e+00	polymorphism_score=NA	prediction=consensus	ref_cov=0/0	total_cov=43/31
RA	109	.	CP009273	2759153	1	.	C	bias_e_value=2588470	bias_p_value=0.558887	consensus_score=291.2	fisher_strand_p_value=0.227642	frequency=1	ks_quality_p_value=0.983293	major_base=C	major_cov=22/52	major_frequency=9.610e-01	minor_base=.	minor_cov=2/1	new_cov=22/52	polymorphism_frequency=9.610e-01	polymorphism_score=4.9	prediction=consensus	ref_cov=2/1	total_cov=24/53
RA	110	.	CP009273	2979902	0	A	.	consensus_score=470.5	frequency=1	major_base=.	major_cov=39/58	major_frequency=1.000e+00	minor_base=N	minor_cov=0/0	new_cov=39/58	polymorphism_frequency=1.000e+00	polymorphism_score=NA	prediction=consensus	ref_cov=0/0	total_cov=39/58
RA	111	.	CP009273	3051424	0	C	T	consensus_score=279.1	frequency=1	major_base=T	major_cov=36/33	major_frequency=1.000e+00	minor_base=N	minor_cov=0/0	new_cov=36/33	polymorphism_frequency=1.000e+00	polymorphism_score=NA	prediction=consensus	ref_cov=0/0	total_cov=36/33
RA	112	.	CP009273	3094398	0	C	.	bias_e_value=3996270	bias_p_value=0.862852	consensus_score=279.9	fisher_strand_p_value=0.546272	frequency=1	ks_quality_p_value=0.959823	major_base=.	major_cov=22/37	major_frequency=9.516e-01	minor_base=C	minor_cov=0/3	new_cov=22/37	polymorphism_frequency=9.516e-01	polymorphism_score=6.1	prediction=consensus	ref_cov=0/3	total_cov=22/40
RA	113	.	CP009273	3234953	0	A	G	bias_e_value=4266570	bias_p_value=0.921214	consensus_reject=FREQUENCY_CUTOFF	consensus_score=108.9	fisher_strand_p_value=0.630284	frequency=6.709e-01	ks_quality_p_value=1	major_base=G	major_cov=22/31	major_frequency=6.709e-01	minor_base=A	minor_cov=13/13	new_cov=22/31	polymorphism_frequency=6.709e-01	polymorphism_score=86.3	prediction=polymorphism	ref_cov=13/13	total_cov=35/44
RA	114	.	CP009273	3307546	0	G	A	consensus_score=221.1	frequency=1	major_base=A	major_cov=13/42	major_frequency=1.000e+00	minor_base=N	minor_cov=0/0	new_cov=13/42	polymorphism_frequency=1.000e+00	polymorphism_score=NA	prediction=consensus	ref_cov=0/0	total_cov=13/42
RA	115	.	CP009273	3508297	0	T	C	bias_e_value=4305730	bias_p_value=0.929668	consensus_reject=FREQUENCY_CUTOFF	consensus_score=24.3	fisher_strand_p_value=0.649209	frequency=5.455e-01	ks_quality_p_value=1	major_base=C	major_cov=20/22	major_frequency=5.455e-01	minor_base=T	minor_cov=19/16	new_cov=20/22	polymorphism_frequency=5.455e-01	polymorphism_score=120.9	prediction=polymorphism	ref_cov=19/16	total_cov=39/38
RA	116	.	CP009273	3557410	0	T	C	consensus_score=244.4	frequency=1	major_base=C	major_cov=28/35	major_frequency=1.000e+00	minor_base=N	minor_cov=0/0	new_cov=28/35	polymorphism_frequency=1.000e+00	polymorphism_score=NA	prediction=consensus	ref_cov=0/0	total_cov=28/35
RA	117	.	CP009273	3785532	0	T	C	consensus_score=325.1	frequency=1	major_base=C	major_cov=56/26	major_frequency=1.000e+00	minor_base=N	minor_cov=0/0	new_cov=56/26	polymorphism_frequency=1.000e+00	polymorphism_score=NA	prediction=consensus	ref_cov=0/0	total_cov=56/26
RA	118	.	CP009273	3883049	0	A	G	consensus_score=475.4	frequency=1	major_base=G	major_cov=69/48	major_frequency=1.000e+00	minor_base=N	minor_cov=0/0	new_cov=69/48	polymorphism_frequency=1.000e+00	polymorphism_score=NA	prediction=consensus	ref_cov=0/0	total_cov=69/48
RA	119	.	CP009273	3925013	0	T	.	bias_e_value=1987760	bias_p_value=0.429185	consensus_score=234.6	fisher_strand_p_value=0.147623	frequency=1	ks_quality_p_value=0.996974	major_base=.	major_cov=22/33	major_frequency=9.167e-01	minor_base=T	minor_cov=0/5	new_cov=22/33	polymorphism_frequency=9.167e-01	polymorphism_score=16.6	prediction=consensus	ref_cov=0/5	total_cov=22/38
RA	120	.	CP009273	3965707	0	A	G	consensus_score=150.3	frequency=1	major_base=G	major_cov=15/24	major_frequency=1.000e+00	minor_base=N	minor_cov=0/0	new_cov=15/24	polymorphism_frequency=1.000e+00	polymorphism_score=NA	prediction=consensus	ref_cov=0/0	total_cov=15/24
RA	121	.	CP009273	4038180	0	A	.	consensus_score=239.5	frequency=1	major_base=.	major_cov=30/20	major_frequency=1.000e+00	minor_base=N	minor_cov=0/0	new_cov=30/20	polymorphism_frequency=1.000e+00	polymorphism_score=NA	prediction=consensus	ref_cov=0/0	total_cov=30/20
RA	122	.	CP009273	4158400	0	G	A	consensus_score=135.3	frequency=1	major_base=A	major_cov=25/13	major_frequency=1.000e+00	minor_base=N	minor_cov=0/0	new_cov=25/13	polymorphism_frequency=1.000e+00	polymorphism_score=NA	prediction=consensus	ref_cov=0/0	total_cov=25/13
RA	123	.	CP009273	4158403	0	G	T	consensus_score=135.7	frequency=1	major_base=T	major_cov=25/13	major_frequency=1.000e+00	minor_base=N	minor_cov=0/0	new_cov=25/13	polymorphism_frequency=1.000e+00	polymorphism_score=NA	prediction=consensus	ref_cov=0/0	total_cov=25/13
RA	124	.	CP009273	4158404	0	A	G	consensus_score=132.8	frequency=1	major_base=G	major_cov=25/13	major_frequency=1.000e+00	minor_base=N	minor_cov=0/0	new_cov=25/13	polymorphism_frequency=1.000e+00	polymorphism_score=NA	prediction=consensus	ref_cov=0/0	total_cov=25/13
RA	125	.	CP009273	4158499	0	G	A	consensus_score=14.2	frequency=1	major_base=A	major_cov=4/1	major_frequency=1.000e+00	minor_base=N	minor_cov=0/0	new_cov=4/1	polymorphism_frequency=1.000e+00	polymorphism_score=NA	prediction=consensus	ref_cov=0/0	total_cov=4/1
RA	126	.	CP009273	4172719	0	A	G	consensus_score=448.3	frequency=1	major_base=G	major_cov=63/49	major_frequency=1.000e+00	minor_base=N	minor_cov=0/0	new_cov=63/49	polymorphism_frequency=1.000e+00	polymorphism_score=NA	prediction=consensus	ref_cov=0/0	total_cov=63/49
RA	127	.	CP009273	4220034	0	C	T	consensus_score=101.6	frequency=1	major_base=T	major_cov=14/12	major_frequency=1.000e+00	minor_base=N	minor_cov=0/0	new_cov=14/12	polymorphism_frequency=1.000e+00	polymorphism_score=NA	prediction=consensus	ref_cov=0/0	total_cov=14/12
RA	128	.	CP009273	4402596	0	T	G	bias_e_value=0.543896	bias_p_value=1.17435e-07	consensus_reject=FREQUENCY_CUTOFF	consensus_score=106.3	fisher_strand_p_value=5.88627e-09	frequency=2.857e-01	ks_quality_p_value=1	major_base=T	major_cov=7/33	major_frequency=7.143e-01	minor_base=G	minor_cov=16/0	new_cov=16/0	polymorphism_frequency=2.857e-01	polymorphism_score=13.0	prediction=polymorphism	ref_cov=7/33	total_cov=23/33
RA	129	.	CP009273	4435380	0	C	T	consensus_score=228.8	frequency=1	major_base=T	major_cov=20/38	major_frequency=1.000e+00	minor_base=N	minor_cov=0/0	new_cov=20/38	polymorphism_frequency=1.000e+00	polymorphism_score=NA	prediction=consensus	ref_cov=0/0	total_cov=20/38
RA	130	.	CP009273	4543370	0	T	C	consensus_score=297.7	frequency=1	major_base=C	major_cov=37/38	major_frequency=1.000e+00	minor_base=N	minor_cov=0/0	new_cov=37/38	polymorphism_frequency=1.000e+00	polymorphism_score=NA	prediction=consensus	ref_cov=0/0	total_cov=37/38
RA	131	.	CP009273	4581648	0	G	A	bias_e_value=4631470	bias_p_value=1	consensus_reject=FREQUENCY_CUTOFF	consensus_score=59.9	fisher_strand_p_value=1	frequency=3.947e-01	ks_quality_p_value=1	major_base=G	major_cov=18/28	major_frequency=6.053e-01	minor_base=A	minor_cov=11/19	new_cov=11/19	polymorphism_frequency=3.947e-01	polymorphism_score=103.0	prediction=polymorphism	ref_cov=18/28	total_cov=29/47
RA	132	.	CP009273	4596147	0	G	.	bias_e_value=54836	bias_p_value=0.0118399	consensus_score=173.3	fisher_strand_p_value=0.00169855	frequency=1	ks_quality_p_value=0.936446	major_base=.	major_cov=26/17	major_frequency=8.431e-01	minor_base=G	minor_cov=0/8	new_cov=26/17	polymorphism_frequency=8.431e-01	polymorphism_score=31.4	prediction=consensus	ref_cov=0/8	total_cov=26/25
MC	133	.	CP009273	2850411	2853026	0	0	left_inside_cov=19	left_outside_cov=20	right_inside_cov=19	right_outside_cov=20
JC	134	.	CP009273	1	1	CP009273	4631469	-1	0	alignment_overlap=0	circular_chromosome=1	coverage_minus=46	coverage_plus=15	flanking_left=251	flanking_right=251	frequency=1	junction_possible_overlap_registers=241	key=CP009273__1__1__CP009273__4631469__-1__0____251__251__0__0	max_left=245	max_left_minus=245	max_left_plus=229	max_min_left=107	max_min_left_minus=59	max_min_left_plus=107	max_min_right=124	max_min_right_minus=124	max_min_right_plus=116	max_pos_hash_score=484	max_right=242	max_right_minus=220	max_right_plus=242	neg_log10_pos_hash_p_value=0.4	new_junction_coverage=0.87	new_junction_read_count=61	polymorphism_frequency=1.000e+00	pos_hash_score=42	prediction=consensus	side_1_annotate_key=gene	side_1_continuation=0	side_1_coverage=0.00	side_1_overlap=0	side_1_possible_overlap_registers=241	side_1_read_count=0	side_1_redundant=0	side_2_annotate_key=gene	side_2_continuation=0	side_2_coverage=0.00	side_2_overlap=0	side_2_possible_overlap_registers=241	side_2_read_count=0	side_2_redundant=0	total_non_overlap_reads=61
JC	135	.	CP009273	13508	-1	CP009273	14362	1	0	alignment_overlap=11	coverage_minus=1	coverage_plus=4	flanking_left=251	flanking_right=251	frequency=8.198e-02	junction_possible_overlap_registers=230	key=CP009273__13508__-1__CP009273__14351__1__11____251__251__0__0	max_left=155	max_left_minus=155	max_left_plus=72	max_min_left=72	max_min_left_minus=0	max_min_left_plus=72	max_min_right=84	max_min_right_minus=84	max_min_right_plus=16	max_pos_hash_score=462	max_right=168	max_right_minus=84	max_right_plus=168	neg_log10_pos_hash_p_value=5.7	new_junction_coverage=0.07	new_junction_read_count=5	polymorphism_frequency=8.198e-02	pos_hash_score=5	prediction=polymorphism	reject=COVERAGE_EVENNESS_SKEW,FREQUENCY_CUTOFF	side_1_annotate_key=gene	side_1_continuation=0	side_1_coverage=0.94	side_1_overlap=11	side_1_possible_overlap_registers=241	side_1_read_count=66	side_1_redundant=0	side_2_annotate_key=gene	side_2_continuation=0	side_2_coverage=0.73	side_2_overlap=0	side_2_possible_overlap_registers=230	side_2_read_count=49	side_2_redundant=0	total_non_overlap_reads=5
JC	136	.	CP009273	19796	1	CP009273	148119	-1	0	alignment_overlap=0	coverage_minus=12	coverage_plus=17	flanking_left=251	flanking_right=251	frequency=3.494e-01	junction_possible_overlap_registers=241	key=CP009273__19796__1__CP009273__148119__-1__0____251__251__1__0	max_left=247	max_left_minus=163	max_left_plus=247	max_min_left=118	max_min_left_minus=112	max_min_left_plus=118	max_min_right=123	max_min_right_minus=123	max_min_right_plus=91	max_pos_hash_score=484	max_right=228	max_right_minus=228	max_right_plus=196	neg_log10_pos_hash_p_value=1.6	new_junction_coverage=0.42	new_junction_read_count=29	polymorphism_frequency=3.494e-01	pos_hash_score=25	prediction=polymorphism	side_1_annotate_key=repeat	side_1_continuation=0	side_1_coverage=NA	side_1_overlap=0	side_1_read_count=NA	side_1_redundant=1	side_2_annotate_key=gene	side_2_continuation=0	side_2_coverage=0.77	side_2_overlap=0	side_2_possible_overlap_registers=241	side_2_read_count=54	side_2_redundant=0	total_non_overlap_reads=29
JC	137	.	CP009273	20563	-1	CP009273	148111	1	0	alignment_overlap=2	coverage_minus=21	coverage_plus=12	flanking_left=251	flanking_right=251	frequency=4.135e-01	junction_possible_overlap_registers=239	key=CP009273__20564__-1__CP009273__148110__1__2____251__251__1__0	max_left=240	max_left_minus=240	max_left_plus=240	max_min_left=114	max_min_left_minus=114	max_min_left_plus=66	max_min_right=111	max_min_right_minus=110	max_min_right_plus=111	max_pos_hash_score=480	max_right=247	max_right_minus=247	max_right_plus=183	neg_log10_pos_hash_p_value=1.2	new_junction_coverage=0.48	new_junction_read_count=33	polymorphism_frequency=4.135e-01	pos_hash_score=28	prediction=polymorphism	side_1_annotate_key=repeat	side_1_continuation=0	side_1_coverage=NA	side_1_overlap=1	side_1_read_count=NA	side_1_redundant=1	side_2_annotate_key=gene	side_2_continuation=0	side_2_coverage=0.68	side_2_overlap=1	side_2_possible_overlap_registers=240	side_2_read_count=47	side_2_redundant=0	total_non_overlap_reads=33
JC	138	.	CP009273	39884	-1	CP009273	40764	1	0	alignment_overlap=9	coverage_minus=3	coverage_plus=5	flanking_left=251	flanking_right=251	frequency=1.144e-01	junction_possible_overlap_registers=232	key=CP009273__39884__-1__CP009273__40755__1__9____251__251__0__0	max_left=216	max_left_minus=216	max_left_plus=173	max_min_left=103	max_min_left_minus=103	max_min_left_plus=30	max_min_right=69	max_min_right_minus=17	max_min_right_plus=69	max_pos_hash_score=466	max_right=212	max_right_minus=139	max_right_plus=212	neg_log10_pos_hash_p_value=4.6	new_junction_coverage=0.13	new_junction_read_count=9	polymorphism_frequency=1.144e-01	pos_hash_score=8	prediction=polymorphism	reject=COVERAGE_EVENNESS_SKEW,FREQUENCY_CUTOFF	side_1_annotate_key=gene	side_1_continuation=0	side_1_coverage=1.00	side_1_overlap=9	side_1_possible_overlap_registers=241	side_1_read_count=70	side_1_redundant=0	side_2_annotate_key=gene	side_2_continuation=0	side_2_coverage=1.07	side_2_overlap=0	side_2_possible_overlap_registers=232	side_2_read_count=72	side_2_redundant=0	total_non_overlap_reads=8
JC	139	.	CP009273	70288	-1	CP009273	70778	1	0	alignment_overlap=9	coverage_minus=2	coverage_plus=2	flanking_left=251	flanking_right=251	frequency=7.467e-02	junction_possible_overlap_registers=232	key=CP009273__70288__-1__CP009273__70769__1__9____251__251__0__0	max_left=156	max_left_minus=156	max_left_plus=57	max_min_left=23	max_min_left_minus=23	max_min_left_plus=23	max_min_right=23	max_min_right_minus=23	max_min_right_plus=23	max_pos_hash_score=466	max_right=44	max_right_minus=44	max_right_plus=44	neg_log10_pos_hash_p_value=6.2	new_junction_coverage=0.06	new_junction_read_count=4	polymorphism_frequency=7.467e-02	pos_hash_score=4	prediction=polymorphism	reject=COVERAGE_EVENNESS_SKEW,FREQUENCY_CUTOFF	side_1_annotate_key=gene	side_1_continuation=0	side_1_coverage=0.72	side_1_overlap=9	side_1_possible_overlap_registers=241	side_1_read_count=50	side_1_redundant=0	side_2_annotate_key=gene	side_2_continuation=0	side_2_coverage=0.76	side_2_overlap=0	side_2_possible_overlap_registers=232	side_2_read_count=51	side_2_redundant=0	total_non_overlap_reads=4
JC	140	.	CP009273	83080	-1	CP009273	84280	1	0	alignment_overlap=7	coverage_minus=2	coverage_plus=1	flanking_left=251	flanking_right=251	frequency=4.289e-02	junction_possible_overlap_registers=234	key=CP009273__83080__-1__CP009273__84273__1__7____251__251__0__0	max_left=52	max_left_minus=52	max_left_plus=38	max_min_left=38	max_min_left_minus=38	max_min_left_plus=38	max_min_right=48	max_min_right_minus=48	max_min_right_plus=0	max_pos_hash_score=470	max_right=78	max_right_minus=78	max_right_plus=78	neg_log10_pos_hash_p_value=6.8	new_junction_coverage=0.04	new_junction_read_count=3	polymorphism_frequency=4.289e-02	pos_hash_score=3	prediction=polymorphism	reject=COVERAGE_EVENNESS_SKEW,FREQUENCY_CUTOFF	side_1_annotate_key=gene	side_1_continuation=0	side_1_coverage=1.03	side_1_overlap=7	side_1_possible_overlap_registers=241	side_1_read_count=72	side_1_redundant=0	side_2_annotate_key=gene	side_2_continuation=0	side_2_coverage=0.94	side_2_overlap=0	side_2_possible_overlap_registers=234	side_2_read_count=64	side_2_redundant=0	total_non_overlap_reads=3
JC	141	.	CP009273	93131	-1	CP009273	94397	1	0	alignment_overlap=8	coverage_minus=2	coverage_plus=1	flanking_left=251	flanking_right=251	frequency=3.871e-02	junction_possible_overlap_registers=233	key=CP009273__93131__-1__CP009273__94389__1__8____251__251__0__0	max_left=112	max_left_minus=112	max_left_plus=106	max_min_left=112	max_min_left_minus=112	max_min_left_plus=106	max_min_right=0	max_min_right_minus=0	max_min_right_plus=0	max_pos_hash_score=468	max_right=124	max_right_minus=124	max_right_plus=124	neg_log10_pos_hash_p_value=6.8	new_junction_coverage=0.04	new_junction_read_count=3	polymorphism_frequency=3.871e-02	pos_hash_score=3	prediction=polymorphism	reject=COVERAGE_EVENNESS_SKEW,FREQUENCY_CUTOFF	side_1_annotate_key=gene	side_1_continuation=0	side_1_coverage=1.30	side_1_overlap=8	side_1_possible_overlap_registers=241	side_1_read_count=91	side_1_redundant=0	side_2_annotate_key=gene	side_2_continuation=0	side_2_coverage=0.90	side_2_overlap=0	side_2_possible_overlap_registers=233	side_2_read_count=61	side_2_redundant=0	total_non_overlap_reads=3
JC	142	.	CP009273	115252	-1	CP009273	116884	1	0	alignment_overlap=8	coverage_minus=2	coverage_plus=1	flanking_left=251	flanking_right=251	frequency=3.792e-02	junction_possible_overlap_registers=233	key=CP009273__115252__-1__CP009273__116876__1__8____251__251__0__0	max_left=161	max_left_minus=161	max_left_plus=120	max_min_left=120	max_min_left_minus=0	max_min_left_plus=120	max_min_right=82	max_min_right_minus=82	max_min_right_plus=0	max_pos_hash_score=468	max_right=123	max_right_minus=82	max_right_plus=123	neg_log10_pos_hash_p_value=6.8	new_junction_coverage=0.04	new_junction_read_count=3	polymorphism_frequency=3.792e-02	pos_hash_score=3	prediction=polymorphism	reject=COVERAGE_EVENNESS_SKEW,FREQUENCY_CUTOFF	side_1_annotate_key=gene	side_1_continuation=0	side_1_coverage=1.19	side_1_overlap=8	side_1_possible_overlap_registers=241	side_1_read_count=83	side_1_redundant=0	side_2_annotate_key=gene	side_2_continuation=0	side_2_coverage=1.07	side_2_overlap=0	side_2_possible_overlap_registers=233	side_2_read_count=72	side_2_redundant=0	total_non_overlap_reads=3
JC	143	.	CP009273	180814	-1	CP009273	181957	1	0	alignment_overlap=12	coverage_minus=2	coverage_plus=2	flanking_left=251	flanking_right=251	frequency=6.551e-02	junction_possible_overlap_registers=229	key=CP009273__180814__-1__CP009273__181945__1__12____251__251__0__0	max_left=61	max_left_minus=61	max_left_plus=61	max_min_left=61	max_min_left_minus=61	max_min_left_plus=28	max_min_right=39	max_min_right_minus=39	max_min_right_plus=39	max_pos_hash_score=460	max_right=178	max_right_minus=178	max_right_plus=61	neg_log10_pos_hash_p_value=6.7	new_junction_coverage=0.06	new_junction_read_count=4	polymorphism_frequency=6.551e-02	pos_hash_score=3	prediction=polymorphism	reject=COVERAGE_EVENNESS_SKEW,FREQUENCY_CUTOFF	side_1_annotate_key=gene	side_1_continuation=0	side_1_coverage=0.83	side_1_overlap=12	side_1_possible_overlap_registers=241	side_1_read_count=58	side_1_redundant=0	side_2_annotate_key=gene	side_2_continuation=0	side_2_coverage=0.89	side_2_overlap=0	side_2_possible_overlap_registers=229	side_2_read_count=59	side_2_redundant=0	total_non_overlap_reads=4
JC	144	.	CP009273	206245	-1	CP009273	207707	1	0	alignment_overlap=10	coverage_minus=3	coverage_plus=1	flanking_left=251	flanking_right=251	frequency=5.345e-02	junction_possible_overlap_registers=231	key=CP009273__206245__-1__CP009273__207697__1__10____251__251__0__0	max_left=54	max_left_minus=54	max_left_plus=51	max_min_left=54	max_min_left_minus=54	max_min_left_plus=51	max_min_right=0	max_min_right_minus=0	max_min_right_plus=0	max_pos_hash_score=464	max_right=205	max_right_minus=205	max_right_plus=56	neg_log10_pos_hash_p_value=6.7	new_junction_coverage=0.06	new_junction_read_count=4	polymorphism_frequency=5.345e-02	pos_hash_score=3	prediction=polymorphism	reject=COVERAGE_EVENNESS_SKEW,FREQUENCY_CUTOFF	side_1_annotate_key=gene	side_1_continuation=0	side_1_coverage=1.14	side_1_overlap=10	side_1_possible_overlap_registers=241	side_1_read_count=80	side_1_redundant=0	side_2_annotate_key=gene	side_2_continuation=0	side_2_coverage=0.97	side_2_overlap=0	side_2_possible_overlap_registers=231	side_2_read_count=65	side_2_redundant=0	total_non_overlap_reads=4
JC	145	.	CP009273	256927	-1	CP009273	257728	1	0	alignment_overlap=10	coverage_minus=1	coverage_plus=2	flanking_left=251	flanking_right=251	frequency=3.712e-02	junction_possible_overlap_registers=231	key=CP009273__256927__-1__CP009273__257718__1__10____251__251__0__0	max_left=50	max_left_minus=47	max_left_plus=50	max_min_left=47	max_min_left_minus=0	max_min_left_plus=47	max_min_right=43	max_min_right_minus=25	max_min_right_plus=43	max_pos_hash_score=464	max_right=65	max_right_minus=25	max_right_plus=65	neg_log10_pos_hash_p_value=6.7	new_junction_coverage=0.04	new_junction_read_count=3	polymorphism_frequency=3.712e-02	pos_hash_score=3	prediction=polymorphism	reject=COVERAGE_EVENNESS_SKEW,FREQUENCY_CUTOFF	side_1_annotate_key=gene	side_1_continuation=0	side_1_coverage=1.16	side_1_overlap=10	side_1_possible_overlap_registers=241	side_1_read_count=81	side_1_redundant=0	side_2_annotate_key=gene	side_2_continuation=0	side_2_coverage=1.16	side_2_overlap=0	side_2_possible_overlap_registers=231	side_2_read_count=78	side_2_redundant=0	total_non_overlap_reads=3
JC	146	.	CP009273	269385	-1	CP009273	270206	1	0	alignment_overlap=9	coverage_minus=1	coverage_plus=2	flanking_left=251	flanking_right=251	frequency=3.646e-02	junction_possible_overlap_registers=232	key=CP009273__269389__-1__CP009273__270201__1__9____251__251__0__1	max_left=132	max_left_minus=132	max_left_plus=132	max_min_left=1	max_min_left_minus=0	max_min_left_plus=1	max_min_right=58	max_min_right_minus=57	max_min_right_plus=58	max_pos_hash_score=466	max_right=221	max_right_minus=57	max_right_plus=221	neg_log10_pos_hash_p_value=6.7	new_junction_coverage=0.04	new_junction_read_count=3	polymorphism_frequency=3.646e-02	pos_hash_score=3	prediction=polymorphism	reject=COVERAGE_EVENNESS_SKEW,FREQUENCY_CUTOFF	side_1_annotate_key=gene	side_1_continuation=0	side_1_coverage=1.18	side_1_overlap=5	side_1_possible_overlap_registers=237	side_1_read_count=81	side_1_redundant=0	side_2_annotate_key=repeat	side_2_continuation=0	side_2_coverage=NA	side_2_overlap=4	side_2_possible_overlap_registers=NA	side_2_read_count=NA	side_2_redundant=1	total_non_overlap_reads=3
JC	147	.	CP009273	280421	-1	CP009273	281574	1	0	alignment_overlap=11	coverage_minus=1	coverage_plus=2	flanking_left=251	flanking_right=251	frequency=6.506e-02	junction_possible_overlap_registers=230	key=CP009273__280421__-1__CP009273__281563__1__11____251__251__0__0	max_left=45	max_left_minus=45	max_left_plus=45	max_min_left=2	max_min_left_minus=0	max_min_left_plus=2	max_min_right=39	max_min_right_minus=19	max_min_right_plus=39	max_pos_hash_score=462	max_right=75	max_right_minus=19	max_right_plus=75	neg_log10_pos_hash_p_value=6.7	new_junction_coverage=0.04	new_junction_read_count=3	polymorphism_frequency=6.506e-02	pos_hash_score=3	prediction=polymorphism	reject=COVERAGE_EVENNESS_SKEW,FREQUENCY_CUTOFF	side_1_annotate_key=gene	side_1_continuation=0	side_1_coverage=0.56	side_1_overlap=11	side_1_possible_overlap_registers=241	side_1_read_count=39	side_1_redundant=0	side_2_annotate_key=gene	side_2_continuation=0	side_2_coverage=0.73	side_2_overlap=0	side_2_possible_overlap_registers=230	side_2_read_count=49	side_2_redundant=0	total_non_overlap_reads=3
JC	148	.	CP009273	346079	-1	CP009273	347067	1	0	alignment_overlap=11	coverage_minus=1	coverage_plus=3	flanking_left=251	flanking_right=251	frequency=1.136e-01	junction_possible_overlap_registers=230	key=CP009273__346079__-1__CP009273__347056__1__11____251__251__0__0	max_left=157	max_left_minus=157	max_left_plus=157	max_min_left=0	max_min_left_minus=0	max_min_left_plus=0	max_min_right=62	max_min_right_minus=62	max_min_right_plus=62	max_pos_hash_score=462	max_right=62	max_right_minus=62	max_right_plus=62	neg_log10_pos_hash_p_value=6.7	new_junction_coverage=0.09	new_junction_read_count=6	polymorphism_frequency=1.136e-01	pos_hash_score=3	prediction=polymorphism	reject=COVERAGE_EVENNESS_SKEW,FREQUENCY_CUTOFF	side_1_annotate_key=gene	side_1_continuation=0	side_1_coverage=0.74	side_1_overlap=11	side_1_possible_overlap_registers=241	side_1_read_count=52	side_1_redundant=0	side_2_annotate_key=gene	side_2_continuation=0	side_2_coverage=0.66	side_2_overlap=0	side_2_possible_overlap_registers=230	side_2_read_count=44	side_2_redundant=0	total_non_overlap_reads=4
JC	149	.	CP009273	360104	1	CP009273	360286	-1	0	alignment_overlap=0	coverage_minus=12	coverage_plus=11	flanking_left=251	flanking_right=251	frequency=5.049e-01	junction_possible_overlap_registers=241	key=CP009273__360104__1__CP009273__360286__-1__0____251__251__0__0	max_left=203	max_left_minus=154	max_left_plus=203	max_min_left=125	max_min_left_minus=125	max_min_left_plus=83	max_min_right=67	max_min_right_minus=60	max_min_right_plus=67	max_pos_hash_score=484	max_right=192	max_right_minus=192	max_right_plus=172	neg_log10_pos_hash_p_value=2.2	new_junction_coverage=0.37	new_junction_read_count=26	polymorphism_frequency=5.049e-01	pos_hash_score=20	prediction=polymorphism	side_1_annotate_key=gene	side_1_continuation=0	side_1_coverage=0.40	side_1_overlap=0	side_1_possible_overlap_registers=241	side_1_read_count=28	side_1_redundant=0	side_2_annotate_key=gene	side_2_continuation=0	side_2_coverage=0.33	side_2_overlap=0	side_2_possible_overlap_registers=241	side_2_read_count=23	side_2_redundant=0	total_non_overlap_reads=23
JC	150	.	CP009273	376714	1	CP009273	378045	-1	0	alignment_overlap=1	coverage_minus=4	coverage_plus=3	flanking_left=251	flanking_right=251	frequency=NA	junction_possible_overlap_registers=240	key=CP009273__376714__1__CP009273__378046__-1__1____251__251__1__1	max_left=246	max_left_minus=246	max_left_plus=146	max_min_left=60	max_min_left_minus=39	max_min_left_plus=60	max_min_right=104	max_min_right_minus=4	max_min_right_plus=104	max_pos_hash_score=482	max_right=190	max_right_minus=46	max_right_plus=190	neg_log10_pos_hash_p_value=6.3	new_junction_coverage=0.11	new_junction_read_count=8	polymorphism_frequency=NA	pos_hash_score=4	prediction=unknown	reject=COVERAGE_EVENNESS_SKEW	side_1_annotate_key=repeat	side_1_continuation=0	side_1_coverage=NA	side_1_overlap=1	side_1_read_count=NA	side_1_redundant=1	side_2_annotate_key=repeat	side_2_continuation=0	side_2_coverage=NA	side_2_overlap=0	side_2_possible_overlap_registers=NA	side_2_read_count=NA	side_2_redundant=1	total_non_overlap_reads=7
JC	151	.	CP009273	422408	-1	CP009273	423432	1	0	alignment_overlap=8	coverage_minus=2	coverage_plus=1	flanking_left=251	flanking_right=251	frequency=5.598e-02	junction_possible_overlap_registers=233	key=CP009273__422408__-1__CP009273__423424__1__8____251__251__0__0	max_left=91	max_left_minus=91	max_left_plus=27	max_min_left=27	max_min_left_minus=27	max_min_left_plus=27	max_min_right=36	max_min_right_minus=36	max_min_right_plus=0	max_pos_hash_score=468	max_right=39	max_right_minus=39	max_right_plus=39	neg_log10_pos_hash_p_value=6.8	new_junction_coverage=0.04	new_junction_read_count=3	polymorphism_frequency=5.598e-02	pos_hash_score=3	prediction=polymorphism	reject=COVERAGE_EVENNESS_SKEW,FREQUENCY_CUTOFF	side_1_annotate_key=gene	side_1_continuation=0	side_1_coverage=0.79	side_1_overlap=8	side_1_possible_overlap_registers=241	side_1_read_count=55	side_1_redundant=0	side_2_annotate_key=gene	side_2_continuation=0	side_2_coverage=0.71	side_2_overlap=0	side_2_possible_overlap_registers=233	side_2_read_count=48	side_2_redundant=0	total_non_overlap_reads=3
JC	152	.	CP009273	422689	-1	CP009273	423858	1	0	alignment_overlap=11	coverage_minus=1	coverage_plus=3	flanking_left=251	flanking_right=251	frequency=6.331e-02	junction_possible_overlap_registers=230	key=CP009273__422689__-1__CP009273__423847__1__11____251__251__0__0	max_left=210	max_left_minus=34	max_left_plus=210	max_min_left=34	max_min_left_minus=34	max_min_left_plus=34	max_min_right=30	max_min_right_minus=0	max_min_right_plus=30	max_pos_hash_score=462	max_right=38	max_right_minus=36	max_right_plus=38	neg_log10_pos_hash_p_value=6.7	new_junction_coverage=0.06	new_junction_read_count=4	polymorphism_frequency=6.331e-02	pos_hash_score=3	prediction=polymorphism	reject=COVERAGE_EVENNESS_SKEW,FREQUENCY_CUTOFF	side_1_annotate_key=gene	side_1_continuation=0	side_1_coverage=0.83	side_1_overlap=11	side_1_possible_overlap_registers=241	side_1_read_count=58	side_1_redundant=0	side_2_annotate_key=gene	side_2_continuation=0	side_2_coverage=0.94	side_2_overlap=0	side_2_possible_overlap_registers=230	side_2_read_count=63	side_2_redundant=0	total_non_overlap_reads=4
JC	153	.	CP009273	430754	-1	CP009273	431591	1	0	alignment_overlap=6	coverage_minus=1	coverage_plus=2	flanking_left=251	flanking_right=251	frequency=3.828e-02	junction_possible_overlap_registers=235	key=CP009273__430754__-1__CP009273__431585__1__6____251__251__0__0	max_left=106	max_left_minus=106	max_left_plus=106	max_min_left=0	max_min_left_minus=0	max_min_left_plus=0	max_min_right=59	max_min_right_minus=7	max_min_right_plus=59	max_pos_hash_score=472	max_right=59	max_right_minus=7	max_right_plus=59	neg_log10_pos_hash_p_value=6.8	new_junction_coverage=0.04	new_junction_read_count=3	polymorphism_frequency=3.828e-02	pos_hash_score=3	prediction=polymorphism	reject=COVERAGE_EVENNESS_SKEW,FREQUENCY_CUTOFF	side_1_annotate_key=gene	side_1_continuation=0	side_1_coverage=1.30	side_1_overlap=6	side_1_possible_overlap_registers=241	side_1_read_count=91	side_1_redundant=0	side_2_annotate_key=gene	side_2_continuation=0	side_2_coverage=0.91	side_2_overlap=0	side_2_possible_overlap_registers=235	side_2_read_count=62	side_2_redundant=0	total_non_overlap_reads=3
JC	154	.	CP009273	468966	-1	CP009273	469856	1	0	alignment_overlap=10	coverage_minus=1	coverage_plus=2	flanking_left=251	flanking_right=251	frequency=4.861e-02	junction_possible_overlap_registers=231	key=CP009273__468966__-1__CP009273__469846__1__10____251__251__0__0	max_left=177	max_left_minus=177	max_left_plus=177	max_min_left=18	max_min_left_minus=0	max_min_left_plus=18	max_min_right=54	max_min_right_minus=54	max_min_right_plus=54	max_pos_hash_score=464	max_right=54	max_right_minus=54	max_right_plus=54	neg_log10_pos_hash_p_value=6.7	new_junction_coverage=0.04	new_junction_read_count=3	polymorphism_frequency=4.861e-02	pos_hash_score=3	prediction=polymorphism	reject=COVERAGE_EVENNESS_SKEW,FREQUENCY_CUTOFF	side_1_annotate_key=gene	side_1_continuation=0	side_1_coverage=0.89	side_1_overlap=10	side_1_possible_overlap_registers=241	side_1_read_count=62	side_1_redundant=0	side_2_annotate_key=gene	side_2_continuation=0	side_2_coverage=0.87	side_2_overlap=0	side_2_possible_overlap_registers=231	side_2_read_count=58	side_2_redundant=0	total_non_overlap_reads=3
JC	155	.	CP009273	596393	-1	CP009273	597138	1	0	alignment_overlap=13	coverage_minus=2	coverage_plus=2	flanking_left=251	flanking_right=251	frequency=7.017e-02	junction_possible_overlap_registers=228	key=CP009273__596393__-1__CP009273__597125__1__13____251__251__0__0	max_left=233	max_left_minus=233	max_left_plus=93	max_min_left=93	max_min_left_minus=93	max_min_left_plus=93	max_min_right=5	max_min_right_minus=5	max_min_right_plus=0	max_pos_hash_score=458	max_right=114	max_right_minus=114	max_right_plus=114	neg_log10_pos_hash_p_value=6.1	new_junction_coverage=0.06	new_junction_read_count=4	polymorphism_frequency=7.017e-02	pos_hash_score=4	prediction=polymorphism	reject=COVERAGE_EVENNESS_SKEW,FREQUENCY_CUTOFF	side_1_annotate_key=gene	side_1_continuation=0	side_1_coverage=0.53	side_1_overlap=13	side_1_possible_overlap_registers=241	side_1_read_count=37	side_1_redundant=0	side_2_annotate_key=gene	side_2_continuation=0	side_2_coverage=1.07	side_2_overlap=0	side_2_possible_overlap_registers=228	side_2_read_count=71	side_2_redundant=0	total_non_overlap_reads=4
JC	156	.	CP009273	603466	-1	CP009273	604816	1	0	alignment_overlap=12	coverage_minus=3	coverage_plus=4	flanking_left=251	flanking_right=251	frequency=8.796e-02	junction_possible_overlap_registers=229	key=CP009273__603466__-1__CP009273__604804__1__12____251__251__0__0	max_left=123	max_left_minus=123	max_left_plus=113	max_min_left=113	max_min_left_minus=98	max_min_left_plus=113	max_min_right=116	max_min_right_minus=116	max_min_right_plus=0	max_pos_hash_score=460	max_right=207	max_right_minus=207	max_right_plus=177	neg_log10_pos_hash_p_value=5.3	new_junction_coverage=0.11	new_junction_read_count=7	polymorphism_frequency=8.796e-02	pos_hash_score=6	prediction=polymorphism	reject=COVERAGE_EVENNESS_SKEW,FREQUENCY_CUTOFF	side_1_annotate_key=gene	side_1_continuation=0	side_1_coverage=1.10	side_1_overlap=12	side_1_possible_overlap_registers=241	side_1_read_count=77	side_1_redundant=0	side_2_annotate_key=gene	side_2_continuation=0	side_2_coverage=1.08	side_2_overlap=0	side_2_possible_overlap_registers=229	side_2_read_count=72	side_2_redundant=0	total_non_overlap_reads=7
JC	157	.	CP009273	606321	-1	CP009273	606925	1	0	alignment_overlap=10	coverage_minus=5	coverage_plus=7	flanking_left=251	flanking_right=251	frequency=1.508e-01	junction_possible_overlap_registers=231	key=CP009273__606321__-1__CP009273__606915__1__10____251__251__0__0	max_left=189	max_left_minus=189	max_left_plus=118	max_min_left=118	max_min_left_minus=87	max_min_left_plus=118	max_min_right=13	max_min_right_minus=13	max_min_right_plus=0	max_pos_hash_score=464	max_right=203	max_right_minus=154	max_right_plus=203	neg_log10_pos_hash_p_value=3.5	new_junction_coverage=0.24	new_junction_read_count=16	polymorphism_frequency=1.508e-01	pos_hash_score=12	prediction=polymorphism	reject=COVERAGE_EVENNESS_SKEW,FREQUENCY_CUTOFF	side_1_annotate_key=gene	side_1_continuation=0	side_1_coverage=1.32	side_1_overlap=10	side_1_possible_overlap_registers=241	side_1_read_count=92	side_1_redundant=0	side_2_annotate_key=gene	side_2_continuation=0	side_2_coverage=1.37	side_2_overlap=0	side_2_possible_overlap_registers=231	side_2_read_count=92	side_2_redundant=0	total_non_overlap_reads=12
JC	158	.	CP009273	612047	-1	CP009273	613050	1	0	alignment_overlap=11	coverage_minus=2	coverage_plus=3	flanking_left=251	flanking_right=251	frequency=8.113e-02	junction_possible_overlap_registers=230	key=CP009273__612047__-1__CP009273__613039__1__11____251__251__0__0	max_left=118	max_left_minus=88	max_left_plus=118	max_min_left=88	max_min_left_minus=88	max_min_left_plus=68	max_min_right=20	max_min_right_minus=20	max_min_right_plus=6	max_pos_hash_score=462	max_right=196	max_right_minus=119	max_right_plus=196	neg_log10_pos_hash_p_value=5.7	new_junction_coverage=0.07	new_junction_read_count=5	polymorphism_frequency=8.113e-02	pos_hash_score=5	prediction=polymorphism	reject=COVERAGE_EVENNESS_SKEW,FREQUENCY_CUTOFF	side_1_annotate_key=gene	side_1_continuation=0	side_1_coverage=0.86	side_1_overlap=11	side_1_possible_overlap_registers=241	side_1_read_count=60	side_1_redundant=0	side_2_annotate_key=gene	side_2_continuation=0	side_2_coverage=0.84	side_2_overlap=0	side_2_possible_overlap_registers=230	side_2_read_count=56	side_2_redundant=0	total_non_overlap_reads=5
JC	159	.	CP009273	645188	-1	CP009273	645786	1	0	alignment_overlap=10	coverage_minus=1	coverage_plus=2	flanking_left=251	flanking_right=251	frequency=4.763e-02	junction_possible_overlap_registers=231	key=CP009273__645188__-1__CP009273__645776__1__10____251__251__0__0	max_left=134	max_left_minus=87	max_left_plus=134	max_min_left=87	max_min_left_minus=87	max_min_left_plus=87	max_min_right=103	max_min_right_minus=0	max_min_right_plus=103	max_pos_hash_score=464	max_right=120	max_right_minus=89	max_right_plus=120	neg_log10_pos_hash_p_value=6.7	new_junction_coverage=0.04	new_junction_read_count=3	polymorphism_frequency=4.763e-02	pos_hash_score=3	prediction=polymorphism	reject=COVERAGE_EVENNESS_SKEW,FREQUENCY_CUTOFF	side_1_annotate_key=gene	side_1_continuation=0	side_1_coverage=1.04	side_1_overlap=10	side_1_possible_overlap_registers=241	side_1_read_count=73	side_1_redundant=0	side_2_annotate_key=gene	side_2_continuation=0	side_2_coverage=0.75	side_2_overlap=0	side_2_possible_overlap_registers=231	side_2_read_count=50	side_2_redundant=0	total_non_overlap_reads=3
JC	160	.	CP009273	662822	-1	CP009273	663615	1	0	alignment_overlap=9	coverage_minus=2	coverage_plus=1	flanking_left=251	flanking_right=251	frequency=3.727e-02	junction_possible_overlap_registers=232	key=CP009273__662822__-1__CP009273__663606__1__9____251__251__0__0	max_left=176	max_left_minus=176	max_left_plus=82	max_min_left=0	max_min_left_minus=0	max_min_left_plus=0	max_min_right=66	max_min_right_minus=66	max_min_right_plus=27	max_pos_hash_score=466	max_right=66	max_right_minus=66	max_right_plus=27	neg_log10_pos_hash_p_value=6.7	new_junction_coverage=0.04	new_junction_read_count=3	polymorphism_frequency=3.727e-02	pos_hash_score=3	prediction=polymorphism	reject=COVERAGE_EVENNESS_SKEW,FREQUENCY_CUTOFF	side_1_annotate_key=gene	side_1_continuation=0	side_1_coverage=1.16	side_1_overlap=9	side_1_possible_overlap_registers=241	side_1_read_count=81	side_1_redundant=0	side_2_annotate_key=gene	side_2_continuation=0	side_2_coverage=1.14	side_2_overlap=0	side_2_possible_overlap_registers=232	side_2_read_count=77	side_2_redundant=0	total_non_overlap_reads=3
JC	161	.	CP009273	680998	-1	CP009273	681697	1	0	alignment_overlap=12	coverage_minus=4	coverage_plus=2	flanking_left=251	flanking_right=251	frequency=8.504e-02	junction_possible_overlap_registers=229	key=CP009273__680998__-1__CP009273__681685__1__12____251__251__0__0	max_left=191	max_left_minus=191	max_left_plus=30	max_min_left=78	max_min_left_minus=78	max_min_left_plus=13	max_min_right=76	max_min_right_minus=76	max_min_right_plus=11	max_pos_hash_score=460	max_right=190	max_right_minus=161	max_right_plus=190	neg_log10_pos_hash_p_value=5.3	new_junction_coverage=0.09	new_junction_read_count=6	polymorphism_frequency=8.504e-02	pos_hash_score=6	prediction=polymorphism	reject=COVERAGE_EVENNESS_SKEW,FREQUENCY_CUTOFF	side_1_annotate_key=gene	side_1_continuation=0	side_1_coverage=1.12	side_1_overlap=12	side_1_possible_overlap_registers=241	side_1_read_count=78	side_1_redundant=0	side_2_annotate_key=gene	side_2_continuation=0	side_2_coverage=0.83	side_2_overlap=0	side_2_possible_overlap_registers=229	side_2_read_count=55	side_2_redundant=0	total_non_overlap_reads=6
JC	162	.	CP009273	691962	-1	CP009273	692513	1	-45	alignment_overlap=-45	coverage_minus=2	coverage_plus=5	flanking_left=251	flanking_right=251	frequency=1.783e-01	junction_possible_overlap_registers=196	key=CP009273__691962__-1__CP009273__692513__1__-45__AAATTGGTTTTGAATTTGCCGAACATATTCGATACATTCAGAATT__251__251__0__0	max_left=88	max_left_minus=60	max_left_plus=88	max_min_left=76	max_min_left_minus=60	max_min_left_plus=76	max_min_right=77	max_min_right_minus=0	max_min_right_plus=77	max_pos_hash_score=394	max_right=130	max_right_minus=99	max_right_plus=130	neg_log10_pos_hash_p_value=4.3	new_junction_coverage=0.16	new_junction_read_count=9	polymorphism_frequency=1.783e-01	pos_hash_score=7	prediction=polymorphism	reject=COVERAGE_EVENNESS_SKEW,FREQUENCY_CUTOFF	side_1_annotate_key=gene	side_1_continuation=0	side_1_coverage=0.82	side_1_overlap=0	side_1_possible_overlap_registers=241	side_1_read_count=57	side_1_redundant=0	side_2_annotate_key=gene	side_2_continuation=0	side_2_coverage=0.64	side_2_overlap=0	side_2_possible_overlap_registers=241	side_2_read_count=45	side_2_redundant=0	total_non_overlap_reads=7	unique_read_sequence=AAATTGGTTTTGAATTTGCCGAACATATTCGATACATTCAGAATT
JC	163	.	CP009273	696450	-1	CP009273	697518	1	0	alignment_overlap=7	coverage_minus=2	coverage_plus=1	flanking_left=251	flanking_right=251	frequency=4.499e-02	junction_possible_overlap_registers=234	key=CP009273__696450__-1__CP009273__697511__1__7____251__251__0__0	max_left=54	max_left_minus=54	max_left_plus=54	max_min_left=0	max_min_left_minus=0	max_min_left_plus=0	max_min_right=45	max_min_right_minus=45	max_min_right_plus=45	max_pos_hash_score=470	max_right=45	max_right_minus=45	max_right_plus=45	neg_log10_pos_hash_p_value=6.8	new_junction_coverage=0.04	new_junction_read_count=3	polymorphism_frequency=4.499e-02	pos_hash_score=3	prediction=polymorphism	reject=COVERAGE_EVENNESS_SKEW,FREQUENCY_CUTOFF	side_1_annotate_key=gene	side_1_continuation=0	side_1_coverage=0.80	side_1_overlap=7	side_1_possible_overlap_registers=241	side_1_read_count=56	side_1_redundant=0	side_2_annotate_key=gene	side_2_continuation=0	side_2_coverage=1.08	side_2_overlap=0	side_2_possible_overlap_registers=234	side_2_read_count=73	side_2_redundant=0	total_non_overlap_reads=3
JC	164	.	CP009273	726618	-1	CP009273	727690	1	0	alignment_overlap=10	coverage_minus=3	coverage_plus=1	flanking_left=251	flanking_right=251	frequency=7.517e-02	junction_possible_overlap_registers=231	key=CP009273__726618__-1__CP009273__727680__1__10____251__251__0__0	max_left=110	max_left_minus=110	max_left_plus=28	max_min_left=105	max_min_left_minus=105	max_min_left_plus=28	max_min_right=5	max_min_right_minus=5	max_min_right_plus=0	max_pos_hash_score=464	max_right=171	max_right_minus=116	max_right_plus=171	neg_log10_pos_hash_p_value=6.2	new_junction_coverage=0.06	new_junction_read_count=4	polymorphism_frequency=7.517e-02	pos_hash_score=4	prediction=polymorphism	reject=COVERAGE_EVENNESS_SKEW,FREQUENCY_CUTOFF	side_1_annotate_key=gene	side_1_continuation=0	side_1_coverage=0.89	side_1_overlap=10	side_1_possible_overlap_registers=241	side_1_read_count=62	side_1_redundant=0	side_2_annotate_key=gene	side_2_continuation=0	side_2_coverage=0.58	side_2_overlap=0	side_2_possible_overlap_registers=231	side_2_read_count=39	side_2_redundant=0	total_non_overlap_reads=4
JC	165	.	CP009273	726795	1	CP009273	3613749	-1	0	alignment_overlap=11	coverage_minus=0	coverage_plus=3	flanking_left=251	flanking_right=251	frequency=4.128e-02	junction_possible_overlap_registers=230	key=CP009273__726795__1__CP009273__3613760__-1__11____251__251__0__1	max_left=21	max_left_minus=0	max_left_plus=21	max_min_left=21	max_min_left_minus=0	max_min_left_plus=21	max_min_right=0	max_min_right_minus=0	max_min_right_plus=0	max_pos_hash_score=462	max_right=219	max_right_minus=0	max_right_plus=219	neg_log10_pos_hash_p_value=6.7	new_junction_coverage=0.04	new_junction_read_count=3	polymorphism_frequency=4.128e-02	pos_hash_score=3	prediction=polymorphism	reject=COVERAGE_EVENNESS_SKEW,FREQUENCY_CUTOFF	side_1_annotate_key=gene	side_1_continuation=0	side_1_coverage=1.04	side_1_overlap=11	side_1_possible_overlap_registers=241	side_1_read_count=73	side_1_redundant=0	side_2_annotate_key=repeat	side_2_continuation=0	side_2_coverage=NA	side_2_overlap=0	side_2_possible_overlap_registers=NA	side_2_read_count=NA	side_2_redundant=1	total_non_overlap_reads=3
JC	166	.	CP009273	727087	-1	CP009273	727700	1	0	alignment_overlap=9	coverage_minus=3	coverage_plus=1	flanking_left=251	flanking_right=251	frequency=6.206e-02	junction_possible_overlap_registers=232	key=CP009273__727087__-1__CP009273__727691__1__9____251__251__0__0	max_left=140	max_left_minus=140	max_left_plus=2	max_min_left=52	max_min_left_minus=52	max_min_left_plus=2	max_min_right=102	max_min_right_minus=102	max_min_right_plus=0	max_pos_hash_score=466	max_right=240	max_right_minus=102	max_right_plus=240	neg_log10_pos_hash_p_value=6.2	new_junction_coverage=0.06	new_junction_read_count=4	polymorphism_frequency=6.206e-02	pos_hash_score=4	prediction=polymorphism	reject=COVERAGE_EVENNESS_SKEW,FREQUENCY_CUTOFF	side_1_annotate_key=gene	side_1_continuation=0	side_1_coverage=1.19	side_1_overlap=9	side_1_possible_overlap_registers=241	side_1_read_count=83	side_1_redundant=0	side_2_annotate_key=gene	side_2_continuation=0	side_2_coverage=0.61	side_2_overlap=0	side_2_possible_overlap_registers=232	side_2_read_count=41	side_2_redundant=0	total_non_overlap_reads=4
JC	167	.	CP009273	727691	1	CP009273	3614591	-1	0	alignment_overlap=9	coverage_minus=1	coverage_plus=3	flanking_left=251	flanking_right=251	frequency=1.047e-01	junction_possible_overlap_registers=232	key=CP009273__727691__1__CP009273__3614600__-1__9____251__251__0__0	max_left=240	max_left_minus=240	max_left_plus=58	max_min_left=34	max_min_left_minus=0	max_min_left_plus=34	max_min_right=52	max_min_right_minus=2	max_min_right_plus=52	max_pos_hash_score=466	max_right=162	max_right_minus=2	max_right_plus=162	neg_log10_pos_hash_p_value=6.2	new_junction_coverage=0.06	new_junction_read_count=4	polymorphism_frequency=1.047e-01	pos_hash_score=4	prediction=polymorphism	reject=COVERAGE_EVENNESS_SKEW,FREQUENCY_CUTOFF	side_1_annotate_key=gene	side_1_continuation=0	side_1_coverage=0.62	side_1_overlap=9	side_1_possible_overlap_registers=241	side_1_read_count=43	side_1_redundant=0	side_2_annotate_key=gene	side_2_continuation=0	side_2_coverage=0.40	side_2_overlap=0	side_2_possible_overlap_registers=232	side_2_read_count=27	side_2_redundant=0	total_non_overlap_reads=4
JC	168	.	CP009273	727691	1	CP009273	3757582	-1	0	alignment_overlap=9	coverage_minus=2	coverage_plus=2	flanking_left=251	flanking_right=251	frequency=1.105e-01	junction_possible_overlap_registers=232	key=CP009273__727691__1__CP009273__3757591__-1__9____251__251__0__0	max_left=240	max_left_minus=240	max_left_plus=58	max_min_left=7	max_min_left_minus=7	max_min_left_plus=0	max_min_right=52	max_min_right_minus=2	max_min_right_plus=52	max_pos_hash_score=466	max_right=167	max_right_minus=167	max_right_plus=52	neg_log10_pos_hash_p_value=6.2	new_junction_coverage=0.06	new_junction_read_count=4	polymorphism_frequency=1.105e-01	pos_hash_score=4	prediction=polymorphism	reject=COVERAGE_EVENNESS_SKEW,FREQUENCY_CUTOFF	side_1_annotate_key=gene	side_1_continuation=0	side_1_coverage=0.62	side_1_overlap=9	side_1_possible_overlap_registers=241	side_1_read_count=43	side_1_redundant=0	side_2_annotate_key=gene	side_2_continuation=0	side_2_coverage=0.34	side_2_overlap=0	side_2_possible_overlap_registers=232	side_2_read_count=23	side_2_redundant=0	total_non_overlap_reads=4
JC	169	.	CP009273	733405	-1	CP009273	734360	1	0	alignment_overlap=20	coverage_minus=11	coverage_plus=12	flanking_left=251	flanking_right=251	frequency=2.201e-01	junction_possible_overlap_registers=221	key=CP009273__733405__-1__CP009273__734340__1__20____251__251__0__0	max_left=192	max_left_minus=190	max_left_plus=192	max_min_left=93	max_min_left_minus=62	max_min_left_plus=93	max_min_right=69	max_min_right_minus=69	max_min_right_plus=69	max_pos_hash_score=444	max_right=182	max_right_minus=182	max_right_plus=175	neg_log10_pos_hash_p_value=1.8	new_junction_coverage=0.37	new_junction_read_count=24	polymorphism_frequency=2.201e-01	pos_hash_score=21	prediction=polymorphism	side_1_annotate_key=gene	side_1_continuation=0	side_1_coverage=1.36	side_1_overlap=20	side_1_possible_overlap_registers=241	side_1_read_count=95	side_1_redundant=0	side_2_annotate_key=gene	side_2_continuation=0	side_2_coverage=1.30	side_2_overlap=0	side_2_possible_overlap_registers=221	side_2_read_count=83	side_2_redundant=0	total_non_overlap_reads=23
JC	170	.	CP009273	735888	-1	CP009273	736887	1	0	alignment_overlap=11	coverage_minus=4	coverage_plus=3	flanking_left=251	flanking_right=251	frequency=8.030e-02	junction_possible_overlap_registers=230	key=CP009273__735888__-1__CP009273__736876__1__11____251__251__0__0	max_left=224	max_left_minus=146	max_left_plus=224	max_min_left=101	max_min_left_minus=101	max_min_left_plus=29	max_min_right=94	max_min_right_minus=94	max_min_right_plus=16	max_pos_hash_score=462	max_right=210	max_right_minus=139	max_right_plus=210	neg_log10_pos_hash_p_value=5.3	new_junction_coverage=0.10	new_junction_read_count=7	polymorphism_frequency=8.030e-02	pos_hash_score=6	prediction=polymorphism	reject=COVERAGE_EVENNESS_SKEW,FREQUENCY_CUTOFF	side_1_annotate_key=gene	side_1_continuation=0	side_1_coverage=1.14	side_1_overlap=11	side_1_possible_overlap_registers=241	side_1_read_count=80	side_1_redundant=0	side_2_annotate_key=gene	side_2_continuation=0	side_2_coverage=1.26	side_2_overlap=0	side_2_possible_overlap_registers=230	side_2_read_count=84	side_2_redundant=0	total_non_overlap_reads=7
JC	171	.	CP009273	742337	-1	CP009273	743152	1	0	alignment_overlap=8	coverage_minus=2	coverage_plus=2	flanking_left=251	flanking_right=251	frequency=5.207e-02	junction_possible_overlap_registers=233	key=CP009273__742337__-1__CP009273__743144__1__8____251__251__0__0	max_left=206	max_left_minus=206	max_left_plus=85	max_min_left=85	max_min_left_minus=0	max_min_left_plus=85	max_min_right=53	max_min_right_minus=53	max_min_right_plus=35	max_pos_hash_score=468	max_right=105	max_right_minus=53	max_right_plus=105	neg_log10_pos_hash_p_value=6.2	new_junction_coverage=0.06	new_junction_read_count=4	polymorphism_frequency=5.207e-02	pos_hash_score=4	prediction=polymorphism	reject=COVERAGE_EVENNESS_SKEW,FREQUENCY_CUTOFF	side_1_annotate_key=gene	side_1_continuation=0	side_1_coverage=1.02	side_1_overlap=8	side_1_possible_overlap_registers=241	side_1_read_count=71	side_1_redundant=0	side_2_annotate_key=gene	side_2_continuation=0	side_2_coverage=1.14	side_2_overlap=0	side_2_possible_overlap_registers=233	side_2_read_count=77	side_2_redundant=0	total_non_overlap_reads=4
JC	172	.	CP009273	752262	-1	CP009273	753319	1	0	alignment_overlap=10	coverage_minus=1	coverage_plus=2	flanking_left=251	flanking_right=251	frequency=5.170e-02	junction_possible_overlap_registers=231	key=CP009273__752262__-1__CP009273__753309__1__10____251__251__0__0	max_left=37	max_left_minus=37	max_left_plus=37	max_min_left=37	max_min_left_minus=37	max_min_left_plus=37	max_min_right=6	max_min_right_minus=0	max_min_right_plus=6	max_pos_hash_score=464	max_right=58	max_right_minus=58	max_right_plus=58	neg_log10_pos_hash_p_value=6.7	new_junction_coverage=0.04	new_junction_read_count=3	polymorphism_frequency=5.170e-02	pos_hash_score=3	prediction=polymorphism	reject=COVERAGE_EVENNESS_SKEW,FREQUENCY_CUTOFF	side_1_annotate_key=gene	side_1_continuation=0	side_1_coverage=1.02	side_1_overlap=10	side_1_possible_overlap_registers=241	side_1_read_count=71	side_1_redundant=0	side_2_annotate_key=gene	side_2_continuation=0	side_2_coverage=0.63	side_2_overlap=0	side_2_possible_overlap_registers=231	side_2_read_count=42	side_2_redundant=0	total_non_overlap_reads=3
JC	173	.	CP009273	755254	-1	CP009273	756113	1	0	alignment_overlap=11	coverage_minus=3	coverage_plus=3	flanking_left=251	flanking_right=251	frequency=1.162e-01	junction_possible_overlap_registers=230	key=CP009273__755254__-1__CP009273__756102__1__11____251__251__0__0	max_left=228	max_left_minus=228	max_left_plus=33	max_min_left=33	max_min_left_minus=0	max_min_left_plus=33	max_min_right=117	max_min_right_minus=117	max_min_right_plus=0	max_pos_hash_score=462	max_right=117	max_right_minus=117	max_right_plus=90	neg_log10_pos_hash_p_value=5.3	new_junction_coverage=0.10	new_junction_read_count=7	polymorphism_frequency=1.162e-01	pos_hash_score=6	prediction=polymorphism	reject=COVERAGE_EVENNESS_SKEW,FREQUENCY_CUTOFF	side_1_annotate_key=gene	side_1_continuation=0	side_1_coverage=0.79	side_1_overlap=11	side_1_possible_overlap_registers=241	side_1_read_count=55	side_1_redundant=0	side_2_annotate_key=gene	side_2_continuation=0	side_2_coverage=0.81	side_2_overlap=0	side_2_possible_overlap_registers=230	side_2_read_count=54	side_2_redundant=0	total_non_overlap_reads=6
JC	174	.	CP009273	767202	-1	CP009273	768895	1	0	alignment_overlap=9	coverage_minus=2	coverage_plus=1	flanking_left=251	flanking_right=251	frequency=3.726e-02	junction_possible_overlap_registers=232	key=CP009273__767202__-1__CP009273__768886__1__9____251__251__0__0	max_left=30	max_left_minus=30	max_left_plus=30	max_min_left=8	max_min_left_minus=8	max_min_left_plus=0	max_min_right=30	max_min_right_minus=30	max_min_right_plus=30	max_pos_hash_score=466	max_right=234	max_right_minus=234	max_right_plus=30	neg_log10_pos_hash_p_value=6.7	new_junction_coverage=0.04	new_junction_read_count=3	polymorphism_frequency=3.726e-02	pos_hash_score=3	prediction=polymorphism	reject=COVERAGE_EVENNESS_SKEW,FREQUENCY_CUTOFF	side_1_annotate_key=gene	side_1_continuation=0	side_1_coverage=1.14	side_1_overlap=9	side_1_possible_overlap_registers=241	side_1_read_count=80	side_1_redundant=0	side_2_annotate_key=gene	side_2_continuation=0	side_2_coverage=1.16	side_2_overlap=0	side_2_possible_overlap_registers=232	side_2_read_count=78	side_2_redundant=0	total_non_overlap_reads=3
JC	175	.	CP009273	770359	-1	CP009273	771887	1	0	alignment_overlap=9	coverage_minus=2	coverage_plus=1	flanking_left=251	flanking_right=251	frequency=3.834e-02	junction_possible_overlap_registers=232	key=CP009273__770359__-1__CP009273__771878__1__9____251__251__0__0	max_left=198	max_left_minus=198	max_left_plus=30	max_min_left=0	max_min_left_minus=0	max_min_left_plus=0	max_min_right=26	max_min_right_minus=26	max_min_right_plus=26	max_pos_hash_score=466	max_right=26	max_right_minus=26	max_right_plus=26	neg_log10_pos_hash_p_value=6.7	new_junction_coverage=0.04	new_junction_read_count=3	polymorphism_frequency=3.834e-02	pos_hash_score=3	prediction=polymorphism	reject=COVERAGE_EVENNESS_SKEW,FREQUENCY_CUTOFF	side_1_annotate_key=gene	side_1_continuation=0	side_1_coverage=0.96	side_1_overlap=9	side_1_possible_overlap_registers=241	side_1_read_count=67	side_1_redundant=0	side_2_annotate_key=gene	side_2_continuation=0	side_2_coverage=1.28	side_2_overlap=0	side_2_possible_overlap_registers=232	side_2_read_count=86	side_2_redundant=0	total_non_overlap_reads=3
JC	176	.	CP009273	776010	1	CP009273	776602	-1	0	alignment_overlap=76	coverage_minus=3	coverage_plus=2	flanking_left=251	flanking_right=251	frequency=1.061e-01	junction_possible_overlap_registers=165	key=CP009273__776010__1__CP009273__776678__-1__76____251__251__0__0	max_left=57	max_left_minus=56	max_left_plus=57	max_min_left=57	max_min_left_minus=56	max_min_left_plus=57	max_min_right=0	max_min_right_minus=0	max_min_right_plus=0	max_pos_hash_score=332	max_right=99	max_right_minus=99	max_right_plus=99	neg_log10_pos_hash_p_value=4.8	new_junction_coverage=0.10	new_junction_read_count=5	polymorphism_frequency=1.061e-01	pos_hash_score=4	prediction=polymorphism	reject=COVERAGE_EVENNESS_SKEW,FREQUENCY_CUTOFF	side_1_annotate_key=gene	side_1_continuation=0	side_1_coverage=1.03	side_1_overlap=76	side_1_possible_overlap_registers=241	side_1_read_count=72	side_1_redundant=0	side_2_annotate_key=gene	side_2_continuation=0	side_2_coverage=0.73	side_2_overlap=0	side_2_possible_overlap_registers=165	side_2_read_count=35	side_2_redundant=0	total_non_overlap_reads=5
JC	177	.	CP009273	776010	1	CP009273	2514488	-1	-1	alignment_overlap=-1	coverage_minus=3	coverage_plus=1	flanking_left=251	flanking_right=251	frequency=4.462e-02	junction_possible_overlap_registers=240	key=CP009273__776010__1__CP009273__2514488__-1__-1__G__251__251__0__0	max_left=77	max_left_minus=77	max_left_plus=28	max_min_left=77	max_min_left_minus=77	max_min_left_plus=28	max_min_right=0	max_min_right_minus=0	max_min_right_plus=0	max_pos_hash_score=482	max_right=221	max_right_minus=218	max_right_plus=221	neg_log10_pos_hash_p_value=6.3	new_junction_coverage=0.06	new_junction_read_count=4	polymorphism_frequency=4.462e-02	pos_hash_score=4	prediction=polymorphism	reject=COVERAGE_EVENNESS_SKEW,FREQUENCY_CUTOFF	side_1_annotate_key=gene	side_1_continuation=0	side_1_coverage=1.03	side_1_overlap=0	side_1_possible_overlap_registers=241	side_1_read_count=72	side_1_redundant=0	side_2_annotate_key=gene	side_2_continuation=0	side_2_coverage=1.43	side_2_overlap=0	side_2_possible_overlap_registers=241	side_2_read_count=100	side_2_redundant=0	total_non_overlap_reads=4	unique_read_sequence=G
JC	178	.	CP009273	776085	-1	CP009273	776375	1	0	alignment_overlap=76	coverage_minus=2	coverage_plus=10	flanking_left=251	flanking_right=251	frequency=1.918e-01	junction_possible_overlap_registers=165	key=CP009273__776085__-1__CP009273__776299__1__76____251__251__0__0	max_left=136	max_left_minus=136	max_left_plus=133	max_min_left=23	max_min_left_minus=0	max_min_left_plus=23	max_min_right=42	max_min_right_minus=39	max_min_right_plus=42	max_pos_hash_score=332	max_right=143	max_right_minus=39	max_right_plus=143	neg_log10_pos_hash_p_value=2.7	new_junction_coverage=0.25	new_junction_read_count=12	polymorphism_frequency=1.918e-01	pos_hash_score=10	prediction=polymorphism	reject=FREQUENCY_CUTOFF	side_1_annotate_key=gene	side_1_continuation=0	side_1_coverage=1.17	side_1_overlap=76	side_1_possible_overlap_registers=241	side_1_read_count=82	side_1_redundant=0	side_2_annotate_key=gene	side_2_continuation=0	side_2_coverage=0.94	side_2_overlap=0	side_2_possible_overlap_registers=165	side_2_read_count=45	side_2_redundant=0	total_non_overlap_reads=12
JC	179	.	CP009273	776085	-1	CP009273	776679	1	0	alignment_overlap=76	coverage_minus=16	coverage_plus=12	flanking_left=251	flanking_right=251	frequency=3.806e-01	junction_possible_overlap_registers=165	key=CP009273__776085__-1__CP009273__776603__1__76____251__251__0__0	max_left=168	max_left_minus=168	max_left_plus=105	max_min_left=35	max_min_left_minus=0	max_min_left_plus=35	max_min_right=80	max_min_right_minus=60	max_min_right_plus=80	max_pos_hash_score=332	max_right=146	max_right_minus=60	max_right_plus=146	neg_log10_pos_hash_p_value=1.2	new_junction_coverage=0.59	new_junction_read_count=28	polymorphism_frequency=3.806e-01	pos_hash_score=19	prediction=polymorphism	side_1_annotate_key=gene	side_1_continuation=0	side_1_coverage=1.17	side_1_overlap=76	side_1_possible_overlap_registers=241	side_1_read_count=82	side_1_redundant=0	side_2_annotate_key=gene	side_2_continuation=0	side_2_coverage=0.73	side_2_overlap=0	side_2_possible_overlap_registers=165	side_2_read_count=35	side_2_redundant=0	total_non_overlap_reads=28
JC	180	.	CP009273	776374	-1	CP009273	776901	1	0	alignment_overlap=76	coverage_minus=6	coverage_plus=2	flanking_left=251	flanking_right=251	frequency=2.909e-01	junction_possible_overlap_registers=165	key=CP009273__776374__-1__CP009273__776825__1__76____251__251__0__0	max_left=128	max_left_minus=128	max_left_plus=123	max_min_left=10	max_min_left_minus=0	max_min_left_plus=10	max_min_right=71	max_min_right_minus=71	max_min_right_plus=51	max_pos_hash_score=332	max_right=107	max_right_minus=71	max_right_plus=107	neg_log10_pos_hash_p_value=3.3	new_junction_coverage=0.21	new_junction_read_count=10	polymorphism_frequency=2.909e-01	pos_hash_score=8	prediction=polymorphism	reject=COVERAGE_EVENNESS_SKEW	side_1_annotate_key=gene	side_1_continuation=0	side_1_coverage=0.60	side_1_overlap=76	side_1_possible_overlap_registers=241	side_1_read_count=42	side_1_redundant=0	side_2_annotate_key=gene	side_2_continuation=0	side_2_coverage=0.42	side_2_overlap=0	side_2_possible_overlap_registers=165	side_2_read_count=20	side_2_redundant=0	total_non_overlap_reads=8
JC	181	.	CP009273	776678	-1	CP009273	776901	1	0	alignment_overlap=76	coverage_minus=7	coverage_plus=3	flanking_left=251	flanking_right=251	frequency=3.406e-01	junction_possible_overlap_registers=165	key=CP009273__776678__-1__CP009273__776825__1__76____251__251__0__0	max_left=148	max_left_minus=148	max_left_plus=84	max_min_left=65	max_min_left_minus=65	max_min_left_plus=0	max_min_right=39	max_min_right_minus=39	max_min_right_plus=39	max_pos_hash_score=332	max_right=110	max_right_minus=110	max_right_plus=39	neg_log10_pos_hash_p_value=3.6	new_junction_coverage=0.23	new_junction_read_count=11	polymorphism_frequency=3.406e-01	pos_hash_score=7	prediction=polymorphism	reject=COVERAGE_EVENNESS_SKEW	side_1_annotate_key=gene	side_1_continuation=0	side_1_coverage=0.47	side_1_overlap=76	side_1_possible_overlap_registers=241	side_1_read_count=33	side_1_redundant=0	side_2_annotate_key=gene	side_2_continuation=0	side_2_coverage=0.42	side_2_overlap=0	side_2_possible_overlap_registers=165	side_2_read_count=20	side_2_redundant=0	total_non_overlap_reads=10
JC	182	.	CP009273	776825	1	CP009273	2514487	-1	-1	alignment_overlap=-1	coverage_minus=2	coverage_plus=5	flanking_left=251	flanking_right=251	frequency=1.204e-01	junction_possible_overlap_registers=240	key=CP009273__776825__1__CP009273__2514487__-1__-1__G__251__251__0__0	max_left=186	max_left_minus=115	max_left_plus=186	max_min_left=0	max_min_left_minus=0	max_min_left_plus=0	max_min_right=64	max_min_right_minus=64	max_min_right_plus=64	max_pos_hash_score=482	max_right=64	max_right_minus=64	max_right_plus=64	neg_log10_pos_hash_p_value=5.9	new_junction_coverage=0.13	new_junction_read_count=9	polymorphism_frequency=1.204e-01	pos_hash_score=5	prediction=polymorphism	reject=COVERAGE_EVENNESS_SKEW,FREQUENCY_CUTOFF	side_1_annotate_key=gene	side_1_continuation=0	side_1_coverage=0.44	side_1_overlap=0	side_1_possible_overlap_registers=241	side_1_read_count=31	side_1_redundant=0	side_2_annotate_key=gene	side_2_continuation=0	side_2_coverage=1.45	side_2_overlap=0	side_2_possible_overlap_registers=241	side_2_read_count=101	side_2_redundant=0	total_non_overlap_reads=7	unique_read_sequence=G
JC	183	.	CP009273	776825	1	CP009273	2514488	-1	-1	alignment_overlap=-1	coverage_minus=3	coverage_plus=1	flanking_left=251	flanking_right=251	frequency=5.778e-02	junction_possible_overlap_registers=240	key=CP009273__776825__1__CP009273__2514488__-1__-1__G__251__251__0__0	max_left=77	max_left_minus=77	max_left_plus=28	max_min_left=77	max_min_left_minus=77	max_min_left_plus=28	max_min_right=0	max_min_right_minus=0	max_min_right_plus=0	max_pos_hash_score=482	max_right=221	max_right_minus=218	max_right_plus=221	neg_log10_pos_hash_p_value=6.3	new_junction_coverage=0.06	new_junction_read_count=4	polymorphism_frequency=5.778e-02	pos_hash_score=4	prediction=polymorphism	reject=COVERAGE_EVENNESS_SKEW,FREQUENCY_CUTOFF	side_1_annotate_key=gene	side_1_continuation=0	side_1_coverage=0.44	side_1_overlap=0	side_1_possible_overlap_registers=241	side_1_read_count=31	side_1_redundant=0	side_2_annotate_key=gene	side_2_continuation=0	side_2_coverage=1.43	side_2_overlap=0	side_2_possible_overlap_registers=241	side_2_read_count=100	side_2_redundant=0	total_non_overlap_reads=4	unique_read_sequence=G
JC	184	.	CP009273	777033	1	CP009273	2514488	-1	-1	alignment_overlap=-1	coverage_minus=6	coverage_plus=2	flanking_left=251	flanking_right=251	frequency=1.703e-01	junction_possible_overlap_registers=240	key=CP009273__777033__1__CP009273__2514488__-1__-1__G__251__251__0__0	max_left=175	max_left_minus=175	max_left_plus=175	max_min_left=77	max_min_left_minus=77	max_min_left_plus=28	max_min_right=81	max_min_right_minus=81	max_min_right_plus=11	max_pos_hash_score=482	max_right=221	max_right_minus=218	max_right_plus=221	neg_log10_pos_hash_p_value=4.7	new_junction_coverage=0.20	new_junction_read_count=14	polymorphism_frequency=1.703e-01	pos_hash_score=8	prediction=polymorphism	reject=COVERAGE_EVENNESS_SKEW,FREQUENCY_CUTOFF	side_1_annotate_key=gene	side_1_continuation=0	side_1_coverage=0.53	side_1_overlap=0	side_1_possible_overlap_registers=241	side_1_read_count=37	side_1_redundant=0	side_2_annotate_key=gene	side_2_continuation=0	side_2_coverage=1.43	side_2_overlap=0	side_2_possible_overlap_registers=241	side_2_read_count=100	side_2_redundant=0	total_non_overlap_reads=8	unique_read_sequence=G
JC	185	.	CP009273	797544	-1	CP009273	798747	1	0	alignment_overlap=9	coverage_minus=2	coverage_plus=2	flanking_left=251	flanking_right=251	frequency=5.754e-02	junction_possible_overlap_registers=232	key=CP009273__797544__-1__CP009273__798738__1__9____251__251__0__0	max_left=46	max_left_minus=46	max_left_plus=23	max_min_left=18	max_min_left_minus=0	max_min_left_plus=18	max_min_right=39	max_min_right_minus=39	max_min_right_plus=22	max_pos_hash_score=466	max_right=39	max_right_minus=39	max_right_plus=39	neg_log10_pos_hash_p_value=6.2	new_junction_coverage=0.07	new_junction_read_count=5	polymorphism_frequency=5.754e-02	pos_hash_score=4	prediction=polymorphism	reject=COVERAGE_EVENNESS_SKEW,FREQUENCY_CUTOFF	side_1_annotate_key=gene	side_1_continuation=0	side_1_coverage=1.23	side_1_overlap=9	side_1_possible_overlap_registers=241	side_1_read_count=86	side_1_redundant=0	side_2_annotate_key=gene	side_2_continuation=0	side_2_coverage=1.20	side_2_overlap=0	side_2_possible_overlap_registers=232	side_2_read_count=81	side_2_redundant=0	total_non_overlap_reads=4
JC	186	.	CP009273	806401	-1	CP009273	807161	1	0	alignment_overlap=12	coverage_minus=3	coverage_plus=2	flanking_left=251	flanking_right=251	frequency=8.706e-02	junction_possible_overlap_registers=229	key=CP009273__806401__-1__CP009273__807149__1__12____251__251__0__0	max_left=148	max_left_minus=148	max_left_plus=103	max_min_left=2	max_min_left_minus=0	max_min_left_plus=2	max_min_right=106	max_min_right_minus=106	max_min_right_plus=30	max_pos_hash_score=460	max_right=235	max_right_minus=106	max_right_plus=235	neg_log10_pos_hash_p_value=5.7	new_junction_coverage=0.08	new_junction_read_count=5	polymorphism_frequency=8.706e-02	pos_hash_score=5	prediction=polymorphism	reject=COVERAGE_EVENNESS_SKEW,FREQUENCY_CUTOFF	side_1_annotate_key=gene	side_1_continuation=0	side_1_coverage=0.62	side_1_overlap=12	side_1_possible_overlap_registers=241	side_1_read_count=43	side_1_redundant=0	side_2_annotate_key=gene	side_2_continuation=0	side_2_coverage=0.96	side_2_overlap=0	side_2_possible_overlap_registers=229	side_2_read_count=64	side_2_redundant=0	total_non_overlap_reads=5
JC	187	.	CP009273	814229	-1	CP009273	815198	1	0	alignment_overlap=15	coverage_minus=1	coverage_plus=3	flanking_left=251	flanking_right=251	frequency=6.341e-02	junction_possible_overlap_registers=226	key=CP009273__814229__-1__CP009273__815183__1__15____251__251__0__0	max_left=202	max_left_minus=146	max_left_plus=202	max_min_left=42	max_min_left_minus=0	max_min_left_plus=42	max_min_right=66	max_min_right_minus=66	max_min_right_plus=66	max_pos_hash_score=454	max_right=136	max_right_minus=66	max_right_plus=136	neg_log10_pos_hash_p_value=6.1	new_junction_coverage=0.06	new_junction_read_count=4	polymorphism_frequency=6.341e-02	pos_hash_score=4	prediction=polymorphism	reject=COVERAGE_EVENNESS_SKEW,FREQUENCY_CUTOFF	side_1_annotate_key=gene	side_1_continuation=0	side_1_coverage=0.90	side_1_overlap=15	side_1_possible_overlap_registers=241	side_1_read_count=63	side_1_redundant=0	side_2_annotate_key=repeat	side_2_continuation=0	side_2_coverage=NA	side_2_overlap=0	side_2_possible_overlap_registers=NA	side_2_read_count=NA	side_2_redundant=0	total_non_overlap_reads=4
JC	188	.	CP009273	824847	-1	CP009273	826038	1	0	alignment_overlap=10	coverage_minus=2	coverage_plus=2	flanking_left=251	flanking_right=251	frequency=6.427e-02	junction_possible_overlap_registers=231	key=CP009273__824847__-1__CP009273__826028__1__10____251__251__0__0	max_left=60	max_left_minus=60	max_left_plus=60	max_min_left=60	max_min_left_minus=60	max_min_left_plus=60	max_min_right=6	max_min_right_minus=6	max_min_right_plus=0	max_pos_hash_score=464	max_right=115	max_right_minus=114	max_right_plus=115	neg_log10_pos_hash_p_value=6.2	new_junction_coverage=0.06	new_junction_read_count=4	polymorphism_frequency=6.427e-02	pos_hash_score=4	prediction=polymorphism	reject=COVERAGE_EVENNESS_SKEW,FREQUENCY_CUTOFF	side_1_annotate_key=gene	side_1_continuation=0	side_1_coverage=0.87	side_1_overlap=10	side_1_possible_overlap_registers=241	side_1_read_count=61	side_1_redundant=0	side_2_annotate_key=gene	side_2_continuation=0	side_2_coverage=0.87	side_2_overlap=0	side_2_possible_overlap_registers=231	side_2_read_count=58	side_2_redundant=0	total_non_overlap_reads=4
JC	189	.	CP009273	862357	-1	CP009273	863539	1	0	alignment_overlap=11	coverage_minus=3	coverage_plus=2	flanking_left=251	flanking_right=251	frequency=8.984e-02	junction_possible_overlap_registers=230	key=CP009273__862357__-1__CP009273__863528__1__11____251__251__0__0	max_left=68	max_left_minus=68	max_left_plus=68	max_min_left=68	max_min_left_minus=60	max_min_left_plus=68	max_min_right=57	max_min_right_minus=57	max_min_right_plus=0	max_pos_hash_score=462	max_right=192	max_right_minus=180	max_right_plus=192	neg_log10_pos_hash_p_value=5.7	new_junction_coverage=0.09	new_junction_read_count=6	polymorphism_frequency=8.984e-02	pos_hash_score=5	prediction=polymorphism	reject=COVERAGE_EVENNESS_SKEW,FREQUENCY_CUTOFF	side_1_annotate_key=gene	side_1_continuation=0	side_1_coverage=1.07	side_1_overlap=11	side_1_possible_overlap_registers=241	side_1_read_count=75	side_1_redundant=0	side_2_annotate_key=gene	side_2_continuation=0	side_2_coverage=0.75	side_2_overlap=0	side_2_possible_overlap_registers=230	side_2_read_count=50	side_2_redundant=0	total_non_overlap_reads=5
JC	190	.	CP009273	863502	-1	CP009273	864388	1	0	alignment_overlap=9	coverage_minus=2	coverage_plus=1	flanking_left=251	flanking_right=251	frequency=7.078e-02	junction_possible_overlap_registers=232	key=CP009273__863502__-1__CP009273__864379__1__9____251__251__0__0	max_left=74	max_left_minus=74	max_left_plus=74	max_min_left=74	max_min_left_minus=0	max_min_left_plus=74	max_min_right=58	max_min_right_minus=58	max_min_right_plus=0	max_pos_hash_score=466	max_right=142	max_right_minus=58	max_right_plus=142	neg_log10_pos_hash_p_value=6.7	new_junction_coverage=0.06	new_junction_read_count=4	polymorphism_frequency=7.078e-02	pos_hash_score=3	prediction=polymorphism	reject=COVERAGE_EVENNESS_SKEW,FREQUENCY_CUTOFF	side_1_annotate_key=gene	side_1_continuation=0	side_1_coverage=0.76	side_1_overlap=9	side_1_possible_overlap_registers=241	side_1_read_count=53	side_1_redundant=0	side_2_annotate_key=gene	side_2_continuation=0	side_2_coverage=0.80	side_2_overlap=0	side_2_possible_overlap_registers=232	side_2_read_count=54	side_2_redundant=0	total_non_overlap_reads=3
JC	191	.	CP009273	863705	-1	CP009273	864591	1	0	alignment_overlap=11	coverage_minus=3	coverage_plus=2	flanking_left=251	flanking_right=251	frequency=8.811e-02	junction_possible_overlap_registers=230	key=CP009273__863705__-1__CP009273__864580__1__11____251__251__0__0	max_left=108	max_left_minus=108	max_left_plus=26	max_min_left=26	max_min_left_minus=26	max_min_left_plus=26	max_min_right=63	max_min_right_minus=63	max_min_right_plus=0	max_pos_hash_score=462	max_right=230	max_right_minus=230	max_right_plus=63	neg_log10_pos_hash_p_value=5.7	new_junction_coverage=0.07	new_junction_read_count=5	polymorphism_frequency=8.811e-02	pos_hash_score=5	prediction=polymorphism	reject=COVERAGE_EVENNESS_SKEW,FREQUENCY_CUTOFF	side_1_annotate_key=gene	side_1_continuation=0	side_1_coverage=0.79	side_1_overlap=11	side_1_possible_overlap_registers=241	side_1_read_count=55	side_1_redundant=0	side_2_annotate_key=gene	side_2_continuation=0	side_2_coverage=0.76	side_2_overlap=0	side_2_possible_overlap_registers=230	side_2_read_count=51	side_2_redundant=0	total_non_overlap_reads=5
JC	192	.	CP009273	929895	-1	CP009273	931087	1	0	alignment_overlap=11	coverage_minus=4	coverage_plus=2	flanking_left=251	flanking_right=251	frequency=9.430e-02	junction_possible_overlap_registers=230	key=CP009273__929895__-1__CP009273__931076__1__11____251__251__0__0	max_left=141	max_left_minus=141	max_left_plus=98	max_min_left=30	max_min_left_minus=30	max_min_left_plus=25	max_min_right=76	max_min_right_minus=76	max_min_right_plus=76	max_pos_hash_score=462	max_right=76	max_right_minus=76	max_right_plus=76	neg_log10_pos_hash_p_value=5.7	new_junction_coverage=0.09	new_junction_read_count=6	polymorphism_frequency=9.430e-02	pos_hash_score=5	prediction=polymorphism	reject=COVERAGE_EVENNESS_SKEW,FREQUENCY_CUTOFF	side_1_annotate_key=gene	side_1_continuation=0	side_1_coverage=1.17	side_1_overlap=11	side_1_possible_overlap_registers=241	side_1_read_count=82	side_1_redundant=0	side_2_annotate_key=gene	side_2_continuation=0	side_2_coverage=0.55	side_2_overlap=0	side_2_possible_overlap_registers=230	side_2_read_count=37	side_2_redundant=0	total_non_overlap_reads=6
JC	193	.	CP009273	935630	-1	CP009273	936811	1	0	alignment_overlap=10	coverage_minus=2	coverage_plus=2	flanking_left=251	flanking_right=251	frequency=4.963e-02	junction_possible_overlap_registers=231	key=CP009273__935630__-1__CP009273__936801__1__10____251__251__0__0	max_left=167	max_left_minus=167	max_left_plus=49	max_min_left=49	max_min_left_minus=0	max_min_left_plus=49	max_min_right=11	max_min_right_minus=11	max_min_right_plus=0	max_pos_hash_score=464	max_right=69	max_right_minus=11	max_right_plus=69	neg_log10_pos_hash_p_value=6.2	new_junction_coverage=0.06	new_junction_read_count=4	polymorphism_frequency=4.963e-02	pos_hash_score=4	prediction=polymorphism	reject=COVERAGE_EVENNESS_SKEW,FREQUENCY_CUTOFF	side_1_annotate_key=gene	side_1_continuation=0	side_1_coverage=0.97	side_1_overlap=10	side_1_possible_overlap_registers=241	side_1_read_count=68	side_1_redundant=0	side_2_annotate_key=gene	side_2_continuation=0	side_2_coverage=1.31	side_2_overlap=0	side_2_possible_overlap_registers=231	side_2_read_count=88	side_2_redundant=0	total_non_overlap_reads=4
JC	194	.	CP009273	1011495	-1	CP009273	1012122	1	0	alignment_overlap=11	coverage_minus=3	coverage_plus=2	flanking_left=251	flanking_right=251	frequency=9.020e-02	junction_possible_overlap_registers=230	key=CP009273__1011495__-1__CP009273__1012111__1__11____251__251__0__0	max_left=85	max_left_minus=85	max_left_plus=4	max_min_left=79	max_min_left_minus=79	max_min_left_plus=4	max_min_right=59	max_min_right_minus=59	max_min_right_plus=0	max_pos_hash_score=462	max_right=181	max_right_minus=104	max_right_plus=181	neg_log10_pos_hash_p_value=5.7	new_junction_coverage=0.09	new_junction_read_count=6	polymorphism_frequency=9.020e-02	pos_hash_score=5	prediction=polymorphism	reject=COVERAGE_EVENNESS_SKEW,FREQUENCY_CUTOFF	side_1_annotate_key=gene	side_1_continuation=0	side_1_coverage=0.93	side_1_overlap=11	side_1_possible_overlap_registers=241	side_1_read_count=65	side_1_redundant=0	side_2_annotate_key=gene	side_2_continuation=0	side_2_coverage=0.88	side_2_overlap=0	side_2_possible_overlap_registers=230	side_2_read_count=59	side_2_redundant=0	total_non_overlap_reads=5
JC	195	.	CP009273	1054269	-1	CP009273	1055043	1	0	alignment_overlap=10	coverage_minus=3	coverage_plus=3	flanking_left=251	flanking_right=251	frequency=7.034e-02	junction_possible_overlap_registers=231	key=CP009273__1054269__-1__CP009273__1055033__1__10____251__251__0__0	max_left=226	max_left_minus=226	max_left_plus=127	max_min_left=0	max_min_left_minus=0	max_min_left_plus=0	max_min_right=114	max_min_right_minus=24	max_min_right_plus=114	max_pos_hash_score=464	max_right=114	max_right_minus=24	max_right_plus=114	neg_log10_pos_hash_p_value=5.3	new_junction_coverage=0.09	new_junction_read_count=6	polymorphism_frequency=7.034e-02	pos_hash_score=6	prediction=polymorphism	reject=COVERAGE_EVENNESS_SKEW,FREQUENCY_CUTOFF	side_1_annotate_key=gene	side_1_continuation=0	side_1_coverage=1.52	side_1_overlap=10	side_1_possible_overlap_registers=241	side_1_read_count=106	side_1_redundant=0	side_2_annotate_key=gene	side_2_continuation=0	side_2_coverage=0.85	side_2_overlap=0	side_2_possible_overlap_registers=231	side_2_read_count=57	side_2_redundant=0	total_non_overlap_reads=6
JC	196	.	CP009273	1105070	-1	CP009273	1106127	1	0	alignment_overlap=13	coverage_minus=3	coverage_plus=2	flanking_left=251	flanking_right=251	frequency=6.181e-02	junction_possible_overlap_registers=228	key=CP009273__1105070__-1__CP009273__1106114__1__13____251__251__0__0	max_left=203	max_left_minus=203	max_left_plus=41	max_min_left=41	max_min_left_minus=41	max_min_left_plus=41	max_min_right=1	max_min_right_minus=1	max_min_right_plus=0	max_pos_hash_score=458	max_right=73	max_right_minus=72	max_right_plus=73	neg_log10_pos_hash_p_value=5.7	new_junction_coverage=0.08	new_junction_read_count=5	polymorphism_frequency=6.181e-02	pos_hash_score=5	prediction=polymorphism	reject=COVERAGE_EVENNESS_SKEW,FREQUENCY_CUTOFF	side_1_annotate_key=gene	side_1_continuation=0	side_1_coverage=1.12	side_1_overlap=13	side_1_possible_overlap_registers=241	side_1_read_count=78	side_1_redundant=0	side_2_annotate_key=gene	side_2_continuation=0	side_2_coverage=1.18	side_2_overlap=0	side_2_possible_overlap_registers=228	side_2_read_count=78	side_2_redundant=0	total_non_overlap_reads=5
JC	197	.	CP009273	1138166	-1	CP009273	1138943	1	0	alignment_overlap=10	coverage_minus=2	coverage_plus=2	flanking_left=251	flanking_right=251	frequency=8.053e-02	junction_possible_overlap_registers=231	key=CP009273__1138166__-1__CP009273__1138933__1__10____251__251__0__0	max_left=197	max_left_minus=197	max_left_plus=140	max_min_left=82	max_min_left_minus=0	max_min_left_plus=82	max_min_right=101	max_min_right_minus=84	max_min_right_plus=101	max_pos_hash_score=464	max_right=159	max_right_minus=84	max_right_plus=159	neg_log10_pos_hash_p_value=6.2	new_junction_coverage=0.06	new_junction_read_count=4	polymorphism_frequency=8.053e-02	pos_hash_score=4	prediction=polymorphism	reject=COVERAGE_EVENNESS_SKEW,FREQUENCY_CUTOFF	side_1_annotate_key=gene	side_1_continuation=0	side_1_coverage=0.57	side_1_overlap=10	side_1_possible_overlap_registers=241	side_1_read_count=40	side_1_redundant=0	side_2_annotate_key=gene	side_2_continuation=0	side_2_coverage=0.79	side_2_overlap=0	side_2_possible_overlap_registers=231	side_2_read_count=53	side_2_redundant=0	total_non_overlap_reads=4
JC	198	.	CP009273	1161581	-1	CP009273	1162077	1	0	alignment_overlap=15	coverage_minus=5	coverage_plus=4	flanking_left=251	flanking_right=251	frequency=1.578e-01	junction_possible_overlap_registers=226	key=CP009273__1161581__-1__CP009273__1162062__1__15____251__251__0__0	max_left=194	max_left_minus=194	max_left_plus=77	max_min_left=77	max_min_left_minus=0	max_min_left_plus=77	max_min_right=59	max_min_right_minus=59	max_min_right_plus=0	max_pos_hash_score=454	max_right=150	max_right_minus=59	max_right_plus=150	neg_log10_pos_hash_p_value=4.5	new_junction_coverage=0.17	new_junction_read_count=11	polymorphism_frequency=1.578e-01	pos_hash_score=8	prediction=polymorphism	reject=COVERAGE_EVENNESS_SKEW,FREQUENCY_CUTOFF	side_1_annotate_key=gene	side_1_continuation=0	side_1_coverage=0.83	side_1_overlap=15	side_1_possible_overlap_registers=241	side_1_read_count=58	side_1_redundant=0	side_2_annotate_key=gene	side_2_continuation=0	side_2_coverage=0.96	side_2_overlap=0	side_2_possible_overlap_registers=226	side_2_read_count=63	side_2_redundant=0	total_non_overlap_reads=9
JC	199	.	CP009273	1167964	-1	CP009273	1168952	1	0	alignment_overlap=12	coverage_minus=3	coverage_plus=2	flanking_left=251	flanking_right=251	frequency=8.502e-02	junction_possible_overlap_registers=229	key=CP009273__1167964__-1__CP009273__1168940__1__12____251__251__0__0	max_left=136	max_left_minus=75	max_left_plus=136	max_min_left=75	max_min_left_minus=75	max_min_left_plus=75	max_min_right=103	max_min_right_minus=3	max_min_right_plus=103	max_pos_hash_score=460	max_right=103	max_right_minus=103	max_right_plus=103	neg_log10_pos_hash_p_value=6.1	new_junction_coverage=0.08	new_junction_read_count=5	polymorphism_frequency=8.502e-02	pos_hash_score=4	prediction=polymorphism	reject=COVERAGE_EVENNESS_SKEW,FREQUENCY_CUTOFF	side_1_annotate_key=gene	side_1_continuation=0	side_1_coverage=0.97	side_1_overlap=12	side_1_possible_overlap_registers=241	side_1_read_count=68	side_1_redundant=0	side_2_annotate_key=gene	side_2_continuation=0	side_2_coverage=0.65	side_2_overlap=0	side_2_possible_overlap_registers=229	side_2_read_count=43	side_2_redundant=0	total_non_overlap_reads=5
JC	200	.	CP009273	1172833	-1	CP009273	1173980	1	0	alignment_overlap=8	coverage_minus=2	coverage_plus=3	flanking_left=251	flanking_right=251	frequency=5.834e-02	junction_possible_overlap_registers=233	key=CP009273__1172833__-1__CP009273__1173972__1__8____251__251__0__0	max_left=81	max_left_minus=81	max_left_plus=81	max_min_left=81	max_min_left_minus=81	max_min_left_plus=81	max_min_right=15	max_min_right_minus=15	max_min_right_plus=0	max_pos_hash_score=468	max_right=133	max_right_minus=89	max_right_plus=133	neg_log10_pos_hash_p_value=6.8	new_junction_coverage=0.07	new_junction_read_count=5	polymorphism_frequency=5.834e-02	pos_hash_score=3	prediction=polymorphism	reject=COVERAGE_EVENNESS_SKEW,FREQUENCY_CUTOFF	side_1_annotate_key=gene	side_1_continuation=0	side_1_coverage=0.69	side_1_overlap=8	side_1_possible_overlap_registers=241	side_1_read_count=48	side_1_redundant=0	side_2_annotate_key=gene	side_2_continuation=0	side_2_coverage=1.70	side_2_overlap=0	side_2_possible_overlap_registers=233	side_2_read_count=115	side_2_redundant=0	total_non_overlap_reads=5
JC	201	.	CP009273	1203246	1	CP009273	1205075	1	0	alignment_overlap=16	coverage_minus=39	coverage_plus=26	flanking_left=251	flanking_right=251	frequency=1	junction_possible_overlap_registers=225	key=CP009273__1203246__1__CP009273__1205059__1__16____251__251__0__0	max_left=228	max_left_minus=228	max_left_plus=225	max_min_left=115	max_min_left_minus=109	max_min_left_plus=115	max_min_right=115	max_min_right_minus=91	max_min_right_plus=115	max_pos_hash_score=452	max_right=223	max_right_minus=205	max_right_plus=223	neg_log10_pos_hash_p_value=0.3	new_junction_coverage=1.00	new_junction_read_count=65	polymorphism_frequency=8.928e-01	pos_hash_score=44	prediction=consensus	side_1_annotate_key=gene	side_1_continuation=0	side_1_coverage=0.09	side_1_overlap=16	side_1_possible_overlap_registers=241	side_1_read_count=6	side_1_redundant=0	side_2_annotate_key=gene	side_2_continuation=0	side_2_coverage=0.15	side_2_overlap=0	side_2_possible_overlap_registers=225	side_2_read_count=10	side_2_redundant=0	total_non_overlap_reads=65
JC	202	.	CP009273	1203261	-1	CP009273	1205058	-1	0	alignment_overlap=16	coverage_minus=49	coverage_plus=33	flanking_left=251	flanking_right=251	frequency=1	junction_possible_overlap_registers=225	key=CP009273__1203261__-1__CP009273__1205074__-1__16____251__251__0__0	max_left=234	max_left_minus=231	max_left_plus=234	max_min_left=113	max_min_left_minus=95	max_min_left_plus=113	max_min_right=115	max_min_right_minus=115	max_min_right_plus=97	max_pos_hash_score=452	max_right=227	max_right_minus=213	max_right_plus=227	neg_log10_pos_hash_p_value=0.0	new_junction_coverage=1.27	new_junction_read_count=83	polymorphism_frequency=9.141e-01	pos_hash_score=60	prediction=consensus	side_1_annotate_key=gene	side_1_continuation=0	side_1_coverage=0.09	side_1_overlap=16	side_1_possible_overlap_registers=241	side_1_read_count=6	side_1_redundant=0	side_2_annotate_key=gene	side_2_continuation=0	side_2_coverage=0.15	side_2_overlap=0	side_2_possible_overlap_registers=225	side_2_read_count=10	side_2_redundant=0	total_non_overlap_reads=82
JC	203	.	CP009273	1227747	-1	CP009273	1228455	1	0	alignment_overlap=10	coverage_minus=4	coverage_plus=4	flanking_left=251	flanking_right=251	frequency=8.803e-02	junction_possible_overlap_registers=231	key=CP009273__1227747__-1__CP009273__1228445__1__10____251__251__0__0	max_left=223	max_left_minus=223	max_left_plus=182	max_min_left=37	max_min_left_minus=0	max_min_left_plus=37	max_min_right=57	max_min_right_minus=18	max_min_right_plus=57	max_pos_hash_score=464	max_right=179	max_right_minus=18	max_right_plus=179	neg_log10_pos_hash_p_value=4.6	new_junction_coverage=0.13	new_junction_read_count=9	polymorphism_frequency=8.803e-02	pos_hash_score=8	prediction=polymorphism	reject=COVERAGE_EVENNESS_SKEW,FREQUENCY_CUTOFF	side_1_annotate_key=gene	side_1_continuation=0	side_1_coverage=1.22	side_1_overlap=10	side_1_possible_overlap_registers=241	side_1_read_count=85	side_1_redundant=0	side_2_annotate_key=gene	side_2_continuation=0	side_2_coverage=1.57	side_2_overlap=0	side_2_possible_overlap_registers=231	side_2_read_count=105	side_2_redundant=0	total_non_overlap_reads=8
JC	204	.	CP009273	1246800	-1	CP009273	1247524	1	0	alignment_overlap=13	coverage_minus=2	coverage_plus=2	flanking_left=251	flanking_right=251	frequency=5.629e-02	junction_possible_overlap_registers=228	key=CP009273__1246800__-1__CP009273__1247511__1__13____251__251__0__0	max_left=71	max_left_minus=71	max_left_plus=51	max_min_left=69	max_min_left_minus=69	max_min_left_plus=51	max_min_right=1	max_min_right_minus=1	max_min_right_plus=0	max_pos_hash_score=458	max_right=128	max_right_minus=128	max_right_plus=128	neg_log10_pos_hash_p_value=6.1	new_junction_coverage=0.06	new_junction_read_count=4	polymorphism_frequency=5.629e-02	pos_hash_score=4	prediction=polymorphism	reject=COVERAGE_EVENNESS_SKEW,FREQUENCY_CUTOFF	side_1_annotate_key=gene	side_1_continuation=0	side_1_coverage=1.03	side_1_overlap=13	side_1_possible_overlap_registers=241	side_1_read_count=72	side_1_redundant=0	side_2_annotate_key=gene	side_2_continuation=0	side_2_coverage=1.00	side_2_overlap=0	side_2_possible_overlap_registers=228	side_2_read_count=66	side_2_redundant=0	total_non_overlap_reads=4
JC	205	.	CP009273	1277099	-1	CP009273	1277916	1	0	alignment_overlap=11	coverage_minus=6	coverage_plus=3	flanking_left=251	flanking_right=251	frequency=1.765e-01	junction_possible_overlap_registers=230	key=CP009273__1277099__-1__CP009273__1277905__1__11____251__251__0__0	max_left=179	max_left_minus=179	max_left_plus=60	max_min_left=60	max_min_left_minus=60	max_min_left_plus=60	max_min_right=98	max_min_right_minus=98	max_min_right_plus=0	max_pos_hash_score=462	max_right=154	max_right_minus=154	max_right_plus=154	neg_log10_pos_hash_p_value=4.2	new_junction_coverage=0.15	new_junction_read_count=10	polymorphism_frequency=1.765e-01	pos_hash_score=9	prediction=polymorphism	reject=COVERAGE_EVENNESS_SKEW,FREQUENCY_CUTOFF	side_1_annotate_key=gene	side_1_continuation=0	side_1_coverage=0.53	side_1_overlap=11	side_1_possible_overlap_registers=241	side_1_read_count=37	side_1_redundant=0	side_2_annotate_key=gene	side_2_continuation=0	side_2_coverage=0.87	side_2_overlap=0	side_2_possible_overlap_registers=230	side_2_read_count=58	side_2_redundant=0	total_non_overlap_reads=9
JC	206	.	CP009273	1282184	-1	CP009273	1282719	1	0	alignment_overlap=21	coverage_minus=3	coverage_plus=2	flanking_left=251	flanking_right=251	frequency=1.177e-01	junction_possible_overlap_registers=220	key=CP009273__1282184__-1__CP009273__1282698__1__21____251__251__0__0	max_left=224	max_left_minus=224	max_left_plus=195	max_min_left=92	max_min_left_minus=92	max_min_left_plus=66	max_min_right=65	max_min_right_minus=65	max_min_right_plus=35	max_pos_hash_score=442	max_right=164	max_right_minus=137	max_right_plus=164	neg_log10_pos_hash_p_value=5.5	new_junction_coverage=0.08	new_junction_read_count=5	polymorphism_frequency=1.177e-01	pos_hash_score=5	prediction=polymorphism	reject=COVERAGE_EVENNESS_SKEW,FREQUENCY_CUTOFF	side_1_annotate_key=gene	side_1_continuation=0	side_1_coverage=0.83	side_1_overlap=21	side_1_possible_overlap_registers=241	side_1_read_count=58	side_1_redundant=0	side_2_annotate_key=gene	side_2_continuation=0	side_2_coverage=0.34	side_2_overlap=0	side_2_possible_overlap_registers=220	side_2_read_count=22	side_2_redundant=0	total_non_overlap_reads=5
JC	207	.	CP009273	1282200	-1	CP009273	1283341	1	0	alignment_overlap=8	coverage_minus=1	coverage_plus=2	flanking_left=251	flanking_right=251	frequency=4.130e-02	junction_possible_overlap_registers=233	key=CP009273__1282200__-1__CP009273__1283333__1__8____251__251__0__0	max_left=108	max_left_minus=108	max_left_plus=108	max_min_left=108	max_min_left_minus=108	max_min_left_plus=108	max_min_right=0	max_min_right_minus=0	max_min_right_plus=0	max_pos_hash_score=468	max_right=131	max_right_minus=131	max_right_plus=128	neg_log10_pos_hash_p_value=6.8	new_junction_coverage=0.04	new_junction_read_count=3	polymorphism_frequency=4.130e-02	pos_hash_score=3	prediction=polymorphism	reject=COVERAGE_EVENNESS_SKEW,FREQUENCY_CUTOFF	side_1_annotate_key=gene	side_1_continuation=0	side_1_coverage=0.74	side_1_overlap=8	side_1_possible_overlap_registers=241	side_1_read_count=52	side_1_redundant=0	side_2_annotate_key=gene	side_2_continuation=0	side_2_coverage=1.32	side_2_overlap=0	side_2_possible_overlap_registers=233	side_2_read_count=89	side_2_redundant=0	total_non_overlap_reads=3
JC	208	.	CP009273	1282362	-1	CP009273	1283013	1	0	alignment_overlap=20	coverage_minus=2	coverage_plus=6	flanking_left=251	flanking_right=251	frequency=3.137e-01	junction_possible_overlap_registers=221	key=CP009273__1282362__-1__CP009273__1282993__1__20____251__251__0__0	max_left=107	max_left_minus=107	max_left_plus=21	max_min_left=107	max_min_left_minus=107	max_min_left_plus=21	max_min_right=0	max_min_right_minus=0	max_min_right_plus=0	max_pos_hash_score=444	max_right=202	max_right_minus=124	max_right_plus=202	neg_log10_pos_hash_p_value=5.1	new_junction_coverage=0.22	new_junction_read_count=14	polymorphism_frequency=3.137e-01	pos_hash_score=6	prediction=polymorphism	reject=COVERAGE_EVENNESS_SKEW	side_1_annotate_key=gene	side_1_continuation=0	side_1_coverage=0.30	side_1_overlap=20	side_1_possible_overlap_registers=241	side_1_read_count=21	side_1_redundant=0	side_2_annotate_key=gene	side_2_continuation=0	side_2_coverage=0.66	side_2_overlap=0	side_2_possible_overlap_registers=221	side_2_read_count=42	side_2_redundant=0	total_non_overlap_reads=8
JC	209	.	CP009273	1343565	-1	CP009273	1344081	1	0	alignment_overlap=9	coverage_minus=1	coverage_plus=2	flanking_left=251	flanking_right=251	frequency=3.703e-02	junction_possible_overlap_registers=232	key=CP009273__1343565__-1__CP009273__1344072__1__9____251__251__0__0	max_left=52	max_left_minus=52	max_left_plus=52	max_min_left=52	max_min_left_minus=52	max_min_left_plus=52	max_min_right=0	max_min_right_minus=0	max_min_right_plus=0	max_pos_hash_score=466	max_right=124	max_right_minus=124	max_right_plus=124	neg_log10_pos_hash_p_value=6.7	new_junction_coverage=0.04	new_junction_read_count=3	polymorphism_frequency=3.703e-02	pos_hash_score=3	prediction=polymorphism	reject=COVERAGE_EVENNESS_SKEW,FREQUENCY_CUTOFF	side_1_annotate_key=gene	side_1_continuation=0	side_1_coverage=1.14	side_1_overlap=9	side_1_possible_overlap_registers=241	side_1_read_count=80	side_1_redundant=0	side_2_annotate_key=gene	side_2_continuation=0	side_2_coverage=1.17	side_2_overlap=0	side_2_possible_overlap_registers=232	side_2_read_count=79	side_2_redundant=0	total_non_overlap_reads=3
JC	210	.	CP009273	1362567	-1	CP009273	1363271	1	0	alignment_overlap=9	coverage_minus=2	coverage_plus=2	flanking_left=251	flanking_right=251	frequency=8.068e-02	junction_possible_overlap_registers=232	key=CP009273__1362567__-1__CP009273__1363262__1__9____251__251__0__0	max_left=126	max_left_minus=126	max_left_plus=126	max_min_left=2	max_min_left_minus=0	max_min_left_plus=2	max_min_right=73	max_min_right_minus=73	max_min_right_plus=73	max_pos_hash_score=466	max_right=172	max_right_minus=73	max_right_plus=172	neg_log10_pos_hash_p_value=6.2	new_junction_coverage=0.07	new_junction_read_count=5	polymorphism_frequency=8.068e-02	pos_hash_score=4	prediction=polymorphism	reject=COVERAGE_EVENNESS_SKEW,FREQUENCY_CUTOFF	side_1_annotate_key=gene	side_1_continuation=0	side_1_coverage=0.79	side_1_overlap=9	side_1_possible_overlap_registers=241	side_1_read_count=55	side_1_redundant=0	side_2_annotate_key=gene	side_2_continuation=0	side_2_coverage=0.91	side_2_overlap=0	side_2_possible_overlap_registers=232	side_2_read_count=61	side_2_redundant=0	total_non_overlap_reads=4
JC	211	.	CP009273	1369436	-1	CP009273	1370704	1	0	alignment_overlap=9	coverage_minus=2	coverage_plus=2	flanking_left=251	flanking_right=251	frequency=6.993e-02	junction_possible_overlap_registers=232	key=CP009273__1369436__-1__CP009273__1370695__1__9____251__251__0__0	max_left=116	max_left_minus=116	max_left_plus=116	max_min_left=116	max_min_left_minus=116	max_min_left_plus=116	max_min_right=0	max_min_right_minus=0	max_min_right_plus=0	max_pos_hash_score=466	max_right=121	max_right_minus=121	max_right_plus=121	neg_log10_pos_hash_p_value=6.2	new_junction_coverage=0.06	new_junction_read_count=4	polymorphism_frequency=6.993e-02	pos_hash_score=4	prediction=polymorphism	reject=COVERAGE_EVENNESS_SKEW,FREQUENCY_CUTOFF	side_1_annotate_key=gene	side_1_continuation=0	side_1_coverage=0.62	side_1_overlap=9	side_1_possible_overlap_registers=241	side_1_read_count=43	side_1_redundant=0	side_2_annotate_key=gene	side_2_continuation=0	side_2_coverage=0.97	side_2_overlap=0	side_2_possible_overlap_registers=232	side_2_read_count=65	side_2_redundant=0	total_non_overlap_reads=4
JC	212	.	CP009273	1412395	-1	CP009273	1413555	1	0	alignment_overlap=9	coverage_minus=2	coverage_plus=1	flanking_left=251	flanking_right=251	frequency=3.524e-02	junction_possible_overlap_registers=232	key=CP009273__1412395__-1__CP009273__1413546__1__9____251__251__0__0	max_left=101	max_left_minus=101	max_left_plus=58	max_min_left=58	max_min_left_minus=58	max_min_left_plus=0	max_min_right=58	max_min_right_minus=12	max_min_right_plus=58	max_pos_hash_score=466	max_right=153	max_right_minus=153	max_right_plus=58	neg_log10_pos_hash_p_value=6.7	new_junction_coverage=0.04	new_junction_read_count=3	polymorphism_frequency=3.524e-02	pos_hash_score=3	prediction=polymorphism	reject=COVERAGE_EVENNESS_SKEW,FREQUENCY_CUTOFF	side_1_annotate_key=gene	side_1_continuation=0	side_1_coverage=1.04	side_1_overlap=9	side_1_possible_overlap_registers=241	side_1_read_count=73	side_1_redundant=0	side_2_annotate_key=gene	side_2_continuation=0	side_2_coverage=1.40	side_2_overlap=0	side_2_possible_overlap_registers=232	side_2_read_count=94	side_2_redundant=0	total_non_overlap_reads=3
JC	213	.	CP009273	1421745	-1	CP009273	1422677	1	0	alignment_overlap=9	coverage_minus=3	coverage_plus=3	flanking_left=251	flanking_right=251	frequency=1.048e-01	junction_possible_overlap_registers=232	key=CP009273__1421745__-1__CP009273__1422668__1__9____251__251__0__0	max_left=115	max_left_minus=115	max_left_plus=56	max_min_left=115	max_min_left_minus=115	max_min_left_plus=56	max_min_right=0	max_min_right_minus=0	max_min_right_plus=0	max_pos_hash_score=466	max_right=201	max_right_minus=132	max_right_plus=201	neg_log10_pos_hash_p_value=5.3	new_junction_coverage=0.09	new_junction_read_count=6	polymorphism_frequency=1.048e-01	pos_hash_score=6	prediction=polymorphism	reject=COVERAGE_EVENNESS_SKEW,FREQUENCY_CUTOFF	side_1_annotate_key=gene	side_1_continuation=0	side_1_coverage=0.56	side_1_overlap=9	side_1_possible_overlap_registers=241	side_1_read_count=39	side_1_redundant=0	side_2_annotate_key=gene	side_2_continuation=0	side_2_coverage=0.97	side_2_overlap=0	side_2_possible_overlap_registers=232	side_2_read_count=65	side_2_redundant=0	total_non_overlap_reads=6
JC	214	.	CP009273	1462166	1	CP009273	1463497	-1	0	alignment_overlap=0	coverage_minus=1	coverage_plus=6	flanking_left=251	flanking_right=251	frequency=NA	junction_possible_overlap_registers=241	key=CP009273__1462166__1__CP009273__1463497__-1__0____251__251__1__1	max_left=207	max_left_minus=91	max_left_plus=207	max_min_left=41	max_min_left_minus=0	max_min_left_plus=41	max_min_right=74	max_min_right_minus=61	max_min_right_plus=74	max_pos_hash_score=484	max_right=143	max_right_minus=61	max_right_plus=143	neg_log10_pos_hash_p_value=5.5	new_junction_coverage=0.13	new_junction_read_count=9	polymorphism_frequency=NA	pos_hash_score=6	prediction=unknown	reject=COVERAGE_EVENNESS_SKEW	side_1_annotate_key=repeat	side_1_continuation=0	side_1_coverage=NA	side_1_overlap=0	side_1_read_count=NA	side_1_redundant=1	side_2_annotate_key=repeat	side_2_continuation=0	side_2_coverage=NA	side_2_overlap=0	side_2_possible_overlap_registers=NA	side_2_read_count=NA	side_2_redundant=1	total_non_overlap_reads=7
JC	215	.	CP009273	1462167	1	CP009273	1463498	-1	0	alignment_overlap=0	coverage_minus=3	coverage_plus=2	flanking_left=251	flanking_right=251	frequency=NA	junction_possible_overlap_registers=241	key=CP009273__1462167__1__CP009273__1463498__-1__0____251__251__1__1	max_left=139	max_left_minus=139	max_left_plus=122	max_min_left=122	max_min_left_minus=67	max_min_left_plus=122	max_min_right=112	max_min_right_minus=112	max_min_right_plus=0	max_pos_hash_score=484	max_right=211	max_right_minus=184	max_right_plus=211	neg_log10_pos_hash_p_value=5.9	new_junction_coverage=0.07	new_junction_read_count=5	polymorphism_frequency=NA	pos_hash_score=5	prediction=unknown	reject=COVERAGE_EVENNESS_SKEW	side_1_annotate_key=repeat	side_1_continuation=0	side_1_coverage=NA	side_1_overlap=0	side_1_read_count=NA	side_1_redundant=1	side_2_annotate_key=repeat	side_2_continuation=0	side_2_coverage=NA	side_2_overlap=0	side_2_possible_overlap_registers=NA	side_2_read_count=NA	side_2_redundant=1	total_non_overlap_reads=5
JC	216	.	CP009273	1462167	1	CP009273	1463499	-1	0	alignment_overlap=0	coverage_minus=0	coverage_plus=3	flanking_left=251	flanking_right=251	frequency=NA	junction_possible_overlap_registers=241	key=CP009273__1462167__1__CP009273__1463499__-1__0____251__251__1__1	max_left=223	max_left_minus=0	max_left_plus=223	max_min_left=0	max_min_left_minus=0	max_min_left_plus=0	max_min_right=76	max_min_right_minus=0	max_min_right_plus=76	max_pos_hash_score=484	max_right=76	max_right_minus=0	max_right_plus=76	neg_log10_pos_hash_p_value=6.9	new_junction_coverage=0.04	new_junction_read_count=3	polymorphism_frequency=NA	pos_hash_score=3	prediction=unknown	reject=COVERAGE_EVENNESS_SKEW	side_1_annotate_key=repeat	side_1_continuation=0	side_1_coverage=NA	side_1_overlap=0	side_1_read_count=NA	side_1_redundant=1	side_2_annotate_key=repeat	side_2_continuation=0	side_2_coverage=NA	side_2_overlap=0	side_2_possible_overlap_registers=NA	side_2_read_count=NA	side_2_redundant=1	total_non_overlap_reads=3
JC	217	.	CP009273	1508172	-1	CP009273	1508647	1	0	alignment_overlap=10	coverage_minus=1	coverage_plus=4	flanking_left=251	flanking_right=251	frequency=7.136e-02	junction_possible_overlap_registers=231	key=CP009273__1508172__-1__CP009273__1508637__1__10____251__251__0__0	max_left=52	max_left_minus=52	max_left_plus=51	max_min_left=37	max_min_left_minus=0	max_min_left_plus=37	max_min_right=23	max_min_right_minus=23	max_min_right_plus=23	max_pos_hash_score=464	max_right=185	max_right_minus=23	max_right_plus=185	neg_log10_pos_hash_p_value=5.7	new_junction_coverage=0.07	new_junction_read_count=5	polymorphism_frequency=7.136e-02	pos_hash_score=5	prediction=polymorphism	reject=COVERAGE_EVENNESS_SKEW,FREQUENCY_CUTOFF	side_1_annotate_key=gene	side_1_continuation=0	side_1_coverage=0.99	side_1_overlap=10	side_1_possible_overlap_registers=241	side_1_read_count=69	side_1_redundant=0	side_2_annotate_key=gene	side_2_continuation=0	side_2_coverage=0.96	side_2_overlap=0	side_2_possible_overlap_registers=231	side_2_read_count=64	side_2_redundant=0	total_non_overlap_reads=5
JC	218	.	CP009273	1512055	-1	CP009273	1513420	1	0	alignment_overlap=10	coverage_minus=1	coverage_plus=2	flanking_left=251	flanking_right=251	frequency=4.567e-02	junction_possible_overlap_registers=231	key=CP009273__1512055__-1__CP009273__1513410__1__10____251__251__0__0	max_left=78	max_left_minus=78	max_left_plus=78	max_min_left=14	max_min_left_minus=0	max_min_left_plus=14	max_min_right=39	max_min_right_minus=39	max_min_right_plus=39	max_pos_hash_score=464	max_right=163	max_right_minus=39	max_right_plus=163	neg_log10_pos_hash_p_value=6.7	new_junction_coverage=0.04	new_junction_read_count=3	polymorphism_frequency=4.567e-02	pos_hash_score=3	prediction=polymorphism	reject=COVERAGE_EVENNESS_SKEW,FREQUENCY_CUTOFF	side_1_annotate_key=gene	side_1_continuation=0	side_1_coverage=0.90	side_1_overlap=10	side_1_possible_overlap_registers=241	side_1_read_count=63	side_1_redundant=0	side_2_annotate_key=gene	side_2_continuation=0	side_2_coverage=0.97	side_2_overlap=0	side_2_possible_overlap_registers=231	side_2_read_count=65	side_2_redundant=0	total_non_overlap_reads=3
JC	219	.	CP009273	1591056	-1	CP009273	1591834	1	0	alignment_overlap=10	coverage_minus=7	coverage_plus=6	flanking_left=251	flanking_right=251	frequency=1.223e-01	junction_possible_overlap_registers=231	key=CP009273__1591056__-1__CP009273__1591824__1__10____251__251__0__0	max_left=198	max_left_minus=198	max_left_plus=169	max_min_left=70	max_min_left_minus=53	max_min_left_plus=70	max_min_right=43	max_min_right_minus=43	max_min_right_plus=26	max_pos_hash_score=464	max_right=195	max_right_minus=110	max_right_plus=195	neg_log10_pos_hash_p_value=3.7	new_junction_coverage=0.21	new_junction_read_count=14	polymorphism_frequency=1.223e-01	pos_hash_score=11	prediction=polymorphism	reject=COVERAGE_EVENNESS_SKEW,FREQUENCY_CUTOFF	side_1_annotate_key=gene	side_1_continuation=0	side_1_coverage=1.73	side_1_overlap=10	side_1_possible_overlap_registers=241	side_1_read_count=121	side_1_redundant=0	side_2_annotate_key=gene	side_2_continuation=0	side_2_coverage=1.27	side_2_overlap=0	side_2_possible_overlap_registers=231	side_2_read_count=85	side_2_redundant=0	total_non_overlap_reads=13
JC	220	.	CP009273	1597326	-1	CP009273	1598176	1	0	alignment_overlap=12	coverage_minus=3	coverage_plus=1	flanking_left=251	flanking_right=251	frequency=5.507e-02	junction_possible_overlap_registers=229	key=CP009273__1597326__-1__CP009273__1598164__1__12____251__251__0__0	max_left=126	max_left_minus=126	max_left_plus=28	max_min_left=28	max_min_left_minus=0	max_min_left_plus=28	max_min_right=119	max_min_right_minus=119	max_min_right_plus=0	max_pos_hash_score=460	max_right=207	max_right_minus=119	max_right_plus=207	neg_log10_pos_hash_p_value=6.1	new_junction_coverage=0.06	new_junction_read_count=4	polymorphism_frequency=5.507e-02	pos_hash_score=4	prediction=polymorphism	reject=COVERAGE_EVENNESS_SKEW,FREQUENCY_CUTOFF	side_1_annotate_key=gene	side_1_continuation=0	side_1_coverage=1.07	side_1_overlap=12	side_1_possible_overlap_registers=241	side_1_read_count=75	side_1_redundant=0	side_2_annotate_key=gene	side_2_continuation=0	side_2_coverage=0.99	side_2_overlap=0	side_2_possible_overlap_registers=229	side_2_read_count=66	side_2_redundant=0	total_non_overlap_reads=4
JC	221	.	CP009273	1600289	-1	CP009273	1601057	1	0	alignment_overlap=13	coverage_minus=5	coverage_plus=4	flanking_left=251	flanking_right=251	frequency=1.208e-01	junction_possible_overlap_registers=228	key=CP009273__1600289__-1__CP009273__1601044__1__13____251__251__0__0	max_left=185	max_left_minus=185	max_left_plus=116	max_min_left=116	max_min_left_minus=52	max_min_left_plus=116	max_min_right=108	max_min_right_minus=108	max_min_right_plus=0	max_pos_hash_score=458	max_right=205	max_right_minus=186	max_right_plus=205	neg_log10_pos_hash_p_value=4.5	new_junction_coverage=0.14	new_junction_read_count=9	polymorphism_frequency=1.208e-01	pos_hash_score=8	prediction=polymorphism	reject=COVERAGE_EVENNESS_SKEW,FREQUENCY_CUTOFF	side_1_annotate_key=gene	side_1_continuation=0	side_1_coverage=1.07	side_1_overlap=13	side_1_possible_overlap_registers=241	side_1_read_count=75	side_1_redundant=0	side_2_annotate_key=gene	side_2_continuation=0	side_2_coverage=0.91	side_2_overlap=0	side_2_possible_overlap_registers=228	side_2_read_count=60	side_2_redundant=0	total_non_overlap_reads=9
JC	222	.	CP009273	1621804	-1	CP009273	1622869	1	0	alignment_overlap=10	coverage_minus=1	coverage_plus=3	flanking_left=251	flanking_right=251	frequency=6.397e-02	junction_possible_overlap_registers=231	key=CP009273__1621804__-1__CP009273__1622859__1__10____251__251__0__0	max_left=58	max_left_minus=56	max_left_plus=58	max_min_left=58	max_min_left_minus=0	max_min_left_plus=58	max_min_right=13	max_min_right_minus=13	max_min_right_plus=0	max_pos_hash_score=464	max_right=192	max_right_minus=13	max_right_plus=192	neg_log10_pos_hash_p_value=6.2	new_junction_coverage=0.09	new_junction_read_count=6	polymorphism_frequency=6.397e-02	pos_hash_score=4	prediction=polymorphism	reject=COVERAGE_EVENNESS_SKEW,FREQUENCY_CUTOFF	side_1_annotate_key=gene	side_1_continuation=0	side_1_coverage=1.52	side_1_overlap=10	side_1_possible_overlap_registers=241	side_1_read_count=106	side_1_redundant=0	side_2_annotate_key=gene	side_2_continuation=0	side_2_coverage=1.10	side_2_overlap=0	side_2_possible_overlap_registers=231	side_2_read_count=74	side_2_redundant=0	total_non_overlap_reads=4
JC	223	.	CP009273	1670864	-1	CP009273	1671883	1	0	alignment_overlap=10	coverage_minus=3	coverage_plus=1	flanking_left=251	flanking_right=251	frequency=9.121e-02	junction_possible_overlap_registers=231	key=CP009273__1670864__-1__CP009273__1671873__1__10____251__251__0__0	max_left=171	max_left_minus=171	max_left_plus=7	max_min_left=7	max_min_left_minus=0	max_min_left_plus=7	max_min_right=57	max_min_right_minus=57	max_min_right_plus=0	max_pos_hash_score=464	max_right=57	max_right_minus=57	max_right_plus=26	neg_log10_pos_hash_p_value=6.2	new_junction_coverage=0.07	new_junction_read_count=5	polymorphism_frequency=9.121e-02	pos_hash_score=4	prediction=polymorphism	reject=COVERAGE_EVENNESS_SKEW,FREQUENCY_CUTOFF	side_1_annotate_key=gene	side_1_continuation=0	side_1_coverage=0.82	side_1_overlap=10	side_1_possible_overlap_registers=241	side_1_read_count=57	side_1_redundant=0	side_2_annotate_key=gene	side_2_continuation=0	side_2_coverage=0.67	side_2_overlap=0	side_2_possible_overlap_registers=231	side_2_read_count=45	side_2_redundant=0	total_non_overlap_reads=4
JC	224	.	CP009273	1674164	-1	CP009273	1675624	1	0	alignment_overlap=12	coverage_minus=2	coverage_plus=2	flanking_left=251	flanking_right=251	frequency=5.121e-02	junction_possible_overlap_registers=229	key=CP009273__1674164__-1__CP009273__1675612__1__12____251__251__0__0	max_left=211	max_left_minus=211	max_left_plus=147	max_min_left=41	max_min_left_minus=41	max_min_left_plus=41	max_min_right=89	max_min_right_minus=28	max_min_right_plus=89	max_pos_hash_score=460	max_right=89	max_right_minus=49	max_right_plus=89	neg_log10_pos_hash_p_value=6.1	new_junction_coverage=0.06	new_junction_read_count=4	polymorphism_frequency=5.121e-02	pos_hash_score=4	prediction=polymorphism	reject=COVERAGE_EVENNESS_SKEW,FREQUENCY_CUTOFF	side_1_annotate_key=gene	side_1_continuation=0	side_1_coverage=1.09	side_1_overlap=12	side_1_possible_overlap_registers=241	side_1_read_count=76	side_1_redundant=0	side_2_annotate_key=gene	side_2_continuation=0	side_2_coverage=1.14	side_2_overlap=0	side_2_possible_overlap_registers=229	side_2_read_count=76	side_2_redundant=0	total_non_overlap_reads=4
JC	225	.	CP009273	1680707	-1	CP009273	1682248	1	0	alignment_overlap=10	coverage_minus=2	coverage_plus=2	flanking_left=251	flanking_right=251	frequency=7.291e-02	junction_possible_overlap_registers=231	key=CP009273__1680707__-1__CP009273__1682238__1__10____251__251__0__0	max_left=91	max_left_minus=91	max_left_plus=75	max_min_left=91	max_min_left_minus=91	max_min_left_plus=75	max_min_right=3	max_min_right_minus=3	max_min_right_plus=0	max_pos_hash_score=464	max_right=166	max_right_minus=109	max_right_plus=166	neg_log10_pos_hash_p_value=6.7	new_junction_coverage=0.06	new_junction_read_count=4	polymorphism_frequency=7.291e-02	pos_hash_score=3	prediction=polymorphism	reject=COVERAGE_EVENNESS_SKEW,FREQUENCY_CUTOFF	side_1_annotate_key=gene	side_1_continuation=0	side_1_coverage=0.79	side_1_overlap=10	side_1_possible_overlap_registers=241	side_1_read_count=55	side_1_redundant=0	side_2_annotate_key=gene	side_2_continuation=0	side_2_coverage=0.73	side_2_overlap=0	side_2_possible_overlap_registers=231	side_2_read_count=49	side_2_redundant=0	total_non_overlap_reads=4
JC	226	.	CP009273	1687782	-1	CP009273	1688712	1	0	alignment_overlap=9	coverage_minus=2	coverage_plus=2	flanking_left=251	flanking_right=251	frequency=7.106e-02	junction_possible_overlap_registers=232	key=CP009273__1687782__-1__CP009273__1688703__1__9____251__251__0__0	max_left=61	max_left_minus=61	max_left_plus=61	max_min_left=61	max_min_left_minus=61	max_min_left_plus=61	max_min_right=0	max_min_right_minus=0	max_min_right_plus=0	max_pos_hash_score=466	max_right=223	max_right_minus=209	max_right_plus=223	neg_log10_pos_hash_p_value=6.2	new_junction_coverage=0.09	new_junction_read_count=6	polymorphism_frequency=7.106e-02	pos_hash_score=4	prediction=polymorphism	reject=COVERAGE_EVENNESS_SKEW,FREQUENCY_CUTOFF	side_1_annotate_key=gene	side_1_continuation=0	side_1_coverage=1.20	side_1_overlap=9	side_1_possible_overlap_registers=241	side_1_read_count=84	side_1_redundant=0	side_2_annotate_key=gene	side_2_continuation=0	side_2_coverage=1.13	side_2_overlap=0	side_2_possible_overlap_registers=232	side_2_read_count=76	side_2_redundant=0	total_non_overlap_reads=4
JC	227	.	CP009273	1722512	-1	CP009273	1723381	1	0	alignment_overlap=10	coverage_minus=1	coverage_plus=2	flanking_left=251	flanking_right=251	frequency=4.465e-02	junction_possible_overlap_registers=231	key=CP009273__1722512__-1__CP009273__1723371__1__10____251__251__0__0	max_left=179	max_left_minus=179	max_left_plus=93	max_min_left=93	max_min_left_minus=0	max_min_left_plus=93	max_min_right=62	max_min_right_minus=62	max_min_right_plus=0	max_pos_hash_score=464	max_right=148	max_right_minus=62	max_right_plus=148	neg_log10_pos_hash_p_value=6.7	new_junction_coverage=0.04	new_junction_read_count=3	polymorphism_frequency=4.465e-02	pos_hash_score=3	prediction=polymorphism	reject=COVERAGE_EVENNESS_SKEW,FREQUENCY_CUTOFF	side_1_annotate_key=gene	side_1_continuation=0	side_1_coverage=0.90	side_1_overlap=10	side_1_possible_overlap_registers=241	side_1_read_count=63	side_1_redundant=0	side_2_annotate_key=gene	side_2_continuation=0	side_2_coverage=1.02	side_2_overlap=0	side_2_possible_overlap_registers=231	side_2_read_count=68	side_2_redundant=0	total_non_overlap_reads=3
JC	228	.	CP009273	1757073	-1	CP009273	1758140	1	0	alignment_overlap=13	coverage_minus=5	coverage_plus=7	flanking_left=251	flanking_right=251	frequency=1.663e-01	junction_possible_overlap_registers=228	key=CP009273__1757073__-1__CP009273__1758127__1__13____251__251__0__0	max_left=200	max_left_minus=200	max_left_plus=167	max_min_left=106	max_min_left_minus=0	max_min_left_plus=106	max_min_right=92	max_min_right_minus=92	max_min_right_plus=71	max_pos_hash_score=458	max_right=213	max_right_minus=92	max_right_plus=213	neg_log10_pos_hash_p_value=3.4	new_junction_coverage=0.18	new_junction_read_count=12	polymorphism_frequency=1.663e-01	pos_hash_score=12	prediction=polymorphism	reject=COVERAGE_EVENNESS_SKEW,FREQUENCY_CUTOFF	side_1_annotate_key=gene	side_1_continuation=0	side_1_coverage=0.97	side_1_overlap=13	side_1_possible_overlap_registers=241	side_1_read_count=68	side_1_redundant=0	side_2_annotate_key=gene	side_2_continuation=0	side_2_coverage=0.85	side_2_overlap=0	side_2_possible_overlap_registers=228	side_2_read_count=56	side_2_redundant=0	total_non_overlap_reads=12
JC	229	.	CP009273	1820491	-1	CP009273	1821277	1	0	alignment_overlap=14	coverage_minus=5	coverage_plus=6	flanking_left=251	flanking_right=251	frequency=1.307e-01	junction_possible_overlap_registers=227	key=CP009273__1820491__-1__CP009273__1821263__1__14____251__251__0__0	max_left=195	max_left_minus=195	max_left_plus=194	max_min_left=10	max_min_left_minus=0	max_min_left_plus=10	max_min_right=96	max_min_right_minus=42	max_min_right_plus=96	max_pos_hash_score=456	max_right=133	max_right_minus=42	max_right_plus=133	neg_log10_pos_hash_p_value=3.9	new_junction_coverage=0.17	new_junction_read_count=11	polymorphism_frequency=1.307e-01	pos_hash_score=10	prediction=polymorphism	reject=COVERAGE_EVENNESS_SKEW,FREQUENCY_CUTOFF	side_1_annotate_key=gene	side_1_continuation=0	side_1_coverage=1.39	side_1_overlap=14	side_1_possible_overlap_registers=241	side_1_read_count=97	side_1_redundant=0	side_2_annotate_key=gene	side_2_continuation=0	side_2_coverage=0.84	side_2_overlap=0	side_2_possible_overlap_registers=227	side_2_read_count=55	side_2_redundant=0	total_non_overlap_reads=11
JC	230	.	CP009273	1822917	-1	CP009273	1824044	1	0	alignment_overlap=12	coverage_minus=3	coverage_plus=3	flanking_left=251	flanking_right=251	frequency=1.201e-01	junction_possible_overlap_registers=229	key=CP009273__1822917__-1__CP009273__1824032__1__12____251__251__0__0	max_left=168	max_left_minus=98	max_left_plus=168	max_min_left=77	max_min_left_minus=0	max_min_left_plus=77	max_min_right=68	max_min_right_minus=32	max_min_right_plus=68	max_pos_hash_score=460	max_right=79	max_right_minus=32	max_right_plus=79	neg_log10_pos_hash_p_value=5.3	new_junction_coverage=0.09	new_junction_read_count=6	polymorphism_frequency=1.201e-01	pos_hash_score=6	prediction=polymorphism	reject=COVERAGE_EVENNESS_SKEW,FREQUENCY_CUTOFF	side_1_annotate_key=gene	side_1_continuation=0	side_1_coverage=0.60	side_1_overlap=12	side_1_possible_overlap_registers=241	side_1_read_count=42	side_1_redundant=0	side_2_annotate_key=gene	side_2_continuation=0	side_2_coverage=0.72	side_2_overlap=0	side_2_possible_overlap_registers=229	side_2_read_count=48	side_2_redundant=0	total_non_overlap_reads=6
JC	231	.	CP009273	1825138	-1	CP009273	1826108	1	0	alignment_overlap=10	coverage_minus=2	coverage_plus=4	flanking_left=251	flanking_right=251	frequency=7.883e-02	junction_possible_overlap_registers=231	key=CP009273__1825138__-1__CP009273__1826098__1__10____251__251__0__0	max_left=89	max_left_minus=53	max_left_plus=89	max_min_left=89	max_min_left_minus=53	max_min_left_plus=89	max_min_right=0	max_min_right_minus=0	max_min_right_plus=0	max_pos_hash_score=464	max_right=165	max_right_minus=165	max_right_plus=154	neg_log10_pos_hash_p_value=5.7	new_junction_coverage=0.09	new_junction_read_count=6	polymorphism_frequency=7.883e-02	pos_hash_score=5	prediction=polymorphism	reject=COVERAGE_EVENNESS_SKEW,FREQUENCY_CUTOFF	side_1_annotate_key=gene	side_1_continuation=0	side_1_coverage=0.96	side_1_overlap=10	side_1_possible_overlap_registers=241	side_1_read_count=67	side_1_redundant=0	side_2_annotate_key=gene	side_2_continuation=0	side_2_coverage=1.13	side_2_overlap=0	side_2_possible_overlap_registers=231	side_2_read_count=76	side_2_redundant=0	total_non_overlap_reads=6
JC	232	.	CP009273	1829361	-1	CP009273	1830456	1	0	alignment_overlap=10	coverage_minus=3	coverage_plus=4	flanking_left=251	flanking_right=251	frequency=1.334e-01	junction_possible_overlap_registers=231	key=CP009273__1829361__-1__CP009273__1830446__1__10____251__251__0__0	max_left=199	max_left_minus=199	max_left_plus=66	max_min_left=22	max_min_left_minus=22	max_min_left_plus=22	max_min_right=42	max_min_right_minus=42	max_min_right_plus=31	max_pos_hash_score=464	max_right=58	max_right_minus=58	max_right_plus=58	neg_log10_pos_hash_p_value=4.9	new_junction_coverage=0.10	new_junction_read_count=7	polymorphism_frequency=1.334e-01	pos_hash_score=7	prediction=polymorphism	reject=COVERAGE_EVENNESS_SKEW,FREQUENCY_CUTOFF	side_1_annotate_key=gene	side_1_continuation=0	side_1_coverage=0.70	side_1_overlap=10	side_1_possible_overlap_registers=241	side_1_read_count=49	side_1_redundant=0	side_2_annotate_key=gene	side_2_continuation=0	side_2_coverage=0.66	side_2_overlap=0	side_2_possible_overlap_registers=231	side_2_read_count=44	side_2_redundant=0	total_non_overlap_reads=7
JC	233	.	CP009273	1889879	-1	CP009273	1890793	1	0	alignment_overlap=10	coverage_minus=2	coverage_plus=2	flanking_left=251	flanking_right=251	frequency=4.992e-02	junction_possible_overlap_registers=231	key=CP009273__1889879__-1__CP009273__1890783__1__10____251__251__0__0	max_left=211	max_left_minus=211	max_left_plus=118	max_min_left=118	max_min_left_minus=0	max_min_left_plus=118	max_min_right=93	max_min_right_minus=93	max_min_right_plus=0	max_pos_hash_score=464	max_right=160	max_right_minus=93	max_right_plus=160	neg_log10_pos_hash_p_value=6.2	new_junction_coverage=0.06	new_junction_read_count=4	polymorphism_frequency=4.992e-02	pos_hash_score=4	prediction=polymorphism	reject=COVERAGE_EVENNESS_SKEW,FREQUENCY_CUTOFF	side_1_annotate_key=gene	side_1_continuation=0	side_1_coverage=0.94	side_1_overlap=10	side_1_possible_overlap_registers=241	side_1_read_count=66	side_1_redundant=0	side_2_annotate_key=gene	side_2_continuation=0	side_2_coverage=1.33	side_2_overlap=0	side_2_possible_overlap_registers=231	side_2_read_count=89	side_2_redundant=0	total_non_overlap_reads=4
JC	234	.	CP009273	1917906	-1	CP009273	1919101	1	0	alignment_overlap=13	coverage_minus=4	coverage_plus=4	flanking_left=251	flanking_right=251	frequency=1.034e-01	junction_possible_overlap_registers=228	key=CP009273__1917906__-1__CP009273__1919088__1__13____251__251__0__0	max_left=205	max_left_minus=187	max_left_plus=205	max_min_left=78	max_min_left_minus=0	max_min_left_plus=78	max_min_right=66	max_min_right_minus=66	max_min_right_plus=33	max_pos_hash_score=458	max_right=159	max_right_minus=66	max_right_plus=159	neg_log10_pos_hash_p_value=4.9	new_junction_coverage=0.12	new_junction_read_count=8	polymorphism_frequency=1.034e-01	pos_hash_score=7	prediction=polymorphism	reject=COVERAGE_EVENNESS_SKEW,FREQUENCY_CUTOFF	side_1_annotate_key=gene	side_1_continuation=0	side_1_coverage=1.14	side_1_overlap=13	side_1_possible_overlap_registers=241	side_1_read_count=80	side_1_redundant=0	side_2_annotate_key=gene	side_2_continuation=0	side_2_coverage=0.95	side_2_overlap=0	side_2_possible_overlap_registers=228	side_2_read_count=63	side_2_redundant=0	total_non_overlap_reads=8
JC	235	.	CP009273	1941485	-1	CP009273	1942613	1	0	alignment_overlap=11	coverage_minus=1	coverage_plus=2	flanking_left=251	flanking_right=251	frequency=5.206e-02	junction_possible_overlap_registers=230	key=CP009273__1941485__-1__CP009273__1942602__1__11____251__251__0__0	max_left=129	max_left_minus=129	max_left_plus=82	max_min_left=79	max_min_left_minus=0	max_min_left_plus=79	max_min_right=111	max_min_right_minus=111	max_min_right_plus=14	max_pos_hash_score=462	max_right=161	max_right_minus=111	max_right_plus=161	neg_log10_pos_hash_p_value=6.7	new_junction_coverage=0.04	new_junction_read_count=3	polymorphism_frequency=5.206e-02	pos_hash_score=3	prediction=polymorphism	reject=COVERAGE_EVENNESS_SKEW,FREQUENCY_CUTOFF	side_1_annotate_key=gene	side_1_continuation=0	side_1_coverage=0.86	side_1_overlap=11	side_1_possible_overlap_registers=241	side_1_read_count=60	side_1_redundant=0	side_2_annotate_key=gene	side_2_continuation=0	side_2_coverage=0.78	side_2_overlap=0	side_2_possible_overlap_registers=230	side_2_read_count=52	side_2_redundant=0	total_non_overlap_reads=3
JC	236	.	CP009273	1950837	-1	CP009273	1951638	1	0	alignment_overlap=12	coverage_minus=3	coverage_plus=3	flanking_left=251	flanking_right=251	frequency=7.316e-02	junction_possible_overlap_registers=229	key=CP009273__1950837__-1__CP009273__1951626__1__12____251__251__0__0	max_left=61	max_left_minus=47	max_left_plus=61	max_min_left=61	max_min_left_minus=47	max_min_left_plus=61	max_min_right=1	max_min_right_minus=1	max_min_right_plus=0	max_pos_hash_score=460	max_right=178	max_right_minus=69	max_right_plus=178	neg_log10_pos_hash_p_value=5.7	new_junction_coverage=0.09	new_junction_read_count=6	polymorphism_frequency=7.316e-02	pos_hash_score=5	prediction=polymorphism	reject=COVERAGE_EVENNESS_SKEW,FREQUENCY_CUTOFF	side_1_annotate_key=gene	side_1_continuation=0	side_1_coverage=1.14	side_1_overlap=12	side_1_possible_overlap_registers=241	side_1_read_count=80	side_1_redundant=0	side_2_annotate_key=gene	side_2_continuation=0	side_2_coverage=1.14	side_2_overlap=0	side_2_possible_overlap_registers=229	side_2_read_count=76	side_2_redundant=0	total_non_overlap_reads=6
JC	237	.	CP009273	1982330	-1	CP009273	1983123	1	0	alignment_overlap=9	coverage_minus=2	coverage_plus=1	flanking_left=251	flanking_right=251	frequency=4.533e-02	junction_possible_overlap_registers=232	key=CP009273__1982330__-1__CP009273__1983114__1__9____251__251__0__0	max_left=143	max_left_minus=143	max_left_plus=41	max_min_left=0	max_min_left_minus=0	max_min_left_plus=0	max_min_right=39	max_min_right_minus=39	max_min_right_plus=39	max_pos_hash_score=466	max_right=39	max_right_minus=39	max_right_plus=39	neg_log10_pos_hash_p_value=6.7	new_junction_coverage=0.04	new_junction_read_count=3	polymorphism_frequency=4.533e-02	pos_hash_score=3	prediction=polymorphism	reject=COVERAGE_EVENNESS_SKEW,FREQUENCY_CUTOFF	side_1_annotate_key=gene	side_1_continuation=0	side_1_coverage=0.63	side_1_overlap=9	side_1_possible_overlap_registers=241	side_1_read_count=44	side_1_redundant=0	side_2_annotate_key=gene	side_2_continuation=0	side_2_coverage=1.25	side_2_overlap=0	side_2_possible_overlap_registers=232	side_2_read_count=84	side_2_redundant=0	total_non_overlap_reads=3
JC	238	.	CP009273	1987837	-1	CP009273	1988745	1	0	alignment_overlap=8	coverage_minus=2	coverage_plus=1	flanking_left=251	flanking_right=251	frequency=3.480e-02	junction_possible_overlap_registers=233	key=CP009273__1987837__-1__CP009273__1988737__1__8____251__251__0__0	max_left=221	max_left_minus=221	max_left_plus=112	max_min_left=26	max_min_left_minus=26	max_min_left_plus=0	max_min_right=78	max_min_right_minus=3	max_min_right_plus=78	max_pos_hash_score=468	max_right=78	max_right_minus=30	max_right_plus=78	neg_log10_pos_hash_p_value=6.8	new_junction_coverage=0.04	new_junction_read_count=3	polymorphism_frequency=3.480e-02	pos_hash_score=3	prediction=polymorphism	reject=COVERAGE_EVENNESS_SKEW,FREQUENCY_CUTOFF	side_1_annotate_key=gene	side_1_continuation=0	side_1_coverage=1.12	side_1_overlap=8	side_1_possible_overlap_registers=241	side_1_read_count=78	side_1_redundant=0	side_2_annotate_key=gene	side_2_continuation=0	side_2_coverage=1.35	side_2_overlap=0	side_2_possible_overlap_registers=233	side_2_read_count=91	side_2_redundant=0	total_non_overlap_reads=3
JC	239	.	CP009273	2022962	-1	CP009273	2023747	1	0	alignment_overlap=9	coverage_minus=3	coverage_plus=1	flanking_left=251	flanking_right=251	frequency=5.393e-02	junction_possible_overlap_registers=232	key=CP009273__2022962__-1__CP009273__2023738__1__9____251__251__0__0	max_left=118	max_left_minus=118	max_left_plus=15	max_min_left=81	max_min_left_minus=81	max_min_left_plus=15	max_min_right=42	max_min_right_minus=42	max_min_right_plus=0	max_pos_hash_score=466	max_right=184	max_right_minus=161	max_right_plus=184	neg_log10_pos_hash_p_value=6.2	new_junction_coverage=0.06	new_junction_read_count=4	polymorphism_frequency=5.393e-02	pos_hash_score=4	prediction=polymorphism	reject=COVERAGE_EVENNESS_SKEW,FREQUENCY_CUTOFF	side_1_annotate_key=gene	side_1_continuation=0	side_1_coverage=1.02	side_1_overlap=9	side_1_possible_overlap_registers=241	side_1_read_count=71	side_1_redundant=0	side_2_annotate_key=gene	side_2_continuation=0	side_2_coverage=1.07	side_2_overlap=0	side_2_possible_overlap_registers=232	side_2_read_count=72	side_2_redundant=0	total_non_overlap_reads=4
JC	240	.	CP009273	2064372	-1	CP009273	2065436	1	0	alignment_overlap=9	coverage_minus=2	coverage_plus=2	flanking_left=251	flanking_right=251	frequency=4.333e-02	junction_possible_overlap_registers=232	key=CP009273__2064372__-1__CP009273__2065427__1__9____251__251__0__0	max_left=103	max_left_minus=103	max_left_plus=39	max_min_left=103	max_min_left_minus=103	max_min_left_plus=39	max_min_right=0	max_min_right_minus=0	max_min_right_plus=0	max_pos_hash_score=466	max_right=143	max_right_minus=138	max_right_plus=143	neg_log10_pos_hash_p_value=6.2	new_junction_coverage=0.06	new_junction_read_count=4	polymorphism_frequency=4.333e-02	pos_hash_score=4	prediction=polymorphism	reject=COVERAGE_EVENNESS_SKEW,FREQUENCY_CUTOFF	side_1_annotate_key=gene	side_1_continuation=0	side_1_coverage=1.29	side_1_overlap=9	side_1_possible_overlap_registers=241	side_1_read_count=90	side_1_redundant=0	side_2_annotate_key=gene	side_2_continuation=0	side_2_coverage=1.34	side_2_overlap=0	side_2_possible_overlap_registers=232	side_2_read_count=90	side_2_redundant=0	total_non_overlap_reads=4
JC	241	.	CP009273	2074534	-1	CP009273	2075318	1	0	alignment_overlap=11	coverage_minus=2	coverage_plus=2	flanking_left=251	flanking_right=251	frequency=9.711e-02	junction_possible_overlap_registers=230	key=CP009273__2074534__-1__CP009273__2075307__1__11____251__251__0__0	max_left=152	max_left_minus=152	max_left_plus=124	max_min_left=75	max_min_left_minus=0	max_min_left_plus=75	max_min_right=52	max_min_right_minus=9	max_min_right_plus=52	max_pos_hash_score=462	max_right=156	max_right_minus=9	max_right_plus=156	neg_log10_pos_hash_p_value=6.2	new_junction_coverage=0.10	new_junction_read_count=7	polymorphism_frequency=9.711e-02	pos_hash_score=4	prediction=polymorphism	reject=COVERAGE_EVENNESS_SKEW,FREQUENCY_CUTOFF	side_1_annotate_key=gene	side_1_continuation=0	side_1_coverage=1.20	side_1_overlap=11	side_1_possible_overlap_registers=241	side_1_read_count=84	side_1_redundant=0	side_2_annotate_key=gene	side_2_continuation=0	side_2_coverage=0.75	side_2_overlap=0	side_2_possible_overlap_registers=230	side_2_read_count=50	side_2_redundant=0	total_non_overlap_reads=4
JC	242	.	CP009273	2084803	-1	CP009273	2085818	1	0	alignment_overlap=8	coverage_minus=1	coverage_plus=2	flanking_left=251	flanking_right=251	frequency=5.930e-02	junction_possible_overlap_registers=233	key=CP009273__2084803__-1__CP009273__2085810__1__8____251__251__0__0	max_left=125	max_left_minus=124	max_left_plus=125	max_min_left=87	max_min_left_minus=0	max_min_left_plus=87	max_min_right=75	max_min_right_minus=75	max_min_right_plus=69	max_pos_hash_score=468	max_right=156	max_right_minus=75	max_right_plus=156	neg_log10_pos_hash_p_value=6.8	new_junction_coverage=0.04	new_junction_read_count=3	polymorphism_frequency=5.930e-02	pos_hash_score=3	prediction=polymorphism	reject=COVERAGE_EVENNESS_SKEW,FREQUENCY_CUTOFF	side_1_annotate_key=gene	side_1_continuation=0	side_1_coverage=0.79	side_1_overlap=8	side_1_possible_overlap_registers=241	side_1_read_count=55	side_1_redundant=0	side_2_annotate_key=gene	side_2_continuation=0	side_2_coverage=0.62	side_2_overlap=0	side_2_possible_overlap_registers=233	side_2_read_count=42	side_2_redundant=0	total_non_overlap_reads=3
JC	243	.	CP009273	2085282	-1	CP009273	2086460	1	0	alignment_overlap=11	coverage_minus=1	coverage_plus=3	flanking_left=251	flanking_right=251	frequency=9.950e-02	junction_possible_overlap_registers=230	key=CP009273__2085282__-1__CP009273__2086449__1__11____251__251__0__0	max_left=101	max_left_minus=101	max_left_plus=101	max_min_left=74	max_min_left_minus=0	max_min_left_plus=74	max_min_right=46	max_min_right_minus=46	max_min_right_plus=46	max_pos_hash_score=462	max_right=217	max_right_minus=46	max_right_plus=217	neg_log10_pos_hash_p_value=6.2	new_junction_coverage=0.06	new_junction_read_count=4	polymorphism_frequency=9.950e-02	pos_hash_score=4	prediction=polymorphism	reject=COVERAGE_EVENNESS_SKEW,FREQUENCY_CUTOFF	side_1_annotate_key=gene	side_1_continuation=0	side_1_coverage=0.50	side_1_overlap=11	side_1_possible_overlap_registers=241	side_1_read_count=35	side_1_redundant=0	side_2_annotate_key=gene	side_2_continuation=0	side_2_coverage=0.58	side_2_overlap=0	side_2_possible_overlap_registers=230	side_2_read_count=39	side_2_redundant=0	total_non_overlap_reads=4
JC	244	.	CP009273	2112941	-1	CP009273	2113790	1	0	alignment_overlap=9	coverage_minus=2	coverage_plus=2	flanking_left=251	flanking_right=251	frequency=5.414e-02	junction_possible_overlap_registers=232	key=CP009273__2112941__-1__CP009273__2113781__1__9____251__251__0__0	max_left=225	max_left_minus=225	max_left_plus=47	max_min_left=45	max_min_left_minus=45	max_min_left_plus=45	max_min_right=37	max_min_right_minus=17	max_min_right_plus=37	max_pos_hash_score=466	max_right=64	max_right_minus=64	max_right_plus=64	neg_log10_pos_hash_p_value=6.2	new_junction_coverage=0.06	new_junction_read_count=4	polymorphism_frequency=5.414e-02	pos_hash_score=4	prediction=polymorphism	reject=COVERAGE_EVENNESS_SKEW,FREQUENCY_CUTOFF	side_1_annotate_key=gene	side_1_continuation=0	side_1_coverage=0.86	side_1_overlap=9	side_1_possible_overlap_registers=241	side_1_read_count=60	side_1_redundant=0	side_2_annotate_key=gene	side_2_continuation=0	side_2_coverage=1.22	side_2_overlap=0	side_2_possible_overlap_registers=232	side_2_read_count=82	side_2_redundant=0	total_non_overlap_reads=4
JC	245	.	CP009273	2126171	-1	CP009273	2127035	1	0	alignment_overlap=10	coverage_minus=5	coverage_plus=1	flanking_left=251	flanking_right=251	frequency=1.003e-01	junction_possible_overlap_registers=231	key=CP009273__2126171__-1__CP009273__2127025__1__10____251__251__0__0	max_left=178	max_left_minus=178	max_left_plus=61	max_min_left=70	max_min_left_minus=70	max_min_left_plus=61	max_min_right=98	max_min_right_minus=98	max_min_right_plus=0	max_pos_hash_score=464	max_right=192	max_right_minus=192	max_right_plus=180	neg_log10_pos_hash_p_value=5.7	new_junction_coverage=0.10	new_junction_read_count=7	polymorphism_frequency=1.003e-01	pos_hash_score=5	prediction=polymorphism	reject=COVERAGE_EVENNESS_SKEW,FREQUENCY_CUTOFF	side_1_annotate_key=gene	side_1_continuation=0	side_1_coverage=0.84	side_1_overlap=10	side_1_possible_overlap_registers=241	side_1_read_count=59	side_1_redundant=0	side_2_annotate_key=gene	side_2_continuation=0	side_2_coverage=1.03	side_2_overlap=0	side_2_possible_overlap_registers=231	side_2_read_count=69	side_2_redundant=0	total_non_overlap_reads=6
JC	246	.	CP009273	2152019	-1	CP009273	2152860	1	0	alignment_overlap=11	coverage_minus=4	coverage_plus=1	flanking_left=251	flanking_right=251	frequency=1.093e-01	junction_possible_overlap_registers=230	key=CP009273__2152019__-1__CP009273__2152849__1__11____251__251__0__0	max_left=125	max_left_minus=125	max_left_plus=125	max_min_left=0	max_min_left_minus=0	max_min_left_plus=0	max_min_right=91	max_min_right_minus=35	max_min_right_plus=91	max_pos_hash_score=462	max_right=91	max_right_minus=35	max_right_plus=91	neg_log10_pos_hash_p_value=5.7	new_junction_coverage=0.09	new_junction_read_count=6	polymorphism_frequency=1.093e-01	pos_hash_score=5	prediction=polymorphism	reject=COVERAGE_EVENNESS_SKEW,FREQUENCY_CUTOFF	side_1_annotate_key=gene	side_1_continuation=0	side_1_coverage=0.69	side_1_overlap=11	side_1_possible_overlap_registers=241	side_1_read_count=48	side_1_redundant=0	side_2_annotate_key=gene	side_2_continuation=0	side_2_coverage=0.78	side_2_overlap=0	side_2_possible_overlap_registers=230	side_2_read_count=52	side_2_redundant=0	total_non_overlap_reads=5
JC	247	.	CP009273	2154506	-1	CP009273	2155626	1	0	alignment_overlap=12	coverage_minus=1	coverage_plus=2	flanking_left=251	flanking_right=251	frequency=4.858e-02	junction_possible_overlap_registers=229	key=CP009273__2154506__-1__CP009273__2155614__1__12____251__251__0__0	max_left=96	max_left_minus=96	max_left_plus=40	max_min_left=96	max_min_left_minus=96	max_min_left_plus=40	max_min_right=0	max_min_right_minus=0	max_min_right_plus=0	max_pos_hash_score=460	max_right=202	max_right_minus=142	max_right_plus=202	neg_log10_pos_hash_p_value=6.7	new_junction_coverage=0.05	new_junction_read_count=3	polymorphism_frequency=4.858e-02	pos_hash_score=3	prediction=polymorphism	reject=COVERAGE_EVENNESS_SKEW,FREQUENCY_CUTOFF	side_1_annotate_key=gene	side_1_continuation=0	side_1_coverage=1.00	side_1_overlap=12	side_1_possible_overlap_registers=241	side_1_read_count=70	side_1_redundant=0	side_2_annotate_key=gene	side_2_continuation=0	side_2_coverage=0.77	side_2_overlap=0	side_2_possible_overlap_registers=229	side_2_read_count=51	side_2_redundant=0	total_non_overlap_reads=3
JC	248	.	CP009273	2160681	-1	CP009273	2161311	1	0	alignment_overlap=18	coverage_minus=2	coverage_plus=1	flanking_left=251	flanking_right=251	frequency=1.030e-01	junction_possible_overlap_registers=223	key=CP009273__2160681__-1__CP009273__2161293__1__18____251__251__0__0	max_left=55	max_left_minus=55	max_left_plus=8	max_min_left=55	max_min_left_minus=55	max_min_left_plus=8	max_min_right=18	max_min_right_minus=18	max_min_right_plus=0	max_pos_hash_score=448	max_right=70	max_right_minus=70	max_right_plus=64	neg_log10_pos_hash_p_value=6.6	new_junction_coverage=0.11	new_junction_read_count=7	polymorphism_frequency=1.030e-01	pos_hash_score=3	prediction=polymorphism	reject=COVERAGE_EVENNESS_SKEW,FREQUENCY_CUTOFF	side_1_annotate_key=gene	side_1_continuation=0	side_1_coverage=0.77	side_1_overlap=18	side_1_possible_overlap_registers=241	side_1_read_count=54	side_1_redundant=0	side_2_annotate_key=gene	side_2_continuation=0	side_2_coverage=1.11	side_2_overlap=0	side_2_possible_overlap_registers=223	side_2_read_count=72	side_2_redundant=0	total_non_overlap_reads=3
JC	249	.	CP009273	2189583	-1	CP009273	2190271	1	0	alignment_overlap=10	coverage_minus=2	coverage_plus=2	flanking_left=251	flanking_right=251	frequency=7.612e-02	junction_possible_overlap_registers=231	key=CP009273__2189583__-1__CP009273__2190261__1__10____251__251__0__0	max_left=166	max_left_minus=166	max_left_plus=28	max_min_left=28	max_min_left_minus=28	max_min_left_plus=28	max_min_right=74	max_min_right_minus=74	max_min_right_plus=0	max_pos_hash_score=464	max_right=155	max_right_minus=84	max_right_plus=155	neg_log10_pos_hash_p_value=6.2	new_junction_coverage=0.06	new_junction_read_count=4	polymorphism_frequency=7.612e-02	pos_hash_score=4	prediction=polymorphism	reject=COVERAGE_EVENNESS_SKEW,FREQUENCY_CUTOFF	side_1_annotate_key=gene	side_1_continuation=0	side_1_coverage=0.66	side_1_overlap=10	side_1_possible_overlap_registers=241	side_1_read_count=46	side_1_redundant=0	side_2_annotate_key=gene	side_2_continuation=0	side_2_coverage=0.79	side_2_overlap=0	side_2_possible_overlap_registers=231	side_2_read_count=53	side_2_redundant=0	total_non_overlap_reads=4
JC	250	.	CP009273	2209257	-1	CP009273	2209976	1	0	alignment_overlap=7	coverage_minus=1	coverage_plus=2	flanking_left=251	flanking_right=251	frequency=5.440e-02	junction_possible_overlap_registers=234	key=CP009273__2209257__-1__CP009273__2209969__1__7____251__251__0__0	max_left=120	max_left_minus=120	max_left_plus=85	max_min_left=120	max_min_left_minus=120	max_min_left_plus=85	max_min_right=0	max_min_right_minus=0	max_min_right_plus=0	max_pos_hash_score=470	max_right=241	max_right_minus=124	max_right_plus=241	neg_log10_pos_hash_p_value=6.8	new_junction_coverage=0.04	new_junction_read_count=3	polymorphism_frequency=5.440e-02	pos_hash_score=3	prediction=polymorphism	reject=COVERAGE_EVENNESS_SKEW,FREQUENCY_CUTOFF	side_1_annotate_key=gene	side_1_continuation=0	side_1_coverage=0.84	side_1_overlap=7	side_1_possible_overlap_registers=241	side_1_read_count=59	side_1_redundant=0	side_2_annotate_key=gene	side_2_continuation=0	side_2_coverage=0.69	side_2_overlap=0	side_2_possible_overlap_registers=234	side_2_read_count=47	side_2_redundant=0	total_non_overlap_reads=3
JC	251	.	CP009273	2211532	-1	CP009273	2212559	1	0	alignment_overlap=12	coverage_minus=2	coverage_plus=3	flanking_left=251	flanking_right=251	frequency=9.177e-02	junction_possible_overlap_registers=229	key=CP009273__2211532__-1__CP009273__2212547__1__12____251__251__0__0	max_left=105	max_left_minus=105	max_left_plus=57	max_min_left=57	max_min_left_minus=29	max_min_left_plus=57	max_min_right=12	max_min_right_minus=12	max_min_right_plus=0	max_pos_hash_score=460	max_right=182	max_right_minus=49	max_right_plus=182	neg_log10_pos_hash_p_value=5.7	new_junction_coverage=0.08	new_junction_read_count=5	polymorphism_frequency=9.177e-02	pos_hash_score=5	prediction=polymorphism	reject=COVERAGE_EVENNESS_SKEW,FREQUENCY_CUTOFF	side_1_annotate_key=gene	side_1_continuation=0	side_1_coverage=0.87	side_1_overlap=12	side_1_possible_overlap_registers=241	side_1_read_count=61	side_1_redundant=0	side_2_annotate_key=gene	side_2_continuation=0	side_2_coverage=0.62	side_2_overlap=0	side_2_possible_overlap_registers=229	side_2_read_count=41	side_2_redundant=0	total_non_overlap_reads=5
JC	252	.	CP009273	2224717	-1	CP009273	2225969	1	0	alignment_overlap=10	coverage_minus=1	coverage_plus=3	flanking_left=251	flanking_right=251	frequency=7.096e-02	junction_possible_overlap_registers=231	key=CP009273__2224717__-1__CP009273__2225959__1__10____251__251__0__0	max_left=136	max_left_minus=61	max_left_plus=136	max_min_left=66	max_min_left_minus=0	max_min_left_plus=66	max_min_right=105	max_min_right_minus=25	max_min_right_plus=105	max_pos_hash_score=464	max_right=143	max_right_minus=25	max_right_plus=143	neg_log10_pos_hash_p_value=6.2	new_junction_coverage=0.07	new_junction_read_count=5	polymorphism_frequency=7.096e-02	pos_hash_score=4	prediction=polymorphism	reject=COVERAGE_EVENNESS_SKEW,FREQUENCY_CUTOFF	side_1_annotate_key=gene	side_1_continuation=0	side_1_coverage=0.72	side_1_overlap=10	side_1_possible_overlap_registers=241	side_1_read_count=50	side_1_redundant=0	side_2_annotate_key=gene	side_2_continuation=0	side_2_coverage=1.24	side_2_overlap=0	side_2_possible_overlap_registers=231	side_2_read_count=83	side_2_redundant=0	total_non_overlap_reads=4
JC	253	.	CP009273	2225077	-1	CP009273	2225796	1	0	alignment_overlap=9	coverage_minus=2	coverage_plus=1	flanking_left=251	flanking_right=251	frequency=3.614e-02	junction_possible_overlap_registers=232	key=CP009273__2225077__-1__CP009273__2225787__1__9____251__251__0__0	max_left=96	max_left_minus=96	max_left_plus=65	max_min_left=96	max_min_left_minus=96	max_min_left_plus=65	max_min_right=44	max_min_right_minus=44	max_min_right_plus=0	max_pos_hash_score=466	max_right=144	max_right_minus=144	max_right_plus=93	neg_log10_pos_hash_p_value=6.7	new_junction_coverage=0.04	new_junction_read_count=3	polymorphism_frequency=3.614e-02	pos_hash_score=3	prediction=polymorphism	reject=COVERAGE_EVENNESS_SKEW,FREQUENCY_CUTOFF	side_1_annotate_key=gene	side_1_continuation=0	side_1_coverage=1.14	side_1_overlap=9	side_1_possible_overlap_registers=241	side_1_read_count=80	side_1_redundant=0	side_2_annotate_key=gene	side_2_continuation=0	side_2_coverage=1.23	side_2_overlap=0	side_2_possible_overlap_registers=232	side_2_read_count=83	side_2_redundant=0	total_non_overlap_reads=3
JC	254	.	CP009273	2233037	-1	CP009273	2234402	1	0	alignment_overlap=9	coverage_minus=2	coverage_plus=1	flanking_left=251	flanking_right=251	frequency=4.016e-02	junction_possible_overlap_registers=232	key=CP009273__2233037__-1__CP009273__2234393__1__9____251__251__0__0	max_left=51	max_left_minus=51	max_left_plus=51	max_min_left=0	max_min_left_minus=0	max_min_left_plus=0	max_min_right=26	max_min_right_minus=26	max_min_right_plus=26	max_pos_hash_score=466	max_right=26	max_right_minus=26	max_right_plus=26	neg_log10_pos_hash_p_value=6.7	new_junction_coverage=0.04	new_junction_read_count=3	polymorphism_frequency=4.016e-02	pos_hash_score=3	prediction=polymorphism	reject=COVERAGE_EVENNESS_SKEW,FREQUENCY_CUTOFF	side_1_annotate_key=gene	side_1_continuation=0	side_1_coverage=1.00	side_1_overlap=9	side_1_possible_overlap_registers=241	side_1_read_count=70	side_1_redundant=0	side_2_annotate_key=gene	side_2_continuation=0	side_2_coverage=1.13	side_2_overlap=0	side_2_possible_overlap_registers=232	side_2_read_count=76	side_2_redundant=0	total_non_overlap_reads=3
JC	255	.	CP009273	2243931	-1	CP009273	2244357	1	0	alignment_overlap=10	coverage_minus=3	coverage_plus=1	flanking_left=251	flanking_right=251	frequency=5.783e-02	junction_possible_overlap_registers=231	key=CP009273__2243931__-1__CP009273__2244347__1__10____251__251__0__0	max_left=185	max_left_minus=185	max_left_plus=80	max_min_left=80	max_min_left_minus=0	max_min_left_plus=80	max_min_right=105	max_min_right_minus=105	max_min_right_plus=0	max_pos_hash_score=464	max_right=161	max_right_minus=105	max_right_plus=161	neg_log10_pos_hash_p_value=6.2	new_junction_coverage=0.06	new_junction_read_count=4	polymorphism_frequency=5.783e-02	pos_hash_score=4	prediction=polymorphism	reject=COVERAGE_EVENNESS_SKEW,FREQUENCY_CUTOFF	side_1_annotate_key=gene	side_1_continuation=0	side_1_coverage=0.92	side_1_overlap=10	side_1_possible_overlap_registers=241	side_1_read_count=64	side_1_redundant=0	side_2_annotate_key=gene	side_2_continuation=0	side_2_coverage=1.03	side_2_overlap=0	side_2_possible_overlap_registers=231	side_2_read_count=69	side_2_redundant=0	total_non_overlap_reads=4
JC	256	.	CP009273	2254009	-1	CP009273	2254965	1	0	alignment_overlap=11	coverage_minus=2	coverage_plus=2	flanking_left=251	flanking_right=251	frequency=6.595e-02	junction_possible_overlap_registers=230	key=CP009273__2254009__-1__CP009273__2254954__1__11____251__251__0__0	max_left=226	max_left_minus=203	max_left_plus=226	max_min_left=0	max_min_left_minus=0	max_min_left_plus=0	max_min_right=98	max_min_right_minus=98	max_min_right_plus=98	max_pos_hash_score=462	max_right=98	max_right_minus=98	max_right_plus=98	neg_log10_pos_hash_p_value=6.2	new_junction_coverage=0.06	new_junction_read_count=4	polymorphism_frequency=6.595e-02	pos_hash_score=4	prediction=polymorphism	reject=COVERAGE_EVENNESS_SKEW,FREQUENCY_CUTOFF	side_1_annotate_key=gene	side_1_continuation=0	side_1_coverage=0.84	side_1_overlap=11	side_1_possible_overlap_registers=241	side_1_read_count=59	side_1_redundant=0	side_2_annotate_key=gene	side_2_continuation=0	side_2_coverage=0.85	side_2_overlap=0	side_2_possible_overlap_registers=230	side_2_read_count=57	side_2_redundant=0	total_non_overlap_reads=4
JC	257	.	CP009273	2267536	-1	CP009273	2268631	1	0	alignment_overlap=11	coverage_minus=2	coverage_plus=2	flanking_left=251	flanking_right=251	frequency=4.943e-02	junction_possible_overlap_registers=230	key=CP009273__2267536__-1__CP009273__2268620__1__11____251__251__0__0	max_left=236	max_left_minus=73	max_left_plus=236	max_min_left=73	max_min_left_minus=73	max_min_left_plus=73	max_min_right=9	max_min_right_minus=9	max_min_right_plus=4	max_pos_hash_score=462	max_right=78	max_right_minus=78	max_right_plus=78	neg_log10_pos_hash_p_value=6.2	new_junction_coverage=0.06	new_junction_read_count=4	polymorphism_frequency=4.943e-02	pos_hash_score=4	prediction=polymorphism	reject=COVERAGE_EVENNESS_SKEW,FREQUENCY_CUTOFF	side_1_annotate_key=gene	side_1_continuation=0	side_1_coverage=1.30	side_1_overlap=11	side_1_possible_overlap_registers=241	side_1_read_count=91	side_1_redundant=0	side_2_annotate_key=gene	side_2_continuation=0	side_2_coverage=1.00	side_2_overlap=0	side_2_possible_overlap_registers=230	side_2_read_count=67	side_2_redundant=0	total_non_overlap_reads=4
JC	258	.	CP009273	2287428	-1	CP009273	2288221	1	0	alignment_overlap=10	coverage_minus=3	coverage_plus=2	flanking_left=251	flanking_right=251	frequency=7.239e-02	junction_possible_overlap_registers=231	key=CP009273__2287428__-1__CP009273__2288211__1__10____251__251__0__0	max_left=110	max_left_minus=110	max_left_plus=110	max_min_left=20	max_min_left_minus=0	max_min_left_plus=20	max_min_right=74	max_min_right_minus=74	max_min_right_plus=72	max_pos_hash_score=464	max_right=221	max_right_minus=74	max_right_plus=221	neg_log10_pos_hash_p_value=5.7	new_junction_coverage=0.07	new_junction_read_count=5	polymorphism_frequency=7.239e-02	pos_hash_score=5	prediction=polymorphism	reject=COVERAGE_EVENNESS_SKEW,FREQUENCY_CUTOFF	side_1_annotate_key=gene	side_1_continuation=0	side_1_coverage=0.99	side_1_overlap=10	side_1_possible_overlap_registers=241	side_1_read_count=69	side_1_redundant=0	side_2_annotate_key=gene	side_2_continuation=0	side_2_coverage=0.93	side_2_overlap=0	side_2_possible_overlap_registers=231	side_2_read_count=62	side_2_redundant=0	total_non_overlap_reads=5
JC	259	.	CP009273	2321946	-1	CP009273	2322995	1	0	alignment_overlap=9	coverage_minus=2	coverage_plus=3	flanking_left=251	flanking_right=251	frequency=6.761e-02	junction_possible_overlap_registers=232	key=CP009273__2321946__-1__CP009273__2322986__1__9____251__251__0__0	max_left=203	max_left_minus=203	max_left_plus=192	max_min_left=21	max_min_left_minus=0	max_min_left_plus=21	max_min_right=49	max_min_right_minus=46	max_min_right_plus=49	max_pos_hash_score=466	max_right=91	max_right_minus=46	max_right_plus=91	neg_log10_pos_hash_p_value=5.7	new_junction_coverage=0.07	new_junction_read_count=5	polymorphism_frequency=6.761e-02	pos_hash_score=5	prediction=polymorphism	reject=COVERAGE_EVENNESS_SKEW,FREQUENCY_CUTOFF	side_1_annotate_key=gene	side_1_continuation=0	side_1_coverage=1.19	side_1_overlap=9	side_1_possible_overlap_registers=241	side_1_read_count=83	side_1_redundant=0	side_2_annotate_key=gene	side_2_continuation=0	side_2_coverage=0.86	side_2_overlap=0	side_2_possible_overlap_registers=232	side_2_read_count=58	side_2_redundant=0	total_non_overlap_reads=5
JC	260	.	CP009273	2353029	-1	CP009273	2353467	1	0	alignment_overlap=10	coverage_minus=2	coverage_plus=2	flanking_left=251	flanking_right=251	frequency=6.256e-02	junction_possible_overlap_registers=231	key=CP009273__2353029__-1__CP009273__2353457__1__10____251__251__0__0	max_left=134	max_left_minus=134	max_left_plus=19	max_min_left=19	max_min_left_minus=19	max_min_left_plus=19	max_min_right=70	max_min_right_minus=70	max_min_right_plus=0	max_pos_hash_score=464	max_right=94	max_right_minus=70	max_right_plus=94	neg_log10_pos_hash_p_value=6.2	new_junction_coverage=0.06	new_junction_read_count=4	polymorphism_frequency=6.256e-02	pos_hash_score=4	prediction=polymorphism	reject=COVERAGE_EVENNESS_SKEW,FREQUENCY_CUTOFF	side_1_annotate_key=gene	side_1_continuation=0	side_1_coverage=0.73	side_1_overlap=10	side_1_possible_overlap_registers=241	side_1_read_count=51	side_1_redundant=0	side_2_annotate_key=gene	side_2_continuation=0	side_2_coverage=1.06	side_2_overlap=0	side_2_possible_overlap_registers=231	side_2_read_count=71	side_2_redundant=0	total_non_overlap_reads=4
JC	261	.	CP009273	2353401	-1	CP009273	2354329	1	0	alignment_overlap=11	coverage_minus=5	coverage_plus=3	flanking_left=251	flanking_right=251	frequency=8.861e-02	junction_possible_overlap_registers=230	key=CP009273__2353401__-1__CP009273__2354318__1__11____251__251__0__0	max_left=199	max_left_minus=199	max_left_plus=27	max_min_left=61	max_min_left_minus=61	max_min_left_plus=27	max_min_right=41	max_min_right_minus=41	max_min_right_plus=0	max_pos_hash_score=462	max_right=211	max_right_minus=162	max_right_plus=211	neg_log10_pos_hash_p_value=5.3	new_junction_coverage=0.12	new_junction_read_count=8	polymorphism_frequency=8.861e-02	pos_hash_score=6	prediction=polymorphism	reject=COVERAGE_EVENNESS_SKEW,FREQUENCY_CUTOFF	side_1_annotate_key=gene	side_1_continuation=0	side_1_coverage=1.39	side_1_overlap=11	side_1_possible_overlap_registers=241	side_1_read_count=97	side_1_redundant=0	side_2_annotate_key=gene	side_2_continuation=0	side_2_coverage=1.08	side_2_overlap=0	side_2_possible_overlap_registers=230	side_2_read_count=72	side_2_redundant=0	total_non_overlap_reads=8
JC	262	.	CP009273	2364358	-1	CP009273	2365018	1	0	alignment_overlap=10	coverage_minus=2	coverage_plus=3	flanking_left=251	flanking_right=251	frequency=8.656e-02	junction_possible_overlap_registers=231	key=CP009273__2364358__-1__CP009273__2365008__1__10____251__251__0__0	max_left=202	max_left_minus=202	max_left_plus=86	max_min_left=71	max_min_left_minus=71	max_min_left_plus=71	max_min_right=49	max_min_right_minus=3	max_min_right_plus=49	max_pos_hash_score=464	max_right=128	max_right_minus=99	max_right_plus=128	neg_log10_pos_hash_p_value=5.7	new_junction_coverage=0.09	new_junction_read_count=6	polymorphism_frequency=8.656e-02	pos_hash_score=5	prediction=polymorphism	reject=COVERAGE_EVENNESS_SKEW,FREQUENCY_CUTOFF	side_1_annotate_key=gene	side_1_continuation=0	side_1_coverage=0.82	side_1_overlap=10	side_1_possible_overlap_registers=241	side_1_read_count=57	side_1_redundant=0	side_2_annotate_key=gene	side_2_continuation=0	side_2_coverage=1.07	side_2_overlap=0	side_2_possible_overlap_registers=231	side_2_read_count=72	side_2_redundant=0	total_non_overlap_reads=5
JC	263	.	CP009273	2369619	-1	CP009273	2370579	1	0	alignment_overlap=11	coverage_minus=2	coverage_plus=2	flanking_left=251	flanking_right=251	frequency=8.595e-02	junction_possible_overlap_registers=230	key=CP009273__2369619__-1__CP009273__2370568__1__11____251__251__0__0	max_left=86	max_left_minus=86	max_left_plus=86	max_min_left=16	max_min_left_minus=16	max_min_left_plus=16	max_min_right=56	max_min_right_minus=56	max_min_right_plus=56	max_pos_hash_score=462	max_right=82	max_right_minus=82	max_right_plus=82	neg_log10_pos_hash_p_value=6.2	new_junction_coverage=0.06	new_junction_read_count=4	polymorphism_frequency=8.595e-02	pos_hash_score=4	prediction=polymorphism	reject=COVERAGE_EVENNESS_SKEW,FREQUENCY_CUTOFF	side_1_annotate_key=gene	side_1_continuation=0	side_1_coverage=0.92	side_1_overlap=11	side_1_possible_overlap_registers=241	side_1_read_count=64	side_1_redundant=0	side_2_annotate_key=gene	side_2_continuation=0	side_2_coverage=0.36	side_2_overlap=0	side_2_possible_overlap_registers=230	side_2_read_count=24	side_2_redundant=0	total_non_overlap_reads=4
JC	264	.	CP009273	2403363	-1	CP009273	2404043	1	0	alignment_overlap=9	coverage_minus=0	coverage_plus=3	flanking_left=251	flanking_right=251	frequency=3.712e-02	junction_possible_overlap_registers=232	key=CP009273__2403363__-1__CP009273__2404034__1__9____251__251__0__0	max_left=47	max_left_minus=0	max_left_plus=47	max_min_left=47	max_min_left_minus=0	max_min_left_plus=47	max_min_right=0	max_min_right_minus=0	max_min_right_plus=0	max_pos_hash_score=466	max_right=192	max_right_minus=0	max_right_plus=192	neg_log10_pos_hash_p_value=6.7	new_junction_coverage=0.04	new_junction_read_count=3	polymorphism_frequency=3.712e-02	pos_hash_score=3	prediction=polymorphism	reject=COVERAGE_EVENNESS_SKEW,FREQUENCY_CUTOFF	side_1_annotate_key=gene	side_1_continuation=0	side_1_coverage=0.90	side_1_overlap=9	side_1_possible_overlap_registers=241	side_1_read_count=63	side_1_redundant=0	side_2_annotate_key=gene	side_2_continuation=0	side_2_coverage=1.41	side_2_overlap=0	side_2_possible_overlap_registers=232	side_2_read_count=95	side_2_redundant=0	total_non_overlap_reads=3
JC	265	.	CP009273	2403710	-1	CP009273	2405123	1	0	alignment_overlap=9	coverage_minus=1	coverage_plus=2	flanking_left=251	flanking_right=251	frequency=3.748e-02	junction_possible_overlap_registers=232	key=CP009273__2403710__-1__CP009273__2405114__1__9____251__251__0__0	max_left=104	max_left_minus=104	max_left_plus=104	max_min_left=8	max_min_left_minus=0	max_min_left_plus=8	max_min_right=97	max_min_right_minus=97	max_min_right_plus=97	max_pos_hash_score=466	max_right=97	max_right_minus=97	max_right_plus=97	neg_log10_pos_hash_p_value=6.7	new_junction_coverage=0.04	new_junction_read_count=3	polymorphism_frequency=3.748e-02	pos_hash_score=3	prediction=polymorphism	reject=COVERAGE_EVENNESS_SKEW,FREQUENCY_CUTOFF	side_1_annotate_key=gene	side_1_continuation=0	side_1_coverage=1.12	side_1_overlap=9	side_1_possible_overlap_registers=241	side_1_read_count=78	side_1_redundant=0	side_2_annotate_key=gene	side_2_continuation=0	side_2_coverage=1.17	side_2_overlap=0	side_2_possible_overlap_registers=232	side_2_read_count=79	side_2_redundant=0	total_non_overlap_reads=3
JC	266	.	CP009273	2408361	-1	CP009273	2409478	1	0	alignment_overlap=10	coverage_minus=3	coverage_plus=1	flanking_left=251	flanking_right=251	frequency=6.071e-02	junction_possible_overlap_registers=231	key=CP009273__2408361__-1__CP009273__2409468__1__10____251__251__0__0	max_left=111	max_left_minus=111	max_left_plus=87	max_min_left=87	max_min_left_minus=12	max_min_left_plus=87	max_min_right=31	max_min_right_minus=31	max_min_right_plus=0	max_pos_hash_score=464	max_right=229	max_right_minus=229	max_right_plus=154	neg_log10_pos_hash_p_value=6.2	new_junction_coverage=0.06	new_junction_read_count=4	polymorphism_frequency=6.071e-02	pos_hash_score=4	prediction=polymorphism	reject=COVERAGE_EVENNESS_SKEW,FREQUENCY_CUTOFF	side_1_annotate_key=gene	side_1_continuation=0	side_1_coverage=1.12	side_1_overlap=10	side_1_possible_overlap_registers=241	side_1_read_count=78	side_1_redundant=0	side_2_annotate_key=gene	side_2_continuation=0	side_2_coverage=0.73	side_2_overlap=0	side_2_possible_overlap_registers=231	side_2_read_count=49	side_2_redundant=0	total_non_overlap_reads=4
JC	267	.	CP009273	2452680	-1	CP009273	2453584	1	0	alignment_overlap=10	coverage_minus=2	coverage_plus=4	flanking_left=251	flanking_right=251	frequency=1.008e-01	junction_possible_overlap_registers=231	key=CP009273__2452680__-1__CP009273__2453574__1__10____251__251__0__0	max_left=134	max_left_minus=92	max_left_plus=134	max_min_left=92	max_min_left_minus=92	max_min_left_plus=25	max_min_right=116	max_min_right_minus=13	max_min_right_plus=116	max_pos_hash_score=464	max_right=142	max_right_minus=142	max_right_plus=142	neg_log10_pos_hash_p_value=5.7	new_junction_coverage=0.09	new_junction_read_count=6	polymorphism_frequency=1.008e-01	pos_hash_score=5	prediction=polymorphism	reject=COVERAGE_EVENNESS_SKEW,FREQUENCY_CUTOFF	side_1_annotate_key=gene	side_1_continuation=0	side_1_coverage=0.69	side_1_overlap=10	side_1_possible_overlap_registers=241	side_1_read_count=48	side_1_redundant=0	side_2_annotate_key=gene	side_2_continuation=0	side_2_coverage=0.91	side_2_overlap=0	side_2_possible_overlap_registers=231	side_2_read_count=61	side_2_redundant=0	total_non_overlap_reads=6
JC	268	.	CP009273	2452757	-1	CP009273	2453530	1	0	alignment_overlap=8	coverage_minus=1	coverage_plus=2	flanking_left=251	flanking_right=251	frequency=5.585e-02	junction_possible_overlap_registers=233	key=CP009273__2452757__-1__CP009273__2453522__1__8____251__251__0__0	max_left=52	max_left_minus=52	max_left_plus=52	max_min_left=52	max_min_left_minus=52	max_min_left_plus=52	max_min_right=0	max_min_right_minus=0	max_min_right_plus=0	max_pos_hash_score=468	max_right=145	max_right_minus=70	max_right_plus=145	neg_log10_pos_hash_p_value=6.8	new_junction_coverage=0.04	new_junction_read_count=3	polymorphism_frequency=5.585e-02	pos_hash_score=3	prediction=polymorphism	reject=COVERAGE_EVENNESS_SKEW,FREQUENCY_CUTOFF	side_1_annotate_key=gene	side_1_continuation=0	side_1_coverage=0.67	side_1_overlap=8	side_1_possible_overlap_registers=241	side_1_read_count=47	side_1_redundant=0	side_2_annotate_key=gene	side_2_continuation=0	side_2_coverage=0.83	side_2_overlap=0	side_2_possible_overlap_registers=233	side_2_read_count=56	side_2_redundant=0	total_non_overlap_reads=3
JC	269	.	CP009273	2509940	-1	CP009273	2510664	1	0	alignment_overlap=14	coverage_minus=2	coverage_plus=5	flanking_left=251	flanking_right=251	frequency=1.115e-01	junction_possible_overlap_registers=227	key=CP009273__2509940__-1__CP009273__2510650__1__14____251__251__0__0	max_left=116	max_left_minus=116	max_left_plus=116	max_min_left=79	max_min_left_minus=17	max_min_left_plus=79	max_min_right=100	max_min_right_minus=100	max_min_right_plus=100	max_pos_hash_score=456	max_right=133	max_right_minus=100	max_right_plus=133	neg_log10_pos_hash_p_value=4.8	new_junction_coverage=0.12	new_junction_read_count=8	polymorphism_frequency=1.115e-01	pos_hash_score=7	prediction=polymorphism	reject=COVERAGE_EVENNESS_SKEW,FREQUENCY_CUTOFF	side_1_annotate_key=gene	side_1_continuation=0	side_1_coverage=1.12	side_1_overlap=14	side_1_possible_overlap_registers=241	side_1_read_count=78	side_1_redundant=0	side_2_annotate_key=gene	side_2_continuation=0	side_2_coverage=0.82	side_2_overlap=0	side_2_possible_overlap_registers=227	side_2_read_count=54	side_2_redundant=0	total_non_overlap_reads=7
JC	270	.	CP009273	2514488	-1	CP009273	2514611	1	0	alignment_overlap=79	coverage_minus=1	coverage_plus=5	flanking_left=251	flanking_right=251	frequency=8.619e-02	junction_possible_overlap_registers=162	key=CP009273__2514488__-1__CP009273__2514532__1__79____251__251__0__0	max_left=142	max_left_minus=142	max_left_plus=139	max_min_left=60	max_min_left_minus=0	max_min_left_plus=60	max_min_right=68	max_min_right_minus=29	max_min_right_plus=68	max_pos_hash_score=326	max_right=120	max_right_minus=29	max_right_plus=120	neg_log10_pos_hash_p_value=3.9	new_junction_coverage=0.13	new_junction_read_count=6	polymorphism_frequency=8.619e-02	pos_hash_score=6	prediction=polymorphism	reject=COVERAGE_EVENNESS_SKEW,FREQUENCY_CUTOFF	side_1_annotate_key=gene	side_1_continuation=0	side_1_coverage=1.43	side_1_overlap=79	side_1_possible_overlap_registers=241	side_1_read_count=100	side_1_redundant=0	side_2_annotate_key=gene	side_2_continuation=0	side_2_coverage=1.28	side_2_overlap=0	side_2_possible_overlap_registers=162	side_2_read_count=60	side_2_redundant=0	total_non_overlap_reads=6
JC	271	.	CP009273	2514488	-1	CP009273	2514826	1	-59	alignment_overlap=-59	coverage_minus=1	coverage_plus=3	flanking_left=251	flanking_right=251	frequency=1.451e-01	junction_possible_overlap_registers=182	key=CP009273__2514488__-1__CP009273__2514826__1__-59__CGGGTCGTTAGCTCAGTTGGTAGAGCAGTTGACTTTTAATCAATTGGTCGCAGGTTCGA__251__251__0__0	max_left=182	max_left_minus=50	max_left_plus=182	max_min_left=50	max_min_left_minus=50	max_min_left_plus=0	max_min_right=27	max_min_right_minus=0	max_min_right_plus=27	max_pos_hash_score=366	max_right=106	max_right_minus=106	max_right_plus=27	neg_log10_pos_hash_p_value=5.2	new_junction_coverage=0.19	new_junction_read_count=10	polymorphism_frequency=1.451e-01	pos_hash_score=4	prediction=polymorphism	reject=COVERAGE_EVENNESS_SKEW,FREQUENCY_CUTOFF	side_1_annotate_key=gene	side_1_continuation=0	side_1_coverage=1.43	side_1_overlap=0	side_1_possible_overlap_registers=241	side_1_read_count=100	side_1_redundant=0	side_2_annotate_key=gene	side_2_continuation=0	side_2_coverage=0.80	side_2_overlap=0	side_2_possible_overlap_registers=241	side_2_read_count=56	side_2_redundant=0	total_non_overlap_reads=4	unique_read_sequence=CGGGTCGTTAGCTCAGTTGGTAGAGCAGTTGACTTTTAATCAATTGGTCGCAGGTTCGA
JC	272	.	CP009273	2535206	-1	CP009273	2535970	1	0	alignment_overlap=12	coverage_minus=2	coverage_plus=2	flanking_left=251	flanking_right=251	frequency=6.773e-02	junction_possible_overlap_registers=229	key=CP009273__2535206__-1__CP009273__2535958__1__12____251__251__0__0	max_left=147	max_left_minus=147	max_left_plus=88	max_min_left=88	max_min_left_minus=0	max_min_left_plus=88	max_min_right=92	max_min_right_minus=92	max_min_right_plus=0	max_pos_hash_score=460	max_right=219	max_right_minus=92	max_right_plus=219	neg_log10_pos_hash_p_value=6.1	new_junction_coverage=0.06	new_junction_read_count=4	polymorphism_frequency=6.773e-02	pos_hash_score=4	prediction=polymorphism	reject=COVERAGE_EVENNESS_SKEW,FREQUENCY_CUTOFF	side_1_annotate_key=gene	side_1_continuation=0	side_1_coverage=0.83	side_1_overlap=12	side_1_possible_overlap_registers=241	side_1_read_count=58	side_1_redundant=0	side_2_annotate_key=gene	side_2_continuation=0	side_2_coverage=0.83	side_2_overlap=0	side_2_possible_overlap_registers=229	side_2_read_count=55	side_2_redundant=0	total_non_overlap_reads=4
JC	273	.	CP009273	2550544	-1	CP009273	2551690	1	0	alignment_overlap=11	coverage_minus=2	coverage_plus=2	flanking_left=251	flanking_right=251	frequency=6.341e-02	junction_possible_overlap_registers=230	key=CP009273__2550544__-1__CP009273__2551679__1__11____251__251__0__0	max_left=98	max_left_minus=98	max_left_plus=92	max_min_left=98	max_min_left_minus=98	max_min_left_plus=92	max_min_right=5	max_min_right_minus=5	max_min_right_plus=0	max_pos_hash_score=462	max_right=148	max_right_minus=140	max_right_plus=148	neg_log10_pos_hash_p_value=6.2	new_junction_coverage=0.06	new_junction_read_count=4	polymorphism_frequency=6.341e-02	pos_hash_score=4	prediction=polymorphism	reject=COVERAGE_EVENNESS_SKEW,FREQUENCY_CUTOFF	side_1_annotate_key=gene	side_1_continuation=0	side_1_coverage=0.89	side_1_overlap=11	side_1_possible_overlap_registers=241	side_1_read_count=62	side_1_redundant=0	side_2_annotate_key=gene	side_2_continuation=0	side_2_coverage=0.88	side_2_overlap=0	side_2_possible_overlap_registers=230	side_2_read_count=59	side_2_redundant=0	total_non_overlap_reads=4
JC	274	.	CP009273	2576588	-1	CP009273	2577584	1	0	alignment_overlap=10	coverage_minus=3	coverage_plus=2	flanking_left=251	flanking_right=251	frequency=9.233e-02	junction_possible_overlap_registers=231	key=CP009273__2576588__-1__CP009273__2577574__1__10____251__251__0__0	max_left=102	max_left_minus=102	max_left_plus=101	max_min_left=102	max_min_left_minus=102	max_min_left_plus=18	max_min_right=11	max_min_right_minus=6	max_min_right_plus=11	max_pos_hash_score=464	max_right=199	max_right_minus=166	max_right_plus=199	neg_log10_pos_hash_p_value=5.7	new_junction_coverage=0.07	new_junction_read_count=5	polymorphism_frequency=9.233e-02	pos_hash_score=5	prediction=polymorphism	reject=COVERAGE_EVENNESS_SKEW,FREQUENCY_CUTOFF	side_1_annotate_key=gene	side_1_continuation=0	side_1_coverage=0.93	side_1_overlap=10	side_1_possible_overlap_registers=241	side_1_read_count=65	side_1_redundant=0	side_2_annotate_key=gene	side_2_continuation=0	side_2_coverage=0.54	side_2_overlap=0	side_2_possible_overlap_registers=231	side_2_read_count=36	side_2_redundant=0	total_non_overlap_reads=5
JC	275	.	CP009273	2577342	-1	CP009273	2578319	1	0	alignment_overlap=10	coverage_minus=3	coverage_plus=2	flanking_left=251	flanking_right=251	frequency=9.050e-02	junction_possible_overlap_registers=231	key=CP009273__2577342__-1__CP009273__2578309__1__10____251__251__0__0	max_left=212	max_left_minus=212	max_left_plus=102	max_min_left=0	max_min_left_minus=0	max_min_left_plus=0	max_min_right=68	max_min_right_minus=57	max_min_right_plus=68	max_pos_hash_score=464	max_right=68	max_right_minus=57	max_right_plus=68	neg_log10_pos_hash_p_value=5.7	new_junction_coverage=0.09	new_junction_read_count=6	polymorphism_frequency=9.050e-02	pos_hash_score=5	prediction=polymorphism	reject=COVERAGE_EVENNESS_SKEW,FREQUENCY_CUTOFF	side_1_annotate_key=gene	side_1_continuation=0	side_1_coverage=0.83	side_1_overlap=10	side_1_possible_overlap_registers=241	side_1_read_count=58	side_1_redundant=0	side_2_annotate_key=gene	side_2_continuation=0	side_2_coverage=0.97	side_2_overlap=0	side_2_possible_overlap_registers=231	side_2_read_count=65	side_2_redundant=0	total_non_overlap_reads=5
JC	276	.	CP009273	2586930	-1	CP009273	2588360	1	0	alignment_overlap=10	coverage_minus=1	coverage_plus=2	flanking_left=251	flanking_right=251	frequency=5.911e-02	junction_possible_overlap_registers=231	key=CP009273__2586930__-1__CP009273__2588350__1__10____251__251__0__0	max_left=97	max_left_minus=97	max_left_plus=76	max_min_left=97	max_min_left_minus=97	max_min_left_plus=76	max_min_right=0	max_min_right_minus=0	max_min_right_plus=0	max_pos_hash_score=464	max_right=165	max_right_minus=144	max_right_plus=165	neg_log10_pos_hash_p_value=6.7	new_junction_coverage=0.04	new_junction_read_count=3	polymorphism_frequency=5.911e-02	pos_hash_score=3	prediction=polymorphism	reject=COVERAGE_EVENNESS_SKEW,FREQUENCY_CUTOFF	side_1_annotate_key=gene	side_1_continuation=0	side_1_coverage=0.86	side_1_overlap=10	side_1_possible_overlap_registers=241	side_1_read_count=60	side_1_redundant=0	side_2_annotate_key=gene	side_2_continuation=0	side_2_coverage=0.57	side_2_overlap=0	side_2_possible_overlap_registers=231	side_2_read_count=38	side_2_redundant=0	total_non_overlap_reads=3
JC	277	.	CP009273	2594886	-1	CP009273	2596692	1	0	alignment_overlap=10	coverage_minus=2	coverage_plus=2	flanking_left=251	flanking_right=251	frequency=5.308e-02	junction_possible_overlap_registers=231	key=CP009273__2594886__-1__CP009273__2596682__1__10____251__251__0__0	max_left=114	max_left_minus=114	max_left_plus=63	max_min_left=95	max_min_left_minus=95	max_min_left_plus=63	max_min_right=86	max_min_right_minus=86	max_min_right_plus=0	max_pos_hash_score=464	max_right=198	max_right_minus=144	max_right_plus=198	neg_log10_pos_hash_p_value=6.2	new_junction_coverage=0.06	new_junction_read_count=4	polymorphism_frequency=5.308e-02	pos_hash_score=4	prediction=polymorphism	reject=COVERAGE_EVENNESS_SKEW,FREQUENCY_CUTOFF	side_1_annotate_key=gene	side_1_continuation=0	side_1_coverage=0.79	side_1_overlap=10	side_1_possible_overlap_registers=241	side_1_read_count=55	side_1_redundant=0	side_2_annotate_key=gene	side_2_continuation=0	side_2_coverage=1.34	side_2_overlap=0	side_2_possible_overlap_registers=231	side_2_read_count=90	side_2_redundant=0	total_non_overlap_reads=4
JC	278	.	CP009273	2608671	-1	CP009273	2609642	1	0	alignment_overlap=11	coverage_minus=2	coverage_plus=1	flanking_left=251	flanking_right=251	frequency=5.195e-02	junction_possible_overlap_registers=230	key=CP009273__2608671__-1__CP009273__2609631__1__11____251__251__0__0	max_left=225	max_left_minus=225	max_left_plus=76	max_min_left=76	max_min_left_minus=0	max_min_left_plus=76	max_min_right=88	max_min_right_minus=88	max_min_right_plus=0	max_pos_hash_score=462	max_right=164	max_right_minus=88	max_right_plus=164	neg_log10_pos_hash_p_value=6.7	new_junction_coverage=0.04	new_junction_read_count=3	polymorphism_frequency=5.195e-02	pos_hash_score=3	prediction=polymorphism	reject=COVERAGE_EVENNESS_SKEW,FREQUENCY_CUTOFF	side_1_annotate_key=gene	side_1_continuation=0	side_1_coverage=0.79	side_1_overlap=11	side_1_possible_overlap_registers=241	side_1_read_count=55	side_1_redundant=0	side_2_annotate_key=gene	side_2_continuation=0	side_2_coverage=0.85	side_2_overlap=0	side_2_possible_overlap_registers=230	side_2_read_count=57	side_2_redundant=0	total_non_overlap_reads=3
JC	279	.	CP009273	2629839	-1	CP009273	2630449	1	0	alignment_overlap=10	coverage_minus=4	coverage_plus=5	flanking_left=251	flanking_right=251	frequency=1.050e-01	junction_possible_overlap_registers=231	key=CP009273__2629839__-1__CP009273__2630439__1__10____251__251__0__0	max_left=121	max_left_minus=121	max_left_plus=30	max_min_left=95	max_min_left_minus=95	max_min_left_plus=30	max_min_right=120	max_min_right_minus=120	max_min_right_plus=0	max_pos_hash_score=464	max_right=206	max_right_minus=194	max_right_plus=206	neg_log10_pos_hash_p_value=4.6	new_junction_coverage=0.15	new_junction_read_count=10	polymorphism_frequency=1.050e-01	pos_hash_score=8	prediction=polymorphism	reject=COVERAGE_EVENNESS_SKEW,FREQUENCY_CUTOFF	side_1_annotate_key=gene	side_1_continuation=0	side_1_coverage=1.20	side_1_overlap=10	side_1_possible_overlap_registers=241	side_1_read_count=84	side_1_redundant=0	side_2_annotate_key=gene	side_2_continuation=0	side_2_coverage=1.34	side_2_overlap=0	side_2_possible_overlap_registers=231	side_2_read_count=90	side_2_redundant=0	total_non_overlap_reads=9
JC	280	.	CP009273	2638794	-1	CP009273	2639956	1	0	alignment_overlap=13	coverage_minus=2	coverage_plus=2	flanking_left=251	flanking_right=251	frequency=7.961e-02	junction_possible_overlap_registers=228	key=CP009273__2638794__-1__CP009273__2639943__1__13____251__251__0__0	max_left=114	max_left_minus=114	max_left_plus=25	max_min_left=25	max_min_left_minus=25	max_min_left_plus=25	max_min_right=34	max_min_right_minus=34	max_min_right_plus=0	max_pos_hash_score=458	max_right=63	max_right_minus=63	max_right_plus=63	neg_log10_pos_hash_p_value=6.1	new_junction_coverage=0.06	new_junction_read_count=4	polymorphism_frequency=7.961e-02	pos_hash_score=4	prediction=polymorphism	reject=COVERAGE_EVENNESS_SKEW,FREQUENCY_CUTOFF	side_1_annotate_key=gene	side_1_continuation=0	side_1_coverage=0.93	side_1_overlap=13	side_1_possible_overlap_registers=241	side_1_read_count=65	side_1_redundant=0	side_2_annotate_key=gene	side_2_continuation=0	side_2_coverage=0.47	side_2_overlap=0	side_2_possible_overlap_registers=228	side_2_read_count=31	side_2_redundant=0	total_non_overlap_reads=4
JC	281	.	CP009273	2639377	-1	CP009273	2640399	1	0	alignment_overlap=9	coverage_minus=4	coverage_plus=3	flanking_left=251	flanking_right=251	frequency=1.382e-01	junction_possible_overlap_registers=232	key=CP009273__2639377__-1__CP009273__2640390__1__9____251__251__0__0	max_left=216	max_left_minus=216	max_left_plus=138	max_min_left=27	max_min_left_minus=27	max_min_left_plus=27	max_min_right=47	max_min_right_minus=47	max_min_right_plus=47	max_pos_hash_score=466	max_right=71	max_right_minus=71	max_right_plus=71	neg_log10_pos_hash_p_value=5.3	new_junction_coverage=0.10	new_junction_read_count=7	polymorphism_frequency=1.382e-01	pos_hash_score=6	prediction=polymorphism	reject=COVERAGE_EVENNESS_SKEW,FREQUENCY_CUTOFF	side_1_annotate_key=gene	side_1_continuation=0	side_1_coverage=0.66	side_1_overlap=9	side_1_possible_overlap_registers=241	side_1_read_count=46	side_1_redundant=0	side_2_annotate_key=gene	side_2_continuation=0	side_2_coverage=0.64	side_2_overlap=0	side_2_possible_overlap_registers=232	side_2_read_count=43	side_2_redundant=0	total_non_overlap_reads=7
JC	282	.	CP009273	2725685	-1	CP009273	2726631	1	0	alignment_overlap=10	coverage_minus=4	coverage_plus=5	flanking_left=251	flanking_right=251	frequency=1.444e-01	junction_possible_overlap_registers=231	key=CP009273__2725685__-1__CP009273__2726621__1__10____251__251__0__0	max_left=83	max_left_minus=83	max_left_plus=58	max_min_left=58	max_min_left_minus=11	max_min_left_plus=58	max_min_right=1	max_min_right_minus=1	max_min_right_plus=0	max_pos_hash_score=464	max_right=183	max_right_minus=60	max_right_plus=183	neg_log10_pos_hash_p_value=4.3	new_junction_coverage=0.13	new_junction_read_count=9	polymorphism_frequency=1.444e-01	pos_hash_score=9	prediction=polymorphism	reject=COVERAGE_EVENNESS_SKEW,FREQUENCY_CUTOFF	side_1_annotate_key=gene	side_1_continuation=0	side_1_coverage=0.82	side_1_overlap=10	side_1_possible_overlap_registers=241	side_1_read_count=57	side_1_redundant=0	side_2_annotate_key=gene	side_2_continuation=0	side_2_coverage=0.78	side_2_overlap=0	side_2_possible_overlap_registers=231	side_2_read_count=52	side_2_redundant=0	total_non_overlap_reads=9
JC	283	.	CP009273	2761457	-1	CP009273	2762575	1	0	alignment_overlap=9	coverage_minus=2	coverage_plus=2	flanking_left=251	flanking_right=251	frequency=5.255e-02	junction_possible_overlap_registers=232	key=CP009273__2761457__-1__CP009273__2762566__1__9____251__251__0__0	max_left=141	max_left_minus=141	max_left_plus=141	max_min_left=0	max_min_left_minus=0	max_min_left_plus=0	max_min_right=71	max_min_right_minus=40	max_min_right_plus=71	max_pos_hash_score=466	max_right=71	max_right_minus=40	max_right_plus=71	neg_log10_pos_hash_p_value=6.2	new_junction_coverage=0.06	new_junction_read_count=4	polymorphism_frequency=5.255e-02	pos_hash_score=4	prediction=polymorphism	reject=COVERAGE_EVENNESS_SKEW,FREQUENCY_CUTOFF	side_1_annotate_key=gene	side_1_continuation=0	side_1_coverage=1.06	side_1_overlap=9	side_1_possible_overlap_registers=241	side_1_read_count=74	side_1_redundant=0	side_2_annotate_key=gene	side_2_continuation=0	side_2_coverage=1.09	side_2_overlap=0	side_2_possible_overlap_registers=232	side_2_read_count=73	side_2_redundant=0	total_non_overlap_reads=4
JC	284	.	CP009273	2811027	-1	CP009273	2811575	1	0	alignment_overlap=21	coverage_minus=2	coverage_plus=6	flanking_left=251	flanking_right=251	frequency=1.450e-01	junction_possible_overlap_registers=220	key=CP009273__2811027__-1__CP009273__2811554__1__21____251__251__0__0	max_left=48	max_left_minus=48	max_left_plus=34	max_min_left=48	max_min_left_minus=48	max_min_left_plus=34	max_min_right=0	max_min_right_minus=0	max_min_right_plus=0	max_pos_hash_score=442	max_right=142	max_right_minus=98	max_right_plus=142	neg_log10_pos_hash_p_value=4.4	new_junction_coverage=0.17	new_junction_read_count=11	polymorphism_frequency=1.450e-01	pos_hash_score=8	prediction=polymorphism	reject=COVERAGE_EVENNESS_SKEW,FREQUENCY_CUTOFF	side_1_annotate_key=gene	side_1_continuation=0	side_1_coverage=1.69	side_1_overlap=21	side_1_possible_overlap_registers=241	side_1_read_count=118	side_1_redundant=0	side_2_annotate_key=gene	side_2_continuation=0	side_2_coverage=0.34	side_2_overlap=0	side_2_possible_overlap_registers=220	side_2_read_count=22	side_2_redundant=0	total_non_overlap_reads=8
JC	285	.	CP009273	2811634	-1	CP009273	2811910	1	0	alignment_overlap=79	coverage_minus=10	coverage_plus=3	flanking_left=251	flanking_right=251	frequency=2.195e-01	junction_possible_overlap_registers=162	key=CP009273__2811634__-1__CP009273__2811831__1__79____251__251__0__0	max_left=99	max_left_minus=99	max_left_plus=71	max_min_left=71	max_min_left_minus=17	max_min_left_plus=71	max_min_right=81	max_min_right_minus=81	max_min_right_plus=0	max_pos_hash_score=326	max_right=155	max_right_minus=155	max_right_plus=132	neg_log10_pos_hash_p_value=2.9	new_junction_coverage=0.30	new_junction_read_count=14	polymorphism_frequency=2.195e-01	pos_hash_score=9	prediction=polymorphism	side_1_annotate_key=gene	side_1_continuation=0	side_1_coverage=0.63	side_1_overlap=79	side_1_possible_overlap_registers=241	side_1_read_count=44	side_1_redundant=0	side_2_annotate_key=gene	side_2_continuation=0	side_2_coverage=1.49	side_2_overlap=0	side_2_possible_overlap_registers=162	side_2_read_count=70	side_2_redundant=0	total_non_overlap_reads=13
JC	286	.	CP009273	2817294	-1	CP009273	2818225	1	0	alignment_overlap=12	coverage_minus=5	coverage_plus=3	flanking_left=251	flanking_right=251	frequency=1.223e-01	junction_possible_overlap_registers=229	key=CP009273__2817294__-1__CP009273__2818213__1__12____251__251__0__0	max_left=180	max_left_minus=180	max_left_plus=93	max_min_left=35	max_min_left_minus=35	max_min_left_plus=35	max_min_right=59	max_min_right_minus=59	max_min_right_plus=25	max_pos_hash_score=460	max_right=233	max_right_minus=66	max_right_plus=233	neg_log10_pos_hash_p_value=4.5	new_junction_coverage=0.15	new_junction_read_count=10	polymorphism_frequency=1.223e-01	pos_hash_score=8	prediction=polymorphism	reject=COVERAGE_EVENNESS_SKEW,FREQUENCY_CUTOFF	side_1_annotate_key=gene	side_1_continuation=0	side_1_coverage=1.29	side_1_overlap=12	side_1_possible_overlap_registers=241	side_1_read_count=90	side_1_redundant=0	side_2_annotate_key=gene	side_2_continuation=0	side_2_coverage=0.87	side_2_overlap=0	side_2_possible_overlap_registers=229	side_2_read_count=58	side_2_redundant=0	total_non_overlap_reads=8
JC	287	.	CP009273	2848644	-1	CP009273	2849659	1	0	alignment_overlap=11	coverage_minus=2	coverage_plus=1	flanking_left=251	flanking_right=251	frequency=6.847e-02	junction_possible_overlap_registers=230	key=CP009273__2848644__-1__CP009273__2849648__1__11____251__251__0__0	max_left=203	max_left_minus=203	max_left_plus=40	max_min_left=40	max_min_left_minus=0	max_min_left_plus=40	max_min_right=44	max_min_right_minus=44	max_min_right_plus=0	max_pos_hash_score=462	max_right=62	max_right_minus=44	max_right_plus=62	neg_log10_pos_hash_p_value=6.7	new_junction_coverage=0.04	new_junction_read_count=3	polymorphism_frequency=6.847e-02	pos_hash_score=3	prediction=polymorphism	reject=COVERAGE_EVENNESS_SKEW,FREQUENCY_CUTOFF	side_1_annotate_key=gene	side_1_continuation=0	side_1_coverage=0.43	side_1_overlap=11	side_1_possible_overlap_registers=241	side_1_read_count=30	side_1_redundant=0	side_2_annotate_key=gene	side_2_continuation=0	side_2_coverage=0.79	side_2_overlap=0	side_2_possible_overlap_registers=230	side_2_read_count=53	side_2_redundant=0	total_non_overlap_reads=3
JC	288	.	CP009273	2942971	-1	CP009273	2944497	1	0	alignment_overlap=9	coverage_minus=2	coverage_plus=1	flanking_left=251	flanking_right=251	frequency=6.078e-02	junction_possible_overlap_registers=232	key=CP009273__2942971__-1__CP009273__2944488__1__9____251__251__0__0	max_left=214	max_left_minus=214	max_left_plus=81	max_min_left=118	max_min_left_minus=118	max_min_left_plus=81	max_min_right=28	max_min_right_minus=28	max_min_right_plus=0	max_pos_hash_score=466	max_right=161	max_right_minus=123	max_right_plus=161	neg_log10_pos_hash_p_value=6.7	new_junction_coverage=0.04	new_junction_read_count=3	polymorphism_frequency=6.078e-02	pos_hash_score=3	prediction=polymorphism	reject=COVERAGE_EVENNESS_SKEW,FREQUENCY_CUTOFF	side_1_annotate_key=gene	side_1_continuation=0	side_1_coverage=0.87	side_1_overlap=9	side_1_possible_overlap_registers=241	side_1_read_count=61	side_1_redundant=0	side_2_annotate_key=gene	side_2_continuation=0	side_2_coverage=0.51	side_2_overlap=0	side_2_possible_overlap_registers=232	side_2_read_count=34	side_2_redundant=0	total_non_overlap_reads=3
JC	289	.	CP009273	2997515	-1	CP009273	2998242	1	0	alignment_overlap=9	coverage_minus=3	coverage_plus=1	flanking_left=251	flanking_right=251	frequency=4.737e-02	junction_possible_overlap_registers=232	key=CP009273__2997515__-1__CP009273__2998233__1__9____251__251__0__0	max_left=96	max_left_minus=96	max_left_plus=78	max_min_left=0	max_min_left_minus=0	max_min_left_plus=0	max_min_right=41	max_min_right_minus=40	max_min_right_plus=41	max_pos_hash_score=466	max_right=41	max_right_minus=40	max_right_plus=41	neg_log10_pos_hash_p_value=6.7	new_junction_coverage=0.06	new_junction_read_count=4	polymorphism_frequency=4.737e-02	pos_hash_score=3	prediction=polymorphism	reject=COVERAGE_EVENNESS_SKEW,FREQUENCY_CUTOFF	side_1_annotate_key=gene	side_1_continuation=0	side_1_coverage=1.19	side_1_overlap=9	side_1_possible_overlap_registers=241	side_1_read_count=83	side_1_redundant=0	side_2_annotate_key=gene	side_2_continuation=0	side_2_coverage=1.20	side_2_overlap=0	side_2_possible_overlap_registers=232	side_2_read_count=81	side_2_redundant=0	total_non_overlap_reads=4
JC	290	.	CP009273	3013167	-1	CP009273	3014163	1	0	alignment_overlap=13	coverage_minus=2	coverage_plus=3	flanking_left=251	flanking_right=251	frequency=6.744e-02	junction_possible_overlap_registers=228	key=CP009273__3013167__-1__CP009273__3014150__1__13____251__251__0__0	max_left=51	max_left_minus=51	max_left_plus=51	max_min_left=51	max_min_left_minus=20	max_min_left_plus=51	max_min_right=2	max_min_right_minus=2	max_min_right_plus=0	max_pos_hash_score=458	max_right=73	max_right_minus=72	max_right_plus=73	neg_log10_pos_hash_p_value=5.7	new_junction_coverage=0.08	new_junction_read_count=5	polymorphism_frequency=6.744e-02	pos_hash_score=5	prediction=polymorphism	reject=COVERAGE_EVENNESS_SKEW,FREQUENCY_CUTOFF	side_1_annotate_key=gene	side_1_continuation=0	side_1_coverage=0.99	side_1_overlap=13	side_1_possible_overlap_registers=241	side_1_read_count=69	side_1_redundant=0	side_2_annotate_key=gene	side_2_continuation=0	side_2_coverage=1.10	side_2_overlap=0	side_2_possible_overlap_registers=228	side_2_read_count=73	side_2_redundant=0	total_non_overlap_reads=5
JC	291	.	CP009273	3022996	-1	CP009273	3023849	1	0	alignment_overlap=9	coverage_minus=2	coverage_plus=2	flanking_left=251	flanking_right=251	frequency=6.267e-02	junction_possible_overlap_registers=232	key=CP009273__3022996__-1__CP009273__3023840__1__9____251__251__0__0	max_left=111	max_left_minus=111	max_left_plus=111	max_min_left=85	max_min_left_minus=85	max_min_left_plus=66	max_min_right=27	max_min_right_minus=27	max_min_right_plus=27	max_pos_hash_score=466	max_right=176	max_right_minus=157	max_right_plus=176	neg_log10_pos_hash_p_value=6.2	new_junction_coverage=0.06	new_junction_read_count=4	polymorphism_frequency=6.267e-02	pos_hash_score=4	prediction=polymorphism	reject=COVERAGE_EVENNESS_SKEW,FREQUENCY_CUTOFF	side_1_annotate_key=gene	side_1_continuation=0	side_1_coverage=0.90	side_1_overlap=9	side_1_possible_overlap_registers=241	side_1_read_count=63	side_1_redundant=0	side_2_annotate_key=gene	side_2_continuation=0	side_2_coverage=0.88	side_2_overlap=0	side_2_possible_overlap_registers=232	side_2_read_count=59	side_2_redundant=0	total_non_overlap_reads=4
JC	292	.	CP009273	3037098	-1	CP009273	3038002	1	0	alignment_overlap=10	coverage_minus=3	coverage_plus=5	flanking_left=251	flanking_right=251	frequency=1.029e-01	junction_possible_overlap_registers=231	key=CP009273__3037098__-1__CP009273__3037992__1__10____251__251__0__0	max_left=221	max_left_minus=221	max_left_plus=55	max_min_left=45	max_min_left_minus=0	max_min_left_plus=45	max_min_right=74	max_min_right_minus=74	max_min_right_plus=28	max_pos_hash_score=464	max_right=122	max_right_minus=74	max_right_plus=122	neg_log10_pos_hash_p_value=4.9	new_junction_coverage=0.12	new_junction_read_count=8	polymorphism_frequency=1.029e-01	pos_hash_score=7	prediction=polymorphism	reject=COVERAGE_EVENNESS_SKEW,FREQUENCY_CUTOFF	side_1_annotate_key=gene	side_1_continuation=0	side_1_coverage=0.89	side_1_overlap=10	side_1_possible_overlap_registers=241	side_1_read_count=62	side_1_redundant=0	side_2_annotate_key=gene	side_2_continuation=0	side_2_coverage=1.19	side_2_overlap=0	side_2_possible_overlap_registers=231	side_2_read_count=80	side_2_redundant=0	total_non_overlap_reads=8
JC	293	.	CP009273	3037587	-1	CP009273	3038684	1	0	alignment_overlap=10	coverage_minus=3	coverage_plus=2	flanking_left=251	flanking_right=251	frequency=6.068e-02	junction_possible_overlap_registers=231	key=CP009273__3037587__-1__CP009273__3038674__1__10____251__251__0__0	max_left=92	max_left_minus=92	max_left_plus=92	max_min_left=92	max_min_left_minus=0	max_min_left_plus=92	max_min_right=40	max_min_right_minus=40	max_min_right_plus=30	max_pos_hash_score=464	max_right=124	max_right_minus=40	max_right_plus=124	neg_log10_pos_hash_p_value=6.2	new_junction_coverage=0.07	new_junction_read_count=5	polymorphism_frequency=6.068e-02	pos_hash_score=4	prediction=polymorphism	reject=COVERAGE_EVENNESS_SKEW,FREQUENCY_CUTOFF	side_1_annotate_key=gene	side_1_continuation=0	side_1_coverage=1.10	side_1_overlap=10	side_1_possible_overlap_registers=241	side_1_read_count=77	side_1_redundant=0	side_2_annotate_key=gene	side_2_continuation=0	side_2_coverage=1.21	side_2_overlap=0	side_2_possible_overlap_registers=231	side_2_read_count=81	side_2_redundant=0	total_non_overlap_reads=5
JC	294	.	CP009273	3045646	-1	CP009273	3046857	1	0	alignment_overlap=10	coverage_minus=2	coverage_plus=1	flanking_left=251	flanking_right=251	frequency=4.903e-02	junction_possible_overlap_registers=231	key=CP009273__3045646__-1__CP009273__3046847__1__10____251__251__0__0	max_left=99	max_left_minus=99	max_left_plus=32	max_min_left=99	max_min_left_minus=99	max_min_left_plus=32	max_min_right=0	max_min_right_minus=0	max_min_right_plus=0	max_pos_hash_score=464	max_right=209	max_right_minus=184	max_right_plus=209	neg_log10_pos_hash_p_value=6.7	new_junction_coverage=0.04	new_junction_read_count=3	polymorphism_frequency=4.903e-02	pos_hash_score=3	prediction=polymorphism	reject=COVERAGE_EVENNESS_SKEW,FREQUENCY_CUTOFF	side_1_annotate_key=gene	side_1_continuation=0	side_1_coverage=0.90	side_1_overlap=10	side_1_possible_overlap_registers=241	side_1_read_count=63	side_1_redundant=0	side_2_annotate_key=gene	side_2_continuation=0	side_2_coverage=0.84	side_2_overlap=0	side_2_possible_overlap_registers=231	side_2_read_count=56	side_2_redundant=0	total_non_overlap_reads=3
JC	295	.	CP009273	3061946	-1	CP009273	3062754	1	0	alignment_overlap=13	coverage_minus=4	coverage_plus=1	flanking_left=251	flanking_right=251	frequency=7.715e-02	junction_possible_overlap_registers=228	key=CP009273__3061946__-1__CP009273__3062741__1__13____251__251__0__0	max_left=226	max_left_minus=226	max_left_plus=95	max_min_left=95	max_min_left_minus=84	max_min_left_plus=95	max_min_right=10	max_min_right_minus=10	max_min_right_plus=0	max_pos_hash_score=458	max_right=183	max_right_minus=183	max_right_plus=143	neg_log10_pos_hash_p_value=5.7	new_junction_coverage=0.09	new_junction_read_count=6	polymorphism_frequency=7.715e-02	pos_hash_score=5	prediction=polymorphism	reject=COVERAGE_EVENNESS_SKEW,FREQUENCY_CUTOFF	side_1_annotate_key=gene	side_1_continuation=0	side_1_coverage=0.92	side_1_overlap=13	side_1_possible_overlap_registers=241	side_1_read_count=64	side_1_redundant=0	side_2_annotate_key=gene	side_2_continuation=0	side_2_coverage=1.26	side_2_overlap=0	side_2_possible_overlap_registers=228	side_2_read_count=83	side_2_redundant=0	total_non_overlap_reads=5
JC	296	.	CP009273	3100765	-1	CP009273	3101747	1	0	alignment_overlap=9	coverage_minus=2	coverage_plus=2	flanking_left=251	flanking_right=251	frequency=5.530e-02	junction_possible_overlap_registers=232	key=CP009273__3100765__-1__CP009273__3101738__1__9____251__251__0__0	max_left=107	max_left_minus=107	max_left_plus=107	max_min_left=107	max_min_left_minus=107	max_min_left_plus=28	max_min_right=49	max_min_right_minus=17	max_min_right_plus=49	max_pos_hash_score=466	max_right=125	max_right_minus=125	max_right_plus=125	neg_log10_pos_hash_p_value=6.2	new_junction_coverage=0.06	new_junction_read_count=4	polymorphism_frequency=5.530e-02	pos_hash_score=4	prediction=polymorphism	reject=COVERAGE_EVENNESS_SKEW,FREQUENCY_CUTOFF	side_1_annotate_key=gene	side_1_continuation=0	side_1_coverage=1.27	side_1_overlap=9	side_1_possible_overlap_registers=241	side_1_read_count=89	side_1_redundant=0	side_2_annotate_key=gene	side_2_continuation=0	side_2_coverage=0.76	side_2_overlap=0	side_2_possible_overlap_registers=232	side_2_read_count=51	side_2_redundant=0	total_non_overlap_reads=4
JC	297	.	CP009273	3175685	-1	CP009273	3176729	1	0	alignment_overlap=15	coverage_minus=4	coverage_plus=3	flanking_left=251	flanking_right=251	frequency=1.261e-01	junction_possible_overlap_registers=226	key=CP009273__3175685__-1__CP009273__3176714__1__15____251__251__0__0	max_left=172	max_left_minus=172	max_left_plus=127	max_min_left=70	max_min_left_minus=70	max_min_left_plus=56	max_min_right=109	max_min_right_minus=101	max_min_right_plus=109	max_pos_hash_score=454	max_right=168	max_right_minus=168	max_right_plus=168	neg_log10_pos_hash_p_value=4.8	new_junction_coverage=0.11	new_junction_read_count=7	polymorphism_frequency=1.261e-01	pos_hash_score=7	prediction=polymorphism	reject=COVERAGE_EVENNESS_SKEW,FREQUENCY_CUTOFF	side_1_annotate_key=gene	side_1_continuation=0	side_1_coverage=0.69	side_1_overlap=15	side_1_possible_overlap_registers=241	side_1_read_count=48	side_1_redundant=0	side_2_annotate_key=gene	side_2_continuation=0	side_2_coverage=0.79	side_2_overlap=0	side_2_possible_overlap_registers=226	side_2_read_count=52	side_2_redundant=0	total_non_overlap_reads=7
JC	298	.	CP009273	3237890	-1	CP009273	3238637	1	0	alignment_overlap=10	coverage_minus=3	coverage_plus=3	flanking_left=251	flanking_right=251	frequency=7.278e-02	junction_possible_overlap_registers=231	key=CP009273__3237890__-1__CP009273__3238627__1__10____251__251__0__0	max_left=120	max_left_minus=120	max_left_plus=84	max_min_left=88	max_min_left_minus=88	max_min_left_plus=2	max_min_right=27	max_min_right_minus=25	max_min_right_plus=27	max_pos_hash_score=464	max_right=134	max_right_minus=133	max_right_plus=134	neg_log10_pos_hash_p_value=5.3	new_junction_coverage=0.09	new_junction_read_count=6	polymorphism_frequency=7.278e-02	pos_hash_score=6	prediction=polymorphism	reject=COVERAGE_EVENNESS_SKEW,FREQUENCY_CUTOFF	side_1_annotate_key=gene	side_1_continuation=0	side_1_coverage=1.07	side_1_overlap=10	side_1_possible_overlap_registers=241	side_1_read_count=75	side_1_redundant=0	side_2_annotate_key=gene	side_2_continuation=0	side_2_coverage=1.21	side_2_overlap=0	side_2_possible_overlap_registers=231	side_2_read_count=81	side_2_redundant=0	total_non_overlap_reads=6
JC	299	.	CP009273	3322535	-1	CP009273	3323502	1	0	alignment_overlap=9	coverage_minus=4	coverage_plus=3	flanking_left=251	flanking_right=251	frequency=9.501e-02	junction_possible_overlap_registers=232	key=CP009273__3322535__-1__CP009273__3323493__1__9____251__251__0__0	max_left=58	max_left_minus=58	max_left_plus=58	max_min_left=58	max_min_left_minus=0	max_min_left_plus=58	max_min_right=23	max_min_right_minus=10	max_min_right_plus=23	max_pos_hash_score=466	max_right=98	max_right_minus=10	max_right_plus=98	neg_log10_pos_hash_p_value=5.7	new_junction_coverage=0.10	new_junction_read_count=7	polymorphism_frequency=9.501e-02	pos_hash_score=5	prediction=polymorphism	reject=COVERAGE_EVENNESS_SKEW,FREQUENCY_CUTOFF	side_1_annotate_key=gene	side_1_continuation=0	side_1_coverage=1.02	side_1_overlap=9	side_1_possible_overlap_registers=241	side_1_read_count=71	side_1_redundant=0	side_2_annotate_key=gene	side_2_continuation=0	side_2_coverage=0.97	side_2_overlap=0	side_2_possible_overlap_registers=232	side_2_read_count=65	side_2_redundant=0	total_non_overlap_reads=7
JC	300	.	CP009273	3365097	-1	CP009273	3366333	1	0	alignment_overlap=12	coverage_minus=2	coverage_plus=3	flanking_left=251	flanking_right=251	frequency=6.207e-02	junction_possible_overlap_registers=229	key=CP009273__3365097__-1__CP009273__3366321__1__12____251__251__0__0	max_left=87	max_left_minus=87	max_left_plus=4	max_min_left=87	max_min_left_minus=87	max_min_left_plus=4	max_min_right=0	max_min_right_minus=0	max_min_right_plus=0	max_pos_hash_score=460	max_right=229	max_right_minus=152	max_right_plus=229	neg_log10_pos_hash_p_value=5.7	new_junction_coverage=0.08	new_junction_read_count=5	polymorphism_frequency=6.207e-02	pos_hash_score=5	prediction=polymorphism	reject=COVERAGE_EVENNESS_SKEW,FREQUENCY_CUTOFF	side_1_annotate_key=gene	side_1_continuation=0	side_1_coverage=1.12	side_1_overlap=12	side_1_possible_overlap_registers=241	side_1_read_count=78	side_1_redundant=0	side_2_annotate_key=gene	side_2_continuation=0	side_2_coverage=1.16	side_2_overlap=0	side_2_possible_overlap_registers=229	side_2_read_count=77	side_2_redundant=0	total_non_overlap_reads=5
JC	301	.	CP009273	3367165	-1	CP009273	3367721	1	0	alignment_overlap=11	coverage_minus=6	coverage_plus=3	flanking_left=251	flanking_right=251	frequency=1.270e-01	junction_possible_overlap_registers=230	key=CP009273__3367165__-1__CP009273__3367710__1__11____251__251__0__0	max_left=221	max_left_minus=221	max_left_plus=19	max_min_left=19	max_min_left_minus=0	max_min_left_plus=19	max_min_right=80	max_min_right_minus=80	max_min_right_plus=0	max_pos_hash_score=462	max_right=209	max_right_minus=80	max_right_plus=209	neg_log10_pos_hash_p_value=4.6	new_junction_coverage=0.16	new_junction_read_count=11	polymorphism_frequency=1.270e-01	pos_hash_score=8	prediction=polymorphism	reject=COVERAGE_EVENNESS_SKEW,FREQUENCY_CUTOFF	side_1_annotate_key=gene	side_1_continuation=0	side_1_coverage=1.17	side_1_overlap=11	side_1_possible_overlap_registers=241	side_1_read_count=82	side_1_redundant=0	side_2_annotate_key=gene	side_2_continuation=0	side_2_coverage=1.09	side_2_overlap=0	side_2_possible_overlap_registers=230	side_2_read_count=73	side_2_redundant=0	total_non_overlap_reads=9
JC	302	.	CP009273	3381285	-1	CP009273	3382020	1	0	alignment_overlap=10	coverage_minus=4	coverage_plus=5	flanking_left=251	flanking_right=251	frequency=9.065e-02	junction_possible_overlap_registers=231	key=CP009273__3381285__-1__CP009273__3382010__1__10____251__251__0__0	max_left=221	max_left_minus=221	max_left_plus=200	max_min_left=57	max_min_left_minus=32	max_min_left_plus=57	max_min_right=79	max_min_right_minus=52	max_min_right_plus=79	max_pos_hash_score=464	max_right=123	max_right_minus=123	max_right_plus=123	neg_log10_pos_hash_p_value=4.3	new_junction_coverage=0.13	new_junction_read_count=9	polymorphism_frequency=9.065e-02	pos_hash_score=9	prediction=polymorphism	reject=COVERAGE_EVENNESS_SKEW,FREQUENCY_CUTOFF	side_1_annotate_key=gene	side_1_continuation=0	side_1_coverage=1.53	side_1_overlap=10	side_1_possible_overlap_registers=241	side_1_read_count=107	side_1_redundant=0	side_2_annotate_key=gene	side_2_continuation=0	side_2_coverage=1.16	side_2_overlap=0	side_2_possible_overlap_registers=231	side_2_read_count=78	side_2_redundant=0	total_non_overlap_reads=9
JC	303	.	CP009273	3397255	-1	CP009273	3398398	1	0	alignment_overlap=10	coverage_minus=1	coverage_plus=2	flanking_left=251	flanking_right=251	frequency=4.205e-02	junction_possible_overlap_registers=231	key=CP009273__3397255__-1__CP009273__3398388__1__10____251__251__0__0	max_left=151	max_left_minus=151	max_left_plus=38	max_min_left=38	max_min_left_minus=0	max_min_left_plus=38	max_min_right=90	max_min_right_minus=90	max_min_right_plus=0	max_pos_hash_score=464	max_right=99	max_right_minus=90	max_right_plus=99	neg_log10_pos_hash_p_value=6.7	new_junction_coverage=0.04	new_junction_read_count=3	polymorphism_frequency=4.205e-02	pos_hash_score=3	prediction=polymorphism	reject=COVERAGE_EVENNESS_SKEW,FREQUENCY_CUTOFF	side_1_annotate_key=gene	side_1_continuation=0	side_1_coverage=0.80	side_1_overlap=10	side_1_possible_overlap_registers=241	side_1_read_count=56	side_1_redundant=0	side_2_annotate_key=gene	side_2_continuation=0	side_2_coverage=1.24	side_2_overlap=0	side_2_possible_overlap_registers=231	side_2_read_count=83	side_2_redundant=0	total_non_overlap_reads=3
JC	304	.	CP009273	3456096	-1	CP009273	3456659	1	0	alignment_overlap=10	coverage_minus=3	coverage_plus=3	flanking_left=251	flanking_right=251	frequency=7.019e-02	junction_possible_overlap_registers=231	key=CP009273__3456096__-1__CP009273__3456649__1__10____251__251__0__0	max_left=75	max_left_minus=75	max_left_plus=55	max_min_left=74	max_min_left_minus=74	max_min_left_plus=55	max_min_right=18	max_min_right_minus=18	max_min_right_plus=0	max_pos_hash_score=464	max_right=175	max_right_minus=82	max_right_plus=175	neg_log10_pos_hash_p_value=5.3	new_junction_coverage=0.09	new_junction_read_count=6	polymorphism_frequency=7.019e-02	pos_hash_score=6	prediction=polymorphism	reject=COVERAGE_EVENNESS_SKEW,FREQUENCY_CUTOFF	side_1_annotate_key=gene	side_1_continuation=0	side_1_coverage=1.04	side_1_overlap=10	side_1_possible_overlap_registers=241	side_1_read_count=73	side_1_redundant=0	side_2_annotate_key=gene	side_2_continuation=0	side_2_coverage=1.33	side_2_overlap=0	side_2_possible_overlap_registers=231	side_2_read_count=89	side_2_redundant=0	total_non_overlap_reads=6
JC	305	.	CP009273	3462132	-1	CP009273	3463069	1	0	alignment_overlap=12	coverage_minus=3	coverage_plus=3	flanking_left=251	flanking_right=251	frequency=7.125e-02	junction_possible_overlap_registers=229	key=CP009273__3462132__-1__CP009273__3463057__1__12____251__251__0__0	max_left=147	max_left_minus=147	max_left_plus=132	max_min_left=101	max_min_left_minus=101	max_min_left_plus=89	max_min_right=44	max_min_right_minus=44	max_min_right_plus=12	max_pos_hash_score=460	max_right=150	max_right_minus=118	max_right_plus=150	neg_log10_pos_hash_p_value=5.3	new_junction_coverage=0.09	new_junction_read_count=6	polymorphism_frequency=7.125e-02	pos_hash_score=6	prediction=polymorphism	reject=COVERAGE_EVENNESS_SKEW,FREQUENCY_CUTOFF	side_1_annotate_key=gene	side_1_continuation=0	side_1_coverage=1.03	side_1_overlap=12	side_1_possible_overlap_registers=241	side_1_read_count=72	side_1_redundant=0	side_2_annotate_key=gene	side_2_continuation=0	side_2_coverage=1.33	side_2_overlap=0	side_2_possible_overlap_registers=229	side_2_read_count=88	side_2_redundant=0	total_non_overlap_reads=6
JC	306	.	CP009273	3462456	-1	CP009273	3463069	1	0	alignment_overlap=11	coverage_minus=10	coverage_plus=4	flanking_left=251	flanking_right=251	frequency=1.525e-01	junction_possible_overlap_registers=230	key=CP009273__3462456__-1__CP009273__3463058__1__11____251__251__0__0	max_left=238	max_left_minus=238	max_left_plus=179	max_min_left=32	max_min_left_minus=32	max_min_left_plus=1	max_min_right=88	max_min_right_minus=88	max_min_right_plus=87	max_pos_hash_score=462	max_right=234	max_right_minus=113	max_right_plus=234	neg_log10_pos_hash_p_value=3.2	new_junction_coverage=0.24	new_junction_read_count=16	polymorphism_frequency=1.525e-01	pos_hash_score=13	prediction=polymorphism	reject=COVERAGE_EVENNESS_SKEW,FREQUENCY_CUTOFF	side_1_annotate_key=gene	side_1_continuation=0	side_1_coverage=1.32	side_1_overlap=11	side_1_possible_overlap_registers=241	side_1_read_count=92	side_1_redundant=0	side_2_annotate_key=gene	side_2_continuation=0	side_2_coverage=1.35	side_2_overlap=0	side_2_possible_overlap_registers=230	side_2_read_count=90	side_2_redundant=0	total_non_overlap_reads=14
JC	307	.	CP009273	3473313	-1	CP009273	3474685	1	0	alignment_overlap=10	coverage_minus=2	coverage_plus=1	flanking_left=251	flanking_right=251	frequency=5.806e-02	junction_possible_overlap_registers=231	key=CP009273__3473313__-1__CP009273__3474675__1__10____251__251__0__0	max_left=225	max_left_minus=225	max_left_plus=35	max_min_left=35	max_min_left_minus=35	max_min_left_plus=35	max_min_right=16	max_min_right_minus=16	max_min_right_plus=0	max_pos_hash_score=464	max_right=52	max_right_minus=52	max_right_plus=52	neg_log10_pos_hash_p_value=6.7	new_junction_coverage=0.04	new_junction_read_count=3	polymorphism_frequency=5.806e-02	pos_hash_score=3	prediction=polymorphism	reject=COVERAGE_EVENNESS_SKEW,FREQUENCY_CUTOFF	side_1_annotate_key=gene	side_1_continuation=0	side_1_coverage=0.57	side_1_overlap=10	side_1_possible_overlap_registers=241	side_1_read_count=40	side_1_redundant=0	side_2_annotate_key=gene	side_2_continuation=0	side_2_coverage=0.88	side_2_overlap=0	side_2_possible_overlap_registers=231	side_2_read_count=59	side_2_redundant=0	total_non_overlap_reads=3
JC	308	.	CP009273	3474023	-1	CP009273	3474852	1	0	alignment_overlap=9	coverage_minus=2	coverage_plus=1	flanking_left=251	flanking_right=251	frequency=5.119e-02	junction_possible_overlap_registers=232	key=CP009273__3474023__-1__CP009273__3474843__1__9____251__251__0__0	max_left=151	max_left_minus=151	max_left_plus=75	max_min_left=0	max_min_left_minus=0	max_min_left_plus=0	max_min_right=54	max_min_right_minus=42	max_min_right_plus=54	max_pos_hash_score=466	max_right=54	max_right_minus=42	max_right_plus=54	neg_log10_pos_hash_p_value=6.7	new_junction_coverage=0.04	new_junction_read_count=3	polymorphism_frequency=5.119e-02	pos_hash_score=3	prediction=polymorphism	reject=COVERAGE_EVENNESS_SKEW,FREQUENCY_CUTOFF	side_1_annotate_key=gene	side_1_continuation=0	side_1_coverage=0.69	side_1_overlap=9	side_1_possible_overlap_registers=241	side_1_read_count=48	side_1_redundant=0	side_2_annotate_key=gene	side_2_continuation=0	side_2_coverage=0.97	side_2_overlap=0	side_2_possible_overlap_registers=232	side_2_read_count=65	side_2_redundant=0	total_non_overlap_reads=3
JC	309	.	CP009273	3489864	-1	CP009273	3490944	1	0	alignment_overlap=8	coverage_minus=2	coverage_plus=1	flanking_left=251	flanking_right=251	frequency=4.328e-02	junction_possible_overlap_registers=233	key=CP009273__3489864__-1__CP009273__3490936__1__8____251__251__0__0	max_left=189	max_left_minus=189	max_left_plus=102	max_min_left=102	max_min_left_minus=0	max_min_left_plus=102	max_min_right=54	max_min_right_minus=54	max_min_right_plus=0	max_pos_hash_score=468	max_right=141	max_right_minus=54	max_right_plus=141	neg_log10_pos_hash_p_value=6.8	new_junction_coverage=0.04	new_junction_read_count=3	polymorphism_frequency=4.328e-02	pos_hash_score=3	prediction=polymorphism	reject=COVERAGE_EVENNESS_SKEW,FREQUENCY_CUTOFF	side_1_annotate_key=gene	side_1_continuation=0	side_1_coverage=1.02	side_1_overlap=8	side_1_possible_overlap_registers=241	side_1_read_count=71	side_1_redundant=0	side_2_annotate_key=gene	side_2_continuation=0	side_2_coverage=0.95	side_2_overlap=0	side_2_possible_overlap_registers=233	side_2_read_count=64	side_2_redundant=0	total_non_overlap_reads=3
JC	310	.	CP009273	3500599	-1	CP009273	3501494	1	0	alignment_overlap=9	coverage_minus=2	coverage_plus=2	flanking_left=251	flanking_right=251	frequency=5.629e-02	junction_possible_overlap_registers=232	key=CP009273__3500599__-1__CP009273__3501485__1__9____251__251__0__0	max_left=138	max_left_minus=138	max_left_plus=111	max_min_left=26	max_min_left_minus=26	max_min_left_plus=26	max_min_right=51	max_min_right_minus=51	max_min_right_plus=51	max_pos_hash_score=466	max_right=51	max_right_minus=51	max_right_plus=51	neg_log10_pos_hash_p_value=6.2	new_junction_coverage=0.06	new_junction_read_count=4	polymorphism_frequency=5.629e-02	pos_hash_score=4	prediction=polymorphism	reject=COVERAGE_EVENNESS_SKEW,FREQUENCY_CUTOFF	side_1_annotate_key=gene	side_1_continuation=0	side_1_coverage=1.10	side_1_overlap=9	side_1_possible_overlap_registers=241	side_1_read_count=77	side_1_redundant=0	side_2_annotate_key=gene	side_2_continuation=0	side_2_coverage=0.89	side_2_overlap=0	side_2_possible_overlap_registers=232	side_2_read_count=60	side_2_redundant=0	total_non_overlap_reads=4
JC	311	.	CP009273	3535069	-1	CP009273	3536001	1	0	alignment_overlap=6	coverage_minus=2	coverage_plus=2	flanking_left=251	flanking_right=251	frequency=4.504e-02	junction_possible_overlap_registers=235	key=CP009273__3535069__-1__CP009273__3535995__1__6____251__251__0__0	max_left=61	max_left_minus=39	max_left_plus=61	max_min_left=61	max_min_left_minus=39	max_min_left_plus=61	max_min_right=0	max_min_right_minus=0	max_min_right_plus=0	max_pos_hash_score=472	max_right=204	max_right_minus=204	max_right_plus=204	neg_log10_pos_hash_p_value=6.3	new_junction_coverage=0.06	new_junction_read_count=4	polymorphism_frequency=4.504e-02	pos_hash_score=4	prediction=polymorphism	reject=COVERAGE_EVENNESS_SKEW,FREQUENCY_CUTOFF	side_1_annotate_key=gene	side_1_continuation=0	side_1_coverage=1.36	side_1_overlap=6	side_1_possible_overlap_registers=241	side_1_read_count=95	side_1_redundant=0	side_2_annotate_key=gene	side_2_continuation=0	side_2_coverage=1.13	side_2_overlap=0	side_2_possible_overlap_registers=235	side_2_read_count=77	side_2_redundant=0	total_non_overlap_reads=4
JC	312	.	CP009273	3563744	-1	CP009273	3564977	1	0	alignment_overlap=10	coverage_minus=2	coverage_plus=2	flanking_left=251	flanking_right=251	frequency=5.002e-02	junction_possible_overlap_registers=231	key=CP009273__3563744__-1__CP009273__3564967__1__10____251__251__0__0	max_left=132	max_left_minus=132	max_left_plus=131	max_min_left=102	max_min_left_minus=0	max_min_left_plus=102	max_min_right=119	max_min_right_minus=119	max_min_right_plus=63	max_pos_hash_score=464	max_right=138	max_right_minus=119	max_right_plus=138	neg_log10_pos_hash_p_value=6.2	new_junction_coverage=0.06	new_junction_read_count=4	polymorphism_frequency=5.002e-02	pos_hash_score=4	prediction=polymorphism	reject=COVERAGE_EVENNESS_SKEW,FREQUENCY_CUTOFF	side_1_annotate_key=gene	side_1_continuation=0	side_1_coverage=1.06	side_1_overlap=10	side_1_possible_overlap_registers=241	side_1_read_count=74	side_1_redundant=0	side_2_annotate_key=gene	side_2_continuation=0	side_2_coverage=1.21	side_2_overlap=0	side_2_possible_overlap_registers=231	side_2_read_count=81	side_2_redundant=0	total_non_overlap_reads=4
JC	313	.	CP009273	3566364	-1	CP009273	3567249	1	0	alignment_overlap=11	coverage_minus=2	coverage_plus=2	flanking_left=251	flanking_right=251	frequency=6.257e-02	junction_possible_overlap_registers=230	key=CP009273__3566364__-1__CP009273__3567238__1__11____251__251__0__0	max_left=205	max_left_minus=205	max_left_plus=71	max_min_left=71	max_min_left_minus=0	max_min_left_plus=71	max_min_right=55	max_min_right_minus=55	max_min_right_plus=0	max_pos_hash_score=462	max_right=169	max_right_minus=55	max_right_plus=169	neg_log10_pos_hash_p_value=6.2	new_junction_coverage=0.06	new_junction_read_count=4	polymorphism_frequency=6.257e-02	pos_hash_score=4	prediction=polymorphism	reject=COVERAGE_EVENNESS_SKEW,FREQUENCY_CUTOFF	side_1_annotate_key=gene	side_1_continuation=0	side_1_coverage=0.67	side_1_overlap=11	side_1_possible_overlap_registers=241	side_1_read_count=47	side_1_redundant=0	side_2_annotate_key=gene	side_2_continuation=0	side_2_coverage=1.12	side_2_overlap=0	side_2_possible_overlap_registers=230	side_2_read_count=75	side_2_redundant=0	total_non_overlap_reads=4
JC	314	.	CP009273	3588300	-1	CP009273	3589101	1	0	alignment_overlap=9	coverage_minus=1	coverage_plus=4	flanking_left=251	flanking_right=251	frequency=7.645e-02	junction_possible_overlap_registers=232	key=CP009273__3588300__-1__CP009273__3589092__1__9____251__251__0__0	max_left=119	max_left_minus=86	max_left_plus=119	max_min_left=119	max_min_left_minus=86	max_min_left_plus=119	max_min_right=39	max_min_right_minus=0	max_min_right_plus=39	max_pos_hash_score=466	max_right=187	max_right_minus=156	max_right_plus=187	neg_log10_pos_hash_p_value=6.2	new_junction_coverage=0.07	new_junction_read_count=5	polymorphism_frequency=7.645e-02	pos_hash_score=4	prediction=polymorphism	reject=COVERAGE_EVENNESS_SKEW,FREQUENCY_CUTOFF	side_1_annotate_key=gene	side_1_continuation=0	side_1_coverage=0.84	side_1_overlap=9	side_1_possible_overlap_registers=241	side_1_read_count=59	side_1_redundant=0	side_2_annotate_key=gene	side_2_continuation=0	side_2_coverage=0.95	side_2_overlap=0	side_2_possible_overlap_registers=232	side_2_read_count=64	side_2_redundant=0	total_non_overlap_reads=5
JC	315	.	CP009273	3589032	-1	CP009273	3590010	1	0	alignment_overlap=11	coverage_minus=3	coverage_plus=2	flanking_left=251	flanking_right=251	frequency=8.247e-02	junction_possible_overlap_registers=230	key=CP009273__3589032__-1__CP009273__3589999__1__11____251__251__0__0	max_left=98	max_left_minus=98	max_left_plus=82	max_min_left=82	max_min_left_minus=81	max_min_left_plus=82	max_min_right=14	max_min_right_minus=14	max_min_right_plus=14	max_pos_hash_score=462	max_right=158	max_right_minus=152	max_right_plus=158	neg_log10_pos_hash_p_value=5.7	new_junction_coverage=0.07	new_junction_read_count=5	polymorphism_frequency=8.247e-02	pos_hash_score=5	prediction=polymorphism	reject=COVERAGE_EVENNESS_SKEW,FREQUENCY_CUTOFF	side_1_annotate_key=gene	side_1_continuation=0	side_1_coverage=0.86	side_1_overlap=11	side_1_possible_overlap_registers=241	side_1_read_count=60	side_1_redundant=0	side_2_annotate_key=gene	side_2_continuation=0	side_2_coverage=0.81	side_2_overlap=0	side_2_possible_overlap_registers=230	side_2_read_count=54	side_2_redundant=0	total_non_overlap_reads=5
JC	316	.	CP009273	3609610	-1	CP009273	3610289	1	0	alignment_overlap=10	coverage_minus=1	coverage_plus=2	flanking_left=251	flanking_right=251	frequency=4.628e-02	junction_possible_overlap_registers=231	key=CP009273__3609610__-1__CP009273__3610279__1__10____251__251__0__0	max_left=29	max_left_minus=29	max_left_plus=29	max_min_left=16	max_min_left_minus=0	max_min_left_plus=16	max_min_right=24	max_min_right_minus=24	max_min_right_plus=24	max_pos_hash_score=464	max_right=115	max_right_minus=24	max_right_plus=115	neg_log10_pos_hash_p_value=6.7	new_junction_coverage=0.04	new_junction_read_count=3	polymorphism_frequency=4.628e-02	pos_hash_score=3	prediction=polymorphism	reject=COVERAGE_EVENNESS_SKEW,FREQUENCY_CUTOFF	side_1_annotate_key=gene	side_1_continuation=0	side_1_coverage=0.82	side_1_overlap=10	side_1_possible_overlap_registers=241	side_1_read_count=57	side_1_redundant=0	side_2_annotate_key=gene	side_2_continuation=0	side_2_coverage=1.03	side_2_overlap=0	side_2_possible_overlap_registers=231	side_2_read_count=69	side_2_redundant=0	total_non_overlap_reads=3
JC	317	.	CP009273	3613749	-1	CP009273	3614308	1	0	alignment_overlap=11	coverage_minus=4	coverage_plus=2	flanking_left=251	flanking_right=251	frequency=1.561e-01	junction_possible_overlap_registers=230	key=CP009273__3613760__-1__CP009273__3614308__1__11____251__251__1__0	max_left=219	max_left_minus=219	max_left_plus=53	max_min_left=53	max_min_left_minus=0	max_min_left_plus=53	max_min_right=81	max_min_right_minus=81	max_min_right_plus=0	max_pos_hash_score=462	max_right=86	max_right_minus=81	max_right_plus=86	neg_log10_pos_hash_p_value=5.7	new_junction_coverage=0.09	new_junction_read_count=6	polymorphism_frequency=1.561e-01	pos_hash_score=5	prediction=polymorphism	reject=COVERAGE_EVENNESS_SKEW,FREQUENCY_CUTOFF	side_1_annotate_key=repeat	side_1_continuation=0	side_1_coverage=NA	side_1_overlap=0	side_1_read_count=NA	side_1_redundant=1	side_2_annotate_key=gene	side_2_continuation=0	side_2_coverage=0.49	side_2_overlap=11	side_2_possible_overlap_registers=241	side_2_read_count=34	side_2_redundant=0	total_non_overlap_reads=6
JC	318	.	CP009273	3615532	-1	CP009273	3616277	1	0	alignment_overlap=6	coverage_minus=2	coverage_plus=1	flanking_left=251	flanking_right=251	frequency=2.365e-02	junction_possible_overlap_registers=235	key=CP009273__3615538__-1__CP009273__3616277__1__6____251__251__1__0	max_left=183	max_left_minus=183	max_left_plus=38	max_min_left=38	max_min_left_minus=38	max_min_left_plus=38	max_min_right=6	max_min_right_minus=6	max_min_right_plus=0	max_pos_hash_score=472	max_right=48	max_right_minus=48	max_right_plus=48	neg_log10_pos_hash_p_value=6.8	new_junction_coverage=0.04	new_junction_read_count=3	polymorphism_frequency=2.365e-02	pos_hash_score=3	prediction=polymorphism	reject=COVERAGE_EVENNESS_SKEW,FREQUENCY_CUTOFF	side_1_annotate_key=repeat	side_1_continuation=0	side_1_coverage=NA	side_1_overlap=0	side_1_read_count=NA	side_1_redundant=1	side_2_annotate_key=gene	side_2_continuation=0	side_2_coverage=1.82	side_2_overlap=6	side_2_possible_overlap_registers=241	side_2_read_count=127	side_2_redundant=0	total_non_overlap_reads=3
JC	319	.	CP009273	3668983	-1	CP009273	3670015	1	0	alignment_overlap=11	coverage_minus=3	coverage_plus=2	flanking_left=251	flanking_right=251	frequency=8.847e-02	junction_possible_overlap_registers=230	key=CP009273__3668983__-1__CP009273__3670004__1__11____251__251__0__0	max_left=176	max_left_minus=176	max_left_plus=80	max_min_left=80	max_min_left_minus=23	max_min_left_plus=80	max_min_right=64	max_min_right_minus=64	max_min_right_plus=0	max_pos_hash_score=462	max_right=228	max_right_minus=64	max_right_plus=228	neg_log10_pos_hash_p_value=5.7	new_junction_coverage=0.07	new_junction_read_count=5	polymorphism_frequency=8.847e-02	pos_hash_score=5	prediction=polymorphism	reject=COVERAGE_EVENNESS_SKEW,FREQUENCY_CUTOFF	side_1_annotate_key=gene	side_1_continuation=0	side_1_coverage=0.62	side_1_overlap=11	side_1_possible_overlap_registers=241	side_1_read_count=43	side_1_redundant=0	side_2_annotate_key=gene	side_2_continuation=0	side_2_coverage=0.93	side_2_overlap=0	side_2_possible_overlap_registers=230	side_2_read_count=62	side_2_redundant=0	total_non_overlap_reads=5
JC	320	.	CP009273	3684807	-1	CP009273	3685864	1	0	alignment_overlap=9	coverage_minus=2	coverage_plus=1	flanking_left=251	flanking_right=251	frequency=4.599e-02	junction_possible_overlap_registers=232	key=CP009273__3684807__-1__CP009273__3685855__1__9____251__251__0__0	max_left=128	max_left_minus=128	max_left_plus=2	max_min_left=59	max_min_left_minus=59	max_min_left_plus=2	max_min_right=114	max_min_right_minus=114	max_min_right_plus=0	max_pos_hash_score=466	max_right=114	max_right_minus=114	max_right_plus=102	neg_log10_pos_hash_p_value=6.7	new_junction_coverage=0.04	new_junction_read_count=3	polymorphism_frequency=4.599e-02	pos_hash_score=3	prediction=polymorphism	reject=COVERAGE_EVENNESS_SKEW,FREQUENCY_CUTOFF	side_1_annotate_key=gene	side_1_continuation=0	side_1_coverage=0.97	side_1_overlap=9	side_1_possible_overlap_registers=241	side_1_read_count=68	side_1_redundant=0	side_2_annotate_key=gene	side_2_continuation=0	side_2_coverage=0.88	side_2_overlap=0	side_2_possible_overlap_registers=232	side_2_read_count=59	side_2_redundant=0	total_non_overlap_reads=3
JC	321	.	CP009273	3756740	-1	CP009273	3757299	1	0	alignment_overlap=11	coverage_minus=4	coverage_plus=2	flanking_left=251	flanking_right=251	frequency=1.117e-01	junction_possible_overlap_registers=230	key=CP009273__3756751__-1__CP009273__3757299__1__11____251__251__1__0	max_left=219	max_left_minus=219	max_left_plus=53	max_min_left=53	max_min_left_minus=0	max_min_left_plus=53	max_min_right=81	max_min_right_minus=81	max_min_right_plus=0	max_pos_hash_score=462	max_right=86	max_right_minus=81	max_right_plus=86	neg_log10_pos_hash_p_value=5.7	new_junction_coverage=0.09	new_junction_read_count=6	polymorphism_frequency=1.117e-01	pos_hash_score=5	prediction=polymorphism	reject=COVERAGE_EVENNESS_SKEW,FREQUENCY_CUTOFF	side_1_annotate_key=repeat	side_1_continuation=0	side_1_coverage=NA	side_1_overlap=0	side_1_read_count=NA	side_1_redundant=1	side_2_annotate_key=gene	side_2_continuation=0	side_2_coverage=0.72	side_2_overlap=11	side_2_possible_overlap_registers=241	side_2_read_count=50	side_2_redundant=0	total_non_overlap_reads=6
JC	322	.	CP009273	3774714	-1	CP009273	3775279	1	0	alignment_overlap=9	coverage_minus=3	coverage_plus=1	flanking_left=251	flanking_right=251	frequency=5.343e-02	junction_possible_overlap_registers=232	key=CP009273__3774714__-1__CP009273__3775270__1__9____251__251__0__0	max_left=89	max_left_minus=89	max_left_plus=25	max_min_left=89	max_min_left_minus=89	max_min_left_plus=25	max_min_right=0	max_min_right_minus=0	max_min_right_plus=0	max_pos_hash_score=466	max_right=217	max_right_minus=176	max_right_plus=217	neg_log10_pos_hash_p_value=6.2	new_junction_coverage=0.06	new_junction_read_count=4	polymorphism_frequency=5.343e-02	pos_hash_score=4	prediction=polymorphism	reject=COVERAGE_EVENNESS_SKEW,FREQUENCY_CUTOFF	side_1_annotate_key=gene	side_1_continuation=0	side_1_coverage=0.87	side_1_overlap=9	side_1_possible_overlap_registers=241	side_1_read_count=61	side_1_redundant=0	side_2_annotate_key=gene	side_2_continuation=0	side_2_coverage=1.23	side_2_overlap=0	side_2_possible_overlap_registers=232	side_2_read_count=83	side_2_redundant=0	total_non_overlap_reads=4
JC	323	.	CP009273	3775216	-1	CP009273	3776626	1	0	alignment_overlap=9	coverage_minus=2	coverage_plus=2	flanking_left=251	flanking_right=251	frequency=5.277e-02	junction_possible_overlap_registers=232	key=CP009273__3775216__-1__CP009273__3776617__1__9____251__251__0__0	max_left=102	max_left_minus=102	max_left_plus=102	max_min_left=2	max_min_left_minus=0	max_min_left_plus=2	max_min_right=98	max_min_right_minus=98	max_min_right_plus=98	max_pos_hash_score=466	max_right=131	max_right_minus=98	max_right_plus=131	neg_log10_pos_hash_p_value=6.2	new_junction_coverage=0.06	new_junction_read_count=4	polymorphism_frequency=5.277e-02	pos_hash_score=4	prediction=polymorphism	reject=COVERAGE_EVENNESS_SKEW,FREQUENCY_CUTOFF	side_1_annotate_key=gene	side_1_continuation=0	side_1_coverage=1.30	side_1_overlap=9	side_1_possible_overlap_registers=241	side_1_read_count=91	side_1_redundant=0	side_2_annotate_key=gene	side_2_continuation=0	side_2_coverage=0.83	side_2_overlap=0	side_2_possible_overlap_registers=232	side_2_read_count=56	side_2_redundant=0	total_non_overlap_reads=4
JC	324	.	CP009273	3789397	-1	CP009273	3790086	1	0	alignment_overlap=10	coverage_minus=3	coverage_plus=1	flanking_left=251	flanking_right=251	frequency=5.871e-02	junction_possible_overlap_registers=231	key=CP009273__3789397__-1__CP009273__3790076__1__10____251__251__0__0	max_left=168	max_left_minus=168	max_left_plus=76	max_min_left=76	max_min_left_minus=76	max_min_left_plus=76	max_min_right=69	max_min_right_minus=69	max_min_right_plus=0	max_pos_hash_score=464	max_right=146	max_right_minus=106	max_right_plus=146	neg_log10_pos_hash_p_value=6.2	new_junction_coverage=0.06	new_junction_read_count=4	polymorphism_frequency=5.871e-02	pos_hash_score=4	prediction=polymorphism	reject=COVERAGE_EVENNESS_SKEW,FREQUENCY_CUTOFF	side_1_annotate_key=gene	side_1_continuation=0	side_1_coverage=0.94	side_1_overlap=10	side_1_possible_overlap_registers=241	side_1_read_count=66	side_1_redundant=0	side_2_annotate_key=gene	side_2_continuation=0	side_2_coverage=0.97	side_2_overlap=0	side_2_possible_overlap_registers=231	side_2_read_count=65	side_2_redundant=0	total_non_overlap_reads=4
JC	325	.	CP009273	3809022	-1	CP009273	3810069	1	0	alignment_overlap=9	coverage_minus=2	coverage_plus=2	flanking_left=251	flanking_right=251	frequency=6.714e-02	junction_possible_overlap_registers=232	key=CP009273__3809022__-1__CP009273__3810060__1__9____251__251__0__0	max_left=180	max_left_minus=180	max_left_plus=90	max_min_left=90	max_min_left_minus=16	max_min_left_plus=90	max_min_right=62	max_min_right_minus=62	max_min_right_plus=0	max_pos_hash_score=466	max_right=226	max_right_minus=226	max_right_plus=152	neg_log10_pos_hash_p_value=6.2	new_junction_coverage=0.07	new_junction_read_count=5	polymorphism_frequency=6.714e-02	pos_hash_score=4	prediction=polymorphism	reject=COVERAGE_EVENNESS_SKEW,FREQUENCY_CUTOFF	side_1_annotate_key=gene	side_1_continuation=0	side_1_coverage=1.17	side_1_overlap=9	side_1_possible_overlap_registers=241	side_1_read_count=82	side_1_redundant=0	side_2_annotate_key=gene	side_2_continuation=0	side_2_coverage=0.89	side_2_overlap=0	side_2_possible_overlap_registers=232	side_2_read_count=60	side_2_redundant=0	total_non_overlap_reads=4
JC	326	.	CP009273	3835030	-1	CP009273	3836244	1	0	alignment_overlap=9	coverage_minus=1	coverage_plus=2	flanking_left=251	flanking_right=251	frequency=4.929e-02	junction_possible_overlap_registers=232	key=CP009273__3835030__-1__CP009273__3836235__1__9____251__251__0__0	max_left=165	max_left_minus=129	max_left_plus=165	max_min_left=40	max_min_left_minus=0	max_min_left_plus=40	max_min_right=112	max_min_right_minus=112	max_min_right_plus=48	max_pos_hash_score=466	max_right=189	max_right_minus=112	max_right_plus=189	neg_log10_pos_hash_p_value=6.7	new_junction_coverage=0.04	new_junction_read_count=3	polymorphism_frequency=4.929e-02	pos_hash_score=3	prediction=polymorphism	reject=COVERAGE_EVENNESS_SKEW,FREQUENCY_CUTOFF	side_1_annotate_key=gene	side_1_continuation=0	side_1_coverage=0.49	side_1_overlap=9	side_1_possible_overlap_registers=241	side_1_read_count=34	side_1_redundant=0	side_2_annotate_key=gene	side_2_continuation=0	side_2_coverage=1.23	side_2_overlap=0	side_2_possible_overlap_registers=232	side_2_read_count=83	side_2_redundant=0	total_non_overlap_reads=3
JC	327	.	CP009273	3835891	-1	CP009273	3836890	1	0	alignment_overlap=9	coverage_minus=3	coverage_plus=2	flanking_left=251	flanking_right=251	frequency=5.956e-02	junction_possible_overlap_registers=232	key=CP009273__3835891__-1__CP009273__3836881__1__9____251__251__0__0	max_left=126	max_left_minus=126	max_left_plus=56	max_min_left=56	max_min_left_minus=0	max_min_left_plus=56	max_min_right=68	max_min_right_minus=68	max_min_right_plus=10	max_pos_hash_score=466	max_right=166	max_right_minus=68	max_right_plus=166	neg_log10_pos_hash_p_value=6.2	new_junction_coverage=0.07	new_junction_read_count=5	polymorphism_frequency=5.956e-02	pos_hash_score=4	prediction=polymorphism	reject=COVERAGE_EVENNESS_SKEW,FREQUENCY_CUTOFF	side_1_annotate_key=gene	side_1_continuation=0	side_1_coverage=1.19	side_1_overlap=9	side_1_possible_overlap_registers=241	side_1_read_count=83	side_1_redundant=0	side_2_annotate_key=gene	side_2_continuation=0	side_2_coverage=1.16	side_2_overlap=0	side_2_possible_overlap_registers=232	side_2_read_count=78	side_2_redundant=0	total_non_overlap_reads=5
JC	328	.	CP009273	3847549	-1	CP009273	3848300	1	0	alignment_overlap=9	coverage_minus=3	coverage_plus=3	flanking_left=251	flanking_right=251	frequency=1.122e-01	junction_possible_overlap_registers=232	key=CP009273__3847549__-1__CP009273__3848291__1__9____251__251__0__0	max_left=220	max_left_minus=220	max_left_plus=120	max_min_left=13	max_min_left_minus=0	max_min_left_plus=13	max_min_right=107	max_min_right_minus=89	max_min_right_plus=107	max_pos_hash_score=466	max_right=107	max_right_minus=89	max_right_plus=107	neg_log10_pos_hash_p_value=5.3	new_junction_coverage=0.10	new_junction_read_count=7	polymorphism_frequency=1.122e-01	pos_hash_score=6	prediction=polymorphism	reject=COVERAGE_EVENNESS_SKEW,FREQUENCY_CUTOFF	side_1_annotate_key=gene	side_1_continuation=0	side_1_coverage=0.87	side_1_overlap=9	side_1_possible_overlap_registers=241	side_1_read_count=61	side_1_redundant=0	side_2_annotate_key=gene	side_2_continuation=0	side_2_coverage=0.77	side_2_overlap=0	side_2_possible_overlap_registers=232	side_2_read_count=52	side_2_redundant=0	total_non_overlap_reads=6
JC	329	.	CP009273	3865322	-1	CP009273	3866456	1	0	alignment_overlap=11	coverage_minus=2	coverage_plus=2	flanking_left=251	flanking_right=251	frequency=5.687e-02	junction_possible_overlap_registers=230	key=CP009273__3865322__-1__CP009273__3866445__1__11____251__251__0__0	max_left=57	max_left_minus=57	max_left_plus=57	max_min_left=57	max_min_left_minus=57	max_min_left_plus=57	max_min_right=0	max_min_right_minus=0	max_min_right_plus=0	max_pos_hash_score=462	max_right=118	max_right_minus=118	max_right_plus=118	neg_log10_pos_hash_p_value=6.2	new_junction_coverage=0.06	new_junction_read_count=4	polymorphism_frequency=5.687e-02	pos_hash_score=4	prediction=polymorphism	reject=COVERAGE_EVENNESS_SKEW,FREQUENCY_CUTOFF	side_1_annotate_key=gene	side_1_continuation=0	side_1_coverage=1.04	side_1_overlap=11	side_1_possible_overlap_registers=241	side_1_read_count=73	side_1_redundant=0	side_2_annotate_key=gene	side_2_continuation=0	side_2_coverage=0.94	side_2_overlap=0	side_2_possible_overlap_registers=230	side_2_read_count=63	side_2_redundant=0	total_non_overlap_reads=4
JC	330	.	CP009273	3878116	-1	CP009273	3878668	1	0	alignment_overlap=10	coverage_minus=2	coverage_plus=2	flanking_left=251	flanking_right=251	frequency=6.475e-02	junction_possible_overlap_registers=231	key=CP009273__3878116__-1__CP009273__3878658__1__10____251__251__0__0	max_left=67	max_left_minus=67	max_left_plus=67	max_min_left=67	max_min_left_minus=0	max_min_left_plus=67	max_min_right=40	max_min_right_minus=40	max_min_right_plus=0	max_pos_hash_score=464	max_right=99	max_right_minus=40	max_right_plus=99	neg_log10_pos_hash_p_value=6.2	new_junction_coverage=0.06	new_junction_read_count=4	polymorphism_frequency=6.475e-02	pos_hash_score=4	prediction=polymorphism	reject=COVERAGE_EVENNESS_SKEW,FREQUENCY_CUTOFF	side_1_annotate_key=gene	side_1_continuation=0	side_1_coverage=0.84	side_1_overlap=10	side_1_possible_overlap_registers=241	side_1_read_count=59	side_1_redundant=0	side_2_annotate_key=gene	side_2_continuation=0	side_2_coverage=0.88	side_2_overlap=0	side_2_possible_overlap_registers=231	side_2_read_count=59	side_2_redundant=0	total_non_overlap_reads=4
JC	331	.	CP009273	3929257	-1	CP009273	3930302	1	0	alignment_overlap=10	coverage_minus=3	coverage_plus=2	flanking_left=251	flanking_right=251	frequency=9.437e-02	junction_possible_overlap_registers=231	key=CP009273__3929257__-1__CP009273__3930292__1__10____251__251__0__0	max_left=175	max_left_minus=175	max_left_plus=175	max_min_left=91	max_min_left_minus=91	max_min_left_plus=81	max_min_right=21	max_min_right_minus=20	max_min_right_plus=21	max_pos_hash_score=464	max_right=150	max_right_minus=150	max_right_plus=114	neg_log10_pos_hash_p_value=5.7	new_junction_coverage=0.07	new_junction_read_count=5	polymorphism_frequency=9.437e-02	pos_hash_score=5	prediction=polymorphism	reject=COVERAGE_EVENNESS_SKEW,FREQUENCY_CUTOFF	side_1_annotate_key=gene	side_1_continuation=0	side_1_coverage=0.70	side_1_overlap=10	side_1_possible_overlap_registers=241	side_1_read_count=49	side_1_redundant=0	side_2_annotate_key=gene	side_2_continuation=0	side_2_coverage=0.73	side_2_overlap=0	side_2_possible_overlap_registers=231	side_2_read_count=49	side_2_redundant=0	total_non_overlap_reads=5
JC	332	.	CP009273	3957919	-1	CP009273	3959102	1	0	alignment_overlap=12	coverage_minus=4	coverage_plus=4	flanking_left=251	flanking_right=251	frequency=7.871e-02	junction_possible_overlap_registers=229	key=CP009273__3957919__-1__CP009273__3959090__1__12____251__251__0__0	max_left=108	max_left_minus=77	max_left_plus=108	max_min_left=69	max_min_left_minus=69	max_min_left_plus=69	max_min_right=24	max_min_right_minus=24	max_min_right_plus=24	max_pos_hash_score=460	max_right=73	max_right_minus=73	max_right_plus=73	neg_log10_pos_hash_p_value=4.9	new_junction_coverage=0.12	new_junction_read_count=8	polymorphism_frequency=7.871e-02	pos_hash_score=7	prediction=polymorphism	reject=COVERAGE_EVENNESS_SKEW,FREQUENCY_CUTOFF	side_1_annotate_key=gene	side_1_continuation=0	side_1_coverage=1.65	side_1_overlap=12	side_1_possible_overlap_registers=241	side_1_read_count=115	side_1_redundant=0	side_2_annotate_key=gene	side_2_continuation=0	side_2_coverage=1.17	side_2_overlap=0	side_2_possible_overlap_registers=229	side_2_read_count=78	side_2_redundant=0	total_non_overlap_reads=8
JC	333	.	CP009273	3964414	-1	CP009273	3965797	1	0	alignment_overlap=13	coverage_minus=2	coverage_plus=2	flanking_left=251	flanking_right=251	frequency=7.413e-02	junction_possible_overlap_registers=228	key=CP009273__3964414__-1__CP009273__3965784__1__13____251__251__0__0	max_left=147	max_left_minus=147	max_left_plus=103	max_min_left=2	max_min_left_minus=0	max_min_left_plus=2	max_min_right=65	max_min_right_minus=57	max_min_right_plus=65	max_pos_hash_score=458	max_right=147	max_right_minus=57	max_right_plus=147	neg_log10_pos_hash_p_value=6.1	new_junction_coverage=0.06	new_junction_read_count=4	polymorphism_frequency=7.413e-02	pos_hash_score=4	prediction=polymorphism	reject=COVERAGE_EVENNESS_SKEW,FREQUENCY_CUTOFF	side_1_annotate_key=gene	side_1_continuation=0	side_1_coverage=0.82	side_1_overlap=13	side_1_possible_overlap_registers=241	side_1_read_count=57	side_1_redundant=0	side_2_annotate_key=gene	side_2_continuation=0	side_2_coverage=0.70	side_2_overlap=0	side_2_possible_overlap_registers=228	side_2_read_count=46	side_2_redundant=0	total_non_overlap_reads=4
JC	334	.	CP009273	3970886	-1	CP009273	3971748	1	0	alignment_overlap=10	coverage_minus=2	coverage_plus=3	flanking_left=251	flanking_right=251	frequency=7.835e-02	junction_possible_overlap_registers=231	key=CP009273__3970886__-1__CP009273__3971738__1__10____251__251__0__0	max_left=83	max_left_minus=83	max_left_plus=83	max_min_left=15	max_min_left_minus=15	max_min_left_plus=15	max_min_right=75	max_min_right_minus=75	max_min_right_plus=75	max_pos_hash_score=464	max_right=89	max_right_minus=75	max_right_plus=89	neg_log10_pos_hash_p_value=5.7	new_junction_coverage=0.07	new_junction_read_count=5	polymorphism_frequency=7.835e-02	pos_hash_score=5	prediction=polymorphism	reject=COVERAGE_EVENNESS_SKEW,FREQUENCY_CUTOFF	side_1_annotate_key=gene	side_1_continuation=0	side_1_coverage=0.82	side_1_overlap=10	side_1_possible_overlap_registers=241	side_1_read_count=57	side_1_redundant=0	side_2_annotate_key=gene	side_2_continuation=0	side_2_coverage=0.94	side_2_overlap=0	side_2_possible_overlap_registers=231	side_2_read_count=63	side_2_redundant=0	total_non_overlap_reads=5
JC	335	.	CP009273	3985188	-1	CP009273	3985771	1	0	alignment_overlap=13	coverage_minus=2	coverage_plus=6	flanking_left=251	flanking_right=251	frequency=9.912e-02	junction_possible_overlap_registers=228	key=CP009273__3985188__-1__CP009273__3985758__1__13____251__251__0__0	max_left=195	max_left_minus=195	max_left_plus=92	max_min_left=92	max_min_left_minus=0	max_min_left_plus=92	max_min_right=43	max_min_right_minus=43	max_min_right_plus=30	max_pos_hash_score=458	max_right=196	max_right_minus=43	max_right_plus=196	neg_log10_pos_hash_p_value=4.5	new_junction_coverage=0.14	new_junction_read_count=9	polymorphism_frequency=9.912e-02	pos_hash_score=8	prediction=polymorphism	reject=COVERAGE_EVENNESS_SKEW,FREQUENCY_CUTOFF	side_1_annotate_key=gene	side_1_continuation=0	side_1_coverage=1.43	side_1_overlap=13	side_1_possible_overlap_registers=241	side_1_read_count=100	side_1_redundant=0	side_2_annotate_key=gene	side_2_continuation=0	side_2_coverage=1.04	side_2_overlap=0	side_2_possible_overlap_registers=228	side_2_read_count=69	side_2_redundant=0	total_non_overlap_reads=8
JC	336	.	CP009273	3991433	-1	CP009273	3992058	1	0	alignment_overlap=12	coverage_minus=2	coverage_plus=1	flanking_left=251	flanking_right=251	frequency=5.087e-02	junction_possible_overlap_registers=229	key=CP009273__3991433__-1__CP009273__3992046__1__12____251__251__0__0	max_left=151	max_left_minus=151	max_left_plus=68	max_min_left=68	max_min_left_minus=0	max_min_left_plus=68	max_min_right=88	max_min_right_minus=88	max_min_right_plus=0	max_pos_hash_score=460	max_right=170	max_right_minus=88	max_right_plus=170	neg_log10_pos_hash_p_value=6.7	new_junction_coverage=0.05	new_junction_read_count=3	polymorphism_frequency=5.087e-02	pos_hash_score=3	prediction=polymorphism	reject=COVERAGE_EVENNESS_SKEW,FREQUENCY_CUTOFF	side_1_annotate_key=gene	side_1_continuation=0	side_1_coverage=0.59	side_1_overlap=12	side_1_possible_overlap_registers=241	side_1_read_count=41	side_1_redundant=0	side_2_annotate_key=gene	side_2_continuation=0	side_2_coverage=1.10	side_2_overlap=0	side_2_possible_overlap_registers=229	side_2_read_count=73	side_2_redundant=0	total_non_overlap_reads=3
JC	337	.	CP009273	4040913	-1	CP009273	4041692	1	0	alignment_overlap=9	coverage_minus=1	coverage_plus=2	flanking_left=251	flanking_right=251	frequency=5.426e-02	junction_possible_overlap_registers=232	key=CP009273__4040913__-1__CP009273__4041683__1__9____251__251__0__0	max_left=137	max_left_minus=137	max_left_plus=137	max_min_left=80	max_min_left_minus=0	max_min_left_plus=80	max_min_right=82	max_min_right_minus=45	max_min_right_plus=82	max_pos_hash_score=466	max_right=158	max_right_minus=45	max_right_plus=158	neg_log10_pos_hash_p_value=6.7	new_junction_coverage=0.04	new_junction_read_count=3	polymorphism_frequency=5.426e-02	pos_hash_score=3	prediction=polymorphism	reject=COVERAGE_EVENNESS_SKEW,FREQUENCY_CUTOFF	side_1_annotate_key=gene	side_1_continuation=0	side_1_coverage=0.93	side_1_overlap=9	side_1_possible_overlap_registers=241	side_1_read_count=65	side_1_redundant=0	side_2_annotate_key=gene	side_2_continuation=0	side_2_coverage=0.62	side_2_overlap=0	side_2_possible_overlap_registers=232	side_2_read_count=42	side_2_redundant=0	total_non_overlap_reads=3
JC	338	.	CP009273	4059831	-1	CP009273	4060876	1	0	alignment_overlap=12	coverage_minus=2	coverage_plus=3	flanking_left=251	flanking_right=251	frequency=7.377e-02	junction_possible_overlap_registers=229	key=CP009273__4059831__-1__CP009273__4060864__1__12____251__251__0__0	max_left=110	max_left_minus=110	max_left_plus=82	max_min_left=61	max_min_left_minus=4	max_min_left_plus=61	max_min_right=72	max_min_right_minus=72	max_min_right_plus=28	max_pos_hash_score=460	max_right=121	max_right_minus=121	max_right_plus=121	neg_log10_pos_hash_p_value=5.7	new_junction_coverage=0.09	new_junction_read_count=6	polymorphism_frequency=7.377e-02	pos_hash_score=5	prediction=polymorphism	reject=COVERAGE_EVENNESS_SKEW,FREQUENCY_CUTOFF	side_1_annotate_key=gene	side_1_continuation=0	side_1_coverage=1.53	side_1_overlap=12	side_1_possible_overlap_registers=241	side_1_read_count=107	side_1_redundant=0	side_2_annotate_key=gene	side_2_continuation=0	side_2_coverage=0.74	side_2_overlap=0	side_2_possible_overlap_registers=229	side_2_read_count=49	side_2_redundant=0	total_non_overlap_reads=5
JC	339	.	CP009273	4072557	-1	CP009273	4072996	1	0	alignment_overlap=22	coverage_minus=5	coverage_plus=6	flanking_left=251	flanking_right=251	frequency=8.995e-02	junction_possible_overlap_registers=219	key=CP009273__4072557__-1__CP009273__4072974__1__22____251__251__0__0	max_left=113	max_left_minus=95	max_left_plus=113	max_min_left=113	max_min_left_minus=73	max_min_left_plus=113	max_min_right=80	max_min_right_minus=80	max_min_right_plus=0	max_pos_hash_score=440	max_right=223	max_right_minus=102	max_right_plus=223	neg_log10_pos_hash_p_value=3.5	new_junction_coverage=0.17	new_junction_read_count=11	polymorphism_frequency=8.995e-02	pos_hash_score=11	prediction=polymorphism	reject=COVERAGE_EVENNESS_SKEW,FREQUENCY_CUTOFF	side_1_annotate_key=gene	side_1_continuation=0	side_1_coverage=1.79	side_1_overlap=22	side_1_possible_overlap_registers=241	side_1_read_count=125	side_1_redundant=0	side_2_annotate_key=gene	side_2_continuation=0	side_2_coverage=1.72	side_2_overlap=0	side_2_possible_overlap_registers=219	side_2_read_count=109	side_2_redundant=0	total_non_overlap_reads=11
JC	340	.	CP009273	4088008	-1	CP009273	4088925	1	0	alignment_overlap=9	coverage_minus=3	coverage_plus=4	flanking_left=251	flanking_right=251	frequency=9.784e-02	junction_possible_overlap_registers=232	key=CP009273__4088008__-1__CP009273__4088916__1__9____251__251__0__0	max_left=161	max_left_minus=161	max_left_plus=161	max_min_left=18	max_min_left_minus=18	max_min_left_plus=18	max_min_right=57	max_min_right_minus=57	max_min_right_plus=57	max_pos_hash_score=466	max_right=139	max_right_minus=62	max_right_plus=139	neg_log10_pos_hash_p_value=4.9	new_junction_coverage=0.12	new_junction_read_count=8	polymorphism_frequency=9.784e-02	pos_hash_score=7	prediction=polymorphism	reject=COVERAGE_EVENNESS_SKEW,FREQUENCY_CUTOFF	side_1_annotate_key=gene	side_1_continuation=0	side_1_coverage=0.94	side_1_overlap=9	side_1_possible_overlap_registers=241	side_1_read_count=66	side_1_redundant=0	side_2_annotate_key=gene	side_2_continuation=0	side_2_coverage=1.25	side_2_overlap=0	side_2_possible_overlap_registers=232	side_2_read_count=84	side_2_redundant=0	total_non_overlap_reads=7
JC	341	.	CP009273	4115406	-1	CP009273	4116731	1	0	alignment_overlap=12	coverage_minus=2	coverage_plus=2	flanking_left=251	flanking_right=251	frequency=6.359e-02	junction_possible_overlap_registers=229	key=CP009273__4115406__-1__CP009273__4116719__1__12____251__251__0__0	max_left=51	max_left_minus=51	max_left_plus=51	max_min_left=37	max_min_left_minus=37	max_min_left_plus=15	max_min_right=50	max_min_right_minus=50	max_min_right_plus=50	max_pos_hash_score=460	max_right=50	max_right_minus=50	max_right_plus=50	neg_log10_pos_hash_p_value=6.1	new_junction_coverage=0.06	new_junction_read_count=4	polymorphism_frequency=6.359e-02	pos_hash_score=4	prediction=polymorphism	reject=COVERAGE_EVENNESS_SKEW,FREQUENCY_CUTOFF	side_1_annotate_key=gene	side_1_continuation=0	side_1_coverage=0.92	side_1_overlap=12	side_1_possible_overlap_registers=241	side_1_read_count=64	side_1_redundant=0	side_2_annotate_key=gene	side_2_continuation=0	side_2_coverage=0.86	side_2_overlap=0	side_2_possible_overlap_registers=229	side_2_read_count=57	side_2_redundant=0	total_non_overlap_reads=4
JC	342	.	CP009273	4146000	-1	CP009273	4146964	1	0	alignment_overlap=12	coverage_minus=1	coverage_plus=2	flanking_left=251	flanking_right=251	frequency=5.340e-02	junction_possible_overlap_registers=229	key=CP009273__4146000__-1__CP009273__4146952__1__12____251__251__0__0	max_left=89	max_left_minus=89	max_left_plus=89	max_min_left=7	max_min_left_minus=0	max_min_left_plus=7	max_min_right=82	max_min_right_minus=82	max_min_right_plus=82	max_pos_hash_score=460	max_right=133	max_right_minus=82	max_right_plus=133	neg_log10_pos_hash_p_value=6.7	new_junction_coverage=0.05	new_junction_read_count=3	polymorphism_frequency=5.340e-02	pos_hash_score=3	prediction=polymorphism	reject=COVERAGE_EVENNESS_SKEW,FREQUENCY_CUTOFF	side_1_annotate_key=gene	side_1_continuation=0	side_1_coverage=0.76	side_1_overlap=12	side_1_possible_overlap_registers=241	side_1_read_count=53	side_1_redundant=0	side_2_annotate_key=gene	side_2_continuation=0	side_2_coverage=0.84	side_2_overlap=0	side_2_possible_overlap_registers=229	side_2_read_count=56	side_2_redundant=0	total_non_overlap_reads=3
JC	343	.	CP009273	4146024	-1	CP009273	4147284	1	0	alignment_overlap=11	coverage_minus=3	coverage_plus=2	flanking_left=251	flanking_right=251	frequency=7.548e-02	junction_possible_overlap_registers=230	key=CP009273__4146024__-1__CP009273__4147273__1__11____251__251__0__0	max_left=129	max_left_minus=129	max_left_plus=129	max_min_left=22	max_min_left_minus=22	max_min_left_plus=0	max_min_right=20	max_min_right_minus=20	max_min_right_plus=20	max_pos_hash_score=462	max_right=218	max_right_minus=218	max_right_plus=20	neg_log10_pos_hash_p_value=6.2	new_junction_coverage=0.07	new_junction_read_count=5	polymorphism_frequency=7.548e-02	pos_hash_score=4	prediction=polymorphism	reject=COVERAGE_EVENNESS_SKEW,FREQUENCY_CUTOFF	side_1_annotate_key=gene	side_1_continuation=0	side_1_coverage=0.79	side_1_overlap=11	side_1_possible_overlap_registers=241	side_1_read_count=55	side_1_redundant=0	side_2_annotate_key=gene	side_2_continuation=0	side_2_coverage=1.05	side_2_overlap=0	side_2_possible_overlap_registers=230	side_2_read_count=70	side_2_redundant=0	total_non_overlap_reads=5
JC	344	.	CP009273	4146607	-1	CP009273	4147811	1	0	alignment_overlap=10	coverage_minus=2	coverage_plus=1	flanking_left=251	flanking_right=251	frequency=4.649e-02	junction_possible_overlap_registers=231	key=CP009273__4146607__-1__CP009273__4147801__1__10____251__251__0__0	max_left=78	max_left_minus=78	max_left_plus=5	max_min_left=78	max_min_left_minus=78	max_min_left_plus=5	max_min_right=0	max_min_right_minus=0	max_min_right_plus=0	max_pos_hash_score=464	max_right=168	max_right_minus=168	max_right_plus=134	neg_log10_pos_hash_p_value=6.7	new_junction_coverage=0.04	new_junction_read_count=3	polymorphism_frequency=4.649e-02	pos_hash_score=3	prediction=polymorphism	reject=COVERAGE_EVENNESS_SKEW,FREQUENCY_CUTOFF	side_1_annotate_key=gene	side_1_continuation=0	side_1_coverage=0.67	side_1_overlap=10	side_1_possible_overlap_registers=241	side_1_read_count=47	side_1_redundant=0	side_2_annotate_key=gene	side_2_continuation=0	side_2_coverage=1.16	side_2_overlap=0	side_2_possible_overlap_registers=231	side_2_read_count=78	side_2_redundant=0	total_non_overlap_reads=3
JC	345	.	CP009273	4188295	-1	CP009273	4189162	1	0	alignment_overlap=10	coverage_minus=5	coverage_plus=2	flanking_left=251	flanking_right=251	frequency=9.917e-02	junction_possible_overlap_registers=231	key=CP009273__4188295__-1__CP009273__4189152__1__10____251__251__0__0	max_left=179	max_left_minus=179	max_left_plus=114	max_min_left=114	max_min_left_minus=55	max_min_left_plus=114	max_min_right=62	max_min_right_minus=62	max_min_right_plus=0	max_pos_hash_score=464	max_right=127	max_right_minus=76	max_right_plus=127	neg_log10_pos_hash_p_value=4.9	new_junction_coverage=0.10	new_junction_read_count=7	polymorphism_frequency=9.917e-02	pos_hash_score=7	prediction=polymorphism	reject=COVERAGE_EVENNESS_SKEW,FREQUENCY_CUTOFF	side_1_annotate_key=gene	side_1_continuation=0	side_1_coverage=0.97	side_1_overlap=10	side_1_possible_overlap_registers=241	side_1_read_count=68	side_1_redundant=0	side_2_annotate_key=gene	side_2_continuation=0	side_2_coverage=0.93	side_2_overlap=0	side_2_possible_overlap_registers=231	side_2_read_count=62	side_2_redundant=0	total_non_overlap_reads=7
JC	346	.	CP009273	4192540	-1	CP009273	4193615	1	0	alignment_overlap=10	coverage_minus=4	coverage_plus=3	flanking_left=251	flanking_right=251	frequency=1.081e-01	junction_possible_overlap_registers=231	key=CP009273__4192540__-1__CP009273__4193605__1__10____251__251__0__0	max_left=192	max_left_minus=192	max_left_plus=110	max_min_left=72	max_min_left_minus=72	max_min_left_plus=39	max_min_right=97	max_min_right_minus=80	max_min_right_plus=97	max_pos_hash_score=464	max_right=134	max_right_minus=134	max_right_plus=134	neg_log10_pos_hash_p_value=4.9	new_junction_coverage=0.10	new_junction_read_count=7	polymorphism_frequency=1.081e-01	pos_hash_score=7	prediction=polymorphism	reject=COVERAGE_EVENNESS_SKEW,FREQUENCY_CUTOFF	side_1_annotate_key=gene	side_1_continuation=0	side_1_coverage=0.86	side_1_overlap=10	side_1_possible_overlap_registers=241	side_1_read_count=60	side_1_redundant=0	side_2_annotate_key=gene	side_2_continuation=0	side_2_coverage=0.87	side_2_overlap=0	side_2_possible_overlap_registers=231	side_2_read_count=58	side_2_redundant=0	total_non_overlap_reads=7
JC	347	.	CP009273	4194722	-1	CP009273	4195839	1	0	alignment_overlap=13	coverage_minus=3	coverage_plus=3	flanking_left=251	flanking_right=251	frequency=1.341e-01	junction_possible_overlap_registers=228	key=CP009273__4194722__-1__CP009273__4195826__1__13____251__251__0__0	max_left=39	max_left_minus=39	max_left_plus=39	max_min_left=30	max_min_left_minus=0	max_min_left_plus=30	max_min_right=30	max_min_right_minus=30	max_min_right_plus=30	max_pos_hash_score=458	max_right=76	max_right_minus=30	max_right_plus=76	neg_log10_pos_hash_p_value=5.2	new_junction_coverage=0.09	new_junction_read_count=6	polymorphism_frequency=1.341e-01	pos_hash_score=6	prediction=polymorphism	reject=COVERAGE_EVENNESS_SKEW,FREQUENCY_CUTOFF	side_1_annotate_key=gene	side_1_continuation=0	side_1_coverage=0.67	side_1_overlap=13	side_1_possible_overlap_registers=241	side_1_read_count=47	side_1_redundant=0	side_2_annotate_key=gene	side_2_continuation=0	side_2_coverage=0.50	side_2_overlap=0	side_2_possible_overlap_registers=228	side_2_read_count=33	side_2_redundant=0	total_non_overlap_reads=6
JC	348	.	CP009273	4248155	-1	CP009273	4249022	1	0	alignment_overlap=6	coverage_minus=1	coverage_plus=2	flanking_left=251	flanking_right=251	frequency=9.565e-02	junction_possible_overlap_registers=235	key=CP009273__4248155__-1__CP009273__4249016__1__6____251__251__0__0	max_left=231	max_left_minus=77	max_left_plus=231	max_min_left=77	max_min_left_minus=77	max_min_left_plus=0	max_min_right=51	max_min_right_minus=0	max_min_right_plus=51	max_pos_hash_score=472	max_right=168	max_right_minus=168	max_right_plus=51	neg_log10_pos_hash_p_value=6.8	new_junction_coverage=0.09	new_junction_read_count=6	polymorphism_frequency=9.565e-02	pos_hash_score=3	prediction=polymorphism	reject=COVERAGE_EVENNESS_SKEW,FREQUENCY_CUTOFF	side_1_annotate_key=gene	side_1_continuation=0	side_1_coverage=0.89	side_1_overlap=6	side_1_possible_overlap_registers=241	side_1_read_count=62	side_1_redundant=0	side_2_annotate_key=gene	side_2_continuation=0	side_2_coverage=0.78	side_2_overlap=0	side_2_possible_overlap_registers=235	side_2_read_count=53	side_2_redundant=0	total_non_overlap_reads=3
JC	349	.	CP009273	4275538	-1	CP009273	4276346	1	0	alignment_overlap=11	coverage_minus=3	coverage_plus=2	flanking_left=251	flanking_right=251	frequency=6.365e-02	junction_possible_overlap_registers=230	key=CP009273__4275538__-1__CP009273__4276335__1__11____251__251__0__0	max_left=228	max_left_minus=228	max_left_plus=131	max_min_left=10	max_min_left_minus=0	max_min_left_plus=10	max_min_right=109	max_min_right_minus=53	max_min_right_plus=109	max_pos_hash_score=462	max_right=130	max_right_minus=53	max_right_plus=130	neg_log10_pos_hash_p_value=5.7	new_junction_coverage=0.07	new_junction_read_count=5	polymorphism_frequency=6.365e-02	pos_hash_score=5	prediction=polymorphism	reject=COVERAGE_EVENNESS_SKEW,FREQUENCY_CUTOFF	side_1_annotate_key=gene	side_1_continuation=0	side_1_coverage=1.22	side_1_overlap=11	side_1_possible_overlap_registers=241	side_1_read_count=85	side_1_redundant=0	side_2_annotate_key=gene	side_2_continuation=0	side_2_coverage=0.99	side_2_overlap=0	side_2_possible_overlap_registers=230	side_2_read_count=66	side_2_redundant=0	total_non_overlap_reads=5
JC	350	.	CP009273	4281130	-1	CP009273	4282022	1	0	alignment_overlap=13	coverage_minus=3	coverage_plus=4	flanking_left=251	flanking_right=251	frequency=1.383e-01	junction_possible_overlap_registers=228	key=CP009273__4281130__-1__CP009273__4282009__1__13____251__251__0__0	max_left=225	max_left_minus=225	max_left_plus=57	max_min_left=57	max_min_left_minus=2	max_min_left_plus=57	max_min_right=55	max_min_right_minus=55	max_min_right_plus=0	max_pos_hash_score=458	max_right=157	max_right_minus=125	max_right_plus=157	neg_log10_pos_hash_p_value=5.2	new_junction_coverage=0.14	new_junction_read_count=9	polymorphism_frequency=1.383e-01	pos_hash_score=6	prediction=polymorphism	reject=COVERAGE_EVENNESS_SKEW,FREQUENCY_CUTOFF	side_1_annotate_key=gene	side_1_continuation=0	side_1_coverage=0.74	side_1_overlap=13	side_1_possible_overlap_registers=241	side_1_read_count=52	side_1_redundant=0	side_2_annotate_key=gene	side_2_continuation=0	side_2_coverage=0.95	side_2_overlap=0	side_2_possible_overlap_registers=228	side_2_read_count=63	side_2_redundant=0	total_non_overlap_reads=7
JC	351	.	CP009273	4336697	-1	CP009273	4337486	1	0	alignment_overlap=11	coverage_minus=5	coverage_plus=2	flanking_left=251	flanking_right=251	frequency=1.036e-01	junction_possible_overlap_registers=230	key=CP009273__4336697__-1__CP009273__4337475__1__11____251__251__0__0	max_left=124	max_left_minus=124	max_left_plus=124	max_min_left=33	max_min_left_minus=33	max_min_left_plus=1	max_min_right=80	max_min_right_minus=80	max_min_right_plus=78	max_pos_hash_score=462	max_right=140	max_right_minus=140	max_right_plus=78	neg_log10_pos_hash_p_value=5.3	new_junction_coverage=0.10	new_junction_read_count=7	polymorphism_frequency=1.036e-01	pos_hash_score=6	prediction=polymorphism	reject=COVERAGE_EVENNESS_SKEW,FREQUENCY_CUTOFF	side_1_annotate_key=gene	side_1_continuation=0	side_1_coverage=0.92	side_1_overlap=11	side_1_possible_overlap_registers=241	side_1_read_count=64	side_1_redundant=0	side_2_annotate_key=gene	side_2_continuation=0	side_2_coverage=0.90	side_2_overlap=0	side_2_possible_overlap_registers=230	side_2_read_count=60	side_2_redundant=0	total_non_overlap_reads=7
JC	352	.	CP009273	4363643	-1	CP009273	4364512	1	0	alignment_overlap=10	coverage_minus=3	coverage_plus=3	flanking_left=251	flanking_right=251	frequency=7.359e-02	junction_possible_overlap_registers=231	key=CP009273__4363643__-1__CP009273__4364502__1__10____251__251__0__0	max_left=83	max_left_minus=62	max_left_plus=83	max_min_left=62	max_min_left_minus=44	max_min_left_plus=62	max_min_right=41	max_min_right_minus=41	max_min_right_plus=39	max_pos_hash_score=464	max_right=154	max_right_minus=154	max_right_plus=154	neg_log10_pos_hash_p_value=5.3	new_junction_coverage=0.09	new_junction_read_count=6	polymorphism_frequency=7.359e-02	pos_hash_score=6	prediction=polymorphism	reject=COVERAGE_EVENNESS_SKEW,FREQUENCY_CUTOFF	side_1_annotate_key=gene	side_1_continuation=0	side_1_coverage=1.36	side_1_overlap=10	side_1_possible_overlap_registers=241	side_1_read_count=95	side_1_redundant=0	side_2_annotate_key=gene	side_2_continuation=0	side_2_coverage=0.90	side_2_overlap=0	side_2_possible_overlap_registers=231	side_2_read_count=60	side_2_redundant=0	total_non_overlap_reads=6
JC	353	.	CP009273	4373390	-1	CP009273	4374584	1	0	alignment_overlap=9	coverage_minus=5	coverage_plus=5	flanking_left=251	flanking_right=251	frequency=1.060e-01	junction_possible_overlap_registers=232	key=CP009273__4373390__-1__CP009273__4374575__1__9____251__251__0__0	max_left=195	max_left_minus=141	max_left_plus=195	max_min_left=85	max_min_left_minus=85	max_min_left_plus=52	max_min_right=46	max_min_right_minus=22	max_min_right_plus=46	max_pos_hash_score=466	max_right=184	max_right_minus=184	max_right_plus=184	neg_log10_pos_hash_p_value=4.0	new_junction_coverage=0.15	new_junction_read_count=10	polymorphism_frequency=1.060e-01	pos_hash_score=10	prediction=polymorphism	reject=COVERAGE_EVENNESS_SKEW,FREQUENCY_CUTOFF	side_1_annotate_key=gene	side_1_continuation=0	side_1_coverage=1.26	side_1_overlap=9	side_1_possible_overlap_registers=241	side_1_read_count=88	side_1_redundant=0	side_2_annotate_key=gene	side_2_continuation=0	side_2_coverage=1.25	side_2_overlap=0	side_2_possible_overlap_registers=232	side_2_read_count=84	side_2_redundant=0	total_non_overlap_reads=10
JC	354	.	CP009273	4383616	-1	CP009273	4384725	1	0	alignment_overlap=9	coverage_minus=2	coverage_plus=1	flanking_left=251	flanking_right=251	frequency=4.842e-02	junction_possible_overlap_registers=232	key=CP009273__4383616__-1__CP009273__4384716__1__9____251__251__0__0	max_left=178	max_left_minus=178	max_left_plus=160	max_min_left=0	max_min_left_minus=0	max_min_left_plus=0	max_min_right=82	max_min_right_minus=64	max_min_right_plus=82	max_pos_hash_score=466	max_right=82	max_right_minus=64	max_right_plus=82	neg_log10_pos_hash_p_value=6.7	new_junction_coverage=0.04	new_junction_read_count=3	polymorphism_frequency=4.842e-02	pos_hash_score=3	prediction=polymorphism	reject=COVERAGE_EVENNESS_SKEW,FREQUENCY_CUTOFF	side_1_annotate_key=gene	side_1_continuation=0	side_1_coverage=0.80	side_1_overlap=9	side_1_possible_overlap_registers=241	side_1_read_count=56	side_1_redundant=0	side_2_annotate_key=gene	side_2_continuation=0	side_2_coverage=0.95	side_2_overlap=0	side_2_possible_overlap_registers=232	side_2_read_count=64	side_2_redundant=0	total_non_overlap_reads=3
JC	355	.	CP009273	4384029	-1	CP009273	4385023	1	0	alignment_overlap=14	coverage_minus=3	coverage_plus=4	flanking_left=251	flanking_right=251	frequency=9.695e-02	junction_possible_overlap_registers=227	key=CP009273__4384029__-1__CP009273__4385009__1__14____251__251__0__0	max_left=102	max_left_minus=102	max_left_plus=42	max_min_left=102	max_min_left_minus=102	max_min_left_plus=35	max_min_right=12	max_min_right_minus=0	max_min_right_plus=12	max_pos_hash_score=456	max_right=202	max_right_minus=135	max_right_plus=202	neg_log10_pos_hash_p_value=5.2	new_junction_coverage=0.11	new_junction_read_count=7	polymorphism_frequency=9.695e-02	pos_hash_score=6	prediction=polymorphism	reject=COVERAGE_EVENNESS_SKEW,FREQUENCY_CUTOFF	side_1_annotate_key=gene	side_1_continuation=0	side_1_coverage=1.13	side_1_overlap=14	side_1_possible_overlap_registers=241	side_1_read_count=79	side_1_redundant=0	side_2_annotate_key=gene	side_2_continuation=0	side_2_coverage=0.85	side_2_overlap=0	side_2_possible_overlap_registers=227	side_2_read_count=56	side_2_redundant=0	total_non_overlap_reads=7
JC	356	.	CP009273	4384506	-1	CP009273	4385340	1	0	alignment_overlap=1	coverage_minus=2	coverage_plus=1	flanking_left=251	flanking_right=251	frequency=6.912e-02	junction_possible_overlap_registers=240	key=CP009273__4384506__-1__CP009273__4385339__1__1____251__251__0__0	max_left=62	max_left_minus=62	max_left_plus=35	max_min_left=35	max_min_left_minus=0	max_min_left_plus=35	max_min_right=49	max_min_right_minus=49	max_min_right_plus=0	max_pos_hash_score=482	max_right=49	max_right_minus=49	max_right_plus=38	neg_log10_pos_hash_p_value=6.9	new_junction_coverage=0.07	new_junction_read_count=5	polymorphism_frequency=6.912e-02	pos_hash_score=3	prediction=polymorphism	reject=COVERAGE_EVENNESS_SKEW,FREQUENCY_CUTOFF	side_1_annotate_key=gene	side_1_continuation=0	side_1_coverage=1.09	side_1_overlap=1	side_1_possible_overlap_registers=241	side_1_read_count=76	side_1_redundant=0	side_2_annotate_key=gene	side_2_continuation=0	side_2_coverage=0.85	side_2_overlap=0	side_2_possible_overlap_registers=240	side_2_read_count=59	side_2_redundant=0	total_non_overlap_reads=3
JC	357	.	CP009273	4388307	-1	CP009273	4389368	1	0	alignment_overlap=11	coverage_minus=3	coverage_plus=3	flanking_left=251	flanking_right=251	frequency=1.075e-01	junction_possible_overlap_registers=230	key=CP009273__4388307__-1__CP009273__4389357__1__11____251__251__0__0	max_left=92	max_left_minus=92	max_left_plus=92	max_min_left=0	max_min_left_minus=0	max_min_left_plus=0	max_min_right=53	max_min_right_minus=53	max_min_right_plus=53	max_pos_hash_score=462	max_right=53	max_right_minus=53	max_right_plus=53	neg_log10_pos_hash_p_value=5.3	new_junction_coverage=0.09	new_junction_read_count=6	polymorphism_frequency=1.075e-01	pos_hash_score=6	prediction=polymorphism	reject=COVERAGE_EVENNESS_SKEW,FREQUENCY_CUTOFF	side_1_annotate_key=gene	side_1_continuation=0	side_1_coverage=0.73	side_1_overlap=11	side_1_possible_overlap_registers=241	side_1_read_count=51	side_1_redundant=0	side_2_annotate_key=gene	side_2_continuation=0	side_2_coverage=0.76	side_2_overlap=0	side_2_possible_overlap_registers=230	side_2_read_count=51	side_2_redundant=0	total_non_overlap_reads=6
JC	358	.	CP009273	4434541	-1	CP009273	4435793	1	0	alignment_overlap=12	coverage_minus=2	coverage_plus=2	flanking_left=251	flanking_right=251	frequency=6.825e-02	junction_possible_overlap_registers=229	key=CP009273__4434541__-1__CP009273__4435781__1__12____251__251__0__0	max_left=192	max_left_minus=192	max_left_plus=108	max_min_left=108	max_min_left_minus=0	max_min_left_plus=108	max_min_right=56	max_min_right_minus=56	max_min_right_plus=0	max_pos_hash_score=460	max_right=144	max_right_minus=56	max_right_plus=144	neg_log10_pos_hash_p_value=6.1	new_junction_coverage=0.06	new_junction_read_count=4	polymorphism_frequency=6.825e-02	pos_hash_score=4	prediction=polymorphism	reject=COVERAGE_EVENNESS_SKEW,FREQUENCY_CUTOFF	side_1_annotate_key=gene	side_1_continuation=0	side_1_coverage=0.80	side_1_overlap=12	side_1_possible_overlap_registers=241	side_1_read_count=56	side_1_redundant=0	side_2_annotate_key=gene	side_2_continuation=0	side_2_coverage=0.84	side_2_overlap=0	side_2_possible_overlap_registers=229	side_2_read_count=56	side_2_redundant=0	total_non_overlap_reads=4
JC	359	.	CP009273	4449424	-1	CP009273	4450379	1	0	alignment_overlap=11	coverage_minus=3	coverage_plus=5	flanking_left=251	flanking_right=251	frequency=8.957e-02	junction_possible_overlap_registers=230	key=CP009273__4449424__-1__CP009273__4450368__1__11____251__251__0__0	max_left=134	max_left_minus=134	max_left_plus=91	max_min_left=1	max_min_left_minus=0	max_min_left_plus=1	max_min_right=57	max_min_right_minus=57	max_min_right_plus=57	max_pos_hash_score=462	max_right=219	max_right_minus=57	max_right_plus=219	neg_log10_pos_hash_p_value=5.3	new_junction_coverage=0.12	new_junction_read_count=8	polymorphism_frequency=8.957e-02	pos_hash_score=6	prediction=polymorphism	reject=COVERAGE_EVENNESS_SKEW,FREQUENCY_CUTOFF	side_1_annotate_key=gene	side_1_continuation=0	side_1_coverage=1.06	side_1_overlap=11	side_1_possible_overlap_registers=241	side_1_read_count=74	side_1_redundant=0	side_2_annotate_key=gene	side_2_continuation=0	side_2_coverage=1.38	side_2_overlap=0	side_2_possible_overlap_registers=230	side_2_read_count=92	side_2_redundant=0	total_non_overlap_reads=8
JC	360	.	CP009273	4458746	-1	CP009273	4460016	1	0	alignment_overlap=11	coverage_minus=2	coverage_plus=1	flanking_left=251	flanking_right=251	frequency=4.147e-02	junction_possible_overlap_registers=230	key=CP009273__4458746__-1__CP009273__4460005__1__11____251__251__0__0	max_left=42	max_left_minus=42	max_left_plus=42	max_min_left=42	max_min_left_minus=42	max_min_left_plus=42	max_min_right=12	max_min_right_minus=12	max_min_right_plus=0	max_pos_hash_score=462	max_right=84	max_right_minus=84	max_right_plus=84	neg_log10_pos_hash_p_value=6.7	new_junction_coverage=0.04	new_junction_read_count=3	polymorphism_frequency=4.147e-02	pos_hash_score=3	prediction=polymorphism	reject=COVERAGE_EVENNESS_SKEW,FREQUENCY_CUTOFF	side_1_annotate_key=gene	side_1_continuation=0	side_1_coverage=1.04	side_1_overlap=11	side_1_possible_overlap_registers=241	side_1_read_count=73	side_1_redundant=0	side_2_annotate_key=gene	side_2_continuation=0	side_2_coverage=1.03	side_2_overlap=0	side_2_possible_overlap_registers=230	side_2_read_count=69	side_2_redundant=0	total_non_overlap_reads=3
JC	361	.	CP009273	4477015	-1	CP009273	4477873	1	0	alignment_overlap=10	coverage_minus=3	coverage_plus=0	flanking_left=251	flanking_right=251	frequency=6.036e-02	junction_possible_overlap_registers=231	key=CP009273__4477015__-1__CP009273__4477863__1__10____251__251__0__0	max_left=179	max_left_minus=179	max_left_plus=0	max_min_left=0	max_min_left_minus=0	max_min_left_plus=0	max_min_right=50	max_min_right_minus=50	max_min_right_plus=0	max_pos_hash_score=464	max_right=50	max_right_minus=50	max_right_plus=0	neg_log10_pos_hash_p_value=6.7	new_junction_coverage=0.07	new_junction_read_count=5	polymorphism_frequency=6.036e-02	pos_hash_score=3	prediction=polymorphism	reject=COVERAGE_EVENNESS_SKEW,FREQUENCY_CUTOFF	side_1_annotate_key=gene	side_1_continuation=0	side_1_coverage=1.14	side_1_overlap=10	side_1_possible_overlap_registers=241	side_1_read_count=80	side_1_redundant=0	side_2_annotate_key=gene	side_2_continuation=0	side_2_coverage=1.18	side_2_overlap=0	side_2_possible_overlap_registers=231	side_2_read_count=79	side_2_redundant=0	total_non_overlap_reads=3
JC	362	.	CP009273	4487997	1	CP009273	4489328	-1	0	alignment_overlap=0	coverage_minus=6	coverage_plus=1	flanking_left=251	flanking_right=251	frequency=6.299e-02	junction_possible_overlap_registers=241	key=CP009273__4487997__1__CP009273__4489328__-1__0____251__251__0__1	max_left=144	max_left_minus=144	max_left_plus=62	max_min_left=75	max_min_left_minus=75	max_min_left_plus=62	max_min_right=40	max_min_right_minus=40	max_min_right_plus=0	max_pos_hash_score=484	max_right=206	max_right_minus=206	max_right_plus=90	neg_log10_pos_hash_p_value=5.5	new_junction_coverage=0.11	new_junction_read_count=8	polymorphism_frequency=6.299e-02	pos_hash_score=6	prediction=polymorphism	reject=COVERAGE_EVENNESS_SKEW,FREQUENCY_CUTOFF	side_1_annotate_key=gene	side_1_continuation=0	side_1_coverage=1.70	side_1_overlap=0	side_1_possible_overlap_registers=241	side_1_read_count=119	side_1_redundant=0	side_2_annotate_key=repeat	side_2_continuation=0	side_2_coverage=NA	side_2_overlap=0	side_2_possible_overlap_registers=NA	side_2_read_count=NA	side_2_redundant=1	total_non_overlap_reads=7
JC	363	.	CP009273	4487998	1	CP009273	4489329	-1	0	alignment_overlap=0	coverage_minus=4	coverage_plus=3	flanking_left=251	flanking_right=251	frequency=NA	junction_possible_overlap_registers=241	key=CP009273__4487998__1__CP009273__4489329__-1__0____251__251__1__1	max_left=245	max_left_minus=245	max_left_plus=145	max_min_left=59	max_min_left_minus=38	max_min_left_plus=59	max_min_right=106	max_min_right_minus=6	max_min_right_plus=106	max_pos_hash_score=484	max_right=192	max_right_minus=48	max_right_plus=192	neg_log10_pos_hash_p_value=6.4	new_junction_coverage=0.13	new_junction_read_count=9	polymorphism_frequency=NA	pos_hash_score=4	prediction=unknown	reject=COVERAGE_EVENNESS_SKEW	side_1_annotate_key=repeat	side_1_continuation=0	side_1_coverage=NA	side_1_overlap=0	side_1_read_count=NA	side_1_redundant=1	side_2_annotate_key=repeat	side_2_continuation=0	side_2_coverage=NA	side_2_overlap=0	side_2_possible_overlap_registers=NA	side_2_read_count=NA	side_2_redundant=1	total_non_overlap_reads=7
JC	364	.	CP009273	4491776	-1	CP009273	4492477	1	0	alignment_overlap=10	coverage_minus=4	coverage_plus=5	flanking_left=251	flanking_right=251	frequency=1.314e-01	junction_possible_overlap_registers=231	key=CP009273__4491776__-1__CP009273__4492467__1__10____251__251__0__0	max_left=190	max_left_minus=190	max_left_plus=70	max_min_left=74	max_min_left_minus=74	max_min_left_plus=70	max_min_right=6	max_min_right_minus=6	max_min_right_plus=0	max_pos_hash_score=464	max_right=187	max_right_minus=158	max_right_plus=187	neg_log10_pos_hash_p_value=4.3	new_junction_coverage=0.13	new_junction_read_count=9	polymorphism_frequency=1.314e-01	pos_hash_score=9	prediction=polymorphism	reject=COVERAGE_EVENNESS_SKEW,FREQUENCY_CUTOFF	side_1_annotate_key=gene	side_1_continuation=0	side_1_coverage=1.04	side_1_overlap=10	side_1_possible_overlap_registers=241	side_1_read_count=73	side_1_redundant=0	side_2_annotate_key=gene	side_2_continuation=0	side_2_coverage=0.73	side_2_overlap=0	side_2_possible_overlap_registers=231	side_2_read_count=49	side_2_redundant=0	total_non_overlap_reads=9
JC	365	.	CP009273	4521951	-1	CP009273	4523168	1	0	alignment_overlap=9	coverage_minus=2	coverage_plus=1	flanking_left=251	flanking_right=251	frequency=3.742e-02	junction_possible_overlap_registers=232	key=CP009273__4521951__-1__CP009273__4523159__1__9____251__251__0__0	max_left=106	max_left_minus=106	max_left_plus=106	max_min_left=7	max_min_left_minus=7	max_min_left_plus=0	max_min_right=59	max_min_right_minus=59	max_min_right_plus=59	max_pos_hash_score=466	max_right=59	max_right_minus=59	max_right_plus=59	neg_log10_pos_hash_p_value=6.7	new_junction_coverage=0.04	new_junction_read_count=3	polymorphism_frequency=3.742e-02	pos_hash_score=3	prediction=polymorphism	reject=COVERAGE_EVENNESS_SKEW,FREQUENCY_CUTOFF	side_1_annotate_key=gene	side_1_continuation=0	side_1_coverage=1.40	side_1_overlap=9	side_1_possible_overlap_registers=241	side_1_read_count=98	side_1_redundant=0	side_2_annotate_key=gene	side_2_continuation=0	side_2_coverage=0.89	side_2_overlap=0	side_2_possible_overlap_registers=232	side_2_read_count=60	side_2_redundant=0	total_non_overlap_reads=3
JC	366	.	CP009273	4531036	-1	CP009273	4531895	1	0	alignment_overlap=15	coverage_minus=3	coverage_plus=2	flanking_left=251	flanking_right=251	frequency=4.152e-02	junction_possible_overlap_registers=226	key=CP009273__4531036__-1__CP009273__4531880__1__15____251__251__0__0	max_left=150	max_left_minus=150	max_left_plus=135	max_min_left=8	max_min_left_minus=0	max_min_left_plus=8	max_min_right=114	max_min_right_minus=114	max_min_right_plus=101	max_pos_hash_score=454	max_right=114	max_right_minus=114	max_right_plus=101	neg_log10_pos_hash_p_value=5.6	new_junction_coverage=0.08	new_junction_read_count=5	polymorphism_frequency=4.152e-02	pos_hash_score=5	prediction=polymorphism	reject=COVERAGE_EVENNESS_SKEW,FREQUENCY_CUTOFF	side_1_annotate_key=gene	side_1_continuation=0	side_1_coverage=1.65	side_1_overlap=15	side_1_possible_overlap_registers=241	side_1_read_count=115	side_1_redundant=0	side_2_annotate_key=gene	side_2_continuation=0	side_2_coverage=1.88	side_2_overlap=0	side_2_possible_overlap_registers=226	side_2_read_count=123	side_2_redundant=0	total_non_overlap_reads=5
JC	367	.	CP009273	4532507	-1	CP009273	4532803	-1	0	alignment_overlap=9	coverage_minus=4	coverage_plus=5	flanking_left=251	flanking_right=251	frequency=1.197e-01	junction_possible_overlap_registers=232	key=CP009273__4532507__-1__CP009273__4532812__-1__9____251__251__0__0	max_left=229	max_left_minus=155	max_left_plus=229	max_min_left=75	max_min_left_minus=28	max_min_left_plus=75	max_min_right=91	max_min_right_minus=91	max_min_right_plus=72	max_pos_hash_score=466	max_right=226	max_right_minus=214	max_right_plus=226	neg_log10_pos_hash_p_value=4.9	new_junction_coverage=0.13	new_junction_read_count=9	polymorphism_frequency=1.197e-01	pos_hash_score=7	prediction=polymorphism	reject=COVERAGE_EVENNESS_SKEW,FREQUENCY_CUTOFF	side_1_annotate_key=gene	side_1_continuation=0	side_1_coverage=1.02	side_1_overlap=9	side_1_possible_overlap_registers=241	side_1_read_count=71	side_1_redundant=0	side_2_annotate_key=gene	side_2_continuation=0	side_2_coverage=0.95	side_2_overlap=0	side_2_possible_overlap_registers=232	side_2_read_count=64	side_2_redundant=0	total_non_overlap_reads=9
JC	368	.	CP009273	4565254	-1	CP009273	4565910	1	0	alignment_overlap=12	coverage_minus=3	coverage_plus=1	flanking_left=251	flanking_right=251	frequency=6.714e-02	junction_possible_overlap_registers=229	key=CP009273__4565254__-1__CP009273__4565898__1__12____251__251__0__0	max_left=226	max_left_minus=226	max_left_plus=171	max_min_left=0	max_min_left_minus=0	max_min_left_plus=0	max_min_right=96	max_min_right_minus=96	max_min_right_plus=67	max_pos_hash_score=460	max_right=96	max_right_minus=96	max_right_plus=67	neg_log10_pos_hash_p_value=6.1	new_junction_coverage=0.06	new_junction_read_count=4	polymorphism_frequency=6.714e-02	pos_hash_score=4	prediction=polymorphism	reject=COVERAGE_EVENNESS_SKEW,FREQUENCY_CUTOFF	side_1_annotate_key=gene	side_1_continuation=0	side_1_coverage=0.82	side_1_overlap=12	side_1_possible_overlap_registers=241	side_1_read_count=57	side_1_redundant=0	side_2_annotate_key=gene	side_2_continuation=0	side_2_coverage=0.86	side_2_overlap=0	side_2_possible_overlap_registers=229	side_2_read_count=57	side_2_redundant=0	total_non_overlap_reads=4
JC	369	.	CP009273	4573161	-1	CP009273	4573781	1	0	alignment_overlap=9	coverage_minus=4	coverage_plus=3	flanking_left=251	flanking_right=251	frequency=1.068e-01	junction_possible_overlap_registers=232	key=CP009273__4573161__-1__CP009273__4573772__1__9____251__251__0__0	max_left=206	max_left_minus=206	max_left_plus=74	max_min_left=9	max_min_left_minus=0	max_min_left_plus=9	max_min_right=43	max_min_right_minus=43	max_min_right_plus=43	max_pos_hash_score=466	max_right=120	max_right_minus=43	max_right_plus=120	neg_log10_pos_hash_p_value=4.9	new_junction_coverage=0.12	new_junction_read_count=8	polymorphism_frequency=1.068e-01	pos_hash_score=7	prediction=polymorphism	reject=COVERAGE_EVENNESS_SKEW,FREQUENCY_CUTOFF	side_1_annotate_key=gene	side_1_continuation=0	side_1_coverage=0.84	side_1_overlap=9	side_1_possible_overlap_registers=241	side_1_read_count=59	side_1_redundant=0	side_2_annotate_key=gene	side_2_continuation=0	side_2_coverage=1.14	side_2_overlap=0	side_2_possible_overlap_registers=232	side_2_read_count=77	side_2_redundant=0	total_non_overlap_reads=7
JC	370	.	CP009273	4580135	-1	CP009273	4580742	1	0	alignment_overlap=8	coverage_minus=2	coverage_plus=1	flanking_left=251	flanking_right=251	frequency=4.369e-02	junction_possible_overlap_registers=233	key=CP009273__4580135__-1__CP009273__4580734__1__8____251__251__0__0	max_left=124	max_left_minus=82	max_left_plus=124	max_min_left=77	max_min_left_minus=77	max_min_left_plus=0	max_min_right=49	max_min_right_minus=6	max_min_right_plus=49	max_pos_hash_score=468	max_right=166	max_right_minus=166	max_right_plus=49	neg_log10_pos_hash_p_value=6.8	new_junction_coverage=0.04	new_junction_read_count=3	polymorphism_frequency=4.369e-02	pos_hash_score=3	prediction=polymorphism	reject=COVERAGE_EVENNESS_SKEW,FREQUENCY_CUTOFF	side_1_annotate_key=gene	side_1_continuation=0	side_1_coverage=1.14	side_1_overlap=8	side_1_possible_overlap_registers=241	side_1_read_count=80	side_1_redundant=0	side_2_annotate_key=gene	side_2_continuation=0	side_2_coverage=0.80	side_2_overlap=0	side_2_possible_overlap_registers=233	side_2_read_count=54	side_2_redundant=0	total_non_overlap_reads=3
JC	371	.	CP009273	4595983	-1	CP009273	4596220	1	0	alignment_overlap=89	coverage_minus=4	coverage_plus=4	flanking_left=251	flanking_right=251	frequency=1.779e-01	junction_possible_overlap_registers=152	key=CP009273__4595983__-1__CP009273__4596131__1__89____251__251__0__0	max_left=139	max_left_minus=139	max_left_plus=132	max_min_left=54	max_min_left_minus=54	max_min_left_plus=15	max_min_right=79	max_min_right_minus=36	max_min_right_plus=79	max_pos_hash_score=306	max_right=106	max_right_minus=106	max_right_plus=79	neg_log10_pos_hash_p_value=3.3	new_junction_coverage=0.18	new_junction_read_count=8	polymorphism_frequency=1.779e-01	pos_hash_score=7	prediction=polymorphism	reject=COVERAGE_EVENNESS_SKEW,FREQUENCY_CUTOFF	side_1_annotate_key=gene	side_1_continuation=0	side_1_coverage=0.82	side_1_overlap=89	side_1_possible_overlap_registers=241	side_1_read_count=57	side_1_redundant=0	side_2_annotate_key=gene	side_2_continuation=0	side_2_coverage=0.86	side_2_overlap=0	side_2_possible_overlap_registers=152	side_2_read_count=38	side_2_redundant=0	total_non_overlap_reads=8
JC	372	.	CP009273	4596897	-1	CP009273	4598069	1	0	alignment_overlap=5	coverage_minus=2	coverage_plus=1	flanking_left=251	flanking_right=251	frequency=5.657e-02	junction_possible_overlap_registers=236	key=CP009273__4596897__-1__CP009273__4598064__1__5____251__251__0__0	max_left=120	max_left_minus=120	max_left_plus=120	max_min_left=0	max_min_left_minus=0	max_min_left_plus=0	max_min_right=55	max_min_right_minus=55	max_min_right_plus=55	max_pos_hash_score=474	max_right=55	max_right_minus=55	max_right_plus=55	neg_log10_pos_hash_p_value=6.8	new_junction_coverage=0.04	new_junction_read_count=3	polymorphism_frequency=5.657e-02	pos_hash_score=3	prediction=polymorphism	reject=COVERAGE_EVENNESS_SKEW,FREQUENCY_CUTOFF	side_1_annotate_key=gene	side_1_continuation=0	side_1_coverage=0.64	side_1_overlap=5	side_1_possible_overlap_registers=241	side_1_read_count=45	side_1_redundant=0	side_2_annotate_key=gene	side_2_continuation=0	side_2_coverage=0.82	side_2_overlap=0	side_2_possible_overlap_registers=236	side_2_read_count=56	side_2_redundant=0	total_non_overlap_reads=3
JC	373	.	CP009273	4604743	-1	CP009273	4605921	1	0	alignment_overlap=10	coverage_minus=2	coverage_plus=1	flanking_left=251	flanking_right=251	frequency=4.333e-02	junction_possible_overlap_registers=231	key=CP009273__4604743__-1__CP009273__4605911__1__10____251__251__0__0	max_left=35	max_left_minus=35	max_left_plus=35	max_min_left=35	max_min_left_minus=35	max_min_left_plus=35	max_min_right=0	max_min_right_minus=0	max_min_right_plus=0	max_pos_hash_score=464	max_right=52	max_right_minus=51	max_right_plus=52	neg_log10_pos_hash_p_value=6.7	new_junction_coverage=0.04	new_junction_read_count=3	polymorphism_frequency=4.333e-02	pos_hash_score=3	prediction=polymorphism	reject=COVERAGE_EVENNESS_SKEW,FREQUENCY_CUTOFF	side_1_annotate_key=gene	side_1_continuation=0	side_1_coverage=0.87	side_1_overlap=10	side_1_possible_overlap_registers=241	side_1_read_count=61	side_1_redundant=0	side_2_annotate_key=gene	side_2_continuation=0	side_2_coverage=1.10	side_2_overlap=0	side_2_possible_overlap_registers=231	side_2_read_count=74	side_2_redundant=0	total_non_overlap_reads=3
JC	374	.	CP009273	4617266	-1	CP009273	4618718	1	0	alignment_overlap=8	coverage_minus=2	coverage_plus=2	flanking_left=251	flanking_right=251	frequency=5.905e-02	junction_possible_overlap_registers=233	key=CP009273__4617266__-1__CP009273__4618710__1__8____251__251__0__0	max_left=133	max_left_minus=132	max_left_plus=133	max_min_left=0	max_min_left_minus=0	max_min_left_plus=0	max_min_right=106	max_min_right_minus=106	max_min_right_plus=106	max_pos_hash_score=468	max_right=106	max_right_minus=106	max_right_plus=106	neg_log10_pos_hash_p_value=6.2	new_junction_coverage=0.06	new_junction_read_count=4	polymorphism_frequency=5.905e-02	pos_hash_score=4	prediction=polymorphism	reject=COVERAGE_EVENNESS_SKEW,FREQUENCY_CUTOFF	side_1_annotate_key=gene	side_1_continuation=0	side_1_coverage=1.09	side_1_overlap=8	side_1_possible_overlap_registers=241	side_1_read_count=76	side_1_redundant=0	side_2_annotate_key=gene	side_2_continuation=0	side_2_coverage=0.80	side_2_overlap=0	side_2_possible_overlap_registers=233	side_2_read_count=54	side_2_redundant=0	total_non_overlap_reads=4
JC	375	.	CP009273	4618949	-1	CP009273	4619796	1	0	alignment_overlap=22	coverage_minus=1	coverage_plus=4	flanking_left=251	flanking_right=251	frequency=9.176e-02	junction_possible_overlap_registers=219	key=CP009273__4618949__-1__CP009273__4619774__1__22____251__251__0__0	max_left=94	max_left_minus=94	max_left_plus=73	max_min_left=94	max_min_left_minus=94	max_min_left_plus=73	max_min_right=0	max_min_right_minus=0	max_min_right_plus=0	max_pos_hash_score=440	max_right=177	max_right_minus=135	max_right_plus=177	neg_log10_pos_hash_p_value=5.5	new_junction_coverage=0.08	new_junction_read_count=5	polymorphism_frequency=9.176e-02	pos_hash_score=5	prediction=polymorphism	reject=COVERAGE_EVENNESS_SKEW,FREQUENCY_CUTOFF	side_1_annotate_key=gene	side_1_continuation=0	side_1_coverage=0.63	side_1_overlap=22	side_1_possible_overlap_registers=241	side_1_read_count=44	side_1_redundant=0	side_2_annotate_key=gene	side_2_continuation=0	side_2_coverage=0.93	side_2_overlap=0	side_2_possible_overlap_registers=219	side_2_read_count=59	side_2_redundant=0	total_non_overlap_reads=5
JC	376	.	CP009273	4620882	-1	CP009273	4621894	1	0	alignment_overlap=11	coverage_minus=2	coverage_plus=1	flanking_left=251	flanking_right=251	frequency=4.069e-02	junction_possible_overlap_registers=230	key=CP009273__4620882__-1__CP009273__4621883__1__11____251__251__0__0	max_left=133	max_left_minus=133	max_left_plus=132	max_min_left=0	max_min_left_minus=0	max_min_left_plus=0	max_min_right=40	max_min_right_minus=40	max_min_right_plus=40	max_pos_hash_score=462	max_right=40	max_right_minus=40	max_right_plus=40	neg_log10_pos_hash_p_value=6.7	new_junction_coverage=0.04	new_junction_read_count=3	polymorphism_frequency=4.069e-02	pos_hash_score=3	prediction=polymorphism	reject=COVERAGE_EVENNESS_SKEW,FREQUENCY_CUTOFF	side_1_annotate_key=gene	side_1_continuation=0	side_1_coverage=1.12	side_1_overlap=11	side_1_possible_overlap_registers=241	side_1_read_count=78	side_1_redundant=0	side_2_annotate_key=gene	side_2_continuation=0	side_2_coverage=1.00	side_2_overlap=0	side_2_possible_overlap_registers=230	side_2_read_count=67	side_2_redundant=0	total_non_overlap_reads=3
UN	377	.	CP009273	15615	16505
UN	378	.	CP009273	20035	20332
UN	379	.	CP009273	20334	20334
UN	380	.	CP009273	220463	221043
UN	381	.	CP009273	221572	221572
UN	382	.	CP009273	221576	221576
UN	383	.	CP009273	221594	221848
UN	384	.	CP009273	223706	224951
UN	385	.	CP009273	266486	266794
UN	386	.	CP009273	269905	270627
UN	387	.	CP009273	275097	275097
UN	388	.	CP009273	275099	275414
UN	389	.	CP009273	275435	275435
UN	390	.	CP009273	286584	286885
UN	391	.	CP009273	311158	311971
UN	392	.	CP009273	366215	366987
UN	393	.	CP009273	366990	366990
UN	394	.	CP009273	376947	377818
UN	395	.	CP009273	387389	388202
UN	396	.	CP009273	521564	521564
UN	397	.	CP009273	521566	521566
UN	398	.	CP009273	521569	521570
UN	399	.	CP009273	521572	521572
UN	400	.	CP009273	521574	521940
UN	401	.	CP009273	562441	563267
UN	402	.	CP009273	570274	571003
UN	403	.	CP009273	603700	604577
UN	404	.	CP009273	604589	604590
UN	405	.	CP009273	683532	684284
UN	406	.	CP009273	1089923	1090750
UN	407	.	CP009273	1390521	1391274
UN	408	.	CP009273	1391278	1391278
UN	409	.	CP009273	1427124	1427221
UN	410	.	CP009273	1427229	1427229
UN	411	.	CP009273	1428071	1428071
UN	412	.	CP009273	1462398	1463280
UN	413	.	CP009273	1463797	1464565
UN	414	.	CP009273	1522809	1523220
UN	415	.	CP009273	1565337	1565406
UN	416	.	CP009273	1628593	1628672
UN	417	.	CP009273	1645340	1645574
UN	418	.	CP009273	1751170	1751170
UN	419	.	CP009273	1954807	1954807
UN	420	.	CP009273	2060435	2060435
UN	421	.	CP009273	2060439	2060538
UN	422	.	CP009273	2062628	2063521
UN	423	.	CP009273	2095461	2096191
UN	424	.	CP009273	2163882	2164722
UN	425	.	CP009273	2164724	2164725
UN	426	.	CP009273	2164727	2164730
UN	427	.	CP009273	2164733	2164734
UN	428	.	CP009273	2282640	2283347
UN	429	.	CP009273	2507970	2507970
UN	430	.	CP009273	2507974	2508862
UN	431	.	CP009273	2719649	2722375
UN	432	.	CP009273	2723148	2724077
UN	433	.	CP009273	2724079	2724080
UN	434	.	CP009273	2850434	2850434
UN	435	.	CP009273	2850439	2850439
UN	436	.	CP009273	2850441	2852993
UN	437	.	CP009273	2989929	2990837
UN	438	.	CP009273	3123712	3123712
UN	439	.	CP009273	3123720	3123720
UN	440	.	CP009273	3123722	3123724
UN	441	.	CP009273	3123729	3124474
UN	442	.	CP009273	3179700	3180546
UN	443	.	CP009273	3359154	3359883
UN	444	.	CP009273	3359885	3359885
UN	445	.	CP009273	3417252	3417252
UN	446	.	CP009273	3417254	3417796
UN	447	.	CP009273	3418230	3419986
UN	448	.	CP009273	3420389	3420389
UN	449	.	CP009273	3420394	3420394
UN	450	.	CP009273	3420399	3420399
UN	451	.	CP009273	3420401	3421706
UN	452	.	CP009273	3463747	3463863
UN	453	.	CP009273	3577021	3577324
UN	454	.	CP009273	3612841	3612841
UN	455	.	CP009273	3612850	3612850
UN	456	.	CP009273	3612853	3614217
UN	457	.	CP009273	3614680	3615436
UN	458	.	CP009273	3645616	3646357
UN	459	.	CP009273	3659974	3659974
UN	460	.	CP009273	3659992	3660063
UN	461	.	CP009273	3660065	3660066
UN	462	.	CP009273	3660071	3660072
UN	463	.	CP009273	3660076	3660076
UN	464	.	CP009273	3755831	3757208
UN	465	.	CP009273	3757659	3758408
UN	466	.	CP009273	3935636	3936525
UN	467	.	CP009273	3936527	3936527
UN	468	.	CP009273	3936529	3936530
UN	469	.	CP009273	3937658	3938691
UN	470	.	CP009273	4028757	4028876
UN	471	.	CP009273	4028881	4028881
UN	472	.	CP009273	4028887	4028887
UN	473	.	CP009273	4029320	4030223
UN	474	.	CP009273	4031429	4031808
UN	475	.	CP009273	4032320	4032505
UN	476	.	CP009273	4032997	4033734
UN	477	.	CP009273	4156461	4156544
UN	478	.	CP009273	4156794	4157917
UN	479	.	CP009273	4157921	4157921
UN	480	.	CP009273	4158491	4158492
UN	481	.	CP009273	4158501	4161363
UN	482	.	CP009273	4166698	4166827
UN	483	.	CP009273	4198271	4199445
UN	484	.	CP009273	4200186	4202819
UN	485	.	CP009273	4488229	4489097
UN	486	.	CP009273	4497511	4498290
