# Supplementary material for: Mutators can drive the evolution of multi-resistance to antibiotics
Source: PLoS Genet. 2023 Jun 13;19(6):e1010791. doi: 10.1371/journal.pgen.1010791 (PMC10292718; doi:10.1371/journal.pgen.1010791)
Supplement: S2 File — (ZIP) [file pgen.1010791.s005.zip › 058826_lowC10190E2.gd]

#=GENOME_DIFF	1.0
#=CREATED	17:25:06 06 May 2022
#=PROGRAM	breseq 0.36.1 
#=COMMAND	/mnt/fls01-home01/mqbssdgg/breseq-0.36.1-Linux-x86_64/bin/breseq -r BW25113-fixed.gb -o 058826_lowC10190E2 058826_lowC10190E2_1_trimmed.fastq.gz 058826_lowC10190E2_2_trimmed.fastq.gz 058826_lowC10190E2_U1_trimmed.fastq.gz 058826_lowC10190E2_U2_trimmed.fastq.gz
#=REFSEQ	BW25113-fixed.gb
#=READSEQ	058826_lowC10190E2_1_trimmed.fastq.gz
#=READSEQ	058826_lowC10190E2_2_trimmed.fastq.gz
#=READSEQ	058826_lowC10190E2_U1_trimmed.fastq.gz
#=READSEQ	058826_lowC10190E2_U2_trimmed.fastq.gz
#=CONVERTED-BASES	441033025
#=CONVERTED-READS	1874741
#=INPUT-BASES	441083843
#=INPUT-READS	1875123
#=MAPPED-BASES	437961831
#=MAPPED-READS	1853541
SNP	1	73	CP009273	14732	T
SNP	2	74	CP009273	19617	C
INS	3	75,76	CP009273	64561	TG
SNP	4	77	CP009273	83666	G
SNP	5	78	CP009273	107258	G
SNP	6	79	CP009273	134968	A
SNP	7	80	CP009273	194152	T
SNP	8	81	CP009273	244229	T
INS	9	82	CP009273	295582	G	repeat_length=1	repeat_new_copies=6	repeat_ref_copies=5	repeat_seq=G
INS	10	83	CP009273	296512	G	repeat_length=1	repeat_new_copies=6	repeat_ref_copies=5	repeat_seq=G
SNP	11	84	CP009273	374745	G
SNP	12	86	CP009273	459253	A
SNP	13	87	CP009273	477835	G
SNP	14	88	CP009273	612240	A
DEL	15	89	CP009273	642264	1	repeat_length=1	repeat_new_copies=5	repeat_ref_copies=6	repeat_seq=C
SNP	16	90	CP009273	653353	T
SNP	17	92	CP009273	729989	G
SNP	18	94	CP009273	913653	G
DEL	19	95	CP009273	968261	1
SNP	20	96	CP009273	978938	T
SNP	21	97	CP009273	1069169	G
SNP	22	99	CP009273	1107847	G
SNP	23	100	CP009273	1211713	A
SNP	24	101	CP009273	1250206	A
SNP	25	102	CP009273	1264993	G
SNP	26	107	CP009273	1297261	G
DEL	27	108	CP009273	1378345	1	repeat_length=1	repeat_new_copies=7	repeat_ref_copies=8	repeat_seq=T
DEL	28	113	CP009273	1505045	1	repeat_length=1	repeat_new_copies=7	repeat_ref_copies=8	repeat_seq=A
SNP	29	114	CP009273	1553644	A
SNP	30	115	CP009273	1575038	C
SNP	31	116	CP009273	1623489	C
SNP	32	117	CP009273	1697966	C
INS	33	118	CP009273	1800367	A	repeat_length=1	repeat_new_copies=8	repeat_ref_copies=7	repeat_seq=A
SNP	34	119	CP009273	1813254	C
SNP	35	120	CP009273	1814935	C
SNP	36	121	CP009273	1886426	T
SNP	37	122	CP009273	1985889	A
SNP	38	123	CP009273	2106304	G
SNP	39	124	CP009273	2115911	A
SNP	40	125	CP009273	2175089	T
SNP	41	127	CP009273	2187117	A
SNP	42	128	CP009273	2189169	C
SNP	43	129	CP009273	2209804	G
SNP	44	130	CP009273	2375479	A
SNP	45	131	CP009273	2409960	A
SNP	46	132	CP009273	2454991	G
SNP	47	133	CP009273	2514419	T
SNP	48	134	CP009273	2552054	A
SNP	49	135	CP009273	2590129	A
INS	50	136	CP009273	2607979	C	repeat_length=1	repeat_new_copies=7	repeat_ref_copies=6	repeat_seq=C
SNP	51	137	CP009273	2677866	C
SNP	52	138	CP009273	2716616	C
INS	53	139	CP009273	2804502	T	repeat_length=1	repeat_new_copies=6	repeat_ref_copies=5	repeat_seq=T
SNP	54	142	CP009273	2926842	G
DEL	55	162,306	CP009273	3098346	4
DEL	56	143	CP009273	3173498	1
SNP	57	144	CP009273	3261667	C
INS	58	145,146	CP009273	3298172	CC	repeat_length=1	repeat_new_copies=9	repeat_ref_copies=7	repeat_seq=C
SNP	59	147	CP009273	3307546	A
DEL	60	148	CP009273	3394473	1
SNP	61	149	CP009273	3580957	A
SNP	62	150	CP009273	3872203	C
DEL	63	151	CP009273	3925013	1	repeat_length=1	repeat_new_copies=4	repeat_ref_copies=5	repeat_seq=T
SNP	64	152	CP009273	3964987	C
SNP	65	153	CP009273	4108556	G
SNP	66	154	CP009273	4171615	G
SNP	67	155	CP009273	4176283	A
SNP	68	156	CP009273	4342900	G
SNP	69	157	CP009273	4441478	G
SNP	70	158	CP009273	4444924	G
SNP	71	159	CP009273	4510836	G
DEL	72	160	CP009273	4596147	1	repeat_length=1	repeat_new_copies=7	repeat_ref_copies=8	repeat_seq=G
RA	73	.	CP009273	14732	0	C	T	consensus_score=284.8	frequency=1	major_base=T	major_cov=43/36	major_frequency=1.000e+00	minor_base=N	minor_cov=0/0	new_cov=43/36	polymorphism_frequency=1.000e+00	polymorphism_score=NA	prediction=consensus	ref_cov=0/0	total_cov=43/36
RA	74	.	CP009273	19617	0	T	C	consensus_score=322.8	frequency=1	major_base=C	major_cov=46/52	major_frequency=1.000e+00	minor_base=N	minor_cov=0/0	new_cov=46/52	polymorphism_frequency=1.000e+00	polymorphism_score=NA	prediction=consensus	ref_cov=0/0	total_cov=46/52
RA	75	.	CP009273	64558	1	.	G	bias_e_value=681608	bias_p_value=0.147169	consensus_score=281.9	fisher_strand_p_value=0.0344733	frequency=1	ks_quality_p_value=0.970876	major_base=G	major_cov=58/26	major_frequency=9.655e-01	minor_base=.	minor_cov=0/3	new_cov=58/26	polymorphism_frequency=9.655e-01	polymorphism_score=4.4	prediction=consensus	ref_cov=0/3	total_cov=59/29
RA	76	.	CP009273	64558	2	.	T	bias_e_value=658573	bias_p_value=0.142195	consensus_score=305.3	fisher_strand_p_value=0.0332981	frequency=1	ks_quality_p_value=0.961458	major_base=T	major_cov=59/26	major_frequency=9.659e-01	minor_base=.	minor_cov=0/3	new_cov=59/26	polymorphism_frequency=9.659e-01	polymorphism_score=3.5	prediction=consensus	ref_cov=0/3	total_cov=59/29
RA	77	.	CP009273	83666	0	A	G	consensus_score=440.4	frequency=1	major_base=G	major_cov=72/57	major_frequency=1.000e+00	minor_base=N	minor_cov=0/0	new_cov=72/57	polymorphism_frequency=1.000e+00	polymorphism_score=NA	prediction=consensus	ref_cov=0/0	total_cov=72/57
RA	78	.	CP009273	107258	0	A	G	consensus_score=223.0	frequency=1	major_base=G	major_cov=34/39	major_frequency=1.000e+00	minor_base=N	minor_cov=0/0	new_cov=34/39	polymorphism_frequency=1.000e+00	polymorphism_score=NA	prediction=consensus	ref_cov=0/0	total_cov=34/39
RA	79	.	CP009273	134968	0	G	A	bias_e_value=4631470	bias_p_value=1	consensus_score=360.4	fisher_strand_p_value=1	frequency=1	ks_quality_p_value=1	major_base=A	major_cov=54/52	major_frequency=9.815e-01	minor_base=T	minor_cov=1/1	new_cov=54/52	polymorphism_frequency=9.815e-01	polymorphism_score=NA	prediction=consensus	ref_cov=0/0	total_cov=55/53
RA	80	.	CP009273	194152	0	C	T	bias_e_value=3200890	bias_p_value=0.691118	consensus_score=321.1	fisher_strand_p_value=0.32967	frequency=1	ks_quality_p_value=0.988105	major_base=T	major_cov=61/29	major_frequency=9.890e-01	minor_base=A	minor_cov=0/1	new_cov=61/29	polymorphism_frequency=9.890e-01	polymorphism_score=-4.8	prediction=consensus	ref_cov=0/0	total_cov=61/31
RA	81	.	CP009273	244229	0	C	T	consensus_score=350.8	frequency=1	major_base=T	major_cov=37/58	major_frequency=1.000e+00	minor_base=N	minor_cov=0/0	new_cov=37/58	polymorphism_frequency=1.000e+00	polymorphism_score=NA	prediction=consensus	ref_cov=0/0	total_cov=37/58
RA	82	.	CP009273	295582	1	.	G	consensus_score=183.4	frequency=1	major_base=G	major_cov=21/34	major_frequency=1.000e+00	minor_base=N	minor_cov=0/0	new_cov=21/34	polymorphism_frequency=1.000e+00	polymorphism_score=NA	prediction=consensus	ref_cov=0/0	total_cov=21/34
RA	83	.	CP009273	296512	1	.	G	bias_e_value=3868890	bias_p_value=0.835348	consensus_score=204.5	fisher_strand_p_value=0.496528	frequency=1	ks_quality_p_value=0.975113	major_base=G	major_cov=33/29	major_frequency=9.688e-01	minor_base=.	minor_cov=2/0	new_cov=33/29	polymorphism_frequency=9.688e-01	polymorphism_score=0.8	prediction=consensus	ref_cov=2/0	total_cov=35/29
RA	84	.	CP009273	374745	0	A	G	bias_e_value=3884630	bias_p_value=0.838748	consensus_score=302.9	fisher_strand_p_value=0.488889	frequency=1	ks_quality_p_value=1	major_base=G	major_cov=43/46	major_frequency=9.889e-01	minor_base=T	minor_cov=1/0	new_cov=43/46	polymorphism_frequency=9.889e-01	polymorphism_score=NA	prediction=consensus	ref_cov=0/0	total_cov=44/46
RA	85	.	CP009273	375478	1	.	G	bias_e_value=2033970	bias_p_value=0.439163	consensus_reject=FREQUENCY_CUTOFF	consensus_score=179.5	fisher_strand_p_value=0.152432	frequency=7.500e-01	ks_quality_p_value=1	major_base=G	major_cov=56/1	major_frequency=7.500e-01	minor_base=.	minor_cov=17/2	new_cov=56/1	polymorphism_frequency=7.500e-01	polymorphism_score=72.3	prediction=polymorphism	ref_cov=17/2	total_cov=73/3
RA	86	.	CP009273	459253	0	G	A	bias_e_value=4631470	bias_p_value=1	consensus_score=279.6	fisher_strand_p_value=1	frequency=1	ks_quality_p_value=0.999649	major_base=A	major_cov=42/33	major_frequency=9.868e-01	minor_base=C	minor_cov=1/0	new_cov=42/33	polymorphism_frequency=9.868e-01	polymorphism_score=-6.4	prediction=consensus	ref_cov=0/0	total_cov=43/33
RA	87	.	CP009273	477835	0	A	G	consensus_score=343.0	frequency=1	major_base=G	major_cov=56/45	major_frequency=1.000e+00	minor_base=N	minor_cov=0/0	new_cov=56/45	polymorphism_frequency=1.000e+00	polymorphism_score=NA	prediction=consensus	ref_cov=0/0	total_cov=56/45
RA	88	.	CP009273	612240	0	G	A	consensus_score=222.1	frequency=1	major_base=A	major_cov=21/42	major_frequency=1.000e+00	minor_base=N	minor_cov=0/0	new_cov=21/42	polymorphism_frequency=1.000e+00	polymorphism_score=NA	prediction=consensus	ref_cov=0/0	total_cov=21/42
RA	89	.	CP009273	642264	0	C	.	bias_e_value=885160	bias_p_value=0.191119	consensus_score=385.4	fisher_strand_p_value=0.0514561	frequency=1	ks_quality_p_value=0.916014	major_base=.	major_cov=47/38	major_frequency=9.239e-01	minor_base=C	minor_cov=1/6	new_cov=47/38	polymorphism_frequency=9.239e-01	polymorphism_score=24.0	prediction=consensus	ref_cov=1/6	total_cov=48/44
RA	90	.	CP009273	653353	0	C	T	bias_e_value=3258230	bias_p_value=0.703498	consensus_score=321.4	fisher_strand_p_value=0.336957	frequency=1	ks_quality_p_value=1	major_base=T	major_cov=61/30	major_frequency=9.891e-01	minor_base=A	minor_cov=0/1	new_cov=61/30	polymorphism_frequency=9.891e-01	polymorphism_score=NA	prediction=consensus	ref_cov=0/0	total_cov=61/31
RA	91	.	CP009273	729946	0	A	G	bias_e_value=3613930	bias_p_value=0.7803	consensus_reject=FREQUENCY_CUTOFF	consensus_score=202.7	fisher_strand_p_value=0.534751	frequency=2.519e-01	ks_quality_p_value=0.776736	major_base=A	major_cov=67/34	major_frequency=7.481e-01	minor_base=G	minor_cov=20/14	new_cov=20/14	polymorphism_frequency=2.519e-01	polymorphism_score=103.9	prediction=polymorphism	ref_cov=67/34	total_cov=89/48
RA	92	.	CP009273	729989	0	A	G	bias_e_value=4631470	bias_p_value=0.999999	consensus_score=311.7	fisher_strand_p_value=1	frequency=1	ks_quality_p_value=0.998697	major_base=G	major_cov=75/42	major_frequency=9.915e-01	minor_base=A	minor_cov=1/0	new_cov=75/42	polymorphism_frequency=9.915e-01	polymorphism_score=-3.9	prediction=consensus	ref_cov=1/0	total_cov=76/42
RA	93	.	CP009273	732119	0	C	T	bias_e_value=480449	bias_p_value=0.103736	consensus_reject=FREQUENCY_CUTOFF	consensus_score=157.5	fisher_strand_p_value=1	frequency=2.169e-01	ks_quality_p_value=0.0214172	major_base=C	major_cov=26/39	major_frequency=7.831e-01	minor_base=T	minor_cov=7/11	new_cov=7/11	polymorphism_frequency=2.169e-01	polymorphism_score=54.8	prediction=polymorphism	ref_cov=26/39	total_cov=41/50
RA	94	.	CP009273	913653	0	A	G	consensus_score=267.4	frequency=1	major_base=G	major_cov=38/44	major_frequency=1.000e+00	minor_base=N	minor_cov=0/0	new_cov=38/44	polymorphism_frequency=1.000e+00	polymorphism_score=NA	prediction=consensus	ref_cov=0/0	total_cov=38/44
RA	95	.	CP009273	968261	0	C	.	bias_e_value=3638570	bias_p_value=0.78562	consensus_score=240.1	fisher_strand_p_value=0.442308	frequency=1	ks_quality_p_value=0.952881	major_base=.	major_cov=29/22	major_frequency=9.808e-01	minor_base=C	minor_cov=0/1	new_cov=29/22	polymorphism_frequency=9.808e-01	polymorphism_score=-2.1	prediction=consensus	ref_cov=0/1	total_cov=29/23
RA	96	.	CP009273	978938	0	C	T	bias_e_value=4062370	bias_p_value=0.877123	consensus_score=462.2	fisher_strand_p_value=0.547189	frequency=1	ks_quality_p_value=1	major_base=T	major_cov=45/85	major_frequency=9.848e-01	minor_base=A	minor_cov=0/2	new_cov=45/85	polymorphism_frequency=9.848e-01	polymorphism_score=NA	prediction=consensus	ref_cov=0/0	total_cov=45/87
RA	97	.	CP009273	1069169	0	A	G	consensus_score=289.0	frequency=1	major_base=G	major_cov=48/39	major_frequency=1.000e+00	minor_base=N	minor_cov=0/0	new_cov=48/39	polymorphism_frequency=1.000e+00	polymorphism_score=NA	prediction=consensus	ref_cov=0/0	total_cov=48/39
RA	98	.	CP009273	1092574	0	C	A	bias_e_value=4631470	bias_p_value=1	consensus_reject=FREQUENCY_CUTOFF	consensus_score=33.7	fisher_strand_p_value=1	frequency=2.857e-01	ks_quality_p_value=1	major_base=C	major_cov=6/19	major_frequency=7.143e-01	minor_base=A	minor_cov=2/8	new_cov=2/8	polymorphism_frequency=2.857e-01	polymorphism_score=18.1	prediction=polymorphism	ref_cov=6/19	total_cov=8/27
RA	99	.	CP009273	1107847	0	A	G	consensus_score=317.7	frequency=1	major_base=G	major_cov=33/64	major_frequency=1.000e+00	minor_base=N	minor_cov=0/0	new_cov=33/64	polymorphism_frequency=1.000e+00	polymorphism_score=NA	prediction=consensus	ref_cov=0/0	total_cov=33/64
RA	100	.	CP009273	1211713	0	G	A	consensus_score=531.4	frequency=1	major_base=A	major_cov=93/51	major_frequency=1.000e+00	minor_base=N	minor_cov=0/0	new_cov=93/51	polymorphism_frequency=1.000e+00	polymorphism_score=NA	prediction=consensus	ref_cov=0/0	total_cov=93/51
RA	101	.	CP009273	1250206	0	G	A	consensus_score=316.5	frequency=1	major_base=A	major_cov=57/28	major_frequency=1.000e+00	minor_base=N	minor_cov=0/0	new_cov=57/28	polymorphism_frequency=1.000e+00	polymorphism_score=NA	prediction=consensus	ref_cov=0/0	total_cov=57/28
RA	102	.	CP009273	1264993	0	A	G	bias_e_value=4210110	bias_p_value=0.909024	consensus_score=90.0	fisher_strand_p_value=0.60499	frequency=1	ks_quality_p_value=1	major_base=G	major_cov=18/17	major_frequency=8.974e-01	minor_base=A	minor_cov=1/3	new_cov=18/17	polymorphism_frequency=8.974e-01	polymorphism_score=4.4	prediction=consensus	ref_cov=1/3	total_cov=22/20
RA	103	.	CP009273	1265030	0	G	T	bias_e_value=4428610	bias_p_value=0.956199	consensus_reject=FREQUENCY_CUTOFF	consensus_score=66.3	fisher_strand_p_value=0.719017	frequency=2.326e-01	ks_quality_p_value=1	major_base=G	major_cov=22/11	major_frequency=7.674e-01	minor_base=T	minor_cov=6/4	new_cov=6/4	polymorphism_frequency=2.326e-01	polymorphism_score=14.6	prediction=polymorphism	ref_cov=22/11	total_cov=28/15
RA	104	.	CP009273	1266001	0	G	T	bias_e_value=4355540	bias_p_value=0.940423	consensus_reject=FREQUENCY_CUTOFF	consensus_score=249.1	fisher_strand_p_value=0.675304	frequency=2.180e-01	ks_quality_p_value=1	major_base=G	major_cov=53/51	major_frequency=7.820e-01	minor_base=T	minor_cov=13/16	new_cov=13/16	polymorphism_frequency=2.180e-01	polymorphism_score=57.3	prediction=polymorphism	ref_cov=53/51	total_cov=66/67
RA	105	.	CP009273	1282287	0	T	A	bias_e_value=4622620	bias_p_value=0.998089	consensus_reject=FREQUENCY_CUTOFF	consensus_score=46.5	fisher_strand_p_value=1	frequency=2.727e-01	ks_quality_p_value=0.93882	major_base=T	major_cov=6/18	major_frequency=7.273e-01	minor_base=A	minor_cov=2/7	new_cov=2/7	polymorphism_frequency=2.727e-01	polymorphism_score=15.8	prediction=polymorphism	ref_cov=6/18	total_cov=9/25
RA	106	.	CP009273	1282605	0	G	A	bias_e_value=4276380	bias_p_value=0.923331	consensus_reject=FREQUENCY_CUTOFF	consensus_score=35.1	fisher_strand_p_value=0.634907	frequency=2.500e-01	ks_quality_p_value=1	major_base=G	major_cov=6/12	major_frequency=7.500e-01	minor_base=A	minor_cov=3/3	new_cov=3/3	polymorphism_frequency=2.500e-01	polymorphism_score=14.1	prediction=polymorphism	ref_cov=6/12	total_cov=9/21
RA	107	.	CP009273	1297261	0	A	G	consensus_score=428.1	frequency=1	major_base=G	major_cov=86/46	major_frequency=1.000e+00	minor_base=N	minor_cov=0/0	new_cov=86/46	polymorphism_frequency=1.000e+00	polymorphism_score=NA	prediction=consensus	ref_cov=0/0	total_cov=86/46
RA	108	.	CP009273	1378345	0	T	.	bias_e_value=3635990	bias_p_value=0.785061	consensus_score=424.4	fisher_strand_p_value=0.42082	frequency=1	ks_quality_p_value=1	major_base=.	major_cov=73/24	major_frequency=9.238e-01	minor_base=T	minor_cov=5/3	new_cov=73/24	polymorphism_frequency=9.238e-01	polymorphism_score=27.6	prediction=consensus	ref_cov=5/3	total_cov=78/27
RA	109	.	CP009273	1460458	0	T	C	bias_e_value=2470230	bias_p_value=0.533358	consensus_reject=FREQUENCY_CUTOFF	consensus_score=110.6	fisher_strand_p_value=0.207207	frequency=3.200e-01	ks_quality_p_value=1	major_base=T	major_cov=17/34	major_frequency=6.800e-01	minor_base=C	minor_cov=12/12	new_cov=12/12	polymorphism_frequency=3.200e-01	polymorphism_score=69.1	prediction=polymorphism	ref_cov=17/34	total_cov=38/47
RA	110	.	CP009273	1460467	0	G	A	bias_e_value=1778550	bias_p_value=0.384015	consensus_reject=FREQUENCY_CUTOFF	consensus_score=84.7	fisher_strand_p_value=0.149397	frequency=3.636e-01	ks_quality_p_value=0.833753	major_base=G	major_cov=17/32	major_frequency=6.364e-01	minor_base=A	minor_cov=15/13	new_cov=15/13	polymorphism_frequency=3.636e-01	polymorphism_score=87.2	prediction=polymorphism	ref_cov=17/32	total_cov=36/47
RA	111	.	CP009273	1460515	0	G	C	bias_e_value=834292	bias_p_value=0.180136	consensus_reject=FREQUENCY_CUTOFF	consensus_score=135.0	fisher_strand_p_value=0.0669162	frequency=2.188e-01	ks_quality_p_value=0.651323	major_base=G	major_cov=20/30	major_frequency=7.812e-01	minor_base=C	minor_cov=10/4	new_cov=10/4	polymorphism_frequency=2.188e-01	polymorphism_score=43.0	prediction=polymorphism	ref_cov=20/30	total_cov=30/34
RA	112	.	CP009273	1460986	0	G	A	bias_e_value=4497570	bias_p_value=0.971089	consensus_reject=FREQUENCY_CUTOFF	consensus_score=107.0	fisher_strand_p_value=0.769382	frequency=2.667e-01	ks_quality_p_value=1	major_base=G	major_cov=24/20	major_frequency=7.333e-01	minor_base=A	minor_cov=10/6	new_cov=10/6	polymorphism_frequency=2.667e-01	polymorphism_score=44.9	prediction=polymorphism	ref_cov=24/20	total_cov=35/34
RA	113	.	CP009273	1505045	0	A	.	bias_e_value=1323270	bias_p_value=0.285714	consensus_score=347.3	fisher_strand_p_value=0.0827653	frequency=1	ks_quality_p_value=0.984138	major_base=.	major_cov=44/32	major_frequency=9.620e-01	minor_base=A	minor_cov=0/3	new_cov=44/32	polymorphism_frequency=9.620e-01	polymorphism_score=6.9	prediction=consensus	ref_cov=0/3	total_cov=44/35
RA	114	.	CP009273	1553644	0	G	A	consensus_score=390.6	frequency=1	major_base=A	major_cov=68/38	major_frequency=1.000e+00	minor_base=N	minor_cov=0/0	new_cov=68/38	polymorphism_frequency=1.000e+00	polymorphism_score=NA	prediction=consensus	ref_cov=0/0	total_cov=68/38
RA	115	.	CP009273	1575038	0	T	C	consensus_score=184.6	frequency=1	major_base=C	major_cov=32/27	major_frequency=1.000e+00	minor_base=N	minor_cov=0/0	new_cov=32/27	polymorphism_frequency=1.000e+00	polymorphism_score=NA	prediction=consensus	ref_cov=0/0	total_cov=32/27
RA	116	.	CP009273	1623489	0	T	C	consensus_score=241.5	frequency=1	major_base=C	major_cov=43/29	major_frequency=1.000e+00	minor_base=N	minor_cov=0/0	new_cov=43/29	polymorphism_frequency=1.000e+00	polymorphism_score=NA	prediction=consensus	ref_cov=0/0	total_cov=43/29
RA	117	.	CP009273	1697966	0	T	C	consensus_score=285.6	frequency=1	major_base=C	major_cov=50/36	major_frequency=1.000e+00	minor_base=N	minor_cov=0/0	new_cov=50/36	polymorphism_frequency=1.000e+00	polymorphism_score=NA	prediction=consensus	ref_cov=0/0	total_cov=50/36
RA	118	.	CP009273	1800367	1	.	A	bias_e_value=211654	bias_p_value=0.0456992	consensus_score=221.5	fisher_strand_p_value=0.00780842	frequency=1	ks_quality_p_value=1	major_base=A	major_cov=17/46	major_frequency=9.403e-01	minor_base=.	minor_cov=4/0	new_cov=17/46	polymorphism_frequency=9.403e-01	polymorphism_score=7.3	prediction=consensus	ref_cov=4/0	total_cov=21/46
RA	119	.	CP009273	1813254	0	T	C	consensus_score=290.7	frequency=1	major_base=C	major_cov=52/39	major_frequency=1.000e+00	minor_base=N	minor_cov=0/0	new_cov=52/39	polymorphism_frequency=1.000e+00	polymorphism_score=NA	prediction=consensus	ref_cov=0/0	total_cov=52/39
RA	120	.	CP009273	1814935	0	T	C	consensus_score=298.7	frequency=1	major_base=C	major_cov=31/57	major_frequency=1.000e+00	minor_base=N	minor_cov=0/0	new_cov=31/57	polymorphism_frequency=1.000e+00	polymorphism_score=NA	prediction=consensus	ref_cov=0/0	total_cov=31/57
RA	121	.	CP009273	1886426	0	C	T	consensus_score=253.0	frequency=1	major_base=T	major_cov=31/40	major_frequency=1.000e+00	minor_base=N	minor_cov=0/0	new_cov=31/40	polymorphism_frequency=1.000e+00	polymorphism_score=NA	prediction=consensus	ref_cov=0/0	total_cov=31/40
RA	122	.	CP009273	1985889	0	G	A	bias_e_value=4631470	bias_p_value=1	consensus_score=327.1	fisher_strand_p_value=1	frequency=1	ks_quality_p_value=1	major_base=A	major_cov=42/51	major_frequency=9.894e-01	minor_base=C	minor_cov=0/1	new_cov=42/51	polymorphism_frequency=9.894e-01	polymorphism_score=NA	prediction=consensus	ref_cov=0/0	total_cov=42/52
RA	123	.	CP009273	2106304	0	A	G	bias_e_value=4631470	bias_p_value=1	consensus_score=299.5	fisher_strand_p_value=1	frequency=1	ks_quality_p_value=1	major_base=G	major_cov=47/44	major_frequency=9.891e-01	minor_base=T	minor_cov=1/0	new_cov=47/44	polymorphism_frequency=9.891e-01	polymorphism_score=NA	prediction=consensus	ref_cov=0/0	total_cov=48/44
RA	124	.	CP009273	2115911	0	G	A	consensus_score=243.5	frequency=1	major_base=A	major_cov=39/30	major_frequency=1.000e+00	minor_base=N	minor_cov=0/0	new_cov=39/30	polymorphism_frequency=1.000e+00	polymorphism_score=NA	prediction=consensus	ref_cov=0/0	total_cov=39/30
RA	125	.	CP009273	2175089	0	C	T	bias_e_value=4631470	bias_p_value=1	consensus_score=222.7	fisher_strand_p_value=1	frequency=1	ks_quality_p_value=1	major_base=T	major_cov=30/32	major_frequency=9.841e-01	minor_base=A	minor_cov=0/1	new_cov=30/32	polymorphism_frequency=9.841e-01	polymorphism_score=NA	prediction=consensus	ref_cov=0/0	total_cov=31/33
RA	126	.	CP009273	2178908	0	T	G	bias_e_value=0.000111148	bias_p_value=2.39985e-11	consensus_reject=FREQUENCY_CUTOFF	consensus_score=165.5	fisher_strand_p_value=8.32878e-13	frequency=3.333e-01	ks_quality_p_value=1	major_base=T	major_cov=29/49	major_frequency=6.667e-01	minor_base=G	minor_cov=39/0	new_cov=39/0	polymorphism_frequency=3.333e-01	polymorphism_score=36.2	prediction=polymorphism	ref_cov=29/49	total_cov=68/49
RA	127	.	CP009273	2187117	0	G	A	bias_e_value=4631470	bias_p_value=1	consensus_score=413.5	fisher_strand_p_value=1	frequency=1	ks_quality_p_value=1	major_base=A	major_cov=47/67	major_frequency=9.913e-01	minor_base=C	minor_cov=0/1	new_cov=47/67	polymorphism_frequency=9.913e-01	polymorphism_score=NA	prediction=consensus	ref_cov=0/0	total_cov=47/68
RA	128	.	CP009273	2189169	0	T	C	consensus_score=300.7	frequency=1	major_base=C	major_cov=43/46	major_frequency=1.000e+00	minor_base=N	minor_cov=0/0	new_cov=43/46	polymorphism_frequency=1.000e+00	polymorphism_score=NA	prediction=consensus	ref_cov=0/0	total_cov=43/46
RA	129	.	CP009273	2209804	0	A	G	consensus_score=247.1	frequency=1	major_base=G	major_cov=33/42	major_frequency=1.000e+00	minor_base=N	minor_cov=0/0	new_cov=33/42	polymorphism_frequency=1.000e+00	polymorphism_score=NA	prediction=consensus	ref_cov=0/0	total_cov=33/42
RA	130	.	CP009273	2375479	0	G	A	consensus_score=408.8	frequency=1	major_base=A	major_cov=40/73	major_frequency=1.000e+00	minor_base=N	minor_cov=0/0	new_cov=40/73	polymorphism_frequency=1.000e+00	polymorphism_score=NA	prediction=consensus	ref_cov=0/0	total_cov=40/73
RA	131	.	CP009273	2409960	0	G	A	consensus_score=261.7	frequency=1	major_base=A	major_cov=40/32	major_frequency=1.000e+00	minor_base=N	minor_cov=0/0	new_cov=40/32	polymorphism_frequency=1.000e+00	polymorphism_score=NA	prediction=consensus	ref_cov=0/0	total_cov=40/32
RA	132	.	CP009273	2454991	0	A	G	consensus_score=413.5	frequency=1	major_base=G	major_cov=53/69	major_frequency=1.000e+00	minor_base=N	minor_cov=0/0	new_cov=53/69	polymorphism_frequency=1.000e+00	polymorphism_score=NA	prediction=consensus	ref_cov=0/0	total_cov=53/69
RA	133	.	CP009273	2514419	0	G	T	bias_e_value=3661560	bias_p_value=0.790582	consensus_score=201.0	fisher_strand_p_value=0.433333	frequency=1	ks_quality_p_value=0.985975	major_base=T	major_cov=25/34	major_frequency=9.833e-01	minor_base=G	minor_cov=1/0	new_cov=25/34	polymorphism_frequency=9.833e-01	polymorphism_score=-5.8	prediction=consensus	ref_cov=1/0	total_cov=26/34
RA	134	.	CP009273	2552054	0	G	A	consensus_score=209.6	frequency=1	major_base=A	major_cov=27/35	major_frequency=1.000e+00	minor_base=N	minor_cov=0/0	new_cov=27/35	polymorphism_frequency=1.000e+00	polymorphism_score=NA	prediction=consensus	ref_cov=0/0	total_cov=27/35
RA	135	.	CP009273	2590129	0	G	A	consensus_score=283.4	frequency=1	major_base=A	major_cov=54/23	major_frequency=1.000e+00	minor_base=N	minor_cov=0/0	new_cov=54/23	polymorphism_frequency=1.000e+00	polymorphism_score=NA	prediction=consensus	ref_cov=0/0	total_cov=54/23
RA	136	.	CP009273	2607979	1	.	C	bias_e_value=4625500	bias_p_value=0.998711	consensus_score=282.7	fisher_strand_p_value=1	frequency=1	ks_quality_p_value=0.949652	major_base=C	major_cov=43/44	major_frequency=9.775e-01	minor_base=.	minor_cov=1/1	new_cov=43/44	polymorphism_frequency=9.775e-01	polymorphism_score=0.6	prediction=consensus	ref_cov=1/1	total_cov=44/45
RA	137	.	CP009273	2677866	0	T	C	consensus_score=284.5	frequency=1	major_base=C	major_cov=53/34	major_frequency=1.000e+00	minor_base=N	minor_cov=0/0	new_cov=53/34	polymorphism_frequency=1.000e+00	polymorphism_score=NA	prediction=consensus	ref_cov=0/0	total_cov=53/34
RA	138	.	CP009273	2716616	0	T	C	consensus_score=412.6	frequency=1	major_base=C	major_cov=66/54	major_frequency=1.000e+00	minor_base=N	minor_cov=0/0	new_cov=66/54	polymorphism_frequency=1.000e+00	polymorphism_score=NA	prediction=consensus	ref_cov=0/0	total_cov=66/54
RA	139	.	CP009273	2804502	1	.	T	bias_e_value=2849260	bias_p_value=0.615195	consensus_score=256.8	fisher_strand_p_value=0.263699	frequency=1	ks_quality_p_value=1	major_base=T	major_cov=30/40	major_frequency=9.589e-01	minor_base=.	minor_cov=0/3	new_cov=30/40	polymorphism_frequency=9.589e-01	polymorphism_score=3.5	prediction=consensus	ref_cov=0/3	total_cov=30/43
RA	140	.	CP009273	2811683	0	G	A	bias_e_value=2909530	bias_p_value=0.628209	consensus_reject=FREQUENCY_CUTOFF	consensus_score=84.1	fisher_strand_p_value=0.273599	frequency=2.174e-01	ks_quality_p_value=1	major_base=G	major_cov=16/20	major_frequency=7.826e-01	minor_base=A	minor_cov=2/8	new_cov=2/8	polymorphism_frequency=2.174e-01	polymorphism_score=22.0	prediction=polymorphism	ref_cov=16/20	total_cov=18/33
RA	141	.	CP009273	2811690	0	G	T	bias_e_value=261472	bias_p_value=0.0564556	consensus_reject=FREQUENCY_CUTOFF	consensus_score=75.6	fisher_strand_p_value=0.0100878	frequency=3.158e-01	ks_quality_p_value=1	major_base=G	major_cov=21/18	major_frequency=6.842e-01	minor_base=T	minor_cov=3/15	new_cov=3/15	polymorphism_frequency=3.158e-01	polymorphism_score=22.1	prediction=polymorphism	ref_cov=21/18	total_cov=24/33
RA	142	.	CP009273	2926842	0	A	G	consensus_score=427.3	frequency=1	major_base=G	major_cov=52/80	major_frequency=1.000e+00	minor_base=N	minor_cov=0/0	new_cov=52/80	polymorphism_frequency=1.000e+00	polymorphism_score=NA	prediction=consensus	ref_cov=0/0	total_cov=52/80
RA	143	.	CP009273	3173498	0	G	.	bias_e_value=3887520	bias_p_value=0.839371	consensus_score=266.9	fisher_strand_p_value=0.495032	frequency=1	ks_quality_p_value=0.989352	major_base=.	major_cov=27/30	major_frequency=9.661e-01	minor_base=G	minor_cov=0/2	new_cov=27/30	polymorphism_frequency=9.661e-01	polymorphism_score=2.3	prediction=consensus	ref_cov=0/2	total_cov=27/32
RA	144	.	CP009273	3261667	0	T	C	bias_e_value=3883800	bias_p_value=0.838567	consensus_score=288.0	fisher_strand_p_value=0.488636	frequency=1	ks_quality_p_value=1	major_base=C	major_cov=45/42	major_frequency=9.886e-01	minor_base=A	minor_cov=0/1	new_cov=45/42	polymorphism_frequency=9.886e-01	polymorphism_score=NA	prediction=consensus	ref_cov=0/0	total_cov=45/43
RA	145	.	CP009273	3298172	1	.	C	bias_e_value=3356080	bias_p_value=0.724625	consensus_score=182.4	fisher_strand_p_value=0.357143	frequency=1	ks_quality_p_value=0.999351	major_base=C	major_cov=36/19	major_frequency=9.821e-01	minor_base=.	minor_cov=0/1	new_cov=36/19	polymorphism_frequency=9.821e-01	polymorphism_score=-2.8	prediction=consensus	ref_cov=0/1	total_cov=36/20
RA	146	.	CP009273	3298172	2	.	C	bias_e_value=3267710	bias_p_value=0.705546	consensus_score=170.7	fisher_strand_p_value=0.357143	frequency=1	ks_quality_p_value=0.948762	major_base=C	major_cov=36/19	major_frequency=9.821e-01	minor_base=.	minor_cov=0/1	new_cov=36/19	polymorphism_frequency=9.821e-01	polymorphism_score=-2.8	prediction=consensus	ref_cov=0/1	total_cov=36/20
RA	147	.	CP009273	3307546	0	G	A	bias_e_value=2990530	bias_p_value=0.645699	consensus_score=305.2	fisher_strand_p_value=0.287356	frequency=1	ks_quality_p_value=1	major_base=A	major_cov=24/62	major_frequency=9.885e-01	minor_base=T	minor_cov=1/0	new_cov=24/62	polymorphism_frequency=9.885e-01	polymorphism_score=NA	prediction=consensus	ref_cov=0/1	total_cov=25/64
RA	148	.	CP009273	3394473	0	G	.	bias_e_value=882735	bias_p_value=0.190595	consensus_score=571.8	fisher_strand_p_value=0.0469632	frequency=1	ks_quality_p_value=1	major_base=.	major_cov=69/53	major_frequency=9.457e-01	minor_base=G	minor_cov=1/6	new_cov=69/53	polymorphism_frequency=9.457e-01	polymorphism_score=23.3	prediction=consensus	ref_cov=1/6	total_cov=70/59
RA	149	.	CP009273	3580957	0	G	A	consensus_score=154.1	frequency=1	major_base=A	major_cov=33/16	major_frequency=1.000e+00	minor_base=N	minor_cov=0/0	new_cov=33/16	polymorphism_frequency=1.000e+00	polymorphism_score=NA	prediction=consensus	ref_cov=0/0	total_cov=33/16
RA	150	.	CP009273	3872203	0	T	C	consensus_score=357.8	frequency=1	major_base=C	major_cov=54/53	major_frequency=1.000e+00	minor_base=N	minor_cov=0/0	new_cov=54/53	polymorphism_frequency=1.000e+00	polymorphism_score=NA	prediction=consensus	ref_cov=0/0	total_cov=54/53
RA	151	.	CP009273	3925013	0	T	.	bias_e_value=4287220	bias_p_value=0.925672	consensus_score=333.9	fisher_strand_p_value=0.640107	frequency=1	ks_quality_p_value=1	major_base=.	major_cov=43/31	major_frequency=9.487e-01	minor_base=T	minor_cov=3/1	new_cov=43/31	polymorphism_frequency=9.487e-01	polymorphism_score=10.0	prediction=consensus	ref_cov=3/1	total_cov=46/32
RA	152	.	CP009273	3964987	0	T	C	consensus_score=287.4	frequency=1	major_base=C	major_cov=40/47	major_frequency=1.000e+00	minor_base=N	minor_cov=0/0	new_cov=40/47	polymorphism_frequency=1.000e+00	polymorphism_score=NA	prediction=consensus	ref_cov=0/0	total_cov=40/47
RA	153	.	CP009273	4108556	0	A	G	consensus_score=269.7	frequency=1	major_base=G	major_cov=45/38	major_frequency=1.000e+00	minor_base=N	minor_cov=0/0	new_cov=45/38	polymorphism_frequency=1.000e+00	polymorphism_score=NA	prediction=consensus	ref_cov=0/0	total_cov=45/38
RA	154	.	CP009273	4171615	0	A	G	consensus_score=374.2	frequency=1	major_base=G	major_cov=47/65	major_frequency=1.000e+00	minor_base=N	minor_cov=0/0	new_cov=47/65	polymorphism_frequency=1.000e+00	polymorphism_score=NA	prediction=consensus	ref_cov=0/0	total_cov=47/65
RA	155	.	CP009273	4176283	0	G	A	bias_e_value=3887640	bias_p_value=0.839396	consensus_score=346.6	fisher_strand_p_value=0.489796	frequency=1	ks_quality_p_value=1	major_base=A	major_cov=50/47	major_frequency=9.898e-01	minor_base=T	minor_cov=0/1	new_cov=50/47	polymorphism_frequency=9.898e-01	polymorphism_score=NA	prediction=consensus	ref_cov=0/0	total_cov=50/48
RA	156	.	CP009273	4342900	0	A	G	bias_e_value=4631470	bias_p_value=1	consensus_score=244.7	fisher_strand_p_value=1	frequency=1	ks_quality_p_value=1	major_base=G	major_cov=39/38	major_frequency=9.872e-01	minor_base=T	minor_cov=0/1	new_cov=39/38	polymorphism_frequency=9.872e-01	polymorphism_score=NA	prediction=consensus	ref_cov=0/0	total_cov=39/39
RA	157	.	CP009273	4441478	0	A	G	bias_e_value=3519490	bias_p_value=0.759907	consensus_score=176.3	fisher_strand_p_value=0.392857	frequency=1	ks_quality_p_value=1	major_base=G	major_cov=21/34	major_frequency=9.821e-01	minor_base=T	minor_cov=1/0	new_cov=21/34	polymorphism_frequency=9.821e-01	polymorphism_score=NA	prediction=consensus	ref_cov=0/0	total_cov=22/34
RA	158	.	CP009273	4444924	0	A	G	consensus_score=368.2	frequency=1	major_base=G	major_cov=53/58	major_frequency=1.000e+00	minor_base=N	minor_cov=0/0	new_cov=53/58	polymorphism_frequency=1.000e+00	polymorphism_score=NA	prediction=consensus	ref_cov=0/0	total_cov=53/58
RA	159	.	CP009273	4510836	0	A	G	consensus_score=349.4	frequency=1	major_base=G	major_cov=50/56	major_frequency=1.000e+00	minor_base=N	minor_cov=0/0	new_cov=50/56	polymorphism_frequency=1.000e+00	polymorphism_score=NA	prediction=consensus	ref_cov=0/0	total_cov=50/56
RA	160	.	CP009273	4596147	0	G	.	bias_e_value=5671.76	bias_p_value=0.00122461	consensus_score=225.5	fisher_strand_p_value=0.000135225	frequency=1	ks_quality_p_value=0.904837	major_base=.	major_cov=38/26	major_frequency=8.000e-01	minor_base=G	minor_cov=1/15	new_cov=38/26	polymorphism_frequency=8.000e-01	polymorphism_score=70.9	prediction=consensus	ref_cov=1/15	total_cov=39/41
MC	161	.	CP009273	2850435	2853079	0	0	left_inside_cov=28	left_outside_cov=29	right_inside_cov=27	right_outside_cov=29
MC	162	.	CP009273	3098346	3098349	0	0	left_inside_cov=0	left_outside_cov=88	right_inside_cov=1	right_outside_cov=89
JC	163	.	CP009273	1	1	CP009273	4631469	-1	0	alignment_overlap=0	circular_chromosome=1	coverage_minus=55	coverage_plus=23	flanking_left=251	flanking_right=251	frequency=1	junction_possible_overlap_registers=234	key=CP009273__1__1__CP009273__4631469__-1__0____251__251__0__0	max_left=245	max_left_minus=245	max_left_plus=242	max_min_left=117	max_min_left_minus=115	max_min_left_plus=117	max_min_right=121	max_min_right_minus=121	max_min_right_plus=116	max_pos_hash_score=468	max_right=248	max_right_minus=215	max_right_plus=248	neg_log10_pos_hash_p_value=0.4	new_junction_coverage=0.86	new_junction_read_count=81	polymorphism_frequency=1.000e+00	pos_hash_score=53	prediction=consensus	side_1_annotate_key=gene	side_1_continuation=0	side_1_coverage=0.00	side_1_overlap=0	side_1_possible_overlap_registers=234	side_1_read_count=0	side_1_redundant=0	side_2_annotate_key=gene	side_2_continuation=0	side_2_coverage=0.00	side_2_overlap=0	side_2_possible_overlap_registers=234	side_2_read_count=0	side_2_redundant=0	total_non_overlap_reads=78
JC	164	.	CP009273	15390	-1	CP009273	16740	1	0	alignment_overlap=12	coverage_minus=2	coverage_plus=1	flanking_left=251	flanking_right=251	frequency=3.424e-02	junction_possible_overlap_registers=222	key=CP009273__15390__-1__CP009273__16728__1__12____251__251__0__0	max_left=183	max_left_minus=47	max_left_plus=183	max_min_left=47	max_min_left_minus=47	max_min_left_plus=0	max_min_right=56	max_min_right_minus=0	max_min_right_plus=56	max_pos_hash_score=444	max_right=225	max_right_minus=225	max_right_plus=56	neg_log10_pos_hash_p_value=8.4	new_junction_coverage=0.03	new_junction_read_count=3	polymorphism_frequency=3.424e-02	pos_hash_score=3	prediction=polymorphism	reject=COVERAGE_EVENNESS_SKEW,FREQUENCY_CUTOFF	side_1_annotate_key=gene	side_1_continuation=0	side_1_coverage=0.78	side_1_overlap=12	side_1_possible_overlap_registers=234	side_1_read_count=73	side_1_redundant=0	side_2_annotate_key=gene	side_2_continuation=0	side_2_coverage=1.12	side_2_overlap=0	side_2_possible_overlap_registers=222	side_2_read_count=100	side_2_redundant=0	total_non_overlap_reads=3
JC	165	.	CP009273	115506	-1	CP009273	116283	1	0	alignment_overlap=11	coverage_minus=3	coverage_plus=1	flanking_left=251	flanking_right=251	frequency=3.569e-02	junction_possible_overlap_registers=223	key=CP009273__115506__-1__CP009273__116272__1__11____251__251__0__0	max_left=92	max_left_minus=92	max_left_plus=7	max_min_left=92	max_min_left_minus=92	max_min_left_plus=7	max_min_right=0	max_min_right_minus=0	max_min_right_plus=0	max_pos_hash_score=446	max_right=148	max_right_minus=148	max_right_plus=71	neg_log10_pos_hash_p_value=7.8	new_junction_coverage=0.04	new_junction_read_count=4	polymorphism_frequency=3.569e-02	pos_hash_score=4	prediction=polymorphism	reject=COVERAGE_EVENNESS_SKEW,FREQUENCY_CUTOFF	side_1_annotate_key=gene	side_1_continuation=0	side_1_coverage=1.09	side_1_overlap=11	side_1_possible_overlap_registers=234	side_1_read_count=103	side_1_redundant=0	side_2_annotate_key=gene	side_2_continuation=0	side_2_coverage=1.32	side_2_overlap=0	side_2_possible_overlap_registers=223	side_2_read_count=118	side_2_redundant=0	total_non_overlap_reads=4
JC	166	.	CP009273	122775	-1	CP009273	123316	1	0	alignment_overlap=18	coverage_minus=4	coverage_plus=2	flanking_left=251	flanking_right=251	frequency=9.353e-02	junction_possible_overlap_registers=216	key=CP009273__122775__-1__CP009273__123298__1__18____251__251__0__0	max_left=161	max_left_minus=161	max_left_plus=69	max_min_left=69	max_min_left_minus=37	max_min_left_plus=69	max_min_right=2	max_min_right_minus=2	max_min_right_plus=0	max_pos_hash_score=432	max_right=150	max_right_minus=116	max_right_plus=150	neg_log10_pos_hash_p_value=6.7	new_junction_coverage=0.07	new_junction_read_count=6	polymorphism_frequency=9.353e-02	pos_hash_score=6	prediction=polymorphism	reject=COVERAGE_EVENNESS_SKEW,FREQUENCY_CUTOFF	side_1_annotate_key=gene	side_1_continuation=0	side_1_coverage=0.65	side_1_overlap=18	side_1_possible_overlap_registers=234	side_1_read_count=61	side_1_redundant=0	side_2_annotate_key=gene	side_2_continuation=0	side_2_coverage=0.69	side_2_overlap=0	side_2_possible_overlap_registers=216	side_2_read_count=60	side_2_redundant=0	total_non_overlap_reads=6
JC	167	.	CP009273	127787	-1	CP009273	129075	1	0	alignment_overlap=11	coverage_minus=1	coverage_plus=2	flanking_left=251	flanking_right=251	frequency=3.465e-02	junction_possible_overlap_registers=223	key=CP009273__127787__-1__CP009273__129064__1__11____251__251__0__0	max_left=122	max_left_minus=122	max_left_plus=113	max_min_left=113	max_min_left_minus=0	max_min_left_plus=113	max_min_right=9	max_min_right_minus=9	max_min_right_plus=0	max_pos_hash_score=446	max_right=127	max_right_minus=9	max_right_plus=127	neg_log10_pos_hash_p_value=8.4	new_junction_coverage=0.03	new_junction_read_count=3	polymorphism_frequency=3.465e-02	pos_hash_score=3	prediction=polymorphism	reject=COVERAGE_EVENNESS_SKEW,FREQUENCY_CUTOFF	side_1_annotate_key=gene	side_1_continuation=0	side_1_coverage=0.87	side_1_overlap=11	side_1_possible_overlap_registers=234	side_1_read_count=82	side_1_redundant=0	side_2_annotate_key=gene	side_2_continuation=0	side_2_coverage=0.99	side_2_overlap=0	side_2_possible_overlap_registers=223	side_2_read_count=89	side_2_redundant=0	total_non_overlap_reads=3
JC	168	.	CP009273	132787	-1	CP009273	133613	1	0	alignment_overlap=4	coverage_minus=1	coverage_plus=2	flanking_left=251	flanking_right=251	frequency=3.089e-02	junction_possible_overlap_registers=230	key=CP009273__132787__-1__CP009273__133609__1__4____251__251__0__0	max_left=71	max_left_minus=71	max_left_plus=71	max_min_left=71	max_min_left_minus=71	max_min_left_plus=71	max_min_right=0	max_min_right_minus=0	max_min_right_plus=0	max_pos_hash_score=460	max_right=112	max_right_minus=102	max_right_plus=112	neg_log10_pos_hash_p_value=8.6	new_junction_coverage=0.03	new_junction_read_count=3	polymorphism_frequency=3.089e-02	pos_hash_score=3	prediction=polymorphism	reject=COVERAGE_EVENNESS_SKEW,FREQUENCY_CUTOFF	side_1_annotate_key=gene	side_1_continuation=0	side_1_coverage=1.08	side_1_overlap=4	side_1_possible_overlap_registers=234	side_1_read_count=102	side_1_redundant=0	side_2_annotate_key=gene	side_2_continuation=0	side_2_coverage=0.95	side_2_overlap=0	side_2_possible_overlap_registers=230	side_2_read_count=88	side_2_redundant=0	total_non_overlap_reads=3
JC	169	.	CP009273	167744	-1	CP009273	168653	1	0	alignment_overlap=8	coverage_minus=1	coverage_plus=3	flanking_left=251	flanking_right=251	frequency=4.508e-02	junction_possible_overlap_registers=226	key=CP009273__167744__-1__CP009273__168645__1__8____251__251__0__0	max_left=67	max_left_minus=67	max_left_plus=18	max_min_left=67	max_min_left_minus=67	max_min_left_plus=18	max_min_right=0	max_min_right_minus=0	max_min_right_plus=0	max_pos_hash_score=452	max_right=228	max_right_minus=132	max_right_plus=228	neg_log10_pos_hash_p_value=7.9	new_junction_coverage=0.04	new_junction_read_count=4	polymorphism_frequency=4.508e-02	pos_hash_score=4	prediction=polymorphism	reject=COVERAGE_EVENNESS_SKEW,FREQUENCY_CUTOFF	side_1_annotate_key=gene	side_1_continuation=0	side_1_coverage=1.10	side_1_overlap=8	side_1_possible_overlap_registers=234	side_1_read_count=104	side_1_redundant=0	side_2_annotate_key=gene	side_2_continuation=0	side_2_coverage=0.76	side_2_overlap=0	side_2_possible_overlap_registers=226	side_2_read_count=69	side_2_redundant=0	total_non_overlap_reads=4
JC	170	.	CP009273	180814	-1	CP009273	181957	1	0	alignment_overlap=12	coverage_minus=1	coverage_plus=2	flanking_left=251	flanking_right=251	frequency=4.849e-02	junction_possible_overlap_registers=222	key=CP009273__180814__-1__CP009273__181945__1__12____251__251__0__0	max_left=92	max_left_minus=36	max_left_plus=92	max_min_left=92	max_min_left_minus=0	max_min_left_plus=92	max_min_right=3	max_min_right_minus=3	max_min_right_plus=0	max_pos_hash_score=444	max_right=120	max_right_minus=3	max_right_plus=120	neg_log10_pos_hash_p_value=8.4	new_junction_coverage=0.04	new_junction_read_count=4	polymorphism_frequency=4.849e-02	pos_hash_score=3	prediction=polymorphism	reject=COVERAGE_EVENNESS_SKEW,FREQUENCY_CUTOFF	side_1_annotate_key=gene	side_1_continuation=0	side_1_coverage=1.04	side_1_overlap=12	side_1_possible_overlap_registers=234	side_1_read_count=98	side_1_redundant=0	side_2_annotate_key=gene	side_2_continuation=0	side_2_coverage=0.72	side_2_overlap=0	side_2_possible_overlap_registers=222	side_2_read_count=64	side_2_redundant=0	total_non_overlap_reads=3
JC	171	.	CP009273	213855	-1	CP009273	214552	1	0	alignment_overlap=12	coverage_minus=1	coverage_plus=4	flanking_left=251	flanking_right=251	frequency=5.762e-02	junction_possible_overlap_registers=222	key=CP009273__213855__-1__CP009273__214540__1__12____251__251__0__0	max_left=123	max_left_minus=91	max_left_plus=123	max_min_left=91	max_min_left_minus=91	max_min_left_plus=41	max_min_right=114	max_min_right_minus=0	max_min_right_plus=114	max_pos_hash_score=444	max_right=225	max_right_minus=148	max_right_plus=225	neg_log10_pos_hash_p_value=7.3	new_junction_coverage=0.07	new_junction_read_count=6	polymorphism_frequency=5.762e-02	pos_hash_score=5	prediction=polymorphism	reject=COVERAGE_EVENNESS_SKEW,FREQUENCY_CUTOFF	side_1_annotate_key=gene	side_1_continuation=0	side_1_coverage=1.19	side_1_overlap=12	side_1_possible_overlap_registers=234	side_1_read_count=112	side_1_redundant=0	side_2_annotate_key=gene	side_2_continuation=0	side_2_coverage=1.01	side_2_overlap=0	side_2_possible_overlap_registers=222	side_2_read_count=90	side_2_redundant=0	total_non_overlap_reads=5
JC	172	.	CP009273	235819	-1	CP009273	734340	1	-14	alignment_overlap=-14	coverage_minus=3	coverage_plus=5	flanking_left=251	flanking_right=251	frequency=7.563e-02	junction_possible_overlap_registers=220	key=CP009273__235819__-1__CP009273__734340__1__-14__TAGAAACTATCTCG__251__251__0__0	max_left=48	max_left_minus=48	max_left_plus=45	max_min_left=45	max_min_left_minus=45	max_min_left_plus=45	max_min_right=45	max_min_right_minus=45	max_min_right_plus=0	max_pos_hash_score=440	max_right=186	max_right_minus=51	max_right_plus=186	neg_log10_pos_hash_p_value=6.0	new_junction_coverage=0.09	new_junction_read_count=8	polymorphism_frequency=7.563e-02	pos_hash_score=8	prediction=polymorphism	reject=COVERAGE_EVENNESS_SKEW,FREQUENCY_CUTOFF	side_1_annotate_key=gene	side_1_continuation=0	side_1_coverage=0.86	side_1_overlap=0	side_1_possible_overlap_registers=234	side_1_read_count=81	side_1_redundant=0	side_2_annotate_key=gene	side_2_continuation=0	side_2_coverage=1.35	side_2_overlap=0	side_2_possible_overlap_registers=234	side_2_read_count=127	side_2_redundant=0	total_non_overlap_reads=8	unique_read_sequence=TAGAAACTATCTCG
JC	173	.	CP009273	238323	-1	CP009273	238945	1	0	alignment_overlap=11	coverage_minus=1	coverage_plus=2	flanking_left=251	flanking_right=251	frequency=6.308e-02	junction_possible_overlap_registers=223	key=CP009273__238323__-1__CP009273__238934__1__11____251__251__0__0	max_left=109	max_left_minus=109	max_left_plus=109	max_min_left=11	max_min_left_minus=0	max_min_left_plus=11	max_min_right=75	max_min_right_minus=75	max_min_right_plus=75	max_pos_hash_score=446	max_right=152	max_right_minus=75	max_right_plus=152	neg_log10_pos_hash_p_value=8.4	new_junction_coverage=0.06	new_junction_read_count=5	polymorphism_frequency=6.308e-02	pos_hash_score=3	prediction=polymorphism	reject=COVERAGE_EVENNESS_SKEW,FREQUENCY_CUTOFF	side_1_annotate_key=gene	side_1_continuation=0	side_1_coverage=0.79	side_1_overlap=11	side_1_possible_overlap_registers=234	side_1_read_count=74	side_1_redundant=0	side_2_annotate_key=gene	side_2_continuation=0	side_2_coverage=0.87	side_2_overlap=0	side_2_possible_overlap_registers=223	side_2_read_count=78	side_2_redundant=0	total_non_overlap_reads=3
JC	174	.	CP009273	243511	-1	CP009273	244358	1	0	alignment_overlap=10	coverage_minus=3	coverage_plus=3	flanking_left=251	flanking_right=251	frequency=5.162e-02	junction_possible_overlap_registers=224	key=CP009273__243511__-1__CP009273__244348__1__10____251__251__0__0	max_left=202	max_left_minus=202	max_left_plus=131	max_min_left=63	max_min_left_minus=50	max_min_left_plus=63	max_min_right=109	max_min_right_minus=24	max_min_right_plus=109	max_pos_hash_score=448	max_right=198	max_right_minus=191	max_right_plus=198	neg_log10_pos_hash_p_value=6.9	new_junction_coverage=0.07	new_junction_read_count=6	polymorphism_frequency=5.162e-02	pos_hash_score=6	prediction=polymorphism	reject=COVERAGE_EVENNESS_SKEW,FREQUENCY_CUTOFF	side_1_annotate_key=gene	side_1_continuation=0	side_1_coverage=1.13	side_1_overlap=10	side_1_possible_overlap_registers=234	side_1_read_count=106	side_1_redundant=0	side_2_annotate_key=gene	side_2_continuation=0	side_2_coverage=1.32	side_2_overlap=0	side_2_possible_overlap_registers=224	side_2_read_count=119	side_2_redundant=0	total_non_overlap_reads=6
JC	175	.	CP009273	256585	-1	CP009273	257731	1	0	alignment_overlap=10	coverage_minus=1	coverage_plus=3	flanking_left=251	flanking_right=251	frequency=4.221e-02	junction_possible_overlap_registers=224	key=CP009273__256585__-1__CP009273__257721__1__10____251__251__0__0	max_left=114	max_left_minus=84	max_left_plus=114	max_min_left=114	max_min_left_minus=84	max_min_left_plus=114	max_min_right=0	max_min_right_minus=0	max_min_right_plus=0	max_pos_hash_score=448	max_right=152	max_right_minus=152	max_right_plus=151	neg_log10_pos_hash_p_value=7.9	new_junction_coverage=0.04	new_junction_read_count=4	polymorphism_frequency=4.221e-02	pos_hash_score=4	prediction=polymorphism	reject=COVERAGE_EVENNESS_SKEW,FREQUENCY_CUTOFF	side_1_annotate_key=gene	side_1_continuation=0	side_1_coverage=1.12	side_1_overlap=10	side_1_possible_overlap_registers=234	side_1_read_count=105	side_1_redundant=0	side_2_annotate_key=gene	side_2_continuation=0	side_2_coverage=0.90	side_2_overlap=0	side_2_possible_overlap_registers=224	side_2_read_count=81	side_2_redundant=0	total_non_overlap_reads=4
JC	176	.	CP009273	259261	-1	CP009273	260486	1	0	alignment_overlap=13	coverage_minus=3	coverage_plus=1	flanking_left=251	flanking_right=251	frequency=3.430e-02	junction_possible_overlap_registers=221	key=CP009273__259261__-1__CP009273__260473__1__13____251__251__0__0	max_left=92	max_left_minus=92	max_left_plus=35	max_min_left=92	max_min_left_minus=92	max_min_left_plus=35	max_min_right=7	max_min_right_minus=7	max_min_right_plus=0	max_pos_hash_score=442	max_right=146	max_right_minus=146	max_right_plus=66	neg_log10_pos_hash_p_value=7.8	new_junction_coverage=0.04	new_junction_read_count=4	polymorphism_frequency=3.430e-02	pos_hash_score=4	prediction=polymorphism	reject=COVERAGE_EVENNESS_SKEW,FREQUENCY_CUTOFF	side_1_annotate_key=gene	side_1_continuation=0	side_1_coverage=1.49	side_1_overlap=13	side_1_possible_overlap_registers=234	side_1_read_count=140	side_1_redundant=0	side_2_annotate_key=gene	side_2_continuation=0	side_2_coverage=1.05	side_2_overlap=0	side_2_possible_overlap_registers=221	side_2_read_count=93	side_2_redundant=0	total_non_overlap_reads=4
JC	177	.	CP009273	259357	-1	CP009273	260388	1	0	alignment_overlap=10	coverage_minus=3	coverage_plus=2	flanking_left=251	flanking_right=251	frequency=4.205e-02	junction_possible_overlap_registers=224	key=CP009273__259357__-1__CP009273__260378__1__10____251__251__0__0	max_left=87	max_left_minus=87	max_left_plus=61	max_min_left=61	max_min_left_minus=26	max_min_left_plus=61	max_min_right=41	max_min_right_minus=41	max_min_right_plus=0	max_pos_hash_score=448	max_right=143	max_right_minus=66	max_right_plus=143	neg_log10_pos_hash_p_value=7.3	new_junction_coverage=0.06	new_junction_read_count=5	polymorphism_frequency=4.205e-02	pos_hash_score=5	prediction=polymorphism	reject=COVERAGE_EVENNESS_SKEW,FREQUENCY_CUTOFF	side_1_annotate_key=gene	side_1_continuation=0	side_1_coverage=1.54	side_1_overlap=10	side_1_possible_overlap_registers=234	side_1_read_count=145	side_1_redundant=0	side_2_annotate_key=gene	side_2_continuation=0	side_2_coverage=0.99	side_2_overlap=0	side_2_possible_overlap_registers=224	side_2_read_count=89	side_2_redundant=0	total_non_overlap_reads=5
JC	178	.	CP009273	294985	-1	CP009273	295634	1	0	alignment_overlap=0	coverage_minus=2	coverage_plus=1	flanking_left=251	flanking_right=251	frequency=4.255e-02	junction_possible_overlap_registers=234	key=CP009273__294985__-1__CP009273__295634__1__0____251__251__0__0	max_left=245	max_left_minus=245	max_left_plus=79	max_min_left=79	max_min_left_minus=79	max_min_left_plus=79	max_min_right=1	max_min_right_minus=1	max_min_right_plus=0	max_pos_hash_score=468	max_right=90	max_right_minus=86	max_right_plus=90	neg_log10_pos_hash_p_value=8.7	new_junction_coverage=0.03	new_junction_read_count=3	polymorphism_frequency=4.255e-02	pos_hash_score=3	prediction=polymorphism	reject=COVERAGE_EVENNESS_SKEW,FREQUENCY_CUTOFF	side_1_annotate_key=gene	side_1_continuation=0	side_1_coverage=0.88	side_1_overlap=0	side_1_possible_overlap_registers=234	side_1_read_count=83	side_1_redundant=0	side_2_annotate_key=gene	side_2_continuation=0	side_2_coverage=0.55	side_2_overlap=0	side_2_possible_overlap_registers=234	side_2_read_count=52	side_2_redundant=0	total_non_overlap_reads=3
JC	179	.	CP009273	360104	1	CP009273	360286	-1	0	alignment_overlap=0	coverage_minus=7	coverage_plus=10	flanking_left=251	flanking_right=251	frequency=4.000e-01	junction_possible_overlap_registers=234	key=CP009273__360104__1__CP009273__360286__-1__0____251__251__0__0	max_left=243	max_left_minus=235	max_left_plus=243	max_min_left=72	max_min_left_minus=70	max_min_left_plus=72	max_min_right=71	max_min_right_minus=16	max_min_right_plus=71	max_pos_hash_score=468	max_right=237	max_right_minus=220	max_right_plus=237	neg_log10_pos_hash_p_value=3.8	new_junction_coverage=0.18	new_junction_read_count=17	polymorphism_frequency=4.000e-01	pos_hash_score=17	prediction=polymorphism	reject=COVERAGE_EVENNESS_SKEW	side_1_annotate_key=gene	side_1_continuation=0	side_1_coverage=0.32	side_1_overlap=0	side_1_possible_overlap_registers=234	side_1_read_count=30	side_1_redundant=0	side_2_annotate_key=gene	side_2_continuation=0	side_2_coverage=0.22	side_2_overlap=0	side_2_possible_overlap_registers=234	side_2_read_count=21	side_2_redundant=0	total_non_overlap_reads=17
JC	180	.	CP009273	360104	1	CP009273	4033989	1	-6	alignment_overlap=-6	coverage_minus=2	coverage_plus=2	flanking_left=251	flanking_right=251	frequency=1.092e-01	junction_possible_overlap_registers=228	key=CP009273__360104__1__CP009273__4033989__1__-6__AATTCC__251__251__0__0	max_left=243	max_left_minus=235	max_left_plus=243	max_min_left=0	max_min_left_minus=0	max_min_left_plus=0	max_min_right=13	max_min_right_minus=10	max_min_right_plus=13	max_pos_hash_score=456	max_right=13	max_right_minus=10	max_right_plus=13	neg_log10_pos_hash_p_value=7.9	new_junction_coverage=0.04	new_junction_read_count=4	polymorphism_frequency=1.092e-01	pos_hash_score=4	prediction=polymorphism	reject=COVERAGE_EVENNESS_SKEW,FREQUENCY_CUTOFF	side_1_annotate_key=gene	side_1_continuation=0	side_1_coverage=0.33	side_1_overlap=0	side_1_possible_overlap_registers=234	side_1_read_count=31	side_1_redundant=0	side_2_annotate_key=gene	side_2_continuation=0	side_2_coverage=0.38	side_2_overlap=0	side_2_possible_overlap_registers=234	side_2_read_count=36	side_2_redundant=0	total_non_overlap_reads=4	unique_read_sequence=AATTCC
JC	181	.	CP009273	360104	1	CP009273	4161677	1	-6	alignment_overlap=-6	coverage_minus=3	coverage_plus=8	flanking_left=251	flanking_right=251	frequency=2.521e-01	junction_possible_overlap_registers=228	key=CP009273__360104__1__CP009273__4161677__1__-6__AATTCC__251__251__0__0	max_left=243	max_left_minus=235	max_left_plus=243	max_min_left=72	max_min_left_minus=20	max_min_left_plus=72	max_min_right=65	max_min_right_minus=10	max_min_right_plus=65	max_pos_hash_score=456	max_right=158	max_right_minus=158	max_right_plus=111	neg_log10_pos_hash_p_value=5.2	new_junction_coverage=0.12	new_junction_read_count=11	polymorphism_frequency=2.521e-01	pos_hash_score=11	prediction=polymorphism	reject=COVERAGE_EVENNESS_SKEW	side_1_annotate_key=gene	side_1_continuation=0	side_1_coverage=0.33	side_1_overlap=0	side_1_possible_overlap_registers=234	side_1_read_count=31	side_1_redundant=0	side_2_annotate_key=gene	side_2_continuation=0	side_2_coverage=0.38	side_2_overlap=0	side_2_possible_overlap_registers=234	side_2_read_count=36	side_2_redundant=0	total_non_overlap_reads=11	unique_read_sequence=AATTCC
JC	182	.	CP009273	360286	-1	CP009273	3416618	1	-5	alignment_overlap=-5	coverage_minus=5	coverage_plus=4	flanking_left=251	flanking_right=251	frequency=2.377e-01	junction_possible_overlap_registers=229	key=CP009273__360286__-1__CP009273__3416618__1__-5__AATTC__251__251__0__0	max_left=220	max_left_minus=117	max_left_plus=220	max_min_left=8	max_min_left_minus=4	max_min_left_plus=8	max_min_right=69	max_min_right_minus=69	max_min_right_plus=65	max_pos_hash_score=458	max_right=76	max_right_minus=76	max_right_plus=65	neg_log10_pos_hash_p_value=5.8	new_junction_coverage=0.10	new_junction_read_count=9	polymorphism_frequency=2.377e-01	pos_hash_score=9	prediction=polymorphism	reject=COVERAGE_EVENNESS_SKEW	side_1_annotate_key=gene	side_1_continuation=0	side_1_coverage=0.25	side_1_overlap=0	side_1_possible_overlap_registers=234	side_1_read_count=24	side_1_redundant=0	side_2_annotate_key=gene	side_2_continuation=0	side_2_coverage=0.37	side_2_overlap=0	side_2_possible_overlap_registers=234	side_2_read_count=35	side_2_redundant=0	total_non_overlap_reads=9	unique_read_sequence=AATTC
JC	183	.	CP009273	360286	-1	CP009273	4034161	-1	-4	alignment_overlap=-4	coverage_minus=6	coverage_plus=5	flanking_left=251	flanking_right=251	frequency=2.298e-01	junction_possible_overlap_registers=230	key=CP009273__360286__-1__CP009273__4034161__-1__-4__AATT__251__251__0__0	max_left=237	max_left_minus=237	max_left_plus=220	max_min_left=8	max_min_left_minus=4	max_min_left_plus=8	max_min_right=70	max_min_right_minus=70	max_min_right_plus=66	max_pos_hash_score=460	max_right=125	max_right_minus=77	max_right_plus=125	neg_log10_pos_hash_p_value=5.2	new_junction_coverage=0.12	new_junction_read_count=11	polymorphism_frequency=2.298e-01	pos_hash_score=11	prediction=polymorphism	reject=COVERAGE_EVENNESS_SKEW	side_1_annotate_key=gene	side_1_continuation=0	side_1_coverage=0.25	side_1_overlap=0	side_1_possible_overlap_registers=234	side_1_read_count=24	side_1_redundant=0	side_2_annotate_key=gene	side_2_continuation=0	side_2_coverage=0.54	side_2_overlap=0	side_2_possible_overlap_registers=234	side_2_read_count=51	side_2_redundant=0	total_non_overlap_reads=11	unique_read_sequence=AATT
JC	184	.	CP009273	360286	-1	CP009273	4161849	-1	-4	alignment_overlap=-4	coverage_minus=7	coverage_plus=6	flanking_left=251	flanking_right=251	frequency=2.991e-01	junction_possible_overlap_registers=230	key=CP009273__360286__-1__CP009273__4161849__-1__-4__AATT__251__251__0__0	max_left=237	max_left_minus=237	max_left_plus=220	max_min_left=43	max_min_left_minus=43	max_min_left_plus=8	max_min_right=70	max_min_right_minus=70	max_min_right_plus=66	max_pos_hash_score=460	max_right=168	max_right_minus=167	max_right_plus=168	neg_log10_pos_hash_p_value=4.7	new_junction_coverage=0.14	new_junction_read_count=13	polymorphism_frequency=2.991e-01	pos_hash_score=13	prediction=polymorphism	reject=COVERAGE_EVENNESS_SKEW	side_1_annotate_key=gene	side_1_continuation=0	side_1_coverage=0.25	side_1_overlap=0	side_1_possible_overlap_registers=234	side_1_read_count=24	side_1_redundant=0	side_2_annotate_key=gene	side_2_continuation=0	side_2_coverage=0.40	side_2_overlap=0	side_2_possible_overlap_registers=234	side_2_read_count=38	side_2_redundant=0	total_non_overlap_reads=13	unique_read_sequence=AATT
JC	185	.	CP009273	367413	-1	CP009273	368090	1	0	alignment_overlap=3	coverage_minus=2	coverage_plus=3	flanking_left=251	flanking_right=251	frequency=5.619e-02	junction_possible_overlap_registers=231	key=CP009273__367413__-1__CP009273__368087__1__3____251__251__0__0	max_left=202	max_left_minus=202	max_left_plus=66	max_min_left=66	max_min_left_minus=0	max_min_left_plus=66	max_min_right=110	max_min_right_minus=110	max_min_right_plus=0	max_pos_hash_score=462	max_right=184	max_right_minus=110	max_right_plus=184	neg_log10_pos_hash_p_value=7.5	new_junction_coverage=0.05	new_junction_read_count=5	polymorphism_frequency=5.619e-02	pos_hash_score=5	prediction=polymorphism	reject=COVERAGE_EVENNESS_SKEW,FREQUENCY_CUTOFF	side_1_annotate_key=gene	side_1_continuation=0	side_1_coverage=0.85	side_1_overlap=3	side_1_possible_overlap_registers=234	side_1_read_count=80	side_1_redundant=0	side_2_annotate_key=gene	side_2_continuation=0	side_2_coverage=0.96	side_2_overlap=0	side_2_possible_overlap_registers=231	side_2_read_count=89	side_2_redundant=0	total_non_overlap_reads=5
JC	186	.	CP009273	376714	1	CP009273	378045	-1	0	alignment_overlap=1	coverage_minus=8	coverage_plus=2	flanking_left=251	flanking_right=251	frequency=NA	junction_possible_overlap_registers=233	key=CP009273__376714__1__CP009273__378046__-1__1____251__251__1__1	max_left=144	max_left_minus=144	max_left_plus=65	max_min_left=93	max_min_left_minus=93	max_min_left_plus=65	max_min_right=65	max_min_right_minus=65	max_min_right_plus=0	max_pos_hash_score=466	max_right=246	max_right_minus=246	max_right_plus=185	neg_log10_pos_hash_p_value=6.6	new_junction_coverage=0.13	new_junction_read_count=12	polymorphism_frequency=NA	pos_hash_score=7	prediction=unknown	reject=COVERAGE_EVENNESS_SKEW	side_1_annotate_key=repeat	side_1_continuation=0	side_1_coverage=NA	side_1_overlap=1	side_1_read_count=NA	side_1_redundant=1	side_2_annotate_key=repeat	side_2_continuation=0	side_2_coverage=NA	side_2_overlap=0	side_2_possible_overlap_registers=NA	side_2_read_count=NA	side_2_redundant=1	total_non_overlap_reads=10
JC	187	.	CP009273	422689	-1	CP009273	423858	1	0	alignment_overlap=11	coverage_minus=2	coverage_plus=2	flanking_left=251	flanking_right=251	frequency=4.914e-02	junction_possible_overlap_registers=223	key=CP009273__422689__-1__CP009273__423847__1__11____251__251__0__0	max_left=103	max_left_minus=103	max_left_plus=46	max_min_left=0	max_min_left_minus=0	max_min_left_plus=0	max_min_right=40	max_min_right_minus=40	max_min_right_plus=40	max_pos_hash_score=446	max_right=40	max_right_minus=40	max_right_plus=40	neg_log10_pos_hash_p_value=8.4	new_junction_coverage=0.04	new_junction_read_count=4	polymorphism_frequency=4.914e-02	pos_hash_score=3	prediction=polymorphism	reject=COVERAGE_EVENNESS_SKEW,FREQUENCY_CUTOFF	side_1_annotate_key=gene	side_1_continuation=0	side_1_coverage=0.95	side_1_overlap=11	side_1_possible_overlap_registers=234	side_1_read_count=89	side_1_redundant=0	side_2_annotate_key=gene	side_2_continuation=0	side_2_coverage=0.78	side_2_overlap=0	side_2_possible_overlap_registers=223	side_2_read_count=70	side_2_redundant=0	total_non_overlap_reads=4
JC	188	.	CP009273	465272	-1	CP009273	466564	1	0	alignment_overlap=12	coverage_minus=3	coverage_plus=4	flanking_left=251	flanking_right=251	frequency=5.891e-02	junction_possible_overlap_registers=222	key=CP009273__465272__-1__CP009273__466552__1__12____251__251__0__0	max_left=121	max_left_minus=121	max_left_plus=88	max_min_left=72	max_min_left_minus=6	max_min_left_plus=72	max_min_right=118	max_min_right_minus=118	max_min_right_plus=83	max_pos_hash_score=444	max_right=166	max_right_minus=118	max_right_plus=166	neg_log10_pos_hash_p_value=6.4	new_junction_coverage=0.08	new_junction_read_count=7	polymorphism_frequency=5.891e-02	pos_hash_score=7	prediction=polymorphism	reject=COVERAGE_EVENNESS_SKEW,FREQUENCY_CUTOFF	side_1_annotate_key=gene	side_1_continuation=0	side_1_coverage=1.32	side_1_overlap=12	side_1_possible_overlap_registers=234	side_1_read_count=124	side_1_redundant=0	side_2_annotate_key=gene	side_2_continuation=0	side_2_coverage=1.19	side_2_overlap=0	side_2_possible_overlap_registers=222	side_2_read_count=106	side_2_redundant=0	total_non_overlap_reads=7
JC	189	.	CP009273	532891	-1	CP009273	533876	1	0	alignment_overlap=11	coverage_minus=1	coverage_plus=3	flanking_left=251	flanking_right=251	frequency=3.567e-02	junction_possible_overlap_registers=223	key=CP009273__532891__-1__CP009273__533865__1__11____251__251__0__0	max_left=33	max_left_minus=20	max_left_plus=33	max_min_left=33	max_min_left_minus=20	max_min_left_plus=33	max_min_right=0	max_min_right_minus=0	max_min_right_plus=0	max_pos_hash_score=446	max_right=207	max_right_minus=61	max_right_plus=207	neg_log10_pos_hash_p_value=7.8	new_junction_coverage=0.04	new_junction_read_count=4	polymorphism_frequency=3.567e-02	pos_hash_score=4	prediction=polymorphism	reject=COVERAGE_EVENNESS_SKEW,FREQUENCY_CUTOFF	side_1_annotate_key=gene	side_1_continuation=0	side_1_coverage=1.07	side_1_overlap=11	side_1_possible_overlap_registers=234	side_1_read_count=101	side_1_redundant=0	side_2_annotate_key=gene	side_2_continuation=0	side_2_coverage=1.34	side_2_overlap=0	side_2_possible_overlap_registers=223	side_2_read_count=120	side_2_redundant=0	total_non_overlap_reads=4
JC	190	.	CP009273	540940	-1	CP009273	542422	1	0	alignment_overlap=5	coverage_minus=2	coverage_plus=1	flanking_left=251	flanking_right=251	frequency=2.988e-02	junction_possible_overlap_registers=229	key=CP009273__540940__-1__CP009273__542417__1__5____251__251__0__0	max_left=240	max_left_minus=240	max_left_plus=89	max_min_left=0	max_min_left_minus=0	max_min_left_plus=0	max_min_right=28	max_min_right_minus=28	max_min_right_plus=28	max_pos_hash_score=458	max_right=28	max_right_minus=28	max_right_plus=28	neg_log10_pos_hash_p_value=8.6	new_junction_coverage=0.03	new_junction_read_count=3	polymorphism_frequency=2.988e-02	pos_hash_score=3	prediction=polymorphism	reject=COVERAGE_EVENNESS_SKEW,FREQUENCY_CUTOFF	side_1_annotate_key=gene	side_1_continuation=0	side_1_coverage=1.08	side_1_overlap=5	side_1_possible_overlap_registers=234	side_1_read_count=102	side_1_redundant=0	side_2_annotate_key=gene	side_2_continuation=0	side_2_coverage=1.03	side_2_overlap=0	side_2_possible_overlap_registers=229	side_2_read_count=95	side_2_redundant=0	total_non_overlap_reads=3
JC	191	.	CP009273	603466	-1	CP009273	604816	1	0	alignment_overlap=12	coverage_minus=9	coverage_plus=1	flanking_left=251	flanking_right=251	frequency=1.050e-01	junction_possible_overlap_registers=222	key=CP009273__603466__-1__CP009273__604804__1__12____251__251__0__0	max_left=203	max_left_minus=203	max_left_plus=14	max_min_left=14	max_min_left_minus=0	max_min_left_plus=14	max_min_right=105	max_min_right_minus=105	max_min_right_plus=0	max_pos_hash_score=444	max_right=225	max_right_minus=105	max_right_plus=225	neg_log10_pos_hash_p_value=6.8	new_junction_coverage=0.11	new_junction_read_count=10	polymorphism_frequency=1.050e-01	pos_hash_score=6	prediction=polymorphism	reject=COVERAGE_EVENNESS_SKEW,FREQUENCY_CUTOFF	side_1_annotate_key=gene	side_1_continuation=0	side_1_coverage=0.72	side_1_overlap=12	side_1_possible_overlap_registers=234	side_1_read_count=68	side_1_redundant=0	side_2_annotate_key=gene	side_2_continuation=0	side_2_coverage=1.19	side_2_overlap=0	side_2_possible_overlap_registers=222	side_2_read_count=106	side_2_redundant=0	total_non_overlap_reads=10
JC	192	.	CP009273	643797	-1	CP009273	644716	1	0	alignment_overlap=12	coverage_minus=3	coverage_plus=3	flanking_left=251	flanking_right=251	frequency=6.709e-02	junction_possible_overlap_registers=222	key=CP009273__643797__-1__CP009273__644704__1__12____251__251__0__0	max_left=123	max_left_minus=123	max_left_plus=123	max_min_left=44	max_min_left_minus=44	max_min_left_plus=44	max_min_right=44	max_min_right_minus=44	max_min_right_plus=34	max_pos_hash_score=444	max_right=83	max_right_minus=82	max_right_plus=83	neg_log10_pos_hash_p_value=6.8	new_junction_coverage=0.07	new_junction_read_count=6	polymorphism_frequency=6.709e-02	pos_hash_score=6	prediction=polymorphism	reject=COVERAGE_EVENNESS_SKEW,FREQUENCY_CUTOFF	side_1_annotate_key=gene	side_1_continuation=0	side_1_coverage=1.06	side_1_overlap=12	side_1_possible_overlap_registers=234	side_1_read_count=100	side_1_redundant=0	side_2_annotate_key=gene	side_2_continuation=0	side_2_coverage=0.81	side_2_overlap=0	side_2_possible_overlap_registers=222	side_2_read_count=72	side_2_redundant=0	total_non_overlap_reads=6
JC	193	.	CP009273	659791	-1	CP009273	661151	1	0	alignment_overlap=10	coverage_minus=2	coverage_plus=1	flanking_left=251	flanking_right=251	frequency=3.017e-02	junction_possible_overlap_registers=224	key=CP009273__659791__-1__CP009273__661141__1__10____251__251__0__0	max_left=122	max_left_minus=122	max_left_plus=58	max_min_left=0	max_min_left_minus=0	max_min_left_plus=0	max_min_right=104	max_min_right_minus=104	max_min_right_plus=36	max_pos_hash_score=448	max_right=104	max_right_minus=104	max_right_plus=36	neg_log10_pos_hash_p_value=8.4	new_junction_coverage=0.03	new_junction_read_count=3	polymorphism_frequency=3.017e-02	pos_hash_score=3	prediction=polymorphism	reject=COVERAGE_EVENNESS_SKEW,FREQUENCY_CUTOFF	side_1_annotate_key=gene	side_1_continuation=0	side_1_coverage=1.03	side_1_overlap=10	side_1_possible_overlap_registers=234	side_1_read_count=97	side_1_redundant=0	side_2_annotate_key=gene	side_2_continuation=0	side_2_coverage=1.11	side_2_overlap=0	side_2_possible_overlap_registers=224	side_2_read_count=100	side_2_redundant=0	total_non_overlap_reads=3
JC	194	.	CP009273	680998	-1	CP009273	681697	1	0	alignment_overlap=12	coverage_minus=7	coverage_plus=4	flanking_left=251	flanking_right=251	frequency=1.018e-01	junction_possible_overlap_registers=222	key=CP009273__680998__-1__CP009273__681685__1__12____251__251__0__0	max_left=235	max_left_minus=235	max_left_plus=115	max_min_left=104	max_min_left_minus=104	max_min_left_plus=104	max_min_right=87	max_min_right_minus=53	max_min_right_plus=87	max_pos_hash_score=444	max_right=172	max_right_minus=172	max_right_plus=133	neg_log10_pos_hash_p_value=5.0	new_junction_coverage=0.13	new_junction_read_count=12	polymorphism_frequency=1.018e-01	pos_hash_score=11	prediction=polymorphism	reject=COVERAGE_EVENNESS_SKEW,FREQUENCY_CUTOFF	side_1_annotate_key=gene	side_1_continuation=0	side_1_coverage=1.29	side_1_overlap=12	side_1_possible_overlap_registers=234	side_1_read_count=121	side_1_redundant=0	side_2_annotate_key=gene	side_2_continuation=0	side_2_coverage=1.09	side_2_overlap=0	side_2_possible_overlap_registers=222	side_2_read_count=97	side_2_redundant=0	total_non_overlap_reads=11
JC	195	.	CP009273	691962	-1	CP009273	692513	1	-45	alignment_overlap=-45	coverage_minus=2	coverage_plus=3	flanking_left=251	flanking_right=251	frequency=1.437e-01	junction_possible_overlap_registers=189	key=CP009273__691962__-1__CP009273__692513__1__-45__AAATTGGTTTTGAATTTGCCGAACATATTCGATACATTCAGAATT__251__251__0__0	max_left=105	max_left_minus=25	max_left_plus=105	max_min_left=73	max_min_left_minus=25	max_min_left_plus=73	max_min_right=46	max_min_right_minus=0	max_min_right_plus=46	max_pos_hash_score=378	max_right=133	max_right_minus=96	max_right_plus=133	neg_log10_pos_hash_p_value=7.0	new_junction_coverage=0.11	new_junction_read_count=8	polymorphism_frequency=1.437e-01	pos_hash_score=4	prediction=polymorphism	reject=COVERAGE_EVENNESS_SKEW,FREQUENCY_CUTOFF	side_1_annotate_key=gene	side_1_continuation=0	side_1_coverage=0.57	side_1_overlap=0	side_1_possible_overlap_registers=234	side_1_read_count=54	side_1_redundant=0	side_2_annotate_key=gene	side_2_continuation=0	side_2_coverage=0.68	side_2_overlap=0	side_2_possible_overlap_registers=234	side_2_read_count=64	side_2_redundant=0	total_non_overlap_reads=5	unique_read_sequence=AAATTGGTTTTGAATTTGCCGAACATATTCGATACATTCAGAATT
JC	196	.	CP009273	725467	-1	CP009273	725978	1	0	alignment_overlap=10	coverage_minus=2	coverage_plus=2	flanking_left=251	flanking_right=251	frequency=8.739e-02	junction_possible_overlap_registers=224	key=CP009273__725467__-1__CP009273__725968__1__10____251__251__0__0	max_left=91	max_left_minus=91	max_left_plus=13	max_min_left=13	max_min_left_minus=0	max_min_left_plus=13	max_min_right=87	max_min_right_minus=87	max_min_right_plus=0	max_pos_hash_score=448	max_right=212	max_right_minus=87	max_right_plus=212	neg_log10_pos_hash_p_value=7.9	new_junction_coverage=0.04	new_junction_read_count=4	polymorphism_frequency=8.739e-02	pos_hash_score=4	prediction=polymorphism	reject=COVERAGE_EVENNESS_SKEW,FREQUENCY_CUTOFF	side_1_annotate_key=gene	side_1_continuation=0	side_1_coverage=0.36	side_1_overlap=10	side_1_possible_overlap_registers=234	side_1_read_count=34	side_1_redundant=0	side_2_annotate_key=gene	side_2_continuation=0	side_2_coverage=0.57	side_2_overlap=0	side_2_possible_overlap_registers=224	side_2_read_count=51	side_2_redundant=0	total_non_overlap_reads=4
JC	197	.	CP009273	725467	-1	CP009273	3613491	1	0	alignment_overlap=10	coverage_minus=4	coverage_plus=3	flanking_left=251	flanking_right=251	frequency=1.770e-01	junction_possible_overlap_registers=224	key=CP009273__725467__-1__CP009273__3613481__1__10____251__251__0__1	max_left=190	max_left_minus=190	max_left_plus=87	max_min_left=87	max_min_left_minus=87	max_min_left_plus=87	max_min_right=37	max_min_right_minus=37	max_min_right_plus=0	max_pos_hash_score=448	max_right=153	max_right_minus=153	max_right_plus=152	neg_log10_pos_hash_p_value=6.4	new_junction_coverage=0.08	new_junction_read_count=7	polymorphism_frequency=1.770e-01	pos_hash_score=7	prediction=polymorphism	reject=COVERAGE_EVENNESS_SKEW,FREQUENCY_CUTOFF	side_1_annotate_key=gene	side_1_continuation=0	side_1_coverage=0.36	side_1_overlap=10	side_1_possible_overlap_registers=234	side_1_read_count=34	side_1_redundant=0	side_2_annotate_key=repeat	side_2_continuation=0	side_2_coverage=NA	side_2_overlap=0	side_2_possible_overlap_registers=NA	side_2_read_count=NA	side_2_redundant=1	total_non_overlap_reads=7
JC	198	.	CP009273	725968	1	CP009273	3612970	-1	0	alignment_overlap=10	coverage_minus=2	coverage_plus=2	flanking_left=251	flanking_right=251	frequency=7.438e-02	junction_possible_overlap_registers=224	key=CP009273__725968__1__CP009273__3612980__-1__10____251__251__0__1	max_left=212	max_left_minus=212	max_left_plus=83	max_min_left=83	max_min_left_minus=0	max_min_left_plus=83	max_min_right=13	max_min_right_minus=13	max_min_right_plus=0	max_pos_hash_score=448	max_right=91	max_right_minus=13	max_right_plus=91	neg_log10_pos_hash_p_value=7.9	new_junction_coverage=0.04	new_junction_read_count=4	polymorphism_frequency=7.438e-02	pos_hash_score=4	prediction=polymorphism	reject=COVERAGE_EVENNESS_SKEW,FREQUENCY_CUTOFF	side_1_annotate_key=gene	side_1_continuation=0	side_1_coverage=0.55	side_1_overlap=10	side_1_possible_overlap_registers=234	side_1_read_count=52	side_1_redundant=0	side_2_annotate_key=repeat	side_2_continuation=0	side_2_coverage=NA	side_2_overlap=0	side_2_possible_overlap_registers=NA	side_2_read_count=NA	side_2_redundant=1	total_non_overlap_reads=4
JC	199	.	CP009273	727561	-1	CP009273	728617	1	0	alignment_overlap=9	coverage_minus=2	coverage_plus=2	flanking_left=251	flanking_right=251	frequency=3.950e-02	junction_possible_overlap_registers=225	key=CP009273__727561__-1__CP009273__728608__1__9____251__251__0__0	max_left=164	max_left_minus=164	max_left_plus=73	max_min_left=74	max_min_left_minus=74	max_min_left_plus=10	max_min_right=78	max_min_right_minus=78	max_min_right_plus=34	max_pos_hash_score=450	max_right=232	max_right_minus=159	max_right_plus=232	neg_log10_pos_hash_p_value=7.9	new_junction_coverage=0.04	new_junction_read_count=4	polymorphism_frequency=3.950e-02	pos_hash_score=4	prediction=polymorphism	reject=COVERAGE_EVENNESS_SKEW,FREQUENCY_CUTOFF	side_1_annotate_key=gene	side_1_continuation=0	side_1_coverage=0.68	side_1_overlap=9	side_1_possible_overlap_registers=234	side_1_read_count=64	side_1_redundant=0	side_2_annotate_key=gene	side_2_continuation=0	side_2_coverage=1.47	side_2_overlap=0	side_2_possible_overlap_registers=225	side_2_read_count=133	side_2_redundant=0	total_non_overlap_reads=4
JC	200	.	CP009273	728608	1	CP009273	3615065	-1	0	alignment_overlap=9	coverage_minus=2	coverage_plus=1	flanking_left=251	flanking_right=251	frequency=2.243e-02	junction_possible_overlap_registers=225	key=CP009273__728608__1__CP009273__3615074__-1__9____251__251__0__1	max_left=232	max_left_minus=232	max_left_plus=159	max_min_left=34	max_min_left_minus=34	max_min_left_plus=0	max_min_right=74	max_min_right_minus=10	max_min_right_plus=74	max_pos_hash_score=450	max_right=74	max_right_minus=73	max_right_plus=74	neg_log10_pos_hash_p_value=8.5	new_junction_coverage=0.03	new_junction_read_count=3	polymorphism_frequency=2.243e-02	pos_hash_score=3	prediction=polymorphism	reject=COVERAGE_EVENNESS_SKEW,FREQUENCY_CUTOFF	side_1_annotate_key=gene	side_1_continuation=0	side_1_coverage=1.44	side_1_overlap=9	side_1_possible_overlap_registers=234	side_1_read_count=136	side_1_redundant=0	side_2_annotate_key=repeat	side_2_continuation=0	side_2_coverage=NA	side_2_overlap=0	side_2_possible_overlap_registers=NA	side_2_read_count=NA	side_2_redundant=1	total_non_overlap_reads=3
JC	201	.	CP009273	733405	-1	CP009273	734360	1	0	alignment_overlap=20	coverage_minus=7	coverage_plus=8	flanking_left=251	flanking_right=251	frequency=1.200e-01	junction_possible_overlap_registers=214	key=CP009273__733405__-1__CP009273__734340__1__20____251__251__0__0	max_left=165	max_left_minus=165	max_left_plus=155	max_min_left=115	max_min_left_minus=115	max_min_left_plus=71	max_min_right=75	max_min_right_minus=51	max_min_right_plus=75	max_pos_hash_score=428	max_right=166	max_right_minus=131	max_right_plus=166	neg_log10_pos_hash_p_value=3.8	new_junction_coverage=0.17	new_junction_read_count=15	polymorphism_frequency=1.200e-01	pos_hash_score=15	prediction=polymorphism	reject=COVERAGE_EVENNESS_SKEW,FREQUENCY_CUTOFF	side_1_annotate_key=gene	side_1_continuation=0	side_1_coverage=1.13	side_1_overlap=20	side_1_possible_overlap_registers=234	side_1_read_count=106	side_1_redundant=0	side_2_annotate_key=gene	side_2_continuation=0	side_2_coverage=1.43	side_2_overlap=0	side_2_possible_overlap_registers=214	side_2_read_count=123	side_2_redundant=0	total_non_overlap_reads=15
JC	202	.	CP009273	733417	-1	CP009273	734372	1	0	alignment_overlap=11	coverage_minus=2	coverage_plus=4	flanking_left=251	flanking_right=251	frequency=4.884e-02	junction_possible_overlap_registers=223	key=CP009273__733417__-1__CP009273__734361__1__11____251__251__0__0	max_left=221	max_left_minus=89	max_left_plus=221	max_min_left=0	max_min_left_minus=0	max_min_left_plus=0	max_min_right=83	max_min_right_minus=82	max_min_right_plus=83	max_pos_hash_score=446	max_right=83	max_right_minus=82	max_right_plus=83	neg_log10_pos_hash_p_value=6.8	new_junction_coverage=0.07	new_junction_read_count=6	polymorphism_frequency=4.884e-02	pos_hash_score=6	prediction=polymorphism	reject=COVERAGE_EVENNESS_SKEW,FREQUENCY_CUTOFF	side_1_annotate_key=gene	side_1_continuation=0	side_1_coverage=1.20	side_1_overlap=11	side_1_possible_overlap_registers=234	side_1_read_count=113	side_1_redundant=0	side_2_annotate_key=gene	side_2_continuation=0	side_2_coverage=1.40	side_2_overlap=0	side_2_possible_overlap_registers=223	side_2_read_count=126	side_2_redundant=0	total_non_overlap_reads=6
JC	203	.	CP009273	734340	1	CP009273	1527163	-1	-14	alignment_overlap=-14	coverage_minus=7	coverage_plus=3	flanking_left=251	flanking_right=251	frequency=8.173e-02	junction_possible_overlap_registers=220	key=CP009273__734340__1__CP009273__1527163__-1__-14__CGAGATAGTTTCTA__251__251__0__0	max_left=186	max_left_minus=186	max_left_plus=51	max_min_left=45	max_min_left_minus=0	max_min_left_plus=45	max_min_right=57	max_min_right_minus=57	max_min_right_plus=45	max_pos_hash_score=440	max_right=57	max_right_minus=57	max_right_plus=48	neg_log10_pos_hash_p_value=5.3	new_junction_coverage=0.11	new_junction_read_count=10	polymorphism_frequency=8.173e-02	pos_hash_score=10	prediction=polymorphism	reject=COVERAGE_EVENNESS_SKEW,FREQUENCY_CUTOFF	side_1_annotate_key=gene	side_1_continuation=0	side_1_coverage=1.35	side_1_overlap=0	side_1_possible_overlap_registers=234	side_1_read_count=127	side_1_redundant=0	side_2_annotate_key=gene	side_2_continuation=0	side_2_coverage=1.19	side_2_overlap=0	side_2_possible_overlap_registers=234	side_2_read_count=112	side_2_redundant=0	total_non_overlap_reads=10	unique_read_sequence=CGAGATAGTTTCTA
JC	204	.	CP009273	734340	1	CP009273	3618828	-1	-14	alignment_overlap=-14	coverage_minus=7	coverage_plus=3	flanking_left=251	flanking_right=251	frequency=8.019e-02	junction_possible_overlap_registers=220	key=CP009273__734340__1__CP009273__3618828__-1__-14__CGAGATAGTTTCTA__251__251__0__0	max_left=186	max_left_minus=186	max_left_plus=51	max_min_left=45	max_min_left_minus=0	max_min_left_plus=45	max_min_right=57	max_min_right_minus=57	max_min_right_plus=45	max_pos_hash_score=440	max_right=57	max_right_minus=57	max_right_plus=48	neg_log10_pos_hash_p_value=5.3	new_junction_coverage=0.11	new_junction_read_count=10	polymorphism_frequency=8.019e-02	pos_hash_score=10	prediction=polymorphism	reject=COVERAGE_EVENNESS_SKEW,FREQUENCY_CUTOFF	side_1_annotate_key=gene	side_1_continuation=0	side_1_coverage=1.35	side_1_overlap=0	side_1_possible_overlap_registers=234	side_1_read_count=127	side_1_redundant=0	side_2_annotate_key=gene	side_2_continuation=0	side_2_coverage=1.24	side_2_overlap=0	side_2_possible_overlap_registers=234	side_2_read_count=117	side_2_redundant=0	total_non_overlap_reads=10	unique_read_sequence=CGAGATAGTTTCTA
JC	205	.	CP009273	734361	1	CP009273	1527163	-1	-35	alignment_overlap=-35	coverage_minus=2	coverage_plus=2	flanking_left=251	flanking_right=251	frequency=3.802e-02	junction_possible_overlap_registers=199	key=CP009273__734361__1__CP009273__1527163__-1__-35__CGCTCCCCGCAAGGACTGACGCGAGATAGTTTCTA__251__251__0__0	max_left=94	max_left_minus=94	max_left_plus=93	max_min_left=30	max_min_left_minus=0	max_min_left_plus=30	max_min_right=54	max_min_right_minus=54	max_min_right_plus=54	max_pos_hash_score=398	max_right=54	max_right_minus=54	max_right_plus=54	neg_log10_pos_hash_p_value=7.3	new_junction_coverage=0.05	new_junction_read_count=4	polymorphism_frequency=3.802e-02	pos_hash_score=4	prediction=polymorphism	reject=COVERAGE_EVENNESS_SKEW,FREQUENCY_CUTOFF	side_1_annotate_key=gene	side_1_continuation=0	side_1_coverage=1.34	side_1_overlap=0	side_1_possible_overlap_registers=234	side_1_read_count=126	side_1_redundant=0	side_2_annotate_key=gene	side_2_continuation=0	side_2_coverage=1.19	side_2_overlap=0	side_2_possible_overlap_registers=234	side_2_read_count=112	side_2_redundant=0	total_non_overlap_reads=4	unique_read_sequence=CGCTCCCCGCAAGGACTGACGCGAGATAGTTTCTA
JC	206	.	CP009273	734361	1	CP009273	3618828	-1	-35	alignment_overlap=-35	coverage_minus=2	coverage_plus=2	flanking_left=251	flanking_right=251	frequency=3.727e-02	junction_possible_overlap_registers=199	key=CP009273__734361__1__CP009273__3618828__-1__-35__CGCTCCCCGCAAGGACTGACGCGAGATAGTTTCTA__251__251__0__0	max_left=94	max_left_minus=94	max_left_plus=93	max_min_left=30	max_min_left_minus=0	max_min_left_plus=30	max_min_right=54	max_min_right_minus=54	max_min_right_plus=54	max_pos_hash_score=398	max_right=54	max_right_minus=54	max_right_plus=54	neg_log10_pos_hash_p_value=7.3	new_junction_coverage=0.05	new_junction_read_count=4	polymorphism_frequency=3.727e-02	pos_hash_score=4	prediction=polymorphism	reject=COVERAGE_EVENNESS_SKEW,FREQUENCY_CUTOFF	side_1_annotate_key=gene	side_1_continuation=0	side_1_coverage=1.34	side_1_overlap=0	side_1_possible_overlap_registers=234	side_1_read_count=126	side_1_redundant=0	side_2_annotate_key=gene	side_2_continuation=0	side_2_coverage=1.24	side_2_overlap=0	side_2_possible_overlap_registers=234	side_2_read_count=117	side_2_redundant=0	total_non_overlap_reads=4	unique_read_sequence=CGCTCCCCGCAAGGACTGACGCGAGATAGTTTCTA
JC	207	.	CP009273	736866	-1	CP009273	737500	1	0	alignment_overlap=10	coverage_minus=5	coverage_plus=4	flanking_left=251	flanking_right=251	frequency=8.533e-02	junction_possible_overlap_registers=224	key=CP009273__736866__-1__CP009273__737490__1__10____251__251__0__0	max_left=221	max_left_minus=199	max_left_plus=221	max_min_left=11	max_min_left_minus=0	max_min_left_plus=11	max_min_right=85	max_min_right_minus=85	max_min_right_plus=27	max_pos_hash_score=448	max_right=85	max_right_minus=85	max_right_plus=85	neg_log10_pos_hash_p_value=6.1	new_junction_coverage=0.11	new_junction_read_count=10	polymorphism_frequency=8.533e-02	pos_hash_score=8	prediction=polymorphism	reject=COVERAGE_EVENNESS_SKEW,FREQUENCY_CUTOFF	side_1_annotate_key=gene	side_1_continuation=0	side_1_coverage=1.15	side_1_overlap=10	side_1_possible_overlap_registers=234	side_1_read_count=108	side_1_redundant=0	side_2_annotate_key=gene	side_2_continuation=0	side_2_coverage=1.23	side_2_overlap=0	side_2_possible_overlap_registers=224	side_2_read_count=111	side_2_redundant=0	total_non_overlap_reads=9
JC	208	.	CP009273	742337	-1	CP009273	743152	1	0	alignment_overlap=8	coverage_minus=2	coverage_plus=3	flanking_left=251	flanking_right=251	frequency=7.413e-02	junction_possible_overlap_registers=226	key=CP009273__742337__-1__CP009273__743144__1__8____251__251__0__0	max_left=191	max_left_minus=154	max_left_plus=191	max_min_left=44	max_min_left_minus=44	max_min_left_plus=44	max_min_right=53	max_min_right_minus=1	max_min_right_plus=53	max_pos_hash_score=452	max_right=128	max_right_minus=97	max_right_plus=128	neg_log10_pos_hash_p_value=7.4	new_junction_coverage=0.07	new_junction_read_count=6	polymorphism_frequency=7.413e-02	pos_hash_score=5	prediction=polymorphism	reject=COVERAGE_EVENNESS_SKEW,FREQUENCY_CUTOFF	side_1_annotate_key=gene	side_1_continuation=0	side_1_coverage=0.66	side_1_overlap=8	side_1_possible_overlap_registers=234	side_1_read_count=62	side_1_redundant=0	side_2_annotate_key=gene	side_2_continuation=0	side_2_coverage=0.99	side_2_overlap=0	side_2_possible_overlap_registers=226	side_2_read_count=90	side_2_redundant=0	total_non_overlap_reads=5
JC	209	.	CP009273	752794	-1	CP009273	753320	1	0	alignment_overlap=11	coverage_minus=1	coverage_plus=2	flanking_left=251	flanking_right=251	frequency=6.065e-02	junction_possible_overlap_registers=223	key=CP009273__752794__-1__CP009273__753309__1__11____251__251__0__0	max_left=97	max_left_minus=45	max_left_plus=97	max_min_left=97	max_min_left_minus=45	max_min_left_plus=97	max_min_right=0	max_min_right_minus=0	max_min_right_plus=0	max_pos_hash_score=446	max_right=143	max_right_minus=57	max_right_plus=143	neg_log10_pos_hash_p_value=8.4	new_junction_coverage=0.04	new_junction_read_count=4	polymorphism_frequency=6.065e-02	pos_hash_score=3	prediction=polymorphism	reject=COVERAGE_EVENNESS_SKEW,FREQUENCY_CUTOFF	side_1_annotate_key=gene	side_1_continuation=0	side_1_coverage=0.70	side_1_overlap=11	side_1_possible_overlap_registers=234	side_1_read_count=66	side_1_redundant=0	side_2_annotate_key=gene	side_2_continuation=0	side_2_coverage=0.68	side_2_overlap=0	side_2_possible_overlap_registers=223	side_2_read_count=61	side_2_redundant=0	total_non_overlap_reads=3
JC	210	.	CP009273	776085	-1	CP009273	776375	1	0	alignment_overlap=76	coverage_minus=3	coverage_plus=8	flanking_left=251	flanking_right=251	frequency=1.952e-01	junction_possible_overlap_registers=158	key=CP009273__776085__-1__CP009273__776299__1__76____251__251__0__0	max_left=168	max_left_minus=168	max_left_plus=23	max_min_left=10	max_min_left_minus=0	max_min_left_plus=10	max_min_right=67	max_min_right_minus=67	max_min_right_plus=6	max_pos_hash_score=316	max_right=152	max_right_minus=67	max_right_plus=152	neg_log10_pos_hash_p_value=4.1	new_junction_coverage=0.17	new_junction_read_count=11	polymorphism_frequency=1.952e-01	pos_hash_score=9	prediction=polymorphism	reject=COVERAGE_EVENNESS_SKEW,FREQUENCY_CUTOFF	side_1_annotate_key=gene	side_1_continuation=0	side_1_coverage=0.86	side_1_overlap=76	side_1_possible_overlap_registers=234	side_1_read_count=81	side_1_redundant=0	side_2_annotate_key=gene	side_2_continuation=0	side_2_coverage=0.57	side_2_overlap=0	side_2_possible_overlap_registers=158	side_2_read_count=36	side_2_redundant=0	total_non_overlap_reads=11
JC	211	.	CP009273	776085	-1	CP009273	776679	1	0	alignment_overlap=76	coverage_minus=5	coverage_plus=7	flanking_left=251	flanking_right=251	frequency=2.307e-01	junction_possible_overlap_registers=158	key=CP009273__776085__-1__CP009273__776603__1__76____251__251__0__0	max_left=168	max_left_minus=168	max_left_plus=138	max_min_left=86	max_min_left_minus=59	max_min_left_plus=86	max_min_right=45	max_min_right_minus=45	max_min_right_plus=25	max_pos_hash_score=316	max_right=107	max_right_minus=65	max_right_plus=107	neg_log10_pos_hash_p_value=3.8	new_junction_coverage=0.20	new_junction_read_count=13	polymorphism_frequency=2.307e-01	pos_hash_score=10	prediction=polymorphism	reject=COVERAGE_EVENNESS_SKEW	side_1_annotate_key=gene	side_1_continuation=0	side_1_coverage=0.86	side_1_overlap=76	side_1_possible_overlap_registers=234	side_1_read_count=81	side_1_redundant=0	side_2_annotate_key=gene	side_2_continuation=0	side_2_coverage=0.50	side_2_overlap=0	side_2_possible_overlap_registers=158	side_2_read_count=32	side_2_redundant=0	total_non_overlap_reads=12
JC	212	.	CP009273	776087	-1	CP009273	777267	1	0	alignment_overlap=20	coverage_minus=4	coverage_plus=3	flanking_left=251	flanking_right=251	frequency=1.231e-01	junction_possible_overlap_registers=214	key=CP009273__776087__-1__CP009273__777247__1__20____251__251__0__0	max_left=194	max_left_minus=194	max_left_plus=59	max_min_left=44	max_min_left_minus=44	max_min_left_plus=29	max_min_right=7	max_min_right_minus=7	max_min_right_plus=7	max_pos_hash_score=428	max_right=201	max_right_minus=105	max_right_plus=201	neg_log10_pos_hash_p_value=6.2	new_junction_coverage=0.08	new_junction_read_count=7	polymorphism_frequency=1.231e-01	pos_hash_score=7	prediction=polymorphism	reject=COVERAGE_EVENNESS_SKEW,FREQUENCY_CUTOFF	side_1_annotate_key=gene	side_1_continuation=0	side_1_coverage=0.78	side_1_overlap=20	side_1_possible_overlap_registers=234	side_1_read_count=73	side_1_redundant=0	side_2_annotate_key=gene	side_2_continuation=0	side_2_coverage=0.38	side_2_overlap=0	side_2_possible_overlap_registers=214	side_2_read_count=33	side_2_redundant=0	total_non_overlap_reads=7
JC	213	.	CP009273	776374	-1	CP009273	776901	1	0	alignment_overlap=76	coverage_minus=10	coverage_plus=9	flanking_left=251	flanking_right=251	frequency=3.318e-01	junction_possible_overlap_registers=158	key=CP009273__776374__-1__CP009273__776825__1__76____251__251__0__0	max_left=116	max_left_minus=116	max_left_plus=116	max_min_left=52	max_min_left_minus=52	max_min_left_plus=20	max_min_right=87	max_min_right_minus=70	max_min_right_plus=87	max_pos_hash_score=316	max_right=106	max_right_minus=90	max_right_plus=106	neg_log10_pos_hash_p_value=2.6	new_junction_coverage=0.31	new_junction_read_count=20	polymorphism_frequency=3.318e-01	pos_hash_score=15	prediction=polymorphism	side_1_annotate_key=gene	side_1_continuation=0	side_1_coverage=0.70	side_1_overlap=76	side_1_possible_overlap_registers=234	side_1_read_count=66	side_1_redundant=0	side_2_annotate_key=gene	side_2_continuation=0	side_2_coverage=0.57	side_2_overlap=0	side_2_possible_overlap_registers=158	side_2_read_count=36	side_2_redundant=0	total_non_overlap_reads=19
JC	214	.	CP009273	776374	-1	CP009273	777265	1	0	alignment_overlap=18	coverage_minus=2	coverage_plus=4	flanking_left=251	flanking_right=251	frequency=1.133e-01	junction_possible_overlap_registers=216	key=CP009273__776374__-1__CP009273__777247__1__18____251__251__0__0	max_left=151	max_left_minus=151	max_left_plus=132	max_min_left=44	max_min_left_minus=44	max_min_left_plus=29	max_min_right=98	max_min_right_minus=78	max_min_right_plus=98	max_pos_hash_score=432	max_right=203	max_right_minus=107	max_right_plus=203	neg_log10_pos_hash_p_value=6.7	new_junction_coverage=0.07	new_junction_read_count=6	polymorphism_frequency=1.133e-01	pos_hash_score=6	prediction=polymorphism	reject=COVERAGE_EVENNESS_SKEW,FREQUENCY_CUTOFF	side_1_annotate_key=gene	side_1_continuation=0	side_1_coverage=0.70	side_1_overlap=18	side_1_possible_overlap_registers=234	side_1_read_count=66	side_1_redundant=0	side_2_annotate_key=gene	side_2_continuation=0	side_2_coverage=0.38	side_2_overlap=0	side_2_possible_overlap_registers=216	side_2_read_count=33	side_2_redundant=0	total_non_overlap_reads=6
JC	215	.	CP009273	776472	-1	CP009273	777265	1	0	alignment_overlap=37	coverage_minus=4	coverage_plus=5	flanking_left=251	flanking_right=251	frequency=2.720e-01	junction_possible_overlap_registers=197	key=CP009273__776472__-1__CP009273__777228__1__37____251__251__0__0	max_left=189	max_left_minus=186	max_left_plus=189	max_min_left=85	max_min_left_minus=85	max_min_left_plus=14	max_min_right=15	max_min_right_minus=15	max_min_right_plus=3	max_pos_hash_score=394	max_right=208	max_right_minus=201	max_right_plus=208	neg_log10_pos_hash_p_value=5.1	new_junction_coverage=0.13	new_junction_read_count=10	polymorphism_frequency=2.720e-01	pos_hash_score=9	prediction=polymorphism	reject=COVERAGE_EVENNESS_SKEW	side_1_annotate_key=gene	side_1_continuation=0	side_1_coverage=0.44	side_1_overlap=37	side_1_possible_overlap_registers=234	side_1_read_count=41	side_1_redundant=0	side_2_annotate_key=gene	side_2_continuation=0	side_2_coverage=0.24	side_2_overlap=0	side_2_possible_overlap_registers=197	side_2_read_count=19	side_2_redundant=0	total_non_overlap_reads=9
JC	216	.	CP009273	776678	-1	CP009273	777109	1	0	alignment_overlap=76	coverage_minus=9	coverage_plus=5	flanking_left=251	flanking_right=251	frequency=3.228e-01	junction_possible_overlap_registers=158	key=CP009273__776678__-1__CP009273__777033__1__76____251__251__0__0	max_left=148	max_left_minus=138	max_left_plus=148	max_min_left=50	max_min_left_minus=50	max_min_left_plus=0	max_min_right=78	max_min_right_minus=73	max_min_right_plus=78	max_pos_hash_score=316	max_right=121	max_right_minus=121	max_right_plus=78	neg_log10_pos_hash_p_value=2.8	new_junction_coverage=0.22	new_junction_read_count=14	polymorphism_frequency=3.228e-01	pos_hash_score=14	prediction=polymorphism	side_1_annotate_key=gene	side_1_continuation=0	side_1_coverage=0.50	side_1_overlap=76	side_1_possible_overlap_registers=234	side_1_read_count=47	side_1_redundant=0	side_2_annotate_key=gene	side_2_continuation=0	side_2_coverage=0.42	side_2_overlap=0	side_2_possible_overlap_registers=158	side_2_read_count=27	side_2_redundant=0	total_non_overlap_reads=14
JC	217	.	CP009273	776678	-1	CP009273	777265	1	0	alignment_overlap=18	coverage_minus=1	coverage_plus=2	flanking_left=251	flanking_right=251	frequency=7.283e-02	junction_possible_overlap_registers=216	key=CP009273__776678__-1__CP009273__777247__1__18____251__251__0__0	max_left=44	max_left_minus=44	max_left_plus=29	max_min_left=44	max_min_left_minus=44	max_min_left_plus=29	max_min_right=0	max_min_right_minus=0	max_min_right_plus=0	max_pos_hash_score=432	max_right=203	max_right_minus=107	max_right_plus=203	neg_log10_pos_hash_p_value=8.3	new_junction_coverage=0.03	new_junction_read_count=3	polymorphism_frequency=7.283e-02	pos_hash_score=3	prediction=polymorphism	reject=COVERAGE_EVENNESS_SKEW,FREQUENCY_CUTOFF	side_1_annotate_key=gene	side_1_continuation=0	side_1_coverage=0.50	side_1_overlap=18	side_1_possible_overlap_registers=234	side_1_read_count=47	side_1_redundant=0	side_2_annotate_key=gene	side_2_continuation=0	side_2_coverage=0.38	side_2_overlap=0	side_2_possible_overlap_registers=216	side_2_read_count=33	side_2_redundant=0	total_non_overlap_reads=3
JC	218	.	CP009273	776778	-1	CP009273	777267	1	0	alignment_overlap=39	coverage_minus=4	coverage_plus=3	flanking_left=251	flanking_right=251	frequency=2.346e-01	junction_possible_overlap_registers=195	key=CP009273__776778__-1__CP009273__777228__1__39____251__251__0__0	max_left=159	max_left_minus=159	max_left_plus=14	max_min_left=14	max_min_left_minus=13	max_min_left_plus=14	max_min_right=53	max_min_right_minus=53	max_min_right_plus=0	max_pos_hash_score=390	max_right=206	max_right_minus=199	max_right_plus=206	neg_log10_pos_hash_p_value=6.2	new_junction_coverage=0.09	new_junction_read_count=7	polymorphism_frequency=2.346e-01	pos_hash_score=6	prediction=polymorphism	reject=COVERAGE_EVENNESS_SKEW	side_1_annotate_key=gene	side_1_continuation=0	side_1_coverage=0.34	side_1_overlap=39	side_1_possible_overlap_registers=234	side_1_read_count=32	side_1_redundant=0	side_2_annotate_key=gene	side_2_continuation=0	side_2_coverage=0.24	side_2_overlap=0	side_2_possible_overlap_registers=195	side_2_read_count=19	side_2_redundant=0	total_non_overlap_reads=7
JC	219	.	CP009273	776902	-1	CP009273	777267	1	0	alignment_overlap=20	coverage_minus=2	coverage_plus=3	flanking_left=251	flanking_right=251	frequency=1.317e-01	junction_possible_overlap_registers=214	key=CP009273__776902__-1__CP009273__777247__1__20____251__251__0__0	max_left=114	max_left_minus=114	max_left_plus=59	max_min_left=44	max_min_left_minus=44	max_min_left_plus=29	max_min_right=7	max_min_right_minus=5	max_min_right_plus=7	max_pos_hash_score=428	max_right=201	max_right_minus=105	max_right_plus=201	neg_log10_pos_hash_p_value=7.1	new_junction_coverage=0.06	new_junction_read_count=5	polymorphism_frequency=1.317e-01	pos_hash_score=5	prediction=polymorphism	reject=COVERAGE_EVENNESS_SKEW,FREQUENCY_CUTOFF	side_1_annotate_key=gene	side_1_continuation=0	side_1_coverage=0.38	side_1_overlap=20	side_1_possible_overlap_registers=234	side_1_read_count=36	side_1_redundant=0	side_2_annotate_key=gene	side_2_continuation=0	side_2_coverage=0.38	side_2_overlap=0	side_2_possible_overlap_registers=214	side_2_read_count=33	side_2_redundant=0	total_non_overlap_reads=5
JC	220	.	CP009273	777247	1	CP009273	2514669	-1	0	alignment_overlap=49	coverage_minus=2	coverage_plus=1	flanking_left=251	flanking_right=251	frequency=1.048e-01	junction_possible_overlap_registers=185	key=CP009273__777247__1__CP009273__2514718__-1__49____251__251__0__0	max_left=172	max_left_minus=172	max_left_plus=76	max_min_left=0	max_min_left_minus=0	max_min_left_plus=0	max_min_right=44	max_min_right_minus=29	max_min_right_plus=44	max_pos_hash_score=370	max_right=44	max_right_minus=29	max_right_plus=44	neg_log10_pos_hash_p_value=7.5	new_junction_coverage=0.04	new_junction_read_count=3	polymorphism_frequency=1.048e-01	pos_hash_score=3	prediction=polymorphism	reject=COVERAGE_EVENNESS_SKEW,FREQUENCY_CUTOFF	side_1_annotate_key=gene	side_1_continuation=0	side_1_coverage=0.39	side_1_overlap=49	side_1_possible_overlap_registers=234	side_1_read_count=37	side_1_redundant=0	side_2_annotate_key=gene	side_2_continuation=0	side_2_coverage=0.30	side_2_overlap=0	side_2_possible_overlap_registers=185	side_2_read_count=22	side_2_redundant=0	total_non_overlap_reads=3
JC	221	.	CP009273	791088	-1	CP009273	791723	1	0	alignment_overlap=12	coverage_minus=2	coverage_plus=3	flanking_left=251	flanking_right=251	frequency=7.202e-02	junction_possible_overlap_registers=222	key=CP009273__791088__-1__CP009273__791711__1__12____251__251__0__0	max_left=98	max_left_minus=98	max_left_plus=91	max_min_left=91	max_min_left_minus=0	max_min_left_plus=91	max_min_right=4	max_min_right_minus=4	max_min_right_plus=0	max_pos_hash_score=444	max_right=157	max_right_minus=4	max_right_plus=157	neg_log10_pos_hash_p_value=7.3	new_junction_coverage=0.06	new_junction_read_count=5	polymorphism_frequency=7.202e-02	pos_hash_score=5	prediction=polymorphism	reject=COVERAGE_EVENNESS_SKEW,FREQUENCY_CUTOFF	side_1_annotate_key=gene	side_1_continuation=0	side_1_coverage=0.86	side_1_overlap=12	side_1_possible_overlap_registers=234	side_1_read_count=81	side_1_redundant=0	side_2_annotate_key=gene	side_2_continuation=0	side_2_coverage=0.58	side_2_overlap=0	side_2_possible_overlap_registers=222	side_2_read_count=52	side_2_redundant=0	total_non_overlap_reads=5
JC	222	.	CP009273	814229	-1	CP009273	815198	1	0	alignment_overlap=15	coverage_minus=1	coverage_plus=2	flanking_left=251	flanking_right=251	frequency=3.332e-02	junction_possible_overlap_registers=219	key=CP009273__814229__-1__CP009273__815183__1__15____251__251__0__0	max_left=146	max_left_minus=146	max_left_plus=108	max_min_left=108	max_min_left_minus=0	max_min_left_plus=108	max_min_right=28	max_min_right_minus=28	max_min_right_plus=28	max_pos_hash_score=438	max_right=128	max_right_minus=28	max_right_plus=128	neg_log10_pos_hash_p_value=8.3	new_junction_coverage=0.03	new_junction_read_count=3	polymorphism_frequency=3.332e-02	pos_hash_score=3	prediction=polymorphism	reject=COVERAGE_EVENNESS_SKEW,FREQUENCY_CUTOFF	side_1_annotate_key=gene	side_1_continuation=0	side_1_coverage=0.99	side_1_overlap=15	side_1_possible_overlap_registers=234	side_1_read_count=93	side_1_redundant=0	side_2_annotate_key=repeat	side_2_continuation=0	side_2_coverage=NA	side_2_overlap=0	side_2_possible_overlap_registers=NA	side_2_read_count=NA	side_2_redundant=0	total_non_overlap_reads=3
JC	223	.	CP009273	819342	-1	CP009273	819801	1	0	alignment_overlap=10	coverage_minus=2	coverage_plus=1	flanking_left=251	flanking_right=251	frequency=3.717e-02	junction_possible_overlap_registers=224	key=CP009273__819342__-1__CP009273__819791__1__10____251__251__0__0	max_left=112	max_left_minus=112	max_left_plus=38	max_min_left=38	max_min_left_minus=38	max_min_left_plus=38	max_min_right=96	max_min_right_minus=96	max_min_right_plus=0	max_pos_hash_score=448	max_right=109	max_right_minus=109	max_right_plus=109	neg_log10_pos_hash_p_value=8.4	new_junction_coverage=0.03	new_junction_read_count=3	polymorphism_frequency=3.717e-02	pos_hash_score=3	prediction=polymorphism	reject=COVERAGE_EVENNESS_SKEW,FREQUENCY_CUTOFF	side_1_annotate_key=gene	side_1_continuation=0	side_1_coverage=0.89	side_1_overlap=10	side_1_possible_overlap_registers=234	side_1_read_count=84	side_1_redundant=0	side_2_annotate_key=gene	side_2_continuation=0	side_2_coverage=0.83	side_2_overlap=0	side_2_possible_overlap_registers=224	side_2_read_count=75	side_2_redundant=0	total_non_overlap_reads=3
JC	224	.	CP009273	862357	-1	CP009273	863539	1	0	alignment_overlap=11	coverage_minus=3	coverage_plus=4	flanking_left=251	flanking_right=251	frequency=8.037e-02	junction_possible_overlap_registers=223	key=CP009273__862357__-1__CP009273__863528__1__11____251__251__0__0	max_left=218	max_left_minus=218	max_left_plus=183	max_min_left=107	max_min_left_minus=107	max_min_left_plus=85	max_min_right=99	max_min_right_minus=99	max_min_right_plus=57	max_pos_hash_score=446	max_right=232	max_right_minus=133	max_right_plus=232	neg_log10_pos_hash_p_value=6.4	new_junction_coverage=0.08	new_junction_read_count=7	polymorphism_frequency=8.037e-02	pos_hash_score=7	prediction=polymorphism	reject=COVERAGE_EVENNESS_SKEW,FREQUENCY_CUTOFF	side_1_annotate_key=gene	side_1_continuation=0	side_1_coverage=0.86	side_1_overlap=11	side_1_possible_overlap_registers=234	side_1_read_count=81	side_1_redundant=0	side_2_annotate_key=gene	side_2_continuation=0	side_2_coverage=0.92	side_2_overlap=0	side_2_possible_overlap_registers=223	side_2_read_count=83	side_2_redundant=0	total_non_overlap_reads=7
JC	225	.	CP009273	913571	-1	CP009273	914318	1	0	alignment_overlap=10	coverage_minus=3	coverage_plus=2	flanking_left=251	flanking_right=251	frequency=5.135e-02	junction_possible_overlap_registers=224	key=CP009273__913571__-1__CP009273__914308__1__10____251__251__0__0	max_left=134	max_left_minus=134	max_left_plus=9	max_min_left=9	max_min_left_minus=0	max_min_left_plus=9	max_min_right=62	max_min_right_minus=62	max_min_right_plus=0	max_pos_hash_score=448	max_right=202	max_right_minus=62	max_right_plus=202	neg_log10_pos_hash_p_value=7.9	new_junction_coverage=0.06	new_junction_read_count=5	polymorphism_frequency=5.135e-02	pos_hash_score=4	prediction=polymorphism	reject=COVERAGE_EVENNESS_SKEW,FREQUENCY_CUTOFF	side_1_annotate_key=gene	side_1_continuation=0	side_1_coverage=0.81	side_1_overlap=10	side_1_possible_overlap_registers=234	side_1_read_count=76	side_1_redundant=0	side_2_annotate_key=gene	side_2_continuation=0	side_2_coverage=1.24	side_2_overlap=0	side_2_possible_overlap_registers=224	side_2_read_count=112	side_2_redundant=0	total_non_overlap_reads=5
JC	226	.	CP009273	921313	1	CP009273	1092450	-1	0	alignment_overlap=46	coverage_minus=6	coverage_plus=5	flanking_left=251	flanking_right=251	frequency=2.087e-01	junction_possible_overlap_registers=188	key=CP009273__921313__1__CP009273__1092496__-1__46____251__251__0__0	max_left=72	max_left_minus=72	max_left_plus=72	max_min_left=72	max_min_left_minus=72	max_min_left_plus=72	max_min_right=36	max_min_right_minus=36	max_min_right_plus=0	max_pos_hash_score=376	max_right=203	max_right_minus=199	max_right_plus=203	neg_log10_pos_hash_p_value=4.6	new_junction_coverage=0.25	new_junction_read_count=19	polymorphism_frequency=2.087e-01	pos_hash_score=10	prediction=polymorphism	reject=COVERAGE_EVENNESS_SKEW	side_1_annotate_key=gene	side_1_continuation=0	side_1_coverage=0.86	side_1_overlap=46	side_1_possible_overlap_registers=234	side_1_read_count=81	side_1_redundant=0	side_2_annotate_key=gene	side_2_continuation=0	side_2_coverage=1.04	side_2_overlap=0	side_2_possible_overlap_registers=188	side_2_read_count=79	side_2_redundant=0	total_non_overlap_reads=11
JC	227	.	CP009273	1033963	-1	CP009273	1034324	1	0	alignment_overlap=10	coverage_minus=3	coverage_plus=2	flanking_left=251	flanking_right=251	frequency=5.585e-02	junction_possible_overlap_registers=224	key=CP009273__1033963__-1__CP009273__1034314__1__10____251__251__0__0	max_left=166	max_left_minus=166	max_left_plus=166	max_min_left=0	max_min_left_minus=0	max_min_left_plus=0	max_min_right=52	max_min_right_minus=52	max_min_right_plus=52	max_pos_hash_score=448	max_right=52	max_right_minus=52	max_right_plus=52	neg_log10_pos_hash_p_value=8.4	new_junction_coverage=0.07	new_junction_read_count=6	polymorphism_frequency=5.585e-02	pos_hash_score=3	prediction=polymorphism	reject=COVERAGE_EVENNESS_SKEW,FREQUENCY_CUTOFF	side_1_annotate_key=gene	side_1_continuation=0	side_1_coverage=1.27	side_1_overlap=10	side_1_possible_overlap_registers=234	side_1_read_count=120	side_1_redundant=0	side_2_annotate_key=gene	side_2_continuation=0	side_2_coverage=0.98	side_2_overlap=0	side_2_possible_overlap_registers=224	side_2_read_count=88	side_2_redundant=0	total_non_overlap_reads=5
JC	228	.	CP009273	1069629	-1	CP009273	1070271	1	0	alignment_overlap=11	coverage_minus=1	coverage_plus=2	flanking_left=251	flanking_right=251	frequency=4.699e-02	junction_possible_overlap_registers=223	key=CP009273__1069629__-1__CP009273__1070260__1__11____251__251__0__0	max_left=87	max_left_minus=63	max_left_plus=87	max_min_left=63	max_min_left_minus=63	max_min_left_plus=63	max_min_right=28	max_min_right_minus=0	max_min_right_plus=28	max_pos_hash_score=446	max_right=90	max_right_minus=90	max_right_plus=90	neg_log10_pos_hash_p_value=8.4	new_junction_coverage=0.04	new_junction_read_count=4	polymorphism_frequency=4.699e-02	pos_hash_score=3	prediction=polymorphism	reject=COVERAGE_EVENNESS_SKEW,FREQUENCY_CUTOFF	side_1_annotate_key=gene	side_1_continuation=0	side_1_coverage=1.07	side_1_overlap=11	side_1_possible_overlap_registers=234	side_1_read_count=101	side_1_redundant=0	side_2_annotate_key=gene	side_2_continuation=0	side_2_coverage=0.74	side_2_overlap=0	side_2_possible_overlap_registers=223	side_2_read_count=66	side_2_redundant=0	total_non_overlap_reads=3
JC	229	.	CP009273	1092496	-1	CP009273	1093040	1	0	alignment_overlap=80	coverage_minus=5	coverage_plus=8	flanking_left=251	flanking_right=251	frequency=2.001e-01	junction_possible_overlap_registers=154	key=CP009273__1092496__-1__CP009273__1092960__1__80____251__251__0__0	max_left=169	max_left_minus=169	max_left_plus=165	max_min_left=39	max_min_left_minus=39	max_min_left_plus=39	max_min_right=70	max_min_right_minus=70	max_min_right_plus=53	max_pos_hash_score=308	max_right=112	max_right_minus=72	max_right_plus=112	neg_log10_pos_hash_p_value=3.2	new_junction_coverage=0.21	new_junction_read_count=13	polymorphism_frequency=2.001e-01	pos_hash_score=12	prediction=polymorphism	reject=COVERAGE_EVENNESS_SKEW	side_1_annotate_key=gene	side_1_continuation=0	side_1_coverage=0.87	side_1_overlap=80	side_1_possible_overlap_registers=234	side_1_read_count=82	side_1_redundant=0	side_2_annotate_key=gene	side_2_continuation=0	side_2_coverage=0.81	side_2_overlap=0	side_2_possible_overlap_registers=154	side_2_read_count=50	side_2_redundant=0	total_non_overlap_reads=13
JC	230	.	CP009273	1167080	-1	CP009273	1168059	1	0	alignment_overlap=10	coverage_minus=1	coverage_plus=2	flanking_left=251	flanking_right=251	frequency=3.594e-02	junction_possible_overlap_registers=224	key=CP009273__1167080__-1__CP009273__1168049__1__10____251__251__0__0	max_left=91	max_left_minus=91	max_left_plus=79	max_min_left=79	max_min_left_minus=0	max_min_left_plus=79	max_min_right=69	max_min_right_minus=69	max_min_right_plus=0	max_pos_hash_score=448	max_right=162	max_right_minus=69	max_right_plus=162	neg_log10_pos_hash_p_value=8.4	new_junction_coverage=0.03	new_junction_read_count=3	polymorphism_frequency=3.594e-02	pos_hash_score=3	prediction=polymorphism	reject=COVERAGE_EVENNESS_SKEW,FREQUENCY_CUTOFF	side_1_annotate_key=gene	side_1_continuation=0	side_1_coverage=1.01	side_1_overlap=10	side_1_possible_overlap_registers=234	side_1_read_count=95	side_1_redundant=0	side_2_annotate_key=gene	side_2_continuation=0	side_2_coverage=0.78	side_2_overlap=0	side_2_possible_overlap_registers=224	side_2_read_count=70	side_2_redundant=0	total_non_overlap_reads=3
JC	231	.	CP009273	1174003	-1	CP009273	1175039	1	0	alignment_overlap=10	coverage_minus=3	coverage_plus=1	flanking_left=251	flanking_right=251	frequency=4.968e-02	junction_possible_overlap_registers=224	key=CP009273__1174003__-1__CP009273__1175029__1__10____251__251__0__0	max_left=77	max_left_minus=77	max_left_plus=68	max_min_left=77	max_min_left_minus=77	max_min_left_plus=68	max_min_right=55	max_min_right_minus=55	max_min_right_plus=0	max_pos_hash_score=448	max_right=115	max_right_minus=115	max_right_plus=109	neg_log10_pos_hash_p_value=7.9	new_junction_coverage=0.06	new_junction_read_count=5	polymorphism_frequency=4.968e-02	pos_hash_score=4	prediction=polymorphism	reject=COVERAGE_EVENNESS_SKEW,FREQUENCY_CUTOFF	side_1_annotate_key=gene	side_1_continuation=0	side_1_coverage=1.17	side_1_overlap=10	side_1_possible_overlap_registers=234	side_1_read_count=110	side_1_redundant=0	side_2_annotate_key=gene	side_2_continuation=0	side_2_coverage=0.95	side_2_overlap=0	side_2_possible_overlap_registers=224	side_2_read_count=86	side_2_redundant=0	total_non_overlap_reads=4
JC	232	.	CP009273	1203246	1	CP009273	1205075	1	0	alignment_overlap=16	coverage_minus=6	coverage_plus=4	flanking_left=251	flanking_right=251	frequency=8.324e-02	junction_possible_overlap_registers=218	key=CP009273__1203246__1__CP009273__1205059__1__16____251__251__0__0	max_left=199	max_left_minus=199	max_left_plus=166	max_min_left=109	max_min_left_minus=109	max_min_left_plus=0	max_min_right=108	max_min_right_minus=107	max_min_right_plus=108	max_pos_hash_score=436	max_right=179	max_right_minus=179	max_right_plus=108	neg_log10_pos_hash_p_value=5.9	new_junction_coverage=0.11	new_junction_read_count=10	polymorphism_frequency=8.324e-02	pos_hash_score=8	prediction=polymorphism	reject=COVERAGE_EVENNESS_SKEW,FREQUENCY_CUTOFF	side_1_annotate_key=gene	side_1_continuation=0	side_1_coverage=0.89	side_1_overlap=16	side_1_possible_overlap_registers=234	side_1_read_count=84	side_1_redundant=0	side_2_annotate_key=gene	side_2_continuation=0	side_2_coverage=1.62	side_2_overlap=0	side_2_possible_overlap_registers=218	side_2_read_count=142	side_2_redundant=0	total_non_overlap_reads=10
JC	233	.	CP009273	1203261	-1	CP009273	1205058	-1	0	alignment_overlap=16	coverage_minus=6	coverage_plus=4	flanking_left=251	flanking_right=251	frequency=8.460e-02	junction_possible_overlap_registers=218	key=CP009273__1203261__-1__CP009273__1205074__-1__16____251__251__0__0	max_left=184	max_left_minus=184	max_left_plus=160	max_min_left=90	max_min_left_minus=90	max_min_left_plus=8	max_min_right=109	max_min_right_minus=109	max_min_right_plus=100	max_pos_hash_score=436	max_right=229	max_right_minus=229	max_right_plus=227	neg_log10_pos_hash_p_value=5.9	new_junction_coverage=0.11	new_junction_read_count=10	polymorphism_frequency=8.460e-02	pos_hash_score=8	prediction=polymorphism	reject=COVERAGE_EVENNESS_SKEW,FREQUENCY_CUTOFF	side_1_annotate_key=gene	side_1_continuation=0	side_1_coverage=0.87	side_1_overlap=16	side_1_possible_overlap_registers=234	side_1_read_count=82	side_1_redundant=0	side_2_annotate_key=gene	side_2_continuation=0	side_2_coverage=1.60	side_2_overlap=0	side_2_possible_overlap_registers=218	side_2_read_count=140	side_2_redundant=0	total_non_overlap_reads=10
JC	234	.	CP009273	1225252	-1	CP009273	1226532	1	0	alignment_overlap=12	coverage_minus=2	coverage_plus=2	flanking_left=251	flanking_right=251	frequency=3.569e-02	junction_possible_overlap_registers=222	key=CP009273__1225252__-1__CP009273__1226520__1__12____251__251__0__0	max_left=116	max_left_minus=116	max_left_plus=116	max_min_left=0	max_min_left_minus=0	max_min_left_plus=0	max_min_right=56	max_min_right_minus=56	max_min_right_plus=56	max_pos_hash_score=444	max_right=56	max_right_minus=56	max_right_plus=56	neg_log10_pos_hash_p_value=7.8	new_junction_coverage=0.04	new_junction_read_count=4	polymorphism_frequency=3.569e-02	pos_hash_score=4	prediction=polymorphism	reject=COVERAGE_EVENNESS_SKEW,FREQUENCY_CUTOFF	side_1_annotate_key=gene	side_1_continuation=0	side_1_coverage=1.00	side_1_overlap=12	side_1_possible_overlap_registers=234	side_1_read_count=94	side_1_redundant=0	side_2_annotate_key=gene	side_2_continuation=0	side_2_coverage=1.42	side_2_overlap=0	side_2_possible_overlap_registers=222	side_2_read_count=127	side_2_redundant=0	total_non_overlap_reads=4
JC	235	.	CP009273	1227747	-1	CP009273	1228455	1	0	alignment_overlap=10	coverage_minus=4	coverage_plus=3	flanking_left=251	flanking_right=251	frequency=6.553e-02	junction_possible_overlap_registers=224	key=CP009273__1227747__-1__CP009273__1228445__1__10____251__251__0__0	max_left=239	max_left_minus=239	max_left_plus=108	max_min_left=109	max_min_left_minus=109	max_min_left_plus=108	max_min_right=9	max_min_right_minus=9	max_min_right_plus=0	max_pos_hash_score=448	max_right=174	max_right_minus=132	max_right_plus=174	neg_log10_pos_hash_p_value=6.4	new_junction_coverage=0.08	new_junction_read_count=7	polymorphism_frequency=6.553e-02	pos_hash_score=7	prediction=polymorphism	reject=COVERAGE_EVENNESS_SKEW,FREQUENCY_CUTOFF	side_1_annotate_key=gene	side_1_continuation=0	side_1_coverage=1.08	side_1_overlap=10	side_1_possible_overlap_registers=234	side_1_read_count=102	side_1_redundant=0	side_2_annotate_key=gene	side_2_continuation=0	side_2_coverage=1.13	side_2_overlap=0	side_2_possible_overlap_registers=224	side_2_read_count=102	side_2_redundant=0	total_non_overlap_reads=7
JC	236	.	CP009273	1232777	-1	CP009273	1234010	1	0	alignment_overlap=10	coverage_minus=2	coverage_plus=1	flanking_left=251	flanking_right=251	frequency=2.851e-02	junction_possible_overlap_registers=224	key=CP009273__1232777__-1__CP009273__1234000__1__10____251__251__0__0	max_left=35	max_left_minus=35	max_left_plus=8	max_min_left=35	max_min_left_minus=35	max_min_left_plus=8	max_min_right=0	max_min_right_minus=0	max_min_right_plus=0	max_pos_hash_score=448	max_right=70	max_right_minus=70	max_right_plus=70	neg_log10_pos_hash_p_value=8.4	new_junction_coverage=0.03	new_junction_read_count=3	polymorphism_frequency=2.851e-02	pos_hash_score=3	prediction=polymorphism	reject=COVERAGE_EVENNESS_SKEW,FREQUENCY_CUTOFF	side_1_annotate_key=gene	side_1_continuation=0	side_1_coverage=1.14	side_1_overlap=10	side_1_possible_overlap_registers=234	side_1_read_count=107	side_1_redundant=0	side_2_annotate_key=gene	side_2_continuation=0	side_2_coverage=1.13	side_2_overlap=0	side_2_possible_overlap_registers=224	side_2_read_count=102	side_2_redundant=0	total_non_overlap_reads=3
JC	237	.	CP009273	1259302	-1	CP009273	1260284	1	0	alignment_overlap=11	coverage_minus=3	coverage_plus=4	flanking_left=251	flanking_right=251	frequency=6.912e-02	junction_possible_overlap_registers=223	key=CP009273__1259302__-1__CP009273__1260273__1__11____251__251__0__0	max_left=199	max_left_minus=199	max_left_plus=83	max_min_left=79	max_min_left_minus=37	max_min_left_plus=79	max_min_right=44	max_min_right_minus=44	max_min_right_plus=44	max_pos_hash_score=446	max_right=192	max_right_minus=122	max_right_plus=192	neg_log10_pos_hash_p_value=6.4	new_junction_coverage=0.08	new_junction_read_count=7	polymorphism_frequency=6.912e-02	pos_hash_score=7	prediction=polymorphism	reject=COVERAGE_EVENNESS_SKEW,FREQUENCY_CUTOFF	side_1_annotate_key=gene	side_1_continuation=0	side_1_coverage=1.23	side_1_overlap=11	side_1_possible_overlap_registers=234	side_1_read_count=116	side_1_redundant=0	side_2_annotate_key=gene	side_2_continuation=0	side_2_coverage=0.87	side_2_overlap=0	side_2_possible_overlap_registers=223	side_2_read_count=78	side_2_redundant=0	total_non_overlap_reads=7
JC	238	.	CP009273	1260286	-1	CP009273	1260835	1	0	alignment_overlap=10	coverage_minus=1	coverage_plus=3	flanking_left=251	flanking_right=251	frequency=4.630e-02	junction_possible_overlap_registers=224	key=CP009273__1260286__-1__CP009273__1260825__1__10____251__251__0__0	max_left=119	max_left_minus=77	max_left_plus=119	max_min_left=77	max_min_left_minus=77	max_min_left_plus=77	max_min_right=119	max_min_right_minus=0	max_min_right_plus=119	max_pos_hash_score=448	max_right=151	max_right_minus=114	max_right_plus=151	neg_log10_pos_hash_p_value=7.9	new_junction_coverage=0.04	new_junction_read_count=4	polymorphism_frequency=4.630e-02	pos_hash_score=4	prediction=polymorphism	reject=COVERAGE_EVENNESS_SKEW,FREQUENCY_CUTOFF	side_1_annotate_key=gene	side_1_continuation=0	side_1_coverage=0.80	side_1_overlap=10	side_1_possible_overlap_registers=234	side_1_read_count=75	side_1_redundant=0	side_2_annotate_key=gene	side_2_continuation=0	side_2_coverage=1.03	side_2_overlap=0	side_2_possible_overlap_registers=224	side_2_read_count=93	side_2_redundant=0	total_non_overlap_reads=4
JC	239	.	CP009273	1263138	-1	CP009273	1264215	1	0	alignment_overlap=13	coverage_minus=2	coverage_plus=1	flanking_left=251	flanking_right=251	frequency=2.995e-02	junction_possible_overlap_registers=221	key=CP009273__1263138__-1__CP009273__1264202__1__13____251__251__0__0	max_left=138	max_left_minus=138	max_left_plus=73	max_min_left=73	max_min_left_minus=3	max_min_left_plus=73	max_min_right=100	max_min_right_minus=100	max_min_right_plus=0	max_pos_hash_score=442	max_right=235	max_right_minus=235	max_right_plus=117	neg_log10_pos_hash_p_value=8.4	new_junction_coverage=0.03	new_junction_read_count=3	polymorphism_frequency=2.995e-02	pos_hash_score=3	prediction=polymorphism	reject=COVERAGE_EVENNESS_SKEW,FREQUENCY_CUTOFF	side_1_annotate_key=gene	side_1_continuation=0	side_1_coverage=1.27	side_1_overlap=13	side_1_possible_overlap_registers=234	side_1_read_count=120	side_1_redundant=0	side_2_annotate_key=gene	side_2_continuation=0	side_2_coverage=0.91	side_2_overlap=0	side_2_possible_overlap_registers=221	side_2_read_count=81	side_2_redundant=0	total_non_overlap_reads=3
JC	240	.	CP009273	1276841	-1	CP009273	1277775	1	0	alignment_overlap=10	coverage_minus=2	coverage_plus=1	flanking_left=251	flanking_right=251	frequency=4.127e-02	junction_possible_overlap_registers=224	key=CP009273__1276841__-1__CP009273__1277765__1__10____251__251__0__0	max_left=73	max_left_minus=73	max_left_plus=24	max_min_left=73	max_min_left_minus=73	max_min_left_plus=24	max_min_right=0	max_min_right_minus=0	max_min_right_plus=0	max_pos_hash_score=448	max_right=168	max_right_minus=168	max_right_plus=32	neg_log10_pos_hash_p_value=8.4	new_junction_coverage=0.03	new_junction_read_count=3	polymorphism_frequency=4.127e-02	pos_hash_score=3	prediction=polymorphism	reject=COVERAGE_EVENNESS_SKEW,FREQUENCY_CUTOFF	side_1_annotate_key=gene	side_1_continuation=0	side_1_coverage=0.65	side_1_overlap=10	side_1_possible_overlap_registers=234	side_1_read_count=61	side_1_redundant=0	side_2_annotate_key=gene	side_2_continuation=0	side_2_coverage=0.90	side_2_overlap=0	side_2_possible_overlap_registers=224	side_2_read_count=81	side_2_redundant=0	total_non_overlap_reads=3
JC	241	.	CP009273	1280726	-1	CP009273	1281725	1	0	alignment_overlap=9	coverage_minus=2	coverage_plus=3	flanking_left=251	flanking_right=251	frequency=7.898e-02	junction_possible_overlap_registers=225	key=CP009273__1280726__-1__CP009273__1281716__1__9____251__251__0__0	max_left=153	max_left_minus=153	max_left_plus=74	max_min_left=19	max_min_left_minus=19	max_min_left_plus=3	max_min_right=89	max_min_right_minus=89	max_min_right_plus=28	max_pos_hash_score=450	max_right=116	max_right_minus=89	max_right_plus=116	neg_log10_pos_hash_p_value=7.4	new_junction_coverage=0.08	new_junction_read_count=7	polymorphism_frequency=7.898e-02	pos_hash_score=5	prediction=polymorphism	reject=COVERAGE_EVENNESS_SKEW,FREQUENCY_CUTOFF	side_1_annotate_key=gene	side_1_continuation=0	side_1_coverage=1.03	side_1_overlap=9	side_1_possible_overlap_registers=234	side_1_read_count=97	side_1_redundant=0	side_2_annotate_key=gene	side_2_continuation=0	side_2_coverage=0.77	side_2_overlap=0	side_2_possible_overlap_registers=225	side_2_read_count=70	side_2_redundant=0	total_non_overlap_reads=5
JC	242	.	CP009273	1282540	-1	CP009273	1283013	1	0	alignment_overlap=20	coverage_minus=0	coverage_plus=3	flanking_left=251	flanking_right=251	frequency=1.225e-01	junction_possible_overlap_registers=214	key=CP009273__1282540__-1__CP009273__1282993__1__20____251__251__0__0	max_left=18	max_left_minus=0	max_left_plus=18	max_min_left=18	max_min_left_minus=0	max_min_left_plus=18	max_min_right=0	max_min_right_minus=0	max_min_right_plus=0	max_pos_hash_score=428	max_right=155	max_right_minus=0	max_right_plus=155	neg_log10_pos_hash_p_value=8.2	new_junction_coverage=0.05	new_junction_read_count=4	polymorphism_frequency=1.225e-01	pos_hash_score=3	prediction=polymorphism	reject=COVERAGE_EVENNESS_SKEW,FREQUENCY_CUTOFF	side_1_annotate_key=gene	side_1_continuation=0	side_1_coverage=0.21	side_1_overlap=20	side_1_possible_overlap_registers=234	side_1_read_count=20	side_1_redundant=0	side_2_annotate_key=gene	side_2_continuation=0	side_2_coverage=0.45	side_2_overlap=0	side_2_possible_overlap_registers=214	side_2_read_count=39	side_2_redundant=0	total_non_overlap_reads=3
JC	243	.	CP009273	1282785	-1	CP009273	1283080	1	0	alignment_overlap=87	coverage_minus=5	coverage_plus=5	flanking_left=251	flanking_right=251	frequency=2.857e-01	junction_possible_overlap_registers=147	key=CP009273__1282785__-1__CP009273__1282993__1__87____251__251__0__0	max_left=88	max_left_minus=88	max_left_plus=88	max_min_left=72	max_min_left_minus=72	max_min_left_plus=18	max_min_right=76	max_min_right_minus=11	max_min_right_plus=76	max_pos_hash_score=294	max_right=96	max_right_minus=96	max_right_plus=88	neg_log10_pos_hash_p_value=3.8	new_junction_coverage=0.19	new_junction_read_count=11	polymorphism_frequency=2.857e-01	pos_hash_score=9	prediction=polymorphism	reject=COVERAGE_EVENNESS_SKEW	side_1_annotate_key=gene	side_1_continuation=0	side_1_coverage=0.46	side_1_overlap=87	side_1_possible_overlap_registers=234	side_1_read_count=43	side_1_redundant=0	side_2_annotate_key=gene	side_2_continuation=0	side_2_coverage=0.47	side_2_overlap=0	side_2_possible_overlap_registers=147	side_2_read_count=28	side_2_redundant=0	total_non_overlap_reads=10
JC	244	.	CP009273	1302094	-1	CP009273	1302797	1	0	alignment_overlap=9	coverage_minus=5	coverage_plus=1	flanking_left=251	flanking_right=251	frequency=5.531e-02	junction_possible_overlap_registers=225	key=CP009273__1302094__-1__CP009273__1302788__1__9____251__251__0__0	max_left=214	max_left_minus=214	max_left_plus=116	max_min_left=116	max_min_left_minus=87	max_min_left_plus=116	max_min_right=51	max_min_right_minus=51	max_min_right_plus=0	max_pos_hash_score=450	max_right=155	max_right_minus=155	max_right_plus=126	neg_log10_pos_hash_p_value=7.4	new_junction_coverage=0.07	new_junction_read_count=6	polymorphism_frequency=5.531e-02	pos_hash_score=5	prediction=polymorphism	reject=COVERAGE_EVENNESS_SKEW,FREQUENCY_CUTOFF	side_1_annotate_key=gene	side_1_continuation=0	side_1_coverage=1.12	side_1_overlap=9	side_1_possible_overlap_registers=234	side_1_read_count=105	side_1_redundant=0	side_2_annotate_key=gene	side_2_continuation=0	side_2_coverage=1.15	side_2_overlap=0	side_2_possible_overlap_registers=225	side_2_read_count=104	side_2_redundant=0	total_non_overlap_reads=6
JC	245	.	CP009273	1419609	-1	CP009273	1420418	1	0	alignment_overlap=10	coverage_minus=2	coverage_plus=4	flanking_left=251	flanking_right=251	frequency=6.497e-02	junction_possible_overlap_registers=224	key=CP009273__1419609__-1__CP009273__1420408__1__10____251__251__0__0	max_left=91	max_left_minus=91	max_left_plus=74	max_min_left=74	max_min_left_minus=0	max_min_left_plus=74	max_min_right=49	max_min_right_minus=49	max_min_right_plus=0	max_pos_hash_score=448	max_right=129	max_right_minus=49	max_right_plus=129	neg_log10_pos_hash_p_value=6.9	new_junction_coverage=0.08	new_junction_read_count=7	polymorphism_frequency=6.497e-02	pos_hash_score=6	prediction=polymorphism	reject=COVERAGE_EVENNESS_SKEW,FREQUENCY_CUTOFF	side_1_annotate_key=gene	side_1_continuation=0	side_1_coverage=1.13	side_1_overlap=10	side_1_possible_overlap_registers=234	side_1_read_count=106	side_1_redundant=0	side_2_annotate_key=gene	side_2_continuation=0	side_2_coverage=1.11	side_2_overlap=0	side_2_possible_overlap_registers=224	side_2_read_count=100	side_2_redundant=0	total_non_overlap_reads=6
JC	246	.	CP009273	1467395	-1	CP009273	1468692	1	0	alignment_overlap=12	coverage_minus=2	coverage_plus=2	flanking_left=251	flanking_right=251	frequency=3.671e-02	junction_possible_overlap_registers=222	key=CP009273__1467395__-1__CP009273__1468680__1__12____251__251__0__0	max_left=217	max_left_minus=217	max_left_plus=138	max_min_left=50	max_min_left_minus=50	max_min_left_plus=42	max_min_right=101	max_min_right_minus=1	max_min_right_plus=101	max_pos_hash_score=444	max_right=172	max_right_minus=172	max_right_plus=172	neg_log10_pos_hash_p_value=7.8	new_junction_coverage=0.04	new_junction_read_count=4	polymorphism_frequency=3.671e-02	pos_hash_score=4	prediction=polymorphism	reject=COVERAGE_EVENNESS_SKEW,FREQUENCY_CUTOFF	side_1_annotate_key=gene	side_1_continuation=0	side_1_coverage=1.26	side_1_overlap=12	side_1_possible_overlap_registers=234	side_1_read_count=119	side_1_redundant=0	side_2_annotate_key=gene	side_2_continuation=0	side_2_coverage=1.09	side_2_overlap=0	side_2_possible_overlap_registers=222	side_2_read_count=97	side_2_redundant=0	total_non_overlap_reads=4
JC	247	.	CP009273	1490433	-1	CP009273	1491304	1	0	alignment_overlap=13	coverage_minus=3	coverage_plus=6	flanking_left=251	flanking_right=251	frequency=9.915e-02	junction_possible_overlap_registers=221	key=CP009273__1490433__-1__CP009273__1491291__1__13____251__251__0__0	max_left=159	max_left_minus=159	max_left_plus=73	max_min_left=105	max_min_left_minus=105	max_min_left_plus=73	max_min_right=79	max_min_right_minus=79	max_min_right_plus=0	max_pos_hash_score=442	max_right=134	max_right_minus=133	max_right_plus=134	neg_log10_pos_hash_p_value=6.4	new_junction_coverage=0.11	new_junction_read_count=10	polymorphism_frequency=9.915e-02	pos_hash_score=7	prediction=polymorphism	reject=COVERAGE_EVENNESS_SKEW,FREQUENCY_CUTOFF	side_1_annotate_key=gene	side_1_continuation=0	side_1_coverage=1.01	side_1_overlap=13	side_1_possible_overlap_registers=234	side_1_read_count=95	side_1_redundant=0	side_2_annotate_key=gene	side_2_continuation=0	side_2_coverage=1.03	side_2_overlap=0	side_2_possible_overlap_registers=221	side_2_read_count=92	side_2_redundant=0	total_non_overlap_reads=9
JC	248	.	CP009273	1591056	-1	CP009273	1591834	1	0	alignment_overlap=10	coverage_minus=4	coverage_plus=4	flanking_left=251	flanking_right=251	frequency=7.797e-02	junction_possible_overlap_registers=224	key=CP009273__1591056__-1__CP009273__1591824__1__10____251__251__0__0	max_left=237	max_left_minus=237	max_left_plus=52	max_min_left=52	max_min_left_minus=35	max_min_left_plus=52	max_min_right=39	max_min_right_minus=39	max_min_right_plus=0	max_pos_hash_score=448	max_right=207	max_right_minus=95	max_right_plus=207	neg_log10_pos_hash_p_value=6.1	new_junction_coverage=0.12	new_junction_read_count=11	polymorphism_frequency=7.797e-02	pos_hash_score=8	prediction=polymorphism	reject=COVERAGE_EVENNESS_SKEW,FREQUENCY_CUTOFF	side_1_annotate_key=gene	side_1_continuation=0	side_1_coverage=1.46	side_1_overlap=10	side_1_possible_overlap_registers=234	side_1_read_count=137	side_1_redundant=0	side_2_annotate_key=gene	side_2_continuation=0	side_2_coverage=1.43	side_2_overlap=0	side_2_possible_overlap_registers=224	side_2_read_count=129	side_2_redundant=0	total_non_overlap_reads=8
JC	249	.	CP009273	1598055	-1	CP009273	1599096	1	0	alignment_overlap=12	coverage_minus=2	coverage_plus=1	flanking_left=251	flanking_right=251	frequency=3.592e-02	junction_possible_overlap_registers=222	key=CP009273__1598055__-1__CP009273__1599084__1__12____251__251__0__0	max_left=170	max_left_minus=170	max_left_plus=54	max_min_left=54	max_min_left_minus=0	max_min_left_plus=54	max_min_right=68	max_min_right_minus=68	max_min_right_plus=0	max_pos_hash_score=444	max_right=68	max_right_minus=68	max_right_plus=68	neg_log10_pos_hash_p_value=8.4	new_junction_coverage=0.03	new_junction_read_count=3	polymorphism_frequency=3.592e-02	pos_hash_score=3	prediction=polymorphism	reject=COVERAGE_EVENNESS_SKEW,FREQUENCY_CUTOFF	side_1_annotate_key=gene	side_1_continuation=0	side_1_coverage=0.82	side_1_overlap=12	side_1_possible_overlap_registers=234	side_1_read_count=77	side_1_redundant=0	side_2_annotate_key=gene	side_2_continuation=0	side_2_coverage=0.99	side_2_overlap=0	side_2_possible_overlap_registers=222	side_2_read_count=88	side_2_redundant=0	total_non_overlap_reads=3
JC	250	.	CP009273	1612691	-1	CP009273	1613691	1	0	alignment_overlap=9	coverage_minus=4	coverage_plus=2	flanking_left=251	flanking_right=251	frequency=5.390e-02	junction_possible_overlap_registers=225	key=CP009273__1612691__-1__CP009273__1613682__1__9____251__251__0__0	max_left=146	max_left_minus=146	max_left_plus=40	max_min_left=93	max_min_left_minus=93	max_min_left_plus=7	max_min_right=96	max_min_right_minus=96	max_min_right_plus=14	max_pos_hash_score=450	max_right=160	max_right_minus=149	max_right_plus=160	neg_log10_pos_hash_p_value=6.9	new_junction_coverage=0.07	new_junction_read_count=6	polymorphism_frequency=5.390e-02	pos_hash_score=6	prediction=polymorphism	reject=COVERAGE_EVENNESS_SKEW,FREQUENCY_CUTOFF	side_1_annotate_key=gene	side_1_continuation=0	side_1_coverage=1.20	side_1_overlap=9	side_1_possible_overlap_registers=234	side_1_read_count=113	side_1_redundant=0	side_2_annotate_key=gene	side_2_continuation=0	side_2_coverage=1.13	side_2_overlap=0	side_2_possible_overlap_registers=225	side_2_read_count=102	side_2_redundant=0	total_non_overlap_reads=6
JC	251	.	CP009273	1620084	-1	CP009273	1621554	1	0	alignment_overlap=11	coverage_minus=2	coverage_plus=2	flanking_left=251	flanking_right=251	frequency=3.705e-02	junction_possible_overlap_registers=223	key=CP009273__1620084__-1__CP009273__1621543__1__11____251__251__0__0	max_left=198	max_left_minus=110	max_left_plus=198	max_min_left=110	max_min_left_minus=110	max_min_left_plus=110	max_min_right=14	max_min_right_minus=0	max_min_right_plus=14	max_pos_hash_score=446	max_right=168	max_right_minus=168	max_right_plus=115	neg_log10_pos_hash_p_value=7.8	new_junction_coverage=0.04	new_junction_read_count=4	polymorphism_frequency=3.705e-02	pos_hash_score=4	prediction=polymorphism	reject=COVERAGE_EVENNESS_SKEW,FREQUENCY_CUTOFF	side_1_annotate_key=gene	side_1_continuation=0	side_1_coverage=1.15	side_1_overlap=11	side_1_possible_overlap_registers=234	side_1_read_count=108	side_1_redundant=0	side_2_annotate_key=gene	side_2_continuation=0	side_2_coverage=1.17	side_2_overlap=0	side_2_possible_overlap_registers=223	side_2_read_count=105	side_2_redundant=0	total_non_overlap_reads=4
JC	252	.	CP009273	1670864	-1	CP009273	1671883	1	0	alignment_overlap=10	coverage_minus=1	coverage_plus=2	flanking_left=251	flanking_right=251	frequency=5.005e-02	junction_possible_overlap_registers=224	key=CP009273__1670864__-1__CP009273__1671873__1__10____251__251__0__0	max_left=50	max_left_minus=31	max_left_plus=50	max_min_left=31	max_min_left_minus=31	max_min_left_plus=31	max_min_right=9	max_min_right_minus=0	max_min_right_plus=9	max_pos_hash_score=448	max_right=102	max_right_minus=102	max_right_plus=102	neg_log10_pos_hash_p_value=8.4	new_junction_coverage=0.04	new_junction_read_count=4	polymorphism_frequency=5.005e-02	pos_hash_score=3	prediction=polymorphism	reject=COVERAGE_EVENNESS_SKEW,FREQUENCY_CUTOFF	side_1_annotate_key=gene	side_1_continuation=0	side_1_coverage=0.79	side_1_overlap=10	side_1_possible_overlap_registers=234	side_1_read_count=74	side_1_redundant=0	side_2_annotate_key=gene	side_2_continuation=0	side_2_coverage=0.90	side_2_overlap=0	side_2_possible_overlap_registers=224	side_2_read_count=81	side_2_redundant=0	total_non_overlap_reads=3
JC	253	.	CP009273	1687782	-1	CP009273	1688712	1	0	alignment_overlap=9	coverage_minus=1	coverage_plus=2	flanking_left=251	flanking_right=251	frequency=2.814e-02	junction_possible_overlap_registers=225	key=CP009273__1687782__-1__CP009273__1688703__1__9____251__251__0__0	max_left=32	max_left_minus=32	max_left_plus=30	max_min_left=32	max_min_left_minus=32	max_min_left_plus=30	max_min_right=0	max_min_right_minus=0	max_min_right_plus=0	max_pos_hash_score=450	max_right=134	max_right_minus=46	max_right_plus=134	neg_log10_pos_hash_p_value=8.5	new_junction_coverage=0.03	new_junction_read_count=3	polymorphism_frequency=2.814e-02	pos_hash_score=3	prediction=polymorphism	reject=COVERAGE_EVENNESS_SKEW,FREQUENCY_CUTOFF	side_1_annotate_key=gene	side_1_continuation=0	side_1_coverage=1.05	side_1_overlap=9	side_1_possible_overlap_registers=234	side_1_read_count=99	side_1_redundant=0	side_2_annotate_key=gene	side_2_continuation=0	side_2_coverage=1.24	side_2_overlap=0	side_2_possible_overlap_registers=225	side_2_read_count=112	side_2_redundant=0	total_non_overlap_reads=3
JC	254	.	CP009273	1760650	-1	CP009273	1761456	1	0	alignment_overlap=7	coverage_minus=2	coverage_plus=2	flanking_left=251	flanking_right=251	frequency=3.938e-02	junction_possible_overlap_registers=227	key=CP009273__1760650__-1__CP009273__1761449__1__7____251__251__0__0	max_left=83	max_left_minus=83	max_left_plus=68	max_min_left=83	max_min_left_minus=83	max_min_left_plus=68	max_min_right=0	max_min_right_minus=0	max_min_right_plus=0	max_pos_hash_score=454	max_right=107	max_right_minus=107	max_right_plus=107	neg_log10_pos_hash_p_value=7.9	new_junction_coverage=0.04	new_junction_read_count=4	polymorphism_frequency=3.938e-02	pos_hash_score=4	prediction=polymorphism	reject=COVERAGE_EVENNESS_SKEW,FREQUENCY_CUTOFF	side_1_annotate_key=gene	side_1_continuation=0	side_1_coverage=1.02	side_1_overlap=7	side_1_possible_overlap_registers=234	side_1_read_count=96	side_1_redundant=0	side_2_annotate_key=gene	side_2_continuation=0	side_2_coverage=1.12	side_2_overlap=0	side_2_possible_overlap_registers=227	side_2_read_count=102	side_2_redundant=0	total_non_overlap_reads=4
JC	255	.	CP009273	1788550	-1	CP009273	1789343	1	0	alignment_overlap=10	coverage_minus=1	coverage_plus=2	flanking_left=251	flanking_right=251	frequency=3.648e-02	junction_possible_overlap_registers=224	key=CP009273__1788550__-1__CP009273__1789333__1__10____251__251__0__0	max_left=48	max_left_minus=48	max_left_plus=48	max_min_left=33	max_min_left_minus=0	max_min_left_plus=33	max_min_right=33	max_min_right_minus=33	max_min_right_plus=33	max_pos_hash_score=448	max_right=76	max_right_minus=33	max_right_plus=76	neg_log10_pos_hash_p_value=8.4	new_junction_coverage=0.03	new_junction_read_count=3	polymorphism_frequency=3.648e-02	pos_hash_score=3	prediction=polymorphism	reject=COVERAGE_EVENNESS_SKEW,FREQUENCY_CUTOFF	side_1_annotate_key=gene	side_1_continuation=0	side_1_coverage=0.88	side_1_overlap=10	side_1_possible_overlap_registers=234	side_1_read_count=83	side_1_redundant=0	side_2_annotate_key=gene	side_2_continuation=0	side_2_coverage=0.88	side_2_overlap=0	side_2_possible_overlap_registers=224	side_2_read_count=79	side_2_redundant=0	total_non_overlap_reads=3
JC	256	.	CP009273	1805559	-1	CP009273	1806322	1	0	alignment_overlap=11	coverage_minus=2	coverage_plus=2	flanking_left=251	flanking_right=251	frequency=3.757e-02	junction_possible_overlap_registers=223	key=CP009273__1805559__-1__CP009273__1806311__1__11____251__251__0__0	max_left=168	max_left_minus=102	max_left_plus=168	max_min_left=30	max_min_left_minus=0	max_min_left_plus=30	max_min_right=71	max_min_right_minus=53	max_min_right_plus=71	max_pos_hash_score=446	max_right=71	max_right_minus=53	max_right_plus=71	neg_log10_pos_hash_p_value=7.8	new_junction_coverage=0.04	new_junction_read_count=4	polymorphism_frequency=3.757e-02	pos_hash_score=4	prediction=polymorphism	reject=COVERAGE_EVENNESS_SKEW,FREQUENCY_CUTOFF	side_1_annotate_key=gene	side_1_continuation=0	side_1_coverage=1.15	side_1_overlap=11	side_1_possible_overlap_registers=234	side_1_read_count=108	side_1_redundant=0	side_2_annotate_key=gene	side_2_continuation=0	side_2_coverage=1.14	side_2_overlap=0	side_2_possible_overlap_registers=223	side_2_read_count=102	side_2_redundant=0	total_non_overlap_reads=4
JC	257	.	CP009273	1823127	-1	CP009273	1824177	1	0	alignment_overlap=12	coverage_minus=3	coverage_plus=2	flanking_left=251	flanking_right=251	frequency=7.834e-02	junction_possible_overlap_registers=222	key=CP009273__1823127__-1__CP009273__1824165__1__12____251__251__0__0	max_left=115	max_left_minus=115	max_left_plus=115	max_min_left=43	max_min_left_minus=43	max_min_left_plus=31	max_min_right=67	max_min_right_minus=1	max_min_right_plus=67	max_pos_hash_score=444	max_right=196	max_right_minus=196	max_right_plus=67	neg_log10_pos_hash_p_value=7.3	new_junction_coverage=0.06	new_junction_read_count=5	polymorphism_frequency=7.834e-02	pos_hash_score=5	prediction=polymorphism	reject=COVERAGE_EVENNESS_SKEW,FREQUENCY_CUTOFF	side_1_annotate_key=gene	side_1_continuation=0	side_1_coverage=0.49	side_1_overlap=12	side_1_possible_overlap_registers=234	side_1_read_count=46	side_1_redundant=0	side_2_annotate_key=gene	side_2_continuation=0	side_2_coverage=0.83	side_2_overlap=0	side_2_possible_overlap_registers=222	side_2_read_count=74	side_2_redundant=0	total_non_overlap_reads=5
JC	258	.	CP009273	1868655	-1	CP009273	1869558	1	0	alignment_overlap=10	coverage_minus=5	coverage_plus=3	flanking_left=251	flanking_right=251	frequency=7.558e-02	junction_possible_overlap_registers=224	key=CP009273__1868655__-1__CP009273__1869548__1__10____251__251__0__0	max_left=212	max_left_minus=212	max_left_plus=117	max_min_left=117	max_min_left_minus=65	max_min_left_plus=117	max_min_right=16	max_min_right_minus=16	max_min_right_plus=0	max_pos_hash_score=448	max_right=176	max_right_minus=176	max_right_plus=131	neg_log10_pos_hash_p_value=6.1	new_junction_coverage=0.09	new_junction_read_count=8	polymorphism_frequency=7.558e-02	pos_hash_score=8	prediction=polymorphism	reject=COVERAGE_EVENNESS_SKEW,FREQUENCY_CUTOFF	side_1_annotate_key=gene	side_1_continuation=0	side_1_coverage=1.07	side_1_overlap=10	side_1_possible_overlap_registers=234	side_1_read_count=101	side_1_redundant=0	side_2_annotate_key=gene	side_2_continuation=0	side_2_coverage=1.10	side_2_overlap=0	side_2_possible_overlap_registers=224	side_2_read_count=99	side_2_redundant=0	total_non_overlap_reads=8
JC	259	.	CP009273	1886369	-1	CP009273	1887048	1	0	alignment_overlap=13	coverage_minus=2	coverage_plus=2	flanking_left=251	flanking_right=251	frequency=5.143e-02	junction_possible_overlap_registers=221	key=CP009273__1886369__-1__CP009273__1887035__1__13____251__251__0__0	max_left=80	max_left_minus=80	max_left_plus=65	max_min_left=65	max_min_left_minus=0	max_min_left_plus=65	max_min_right=61	max_min_right_minus=61	max_min_right_plus=0	max_pos_hash_score=442	max_right=173	max_right_minus=61	max_right_plus=173	neg_log10_pos_hash_p_value=7.8	new_junction_coverage=0.04	new_junction_read_count=4	polymorphism_frequency=5.143e-02	pos_hash_score=4	prediction=polymorphism	reject=COVERAGE_EVENNESS_SKEW,FREQUENCY_CUTOFF	side_1_annotate_key=gene	side_1_continuation=0	side_1_coverage=0.85	side_1_overlap=13	side_1_possible_overlap_registers=234	side_1_read_count=80	side_1_redundant=0	side_2_annotate_key=gene	side_2_continuation=0	side_2_coverage=0.81	side_2_overlap=0	side_2_possible_overlap_registers=221	side_2_read_count=72	side_2_redundant=0	total_non_overlap_reads=4
JC	260	.	CP009273	1950777	-1	CP009273	1951654	1	0	alignment_overlap=9	coverage_minus=2	coverage_plus=2	flanking_left=251	flanking_right=251	frequency=4.182e-02	junction_possible_overlap_registers=225	key=CP009273__1950777__-1__CP009273__1951645__1__9____251__251__0__0	max_left=140	max_left_minus=140	max_left_plus=28	max_min_left=28	max_min_left_minus=0	max_min_left_plus=28	max_min_right=53	max_min_right_minus=53	max_min_right_plus=0	max_pos_hash_score=450	max_right=53	max_right_minus=53	max_right_plus=53	neg_log10_pos_hash_p_value=7.9	new_junction_coverage=0.04	new_junction_read_count=4	polymorphism_frequency=4.182e-02	pos_hash_score=4	prediction=polymorphism	reject=COVERAGE_EVENNESS_SKEW,FREQUENCY_CUTOFF	side_1_annotate_key=gene	side_1_continuation=0	side_1_coverage=1.02	side_1_overlap=9	side_1_possible_overlap_registers=234	side_1_read_count=96	side_1_redundant=0	side_2_annotate_key=gene	side_2_continuation=0	side_2_coverage=1.01	side_2_overlap=0	side_2_possible_overlap_registers=225	side_2_read_count=91	side_2_redundant=0	total_non_overlap_reads=4
JC	261	.	CP009273	1979009	-1	CP009273	1979921	1	0	alignment_overlap=9	coverage_minus=2	coverage_plus=1	flanking_left=251	flanking_right=251	frequency=4.269e-02	junction_possible_overlap_registers=225	key=CP009273__1979009__-1__CP009273__1979912__1__9____251__251__0__0	max_left=83	max_left_minus=83	max_left_plus=76	max_min_left=76	max_min_left_minus=0	max_min_left_plus=76	max_min_right=74	max_min_right_minus=74	max_min_right_plus=0	max_pos_hash_score=450	max_right=124	max_right_minus=74	max_right_plus=124	neg_log10_pos_hash_p_value=8.5	new_junction_coverage=0.03	new_junction_read_count=3	polymorphism_frequency=4.269e-02	pos_hash_score=3	prediction=polymorphism	reject=COVERAGE_EVENNESS_SKEW,FREQUENCY_CUTOFF	side_1_annotate_key=gene	side_1_continuation=0	side_1_coverage=0.68	side_1_overlap=9	side_1_possible_overlap_registers=234	side_1_read_count=64	side_1_redundant=0	side_2_annotate_key=gene	side_2_continuation=0	side_2_coverage=0.81	side_2_overlap=0	side_2_possible_overlap_registers=225	side_2_read_count=73	side_2_redundant=0	total_non_overlap_reads=3
JC	262	.	CP009273	1992677	-1	CP009273	1993820	1	0	alignment_overlap=10	coverage_minus=2	coverage_plus=4	flanking_left=251	flanking_right=251	frequency=7.890e-02	junction_possible_overlap_registers=224	key=CP009273__1992677__-1__CP009273__1993810__1__10____251__251__0__0	max_left=208	max_left_minus=89	max_left_plus=208	max_min_left=33	max_min_left_minus=33	max_min_left_plus=33	max_min_right=83	max_min_right_minus=35	max_min_right_plus=83	max_pos_hash_score=448	max_right=85	max_right_minus=43	max_right_plus=85	neg_log10_pos_hash_p_value=7.3	new_junction_coverage=0.07	new_junction_read_count=6	polymorphism_frequency=7.890e-02	pos_hash_score=5	prediction=polymorphism	reject=COVERAGE_EVENNESS_SKEW,FREQUENCY_CUTOFF	side_1_annotate_key=gene	side_1_continuation=0	side_1_coverage=0.72	side_1_overlap=10	side_1_possible_overlap_registers=234	side_1_read_count=68	side_1_redundant=0	side_2_annotate_key=gene	side_2_continuation=0	side_2_coverage=0.83	side_2_overlap=0	side_2_possible_overlap_registers=224	side_2_read_count=75	side_2_redundant=0	total_non_overlap_reads=6
JC	263	.	CP009273	2019737	-1	CP009273	2020548	1	0	alignment_overlap=7	coverage_minus=4	coverage_plus=2	flanking_left=251	flanking_right=251	frequency=6.798e-02	junction_possible_overlap_registers=227	key=CP009273__2019737__-1__CP009273__2020541__1__7____251__251__0__0	max_left=126	max_left_minus=104	max_left_plus=126	max_min_left=65	max_min_left_minus=65	max_min_left_plus=7	max_min_right=118	max_min_right_minus=54	max_min_right_plus=118	max_pos_hash_score=454	max_right=118	max_right_minus=80	max_right_plus=118	neg_log10_pos_hash_p_value=7.4	new_junction_coverage=0.07	new_junction_read_count=6	polymorphism_frequency=6.798e-02	pos_hash_score=5	prediction=polymorphism	reject=COVERAGE_EVENNESS_SKEW,FREQUENCY_CUTOFF	side_1_annotate_key=gene	side_1_continuation=0	side_1_coverage=0.88	side_1_overlap=7	side_1_possible_overlap_registers=234	side_1_read_count=83	side_1_redundant=0	side_2_annotate_key=gene	side_2_continuation=0	side_2_coverage=0.92	side_2_overlap=0	side_2_possible_overlap_registers=227	side_2_read_count=84	side_2_redundant=0	total_non_overlap_reads=6
JC	264	.	CP009273	2049624	-1	CP009273	2050713	1	0	alignment_overlap=10	coverage_minus=1	coverage_plus=2	flanking_left=251	flanking_right=251	frequency=2.844e-02	junction_possible_overlap_registers=224	key=CP009273__2049624__-1__CP009273__2050703__1__10____251__251__0__0	max_left=58	max_left_minus=58	max_left_plus=58	max_min_left=58	max_min_left_minus=58	max_min_left_plus=58	max_min_right=0	max_min_right_minus=0	max_min_right_plus=0	max_pos_hash_score=448	max_right=139	max_right_minus=139	max_right_plus=139	neg_log10_pos_hash_p_value=8.4	new_junction_coverage=0.03	new_junction_read_count=3	polymorphism_frequency=2.844e-02	pos_hash_score=3	prediction=polymorphism	reject=COVERAGE_EVENNESS_SKEW,FREQUENCY_CUTOFF	side_1_annotate_key=gene	side_1_continuation=0	side_1_coverage=1.24	side_1_overlap=10	side_1_possible_overlap_registers=234	side_1_read_count=117	side_1_redundant=0	side_2_annotate_key=gene	side_2_continuation=0	side_2_coverage=1.03	side_2_overlap=0	side_2_possible_overlap_registers=224	side_2_read_count=93	side_2_redundant=0	total_non_overlap_reads=3
JC	265	.	CP009273	2079448	-1	CP009273	2080139	1	0	alignment_overlap=11	coverage_minus=4	coverage_plus=0	flanking_left=251	flanking_right=251	frequency=5.022e-02	junction_possible_overlap_registers=223	key=CP009273__2079448__-1__CP009273__2080128__1__11____251__251__0__0	max_left=132	max_left_minus=132	max_left_plus=0	max_min_left=102	max_min_left_minus=102	max_min_left_plus=0	max_min_right=21	max_min_right_minus=21	max_min_right_plus=0	max_pos_hash_score=446	max_right=111	max_right_minus=111	max_right_plus=0	neg_log10_pos_hash_p_value=8.4	new_junction_coverage=0.04	new_junction_read_count=4	polymorphism_frequency=5.022e-02	pos_hash_score=3	prediction=polymorphism	reject=COVERAGE_EVENNESS_SKEW,FREQUENCY_CUTOFF	side_1_annotate_key=gene	side_1_continuation=0	side_1_coverage=0.84	side_1_overlap=11	side_1_possible_overlap_registers=234	side_1_read_count=79	side_1_redundant=0	side_2_annotate_key=gene	side_2_continuation=0	side_2_coverage=0.85	side_2_overlap=0	side_2_possible_overlap_registers=223	side_2_read_count=76	side_2_redundant=0	total_non_overlap_reads=4
JC	266	.	CP009273	2112944	-1	CP009273	2113551	1	0	alignment_overlap=12	coverage_minus=2	coverage_plus=4	flanking_left=251	flanking_right=251	frequency=7.269e-02	junction_possible_overlap_registers=222	key=CP009273__2112944__-1__CP009273__2113539__1__12____251__251__0__0	max_left=119	max_left_minus=119	max_left_plus=119	max_min_left=27	max_min_left_minus=0	max_min_left_plus=27	max_min_right=11	max_min_right_minus=11	max_min_right_plus=11	max_pos_hash_score=444	max_right=95	max_right_minus=11	max_right_plus=95	neg_log10_pos_hash_p_value=6.8	new_junction_coverage=0.08	new_junction_read_count=7	polymorphism_frequency=7.269e-02	pos_hash_score=6	prediction=polymorphism	reject=COVERAGE_EVENNESS_SKEW,FREQUENCY_CUTOFF	side_1_annotate_key=gene	side_1_continuation=0	side_1_coverage=0.91	side_1_overlap=12	side_1_possible_overlap_registers=234	side_1_read_count=86	side_1_redundant=0	side_2_annotate_key=gene	side_2_continuation=0	side_2_coverage=1.09	side_2_overlap=0	side_2_possible_overlap_registers=222	side_2_read_count=97	side_2_redundant=0	total_non_overlap_reads=6
JC	267	.	CP009273	2126171	-1	CP009273	2127035	1	0	alignment_overlap=10	coverage_minus=3	coverage_plus=2	flanking_left=251	flanking_right=251	frequency=7.563e-02	junction_possible_overlap_registers=224	key=CP009273__2126171__-1__CP009273__2127025__1__10____251__251__0__0	max_left=218	max_left_minus=218	max_left_plus=50	max_min_left=50	max_min_left_minus=50	max_min_left_plus=50	max_min_right=24	max_min_right_minus=24	max_min_right_plus=0	max_pos_hash_score=448	max_right=115	max_right_minus=70	max_right_plus=115	neg_log10_pos_hash_p_value=7.3	new_junction_coverage=0.06	new_junction_read_count=5	polymorphism_frequency=7.563e-02	pos_hash_score=5	prediction=polymorphism	reject=COVERAGE_EVENNESS_SKEW,FREQUENCY_CUTOFF	side_1_annotate_key=gene	side_1_continuation=0	side_1_coverage=0.69	side_1_overlap=10	side_1_possible_overlap_registers=234	side_1_read_count=65	side_1_redundant=0	side_2_annotate_key=gene	side_2_continuation=0	side_2_coverage=0.67	side_2_overlap=0	side_2_possible_overlap_registers=224	side_2_read_count=60	side_2_redundant=0	total_non_overlap_reads=5
JC	268	.	CP009273	2135260	-1	CP009273	2136392	1	0	alignment_overlap=9	coverage_minus=1	coverage_plus=2	flanking_left=251	flanking_right=251	frequency=3.670e-02	junction_possible_overlap_registers=225	key=CP009273__2135260__-1__CP009273__2136383__1__9____251__251__0__0	max_left=68	max_left_minus=68	max_left_plus=68	max_min_left=7	max_min_left_minus=0	max_min_left_plus=7	max_min_right=61	max_min_right_minus=61	max_min_right_plus=61	max_pos_hash_score=450	max_right=74	max_right_minus=61	max_right_plus=74	neg_log10_pos_hash_p_value=8.5	new_junction_coverage=0.03	new_junction_read_count=3	polymorphism_frequency=3.670e-02	pos_hash_score=3	prediction=polymorphism	reject=COVERAGE_EVENNESS_SKEW,FREQUENCY_CUTOFF	side_1_annotate_key=gene	side_1_continuation=0	side_1_coverage=0.69	side_1_overlap=9	side_1_possible_overlap_registers=234	side_1_read_count=65	side_1_redundant=0	side_2_annotate_key=gene	side_2_continuation=0	side_2_coverage=1.05	side_2_overlap=0	side_2_possible_overlap_registers=225	side_2_read_count=95	side_2_redundant=0	total_non_overlap_reads=3
JC	269	.	CP009273	2160744	-1	CP009273	2161359	1	0	alignment_overlap=15	coverage_minus=3	coverage_plus=1	flanking_left=251	flanking_right=251	frequency=5.217e-02	junction_possible_overlap_registers=219	key=CP009273__2160744__-1__CP009273__2161344__1__15____251__251__0__0	max_left=70	max_left_minus=70	max_left_plus=24	max_min_left=25	max_min_left_minus=25	max_min_left_plus=24	max_min_right=25	max_min_right_minus=25	max_min_right_plus=0	max_pos_hash_score=438	max_right=107	max_right_minus=85	max_right_plus=107	neg_log10_pos_hash_p_value=8.3	new_junction_coverage=0.05	new_junction_read_count=4	polymorphism_frequency=5.217e-02	pos_hash_score=3	prediction=polymorphism	reject=COVERAGE_EVENNESS_SKEW,FREQUENCY_CUTOFF	side_1_annotate_key=gene	side_1_continuation=0	side_1_coverage=0.61	side_1_overlap=15	side_1_possible_overlap_registers=234	side_1_read_count=57	side_1_redundant=0	side_2_annotate_key=gene	side_2_continuation=0	side_2_coverage=1.04	side_2_overlap=0	side_2_possible_overlap_registers=219	side_2_read_count=92	side_2_redundant=0	total_non_overlap_reads=4
JC	270	.	CP009273	2216803	-1	CP009273	2217971	1	0	alignment_overlap=9	coverage_minus=2	coverage_plus=2	flanking_left=251	flanking_right=251	frequency=4.364e-02	junction_possible_overlap_registers=225	key=CP009273__2216803__-1__CP009273__2217962__1__9____251__251__0__0	max_left=107	max_left_minus=107	max_left_plus=53	max_min_left=53	max_min_left_minus=0	max_min_left_plus=53	max_min_right=69	max_min_right_minus=69	max_min_right_plus=0	max_pos_hash_score=450	max_right=69	max_right_minus=69	max_right_plus=69	neg_log10_pos_hash_p_value=7.9	new_junction_coverage=0.04	new_junction_read_count=4	polymorphism_frequency=4.364e-02	pos_hash_score=4	prediction=polymorphism	reject=COVERAGE_EVENNESS_SKEW,FREQUENCY_CUTOFF	side_1_annotate_key=gene	side_1_continuation=0	side_1_coverage=1.02	side_1_overlap=9	side_1_possible_overlap_registers=234	side_1_read_count=96	side_1_redundant=0	side_2_annotate_key=gene	side_2_continuation=0	side_2_coverage=0.92	side_2_overlap=0	side_2_possible_overlap_registers=225	side_2_read_count=83	side_2_redundant=0	total_non_overlap_reads=4
JC	271	.	CP009273	2217595	-1	CP009273	2218702	1	0	alignment_overlap=11	coverage_minus=2	coverage_plus=2	flanking_left=251	flanking_right=251	frequency=5.190e-02	junction_possible_overlap_registers=223	key=CP009273__2217595__-1__CP009273__2218691__1__11____251__251__0__0	max_left=167	max_left_minus=167	max_left_plus=65	max_min_left=12	max_min_left_minus=0	max_min_left_plus=12	max_min_right=73	max_min_right_minus=73	max_min_right_plus=26	max_pos_hash_score=446	max_right=95	max_right_minus=73	max_right_plus=95	neg_log10_pos_hash_p_value=7.8	new_junction_coverage=0.04	new_junction_read_count=4	polymorphism_frequency=5.190e-02	pos_hash_score=4	prediction=polymorphism	reject=COVERAGE_EVENNESS_SKEW,FREQUENCY_CUTOFF	side_1_annotate_key=gene	side_1_continuation=0	side_1_coverage=0.65	side_1_overlap=11	side_1_possible_overlap_registers=234	side_1_read_count=61	side_1_redundant=0	side_2_annotate_key=gene	side_2_continuation=0	side_2_coverage=0.98	side_2_overlap=0	side_2_possible_overlap_registers=223	side_2_read_count=88	side_2_redundant=0	total_non_overlap_reads=4
JC	272	.	CP009273	2222180	-1	CP009273	2223165	1	0	alignment_overlap=8	coverage_minus=2	coverage_plus=1	flanking_left=251	flanking_right=251	frequency=3.888e-02	junction_possible_overlap_registers=226	key=CP009273__2222180__-1__CP009273__2223157__1__8____251__251__0__0	max_left=45	max_left_minus=45	max_left_plus=44	max_min_left=45	max_min_left_minus=45	max_min_left_plus=44	max_min_right=0	max_min_right_minus=0	max_min_right_plus=0	max_pos_hash_score=452	max_right=122	max_right_minus=122	max_right_plus=122	neg_log10_pos_hash_p_value=8.5	new_junction_coverage=0.03	new_junction_read_count=3	polymorphism_frequency=3.888e-02	pos_hash_score=3	prediction=polymorphism	reject=COVERAGE_EVENNESS_SKEW,FREQUENCY_CUTOFF	side_1_annotate_key=gene	side_1_continuation=0	side_1_coverage=0.83	side_1_overlap=8	side_1_possible_overlap_registers=234	side_1_read_count=78	side_1_redundant=0	side_2_annotate_key=gene	side_2_continuation=0	side_2_coverage=0.80	side_2_overlap=0	side_2_possible_overlap_registers=226	side_2_read_count=73	side_2_redundant=0	total_non_overlap_reads=3
JC	273	.	CP009273	2238508	-1	CP009273	2239127	1	0	alignment_overlap=12	coverage_minus=5	coverage_plus=1	flanking_left=251	flanking_right=251	frequency=5.725e-02	junction_possible_overlap_registers=222	key=CP009273__2238508__-1__CP009273__2239115__1__12____251__251__0__0	max_left=98	max_left_minus=98	max_left_plus=37	max_min_left=37	max_min_left_minus=37	max_min_left_plus=37	max_min_right=15	max_min_right_minus=15	max_min_right_plus=0	max_pos_hash_score=444	max_right=181	max_right_minus=181	max_right_plus=87	neg_log10_pos_hash_p_value=6.8	new_junction_coverage=0.07	new_junction_read_count=6	polymorphism_frequency=5.725e-02	pos_hash_score=6	prediction=polymorphism	reject=COVERAGE_EVENNESS_SKEW,FREQUENCY_CUTOFF	side_1_annotate_key=gene	side_1_continuation=0	side_1_coverage=1.12	side_1_overlap=12	side_1_possible_overlap_registers=234	side_1_read_count=105	side_1_redundant=0	side_2_annotate_key=gene	side_2_continuation=0	side_2_coverage=1.10	side_2_overlap=0	side_2_possible_overlap_registers=222	side_2_read_count=98	side_2_redundant=0	total_non_overlap_reads=6
JC	274	.	CP009273	2334711	-1	CP009273	2336047	1	0	alignment_overlap=11	coverage_minus=1	coverage_plus=2	flanking_left=251	flanking_right=251	frequency=2.731e-02	junction_possible_overlap_registers=223	key=CP009273__2334711__-1__CP009273__2336036__1__11____251__251__0__0	max_left=168	max_left_minus=168	max_left_plus=168	max_min_left=94	max_min_left_minus=0	max_min_left_plus=94	max_min_right=72	max_min_right_minus=72	max_min_right_plus=72	max_pos_hash_score=446	max_right=146	max_right_minus=72	max_right_plus=146	neg_log10_pos_hash_p_value=8.4	new_junction_coverage=0.03	new_junction_read_count=3	polymorphism_frequency=2.731e-02	pos_hash_score=3	prediction=polymorphism	reject=COVERAGE_EVENNESS_SKEW,FREQUENCY_CUTOFF	side_1_annotate_key=gene	side_1_continuation=0	side_1_coverage=1.19	side_1_overlap=11	side_1_possible_overlap_registers=234	side_1_read_count=112	side_1_redundant=0	side_2_annotate_key=gene	side_2_continuation=0	side_2_coverage=1.19	side_2_overlap=0	side_2_possible_overlap_registers=223	side_2_read_count=107	side_2_redundant=0	total_non_overlap_reads=3
JC	275	.	CP009273	2366946	-1	CP009273	2367749	1	0	alignment_overlap=10	coverage_minus=3	coverage_plus=3	flanking_left=251	flanking_right=251	frequency=7.209e-02	junction_possible_overlap_registers=224	key=CP009273__2366946__-1__CP009273__2367739__1__10____251__251__0__0	max_left=218	max_left_minus=218	max_left_plus=97	max_min_left=93	max_min_left_minus=0	max_min_left_plus=93	max_min_right=75	max_min_right_minus=57	max_min_right_plus=75	max_pos_hash_score=448	max_right=193	max_right_minus=57	max_right_plus=193	neg_log10_pos_hash_p_value=6.9	new_junction_coverage=0.08	new_junction_read_count=7	polymorphism_frequency=7.209e-02	pos_hash_score=6	prediction=polymorphism	reject=COVERAGE_EVENNESS_SKEW,FREQUENCY_CUTOFF	side_1_annotate_key=gene	side_1_continuation=0	side_1_coverage=1.19	side_1_overlap=10	side_1_possible_overlap_registers=234	side_1_read_count=112	side_1_redundant=0	side_2_annotate_key=gene	side_2_continuation=0	side_2_coverage=0.81	side_2_overlap=0	side_2_possible_overlap_registers=224	side_2_read_count=73	side_2_redundant=0	total_non_overlap_reads=6
JC	276	.	CP009273	2386726	-1	CP009273	2387855	1	0	alignment_overlap=11	coverage_minus=1	coverage_plus=2	flanking_left=251	flanking_right=251	frequency=2.812e-02	junction_possible_overlap_registers=223	key=CP009273__2386726__-1__CP009273__2387844__1__11____251__251__0__0	max_left=92	max_left_minus=59	max_left_plus=92	max_min_left=92	max_min_left_minus=0	max_min_left_plus=92	max_min_right=40	max_min_right_minus=9	max_min_right_plus=40	max_pos_hash_score=446	max_right=148	max_right_minus=9	max_right_plus=148	neg_log10_pos_hash_p_value=8.4	new_junction_coverage=0.03	new_junction_read_count=3	polymorphism_frequency=2.812e-02	pos_hash_score=3	prediction=polymorphism	reject=COVERAGE_EVENNESS_SKEW,FREQUENCY_CUTOFF	side_1_annotate_key=gene	side_1_continuation=0	side_1_coverage=1.26	side_1_overlap=11	side_1_possible_overlap_registers=234	side_1_read_count=119	side_1_redundant=0	side_2_annotate_key=gene	side_2_continuation=0	side_2_coverage=1.05	side_2_overlap=0	side_2_possible_overlap_registers=223	side_2_read_count=94	side_2_redundant=0	total_non_overlap_reads=3
JC	277	.	CP009273	2394160	-1	CP009273	2395217	1	0	alignment_overlap=10	coverage_minus=2	coverage_plus=2	flanking_left=251	flanking_right=251	frequency=5.348e-02	junction_possible_overlap_registers=224	key=CP009273__2394160__-1__CP009273__2395207__1__10____251__251__0__0	max_left=207	max_left_minus=207	max_left_plus=120	max_min_left=61	max_min_left_minus=0	max_min_left_plus=61	max_min_right=32	max_min_right_minus=32	max_min_right_plus=31	max_pos_hash_score=448	max_right=153	max_right_minus=32	max_right_plus=153	neg_log10_pos_hash_p_value=7.9	new_junction_coverage=0.06	new_junction_read_count=5	polymorphism_frequency=5.348e-02	pos_hash_score=4	prediction=polymorphism	reject=COVERAGE_EVENNESS_SKEW,FREQUENCY_CUTOFF	side_1_annotate_key=gene	side_1_continuation=0	side_1_coverage=1.00	side_1_overlap=10	side_1_possible_overlap_registers=234	side_1_read_count=94	side_1_redundant=0	side_2_annotate_key=gene	side_2_continuation=0	side_2_coverage=0.97	side_2_overlap=0	side_2_possible_overlap_registers=224	side_2_read_count=87	side_2_redundant=0	total_non_overlap_reads=4
JC	278	.	CP009273	2430483	-1	CP009273	2431687	1	0	alignment_overlap=9	coverage_minus=2	coverage_plus=1	flanking_left=251	flanking_right=251	frequency=3.207e-02	junction_possible_overlap_registers=225	key=CP009273__2430483__-1__CP009273__2431678__1__9____251__251__0__0	max_left=43	max_left_minus=43	max_left_plus=27	max_min_left=43	max_min_left_minus=43	max_min_left_plus=27	max_min_right=5	max_min_right_minus=5	max_min_right_plus=0	max_pos_hash_score=450	max_right=65	max_right_minus=55	max_right_plus=65	neg_log10_pos_hash_p_value=8.5	new_junction_coverage=0.03	new_junction_read_count=3	polymorphism_frequency=3.207e-02	pos_hash_score=3	prediction=polymorphism	reject=COVERAGE_EVENNESS_SKEW,FREQUENCY_CUTOFF	side_1_annotate_key=gene	side_1_continuation=0	side_1_coverage=1.08	side_1_overlap=9	side_1_possible_overlap_registers=234	side_1_read_count=102	side_1_redundant=0	side_2_annotate_key=gene	side_2_continuation=0	side_2_coverage=0.92	side_2_overlap=0	side_2_possible_overlap_registers=225	side_2_read_count=83	side_2_redundant=0	total_non_overlap_reads=3
JC	279	.	CP009273	2432532	-1	CP009273	2433304	1	0	alignment_overlap=8	coverage_minus=2	coverage_plus=2	flanking_left=251	flanking_right=251	frequency=5.120e-02	junction_possible_overlap_registers=226	key=CP009273__2432532__-1__CP009273__2433296__1__8____251__251__0__0	max_left=130	max_left_minus=130	max_left_plus=56	max_min_left=12	max_min_left_minus=0	max_min_left_plus=12	max_min_right=69	max_min_right_minus=69	max_min_right_plus=45	max_pos_hash_score=452	max_right=71	max_right_minus=69	max_right_plus=71	neg_log10_pos_hash_p_value=7.9	new_junction_coverage=0.04	new_junction_read_count=4	polymorphism_frequency=5.120e-02	pos_hash_score=4	prediction=polymorphism	reject=COVERAGE_EVENNESS_SKEW,FREQUENCY_CUTOFF	side_1_annotate_key=gene	side_1_continuation=0	side_1_coverage=0.85	side_1_overlap=8	side_1_possible_overlap_registers=234	side_1_read_count=80	side_1_redundant=0	side_2_annotate_key=gene	side_2_continuation=0	side_2_coverage=0.78	side_2_overlap=0	side_2_possible_overlap_registers=226	side_2_read_count=71	side_2_redundant=0	total_non_overlap_reads=4
JC	280	.	CP009273	2511595	-1	CP009273	2511711	1	0	alignment_overlap=81	coverage_minus=3	coverage_plus=0	flanking_left=251	flanking_right=251	frequency=9.038e-02	junction_possible_overlap_registers=153	key=CP009273__2511595__-1__CP009273__2511630__1__81____251__251__0__0	max_left=75	max_left_minus=75	max_left_plus=0	max_min_left=75	max_min_left_minus=75	max_min_left_plus=0	max_min_right=1	max_min_right_minus=1	max_min_right_plus=0	max_pos_hash_score=306	max_right=95	max_right_minus=95	max_right_plus=0	neg_log10_pos_hash_p_value=6.6	new_junction_coverage=0.05	new_junction_read_count=3	polymorphism_frequency=9.038e-02	pos_hash_score=3	prediction=polymorphism	reject=COVERAGE_EVENNESS_SKEW,FREQUENCY_CUTOFF	side_1_annotate_key=gene	side_1_continuation=0	side_1_coverage=0.51	side_1_overlap=81	side_1_possible_overlap_registers=234	side_1_read_count=48	side_1_redundant=0	side_2_annotate_key=gene	side_2_continuation=0	side_2_coverage=0.47	side_2_overlap=0	side_2_possible_overlap_registers=153	side_2_read_count=29	side_2_redundant=0	total_non_overlap_reads=3
JC	281	.	CP009273	2513214	-1	CP009273	2513783	1	0	alignment_overlap=10	coverage_minus=3	coverage_plus=2	flanking_left=251	flanking_right=251	frequency=6.439e-02	junction_possible_overlap_registers=224	key=CP009273__2513214__-1__CP009273__2513773__1__10____251__251__0__0	max_left=119	max_left_minus=119	max_left_plus=76	max_min_left=119	max_min_left_minus=119	max_min_left_plus=76	max_min_right=2	max_min_right_minus=2	max_min_right_plus=0	max_pos_hash_score=448	max_right=172	max_right_minus=122	max_right_plus=172	neg_log10_pos_hash_p_value=7.3	new_junction_coverage=0.07	new_junction_read_count=6	polymorphism_frequency=6.439e-02	pos_hash_score=5	prediction=polymorphism	reject=COVERAGE_EVENNESS_SKEW,FREQUENCY_CUTOFF	side_1_annotate_key=gene	side_1_continuation=0	side_1_coverage=0.90	side_1_overlap=10	side_1_possible_overlap_registers=234	side_1_read_count=85	side_1_redundant=0	side_2_annotate_key=gene	side_2_continuation=0	side_2_coverage=1.03	side_2_overlap=0	side_2_possible_overlap_registers=224	side_2_read_count=93	side_2_redundant=0	total_non_overlap_reads=5
JC	282	.	CP009273	2514418	-1	CP009273	2514542	1	-1	alignment_overlap=-1	coverage_minus=13	coverage_plus=20	flanking_left=251	flanking_right=251	frequency=3.581e-01	junction_possible_overlap_registers=233	key=CP009273__2514418__-1__CP009273__2514542__1__-1__T__251__251__0__0	max_left=249	max_left_minus=249	max_left_plus=244	max_min_left=98	max_min_left_minus=0	max_min_left_plus=98	max_min_right=88	max_min_right_minus=52	max_min_right_plus=88	max_pos_hash_score=466	max_right=152	max_right_minus=52	max_right_plus=152	neg_log10_pos_hash_p_value=2.9	new_junction_coverage=0.37	new_junction_read_count=35	polymorphism_frequency=3.581e-01	pos_hash_score=22	prediction=polymorphism	side_1_annotate_key=gene	side_1_continuation=0	side_1_coverage=0.64	side_1_overlap=0	side_1_possible_overlap_registers=234	side_1_read_count=60	side_1_redundant=0	side_2_annotate_key=gene	side_2_continuation=0	side_2_coverage=0.70	side_2_overlap=0	side_2_possible_overlap_registers=234	side_2_read_count=66	side_2_redundant=0	total_non_overlap_reads=33	unique_read_sequence=T
JC	283	.	CP009273	2534565	-1	CP009273	2535417	1	0	alignment_overlap=15	coverage_minus=1	coverage_plus=2	flanking_left=251	flanking_right=251	frequency=4.727e-02	junction_possible_overlap_registers=219	key=CP009273__2534565__-1__CP009273__2535402__1__15____251__251__0__0	max_left=98	max_left_minus=40	max_left_plus=98	max_min_left=98	max_min_left_minus=0	max_min_left_plus=98	max_min_right=21	max_min_right_minus=21	max_min_right_plus=21	max_pos_hash_score=438	max_right=138	max_right_minus=21	max_right_plus=138	neg_log10_pos_hash_p_value=8.3	new_junction_coverage=0.03	new_junction_read_count=3	polymorphism_frequency=4.727e-02	pos_hash_score=3	prediction=polymorphism	reject=COVERAGE_EVENNESS_SKEW,FREQUENCY_CUTOFF	side_1_annotate_key=gene	side_1_continuation=0	side_1_coverage=0.51	side_1_overlap=15	side_1_possible_overlap_registers=234	side_1_read_count=48	side_1_redundant=0	side_2_annotate_key=gene	side_2_continuation=0	side_2_coverage=0.86	side_2_overlap=0	side_2_possible_overlap_registers=219	side_2_read_count=76	side_2_redundant=0	total_non_overlap_reads=3
JC	284	.	CP009273	2557774	-1	CP009273	2558735	1	0	alignment_overlap=1	coverage_minus=2	coverage_plus=3	flanking_left=251	flanking_right=251	frequency=6.684e-02	junction_possible_overlap_registers=233	key=CP009273__2557774__-1__CP009273__2558734__1__1____251__251__0__0	max_left=134	max_left_minus=72	max_left_plus=134	max_min_left=38	max_min_left_minus=15	max_min_left_plus=38	max_min_right=117	max_min_right_minus=57	max_min_right_plus=117	max_pos_hash_score=466	max_right=234	max_right_minus=234	max_right_plus=117	neg_log10_pos_hash_p_value=7.5	new_junction_coverage=0.05	new_junction_read_count=5	polymorphism_frequency=6.684e-02	pos_hash_score=5	prediction=polymorphism	reject=COVERAGE_EVENNESS_SKEW,FREQUENCY_CUTOFF	side_1_annotate_key=gene	side_1_continuation=0	side_1_coverage=0.95	side_1_overlap=1	side_1_possible_overlap_registers=234	side_1_read_count=89	side_1_redundant=0	side_2_annotate_key=gene	side_2_continuation=0	side_2_coverage=0.54	side_2_overlap=0	side_2_possible_overlap_registers=233	side_2_read_count=51	side_2_redundant=0	total_non_overlap_reads=5
JC	285	.	CP009273	2569557	-1	CP009273	2570338	1	0	alignment_overlap=11	coverage_minus=1	coverage_plus=2	flanking_left=251	flanking_right=251	frequency=4.122e-02	junction_possible_overlap_registers=223	key=CP009273__2569557__-1__CP009273__2570327__1__11____251__251__0__0	max_left=202	max_left_minus=202	max_left_plus=126	max_min_left=112	max_min_left_minus=0	max_min_left_plus=112	max_min_right=114	max_min_right_minus=8	max_min_right_plus=114	max_pos_hash_score=446	max_right=127	max_right_minus=8	max_right_plus=127	neg_log10_pos_hash_p_value=8.4	new_junction_coverage=0.04	new_junction_read_count=4	polymorphism_frequency=4.122e-02	pos_hash_score=3	prediction=polymorphism	reject=COVERAGE_EVENNESS_SKEW,FREQUENCY_CUTOFF	side_1_annotate_key=gene	side_1_continuation=0	side_1_coverage=1.12	side_1_overlap=11	side_1_possible_overlap_registers=234	side_1_read_count=105	side_1_redundant=0	side_2_annotate_key=gene	side_2_continuation=0	side_2_coverage=0.96	side_2_overlap=0	side_2_possible_overlap_registers=223	side_2_read_count=86	side_2_redundant=0	total_non_overlap_reads=3
JC	286	.	CP009273	2576588	-1	CP009273	2577584	1	0	alignment_overlap=10	coverage_minus=3	coverage_plus=5	flanking_left=251	flanking_right=251	frequency=1.025e-01	junction_possible_overlap_registers=224	key=CP009273__2576588__-1__CP009273__2577574__1__10____251__251__0__0	max_left=161	max_left_minus=161	max_left_plus=146	max_min_left=67	max_min_left_minus=67	max_min_left_plus=51	max_min_right=95	max_min_right_minus=67	max_min_right_plus=95	max_pos_hash_score=448	max_right=174	max_right_minus=174	max_right_plus=112	neg_log10_pos_hash_p_value=6.4	new_junction_coverage=0.10	new_junction_read_count=9	polymorphism_frequency=1.025e-01	pos_hash_score=7	prediction=polymorphism	reject=COVERAGE_EVENNESS_SKEW,FREQUENCY_CUTOFF	side_1_annotate_key=gene	side_1_continuation=0	side_1_coverage=1.08	side_1_overlap=10	side_1_possible_overlap_registers=234	side_1_read_count=102	side_1_redundant=0	side_2_annotate_key=gene	side_2_continuation=0	side_2_coverage=0.67	side_2_overlap=0	side_2_possible_overlap_registers=224	side_2_read_count=60	side_2_redundant=0	total_non_overlap_reads=8
JC	287	.	CP009273	2588982	-1	CP009273	2590295	1	0	alignment_overlap=8	coverage_minus=2	coverage_plus=2	flanking_left=251	flanking_right=251	frequency=5.815e-02	junction_possible_overlap_registers=226	key=CP009273__2588982__-1__CP009273__2590287__1__8____251__251__0__0	max_left=150	max_left_minus=150	max_left_plus=84	max_min_left=84	max_min_left_minus=0	max_min_left_plus=84	max_min_right=92	max_min_right_minus=92	max_min_right_plus=0	max_pos_hash_score=452	max_right=116	max_right_minus=92	max_right_plus=116	neg_log10_pos_hash_p_value=7.9	new_junction_coverage=0.05	new_junction_read_count=5	polymorphism_frequency=5.815e-02	pos_hash_score=4	prediction=polymorphism	reject=COVERAGE_EVENNESS_SKEW,FREQUENCY_CUTOFF	side_1_annotate_key=gene	side_1_continuation=0	side_1_coverage=0.95	side_1_overlap=8	side_1_possible_overlap_registers=234	side_1_read_count=89	side_1_redundant=0	side_2_annotate_key=gene	side_2_continuation=0	side_2_coverage=0.84	side_2_overlap=0	side_2_possible_overlap_registers=226	side_2_read_count=76	side_2_redundant=0	total_non_overlap_reads=4
JC	288	.	CP009273	2595302	-1	CP009273	2596501	1	0	alignment_overlap=9	coverage_minus=2	coverage_plus=2	flanking_left=251	flanking_right=251	frequency=4.636e-02	junction_possible_overlap_registers=225	key=CP009273__2595302__-1__CP009273__2596492__1__9____251__251__0__0	max_left=116	max_left_minus=116	max_left_plus=116	max_min_left=0	max_min_left_minus=0	max_min_left_plus=0	max_min_right=39	max_min_right_minus=39	max_min_right_plus=39	max_pos_hash_score=450	max_right=39	max_right_minus=39	max_right_plus=39	neg_log10_pos_hash_p_value=7.9	new_junction_coverage=0.04	new_junction_read_count=4	polymorphism_frequency=4.636e-02	pos_hash_score=4	prediction=polymorphism	reject=COVERAGE_EVENNESS_SKEW,FREQUENCY_CUTOFF	side_1_annotate_key=gene	side_1_continuation=0	side_1_coverage=0.95	side_1_overlap=9	side_1_possible_overlap_registers=234	side_1_read_count=89	side_1_redundant=0	side_2_annotate_key=gene	side_2_continuation=0	side_2_coverage=0.87	side_2_overlap=0	side_2_possible_overlap_registers=225	side_2_read_count=79	side_2_redundant=0	total_non_overlap_reads=4
JC	289	.	CP009273	2660122	-1	CP009273	2661189	1	0	alignment_overlap=8	coverage_minus=2	coverage_plus=2	flanking_left=251	flanking_right=251	frequency=5.201e-02	junction_possible_overlap_registers=226	key=CP009273__2660122__-1__CP009273__2661181__1__8____251__251__0__0	max_left=148	max_left_minus=148	max_left_plus=78	max_min_left=78	max_min_left_minus=0	max_min_left_plus=78	max_min_right=67	max_min_right_minus=67	max_min_right_plus=0	max_pos_hash_score=452	max_right=127	max_right_minus=67	max_right_plus=127	neg_log10_pos_hash_p_value=7.9	new_junction_coverage=0.04	new_junction_read_count=4	polymorphism_frequency=5.201e-02	pos_hash_score=4	prediction=polymorphism	reject=COVERAGE_EVENNESS_SKEW,FREQUENCY_CUTOFF	side_1_annotate_key=gene	side_1_continuation=0	side_1_coverage=0.99	side_1_overlap=8	side_1_possible_overlap_registers=234	side_1_read_count=93	side_1_redundant=0	side_2_annotate_key=gene	side_2_continuation=0	side_2_coverage=0.62	side_2_overlap=0	side_2_possible_overlap_registers=226	side_2_read_count=56	side_2_redundant=0	total_non_overlap_reads=4
JC	290	.	CP009273	2725685	-1	CP009273	2726631	1	0	alignment_overlap=10	coverage_minus=2	coverage_plus=3	flanking_left=251	flanking_right=251	frequency=5.624e-02	junction_possible_overlap_registers=224	key=CP009273__2725685__-1__CP009273__2726621__1__10____251__251__0__0	max_left=147	max_left_minus=147	max_left_plus=108	max_min_left=108	max_min_left_minus=0	max_min_left_plus=108	max_min_right=114	max_min_right_minus=114	max_min_right_plus=0	max_pos_hash_score=448	max_right=142	max_right_minus=114	max_right_plus=142	neg_log10_pos_hash_p_value=7.3	new_junction_coverage=0.06	new_junction_read_count=5	polymorphism_frequency=5.624e-02	pos_hash_score=5	prediction=polymorphism	reject=COVERAGE_EVENNESS_SKEW,FREQUENCY_CUTOFF	side_1_annotate_key=gene	side_1_continuation=0	side_1_coverage=1.04	side_1_overlap=10	side_1_possible_overlap_registers=234	side_1_read_count=98	side_1_redundant=0	side_2_annotate_key=gene	side_2_continuation=0	side_2_coverage=0.82	side_2_overlap=0	side_2_possible_overlap_registers=224	side_2_read_count=74	side_2_redundant=0	total_non_overlap_reads=5
JC	291	.	CP009273	2775152	-1	CP009273	2775776	1	0	alignment_overlap=10	coverage_minus=3	coverage_plus=1	flanking_left=251	flanking_right=251	frequency=2.424e-02	junction_possible_overlap_registers=224	key=CP009273__2775152__-1__CP009273__2775766__1__10____251__251__0__0	max_left=199	max_left_minus=199	max_left_plus=34	max_min_left=34	max_min_left_minus=34	max_min_left_plus=34	max_min_right=42	max_min_right_minus=42	max_min_right_plus=0	max_pos_hash_score=448	max_right=92	max_right_minus=92	max_right_plus=92	neg_log10_pos_hash_p_value=8.4	new_junction_coverage=0.04	new_junction_read_count=4	polymorphism_frequency=2.424e-02	pos_hash_score=3	prediction=polymorphism	reject=COVERAGE_EVENNESS_SKEW,FREQUENCY_CUTOFF	side_1_annotate_key=gene	side_1_continuation=0	side_1_coverage=1.96	side_1_overlap=10	side_1_possible_overlap_registers=234	side_1_read_count=185	side_1_redundant=0	side_2_annotate_key=gene	side_2_continuation=0	side_2_coverage=1.61	side_2_overlap=0	side_2_possible_overlap_registers=224	side_2_read_count=145	side_2_redundant=0	total_non_overlap_reads=4
JC	292	.	CP009273	2794480	-1	CP009273	2795326	1	0	alignment_overlap=11	coverage_minus=5	coverage_plus=3	flanking_left=251	flanking_right=251	frequency=9.886e-02	junction_possible_overlap_registers=223	key=CP009273__2794480__-1__CP009273__2795315__1__11____251__251__0__0	max_left=212	max_left_minus=212	max_left_plus=42	max_min_left=42	max_min_left_minus=42	max_min_left_plus=42	max_min_right=52	max_min_right_minus=52	max_min_right_plus=0	max_pos_hash_score=446	max_right=159	max_right_minus=159	max_right_plus=159	neg_log10_pos_hash_p_value=6.0	new_junction_coverage=0.09	new_junction_read_count=8	polymorphism_frequency=9.886e-02	pos_hash_score=8	prediction=polymorphism	reject=COVERAGE_EVENNESS_SKEW,FREQUENCY_CUTOFF	side_1_annotate_key=gene	side_1_continuation=0	side_1_coverage=0.71	side_1_overlap=11	side_1_possible_overlap_registers=234	side_1_read_count=67	side_1_redundant=0	side_2_annotate_key=gene	side_2_continuation=0	side_2_coverage=0.91	side_2_overlap=0	side_2_possible_overlap_registers=223	side_2_read_count=82	side_2_redundant=0	total_non_overlap_reads=8
JC	293	.	CP009273	2801474	-1	CP009273	2802040	1	0	alignment_overlap=11	coverage_minus=1	coverage_plus=2	flanking_left=251	flanking_right=251	frequency=3.221e-02	junction_possible_overlap_registers=223	key=CP009273__2801474__-1__CP009273__2802029__1__11____251__251__0__0	max_left=115	max_left_minus=115	max_left_plus=115	max_min_left=2	max_min_left_minus=0	max_min_left_plus=2	max_min_right=48	max_min_right_minus=48	max_min_right_plus=48	max_pos_hash_score=446	max_right=191	max_right_minus=48	max_right_plus=191	neg_log10_pos_hash_p_value=8.4	new_junction_coverage=0.03	new_junction_read_count=3	polymorphism_frequency=3.221e-02	pos_hash_score=3	prediction=polymorphism	reject=COVERAGE_EVENNESS_SKEW,FREQUENCY_CUTOFF	side_1_annotate_key=gene	side_1_continuation=0	side_1_coverage=1.07	side_1_overlap=11	side_1_possible_overlap_registers=234	side_1_read_count=101	side_1_redundant=0	side_2_annotate_key=gene	side_2_continuation=0	side_2_coverage=0.94	side_2_overlap=0	side_2_possible_overlap_registers=223	side_2_read_count=84	side_2_redundant=0	total_non_overlap_reads=3
JC	294	.	CP009273	2811301	-1	CP009273	2811437	1	0	alignment_overlap=20	coverage_minus=2	coverage_plus=2	flanking_left=251	flanking_right=251	frequency=6.153e-02	junction_possible_overlap_registers=214	key=CP009273__2811301__-1__CP009273__2811417__1__20____251__251__0__0	max_left=205	max_left_minus=153	max_left_plus=205	max_min_left=14	max_min_left_minus=0	max_min_left_plus=14	max_min_right=78	max_min_right_minus=78	max_min_right_plus=27	max_pos_hash_score=428	max_right=78	max_right_minus=78	max_right_plus=27	neg_log10_pos_hash_p_value=7.6	new_junction_coverage=0.05	new_junction_read_count=4	polymorphism_frequency=6.153e-02	pos_hash_score=4	prediction=polymorphism	reject=COVERAGE_EVENNESS_SKEW,FREQUENCY_CUTOFF	side_1_annotate_key=gene	side_1_continuation=0	side_1_coverage=0.74	side_1_overlap=20	side_1_possible_overlap_registers=234	side_1_read_count=70	side_1_redundant=0	side_2_annotate_key=gene	side_2_continuation=0	side_2_coverage=0.67	side_2_overlap=0	side_2_possible_overlap_registers=214	side_2_read_count=58	side_2_redundant=0	total_non_overlap_reads=4
JC	295	.	CP009273	2811301	-1	CP009273	2811851	1	0	alignment_overlap=20	coverage_minus=3	coverage_plus=5	flanking_left=251	flanking_right=251	frequency=1.011e-01	junction_possible_overlap_registers=214	key=CP009273__2811301__-1__CP009273__2811831__1__20____251__251__0__0	max_left=205	max_left_minus=92	max_left_plus=205	max_min_left=80	max_min_left_minus=80	max_min_left_plus=77	max_min_right=27	max_min_right_minus=11	max_min_right_plus=27	max_pos_hash_score=428	max_right=225	max_right_minus=121	max_right_plus=225	neg_log10_pos_hash_p_value=5.8	new_junction_coverage=0.10	new_junction_read_count=9	polymorphism_frequency=1.011e-01	pos_hash_score=8	prediction=polymorphism	reject=COVERAGE_EVENNESS_SKEW,FREQUENCY_CUTOFF	side_1_annotate_key=gene	side_1_continuation=0	side_1_coverage=0.74	side_1_overlap=20	side_1_possible_overlap_registers=234	side_1_read_count=70	side_1_redundant=0	side_2_annotate_key=gene	side_2_continuation=0	side_2_coverage=1.11	side_2_overlap=0	side_2_possible_overlap_registers=214	side_2_read_count=96	side_2_redundant=0	total_non_overlap_reads=8
JC	296	.	CP009273	2811556	1	CP009273	2811830	-1	0	alignment_overlap=79	coverage_minus=2	coverage_plus=3	flanking_left=251	flanking_right=251	frequency=9.692e-02	junction_possible_overlap_registers=155	key=CP009273__2811556__1__CP009273__2811909__-1__79____251__251__0__0	max_left=110	max_left_minus=63	max_left_plus=110	max_min_left=0	max_min_left_minus=0	max_min_left_plus=0	max_min_right=82	max_min_right_minus=8	max_min_right_plus=82	max_pos_hash_score=310	max_right=82	max_right_minus=8	max_right_plus=82	neg_log10_pos_hash_p_value=6.1	new_junction_coverage=0.10	new_junction_read_count=6	polymorphism_frequency=9.692e-02	pos_hash_score=4	prediction=polymorphism	reject=COVERAGE_EVENNESS_SKEW,FREQUENCY_CUTOFF	side_1_annotate_key=gene	side_1_continuation=0	side_1_coverage=0.48	side_1_overlap=79	side_1_possible_overlap_registers=234	side_1_read_count=45	side_1_redundant=0	side_2_annotate_key=gene	side_2_continuation=0	side_2_coverage=1.31	side_2_overlap=0	side_2_possible_overlap_registers=155	side_2_read_count=82	side_2_redundant=0	total_non_overlap_reads=5
JC	297	.	CP009273	2811634	-1	CP009273	2811910	1	0	alignment_overlap=79	coverage_minus=10	coverage_plus=2	flanking_left=251	flanking_right=251	frequency=2.008e-01	junction_possible_overlap_registers=155	key=CP009273__2811634__-1__CP009273__2811831__1__79____251__251__0__0	max_left=101	max_left_minus=101	max_left_plus=2	max_min_left=74	max_min_left_minus=74	max_min_left_plus=2	max_min_right=5	max_min_right_minus=5	max_min_right_plus=0	max_pos_hash_score=310	max_right=166	max_right_minus=131	max_right_plus=166	neg_log10_pos_hash_p_value=3.4	new_junction_coverage=0.22	new_junction_read_count=14	polymorphism_frequency=2.008e-01	pos_hash_score=11	prediction=polymorphism	reject=COVERAGE_EVENNESS_SKEW	side_1_annotate_key=gene	side_1_continuation=0	side_1_coverage=0.49	side_1_overlap=79	side_1_possible_overlap_registers=234	side_1_read_count=46	side_1_redundant=0	side_2_annotate_key=gene	side_2_continuation=0	side_2_coverage=1.30	side_2_overlap=0	side_2_possible_overlap_registers=155	side_2_read_count=81	side_2_redundant=0	total_non_overlap_reads=12
JC	298	.	CP009273	2811716	-1	CP009273	2811851	1	0	alignment_overlap=20	coverage_minus=5	coverage_plus=2	flanking_left=251	flanking_right=251	frequency=1.455e-01	junction_possible_overlap_registers=214	key=CP009273__2811716__-1__CP009273__2811831__1__20____251__251__0__0	max_left=164	max_left_minus=164	max_left_plus=2	max_min_left=8	max_min_left_minus=8	max_min_left_plus=2	max_min_right=67	max_min_right_minus=67	max_min_right_plus=0	max_pos_hash_score=428	max_right=225	max_right_minus=84	max_right_plus=225	neg_log10_pos_hash_p_value=6.6	new_junction_coverage=0.15	new_junction_read_count=13	polymorphism_frequency=1.455e-01	pos_hash_score=6	prediction=polymorphism	reject=COVERAGE_EVENNESS_SKEW,FREQUENCY_CUTOFF	side_1_annotate_key=gene	side_1_continuation=0	side_1_coverage=0.66	side_1_overlap=20	side_1_possible_overlap_registers=234	side_1_read_count=62	side_1_redundant=0	side_2_annotate_key=gene	side_2_continuation=0	side_2_coverage=1.11	side_2_overlap=0	side_2_possible_overlap_registers=214	side_2_read_count=96	side_2_redundant=0	total_non_overlap_reads=7
JC	299	.	CP009273	2834496	-1	CP009273	2835387	1	0	alignment_overlap=11	coverage_minus=2	coverage_plus=2	flanking_left=251	flanking_right=251	frequency=4.074e-02	junction_possible_overlap_registers=223	key=CP009273__2834496__-1__CP009273__2835376__1__11____251__251__0__0	max_left=111	max_left_minus=111	max_left_plus=42	max_min_left=111	max_min_left_minus=111	max_min_left_plus=5	max_min_right=29	max_min_right_minus=0	max_min_right_plus=29	max_pos_hash_score=446	max_right=148	max_right_minus=148	max_right_plus=148	neg_log10_pos_hash_p_value=7.8	new_junction_coverage=0.04	new_junction_read_count=4	polymorphism_frequency=4.074e-02	pos_hash_score=4	prediction=polymorphism	reject=COVERAGE_EVENNESS_SKEW,FREQUENCY_CUTOFF	side_1_annotate_key=gene	side_1_continuation=0	side_1_coverage=1.05	side_1_overlap=11	side_1_possible_overlap_registers=234	side_1_read_count=99	side_1_redundant=0	side_2_annotate_key=gene	side_2_continuation=0	side_2_coverage=1.05	side_2_overlap=0	side_2_possible_overlap_registers=223	side_2_read_count=94	side_2_redundant=0	total_non_overlap_reads=4
JC	300	.	CP009273	2858602	-1	CP009273	2859594	1	0	alignment_overlap=9	coverage_minus=2	coverage_plus=2	flanking_left=251	flanking_right=251	frequency=4.422e-02	junction_possible_overlap_registers=225	key=CP009273__2858602__-1__CP009273__2859585__1__9____251__251__0__0	max_left=94	max_left_minus=94	max_left_plus=94	max_min_left=94	max_min_left_minus=0	max_min_left_plus=94	max_min_right=36	max_min_right_minus=36	max_min_right_plus=23	max_pos_hash_score=450	max_right=113	max_right_minus=36	max_right_plus=113	neg_log10_pos_hash_p_value=7.9	new_junction_coverage=0.04	new_junction_read_count=4	polymorphism_frequency=4.422e-02	pos_hash_score=4	prediction=polymorphism	reject=COVERAGE_EVENNESS_SKEW,FREQUENCY_CUTOFF	side_1_annotate_key=gene	side_1_continuation=0	side_1_coverage=1.13	side_1_overlap=9	side_1_possible_overlap_registers=234	side_1_read_count=106	side_1_redundant=0	side_2_annotate_key=gene	side_2_continuation=0	side_2_coverage=0.78	side_2_overlap=0	side_2_possible_overlap_registers=225	side_2_read_count=71	side_2_redundant=0	total_non_overlap_reads=4
JC	301	.	CP009273	2871455	-1	CP009273	2871824	1	0	alignment_overlap=30	coverage_minus=1	coverage_plus=3	flanking_left=251	flanking_right=251	frequency=1.217e-01	junction_possible_overlap_registers=204	key=CP009273__2871455__-1__CP009273__2871794__1__30____251__251__0__0	max_left=70	max_left_minus=70	max_left_plus=70	max_min_left=70	max_min_left_minus=0	max_min_left_plus=70	max_min_right=30	max_min_right_minus=30	max_min_right_plus=0	max_pos_hash_score=408	max_right=216	max_right_minus=30	max_right_plus=216	neg_log10_pos_hash_p_value=7.4	new_junction_coverage=0.06	new_junction_read_count=5	polymorphism_frequency=1.217e-01	pos_hash_score=4	prediction=polymorphism	reject=COVERAGE_EVENNESS_SKEW,FREQUENCY_CUTOFF	side_1_annotate_key=gene	side_1_continuation=0	side_1_coverage=0.32	side_1_overlap=30	side_1_possible_overlap_registers=234	side_1_read_count=30	side_1_redundant=0	side_2_annotate_key=gene	side_2_continuation=0	side_2_coverage=0.56	side_2_overlap=0	side_2_possible_overlap_registers=204	side_2_read_count=46	side_2_redundant=0	total_non_overlap_reads=4
JC	302	.	CP009273	2905927	-1	CP009273	2906787	1	0	alignment_overlap=5	coverage_minus=1	coverage_plus=2	flanking_left=251	flanking_right=251	frequency=2.701e-02	junction_possible_overlap_registers=229	key=CP009273__2905927__-1__CP009273__2906782__1__5____251__251__0__0	max_left=101	max_left_minus=26	max_left_plus=101	max_min_left=26	max_min_left_minus=26	max_min_left_plus=26	max_min_right=53	max_min_right_minus=0	max_min_right_plus=53	max_pos_hash_score=458	max_right=53	max_right_minus=49	max_right_plus=53	neg_log10_pos_hash_p_value=8.6	new_junction_coverage=0.03	new_junction_read_count=3	polymorphism_frequency=2.701e-02	pos_hash_score=3	prediction=polymorphism	reject=COVERAGE_EVENNESS_SKEW,FREQUENCY_CUTOFF	side_1_annotate_key=gene	side_1_continuation=0	side_1_coverage=0.93	side_1_overlap=5	side_1_possible_overlap_registers=234	side_1_read_count=88	side_1_redundant=0	side_2_annotate_key=gene	side_2_continuation=0	side_2_coverage=1.41	side_2_overlap=0	side_2_possible_overlap_registers=229	side_2_read_count=130	side_2_redundant=0	total_non_overlap_reads=3
JC	303	.	CP009273	3016363	-1	CP009273	3017339	1	0	alignment_overlap=12	coverage_minus=1	coverage_plus=3	flanking_left=251	flanking_right=251	frequency=5.595e-02	junction_possible_overlap_registers=222	key=CP009273__3016363__-1__CP009273__3017327__1__12____251__251__0__0	max_left=125	max_left_minus=114	max_left_plus=125	max_min_left=114	max_min_left_minus=114	max_min_left_plus=17	max_min_right=114	max_min_right_minus=0	max_min_right_plus=114	max_pos_hash_score=444	max_right=188	max_right_minus=125	max_right_plus=188	neg_log10_pos_hash_p_value=7.8	new_junction_coverage=0.06	new_junction_read_count=5	polymorphism_frequency=5.595e-02	pos_hash_score=4	prediction=polymorphism	reject=COVERAGE_EVENNESS_SKEW,FREQUENCY_CUTOFF	side_1_annotate_key=gene	side_1_continuation=0	side_1_coverage=0.88	side_1_overlap=12	side_1_possible_overlap_registers=234	side_1_read_count=83	side_1_redundant=0	side_2_annotate_key=gene	side_2_continuation=0	side_2_coverage=1.01	side_2_overlap=0	side_2_possible_overlap_registers=222	side_2_read_count=90	side_2_redundant=0	total_non_overlap_reads=4
JC	304	.	CP009273	3022867	-1	CP009273	3023848	1	0	alignment_overlap=9	coverage_minus=1	coverage_plus=2	flanking_left=251	flanking_right=251	frequency=3.268e-02	junction_possible_overlap_registers=225	key=CP009273__3022867__-1__CP009273__3023839__1__9____251__251__0__0	max_left=36	max_left_minus=36	max_left_plus=15	max_min_left=36	max_min_left_minus=36	max_min_left_plus=15	max_min_right=0	max_min_right_minus=0	max_min_right_plus=0	max_pos_hash_score=450	max_right=206	max_right_minus=53	max_right_plus=206	neg_log10_pos_hash_p_value=8.5	new_junction_coverage=0.03	new_junction_read_count=3	polymorphism_frequency=3.268e-02	pos_hash_score=3	prediction=polymorphism	reject=COVERAGE_EVENNESS_SKEW,FREQUENCY_CUTOFF	side_1_annotate_key=gene	side_1_continuation=0	side_1_coverage=0.93	side_1_overlap=9	side_1_possible_overlap_registers=234	side_1_read_count=88	side_1_redundant=0	side_2_annotate_key=gene	side_2_continuation=0	side_2_coverage=1.03	side_2_overlap=0	side_2_possible_overlap_registers=225	side_2_read_count=93	side_2_redundant=0	total_non_overlap_reads=3
JC	305	.	CP009273	3085585	-1	CP009273	3086423	1	0	alignment_overlap=10	coverage_minus=3	coverage_plus=1	flanking_left=251	flanking_right=251	frequency=4.567e-02	junction_possible_overlap_registers=224	key=CP009273__3085585__-1__CP009273__3086413__1__10____251__251__0__0	max_left=98	max_left_minus=98	max_left_plus=94	max_min_left=98	max_min_left_minus=98	max_min_left_plus=94	max_min_right=4	max_min_right_minus=4	max_min_right_plus=0	max_pos_hash_score=448	max_right=134	max_right_minus=134	max_right_plus=134	neg_log10_pos_hash_p_value=7.9	new_junction_coverage=0.04	new_junction_read_count=4	polymorphism_frequency=4.567e-02	pos_hash_score=4	prediction=polymorphism	reject=COVERAGE_EVENNESS_SKEW,FREQUENCY_CUTOFF	side_1_annotate_key=gene	side_1_continuation=0	side_1_coverage=0.96	side_1_overlap=10	side_1_possible_overlap_registers=234	side_1_read_count=90	side_1_redundant=0	side_2_annotate_key=gene	side_2_continuation=0	side_2_coverage=0.90	side_2_overlap=0	side_2_possible_overlap_registers=224	side_2_read_count=81	side_2_redundant=0	total_non_overlap_reads=4
JC	306	.	CP009273	3098345	-1	CP009273	3098350	1	0	alignment_overlap=1	coverage_minus=28	coverage_plus=59	flanking_left=251	flanking_right=251	frequency=1	junction_possible_overlap_registers=233	key=CP009273__3098345__-1__CP009273__3098349__1__1____251__251__0__0	max_left=247	max_left_minus=235	max_left_plus=247	max_min_left=112	max_min_left_minus=95	max_min_left_plus=112	max_min_right=120	max_min_right_minus=115	max_min_right_plus=120	max_pos_hash_score=466	max_right=248	max_right_minus=247	max_right_plus=248	neg_log10_pos_hash_p_value=0.3	new_junction_coverage=0.94	new_junction_read_count=88	polymorphism_frequency=1.000e+00	pos_hash_score=60	prediction=consensus	side_1_annotate_key=gene	side_1_continuation=0	side_1_coverage=0.00	side_1_overlap=1	side_1_possible_overlap_registers=234	side_1_read_count=0	side_1_redundant=0	side_2_annotate_key=gene	side_2_continuation=0	side_2_coverage=0.00	side_2_overlap=0	side_2_possible_overlap_registers=233	side_2_read_count=0	side_2_redundant=0	total_non_overlap_reads=87
JC	307	.	CP009273	3100832	-1	CP009273	3101541	1	0	alignment_overlap=10	coverage_minus=1	coverage_plus=2	flanking_left=251	flanking_right=251	frequency=3.490e-02	junction_possible_overlap_registers=224	key=CP009273__3100832__-1__CP009273__3101531__1__10____251__251__0__0	max_left=167	max_left_minus=73	max_left_plus=167	max_min_left=73	max_min_left_minus=73	max_min_left_plus=58	max_min_right=1	max_min_right_minus=0	max_min_right_plus=1	max_pos_hash_score=448	max_right=181	max_right_minus=167	max_right_plus=181	neg_log10_pos_hash_p_value=8.4	new_junction_coverage=0.03	new_junction_read_count=3	polymorphism_frequency=3.490e-02	pos_hash_score=3	prediction=polymorphism	reject=COVERAGE_EVENNESS_SKEW,FREQUENCY_CUTOFF	side_1_annotate_key=gene	side_1_continuation=0	side_1_coverage=1.02	side_1_overlap=10	side_1_possible_overlap_registers=234	side_1_read_count=96	side_1_redundant=0	side_2_annotate_key=gene	side_2_continuation=0	side_2_coverage=0.82	side_2_overlap=0	side_2_possible_overlap_registers=224	side_2_read_count=74	side_2_redundant=0	total_non_overlap_reads=3
JC	308	.	CP009273	3135452	-1	CP009273	3136511	1	0	alignment_overlap=10	coverage_minus=1	coverage_plus=2	flanking_left=251	flanking_right=251	frequency=2.667e-02	junction_possible_overlap_registers=224	key=CP009273__3135452__-1__CP009273__3136501__1__10____251__251__0__0	max_left=156	max_left_minus=156	max_left_plus=59	max_min_left=50	max_min_left_minus=0	max_min_left_plus=50	max_min_right=85	max_min_right_minus=85	max_min_right_plus=48	max_pos_hash_score=448	max_right=183	max_right_minus=85	max_right_plus=183	neg_log10_pos_hash_p_value=8.4	new_junction_coverage=0.03	new_junction_read_count=3	polymorphism_frequency=2.667e-02	pos_hash_score=3	prediction=polymorphism	reject=COVERAGE_EVENNESS_SKEW,FREQUENCY_CUTOFF	side_1_annotate_key=gene	side_1_continuation=0	side_1_coverage=1.51	side_1_overlap=10	side_1_possible_overlap_registers=234	side_1_read_count=142	side_1_redundant=0	side_2_annotate_key=gene	side_2_continuation=0	side_2_coverage=0.92	side_2_overlap=0	side_2_possible_overlap_registers=224	side_2_read_count=83	side_2_redundant=0	total_non_overlap_reads=3
JC	309	.	CP009273	3175685	-1	CP009273	3176729	1	0	alignment_overlap=15	coverage_minus=2	coverage_plus=2	flanking_left=251	flanking_right=251	frequency=5.468e-02	junction_possible_overlap_registers=219	key=CP009273__3175685__-1__CP009273__3176714__1__15____251__251__0__0	max_left=121	max_left_minus=121	max_left_plus=121	max_min_left=0	max_min_left_minus=0	max_min_left_plus=0	max_min_right=57	max_min_right_minus=40	max_min_right_plus=57	max_pos_hash_score=438	max_right=57	max_right_minus=40	max_right_plus=57	neg_log10_pos_hash_p_value=7.7	new_junction_coverage=0.06	new_junction_read_count=5	polymorphism_frequency=5.468e-02	pos_hash_score=4	prediction=polymorphism	reject=COVERAGE_EVENNESS_SKEW,FREQUENCY_CUTOFF	side_1_annotate_key=gene	side_1_continuation=0	side_1_coverage=1.18	side_1_overlap=15	side_1_possible_overlap_registers=234	side_1_read_count=111	side_1_redundant=0	side_2_annotate_key=gene	side_2_continuation=0	side_2_coverage=0.78	side_2_overlap=0	side_2_possible_overlap_registers=219	side_2_read_count=69	side_2_redundant=0	total_non_overlap_reads=4
JC	310	.	CP009273	3196045	-1	CP009273	3197303	1	0	alignment_overlap=14	coverage_minus=3	coverage_plus=3	flanking_left=251	flanking_right=251	frequency=7.176e-02	junction_possible_overlap_registers=220	key=CP009273__3196045__-1__CP009273__3197289__1__14____251__251__0__0	max_left=95	max_left_minus=95	max_left_plus=11	max_min_left=95	max_min_left_minus=95	max_min_left_plus=11	max_min_right=50	max_min_right_minus=50	max_min_right_plus=0	max_pos_hash_score=440	max_right=154	max_right_minus=96	max_right_plus=154	neg_log10_pos_hash_p_value=6.8	new_junction_coverage=0.07	new_junction_read_count=6	polymorphism_frequency=7.176e-02	pos_hash_score=6	prediction=polymorphism	reject=COVERAGE_EVENNESS_SKEW,FREQUENCY_CUTOFF	side_1_annotate_key=gene	side_1_continuation=0	side_1_coverage=0.85	side_1_overlap=14	side_1_possible_overlap_registers=234	side_1_read_count=80	side_1_redundant=0	side_2_annotate_key=gene	side_2_continuation=0	side_2_coverage=0.90	side_2_overlap=0	side_2_possible_overlap_registers=220	side_2_read_count=80	side_2_redundant=0	total_non_overlap_reads=6
JC	311	.	CP009273	3217703	-1	CP009273	3218532	1	0	alignment_overlap=14	coverage_minus=2	coverage_plus=2	flanking_left=251	flanking_right=251	frequency=4.864e-02	junction_possible_overlap_registers=220	key=CP009273__3217703__-1__CP009273__3218518__1__14____251__251__0__0	max_left=150	max_left_minus=150	max_left_plus=40	max_min_left=40	max_min_left_minus=40	max_min_left_plus=40	max_min_right=5	max_min_right_minus=5	max_min_right_plus=0	max_pos_hash_score=440	max_right=188	max_right_minus=41	max_right_plus=188	neg_log10_pos_hash_p_value=7.8	new_junction_coverage=0.05	new_junction_read_count=4	polymorphism_frequency=4.864e-02	pos_hash_score=4	prediction=polymorphism	reject=COVERAGE_EVENNESS_SKEW,FREQUENCY_CUTOFF	side_1_annotate_key=gene	side_1_continuation=0	side_1_coverage=1.16	side_1_overlap=14	side_1_possible_overlap_registers=234	side_1_read_count=109	side_1_redundant=0	side_2_annotate_key=gene	side_2_continuation=0	side_2_coverage=0.61	side_2_overlap=0	side_2_possible_overlap_registers=220	side_2_read_count=54	side_2_redundant=0	total_non_overlap_reads=4
JC	312	.	CP009273	3237890	-1	CP009273	3238637	1	0	alignment_overlap=10	coverage_minus=3	coverage_plus=2	flanking_left=251	flanking_right=251	frequency=4.369e-02	junction_possible_overlap_registers=224	key=CP009273__3237890__-1__CP009273__3238627__1__10____251__251__0__0	max_left=91	max_left_minus=91	max_left_plus=84	max_min_left=17	max_min_left_minus=0	max_min_left_plus=17	max_min_right=82	max_min_right_minus=82	max_min_right_plus=29	max_pos_hash_score=448	max_right=95	max_right_minus=82	max_right_plus=95	neg_log10_pos_hash_p_value=7.3	new_junction_coverage=0.06	new_junction_read_count=5	polymorphism_frequency=4.369e-02	pos_hash_score=5	prediction=polymorphism	reject=COVERAGE_EVENNESS_SKEW,FREQUENCY_CUTOFF	side_1_annotate_key=gene	side_1_continuation=0	side_1_coverage=1.27	side_1_overlap=10	side_1_possible_overlap_registers=234	side_1_read_count=120	side_1_redundant=0	side_2_annotate_key=gene	side_2_continuation=0	side_2_coverage=1.15	side_2_overlap=0	side_2_possible_overlap_registers=224	side_2_read_count=104	side_2_redundant=0	total_non_overlap_reads=5
JC	313	.	CP009273	3322535	-1	CP009273	3323502	1	0	alignment_overlap=9	coverage_minus=4	coverage_plus=2	flanking_left=251	flanking_right=251	frequency=5.570e-02	junction_possible_overlap_registers=225	key=CP009273__3322535__-1__CP009273__3323493__1__9____251__251__0__0	max_left=124	max_left_minus=124	max_left_plus=95	max_min_left=119	max_min_left_minus=119	max_min_left_plus=95	max_min_right=28	max_min_right_minus=4	max_min_right_plus=28	max_pos_hash_score=450	max_right=147	max_right_minus=123	max_right_plus=147	neg_log10_pos_hash_p_value=6.9	new_junction_coverage=0.07	new_junction_read_count=6	polymorphism_frequency=5.570e-02	pos_hash_score=6	prediction=polymorphism	reject=COVERAGE_EVENNESS_SKEW,FREQUENCY_CUTOFF	side_1_annotate_key=gene	side_1_continuation=0	side_1_coverage=0.99	side_1_overlap=9	side_1_possible_overlap_registers=234	side_1_read_count=93	side_1_redundant=0	side_2_annotate_key=gene	side_2_continuation=0	side_2_coverage=1.26	side_2_overlap=0	side_2_possible_overlap_registers=225	side_2_read_count=114	side_2_redundant=0	total_non_overlap_reads=6
JC	314	.	CP009273	3362964	-1	CP009273	3363897	1	0	alignment_overlap=14	coverage_minus=2	coverage_plus=2	flanking_left=251	flanking_right=251	frequency=7.017e-02	junction_possible_overlap_registers=220	key=CP009273__3362964__-1__CP009273__3363883__1__14____251__251__0__0	max_left=174	max_left_minus=174	max_left_plus=114	max_min_left=114	max_min_left_minus=0	max_min_left_plus=114	max_min_right=63	max_min_right_minus=63	max_min_right_plus=0	max_pos_hash_score=440	max_right=138	max_right_minus=63	max_right_plus=138	neg_log10_pos_hash_p_value=7.8	new_junction_coverage=0.05	new_junction_read_count=4	polymorphism_frequency=7.017e-02	pos_hash_score=4	prediction=polymorphism	reject=COVERAGE_EVENNESS_SKEW,FREQUENCY_CUTOFF	side_1_annotate_key=gene	side_1_continuation=0	side_1_coverage=0.53	side_1_overlap=14	side_1_possible_overlap_registers=234	side_1_read_count=50	side_1_redundant=0	side_2_annotate_key=gene	side_2_continuation=0	side_2_coverage=0.67	side_2_overlap=0	side_2_possible_overlap_registers=220	side_2_read_count=59	side_2_redundant=0	total_non_overlap_reads=4
JC	315	.	CP009273	3374715	-1	CP009273	3376134	1	0	alignment_overlap=2	coverage_minus=1	coverage_plus=2	flanking_left=251	flanking_right=251	frequency=3.812e-02	junction_possible_overlap_registers=232	key=CP009273__3374715__-1__CP009273__3376132__1__2____251__251__0__0	max_left=174	max_left_minus=149	max_left_plus=174	max_min_left=69	max_min_left_minus=0	max_min_left_plus=69	max_min_right=94	max_min_right_minus=94	max_min_right_plus=75	max_pos_hash_score=464	max_right=94	max_right_minus=94	max_right_plus=94	neg_log10_pos_hash_p_value=8.6	new_junction_coverage=0.03	new_junction_read_count=3	polymorphism_frequency=3.812e-02	pos_hash_score=3	prediction=polymorphism	reject=COVERAGE_EVENNESS_SKEW,FREQUENCY_CUTOFF	side_1_annotate_key=gene	side_1_continuation=0	side_1_coverage=0.75	side_1_overlap=2	side_1_possible_overlap_registers=234	side_1_read_count=71	side_1_redundant=0	side_2_annotate_key=gene	side_2_continuation=0	side_2_coverage=0.87	side_2_overlap=0	side_2_possible_overlap_registers=232	side_2_read_count=81	side_2_redundant=0	total_non_overlap_reads=3
JC	316	.	CP009273	3416618	1	CP009273	4161677	1	-11	alignment_overlap=-11	coverage_minus=2	coverage_plus=4	flanking_left=251	flanking_right=251	frequency=1.506e-01	junction_possible_overlap_registers=223	key=CP009273__3416618__1__CP009273__4161677__1__-11__GAATTAATTCC__251__251__0__0	max_left=69	max_left_minus=48	max_left_plus=69	max_min_left=67	max_min_left_minus=15	max_min_left_plus=67	max_min_right=65	max_min_right_minus=2	max_min_right_plus=65	max_pos_hash_score=446	max_right=158	max_right_minus=158	max_right_plus=111	neg_log10_pos_hash_p_value=6.8	new_junction_coverage=0.07	new_junction_read_count=6	polymorphism_frequency=1.506e-01	pos_hash_score=6	prediction=polymorphism	reject=COVERAGE_EVENNESS_SKEW,FREQUENCY_CUTOFF	side_1_annotate_key=gene	side_1_continuation=0	side_1_coverage=0.37	side_1_overlap=0	side_1_possible_overlap_registers=234	side_1_read_count=35	side_1_redundant=0	side_2_annotate_key=gene	side_2_continuation=0	side_2_coverage=0.38	side_2_overlap=0	side_2_possible_overlap_registers=234	side_2_read_count=36	side_2_redundant=0	total_non_overlap_reads=6	unique_read_sequence=GAATTAATTCC
JC	317	.	CP009273	3442381	-1	CP009273	3442853	1	0	alignment_overlap=13	coverage_minus=2	coverage_plus=2	flanking_left=251	flanking_right=251	frequency=3.816e-02	junction_possible_overlap_registers=221	key=CP009273__3442381__-1__CP009273__3442840__1__13____251__251__0__0	max_left=184	max_left_minus=184	max_left_plus=66	max_min_left=86	max_min_left_minus=86	max_min_left_plus=66	max_min_right=2	max_min_right_minus=2	max_min_right_plus=0	max_pos_hash_score=442	max_right=180	max_right_minus=111	max_right_plus=180	neg_log10_pos_hash_p_value=7.8	new_junction_coverage=0.04	new_junction_read_count=4	polymorphism_frequency=3.816e-02	pos_hash_score=4	prediction=polymorphism	reject=COVERAGE_EVENNESS_SKEW,FREQUENCY_CUTOFF	side_1_annotate_key=gene	side_1_continuation=0	side_1_coverage=1.02	side_1_overlap=13	side_1_possible_overlap_registers=234	side_1_read_count=96	side_1_redundant=0	side_2_annotate_key=gene	side_2_continuation=0	side_2_coverage=1.25	side_2_overlap=0	side_2_possible_overlap_registers=221	side_2_read_count=111	side_2_redundant=0	total_non_overlap_reads=4
JC	318	.	CP009273	3462132	-1	CP009273	3463069	1	0	alignment_overlap=12	coverage_minus=3	coverage_plus=7	flanking_left=251	flanking_right=251	frequency=1.037e-01	junction_possible_overlap_registers=222	key=CP009273__3462132__-1__CP009273__3463057__1__12____251__251__0__0	max_left=182	max_left_minus=119	max_left_plus=182	max_min_left=97	max_min_left_minus=47	max_min_left_plus=97	max_min_right=110	max_min_right_minus=55	max_min_right_plus=110	max_pos_hash_score=444	max_right=225	max_right_minus=99	max_right_plus=225	neg_log10_pos_hash_p_value=6.0	new_junction_coverage=0.13	new_junction_read_count=12	polymorphism_frequency=1.037e-01	pos_hash_score=8	prediction=polymorphism	reject=COVERAGE_EVENNESS_SKEW,FREQUENCY_CUTOFF	side_1_annotate_key=gene	side_1_continuation=0	side_1_coverage=1.15	side_1_overlap=12	side_1_possible_overlap_registers=234	side_1_read_count=108	side_1_redundant=0	side_2_annotate_key=gene	side_2_continuation=0	side_2_coverage=1.18	side_2_overlap=0	side_2_possible_overlap_registers=222	side_2_read_count=105	side_2_redundant=0	total_non_overlap_reads=10
JC	319	.	CP009273	3462456	-1	CP009273	3463069	1	0	alignment_overlap=11	coverage_minus=3	coverage_plus=3	flanking_left=251	flanking_right=251	frequency=6.387e-02	junction_possible_overlap_registers=223	key=CP009273__3462456__-1__CP009273__3463058__1__11____251__251__0__0	max_left=238	max_left_minus=238	max_left_plus=88	max_min_left=88	max_min_left_minus=0	max_min_left_plus=88	max_min_right=54	max_min_right_minus=54	max_min_right_plus=0	max_pos_hash_score=446	max_right=152	max_right_minus=54	max_right_plus=152	neg_log10_pos_hash_p_value=6.8	new_junction_coverage=0.08	new_junction_read_count=7	polymorphism_frequency=6.387e-02	pos_hash_score=6	prediction=polymorphism	reject=COVERAGE_EVENNESS_SKEW,FREQUENCY_CUTOFF	side_1_annotate_key=gene	side_1_continuation=0	side_1_coverage=1.08	side_1_overlap=11	side_1_possible_overlap_registers=234	side_1_read_count=102	side_1_redundant=0	side_2_annotate_key=gene	side_2_continuation=0	side_2_coverage=1.20	side_2_overlap=0	side_2_possible_overlap_registers=223	side_2_read_count=108	side_2_redundant=0	total_non_overlap_reads=6
JC	320	.	CP009273	3475186	-1	CP009273	3476030	1	0	alignment_overlap=31	coverage_minus=2	coverage_plus=2	flanking_left=251	flanking_right=251	frequency=6.491e-02	junction_possible_overlap_registers=203	key=CP009273__3475186__-1__CP009273__3475999__1__31____251__251__0__0	max_left=140	max_left_minus=140	max_left_plus=119	max_min_left=106	max_min_left_minus=39	max_min_left_plus=106	max_min_right=99	max_min_right_minus=33	max_min_right_plus=99	max_pos_hash_score=406	max_right=114	max_right_minus=113	max_right_plus=114	neg_log10_pos_hash_p_value=7.4	new_junction_coverage=0.05	new_junction_read_count=4	polymorphism_frequency=6.491e-02	pos_hash_score=4	prediction=polymorphism	reject=COVERAGE_EVENNESS_SKEW,FREQUENCY_CUTOFF	side_1_annotate_key=gene	side_1_continuation=0	side_1_coverage=0.70	side_1_overlap=31	side_1_possible_overlap_registers=234	side_1_read_count=66	side_1_redundant=0	side_2_annotate_key=gene	side_2_continuation=0	side_2_coverage=0.71	side_2_overlap=0	side_2_possible_overlap_registers=203	side_2_read_count=58	side_2_redundant=0	total_non_overlap_reads=4
JC	321	.	CP009273	3494590	-1	CP009273	3495229	1	0	alignment_overlap=10	coverage_minus=2	coverage_plus=1	flanking_left=251	flanking_right=251	frequency=3.985e-02	junction_possible_overlap_registers=224	key=CP009273__3494590__-1__CP009273__3495219__1__10____251__251__0__0	max_left=223	max_left_minus=223	max_left_plus=49	max_min_left=49	max_min_left_minus=39	max_min_left_plus=49	max_min_right=18	max_min_right_minus=18	max_min_right_plus=0	max_pos_hash_score=448	max_right=159	max_right_minus=79	max_right_plus=159	neg_log10_pos_hash_p_value=8.4	new_junction_coverage=0.04	new_junction_read_count=4	polymorphism_frequency=3.985e-02	pos_hash_score=3	prediction=polymorphism	reject=COVERAGE_EVENNESS_SKEW,FREQUENCY_CUTOFF	side_1_annotate_key=gene	side_1_continuation=0	side_1_coverage=1.05	side_1_overlap=10	side_1_possible_overlap_registers=234	side_1_read_count=99	side_1_redundant=0	side_2_annotate_key=gene	side_2_continuation=0	side_2_coverage=1.09	side_2_overlap=0	side_2_possible_overlap_registers=224	side_2_read_count=98	side_2_redundant=0	total_non_overlap_reads=3
JC	322	.	CP009273	3560301	-1	CP009273	3560954	1	0	alignment_overlap=9	coverage_minus=3	coverage_plus=1	flanking_left=251	flanking_right=251	frequency=4.483e-02	junction_possible_overlap_registers=225	key=CP009273__3560301__-1__CP009273__3560945__1__9____251__251__0__0	max_left=233	max_left_minus=233	max_left_plus=31	max_min_left=31	max_min_left_minus=31	max_min_left_plus=31	max_min_right=3	max_min_right_minus=3	max_min_right_plus=0	max_pos_hash_score=450	max_right=211	max_right_minus=211	max_right_plus=91	neg_log10_pos_hash_p_value=8.5	new_junction_coverage=0.04	new_junction_read_count=4	polymorphism_frequency=4.483e-02	pos_hash_score=3	prediction=polymorphism	reject=COVERAGE_EVENNESS_SKEW,FREQUENCY_CUTOFF	side_1_annotate_key=gene	side_1_continuation=0	side_1_coverage=0.70	side_1_overlap=9	side_1_possible_overlap_registers=234	side_1_read_count=66	side_1_redundant=0	side_2_annotate_key=gene	side_2_continuation=0	side_2_coverage=1.18	side_2_overlap=0	side_2_possible_overlap_registers=225	side_2_read_count=107	side_2_redundant=0	total_non_overlap_reads=4
JC	323	.	CP009273	3580580	-1	CP009273	3581729	1	0	alignment_overlap=9	coverage_minus=2	coverage_plus=1	flanking_left=251	flanking_right=251	frequency=4.633e-02	junction_possible_overlap_registers=225	key=CP009273__3580580__-1__CP009273__3581720__1__9____251__251__0__0	max_left=201	max_left_minus=201	max_left_plus=123	max_min_left=0	max_min_left_minus=0	max_min_left_plus=0	max_min_right=103	max_min_right_minus=103	max_min_right_plus=103	max_pos_hash_score=450	max_right=103	max_right_minus=103	max_right_plus=103	neg_log10_pos_hash_p_value=8.5	new_junction_coverage=0.03	new_junction_read_count=3	polymorphism_frequency=4.633e-02	pos_hash_score=3	prediction=polymorphism	reject=COVERAGE_EVENNESS_SKEW,FREQUENCY_CUTOFF	side_1_annotate_key=gene	side_1_continuation=0	side_1_coverage=0.69	side_1_overlap=9	side_1_possible_overlap_registers=234	side_1_read_count=65	side_1_redundant=0	side_2_annotate_key=gene	side_2_continuation=0	side_2_coverage=0.67	side_2_overlap=0	side_2_possible_overlap_registers=225	side_2_read_count=61	side_2_redundant=0	total_non_overlap_reads=3
JC	324	.	CP009273	3589032	-1	CP009273	3590010	1	0	alignment_overlap=11	coverage_minus=4	coverage_plus=3	flanking_left=251	flanking_right=251	frequency=8.789e-02	junction_possible_overlap_registers=223	key=CP009273__3589032__-1__CP009273__3589999__1__11____251__251__0__0	max_left=206	max_left_minus=206	max_left_plus=88	max_min_left=82	max_min_left_minus=0	max_min_left_plus=82	max_min_right=60	max_min_right_minus=60	max_min_right_plus=60	max_pos_hash_score=446	max_right=158	max_right_minus=60	max_right_plus=158	neg_log10_pos_hash_p_value=6.4	new_junction_coverage=0.08	new_junction_read_count=7	polymorphism_frequency=8.789e-02	pos_hash_score=7	prediction=polymorphism	reject=COVERAGE_EVENNESS_SKEW,FREQUENCY_CUTOFF	side_1_annotate_key=gene	side_1_continuation=0	side_1_coverage=0.84	side_1_overlap=11	side_1_possible_overlap_registers=234	side_1_read_count=79	side_1_redundant=0	side_2_annotate_key=gene	side_2_continuation=0	side_2_coverage=0.78	side_2_overlap=0	side_2_possible_overlap_registers=223	side_2_read_count=70	side_2_redundant=0	total_non_overlap_reads=7
JC	325	.	CP009273	3594336	1	CP009273	3594373	1	0	alignment_overlap=12	coverage_minus=0	coverage_plus=3	flanking_left=251	flanking_right=251	frequency=5.171e-02	junction_possible_overlap_registers=222	key=CP009273__3594336__1__CP009273__3594361__1__12____251__251__0__0	max_left=233	max_left_minus=0	max_left_plus=233	max_min_left=0	max_min_left_minus=0	max_min_left_plus=0	max_min_right=50	max_min_right_minus=0	max_min_right_plus=50	max_pos_hash_score=444	max_right=50	max_right_minus=0	max_right_plus=50	neg_log10_pos_hash_p_value=8.4	new_junction_coverage=0.03	new_junction_read_count=3	polymorphism_frequency=5.171e-02	pos_hash_score=3	prediction=polymorphism	reject=COVERAGE_EVENNESS_SKEW,FREQUENCY_CUTOFF	side_1_annotate_key=gene	side_1_continuation=0	side_1_coverage=0.62	side_1_overlap=12	side_1_possible_overlap_registers=234	side_1_read_count=58	side_1_redundant=0	side_2_annotate_key=gene	side_2_continuation=0	side_2_coverage=0.62	side_2_overlap=0	side_2_possible_overlap_registers=222	side_2_read_count=55	side_2_redundant=0	total_non_overlap_reads=3
JC	326	.	CP009273	3598701	-1	CP009273	3599307	1	0	alignment_overlap=11	coverage_minus=2	coverage_plus=1	flanking_left=251	flanking_right=251	frequency=3.579e-02	junction_possible_overlap_registers=223	key=CP009273__3598701__-1__CP009273__3599296__1__11____251__251__0__0	max_left=28	max_left_minus=28	max_left_plus=28	max_min_left=28	max_min_left_minus=28	max_min_left_plus=28	max_min_right=0	max_min_right_minus=0	max_min_right_plus=0	max_pos_hash_score=446	max_right=139	max_right_minus=139	max_right_plus=86	neg_log10_pos_hash_p_value=8.4	new_junction_coverage=0.03	new_junction_read_count=3	polymorphism_frequency=3.579e-02	pos_hash_score=3	prediction=polymorphism	reject=COVERAGE_EVENNESS_SKEW,FREQUENCY_CUTOFF	side_1_annotate_key=gene	side_1_continuation=0	side_1_coverage=0.75	side_1_overlap=11	side_1_possible_overlap_registers=234	side_1_read_count=71	side_1_redundant=0	side_2_annotate_key=gene	side_2_continuation=0	side_2_coverage=1.05	side_2_overlap=0	side_2_possible_overlap_registers=223	side_2_read_count=94	side_2_redundant=0	total_non_overlap_reads=3
JC	327	.	CP009273	3611331	-1	CP009273	3612814	1	0	alignment_overlap=9	coverage_minus=2	coverage_plus=2	flanking_left=251	flanking_right=251	frequency=5.609e-02	junction_possible_overlap_registers=225	key=CP009273__3611331__-1__CP009273__3612805__1__9____251__251__0__1	max_left=219	max_left_minus=219	max_left_plus=170	max_min_left=80	max_min_left_minus=0	max_min_left_plus=80	max_min_right=72	max_min_right_minus=25	max_min_right_plus=72	max_pos_hash_score=450	max_right=162	max_right_minus=25	max_right_plus=162	neg_log10_pos_hash_p_value=7.9	new_junction_coverage=0.04	new_junction_read_count=4	polymorphism_frequency=5.609e-02	pos_hash_score=4	prediction=polymorphism	reject=COVERAGE_EVENNESS_SKEW,FREQUENCY_CUTOFF	side_1_annotate_key=gene	side_1_continuation=0	side_1_coverage=0.74	side_1_overlap=9	side_1_possible_overlap_registers=234	side_1_read_count=70	side_1_redundant=0	side_2_annotate_key=repeat	side_2_continuation=0	side_2_coverage=NA	side_2_overlap=0	side_2_possible_overlap_registers=NA	side_2_read_count=NA	side_2_redundant=1	total_non_overlap_reads=4
JC	328	.	CP009273	3612815	-1	CP009273	3613482	1	0	alignment_overlap=8	coverage_minus=2	coverage_plus=2	flanking_left=251	flanking_right=251	frequency=1.647e-01	junction_possible_overlap_registers=226	key=CP009273__3612815__-1__CP009273__3613474__1__8____251__251__0__1	max_left=140	max_left_minus=140	max_left_plus=28	max_min_left=28	max_min_left_minus=28	max_min_left_plus=28	max_min_right=21	max_min_right_minus=21	max_min_right_plus=0	max_pos_hash_score=452	max_right=62	max_right_minus=62	max_right_plus=62	neg_log10_pos_hash_p_value=8.5	new_junction_coverage=0.04	new_junction_read_count=4	polymorphism_frequency=1.647e-01	pos_hash_score=3	prediction=polymorphism	reject=COVERAGE_EVENNESS_SKEW,FREQUENCY_CUTOFF	side_1_annotate_key=gene	side_1_continuation=0	side_1_coverage=0.22	side_1_overlap=8	side_1_possible_overlap_registers=234	side_1_read_count=21	side_1_redundant=0	side_2_annotate_key=repeat	side_2_continuation=0	side_2_coverage=NA	side_2_overlap=0	side_2_possible_overlap_registers=NA	side_2_read_count=NA	side_2_redundant=1	total_non_overlap_reads=4
JC	329	.	CP009273	3612970	-1	CP009273	3613481	1	0	alignment_overlap=10	coverage_minus=4	coverage_plus=3	flanking_left=251	flanking_right=251	frequency=1	junction_possible_overlap_registers=224	key=CP009273__3612980__-1__CP009273__3613481__1__10____251__251__1__0	max_left=190	max_left_minus=190	max_left_plus=87	max_min_left=87	max_min_left_minus=87	max_min_left_plus=87	max_min_right=37	max_min_right_minus=37	max_min_right_plus=0	max_pos_hash_score=448	max_right=153	max_right_minus=153	max_right_plus=152	neg_log10_pos_hash_p_value=6.4	new_junction_coverage=0.08	new_junction_read_count=7	polymorphism_frequency=1.000e+00	pos_hash_score=7	prediction=consensus	reject=COVERAGE_EVENNESS_SKEW	side_1_annotate_key=repeat	side_1_continuation=0	side_1_coverage=NA	side_1_overlap=0	side_1_read_count=NA	side_1_redundant=1	side_2_annotate_key=gene	side_2_continuation=0	side_2_coverage=0.00	side_2_overlap=10	side_2_possible_overlap_registers=234	side_2_read_count=0	side_2_redundant=0	total_non_overlap_reads=7
JC	330	.	CP009273	3616198	-1	CP009273	3762100	1	-6	alignment_overlap=-6	coverage_minus=6	coverage_plus=4	flanking_left=251	flanking_right=251	frequency=7.000e-02	junction_possible_overlap_registers=228	key=CP009273__3616198__-1__CP009273__3762100__1__-6__GTATAT__251__251__0__0	max_left=154	max_left_minus=154	max_left_plus=154	max_min_left=62	max_min_left_minus=46	max_min_left_plus=62	max_min_right=102	max_min_right_minus=102	max_min_right_plus=64	max_pos_hash_score=456	max_right=219	max_right_minus=199	max_right_plus=219	neg_log10_pos_hash_p_value=6.2	new_junction_coverage=0.12	new_junction_read_count=11	polymorphism_frequency=7.000e-02	pos_hash_score=8	prediction=polymorphism	reject=COVERAGE_EVENNESS_SKEW,FREQUENCY_CUTOFF	side_1_annotate_key=gene	side_1_continuation=0	side_1_coverage=1.37	side_1_overlap=0	side_1_possible_overlap_registers=234	side_1_read_count=129	side_1_redundant=0	side_2_annotate_key=gene	side_2_continuation=0	side_2_coverage=1.82	side_2_overlap=0	side_2_possible_overlap_registers=234	side_2_read_count=171	side_2_redundant=0	total_non_overlap_reads=10	unique_read_sequence=GTATAT
JC	331	.	CP009273	3660047	-1	CP009273	3661227	1	0	alignment_overlap=12	coverage_minus=2	coverage_plus=1	flanking_left=251	flanking_right=251	frequency=5.087e-02	junction_possible_overlap_registers=222	key=CP009273__3660059__-1__CP009273__3661227__1__12____251__251__1__0	max_left=201	max_left_minus=201	max_left_plus=162	max_min_left=96	max_min_left_minus=96	max_min_left_plus=0	max_min_right=77	max_min_right_minus=38	max_min_right_plus=77	max_pos_hash_score=444	max_right=142	max_right_minus=142	max_right_plus=77	neg_log10_pos_hash_p_value=8.4	new_junction_coverage=0.03	new_junction_read_count=3	polymorphism_frequency=5.087e-02	pos_hash_score=3	prediction=polymorphism	reject=COVERAGE_EVENNESS_SKEW,FREQUENCY_CUTOFF	side_1_annotate_key=repeat	side_1_continuation=0	side_1_coverage=NA	side_1_overlap=0	side_1_read_count=NA	side_1_redundant=1	side_2_annotate_key=gene	side_2_continuation=0	side_2_coverage=0.63	side_2_overlap=12	side_2_possible_overlap_registers=234	side_2_read_count=59	side_2_redundant=0	total_non_overlap_reads=3
JC	332	.	CP009273	3719736	-1	CP009273	3720566	1	0	alignment_overlap=11	coverage_minus=3	coverage_plus=2	flanking_left=251	flanking_right=251	frequency=4.654e-02	junction_possible_overlap_registers=223	key=CP009273__3719736__-1__CP009273__3720555__1__11____251__251__0__0	max_left=202	max_left_minus=202	max_left_plus=121	max_min_left=43	max_min_left_minus=43	max_min_left_plus=2	max_min_right=119	max_min_right_minus=37	max_min_right_plus=119	max_pos_hash_score=446	max_right=149	max_right_minus=149	max_right_plus=119	neg_log10_pos_hash_p_value=7.8	new_junction_coverage=0.07	new_junction_read_count=6	polymorphism_frequency=4.654e-02	pos_hash_score=4	prediction=polymorphism	reject=COVERAGE_EVENNESS_SKEW,FREQUENCY_CUTOFF	side_1_annotate_key=gene	side_1_continuation=0	side_1_coverage=1.39	side_1_overlap=11	side_1_possible_overlap_registers=234	side_1_read_count=131	side_1_redundant=0	side_2_annotate_key=gene	side_2_continuation=0	side_2_coverage=1.35	side_2_overlap=0	side_2_possible_overlap_registers=223	side_2_read_count=121	side_2_redundant=0	total_non_overlap_reads=5
JC	333	.	CP009273	3752531	-1	CP009273	3753786	1	0	alignment_overlap=10	coverage_minus=2	coverage_plus=2	flanking_left=251	flanking_right=251	frequency=4.447e-02	junction_possible_overlap_registers=224	key=CP009273__3752531__-1__CP009273__3753776__1__10____251__251__0__0	max_left=181	max_left_minus=181	max_left_plus=110	max_min_left=110	max_min_left_minus=0	max_min_left_plus=110	max_min_right=60	max_min_right_minus=60	max_min_right_plus=28	max_pos_hash_score=448	max_right=131	max_right_minus=60	max_right_plus=131	neg_log10_pos_hash_p_value=7.9	new_junction_coverage=0.04	new_junction_read_count=4	polymorphism_frequency=4.447e-02	pos_hash_score=4	prediction=polymorphism	reject=COVERAGE_EVENNESS_SKEW,FREQUENCY_CUTOFF	side_1_annotate_key=gene	side_1_continuation=0	side_1_coverage=0.78	side_1_overlap=10	side_1_possible_overlap_registers=234	side_1_read_count=73	side_1_redundant=0	side_2_annotate_key=gene	side_2_continuation=0	side_2_coverage=1.13	side_2_overlap=0	side_2_possible_overlap_registers=224	side_2_read_count=102	side_2_redundant=0	total_non_overlap_reads=4
JC	334	.	CP009273	3755806	-1	CP009273	3756473	1	0	alignment_overlap=8	coverage_minus=2	coverage_plus=2	flanking_left=251	flanking_right=251	frequency=5.641e-01	junction_possible_overlap_registers=226	key=CP009273__3755806__-1__CP009273__3756465__1__8____251__251__0__1	max_left=140	max_left_minus=140	max_left_plus=28	max_min_left=28	max_min_left_minus=28	max_min_left_plus=28	max_min_right=21	max_min_right_minus=21	max_min_right_plus=0	max_pos_hash_score=452	max_right=62	max_right_minus=62	max_right_plus=62	neg_log10_pos_hash_p_value=8.5	new_junction_coverage=0.05	new_junction_read_count=5	polymorphism_frequency=5.641e-01	pos_hash_score=3	prediction=polymorphism	reject=COVERAGE_EVENNESS_SKEW	side_1_annotate_key=gene	side_1_continuation=0	side_1_coverage=0.04	side_1_overlap=8	side_1_possible_overlap_registers=234	side_1_read_count=4	side_1_redundant=0	side_2_annotate_key=repeat	side_2_continuation=0	side_2_coverage=NA	side_2_overlap=0	side_2_possible_overlap_registers=NA	side_2_read_count=NA	side_2_redundant=1	total_non_overlap_reads=4
JC	335	.	CP009273	3759203	-1	CP009273	3762108	1	0	alignment_overlap=8	coverage_minus=6	coverage_plus=4	flanking_left=251	flanking_right=251	frequency=6.379e-02	junction_possible_overlap_registers=226	key=CP009273__3759203__-1__CP009273__3762100__1__8____251__251__0__0	max_left=149	max_left_minus=149	max_left_plus=99	max_min_left=99	max_min_left_minus=52	max_min_left_plus=99	max_min_right=103	max_min_right_minus=103	max_min_right_plus=0	max_pos_hash_score=452	max_right=211	max_right_minus=191	max_right_plus=211	neg_log10_pos_hash_p_value=6.1	new_junction_coverage=0.11	new_junction_read_count=10	polymorphism_frequency=6.379e-02	pos_hash_score=8	prediction=polymorphism	reject=COVERAGE_EVENNESS_SKEW,FREQUENCY_CUTOFF	side_1_annotate_key=gene	side_1_continuation=0	side_1_coverage=1.39	side_1_overlap=8	side_1_possible_overlap_registers=234	side_1_read_count=131	side_1_redundant=0	side_2_annotate_key=gene	side_2_continuation=0	side_2_coverage=1.84	side_2_overlap=0	side_2_possible_overlap_registers=226	side_2_read_count=167	side_2_redundant=0	total_non_overlap_reads=10
JC	336	.	CP009273	3831437	-1	CP009273	3832091	1	0	alignment_overlap=12	coverage_minus=1	coverage_plus=2	flanking_left=251	flanking_right=251	frequency=4.262e-02	junction_possible_overlap_registers=222	key=CP009273__3831437__-1__CP009273__3832079__1__12____251__251__0__0	max_left=42	max_left_minus=29	max_left_plus=42	max_min_left=29	max_min_left_minus=29	max_min_left_plus=1	max_min_right=35	max_min_right_minus=0	max_min_right_plus=35	max_pos_hash_score=444	max_right=230	max_right_minus=84	max_right_plus=230	neg_log10_pos_hash_p_value=8.4	new_junction_coverage=0.03	new_junction_read_count=3	polymorphism_frequency=4.262e-02	pos_hash_score=3	prediction=polymorphism	reject=COVERAGE_EVENNESS_SKEW,FREQUENCY_CUTOFF	side_1_annotate_key=gene	side_1_continuation=0	side_1_coverage=0.67	side_1_overlap=12	side_1_possible_overlap_registers=234	side_1_read_count=63	side_1_redundant=0	side_2_annotate_key=gene	side_2_continuation=0	side_2_coverage=0.84	side_2_overlap=0	side_2_possible_overlap_registers=222	side_2_read_count=75	side_2_redundant=0	total_non_overlap_reads=3
JC	337	.	CP009273	3835891	-1	CP009273	3836890	1	0	alignment_overlap=9	coverage_minus=2	coverage_plus=2	flanking_left=251	flanking_right=251	frequency=3.734e-02	junction_possible_overlap_registers=225	key=CP009273__3835891__-1__CP009273__3836881__1__9____251__251__0__0	max_left=88	max_left_minus=88	max_left_plus=88	max_min_left=20	max_min_left_minus=12	max_min_left_plus=20	max_min_right=58	max_min_right_minus=58	max_min_right_plus=58	max_pos_hash_score=450	max_right=186	max_right_minus=183	max_right_plus=186	neg_log10_pos_hash_p_value=7.9	new_junction_coverage=0.04	new_junction_read_count=4	polymorphism_frequency=3.734e-02	pos_hash_score=4	prediction=polymorphism	reject=COVERAGE_EVENNESS_SKEW,FREQUENCY_CUTOFF	side_1_annotate_key=gene	side_1_continuation=0	side_1_coverage=1.04	side_1_overlap=9	side_1_possible_overlap_registers=234	side_1_read_count=98	side_1_redundant=0	side_2_annotate_key=gene	side_2_continuation=0	side_2_coverage=1.24	side_2_overlap=0	side_2_possible_overlap_registers=225	side_2_read_count=112	side_2_redundant=0	total_non_overlap_reads=4
JC	338	.	CP009273	3886834	-1	CP009273	3887906	1	0	alignment_overlap=11	coverage_minus=5	coverage_plus=2	flanking_left=251	flanking_right=251	frequency=6.863e-02	junction_possible_overlap_registers=223	key=CP009273__3886834__-1__CP009273__3887895__1__11____251__251__0__0	max_left=175	max_left_minus=175	max_left_plus=39	max_min_left=39	max_min_left_minus=39	max_min_left_plus=39	max_min_right=111	max_min_right_minus=111	max_min_right_plus=0	max_pos_hash_score=446	max_right=185	max_right_minus=111	max_right_plus=185	neg_log10_pos_hash_p_value=6.4	new_junction_coverage=0.09	new_junction_read_count=8	polymorphism_frequency=6.863e-02	pos_hash_score=7	prediction=polymorphism	reject=COVERAGE_EVENNESS_SKEW,FREQUENCY_CUTOFF	side_1_annotate_key=gene	side_1_continuation=0	side_1_coverage=1.33	side_1_overlap=11	side_1_possible_overlap_registers=234	side_1_read_count=125	side_1_redundant=0	side_2_annotate_key=gene	side_2_continuation=0	side_2_coverage=1.09	side_2_overlap=0	side_2_possible_overlap_registers=223	side_2_read_count=98	side_2_redundant=0	total_non_overlap_reads=7
JC	339	.	CP009273	3887441	-1	CP009273	3888099	1	0	alignment_overlap=12	coverage_minus=1	coverage_plus=2	flanking_left=251	flanking_right=251	frequency=2.751e-02	junction_possible_overlap_registers=222	key=CP009273__3887441__-1__CP009273__3888087__1__12____251__251__0__0	max_left=31	max_left_minus=31	max_left_plus=31	max_min_left=31	max_min_left_minus=31	max_min_left_plus=31	max_min_right=0	max_min_right_minus=0	max_min_right_plus=0	max_pos_hash_score=444	max_right=34	max_right_minus=34	max_right_plus=34	neg_log10_pos_hash_p_value=8.4	new_junction_coverage=0.03	new_junction_read_count=3	polymorphism_frequency=2.751e-02	pos_hash_score=3	prediction=polymorphism	reject=COVERAGE_EVENNESS_SKEW,FREQUENCY_CUTOFF	side_1_annotate_key=gene	side_1_continuation=0	side_1_coverage=1.22	side_1_overlap=12	side_1_possible_overlap_registers=234	side_1_read_count=115	side_1_redundant=0	side_2_annotate_key=gene	side_2_continuation=0	side_2_coverage=1.15	side_2_overlap=0	side_2_possible_overlap_registers=222	side_2_read_count=103	side_2_redundant=0	total_non_overlap_reads=3
JC	340	.	CP009273	3902456	-1	CP009273	3903447	1	0	alignment_overlap=10	coverage_minus=2	coverage_plus=1	flanking_left=251	flanking_right=251	frequency=3.327e-02	junction_possible_overlap_registers=224	key=CP009273__3902456__-1__CP009273__3903437__1__10____251__251__0__0	max_left=39	max_left_minus=39	max_left_plus=39	max_min_left=39	max_min_left_minus=39	max_min_left_plus=39	max_min_right=0	max_min_right_minus=0	max_min_right_plus=0	max_pos_hash_score=448	max_right=187	max_right_minus=187	max_right_plus=83	neg_log10_pos_hash_p_value=8.4	new_junction_coverage=0.03	new_junction_read_count=3	polymorphism_frequency=3.327e-02	pos_hash_score=3	prediction=polymorphism	reject=COVERAGE_EVENNESS_SKEW,FREQUENCY_CUTOFF	side_1_annotate_key=gene	side_1_continuation=0	side_1_coverage=0.91	side_1_overlap=10	side_1_possible_overlap_registers=234	side_1_read_count=86	side_1_redundant=0	side_2_annotate_key=gene	side_2_continuation=0	side_2_coverage=1.02	side_2_overlap=0	side_2_possible_overlap_registers=224	side_2_read_count=92	side_2_redundant=0	total_non_overlap_reads=3
JC	341	.	CP009273	3957919	-1	CP009273	3959102	1	0	alignment_overlap=12	coverage_minus=3	coverage_plus=3	flanking_left=251	flanking_right=251	frequency=5.137e-02	junction_possible_overlap_registers=222	key=CP009273__3957919__-1__CP009273__3959090__1__12____251__251__0__0	max_left=149	max_left_minus=149	max_left_plus=149	max_min_left=41	max_min_left_minus=41	max_min_left_plus=0	max_min_right=76	max_min_right_minus=33	max_min_right_plus=76	max_pos_hash_score=444	max_right=135	max_right_minus=135	max_right_plus=76	neg_log10_pos_hash_p_value=6.8	new_junction_coverage=0.07	new_junction_read_count=6	polymorphism_frequency=5.137e-02	pos_hash_score=6	prediction=polymorphism	reject=COVERAGE_EVENNESS_SKEW,FREQUENCY_CUTOFF	side_1_annotate_key=gene	side_1_continuation=0	side_1_coverage=1.33	side_1_overlap=12	side_1_possible_overlap_registers=234	side_1_read_count=125	side_1_redundant=0	side_2_annotate_key=gene	side_2_continuation=0	side_2_coverage=1.15	side_2_overlap=0	side_2_possible_overlap_registers=222	side_2_read_count=103	side_2_redundant=0	total_non_overlap_reads=6
JC	342	.	CP009273	4006871	-1	CP009273	4008156	1	0	alignment_overlap=12	coverage_minus=1	coverage_plus=2	flanking_left=251	flanking_right=251	frequency=3.623e-02	junction_possible_overlap_registers=222	key=CP009273__4006871__-1__CP009273__4008144__1__12____251__251__0__0	max_left=69	max_left_minus=69	max_left_plus=69	max_min_left=69	max_min_left_minus=69	max_min_left_plus=69	max_min_right=0	max_min_right_minus=0	max_min_right_plus=0	max_pos_hash_score=444	max_right=186	max_right_minus=115	max_right_plus=186	neg_log10_pos_hash_p_value=8.4	new_junction_coverage=0.03	new_junction_read_count=3	polymorphism_frequency=3.623e-02	pos_hash_score=3	prediction=polymorphism	reject=COVERAGE_EVENNESS_SKEW,FREQUENCY_CUTOFF	side_1_annotate_key=gene	side_1_continuation=0	side_1_coverage=0.91	side_1_overlap=12	side_1_possible_overlap_registers=234	side_1_read_count=86	side_1_redundant=0	side_2_annotate_key=gene	side_2_continuation=0	side_2_coverage=0.87	side_2_overlap=0	side_2_possible_overlap_registers=222	side_2_read_count=78	side_2_redundant=0	total_non_overlap_reads=3
JC	343	.	CP009273	4034161	-1	CP009273	4161677	1	-10	alignment_overlap=-10	coverage_minus=2	coverage_plus=4	flanking_left=251	flanking_right=251	frequency=1.259e-01	junction_possible_overlap_registers=224	key=CP009273__4034161__-1__CP009273__4161677__1__-10__AATTAATTCC__251__251__0__0	max_left=70	max_left_minus=49	max_left_plus=70	max_min_left=68	max_min_left_minus=16	max_min_left_plus=68	max_min_right=65	max_min_right_minus=2	max_min_right_plus=65	max_pos_hash_score=448	max_right=158	max_right_minus=158	max_right_plus=111	neg_log10_pos_hash_p_value=6.9	new_junction_coverage=0.07	new_junction_read_count=6	polymorphism_frequency=1.259e-01	pos_hash_score=6	prediction=polymorphism	reject=COVERAGE_EVENNESS_SKEW,FREQUENCY_CUTOFF	side_1_annotate_key=gene	side_1_continuation=0	side_1_coverage=0.54	side_1_overlap=0	side_1_possible_overlap_registers=234	side_1_read_count=51	side_1_redundant=0	side_2_annotate_key=gene	side_2_continuation=0	side_2_coverage=0.38	side_2_overlap=0	side_2_possible_overlap_registers=234	side_2_read_count=36	side_2_redundant=0	total_non_overlap_reads=6	unique_read_sequence=AATTAATTCC
JC	344	.	CP009273	4043110	-1	CP009273	4044087	1	0	alignment_overlap=12	coverage_minus=2	coverage_plus=2	flanking_left=251	flanking_right=251	frequency=4.348e-02	junction_possible_overlap_registers=222	key=CP009273__4043110__-1__CP009273__4044075__1__12____251__251__0__0	max_left=141	max_left_minus=141	max_left_plus=110	max_min_left=56	max_min_left_minus=0	max_min_left_plus=56	max_min_right=94	max_min_right_minus=42	max_min_right_plus=94	max_pos_hash_score=444	max_right=168	max_right_minus=42	max_right_plus=168	neg_log10_pos_hash_p_value=7.8	new_junction_coverage=0.04	new_junction_read_count=4	polymorphism_frequency=4.348e-02	pos_hash_score=4	prediction=polymorphism	reject=COVERAGE_EVENNESS_SKEW,FREQUENCY_CUTOFF	side_1_annotate_key=gene	side_1_continuation=0	side_1_coverage=1.04	side_1_overlap=12	side_1_possible_overlap_registers=234	side_1_read_count=98	side_1_redundant=0	side_2_annotate_key=gene	side_2_continuation=0	side_2_coverage=0.93	side_2_overlap=0	side_2_possible_overlap_registers=222	side_2_read_count=83	side_2_redundant=0	total_non_overlap_reads=4
JC	345	.	CP009273	4146006	-1	CP009273	4146969	1	0	alignment_overlap=6	coverage_minus=1	coverage_plus=2	flanking_left=251	flanking_right=251	frequency=4.027e-02	junction_possible_overlap_registers=228	key=CP009273__4146006__-1__CP009273__4146963__1__6____251__251__0__0	max_left=121	max_left_minus=121	max_left_plus=105	max_min_left=121	max_min_left_minus=121	max_min_left_plus=105	max_min_right=0	max_min_right_minus=0	max_min_right_plus=0	max_pos_hash_score=456	max_right=140	max_right_minus=124	max_right_plus=140	neg_log10_pos_hash_p_value=8.5	new_junction_coverage=0.03	new_junction_read_count=3	polymorphism_frequency=4.027e-02	pos_hash_score=3	prediction=polymorphism	reject=COVERAGE_EVENNESS_SKEW,FREQUENCY_CUTOFF	side_1_annotate_key=gene	side_1_continuation=0	side_1_coverage=0.83	side_1_overlap=6	side_1_possible_overlap_registers=234	side_1_read_count=78	side_1_redundant=0	side_2_annotate_key=gene	side_2_continuation=0	side_2_coverage=0.73	side_2_overlap=0	side_2_possible_overlap_registers=228	side_2_read_count=67	side_2_redundant=0	total_non_overlap_reads=3
JC	346	.	CP009273	4146191	-1	CP009273	4147389	1	0	alignment_overlap=14	coverage_minus=2	coverage_plus=2	flanking_left=251	flanking_right=251	frequency=5.584e-02	junction_possible_overlap_registers=220	key=CP009273__4146191__-1__CP009273__4147375__1__14____251__251__0__0	max_left=199	max_left_minus=199	max_left_plus=121	max_min_left=22	max_min_left_minus=22	max_min_left_plus=0	max_min_right=116	max_min_right_minus=37	max_min_right_plus=116	max_pos_hash_score=440	max_right=116	max_right_minus=37	max_right_plus=116	neg_log10_pos_hash_p_value=7.8	new_junction_coverage=0.06	new_junction_read_count=5	polymorphism_frequency=5.584e-02	pos_hash_score=4	prediction=polymorphism	reject=COVERAGE_EVENNESS_SKEW,FREQUENCY_CUTOFF	side_1_annotate_key=gene	side_1_continuation=0	side_1_coverage=0.87	side_1_overlap=14	side_1_possible_overlap_registers=234	side_1_read_count=82	side_1_redundant=0	side_2_annotate_key=gene	side_2_continuation=0	side_2_coverage=1.04	side_2_overlap=0	side_2_possible_overlap_registers=220	side_2_read_count=92	side_2_redundant=0	total_non_overlap_reads=4
JC	347	.	CP009273	4161677	1	CP009273	4161849	-1	-10	alignment_overlap=-10	coverage_minus=5	coverage_plus=2	flanking_left=251	flanking_right=251	frequency=1.650e-01	junction_possible_overlap_registers=224	key=CP009273__4161677__1__CP009273__4161849__-1__-10__GGAATTAATT__251__251__0__0	max_left=158	max_left_minus=111	max_left_plus=158	max_min_left=65	max_min_left_minus=65	max_min_left_plus=2	max_min_right=68	max_min_right_minus=68	max_min_right_plus=16	max_pos_hash_score=448	max_right=167	max_right_minus=167	max_right_plus=49	neg_log10_pos_hash_p_value=6.4	new_junction_coverage=0.08	new_junction_read_count=7	polymorphism_frequency=1.650e-01	pos_hash_score=7	prediction=polymorphism	reject=COVERAGE_EVENNESS_SKEW,FREQUENCY_CUTOFF	side_1_annotate_key=gene	side_1_continuation=0	side_1_coverage=0.38	side_1_overlap=0	side_1_possible_overlap_registers=234	side_1_read_count=36	side_1_redundant=0	side_2_annotate_key=gene	side_2_continuation=0	side_2_coverage=0.40	side_2_overlap=0	side_2_possible_overlap_registers=234	side_2_read_count=38	side_2_redundant=0	total_non_overlap_reads=7	unique_read_sequence=GGAATTAATT
JC	348	.	CP009273	4254635	-1	CP009273	4255379	1	0	alignment_overlap=2	coverage_minus=2	coverage_plus=2	flanking_left=251	flanking_right=251	frequency=3.602e-02	junction_possible_overlap_registers=232	key=CP009273__4254635__-1__CP009273__4255377__1__2____251__251__0__0	max_left=218	max_left_minus=196	max_left_plus=218	max_min_left=66	max_min_left_minus=66	max_min_left_plus=51	max_min_right=53	max_min_right_minus=53	max_min_right_plus=21	max_pos_hash_score=464	max_right=183	max_right_minus=183	max_right_plus=122	neg_log10_pos_hash_p_value=8.0	new_junction_coverage=0.04	new_junction_read_count=4	polymorphism_frequency=3.602e-02	pos_hash_score=4	prediction=polymorphism	reject=COVERAGE_EVENNESS_SKEW,FREQUENCY_CUTOFF	side_1_annotate_key=gene	side_1_continuation=0	side_1_coverage=1.16	side_1_overlap=2	side_1_possible_overlap_registers=234	side_1_read_count=109	side_1_redundant=0	side_2_annotate_key=gene	side_2_continuation=0	side_2_coverage=1.14	side_2_overlap=0	side_2_possible_overlap_registers=232	side_2_read_count=106	side_2_redundant=0	total_non_overlap_reads=4
JC	349	.	CP009273	4266305	-1	CP009273	4267481	1	0	alignment_overlap=12	coverage_minus=3	coverage_plus=3	flanking_left=251	flanking_right=251	frequency=6.672e-02	junction_possible_overlap_registers=222	key=CP009273__4266305__-1__CP009273__4267469__1__12____251__251__0__0	max_left=137	max_left_minus=137	max_left_plus=137	max_min_left=29	max_min_left_minus=29	max_min_left_plus=29	max_min_right=119	max_min_right_minus=119	max_min_right_plus=73	max_pos_hash_score=444	max_right=215	max_right_minus=174	max_right_plus=215	neg_log10_pos_hash_p_value=6.8	new_junction_coverage=0.07	new_junction_read_count=6	polymorphism_frequency=6.672e-02	pos_hash_score=6	prediction=polymorphism	reject=COVERAGE_EVENNESS_SKEW,FREQUENCY_CUTOFF	side_1_annotate_key=gene	side_1_continuation=0	side_1_coverage=1.27	side_1_overlap=12	side_1_possible_overlap_registers=234	side_1_read_count=120	side_1_redundant=0	side_2_annotate_key=gene	side_2_continuation=0	side_2_coverage=0.60	side_2_overlap=0	side_2_possible_overlap_registers=222	side_2_read_count=54	side_2_redundant=0	total_non_overlap_reads=6
JC	350	.	CP009273	4280871	-1	CP009273	4282226	1	0	alignment_overlap=8	coverage_minus=1	coverage_plus=2	flanking_left=251	flanking_right=251	frequency=4.333e-02	junction_possible_overlap_registers=226	key=CP009273__4280871__-1__CP009273__4282218__1__8____251__251__0__0	max_left=152	max_left_minus=152	max_left_plus=152	max_min_left=5	max_min_left_minus=0	max_min_left_plus=5	max_min_right=84	max_min_right_minus=84	max_min_right_plus=84	max_pos_hash_score=452	max_right=158	max_right_minus=84	max_right_plus=158	neg_log10_pos_hash_p_value=8.5	new_junction_coverage=0.03	new_junction_read_count=3	polymorphism_frequency=4.333e-02	pos_hash_score=3	prediction=polymorphism	reject=COVERAGE_EVENNESS_SKEW,FREQUENCY_CUTOFF	side_1_annotate_key=gene	side_1_continuation=0	side_1_coverage=0.79	side_1_overlap=8	side_1_possible_overlap_registers=234	side_1_read_count=74	side_1_redundant=0	side_2_annotate_key=gene	side_2_continuation=0	side_2_coverage=0.67	side_2_overlap=0	side_2_possible_overlap_registers=226	side_2_read_count=61	side_2_redundant=0	total_non_overlap_reads=3
JC	351	.	CP009273	4285798	-1	CP009273	4286251	1	0	alignment_overlap=39	coverage_minus=5	coverage_plus=6	flanking_left=251	flanking_right=251	frequency=1.875e-01	junction_possible_overlap_registers=195	key=CP009273__4285798__-1__CP009273__4286212__1__39____251__251__0__0	max_left=164	max_left_minus=164	max_left_plus=33	max_min_left=33	max_min_left_minus=6	max_min_left_plus=33	max_min_right=38	max_min_right_minus=38	max_min_right_plus=0	max_pos_hash_score=390	max_right=206	max_right_minus=206	max_right_plus=159	neg_log10_pos_hash_p_value=4.7	new_junction_coverage=0.14	new_junction_read_count=11	polymorphism_frequency=1.875e-01	pos_hash_score=10	prediction=polymorphism	reject=COVERAGE_EVENNESS_SKEW,FREQUENCY_CUTOFF	side_1_annotate_key=gene	side_1_continuation=0	side_1_coverage=0.55	side_1_overlap=39	side_1_possible_overlap_registers=234	side_1_read_count=52	side_1_redundant=0	side_2_annotate_key=gene	side_2_continuation=0	side_2_coverage=0.66	side_2_overlap=0	side_2_possible_overlap_registers=195	side_2_read_count=52	side_2_redundant=0	total_non_overlap_reads=11
JC	352	.	CP009273	4360629	-1	CP009273	4361621	1	0	alignment_overlap=6	coverage_minus=2	coverage_plus=1	flanking_left=251	flanking_right=251	frequency=3.287e-02	junction_possible_overlap_registers=228	key=CP009273__4360629__-1__CP009273__4361615__1__6____251__251__0__0	max_left=126	max_left_minus=126	max_left_plus=100	max_min_left=100	max_min_left_minus=0	max_min_left_plus=100	max_min_right=115	max_min_right_minus=115	max_min_right_plus=0	max_pos_hash_score=456	max_right=145	max_right_minus=115	max_right_plus=145	neg_log10_pos_hash_p_value=8.5	new_junction_coverage=0.03	new_junction_read_count=3	polymorphism_frequency=3.287e-02	pos_hash_score=3	prediction=polymorphism	reject=COVERAGE_EVENNESS_SKEW,FREQUENCY_CUTOFF	side_1_annotate_key=gene	side_1_continuation=0	side_1_coverage=1.03	side_1_overlap=6	side_1_possible_overlap_registers=234	side_1_read_count=97	side_1_redundant=0	side_2_annotate_key=gene	side_2_continuation=0	side_2_coverage=0.89	side_2_overlap=0	side_2_possible_overlap_registers=228	side_2_read_count=82	side_2_redundant=0	total_non_overlap_reads=3
JC	353	.	CP009273	4373390	-1	CP009273	4374584	1	0	alignment_overlap=9	coverage_minus=2	coverage_plus=2	flanking_left=251	flanking_right=251	frequency=2.958e-02	junction_possible_overlap_registers=225	key=CP009273__4373390__-1__CP009273__4374575__1__9____251__251__0__0	max_left=90	max_left_minus=90	max_left_plus=42	max_min_left=42	max_min_left_minus=0	max_min_left_plus=42	max_min_right=46	max_min_right_minus=46	max_min_right_plus=0	max_pos_hash_score=450	max_right=199	max_right_minus=46	max_right_plus=199	neg_log10_pos_hash_p_value=7.9	new_junction_coverage=0.04	new_junction_read_count=4	polymorphism_frequency=2.958e-02	pos_hash_score=4	prediction=polymorphism	reject=COVERAGE_EVENNESS_SKEW,FREQUENCY_CUTOFF	side_1_annotate_key=gene	side_1_continuation=0	side_1_coverage=1.25	side_1_overlap=9	side_1_possible_overlap_registers=234	side_1_read_count=118	side_1_redundant=0	side_2_annotate_key=gene	side_2_continuation=0	side_2_coverage=1.65	side_2_overlap=0	side_2_possible_overlap_registers=225	side_2_read_count=149	side_2_redundant=0	total_non_overlap_reads=4
JC	354	.	CP009273	4467306	-1	CP009273	4467852	1	0	alignment_overlap=10	coverage_minus=3	coverage_plus=1	flanking_left=251	flanking_right=251	frequency=4.234e-02	junction_possible_overlap_registers=224	key=CP009273__4467306__-1__CP009273__4467842__1__10____251__251__0__0	max_left=132	max_left_minus=132	max_left_plus=44	max_min_left=44	max_min_left_minus=0	max_min_left_plus=44	max_min_right=42	max_min_right_minus=42	max_min_right_plus=0	max_pos_hash_score=448	max_right=74	max_right_minus=42	max_right_plus=74	neg_log10_pos_hash_p_value=7.9	new_junction_coverage=0.04	new_junction_read_count=4	polymorphism_frequency=4.234e-02	pos_hash_score=4	prediction=polymorphism	reject=COVERAGE_EVENNESS_SKEW,FREQUENCY_CUTOFF	side_1_annotate_key=gene	side_1_continuation=0	side_1_coverage=1.25	side_1_overlap=10	side_1_possible_overlap_registers=234	side_1_read_count=118	side_1_redundant=0	side_2_annotate_key=gene	side_2_continuation=0	side_2_coverage=0.75	side_2_overlap=0	side_2_possible_overlap_registers=224	side_2_read_count=68	side_2_redundant=0	total_non_overlap_reads=4
JC	355	.	CP009273	4487998	1	CP009273	4489329	-1	0	alignment_overlap=0	coverage_minus=8	coverage_plus=2	flanking_left=251	flanking_right=251	frequency=NA	junction_possible_overlap_registers=234	key=CP009273__4487998__1__CP009273__4489329__-1__0____251__251__1__1	max_left=143	max_left_minus=143	max_left_plus=64	max_min_left=92	max_min_left_minus=92	max_min_left_plus=64	max_min_right=67	max_min_right_minus=67	max_min_right_plus=0	max_pos_hash_score=468	max_right=248	max_right_minus=248	max_right_plus=187	neg_log10_pos_hash_p_value=6.7	new_junction_coverage=0.15	new_junction_read_count=14	polymorphism_frequency=NA	pos_hash_score=7	prediction=unknown	reject=COVERAGE_EVENNESS_SKEW	side_1_annotate_key=repeat	side_1_continuation=0	side_1_coverage=NA	side_1_overlap=0	side_1_read_count=NA	side_1_redundant=1	side_2_annotate_key=repeat	side_2_continuation=0	side_2_coverage=NA	side_2_overlap=0	side_2_possible_overlap_registers=NA	side_2_read_count=NA	side_2_redundant=1	total_non_overlap_reads=10
JC	356	.	CP009273	4491776	-1	CP009273	4492477	1	0	alignment_overlap=10	coverage_minus=4	coverage_plus=4	flanking_left=251	flanking_right=251	frequency=7.909e-02	junction_possible_overlap_registers=224	key=CP009273__4491776__-1__CP009273__4492467__1__10____251__251__0__0	max_left=164	max_left_minus=164	max_left_plus=164	max_min_left=75	max_min_left_minus=0	max_min_left_plus=75	max_min_right=73	max_min_right_minus=29	max_min_right_plus=73	max_pos_hash_score=448	max_right=149	max_right_minus=29	max_right_plus=149	neg_log10_pos_hash_p_value=6.1	new_junction_coverage=0.10	new_junction_read_count=9	polymorphism_frequency=7.909e-02	pos_hash_score=8	prediction=polymorphism	reject=COVERAGE_EVENNESS_SKEW,FREQUENCY_CUTOFF	side_1_annotate_key=gene	side_1_continuation=0	side_1_coverage=1.09	side_1_overlap=10	side_1_possible_overlap_registers=234	side_1_read_count=103	side_1_redundant=0	side_2_annotate_key=gene	side_2_continuation=0	side_2_coverage=1.23	side_2_overlap=0	side_2_possible_overlap_registers=224	side_2_read_count=111	side_2_redundant=0	total_non_overlap_reads=8
JC	357	.	CP009273	4543868	-1	CP009273	4545091	1	0	alignment_overlap=11	coverage_minus=1	coverage_plus=2	flanking_left=251	flanking_right=251	frequency=3.040e-02	junction_possible_overlap_registers=223	key=CP009273__4543868__-1__CP009273__4545080__1__11____251__251__0__0	max_left=95	max_left_minus=95	max_left_plus=28	max_min_left=28	max_min_left_minus=0	max_min_left_plus=28	max_min_right=53	max_min_right_minus=53	max_min_right_plus=0	max_pos_hash_score=446	max_right=61	max_right_minus=53	max_right_plus=61	neg_log10_pos_hash_p_value=8.4	new_junction_coverage=0.03	new_junction_read_count=3	polymorphism_frequency=3.040e-02	pos_hash_score=3	prediction=polymorphism	reject=COVERAGE_EVENNESS_SKEW,FREQUENCY_CUTOFF	side_1_annotate_key=gene	side_1_continuation=0	side_1_coverage=0.59	side_1_overlap=11	side_1_possible_overlap_registers=234	side_1_read_count=56	side_1_redundant=0	side_2_annotate_key=gene	side_2_continuation=0	side_2_coverage=1.54	side_2_overlap=0	side_2_possible_overlap_registers=223	side_2_read_count=138	side_2_redundant=0	total_non_overlap_reads=3
JC	358	.	CP009273	4613882	-1	CP009273	4615076	1	0	alignment_overlap=10	coverage_minus=1	coverage_plus=2	flanking_left=251	flanking_right=251	frequency=3.339e-02	junction_possible_overlap_registers=224	key=CP009273__4613882__-1__CP009273__4615066__1__10____251__251__0__0	max_left=130	max_left_minus=65	max_left_plus=130	max_min_left=65	max_min_left_minus=65	max_min_left_plus=65	max_min_right=17	max_min_right_minus=0	max_min_right_plus=17	max_pos_hash_score=448	max_right=104	max_right_minus=104	max_right_plus=104	neg_log10_pos_hash_p_value=8.4	new_junction_coverage=0.03	new_junction_read_count=3	polymorphism_frequency=3.339e-02	pos_hash_score=3	prediction=polymorphism	reject=COVERAGE_EVENNESS_SKEW,FREQUENCY_CUTOFF	side_1_annotate_key=gene	side_1_continuation=0	side_1_coverage=1.07	side_1_overlap=10	side_1_possible_overlap_registers=234	side_1_read_count=101	side_1_redundant=0	side_2_annotate_key=gene	side_2_continuation=0	side_2_coverage=0.85	side_2_overlap=0	side_2_possible_overlap_registers=224	side_2_read_count=77	side_2_redundant=0	total_non_overlap_reads=3
JC	359	.	CP009273	4620882	-1	CP009273	4621894	1	0	alignment_overlap=11	coverage_minus=2	coverage_plus=1	flanking_left=251	flanking_right=251	frequency=3.048e-02	junction_possible_overlap_registers=223	key=CP009273__4620882__-1__CP009273__4621883__1__11____251__251__0__0	max_left=118	max_left_minus=118	max_left_plus=45	max_min_left=97	max_min_left_minus=97	max_min_left_plus=45	max_min_right=66	max_min_right_minus=66	max_min_right_plus=0	max_pos_hash_score=446	max_right=143	max_right_minus=143	max_right_plus=66	neg_log10_pos_hash_p_value=8.4	new_junction_coverage=0.03	new_junction_read_count=3	polymorphism_frequency=3.048e-02	pos_hash_score=3	prediction=polymorphism	reject=COVERAGE_EVENNESS_SKEW,FREQUENCY_CUTOFF	side_1_annotate_key=gene	side_1_continuation=0	side_1_coverage=1.17	side_1_overlap=11	side_1_possible_overlap_registers=234	side_1_read_count=110	side_1_redundant=0	side_2_annotate_key=gene	side_2_continuation=0	side_2_coverage=0.96	side_2_overlap=0	side_2_possible_overlap_registers=223	side_2_read_count=86	side_2_redundant=0	total_non_overlap_reads=3
UN	360	.	CP009273	15617	16501
UN	361	.	CP009273	20023	20331
UN	362	.	CP009273	220454	221018
UN	363	.	CP009273	221032	221032
UN	364	.	CP009273	221587	221839
UN	365	.	CP009273	221842	221842
UN	366	.	CP009273	221844	221844
UN	367	.	CP009273	221847	221847
UN	368	.	CP009273	223712	223712
UN	369	.	CP009273	223714	224925
UN	370	.	CP009273	266485	266768
UN	371	.	CP009273	266770	266770
UN	372	.	CP009273	266773	266773
UN	373	.	CP009273	266778	266780
UN	374	.	CP009273	269903	269903
UN	375	.	CP009273	269906	270627
UN	376	.	CP009273	275105	275424
UN	377	.	CP009273	286576	286885
UN	378	.	CP009273	311175	311960
UN	379	.	CP009273	311963	311964
UN	380	.	CP009273	366222	367010
UN	381	.	CP009273	376953	377815
UN	382	.	CP009273	387384	387384
UN	383	.	CP009273	387386	388197
UN	384	.	CP009273	521560	521948
UN	385	.	CP009273	562443	563267
UN	386	.	CP009273	570275	571003
UN	387	.	CP009273	571007	571007
UN	388	.	CP009273	571012	571012
UN	389	.	CP009273	571014	571014
UN	390	.	CP009273	571026	571026
UN	391	.	CP009273	603664	603664
UN	392	.	CP009273	603667	603667
UN	393	.	CP009273	603671	603671
UN	394	.	CP009273	603678	603678
UN	395	.	CP009273	603693	604573
UN	396	.	CP009273	683532	684282
UN	397	.	CP009273	1089925	1089930
UN	398	.	CP009273	1089932	1090719
UN	399	.	CP009273	1090730	1090730
UN	400	.	CP009273	1090732	1090732
UN	401	.	CP009273	1390534	1391264
UN	402	.	CP009273	1427134	1427217
UN	403	.	CP009273	1462392	1463285
UN	404	.	CP009273	1463287	1463290
UN	405	.	CP009273	1463292	1463294
UN	406	.	CP009273	1463792	1464564
UN	407	.	CP009273	1522810	1523213
UN	408	.	CP009273	1565327	1565390
UN	409	.	CP009273	1628593	1628668
UN	410	.	CP009273	1628671	1628671
UN	411	.	CP009273	1645332	1645565
UN	412	.	CP009273	1645567	1645567
UN	413	.	CP009273	1645569	1645572
UN	414	.	CP009273	2060431	2060554
UN	415	.	CP009273	2062649	2062649
UN	416	.	CP009273	2062659	2063539
UN	417	.	CP009273	2095451	2095451
UN	418	.	CP009273	2095453	2095453
UN	419	.	CP009273	2095463	2095463
UN	420	.	CP009273	2095466	2096191
UN	421	.	CP009273	2163891	2164677
UN	422	.	CP009273	2282640	2283354
UN	423	.	CP009273	2507980	2508878
UN	424	.	CP009273	2508884	2508884
UN	425	.	CP009273	2719644	2722368
UN	426	.	CP009273	2723149	2723149
UN	427	.	CP009273	2723152	2724094
UN	428	.	CP009273	2724096	2724097
UN	429	.	CP009273	2850455	2852996
UN	430	.	CP009273	2852998	2852998
UN	431	.	CP009273	2989945	2990832
UN	432	.	CP009273	3098346	3098349
UN	433	.	CP009273	3123732	3124469
UN	434	.	CP009273	3179696	3179696
UN	435	.	CP009273	3179700	3180554
UN	436	.	CP009273	3359125	3359125
UN	437	.	CP009273	3359129	3359137
UN	438	.	CP009273	3359140	3359876
UN	439	.	CP009273	3417245	3417245
UN	440	.	CP009273	3417247	3417248
UN	441	.	CP009273	3417252	3417783
UN	442	.	CP009273	3417785	3417785
UN	443	.	CP009273	3417787	3417787
UN	444	.	CP009273	3417789	3417789
UN	445	.	CP009273	3417791	3417791
UN	446	.	CP009273	3417793	3417795
UN	447	.	CP009273	3417797	3417797
UN	448	.	CP009273	3417805	3417805
UN	449	.	CP009273	3418234	3418234
UN	450	.	CP009273	3418242	3418242
UN	451	.	CP009273	3418256	3419988
UN	452	.	CP009273	3420397	3420398
UN	453	.	CP009273	3420400	3421700
UN	454	.	CP009273	3463757	3463757
UN	455	.	CP009273	3463759	3463759
UN	456	.	CP009273	3463761	3463863
UN	457	.	CP009273	3577031	3577315
UN	458	.	CP009273	3612876	3614217
UN	459	.	CP009273	3614668	3615434
UN	460	.	CP009273	3645609	3645609
UN	461	.	CP009273	3645612	3645615
UN	462	.	CP009273	3645617	3646372
UN	463	.	CP009273	3659971	3660035
UN	464	.	CP009273	3660047	3660047
UN	465	.	CP009273	3755785	3755792
UN	466	.	CP009273	3755794	3757208
UN	467	.	CP009273	3757673	3758427
UN	468	.	CP009273	3935613	3936540
UN	469	.	CP009273	3937644	3938691
UN	470	.	CP009273	4028763	4028763
UN	471	.	CP009273	4028766	4028880
UN	472	.	CP009273	4029320	4030246
UN	473	.	CP009273	4031423	4031815
UN	474	.	CP009273	4032325	4032510
UN	475	.	CP009273	4032997	4033738
UN	476	.	CP009273	4033740	4033740
UN	477	.	CP009273	4156457	4156457
UN	478	.	CP009273	4156462	4156571
UN	479	.	CP009273	4156575	4156575
UN	480	.	CP009273	4156775	4156775
UN	481	.	CP009273	4156796	4157914
UN	482	.	CP009273	4158730	4161364
UN	483	.	CP009273	4166711	4166799
UN	484	.	CP009273	4198265	4199430
UN	485	.	CP009273	4200176	4202819
UN	486	.	CP009273	4488242	4489097
UN	487	.	CP009273	4497492	4497492
UN	488	.	CP009273	4497498	4497498
UN	489	.	CP009273	4497500	4498266
