# Supplementary material for: Mutators can drive the evolution of multi-resistance to antibiotics
Source: PLoS Genet. 2023 Jun 13;19(6):e1010791. doi: 10.1371/journal.pgen.1010791 (PMC10292718; doi:10.1371/journal.pgen.1010791)
Supplement: S2 File — (ZIP) [file pgen.1010791.s005.zip › 058827_lowC6190D4.gd]

#=GENOME_DIFF	1.0
#=CREATED	17:17:07 06 May 2022
#=PROGRAM	breseq 0.36.1 
#=COMMAND	/mnt/fls01-home01/mqbssdgg/breseq-0.36.1-Linux-x86_64/bin/breseq -r BW25113-fixed.gb -o 058827_lowC6190D4 058827_lowC6190D4_1_trimmed.fastq.gz 058827_lowC6190D4_2_trimmed.fastq.gz 058827_lowC6190D4_U1_trimmed.fastq.gz 058827_lowC6190D4_U2_trimmed.fastq.gz
#=REFSEQ	BW25113-fixed.gb
#=READSEQ	058827_lowC6190D4_1_trimmed.fastq.gz
#=READSEQ	058827_lowC6190D4_2_trimmed.fastq.gz
#=READSEQ	058827_lowC6190D4_U1_trimmed.fastq.gz
#=READSEQ	058827_lowC6190D4_U2_trimmed.fastq.gz
#=CONVERTED-BASES	335174220
#=CONVERTED-READS	1400707
#=INPUT-BASES	335215685
#=INPUT-READS	1401027
#=MAPPED-BASES	333242814
#=MAPPED-READS	1387925
SNP	1	42	CP009273	19617	C
SNP	2	43	CP009273	35435	A
SNP	3	44	CP009273	107258	G
SNP	4	45	CP009273	112067	T
SNP	5	46	CP009273	244229	T
SNP	6	48	CP009273	374745	G
DEL	7	49	CP009273	375478	1	repeat_length=1	repeat_new_copies=9	repeat_ref_copies=10	repeat_seq=G
SNP	8	51	CP009273	717860	A
SNP	9	53	CP009273	768828	A
INS	10	54	CP009273	881352	A	repeat_length=1	repeat_new_copies=6	repeat_ref_copies=5	repeat_seq=A
SNP	11	55	CP009273	917541	A
SNP	12	56	CP009273	958740	T
SNP	13	57	CP009273	1045737	C
INS	14	58	CP009273	1107705	G	repeat_length=1	repeat_new_copies=7	repeat_ref_copies=6	repeat_seq=G
SNP	15	59	CP009273	1264993	G
DEL	16	65,66	CP009273	1346407	2	repeat_length=2	repeat_new_copies=4	repeat_ref_copies=5	repeat_seq=GC
INS	17	67	CP009273	1415907	C	repeat_length=1	repeat_new_copies=8	repeat_ref_copies=7	repeat_seq=C
SNP	18	71	CP009273	1657172	A
SNP	19	72	CP009273	1697966	C
SNP	20	74	CP009273	1922985	T
SNP	21	75	CP009273	1947476	C
SNP	22	76	CP009273	1985889	A
SNP	23	77	CP009273	2175089	T
SNP	24	78	CP009273	2332640	G
SNP	25	79	CP009273	2409960	A
INS	26	176	CP009273	2456368	CCC	repeat_length=1	repeat_new_copies=12	repeat_ref_copies=9	repeat_seq=C
SNP	27	80	CP009273	2534827	G
SNP	28	81	CP009273	2590129	A
SNP	29	82	CP009273	2804459	T
SNP	30	85	CP009273	2834778	A
SNP	31	86	CP009273	3042488	A
INS	32	88	CP009273	3165672	A	repeat_length=1	repeat_new_copies=8	repeat_ref_copies=7	repeat_seq=A
SNP	33	90	CP009273	3230417	C
SNP	34	91	CP009273	3307546	A
SNP	35	92	CP009273	3347204	C
SNP	36	93	CP009273	3666618	A
DEL	37	95	CP009273	3925013	1	repeat_length=1	repeat_new_copies=4	repeat_ref_copies=5	repeat_seq=T
SNP	38	96	CP009273	4172706	C
SNP	39	97	CP009273	4298913	T
SNP	40	98	CP009273	4399322	G
SNP	41	99	CP009273	4591870	A
RA	42	.	CP009273	19617	0	T	C	consensus_score=258.2	frequency=1	major_base=C	major_cov=29/43	major_frequency=1.000e+00	minor_base=N	minor_cov=0/0	new_cov=29/43	polymorphism_frequency=1.000e+00	polymorphism_score=NA	prediction=consensus	ref_cov=0/0	total_cov=29/43
RA	43	.	CP009273	35435	0	G	A	consensus_score=276.3	frequency=1	major_base=A	major_cov=35/37	major_frequency=1.000e+00	minor_base=N	minor_cov=0/0	new_cov=35/37	polymorphism_frequency=1.000e+00	polymorphism_score=NA	prediction=consensus	ref_cov=0/0	total_cov=35/37
RA	44	.	CP009273	107258	0	A	G	bias_e_value=3854800	bias_p_value=0.832305	consensus_score=246.9	fisher_strand_p_value=0.48	frequency=1	ks_quality_p_value=1	major_base=G	major_cov=35/39	major_frequency=9.867e-01	minor_base=T	minor_cov=1/0	new_cov=35/39	polymorphism_frequency=9.867e-01	polymorphism_score=NA	prediction=consensus	ref_cov=0/0	total_cov=36/39
RA	45	.	CP009273	112067	0	C	T	consensus_score=252.3	frequency=1	major_base=T	major_cov=26/39	major_frequency=1.000e+00	minor_base=N	minor_cov=0/0	new_cov=26/39	polymorphism_frequency=1.000e+00	polymorphism_score=NA	prediction=consensus	ref_cov=0/0	total_cov=26/39
RA	46	.	CP009273	244229	0	C	T	bias_e_value=4631470	bias_p_value=1	consensus_score=211.0	fisher_strand_p_value=1	frequency=1	ks_quality_p_value=1	major_base=T	major_cov=29/29	major_frequency=9.831e-01	minor_base=G	minor_cov=1/0	new_cov=29/29	polymorphism_frequency=9.831e-01	polymorphism_score=NA	prediction=consensus	ref_cov=0/0	total_cov=30/29
RA	47	.	CP009273	259750	0	A	G	bias_e_value=4609370	bias_p_value=0.995229	consensus_reject=FREQUENCY_CUTOFF	consensus_score=63.4	fisher_strand_p_value=1	frequency=3.710e-01	ks_quality_p_value=0.903917	major_base=A	major_cov=14/25	major_frequency=6.290e-01	minor_base=G	minor_cov=9/14	new_cov=9/14	polymorphism_frequency=3.710e-01	polymorphism_score=78.1	prediction=polymorphism	ref_cov=14/25	total_cov=23/39
RA	48	.	CP009273	374745	0	A	G	consensus_score=220.5	frequency=1	major_base=G	major_cov=31/30	major_frequency=1.000e+00	minor_base=N	minor_cov=0/0	new_cov=31/30	polymorphism_frequency=1.000e+00	polymorphism_score=NA	prediction=consensus	ref_cov=0/0	total_cov=31/30
RA	49	.	CP009273	375478	0	G	.	bias_e_value=729234	bias_p_value=0.157452	consensus_score=415.7	fisher_strand_p_value=0.0387079	frequency=1	ks_quality_p_value=0.943903	major_base=.	major_cov=81/9	major_frequency=9.278e-01	minor_base=G	minor_cov=4/3	new_cov=81/9	polymorphism_frequency=9.278e-01	polymorphism_score=24.4	prediction=consensus	ref_cov=4/3	total_cov=85/12
RA	50	.	CP009273	503375	0	C	T	bias_e_value=2109390	bias_p_value=0.455448	consensus_reject=FREQUENCY_CUTOFF	consensus_score=35.1	fisher_strand_p_value=0.180914	frequency=4.167e-01	ks_quality_p_value=0.891154	major_base=C	major_cov=17/18	major_frequency=5.833e-01	minor_base=T	minor_cov=7/18	new_cov=7/18	polymorphism_frequency=4.167e-01	polymorphism_score=87.7	prediction=polymorphism	ref_cov=17/18	total_cov=24/36
RA	51	.	CP009273	717860	0	G	A	consensus_score=139.9	frequency=1	major_base=A	major_cov=28/15	major_frequency=1.000e+00	minor_base=N	minor_cov=0/0	new_cov=28/15	polymorphism_frequency=1.000e+00	polymorphism_score=NA	prediction=consensus	ref_cov=0/0	total_cov=28/15
RA	52	.	CP009273	732119	0	C	T	bias_e_value=449935	bias_p_value=0.0971474	consensus_reject=FREQUENCY_CUTOFF	consensus_score=132.1	fisher_strand_p_value=0.0197211	frequency=2.113e-01	ks_quality_p_value=1	major_base=C	major_cov=18/38	major_frequency=7.887e-01	minor_base=T	minor_cov=10/5	new_cov=10/5	polymorphism_frequency=2.113e-01	polymorphism_score=39.2	prediction=polymorphism	ref_cov=18/38	total_cov=41/43
RA	53	.	CP009273	768828	0	G	A	consensus_score=249.4	frequency=1	major_base=A	major_cov=34/34	major_frequency=1.000e+00	minor_base=N	minor_cov=0/0	new_cov=34/34	polymorphism_frequency=1.000e+00	polymorphism_score=NA	prediction=consensus	ref_cov=0/0	total_cov=34/34
RA	54	.	CP009273	881352	1	.	A	bias_e_value=3928580	bias_p_value=0.848236	consensus_score=277.1	fisher_strand_p_value=0.502407	frequency=1	ks_quality_p_value=1	major_base=A	major_cov=32/40	major_frequency=9.730e-01	minor_base=.	minor_cov=0/2	new_cov=32/40	polymorphism_frequency=9.730e-01	polymorphism_score=0.5	prediction=consensus	ref_cov=0/2	total_cov=32/42
RA	55	.	CP009273	917541	0	G	A	consensus_score=262.5	frequency=1	major_base=A	major_cov=44/28	major_frequency=1.000e+00	minor_base=N	minor_cov=0/0	new_cov=44/28	polymorphism_frequency=1.000e+00	polymorphism_score=NA	prediction=consensus	ref_cov=0/0	total_cov=44/28
RA	56	.	CP009273	958740	0	C	T	consensus_score=184.9	frequency=1	major_base=T	major_cov=18/29	major_frequency=1.000e+00	minor_base=N	minor_cov=0/0	new_cov=18/29	polymorphism_frequency=1.000e+00	polymorphism_score=NA	prediction=consensus	ref_cov=0/0	total_cov=18/29
RA	57	.	CP009273	1045737	0	T	C	consensus_score=52.7	frequency=1	major_base=C	major_cov=16/14	major_frequency=1.000e+00	minor_base=N	minor_cov=0/0	new_cov=16/14	polymorphism_frequency=1.000e+00	polymorphism_score=NA	prediction=consensus	ref_cov=0/0	total_cov=16/14
RA	58	.	CP009273	1107705	1	.	G	bias_e_value=4235360	bias_p_value=0.914473	consensus_score=267.2	fisher_strand_p_value=0.616034	frequency=1	ks_quality_p_value=1	major_base=G	major_cov=39/39	major_frequency=9.512e-01	minor_base=.	minor_cov=1/3	new_cov=39/39	polymorphism_frequency=9.512e-01	polymorphism_score=8.2	prediction=consensus	ref_cov=1/3	total_cov=40/42
RA	59	.	CP009273	1264993	0	A	G	bias_e_value=3031270	bias_p_value=0.654495	consensus_score=118.8	fisher_strand_p_value=0.29448	frequency=1	ks_quality_p_value=1	major_base=G	major_cov=29/15	major_frequency=9.167e-01	minor_base=A	minor_cov=4/0	new_cov=29/15	polymorphism_frequency=9.167e-01	polymorphism_score=0.4	prediction=consensus	ref_cov=4/0	total_cov=34/16
RA	60	.	CP009273	1265182	0	C	T	bias_e_value=262727	bias_p_value=0.0567265	consensus_reject=FREQUENCY_CUTOFF	consensus_score=74.1	fisher_strand_p_value=0.0101468	frequency=2.222e-01	ks_quality_p_value=1	major_base=C	major_cov=24/11	major_frequency=7.778e-01	minor_base=T	minor_cov=2/8	new_cov=2/8	polymorphism_frequency=2.222e-01	polymorphism_score=26.0	prediction=polymorphism	ref_cov=24/11	total_cov=29/19
RA	61	.	CP009273	1265241	0	G	A	bias_e_value=3136270	bias_p_value=0.677165	consensus_reject=FREQUENCY_CUTOFF	consensus_score=72.6	fisher_strand_p_value=1	frequency=2.174e-01	ks_quality_p_value=0.313516	major_base=G	major_cov=21/15	major_frequency=7.826e-01	minor_base=A	minor_cov=6/4	new_cov=6/4	polymorphism_frequency=2.174e-01	polymorphism_score=26.7	prediction=polymorphism	ref_cov=21/15	total_cov=28/21
RA	62	.	CP009273	1265603	0	A	T	bias_e_value=4433500	bias_p_value=0.957255	consensus_reject=FREQUENCY_CUTOFF	consensus_score=96.1	fisher_strand_p_value=0.722238	frequency=2.000e-01	ks_quality_p_value=1	major_base=A	major_cov=19/17	major_frequency=8.000e-01	minor_base=T	minor_cov=4/5	new_cov=4/5	polymorphism_frequency=2.000e-01	polymorphism_score=13.5	prediction=polymorphism	ref_cov=19/17	total_cov=23/22
RA	63	.	CP009273	1265875	0	T	C	bias_e_value=4532710	bias_p_value=0.978677	consensus_reject=FREQUENCY_CUTOFF	consensus_score=178.4	fisher_strand_p_value=0.800729	frequency=2.469e-01	ks_quality_p_value=1	major_base=T	major_cov=31/30	major_frequency=7.531e-01	minor_base=C	minor_cov=11/9	new_cov=11/9	polymorphism_frequency=2.469e-01	polymorphism_score=51.6	prediction=polymorphism	ref_cov=31/30	total_cov=45/40
RA	64	.	CP009273	1265950	1	.	C	bias_e_value=4509560	bias_p_value=0.973677	consensus_reject=FREQUENCY_CUTOFF	consensus_score=265.2	fisher_strand_p_value=1	frequency=2.059e-01	ks_quality_p_value=0.779508	major_base=.	major_cov=37/44	major_frequency=7.941e-01	minor_base=C	minor_cov=9/12	new_cov=9/12	polymorphism_frequency=2.059e-01	polymorphism_score=94.4	prediction=polymorphism	ref_cov=37/44	total_cov=46/56
RA	65	.	CP009273	1346399	0	G	.	consensus_score=317.2	frequency=1	major_base=.	major_cov=39/26	major_frequency=1.000e+00	minor_base=N	minor_cov=0/0	new_cov=39/26	polymorphism_frequency=1.000e+00	polymorphism_score=NA	prediction=consensus	ref_cov=0/0	total_cov=39/26
RA	66	.	CP009273	1346400	0	C	.	bias_e_value=3550100	bias_p_value=0.766516	consensus_score=308.7	fisher_strand_p_value=0.4	frequency=1	ks_quality_p_value=1	major_base=.	major_cov=39/25	major_frequency=9.846e-01	minor_base=C	minor_cov=0/1	new_cov=39/25	polymorphism_frequency=9.846e-01	polymorphism_score=-2.8	prediction=consensus	ref_cov=0/1	total_cov=39/26
RA	67	.	CP009273	1415907	1	.	C	bias_e_value=3676760	bias_p_value=0.793864	consensus_score=206.2	fisher_strand_p_value=0.433333	frequency=1	ks_quality_p_value=0.994928	major_base=C	major_cov=34/25	major_frequency=9.833e-01	minor_base=.	minor_cov=0/1	new_cov=34/25	polymorphism_frequency=9.833e-01	polymorphism_score=-3.1	prediction=consensus	ref_cov=0/1	total_cov=34/26
RA	68	.	CP009273	1460458	0	T	C	bias_e_value=4133210	bias_p_value=0.89242	consensus_reject=FREQUENCY_CUTOFF	consensus_score=162.6	fisher_strand_p_value=0.5736	frequency=2.297e-01	ks_quality_p_value=1	major_base=T	major_cov=19/38	major_frequency=7.703e-01	minor_base=C	minor_cov=7/10	new_cov=7/10	polymorphism_frequency=2.297e-01	polymorphism_score=43.2	prediction=polymorphism	ref_cov=19/38	total_cov=31/48
RA	69	.	CP009273	1460515	0	G	C	bias_e_value=1554600	bias_p_value=0.335661	consensus_reject=FREQUENCY_CUTOFF	consensus_score=117.1	fisher_strand_p_value=0.13784	frequency=2.500e-01	ks_quality_p_value=0.742584	major_base=G	major_cov=17/25	major_frequency=7.500e-01	minor_base=C	minor_cov=9/5	new_cov=9/5	polymorphism_frequency=2.500e-01	polymorphism_score=43.8	prediction=polymorphism	ref_cov=17/25	total_cov=26/30
RA	70	.	CP009273	1460533	0	T	C	bias_e_value=4631470	bias_p_value=1	consensus_reject=FREQUENCY_CUTOFF	consensus_score=112.5	fisher_strand_p_value=1	frequency=2.128e-01	ks_quality_p_value=1	major_base=T	major_cov=14/23	major_frequency=7.872e-01	minor_base=C	minor_cov=4/6	new_cov=4/6	polymorphism_frequency=2.128e-01	polymorphism_score=23.1	prediction=polymorphism	ref_cov=14/23	total_cov=21/29
RA	71	.	CP009273	1657172	0	G	A	consensus_score=286.8	frequency=1	major_base=A	major_cov=44/31	major_frequency=1.000e+00	minor_base=N	minor_cov=0/0	new_cov=44/31	polymorphism_frequency=1.000e+00	polymorphism_score=NA	prediction=consensus	ref_cov=0/0	total_cov=44/31
RA	72	.	CP009273	1697966	0	T	C	consensus_score=302.1	frequency=1	major_base=C	major_cov=58/28	major_frequency=1.000e+00	minor_base=N	minor_cov=0/0	new_cov=58/28	polymorphism_frequency=1.000e+00	polymorphism_score=NA	prediction=consensus	ref_cov=0/0	total_cov=58/28
RA	73	.	CP009273	1702966	0	T	A	bias_e_value=2409400	bias_p_value=0.520223	consensus_reject=FREQUENCY_CUTOFF	consensus_score=44.2	fisher_strand_p_value=0.198967	frequency=3.600e-01	ks_quality_p_value=1	major_base=T	major_cov=20/12	major_frequency=6.400e-01	minor_base=A	minor_cov=15/3	new_cov=15/3	polymorphism_frequency=3.600e-01	polymorphism_score=27.4	prediction=polymorphism	ref_cov=20/12	total_cov=35/16
RA	74	.	CP009273	1922985	0	C	T	bias_e_value=4631470	bias_p_value=1	consensus_score=386.4	fisher_strand_p_value=1	frequency=1	ks_quality_p_value=1	major_base=T	major_cov=39/60	major_frequency=9.900e-01	minor_base=A	minor_cov=0/1	new_cov=39/60	polymorphism_frequency=9.900e-01	polymorphism_score=NA	prediction=consensus	ref_cov=0/0	total_cov=39/61
RA	75	.	CP009273	1947476	0	T	C	consensus_score=186.6	frequency=1	major_base=C	major_cov=29/24	major_frequency=1.000e+00	minor_base=N	minor_cov=0/0	new_cov=29/24	polymorphism_frequency=1.000e+00	polymorphism_score=NA	prediction=consensus	ref_cov=0/0	total_cov=29/24
RA	76	.	CP009273	1985889	0	G	A	consensus_score=261.5	frequency=1	major_base=A	major_cov=31/43	major_frequency=1.000e+00	minor_base=N	minor_cov=0/0	new_cov=31/43	polymorphism_frequency=1.000e+00	polymorphism_score=NA	prediction=consensus	ref_cov=0/0	total_cov=31/43
RA	77	.	CP009273	2175089	0	C	T	consensus_score=231.7	frequency=1	major_base=T	major_cov=28/34	major_frequency=1.000e+00	minor_base=N	minor_cov=0/0	new_cov=28/34	polymorphism_frequency=1.000e+00	polymorphism_score=NA	prediction=consensus	ref_cov=0/0	total_cov=28/34
RA	78	.	CP009273	2332640	0	T	G	bias_e_value=4631470	bias_p_value=1	consensus_score=201.8	fisher_strand_p_value=1	frequency=1	ks_quality_p_value=0.999435	major_base=G	major_cov=25/34	major_frequency=9.833e-01	minor_base=T	minor_cov=0/1	new_cov=25/34	polymorphism_frequency=9.833e-01	polymorphism_score=-5.7	prediction=consensus	ref_cov=0/1	total_cov=25/35
RA	79	.	CP009273	2409960	0	G	A	consensus_score=215.6	frequency=1	major_base=A	major_cov=31/27	major_frequency=1.000e+00	minor_base=N	minor_cov=0/0	new_cov=31/27	polymorphism_frequency=1.000e+00	polymorphism_score=NA	prediction=consensus	ref_cov=0/0	total_cov=31/27
RA	80	.	CP009273	2534827	0	A	G	consensus_score=182.1	frequency=1	major_base=G	major_cov=24/29	major_frequency=1.000e+00	minor_base=N	minor_cov=0/0	new_cov=24/29	polymorphism_frequency=1.000e+00	polymorphism_score=NA	prediction=consensus	ref_cov=0/0	total_cov=24/29
RA	81	.	CP009273	2590129	0	G	A	consensus_score=307.4	frequency=1	major_base=A	major_cov=52/30	major_frequency=1.000e+00	minor_base=N	minor_cov=0/0	new_cov=52/30	polymorphism_frequency=1.000e+00	polymorphism_score=NA	prediction=consensus	ref_cov=0/0	total_cov=52/30
RA	82	.	CP009273	2804459	0	C	T	consensus_score=141.8	frequency=1	major_base=T	major_cov=19/20	major_frequency=1.000e+00	minor_base=N	minor_cov=0/0	new_cov=19/20	polymorphism_frequency=1.000e+00	polymorphism_score=NA	prediction=consensus	ref_cov=0/0	total_cov=19/20
RA	83	.	CP009273	2811683	0	G	A	bias_e_value=1857010	bias_p_value=0.400954	consensus_reject=FREQUENCY_CUTOFF	consensus_score=89.6	fisher_strand_p_value=0.482261	frequency=2.041e-01	ks_quality_p_value=0.275413	major_base=G	major_cov=21/18	major_frequency=7.959e-01	minor_base=A	minor_cov=7/3	new_cov=7/3	polymorphism_frequency=2.041e-01	polymorphism_score=28.4	prediction=polymorphism	ref_cov=21/18	total_cov=29/26
RA	84	.	CP009273	2811690	0	G	T	bias_e_value=4154480	bias_p_value=0.897012	consensus_reject=FREQUENCY_CUTOFF	consensus_score=87.2	fisher_strand_p_value=1	frequency=2.769e-01	ks_quality_p_value=0.581971	major_base=G	major_cov=27/20	major_frequency=7.231e-01	minor_base=T	minor_cov=10/8	new_cov=10/8	polymorphism_frequency=2.769e-01	polymorphism_score=48.3	prediction=polymorphism	ref_cov=27/20	total_cov=37/28
RA	85	.	CP009273	2834778	0	G	A	consensus_score=364.0	frequency=1	major_base=A	major_cov=45/49	major_frequency=1.000e+00	minor_base=N	minor_cov=0/0	new_cov=45/49	polymorphism_frequency=1.000e+00	polymorphism_score=NA	prediction=consensus	ref_cov=0/0	total_cov=45/49
RA	86	.	CP009273	3042488	0	G	A	consensus_score=203.5	frequency=1	major_base=A	major_cov=38/15	major_frequency=1.000e+00	minor_base=N	minor_cov=0/0	new_cov=38/15	polymorphism_frequency=1.000e+00	polymorphism_score=NA	prediction=consensus	ref_cov=0/0	total_cov=38/15
RA	87	.	CP009273	3090862	0	G	A	bias_e_value=1559090	bias_p_value=0.33663	consensus_reject=FREQUENCY_CUTOFF	consensus_score=85.6	fisher_strand_p_value=0.11266	frequency=2.800e-01	ks_quality_p_value=0.912337	major_base=G	major_cov=23/13	major_frequency=7.200e-01	minor_base=A	minor_cov=5/9	new_cov=5/9	polymorphism_frequency=2.800e-01	polymorphism_score=44.2	prediction=polymorphism	ref_cov=23/13	total_cov=29/22
RA	88	.	CP009273	3165672	1	.	A	bias_e_value=4439830	bias_p_value=0.958622	consensus_score=327.6	fisher_strand_p_value=0.726477	frequency=1	ks_quality_p_value=1	major_base=A	major_cov=64/22	major_frequency=8.866e-01	minor_base=.	minor_cov=9/2	new_cov=64/22	polymorphism_frequency=8.866e-01	polymorphism_score=33.3	prediction=consensus	ref_cov=9/2	total_cov=73/24
RA	89	.	CP009273	3188250	0	T	A	bias_e_value=2618850	bias_p_value=0.565447	consensus_reject=FREQUENCY_CUTOFF	consensus_score=74.0	fisher_strand_p_value=0.22825	frequency=2.564e-01	ks_quality_p_value=1	major_base=T	major_cov=19/10	major_frequency=7.436e-01	minor_base=A	minor_cov=9/1	new_cov=9/1	polymorphism_frequency=2.564e-01	polymorphism_score=13.2	prediction=polymorphism	ref_cov=19/10	total_cov=28/11
RA	90	.	CP009273	3230417	0	T	C	consensus_score=313.1	frequency=1	major_base=C	major_cov=23/67	major_frequency=1.000e+00	minor_base=N	minor_cov=0/0	new_cov=23/67	polymorphism_frequency=1.000e+00	polymorphism_score=NA	prediction=consensus	ref_cov=0/0	total_cov=23/67
RA	91	.	CP009273	3307546	0	G	A	consensus_score=292.8	frequency=1	major_base=A	major_cov=17/60	major_frequency=1.000e+00	minor_base=N	minor_cov=0/0	new_cov=17/60	polymorphism_frequency=1.000e+00	polymorphism_score=NA	prediction=consensus	ref_cov=0/0	total_cov=17/60
RA	92	.	CP009273	3347204	0	T	C	consensus_score=239.2	frequency=1	major_base=C	major_cov=44/25	major_frequency=1.000e+00	minor_base=N	minor_cov=0/0	new_cov=44/25	polymorphism_frequency=1.000e+00	polymorphism_score=NA	prediction=consensus	ref_cov=0/0	total_cov=44/25
RA	93	.	CP009273	3666618	0	G	A	bias_e_value=3857410	bias_p_value=0.832869	consensus_score=193.8	fisher_strand_p_value=0.480769	frequency=1	ks_quality_p_value=1	major_base=A	major_cov=24/27	major_frequency=9.808e-01	minor_base=C	minor_cov=1/0	new_cov=24/27	polymorphism_frequency=9.808e-01	polymorphism_score=NA	prediction=consensus	ref_cov=0/0	total_cov=25/27
RA	94	.	CP009273	3907861	0	G	A	bias_e_value=4631470	bias_p_value=1	consensus_reject=FREQUENCY_CUTOFF	consensus_score=153.4	fisher_strand_p_value=1	frequency=2.319e-01	ks_quality_p_value=1	major_base=G	major_cov=31/22	major_frequency=7.681e-01	minor_base=A	minor_cov=9/7	new_cov=9/7	polymorphism_frequency=2.319e-01	polymorphism_score=49.0	prediction=polymorphism	ref_cov=31/22	total_cov=40/30
RA	95	.	CP009273	3925013	0	T	.	bias_e_value=3677000	bias_p_value=0.793916	consensus_score=302.9	fisher_strand_p_value=0.453125	frequency=1	ks_quality_p_value=0.951607	major_base=.	major_cov=35/28	major_frequency=9.844e-01	minor_base=T	minor_cov=0/1	new_cov=35/28	polymorphism_frequency=9.844e-01	polymorphism_score=-2.0	prediction=consensus	ref_cov=0/1	total_cov=35/29
RA	96	.	CP009273	4172706	0	T	C	bias_e_value=4631470	bias_p_value=1	consensus_score=377.0	fisher_strand_p_value=1	frequency=1	ks_quality_p_value=1	major_base=C	major_cov=62/45	major_frequency=9.907e-01	minor_base=A	minor_cov=1/0	new_cov=62/45	polymorphism_frequency=9.907e-01	polymorphism_score=NA	prediction=consensus	ref_cov=0/0	total_cov=63/45
RA	97	.	CP009273	4298913	0	C	T	consensus_score=212.4	frequency=1	major_base=T	major_cov=28/29	major_frequency=1.000e+00	minor_base=N	minor_cov=0/0	new_cov=28/29	polymorphism_frequency=1.000e+00	polymorphism_score=NA	prediction=consensus	ref_cov=0/0	total_cov=28/29
RA	98	.	CP009273	4399322	0	A	G	consensus_score=203.1	frequency=1	major_base=G	major_cov=38/19	major_frequency=1.000e+00	minor_base=N	minor_cov=0/0	new_cov=38/19	polymorphism_frequency=1.000e+00	polymorphism_score=NA	prediction=consensus	ref_cov=0/0	total_cov=38/19
RA	99	.	CP009273	4591870	0	G	A	consensus_score=223.1	frequency=1	major_base=A	major_cov=44/15	major_frequency=1.000e+00	minor_base=N	minor_cov=0/0	new_cov=44/15	polymorphism_frequency=1.000e+00	polymorphism_score=NA	prediction=consensus	ref_cov=0/0	total_cov=44/15
RA	100	.	CP009273	4596147	0	G	.	bias_e_value=233969	bias_p_value=0.0505173	consensus_reject=FREQUENCY_CUTOFF	consensus_score=130.8	fisher_strand_p_value=0.0110104	frequency=7.407e-01	ks_quality_p_value=0.800526	major_base=.	major_cov=18/22	major_frequency=7.407e-01	minor_base=G	minor_cov=1/13	new_cov=18/22	polymorphism_frequency=7.407e-01	polymorphism_score=63.1	prediction=polymorphism	ref_cov=1/13	total_cov=19/35
MC	101	.	CP009273	2850435	2853009	0	0	left_inside_cov=16	left_outside_cov=17	right_inside_cov=16	right_outside_cov=17
JC	102	.	CP009273	1	1	CP009273	4631469	-1	0	alignment_overlap=0	circular_chromosome=1	coverage_minus=46	coverage_plus=16	flanking_left=251	flanking_right=251	frequency=1	junction_possible_overlap_registers=238	key=CP009273__1__1__CP009273__4631469__-1__0____251__251__0__0	max_left=247	max_left_minus=247	max_left_plus=237	max_min_left=120	max_min_left_minus=120	max_min_left_plus=117	max_min_right=125	max_min_right_minus=125	max_min_right_plus=98	max_pos_hash_score=476	max_right=240	max_right_minus=229	max_right_plus=240	neg_log10_pos_hash_p_value=0.3	new_junction_coverage=0.87	new_junction_read_count=62	polymorphism_frequency=1.000e+00	pos_hash_score=44	prediction=consensus	side_1_annotate_key=gene	side_1_continuation=0	side_1_coverage=0.00	side_1_overlap=0	side_1_possible_overlap_registers=238	side_1_read_count=0	side_1_redundant=0	side_2_annotate_key=gene	side_2_continuation=0	side_2_coverage=0.00	side_2_overlap=0	side_2_possible_overlap_registers=238	side_2_read_count=0	side_2_redundant=0	total_non_overlap_reads=62
JC	103	.	CP009273	4872	-1	CP009273	5670	1	0	alignment_overlap=10	coverage_minus=1	coverage_plus=2	flanking_left=251	flanking_right=251	frequency=4.949e-02	junction_possible_overlap_registers=228	key=CP009273__4872__-1__CP009273__5660__1__10____251__251__0__0	max_left=99	max_left_minus=79	max_left_plus=99	max_min_left=99	max_min_left_minus=0	max_min_left_plus=99	max_min_right=46	max_min_right_minus=46	max_min_right_plus=46	max_pos_hash_score=456	max_right=142	max_right_minus=46	max_right_plus=142	neg_log10_pos_hash_p_value=5.9	new_junction_coverage=0.04	new_junction_read_count=3	polymorphism_frequency=4.949e-02	pos_hash_score=3	prediction=polymorphism	reject=COVERAGE_EVENNESS_SKEW,FREQUENCY_CUTOFF	side_1_annotate_key=gene	side_1_continuation=0	side_1_coverage=0.92	side_1_overlap=10	side_1_possible_overlap_registers=238	side_1_read_count=66	side_1_redundant=0	side_2_annotate_key=gene	side_2_continuation=0	side_2_coverage=0.76	side_2_overlap=0	side_2_possible_overlap_registers=228	side_2_read_count=52	side_2_redundant=0	total_non_overlap_reads=3
JC	104	.	CP009273	39884	-1	CP009273	40764	1	0	alignment_overlap=9	coverage_minus=4	coverage_plus=5	flanking_left=251	flanking_right=251	frequency=1.058e-01	junction_possible_overlap_registers=229	key=CP009273__39884__-1__CP009273__40755__1__9____251__251__0__0	max_left=220	max_left_minus=220	max_left_plus=220	max_min_left=104	max_min_left_minus=104	max_min_left_plus=39	max_min_right=81	max_min_right_minus=81	max_min_right_plus=69	max_pos_hash_score=458	max_right=175	max_right_minus=138	max_right_plus=175	neg_log10_pos_hash_p_value=4.0	new_junction_coverage=0.13	new_junction_read_count=9	polymorphism_frequency=1.058e-01	pos_hash_score=8	prediction=polymorphism	reject=COVERAGE_EVENNESS_SKEW,FREQUENCY_CUTOFF	side_1_annotate_key=gene	side_1_continuation=0	side_1_coverage=1.07	side_1_overlap=9	side_1_possible_overlap_registers=238	side_1_read_count=77	side_1_redundant=0	side_2_annotate_key=gene	side_2_continuation=0	side_2_coverage=1.13	side_2_overlap=0	side_2_possible_overlap_registers=229	side_2_read_count=78	side_2_redundant=0	total_non_overlap_reads=9
JC	105	.	CP009273	44891	-1	CP009273	45686	1	0	alignment_overlap=10	coverage_minus=1	coverage_plus=2	flanking_left=251	flanking_right=251	frequency=3.673e-02	junction_possible_overlap_registers=228	key=CP009273__44891__-1__CP009273__45676__1__10____251__251__0__0	max_left=59	max_left_minus=59	max_left_plus=59	max_min_left=59	max_min_left_minus=59	max_min_left_plus=59	max_min_right=0	max_min_right_minus=0	max_min_right_plus=0	max_pos_hash_score=456	max_right=128	max_right_minus=65	max_right_plus=128	neg_log10_pos_hash_p_value=5.9	new_junction_coverage=0.04	new_junction_read_count=3	polymorphism_frequency=3.673e-02	pos_hash_score=3	prediction=polymorphism	reject=COVERAGE_EVENNESS_SKEW,FREQUENCY_CUTOFF	side_1_annotate_key=gene	side_1_continuation=0	side_1_coverage=1.21	side_1_overlap=10	side_1_possible_overlap_registers=238	side_1_read_count=87	side_1_redundant=0	side_2_annotate_key=gene	side_2_continuation=0	side_2_coverage=1.08	side_2_overlap=0	side_2_possible_overlap_registers=228	side_2_read_count=74	side_2_redundant=0	total_non_overlap_reads=3
JC	106	.	CP009273	66063	-1	CP009273	67299	1	0	alignment_overlap=11	coverage_minus=2	coverage_plus=1	flanking_left=251	flanking_right=251	frequency=3.935e-02	junction_possible_overlap_registers=227	key=CP009273__66063__-1__CP009273__67288__1__11____251__251__0__0	max_left=189	max_left_minus=189	max_left_plus=5	max_min_left=28	max_min_left_minus=28	max_min_left_plus=5	max_min_right=51	max_min_right_minus=51	max_min_right_plus=0	max_pos_hash_score=454	max_right=88	max_right_minus=51	max_right_plus=88	neg_log10_pos_hash_p_value=5.9	new_junction_coverage=0.04	new_junction_read_count=3	polymorphism_frequency=3.935e-02	pos_hash_score=3	prediction=polymorphism	reject=COVERAGE_EVENNESS_SKEW,FREQUENCY_CUTOFF	side_1_annotate_key=gene	side_1_continuation=0	side_1_coverage=1.06	side_1_overlap=11	side_1_possible_overlap_registers=238	side_1_read_count=76	side_1_redundant=0	side_2_annotate_key=gene	side_2_continuation=0	side_2_coverage=1.08	side_2_overlap=0	side_2_possible_overlap_registers=227	side_2_read_count=74	side_2_redundant=0	total_non_overlap_reads=3
JC	107	.	CP009273	115506	-1	CP009273	116283	1	0	alignment_overlap=11	coverage_minus=5	coverage_plus=3	flanking_left=251	flanking_right=251	frequency=8.968e-02	junction_possible_overlap_registers=227	key=CP009273__115506__-1__CP009273__116272__1__11____251__251__0__0	max_left=173	max_left_minus=173	max_left_plus=137	max_min_left=73	max_min_left_minus=17	max_min_left_plus=73	max_min_right=43	max_min_right_minus=43	max_min_right_plus=43	max_pos_hash_score=454	max_right=108	max_right_minus=43	max_right_plus=108	neg_log10_pos_hash_p_value=4.3	new_junction_coverage=0.13	new_junction_read_count=9	polymorphism_frequency=8.968e-02	pos_hash_score=7	prediction=polymorphism	reject=COVERAGE_EVENNESS_SKEW,FREQUENCY_CUTOFF	side_1_annotate_key=gene	side_1_continuation=0	side_1_coverage=0.99	side_1_overlap=11	side_1_possible_overlap_registers=238	side_1_read_count=71	side_1_redundant=0	side_2_annotate_key=gene	side_2_continuation=0	side_2_coverage=1.68	side_2_overlap=0	side_2_possible_overlap_registers=227	side_2_read_count=115	side_2_redundant=0	total_non_overlap_reads=8
JC	108	.	CP009273	131979	-1	CP009273	132784	1	0	alignment_overlap=10	coverage_minus=2	coverage_plus=1	flanking_left=251	flanking_right=251	frequency=4.611e-02	junction_possible_overlap_registers=228	key=CP009273__131979__-1__CP009273__132774__1__10____251__251__0__0	max_left=138	max_left_minus=138	max_left_plus=126	max_min_left=95	max_min_left_minus=95	max_min_left_plus=0	max_min_right=106	max_min_right_minus=42	max_min_right_plus=106	max_pos_hash_score=456	max_right=146	max_right_minus=146	max_right_plus=106	neg_log10_pos_hash_p_value=5.9	new_junction_coverage=0.06	new_junction_read_count=4	polymorphism_frequency=4.611e-02	pos_hash_score=3	prediction=polymorphism	reject=COVERAGE_EVENNESS_SKEW,FREQUENCY_CUTOFF	side_1_annotate_key=gene	side_1_continuation=0	side_1_coverage=1.16	side_1_overlap=10	side_1_possible_overlap_registers=238	side_1_read_count=83	side_1_redundant=0	side_2_annotate_key=gene	side_2_continuation=0	side_2_coverage=1.25	side_2_overlap=0	side_2_possible_overlap_registers=228	side_2_read_count=86	side_2_redundant=0	total_non_overlap_reads=3
JC	109	.	CP009273	262549	-1	CP009273	263459	1	0	alignment_overlap=8	coverage_minus=2	coverage_plus=2	flanking_left=251	flanking_right=251	frequency=5.076e-02	junction_possible_overlap_registers=230	key=CP009273__262549__-1__CP009273__263451__1__8____251__251__0__0	max_left=157	max_left_minus=157	max_left_plus=101	max_min_left=6	max_min_left_minus=0	max_min_left_plus=6	max_min_right=86	max_min_right_minus=86	max_min_right_plus=28	max_pos_hash_score=460	max_right=108	max_right_minus=86	max_right_plus=108	neg_log10_pos_hash_p_value=5.5	new_junction_coverage=0.06	new_junction_read_count=4	polymorphism_frequency=5.076e-02	pos_hash_score=4	prediction=polymorphism	reject=COVERAGE_EVENNESS_SKEW,FREQUENCY_CUTOFF	side_1_annotate_key=gene	side_1_continuation=0	side_1_coverage=0.99	side_1_overlap=8	side_1_possible_overlap_registers=238	side_1_read_count=71	side_1_redundant=0	side_2_annotate_key=gene	side_2_continuation=0	side_2_coverage=1.17	side_2_overlap=0	side_2_possible_overlap_registers=230	side_2_read_count=81	side_2_redundant=0	total_non_overlap_reads=4
JC	110	.	CP009273	271599	-1	CP009273	272254	1	0	alignment_overlap=7	coverage_minus=2	coverage_plus=2	flanking_left=251	flanking_right=251	frequency=6.061e-02	junction_possible_overlap_registers=231	key=CP009273__271599__-1__CP009273__272247__1__7____251__251__0__0	max_left=135	max_left_minus=135	max_left_plus=28	max_min_left=4	max_min_left_minus=0	max_min_left_plus=4	max_min_right=27	max_min_right_minus=27	max_min_right_plus=27	max_pos_hash_score=462	max_right=125	max_right_minus=27	max_right_plus=125	neg_log10_pos_hash_p_value=5.5	new_junction_coverage=0.06	new_junction_read_count=4	polymorphism_frequency=6.061e-02	pos_hash_score=4	prediction=polymorphism	reject=COVERAGE_EVENNESS_SKEW,FREQUENCY_CUTOFF	side_1_annotate_key=gene	side_1_continuation=0	side_1_coverage=0.95	side_1_overlap=7	side_1_possible_overlap_registers=238	side_1_read_count=68	side_1_redundant=0	side_2_annotate_key=gene	side_2_continuation=0	side_2_coverage=0.83	side_2_overlap=0	side_2_possible_overlap_registers=231	side_2_read_count=58	side_2_redundant=0	total_non_overlap_reads=4
JC	111	.	CP009273	305276	-1	CP009273	306003	1	0	alignment_overlap=10	coverage_minus=3	coverage_plus=2	flanking_left=251	flanking_right=251	frequency=6.472e-02	junction_possible_overlap_registers=228	key=CP009273__305276__-1__CP009273__305993__1__10____251__251__0__0	max_left=200	max_left_minus=200	max_left_plus=13	max_min_left=76	max_min_left_minus=76	max_min_left_plus=13	max_min_right=49	max_min_right_minus=49	max_min_right_plus=0	max_pos_hash_score=456	max_right=114	max_right_minus=81	max_right_plus=114	neg_log10_pos_hash_p_value=5.0	new_junction_coverage=0.07	new_junction_read_count=5	polymorphism_frequency=6.472e-02	pos_hash_score=5	prediction=polymorphism	reject=COVERAGE_EVENNESS_SKEW,FREQUENCY_CUTOFF	side_1_annotate_key=gene	side_1_continuation=0	side_1_coverage=0.82	side_1_overlap=10	side_1_possible_overlap_registers=238	side_1_read_count=59	side_1_redundant=0	side_2_annotate_key=gene	side_2_continuation=0	side_2_coverage=1.28	side_2_overlap=0	side_2_possible_overlap_registers=228	side_2_read_count=88	side_2_redundant=0	total_non_overlap_reads=5
JC	112	.	CP009273	318944	-1	CP009273	319933	1	0	alignment_overlap=9	coverage_minus=2	coverage_plus=2	flanking_left=251	flanking_right=251	frequency=4.536e-02	junction_possible_overlap_registers=229	key=CP009273__318944__-1__CP009273__319924__1__9____251__251__0__0	max_left=83	max_left_minus=83	max_left_plus=10	max_min_left=83	max_min_left_minus=83	max_min_left_plus=10	max_min_right=0	max_min_right_minus=0	max_min_right_plus=0	max_pos_hash_score=458	max_right=169	max_right_minus=169	max_right_plus=169	neg_log10_pos_hash_p_value=5.4	new_junction_coverage=0.06	new_junction_read_count=4	polymorphism_frequency=4.536e-02	pos_hash_score=4	prediction=polymorphism	reject=COVERAGE_EVENNESS_SKEW,FREQUENCY_CUTOFF	side_1_annotate_key=gene	side_1_continuation=0	side_1_coverage=1.34	side_1_overlap=9	side_1_possible_overlap_registers=238	side_1_read_count=96	side_1_redundant=0	side_2_annotate_key=gene	side_2_continuation=0	side_2_coverage=1.10	side_2_overlap=0	side_2_possible_overlap_registers=229	side_2_read_count=76	side_2_redundant=0	total_non_overlap_reads=4
JC	113	.	CP009273	324547	-1	CP009273	325581	1	0	alignment_overlap=8	coverage_minus=1	coverage_plus=2	flanking_left=251	flanking_right=251	frequency=3.925e-02	junction_possible_overlap_registers=230	key=CP009273__324547__-1__CP009273__325573__1__8____251__251__0__0	max_left=129	max_left_minus=129	max_left_plus=120	max_min_left=108	max_min_left_minus=0	max_min_left_plus=108	max_min_right=89	max_min_right_minus=89	max_min_right_plus=29	max_pos_hash_score=460	max_right=135	max_right_minus=89	max_right_plus=135	neg_log10_pos_hash_p_value=6.0	new_junction_coverage=0.04	new_junction_read_count=3	polymorphism_frequency=3.925e-02	pos_hash_score=3	prediction=polymorphism	reject=COVERAGE_EVENNESS_SKEW,FREQUENCY_CUTOFF	side_1_annotate_key=gene	side_1_continuation=0	side_1_coverage=0.88	side_1_overlap=8	side_1_possible_overlap_registers=238	side_1_read_count=63	side_1_redundant=0	side_2_annotate_key=gene	side_2_continuation=0	side_2_coverage=1.24	side_2_overlap=0	side_2_possible_overlap_registers=230	side_2_read_count=86	side_2_redundant=0	total_non_overlap_reads=3
JC	114	.	CP009273	335385	-1	CP009273	336455	1	0	alignment_overlap=12	coverage_minus=2	coverage_plus=3	flanking_left=251	flanking_right=251	frequency=8.656e-02	junction_possible_overlap_registers=226	key=CP009273__335385__-1__CP009273__336443__1__12____251__251__0__0	max_left=180	max_left_minus=180	max_left_plus=179	max_min_left=87	max_min_left_minus=0	max_min_left_plus=87	max_min_right=64	max_min_right_minus=64	max_min_right_plus=64	max_pos_hash_score=452	max_right=151	max_right_minus=64	max_right_plus=151	neg_log10_pos_hash_p_value=5.0	new_junction_coverage=0.07	new_junction_read_count=5	polymorphism_frequency=8.656e-02	pos_hash_score=5	prediction=polymorphism	reject=COVERAGE_EVENNESS_SKEW,FREQUENCY_CUTOFF	side_1_annotate_key=gene	side_1_continuation=0	side_1_coverage=0.68	side_1_overlap=12	side_1_possible_overlap_registers=238	side_1_read_count=49	side_1_redundant=0	side_2_annotate_key=gene	side_2_continuation=0	side_2_coverage=0.87	side_2_overlap=0	side_2_possible_overlap_registers=226	side_2_read_count=59	side_2_redundant=0	total_non_overlap_reads=5
JC	115	.	CP009273	360104	1	CP009273	360286	-1	0	alignment_overlap=0	coverage_minus=5	coverage_plus=7	flanking_left=251	flanking_right=251	frequency=4.444e-01	junction_possible_overlap_registers=238	key=CP009273__360104__1__CP009273__360286__-1__0____251__251__0__0	max_left=170	max_left_minus=113	max_left_plus=170	max_min_left=113	max_min_left_minus=113	max_min_left_plus=63	max_min_right=105	max_min_right_minus=5	max_min_right_plus=105	max_pos_hash_score=476	max_right=231	max_right_minus=231	max_right_plus=107	neg_log10_pos_hash_p_value=3.1	new_junction_coverage=0.22	new_junction_read_count=16	polymorphism_frequency=4.444e-01	pos_hash_score=12	prediction=polymorphism	reject=COVERAGE_EVENNESS_SKEW	side_1_annotate_key=gene	side_1_continuation=0	side_1_coverage=0.25	side_1_overlap=0	side_1_possible_overlap_registers=238	side_1_read_count=18	side_1_redundant=0	side_2_annotate_key=gene	side_2_continuation=0	side_2_coverage=0.31	side_2_overlap=0	side_2_possible_overlap_registers=238	side_2_read_count=22	side_2_redundant=0	total_non_overlap_reads=12
JC	116	.	CP009273	360104	1	CP009273	4161677	1	-6	alignment_overlap=-6	coverage_minus=3	coverage_plus=7	flanking_left=251	flanking_right=251	frequency=3.390e-01	junction_possible_overlap_registers=232	key=CP009273__360104__1__CP009273__4161677__1__-6__AATTCC__251__251__0__0	max_left=170	max_left_minus=113	max_left_plus=170	max_min_left=113	max_min_left_minus=113	max_min_left_plus=63	max_min_right=99	max_min_right_minus=0	max_min_right_plus=99	max_pos_hash_score=464	max_right=167	max_right_minus=167	max_right_plus=101	neg_log10_pos_hash_p_value=3.5	new_junction_coverage=0.19	new_junction_read_count=13	polymorphism_frequency=3.390e-01	pos_hash_score=10	prediction=polymorphism	reject=COVERAGE_EVENNESS_SKEW	side_1_annotate_key=gene	side_1_continuation=0	side_1_coverage=0.27	side_1_overlap=0	side_1_possible_overlap_registers=238	side_1_read_count=19	side_1_redundant=0	side_2_annotate_key=gene	side_2_continuation=0	side_2_coverage=0.46	side_2_overlap=0	side_2_possible_overlap_registers=238	side_2_read_count=33	side_2_redundant=0	total_non_overlap_reads=10	unique_read_sequence=AATTCC
JC	117	.	CP009273	360286	-1	CP009273	3416618	1	-5	alignment_overlap=-5	coverage_minus=3	coverage_plus=3	flanking_left=251	flanking_right=251	frequency=2.141e-01	junction_possible_overlap_registers=233	key=CP009273__360286__-1__CP009273__3416618__1__-5__AATTC__251__251__0__0	max_left=231	max_left_minus=92	max_left_plus=231	max_min_left=57	max_min_left_minus=57	max_min_left_plus=0	max_min_right=72	max_min_right_minus=58	max_min_right_plus=72	max_pos_hash_score=466	max_right=72	max_right_minus=63	max_right_plus=72	neg_log10_pos_hash_p_value=4.7	new_junction_coverage=0.11	new_junction_read_count=8	polymorphism_frequency=2.141e-01	pos_hash_score=6	prediction=polymorphism	reject=COVERAGE_EVENNESS_SKEW	side_1_annotate_key=gene	side_1_continuation=0	side_1_coverage=0.31	side_1_overlap=0	side_1_possible_overlap_registers=238	side_1_read_count=22	side_1_redundant=0	side_2_annotate_key=gene	side_2_continuation=0	side_2_coverage=0.53	side_2_overlap=0	side_2_possible_overlap_registers=238	side_2_read_count=38	side_2_redundant=0	total_non_overlap_reads=6	unique_read_sequence=AATTC
JC	118	.	CP009273	360286	-1	CP009273	4034161	-1	-4	alignment_overlap=-4	coverage_minus=3	coverage_plus=5	flanking_left=251	flanking_right=251	frequency=2.930e-01	junction_possible_overlap_registers=234	key=CP009273__360286__-1__CP009273__4034161__-1__-4__AATT__251__251__0__0	max_left=231	max_left_minus=92	max_left_plus=231	max_min_left=57	max_min_left_minus=57	max_min_left_plus=5	max_min_right=109	max_min_right_minus=59	max_min_right_plus=109	max_pos_hash_score=468	max_right=109	max_right_minus=64	max_right_plus=109	neg_log10_pos_hash_p_value=4.1	new_junction_coverage=0.16	new_junction_read_count=11	polymorphism_frequency=2.930e-01	pos_hash_score=8	prediction=polymorphism	reject=COVERAGE_EVENNESS_SKEW	side_1_annotate_key=gene	side_1_continuation=0	side_1_coverage=0.31	side_1_overlap=0	side_1_possible_overlap_registers=238	side_1_read_count=22	side_1_redundant=0	side_2_annotate_key=gene	side_2_continuation=0	side_2_coverage=0.45	side_2_overlap=0	side_2_possible_overlap_registers=238	side_2_read_count=32	side_2_redundant=0	total_non_overlap_reads=8	unique_read_sequence=AATT
JC	119	.	CP009273	360286	-1	CP009273	4161849	-1	-4	alignment_overlap=-4	coverage_minus=5	coverage_plus=5	flanking_left=251	flanking_right=251	frequency=3.371e-01	junction_possible_overlap_registers=234	key=CP009273__360286__-1__CP009273__4161849__-1__-4__AATT__251__251__0__0	max_left=231	max_left_minus=105	max_left_plus=231	max_min_left=105	max_min_left_minus=105	max_min_left_plus=5	max_min_right=109	max_min_right_minus=59	max_min_right_plus=109	max_pos_hash_score=468	max_right=166	max_right_minus=166	max_right_plus=109	neg_log10_pos_hash_p_value=3.5	new_junction_coverage=0.18	new_junction_read_count=13	polymorphism_frequency=3.371e-01	pos_hash_score=10	prediction=polymorphism	reject=COVERAGE_EVENNESS_SKEW	side_1_annotate_key=gene	side_1_continuation=0	side_1_coverage=0.31	side_1_overlap=0	side_1_possible_overlap_registers=238	side_1_read_count=22	side_1_redundant=0	side_2_annotate_key=gene	side_2_continuation=0	side_2_coverage=0.42	side_2_overlap=0	side_2_possible_overlap_registers=238	side_2_read_count=30	side_2_redundant=0	total_non_overlap_reads=10	unique_read_sequence=AATT
JC	120	.	CP009273	418263	-1	CP009273	419270	1	0	alignment_overlap=10	coverage_minus=1	coverage_plus=3	flanking_left=251	flanking_right=251	frequency=4.895e-02	junction_possible_overlap_registers=228	key=CP009273__418263__-1__CP009273__419260__1__10____251__251__0__0	max_left=139	max_left_minus=139	max_left_plus=132	max_min_left=58	max_min_left_minus=0	max_min_left_plus=58	max_min_right=82	max_min_right_minus=44	max_min_right_plus=82	max_pos_hash_score=456	max_right=146	max_right_minus=44	max_right_plus=146	neg_log10_pos_hash_p_value=5.9	new_junction_coverage=0.06	new_junction_read_count=4	polymorphism_frequency=4.895e-02	pos_hash_score=3	prediction=polymorphism	reject=COVERAGE_EVENNESS_SKEW,FREQUENCY_CUTOFF	side_1_annotate_key=gene	side_1_continuation=0	side_1_coverage=1.19	side_1_overlap=10	side_1_possible_overlap_registers=238	side_1_read_count=85	side_1_redundant=0	side_2_annotate_key=gene	side_2_continuation=0	side_2_coverage=1.08	side_2_overlap=0	side_2_possible_overlap_registers=228	side_2_read_count=74	side_2_redundant=0	total_non_overlap_reads=4
JC	121	.	CP009273	461703	-1	CP009273	462607	1	0	alignment_overlap=10	coverage_minus=2	coverage_plus=2	flanking_left=251	flanking_right=251	frequency=4.881e-02	junction_possible_overlap_registers=228	key=CP009273__461703__-1__CP009273__462597__1__10____251__251__0__0	max_left=126	max_left_minus=126	max_left_plus=56	max_min_left=84	max_min_left_minus=84	max_min_left_plus=56	max_min_right=61	max_min_right_minus=61	max_min_right_plus=0	max_pos_hash_score=456	max_right=214	max_right_minus=145	max_right_plus=214	neg_log10_pos_hash_p_value=5.4	new_junction_coverage=0.06	new_junction_read_count=4	polymorphism_frequency=4.881e-02	pos_hash_score=4	prediction=polymorphism	reject=COVERAGE_EVENNESS_SKEW,FREQUENCY_CUTOFF	side_1_annotate_key=gene	side_1_continuation=0	side_1_coverage=1.03	side_1_overlap=10	side_1_possible_overlap_registers=238	side_1_read_count=74	side_1_redundant=0	side_2_annotate_key=gene	side_2_continuation=0	side_2_coverage=1.24	side_2_overlap=0	side_2_possible_overlap_registers=228	side_2_read_count=85	side_2_redundant=0	total_non_overlap_reads=4
JC	122	.	CP009273	542785	-1	CP009273	543970	1	0	alignment_overlap=12	coverage_minus=3	coverage_plus=2	flanking_left=251	flanking_right=251	frequency=6.951e-02	junction_possible_overlap_registers=226	key=CP009273__542785__-1__CP009273__543958__1__12____251__251__0__0	max_left=209	max_left_minus=209	max_left_plus=38	max_min_left=59	max_min_left_minus=59	max_min_left_plus=17	max_min_right=26	max_min_right_minus=26	max_min_right_plus=26	max_pos_hash_score=452	max_right=222	max_right_minus=180	max_right_plus=222	neg_log10_pos_hash_p_value=5.0	new_junction_coverage=0.07	new_junction_read_count=5	polymorphism_frequency=6.951e-02	pos_hash_score=5	prediction=polymorphism	reject=COVERAGE_EVENNESS_SKEW,FREQUENCY_CUTOFF	side_1_annotate_key=gene	side_1_continuation=0	side_1_coverage=0.87	side_1_overlap=12	side_1_possible_overlap_registers=238	side_1_read_count=62	side_1_redundant=0	side_2_annotate_key=gene	side_2_continuation=0	side_2_coverage=1.10	side_2_overlap=0	side_2_possible_overlap_registers=226	side_2_read_count=75	side_2_redundant=0	total_non_overlap_reads=5
JC	123	.	CP009273	604875	-1	CP009273	606106	1	0	alignment_overlap=11	coverage_minus=1	coverage_plus=2	flanking_left=251	flanking_right=251	frequency=3.597e-02	junction_possible_overlap_registers=227	key=CP009273__604875__-1__CP009273__606095__1__11____251__251__0__0	max_left=141	max_left_minus=141	max_left_plus=124	max_min_left=0	max_min_left_minus=0	max_min_left_plus=0	max_min_right=116	max_min_right_minus=96	max_min_right_plus=116	max_pos_hash_score=454	max_right=116	max_right_minus=96	max_right_plus=116	neg_log10_pos_hash_p_value=5.9	new_junction_coverage=0.04	new_junction_read_count=3	polymorphism_frequency=3.597e-02	pos_hash_score=3	prediction=polymorphism	reject=COVERAGE_EVENNESS_SKEW,FREQUENCY_CUTOFF	side_1_annotate_key=gene	side_1_continuation=0	side_1_coverage=1.27	side_1_overlap=11	side_1_possible_overlap_registers=238	side_1_read_count=91	side_1_redundant=0	side_2_annotate_key=gene	side_2_continuation=0	side_2_coverage=1.08	side_2_overlap=0	side_2_possible_overlap_registers=227	side_2_read_count=74	side_2_redundant=0	total_non_overlap_reads=3
JC	124	.	CP009273	606321	-1	CP009273	606925	1	0	alignment_overlap=10	coverage_minus=8	coverage_plus=5	flanking_left=251	flanking_right=251	frequency=1.455e-01	junction_possible_overlap_registers=228	key=CP009273__606321__-1__CP009273__606915__1__10____251__251__0__0	max_left=239	max_left_minus=239	max_left_plus=175	max_min_left=92	max_min_left_minus=0	max_min_left_plus=92	max_min_right=87	max_min_right_minus=87	max_min_right_plus=9	max_pos_hash_score=456	max_right=170	max_right_minus=87	max_right_plus=170	neg_log10_pos_hash_p_value=2.8	new_junction_coverage=0.20	new_junction_read_count=14	polymorphism_frequency=1.455e-01	pos_hash_score=13	prediction=polymorphism	reject=FREQUENCY_CUTOFF	side_1_annotate_key=gene	side_1_continuation=0	side_1_coverage=1.20	side_1_overlap=10	side_1_possible_overlap_registers=238	side_1_read_count=86	side_1_redundant=0	side_2_annotate_key=gene	side_2_continuation=0	side_2_coverage=1.19	side_2_overlap=0	side_2_possible_overlap_registers=228	side_2_read_count=82	side_2_redundant=0	total_non_overlap_reads=13
JC	125	.	CP009273	620957	-1	CP009273	621666	1	0	alignment_overlap=11	coverage_minus=2	coverage_plus=1	flanking_left=251	flanking_right=251	frequency=8.237e-02	junction_possible_overlap_registers=227	key=CP009273__620957__-1__CP009273__621655__1__11____251__251__0__0	max_left=135	max_left_minus=135	max_left_plus=1	max_min_left=1	max_min_left_minus=0	max_min_left_plus=1	max_min_right=115	max_min_right_minus=115	max_min_right_plus=0	max_pos_hash_score=454	max_right=121	max_right_minus=115	max_right_plus=121	neg_log10_pos_hash_p_value=5.9	new_junction_coverage=0.04	new_junction_read_count=3	polymorphism_frequency=8.237e-02	pos_hash_score=3	prediction=polymorphism	reject=COVERAGE_EVENNESS_SKEW,FREQUENCY_CUTOFF	side_1_annotate_key=gene	side_1_continuation=0	side_1_coverage=0.35	side_1_overlap=11	side_1_possible_overlap_registers=238	side_1_read_count=25	side_1_redundant=0	side_2_annotate_key=gene	side_2_continuation=0	side_2_coverage=0.63	side_2_overlap=0	side_2_possible_overlap_registers=227	side_2_read_count=43	side_2_redundant=0	total_non_overlap_reads=3
JC	126	.	CP009273	630191	-1	CP009273	631321	1	0	alignment_overlap=10	coverage_minus=2	coverage_plus=2	flanking_left=251	flanking_right=251	frequency=4.831e-02	junction_possible_overlap_registers=228	key=CP009273__630191__-1__CP009273__631311__1__10____251__251__0__0	max_left=188	max_left_minus=58	max_left_plus=188	max_min_left=58	max_min_left_minus=58	max_min_left_plus=58	max_min_right=53	max_min_right_minus=22	max_min_right_plus=53	max_pos_hash_score=456	max_right=110	max_right_minus=110	max_right_plus=110	neg_log10_pos_hash_p_value=5.4	new_junction_coverage=0.06	new_junction_read_count=4	polymorphism_frequency=4.831e-02	pos_hash_score=4	prediction=polymorphism	reject=COVERAGE_EVENNESS_SKEW,FREQUENCY_CUTOFF	side_1_annotate_key=gene	side_1_continuation=0	side_1_coverage=0.80	side_1_overlap=10	side_1_possible_overlap_registers=238	side_1_read_count=57	side_1_redundant=0	side_2_annotate_key=gene	side_2_continuation=0	side_2_coverage=1.50	side_2_overlap=0	side_2_possible_overlap_registers=228	side_2_read_count=103	side_2_redundant=0	total_non_overlap_reads=4
JC	127	.	CP009273	692197	-1	CP009273	692591	1	0	alignment_overlap=78	coverage_minus=8	coverage_plus=8	flanking_left=251	flanking_right=251	frequency=3.585e-01	junction_possible_overlap_registers=160	key=CP009273__692197__-1__CP009273__692513__1__78____251__251__0__0	max_left=151	max_left_minus=151	max_left_plus=97	max_min_left=4	max_min_left_minus=0	max_min_left_plus=4	max_min_right=66	max_min_right_minus=66	max_min_right_plus=50	max_pos_hash_score=320	max_right=169	max_right_minus=66	max_right_plus=169	neg_log10_pos_hash_p_value=1.8	new_junction_coverage=0.33	new_junction_read_count=16	polymorphism_frequency=3.585e-01	pos_hash_score=13	prediction=polymorphism	side_1_annotate_key=gene	side_1_continuation=0	side_1_coverage=0.63	side_1_overlap=78	side_1_possible_overlap_registers=238	side_1_read_count=45	side_1_redundant=0	side_2_annotate_key=gene	side_2_continuation=0	side_2_coverage=0.56	side_2_overlap=0	side_2_possible_overlap_registers=160	side_2_read_count=27	side_2_redundant=0	total_non_overlap_reads=16
JC	128	.	CP009273	723767	-1	CP009273	724845	1	0	alignment_overlap=9	coverage_minus=2	coverage_plus=2	flanking_left=251	flanking_right=251	frequency=6.645e-02	junction_possible_overlap_registers=229	key=CP009273__723767__-1__CP009273__724836__1__9____251__251__0__0	max_left=107	max_left_minus=107	max_left_plus=17	max_min_left=17	max_min_left_minus=0	max_min_left_plus=17	max_min_right=50	max_min_right_minus=50	max_min_right_plus=0	max_pos_hash_score=458	max_right=97	max_right_minus=50	max_right_plus=97	neg_log10_pos_hash_p_value=5.4	new_junction_coverage=0.06	new_junction_read_count=4	polymorphism_frequency=6.645e-02	pos_hash_score=4	prediction=polymorphism	reject=COVERAGE_EVENNESS_SKEW,FREQUENCY_CUTOFF	side_1_annotate_key=gene	side_1_continuation=0	side_1_coverage=0.96	side_1_overlap=9	side_1_possible_overlap_registers=238	side_1_read_count=69	side_1_redundant=0	side_2_annotate_key=gene	side_2_continuation=0	side_2_coverage=0.67	side_2_overlap=0	side_2_possible_overlap_registers=229	side_2_read_count=46	side_2_redundant=0	total_non_overlap_reads=4
JC	129	.	CP009273	725164	-1	CP009273	725840	1	0	alignment_overlap=8	coverage_minus=2	coverage_plus=2	flanking_left=251	flanking_right=251	frequency=1.332e-01	junction_possible_overlap_registers=230	key=CP009273__725164__-1__CP009273__725832__1__8____251__251__0__0	max_left=200	max_left_minus=200	max_left_plus=72	max_min_left=77	max_min_left_minus=77	max_min_left_plus=72	max_min_right=15	max_min_right_minus=15	max_min_right_plus=0	max_pos_hash_score=460	max_right=144	max_right_minus=144	max_right_plus=144	neg_log10_pos_hash_p_value=5.5	new_junction_coverage=0.06	new_junction_read_count=4	polymorphism_frequency=1.332e-01	pos_hash_score=4	prediction=polymorphism	reject=COVERAGE_EVENNESS_SKEW,FREQUENCY_CUTOFF	side_1_annotate_key=gene	side_1_continuation=0	side_1_coverage=0.39	side_1_overlap=8	side_1_possible_overlap_registers=238	side_1_read_count=28	side_1_redundant=0	side_2_annotate_key=gene	side_2_continuation=0	side_2_coverage=0.36	side_2_overlap=0	side_2_possible_overlap_registers=230	side_2_read_count=25	side_2_redundant=0	total_non_overlap_reads=4
JC	130	.	CP009273	725164	-1	CP009273	3613353	1	0	alignment_overlap=8	coverage_minus=2	coverage_plus=2	flanking_left=251	flanking_right=251	frequency=1.288e-01	junction_possible_overlap_registers=230	key=CP009273__725164__-1__CP009273__3613345__1__8____251__251__0__1	max_left=200	max_left_minus=200	max_left_plus=72	max_min_left=77	max_min_left_minus=77	max_min_left_plus=72	max_min_right=15	max_min_right_minus=15	max_min_right_plus=0	max_pos_hash_score=460	max_right=144	max_right_minus=144	max_right_plus=144	neg_log10_pos_hash_p_value=5.5	new_junction_coverage=0.06	new_junction_read_count=4	polymorphism_frequency=1.288e-01	pos_hash_score=4	prediction=polymorphism	reject=COVERAGE_EVENNESS_SKEW,FREQUENCY_CUTOFF	side_1_annotate_key=gene	side_1_continuation=0	side_1_coverage=0.39	side_1_overlap=8	side_1_possible_overlap_registers=238	side_1_read_count=28	side_1_redundant=0	side_2_annotate_key=repeat	side_2_continuation=0	side_2_coverage=NA	side_2_overlap=0	side_2_possible_overlap_registers=NA	side_2_read_count=NA	side_2_redundant=1	total_non_overlap_reads=4
JC	131	.	CP009273	736866	-1	CP009273	737500	1	0	alignment_overlap=10	coverage_minus=4	coverage_plus=3	flanking_left=251	flanking_right=251	frequency=7.029e-02	junction_possible_overlap_registers=228	key=CP009273__736866__-1__CP009273__737490__1__10____251__251__0__0	max_left=163	max_left_minus=163	max_left_plus=105	max_min_left=10	max_min_left_minus=0	max_min_left_plus=10	max_min_right=88	max_min_right_minus=88	max_min_right_plus=88	max_pos_hash_score=456	max_right=228	max_right_minus=88	max_right_plus=228	neg_log10_pos_hash_p_value=4.3	new_junction_coverage=0.10	new_junction_read_count=7	polymorphism_frequency=7.029e-02	pos_hash_score=7	prediction=polymorphism	reject=COVERAGE_EVENNESS_SKEW,FREQUENCY_CUTOFF	side_1_annotate_key=gene	side_1_continuation=0	side_1_coverage=1.27	side_1_overlap=10	side_1_possible_overlap_registers=238	side_1_read_count=91	side_1_redundant=0	side_2_annotate_key=gene	side_2_continuation=0	side_2_coverage=1.43	side_2_overlap=0	side_2_possible_overlap_registers=228	side_2_read_count=98	side_2_redundant=0	total_non_overlap_reads=7
JC	132	.	CP009273	755254	-1	CP009273	756113	1	0	alignment_overlap=11	coverage_minus=2	coverage_plus=2	flanking_left=251	flanking_right=251	frequency=6.987e-02	junction_possible_overlap_registers=227	key=CP009273__755254__-1__CP009273__756102__1__11____251__251__0__0	max_left=83	max_left_minus=83	max_left_plus=6	max_min_left=83	max_min_left_minus=83	max_min_left_plus=6	max_min_right=0	max_min_right_minus=0	max_min_right_plus=0	max_pos_hash_score=454	max_right=199	max_right_minus=157	max_right_plus=199	neg_log10_pos_hash_p_value=5.4	new_junction_coverage=0.06	new_junction_read_count=4	polymorphism_frequency=6.987e-02	pos_hash_score=4	prediction=polymorphism	reject=COVERAGE_EVENNESS_SKEW,FREQUENCY_CUTOFF	side_1_annotate_key=gene	side_1_continuation=0	side_1_coverage=0.75	side_1_overlap=11	side_1_possible_overlap_registers=238	side_1_read_count=54	side_1_redundant=0	side_2_annotate_key=gene	side_2_continuation=0	side_2_coverage=0.81	side_2_overlap=0	side_2_possible_overlap_registers=227	side_2_read_count=55	side_2_redundant=0	total_non_overlap_reads=4
JC	133	.	CP009273	776085	-1	CP009273	776375	1	0	alignment_overlap=76	coverage_minus=0	coverage_plus=3	flanking_left=251	flanking_right=251	frequency=5.446e-02	junction_possible_overlap_registers=162	key=CP009273__776085__-1__CP009273__776299__1__76____251__251__0__0	max_left=69	max_left_minus=0	max_left_plus=69	max_min_left=69	max_min_left_minus=0	max_min_left_plus=69	max_min_right=0	max_min_right_minus=0	max_min_right_plus=0	max_pos_hash_score=324	max_right=120	max_right_minus=0	max_right_plus=120	neg_log10_pos_hash_p_value=4.7	new_junction_coverage=0.06	new_junction_read_count=3	polymorphism_frequency=5.446e-02	pos_hash_score=3	prediction=polymorphism	reject=COVERAGE_EVENNESS_SKEW,FREQUENCY_CUTOFF	side_1_annotate_key=gene	side_1_continuation=0	side_1_coverage=1.17	side_1_overlap=76	side_1_possible_overlap_registers=238	side_1_read_count=84	side_1_redundant=0	side_2_annotate_key=gene	side_2_continuation=0	side_2_coverage=0.96	side_2_overlap=0	side_2_possible_overlap_registers=162	side_2_read_count=47	side_2_redundant=0	total_non_overlap_reads=3
JC	134	.	CP009273	776085	-1	CP009273	776679	1	0	alignment_overlap=76	coverage_minus=9	coverage_plus=11	flanking_left=251	flanking_right=251	frequency=3.084e-01	junction_possible_overlap_registers=162	key=CP009273__776085__-1__CP009273__776603__1__76____251__251__0__0	max_left=163	max_left_minus=163	max_left_plus=116	max_min_left=67	max_min_left_minus=67	max_min_left_plus=48	max_min_right=66	max_min_right_minus=66	max_min_right_plus=66	max_pos_hash_score=324	max_right=145	max_right_minus=89	max_right_plus=145	neg_log10_pos_hash_p_value=1.1	new_junction_coverage=0.43	new_junction_read_count=21	polymorphism_frequency=3.084e-01	pos_hash_score=18	prediction=polymorphism	side_1_annotate_key=gene	side_1_continuation=0	side_1_coverage=1.17	side_1_overlap=76	side_1_possible_overlap_registers=238	side_1_read_count=84	side_1_redundant=0	side_2_annotate_key=gene	side_2_continuation=0	side_2_coverage=0.76	side_2_overlap=0	side_2_possible_overlap_registers=162	side_2_read_count=37	side_2_redundant=0	total_non_overlap_reads=20
JC	135	.	CP009273	776825	1	CP009273	2514486	-1	-1	alignment_overlap=-1	coverage_minus=11	coverage_plus=6	flanking_left=251	flanking_right=251	frequency=3.209e-01	junction_possible_overlap_registers=237	key=CP009273__776825__1__CP009273__2514486__-1__-1__G__251__251__0__0	max_left=240	max_left_minus=240	max_left_plus=103	max_min_left=48	max_min_left_minus=48	max_min_left_plus=0	max_min_right=77	max_min_right_minus=77	max_min_right_plus=69	max_pos_hash_score=474	max_right=200	max_right_minus=200	max_right_plus=69	neg_log10_pos_hash_p_value=2.9	new_junction_coverage=0.34	new_junction_read_count=24	polymorphism_frequency=3.209e-01	pos_hash_score=13	prediction=polymorphism	side_1_annotate_key=gene	side_1_continuation=0	side_1_coverage=0.31	side_1_overlap=0	side_1_possible_overlap_registers=238	side_1_read_count=22	side_1_redundant=0	side_2_annotate_key=gene	side_2_continuation=0	side_2_coverage=1.12	side_2_overlap=0	side_2_possible_overlap_registers=238	side_2_read_count=80	side_2_redundant=0	total_non_overlap_reads=17	unique_read_sequence=G
JC	136	.	CP009273	862357	-1	CP009273	863539	1	0	alignment_overlap=11	coverage_minus=2	coverage_plus=5	flanking_left=251	flanking_right=251	frequency=1.201e-01	junction_possible_overlap_registers=227	key=CP009273__862357__-1__CP009273__863528__1__11____251__251__0__0	max_left=107	max_left_minus=107	max_left_plus=103	max_min_left=103	max_min_left_minus=0	max_min_left_plus=103	max_min_right=5	max_min_right_minus=5	max_min_right_plus=0	max_pos_hash_score=454	max_right=160	max_right_minus=5	max_right_plus=160	neg_log10_pos_hash_p_value=4.3	new_junction_coverage=0.12	new_junction_read_count=8	polymorphism_frequency=1.201e-01	pos_hash_score=7	prediction=polymorphism	reject=COVERAGE_EVENNESS_SKEW,FREQUENCY_CUTOFF	side_1_annotate_key=gene	side_1_continuation=0	side_1_coverage=0.82	side_1_overlap=11	side_1_possible_overlap_registers=238	side_1_read_count=59	side_1_redundant=0	side_2_annotate_key=gene	side_2_continuation=0	side_2_coverage=0.89	side_2_overlap=0	side_2_possible_overlap_registers=227	side_2_read_count=61	side_2_redundant=0	total_non_overlap_reads=7
JC	137	.	CP009273	1007038	-1	CP009273	1008217	1	0	alignment_overlap=11	coverage_minus=3	coverage_plus=3	flanking_left=251	flanking_right=251	frequency=7.321e-02	junction_possible_overlap_registers=227	key=CP009273__1007038__-1__CP009273__1008206__1__11____251__251__0__0	max_left=156	max_left_minus=156	max_left_plus=24	max_min_left=59	max_min_left_minus=59	max_min_left_plus=24	max_min_right=82	max_min_right_minus=82	max_min_right_plus=0	max_pos_hash_score=454	max_right=223	max_right_minus=181	max_right_plus=223	neg_log10_pos_hash_p_value=4.6	new_junction_coverage=0.09	new_junction_read_count=6	polymorphism_frequency=7.321e-02	pos_hash_score=6	prediction=polymorphism	reject=COVERAGE_EVENNESS_SKEW,FREQUENCY_CUTOFF	side_1_annotate_key=gene	side_1_continuation=0	side_1_coverage=0.94	side_1_overlap=11	side_1_possible_overlap_registers=238	side_1_read_count=67	side_1_redundant=0	side_2_annotate_key=gene	side_2_continuation=0	side_2_coverage=1.29	side_2_overlap=0	side_2_possible_overlap_registers=227	side_2_read_count=88	side_2_redundant=0	total_non_overlap_reads=6
JC	138	.	CP009273	1092496	-1	CP009273	1093040	1	0	alignment_overlap=80	coverage_minus=10	coverage_plus=5	flanking_left=251	flanking_right=251	frequency=2.288e-01	junction_possible_overlap_registers=158	key=CP009273__1092496__-1__CP009273__1092960__1__80____251__251__0__0	max_left=137	max_left_minus=137	max_left_plus=47	max_min_left=47	max_min_left_minus=21	max_min_left_plus=47	max_min_right=73	max_min_right_minus=73	max_min_right_plus=0	max_pos_hash_score=316	max_right=167	max_right_minus=167	max_right_plus=123	neg_log10_pos_hash_p_value=2.1	new_junction_coverage=0.32	new_junction_read_count=15	polymorphism_frequency=2.288e-01	pos_hash_score=11	prediction=polymorphism	side_1_annotate_key=gene	side_1_continuation=0	side_1_coverage=1.12	side_1_overlap=80	side_1_possible_overlap_registers=238	side_1_read_count=80	side_1_redundant=0	side_2_annotate_key=gene	side_2_continuation=0	side_2_coverage=1.01	side_2_overlap=0	side_2_possible_overlap_registers=158	side_2_read_count=48	side_2_redundant=0	total_non_overlap_reads=15
JC	139	.	CP009273	1105070	-1	CP009273	1106127	1	0	alignment_overlap=13	coverage_minus=2	coverage_plus=2	flanking_left=251	flanking_right=251	frequency=4.167e-02	junction_possible_overlap_registers=225	key=CP009273__1105070__-1__CP009273__1106114__1__13____251__251__0__0	max_left=108	max_left_minus=108	max_left_plus=40	max_min_left=108	max_min_left_minus=108	max_min_left_plus=40	max_min_right=10	max_min_right_minus=10	max_min_right_plus=0	max_pos_hash_score=450	max_right=130	max_right_minus=130	max_right_plus=71	neg_log10_pos_hash_p_value=5.4	new_junction_coverage=0.06	new_junction_read_count=4	polymorphism_frequency=4.167e-02	pos_hash_score=4	prediction=polymorphism	reject=COVERAGE_EVENNESS_SKEW,FREQUENCY_CUTOFF	side_1_annotate_key=gene	side_1_continuation=0	side_1_coverage=1.28	side_1_overlap=13	side_1_possible_overlap_registers=238	side_1_read_count=92	side_1_redundant=0	side_2_annotate_key=gene	side_2_continuation=0	side_2_coverage=1.43	side_2_overlap=0	side_2_possible_overlap_registers=225	side_2_read_count=97	side_2_redundant=0	total_non_overlap_reads=4
JC	140	.	CP009273	1149788	-1	CP009273	1150456	1	0	alignment_overlap=10	coverage_minus=1	coverage_plus=3	flanking_left=251	flanking_right=251	frequency=4.258e-02	junction_possible_overlap_registers=228	key=CP009273__1149788__-1__CP009273__1150446__1__10____251__251__0__0	max_left=230	max_left_minus=91	max_left_plus=230	max_min_left=0	max_min_left_minus=0	max_min_left_plus=0	max_min_right=48	max_min_right_minus=48	max_min_right_plus=48	max_pos_hash_score=456	max_right=48	max_right_minus=48	max_right_plus=48	neg_log10_pos_hash_p_value=5.4	new_junction_coverage=0.06	new_junction_read_count=4	polymorphism_frequency=4.258e-02	pos_hash_score=4	prediction=polymorphism	reject=COVERAGE_EVENNESS_SKEW,FREQUENCY_CUTOFF	side_1_annotate_key=gene	side_1_continuation=0	side_1_coverage=1.37	side_1_overlap=10	side_1_possible_overlap_registers=238	side_1_read_count=98	side_1_redundant=0	side_2_annotate_key=gene	side_2_continuation=0	side_2_coverage=1.25	side_2_overlap=0	side_2_possible_overlap_registers=228	side_2_read_count=86	side_2_redundant=0	total_non_overlap_reads=4
JC	141	.	CP009273	1161581	-1	CP009273	1162077	1	0	alignment_overlap=15	coverage_minus=3	coverage_plus=5	flanking_left=251	flanking_right=251	frequency=1.316e-01	junction_possible_overlap_registers=223	key=CP009273__1161581__-1__CP009273__1162062__1__15____251__251__0__0	max_left=136	max_left_minus=136	max_left_plus=136	max_min_left=8	max_min_left_minus=6	max_min_left_plus=8	max_min_right=105	max_min_right_minus=105	max_min_right_plus=65	max_pos_hash_score=446	max_right=171	max_right_minus=105	max_right_plus=171	neg_log10_pos_hash_p_value=4.2	new_junction_coverage=0.12	new_junction_read_count=8	polymorphism_frequency=1.316e-01	pos_hash_score=7	prediction=polymorphism	reject=COVERAGE_EVENNESS_SKEW,FREQUENCY_CUTOFF	side_1_annotate_key=gene	side_1_continuation=0	side_1_coverage=0.75	side_1_overlap=15	side_1_possible_overlap_registers=238	side_1_read_count=54	side_1_redundant=0	side_2_annotate_key=gene	side_2_continuation=0	side_2_coverage=0.82	side_2_overlap=0	side_2_possible_overlap_registers=223	side_2_read_count=55	side_2_redundant=0	total_non_overlap_reads=8
JC	142	.	CP009273	1203246	1	CP009273	1205075	1	0	alignment_overlap=16	coverage_minus=11	coverage_plus=7	flanking_left=251	flanking_right=251	frequency=2.594e-01	junction_possible_overlap_registers=222	key=CP009273__1203246__1__CP009273__1205059__1__16____251__251__0__0	max_left=228	max_left_minus=228	max_left_plus=121	max_min_left=100	max_min_left_minus=100	max_min_left_plus=89	max_min_right=113	max_min_right_minus=84	max_min_right_plus=113	max_pos_hash_score=444	max_right=224	max_right_minus=205	max_right_plus=224	neg_log10_pos_hash_p_value=2.4	new_junction_coverage=0.27	new_junction_read_count=18	polymorphism_frequency=2.594e-01	pos_hash_score=15	prediction=polymorphism	side_1_annotate_key=gene	side_1_continuation=0	side_1_coverage=0.67	side_1_overlap=16	side_1_possible_overlap_registers=238	side_1_read_count=48	side_1_redundant=0	side_2_annotate_key=gene	side_2_continuation=0	side_2_coverage=0.87	side_2_overlap=0	side_2_possible_overlap_registers=222	side_2_read_count=58	side_2_redundant=0	total_non_overlap_reads=18
JC	143	.	CP009273	1203261	-1	CP009273	1205058	-1	0	alignment_overlap=16	coverage_minus=7	coverage_plus=8	flanking_left=251	flanking_right=251	frequency=2.259e-01	junction_possible_overlap_registers=222	key=CP009273__1203261__-1__CP009273__1205074__-1__16____251__251__0__0	max_left=196	max_left_minus=190	max_left_plus=196	max_min_left=91	max_min_left_minus=91	max_min_left_plus=87	max_min_right=117	max_min_right_minus=105	max_min_right_plus=117	max_pos_hash_score=444	max_right=220	max_right_minus=144	max_right_plus=220	neg_log10_pos_hash_p_value=2.9	new_junction_coverage=0.22	new_junction_read_count=15	polymorphism_frequency=2.259e-01	pos_hash_score=12	prediction=polymorphism	side_1_annotate_key=gene	side_1_continuation=0	side_1_coverage=0.67	side_1_overlap=16	side_1_possible_overlap_registers=238	side_1_read_count=48	side_1_redundant=0	side_2_annotate_key=gene	side_2_continuation=0	side_2_coverage=0.87	side_2_overlap=0	side_2_possible_overlap_registers=222	side_2_read_count=58	side_2_redundant=0	total_non_overlap_reads=15
JC	144	.	CP009273	1259302	-1	CP009273	1260284	1	0	alignment_overlap=11	coverage_minus=5	coverage_plus=4	flanking_left=251	flanking_right=251	frequency=1.337e-01	junction_possible_overlap_registers=227	key=CP009273__1259302__-1__CP009273__1260273__1__11____251__251__0__0	max_left=178	max_left_minus=178	max_left_plus=115	max_min_left=62	max_min_left_minus=0	max_min_left_plus=62	max_min_right=97	max_min_right_minus=97	max_min_right_plus=97	max_pos_hash_score=454	max_right=198	max_right_minus=97	max_right_plus=198	neg_log10_pos_hash_p_value=4.0	new_junction_coverage=0.16	new_junction_read_count=11	polymorphism_frequency=1.337e-01	pos_hash_score=8	prediction=polymorphism	reject=COVERAGE_EVENNESS_SKEW,FREQUENCY_CUTOFF	side_1_annotate_key=gene	side_1_continuation=0	side_1_coverage=1.03	side_1_overlap=11	side_1_possible_overlap_registers=238	side_1_read_count=74	side_1_redundant=0	side_2_annotate_key=gene	side_2_continuation=0	side_2_coverage=1.05	side_2_overlap=0	side_2_possible_overlap_registers=227	side_2_read_count=72	side_2_redundant=0	total_non_overlap_reads=9
JC	145	.	CP009273	1278768	-1	CP009273	1279657	1	0	alignment_overlap=5	coverage_minus=2	coverage_plus=1	flanking_left=251	flanking_right=251	frequency=5.456e-02	junction_possible_overlap_registers=233	key=CP009273__1278768__-1__CP009273__1279652__1__5____251__251__0__0	max_left=146	max_left_minus=146	max_left_plus=146	max_min_left=0	max_min_left_minus=0	max_min_left_plus=0	max_min_right=39	max_min_right_minus=39	max_min_right_plus=39	max_pos_hash_score=466	max_right=39	max_right_minus=39	max_right_plus=39	neg_log10_pos_hash_p_value=6.0	new_junction_coverage=0.06	new_junction_read_count=4	polymorphism_frequency=5.456e-02	pos_hash_score=3	prediction=polymorphism	reject=COVERAGE_EVENNESS_SKEW,FREQUENCY_CUTOFF	side_1_annotate_key=gene	side_1_continuation=0	side_1_coverage=0.91	side_1_overlap=5	side_1_possible_overlap_registers=238	side_1_read_count=65	side_1_redundant=0	side_2_annotate_key=gene	side_2_continuation=0	side_2_coverage=1.07	side_2_overlap=0	side_2_possible_overlap_registers=233	side_2_read_count=75	side_2_redundant=0	total_non_overlap_reads=3
JC	146	.	CP009273	1282540	-1	CP009273	1283013	1	0	alignment_overlap=20	coverage_minus=1	coverage_plus=2	flanking_left=251	flanking_right=251	frequency=1.765e-01	junction_possible_overlap_registers=218	key=CP009273__1282540__-1__CP009273__1282993__1__20____251__251__0__0	max_left=47	max_left_minus=20	max_left_plus=47	max_min_left=47	max_min_left_minus=20	max_min_left_plus=47	max_min_right=0	max_min_right_minus=0	max_min_right_plus=0	max_pos_hash_score=436	max_right=103	max_right_minus=89	max_right_plus=103	neg_log10_pos_hash_p_value=5.8	new_junction_coverage=0.09	new_junction_read_count=6	polymorphism_frequency=1.765e-01	pos_hash_score=3	prediction=polymorphism	reject=COVERAGE_EVENNESS_SKEW,FREQUENCY_CUTOFF	side_1_annotate_key=gene	side_1_continuation=0	side_1_coverage=0.34	side_1_overlap=20	side_1_possible_overlap_registers=238	side_1_read_count=24	side_1_redundant=0	side_2_annotate_key=gene	side_2_continuation=0	side_2_coverage=0.52	side_2_overlap=0	side_2_possible_overlap_registers=218	side_2_read_count=34	side_2_redundant=0	total_non_overlap_reads=3
JC	147	.	CP009273	1314756	-1	CP009273	1315874	1	0	alignment_overlap=11	coverage_minus=2	coverage_plus=2	flanking_left=251	flanking_right=251	frequency=1.015e-01	junction_possible_overlap_registers=227	key=CP009273__1314756__-1__CP009273__1315863__1__11____251__251__0__0	max_left=235	max_left_minus=235	max_left_plus=168	max_min_left=0	max_min_left_minus=0	max_min_left_plus=0	max_min_right=91	max_min_right_minus=22	max_min_right_plus=91	max_pos_hash_score=454	max_right=91	max_right_minus=22	max_right_plus=91	neg_log10_pos_hash_p_value=5.4	new_junction_coverage=0.06	new_junction_read_count=4	polymorphism_frequency=1.015e-01	pos_hash_score=4	prediction=polymorphism	reject=COVERAGE_EVENNESS_SKEW,FREQUENCY_CUTOFF	side_1_annotate_key=gene	side_1_continuation=0	side_1_coverage=0.35	side_1_overlap=11	side_1_possible_overlap_registers=238	side_1_read_count=25	side_1_redundant=0	side_2_annotate_key=gene	side_2_continuation=0	side_2_coverage=0.69	side_2_overlap=0	side_2_possible_overlap_registers=227	side_2_read_count=47	side_2_redundant=0	total_non_overlap_reads=4
JC	148	.	CP009273	1490433	-1	CP009273	1491304	1	0	alignment_overlap=13	coverage_minus=1	coverage_plus=7	flanking_left=251	flanking_right=251	frequency=1.108e-01	junction_possible_overlap_registers=225	key=CP009273__1490433__-1__CP009273__1491291__1__13____251__251__0__0	max_left=91	max_left_minus=91	max_left_plus=91	max_min_left=79	max_min_left_minus=0	max_min_left_plus=79	max_min_right=22	max_min_right_minus=3	max_min_right_plus=22	max_pos_hash_score=450	max_right=229	max_right_minus=3	max_right_plus=229	neg_log10_pos_hash_p_value=4.6	new_junction_coverage=0.12	new_junction_read_count=8	polymorphism_frequency=1.108e-01	pos_hash_score=6	prediction=polymorphism	reject=COVERAGE_EVENNESS_SKEW,FREQUENCY_CUTOFF	side_1_annotate_key=gene	side_1_continuation=0	side_1_coverage=0.92	side_1_overlap=13	side_1_possible_overlap_registers=238	side_1_read_count=66	side_1_redundant=0	side_2_annotate_key=gene	side_2_continuation=0	side_2_coverage=0.97	side_2_overlap=0	side_2_possible_overlap_registers=225	side_2_read_count=66	side_2_redundant=0	total_non_overlap_reads=8
JC	149	.	CP009273	1534205	-1	CP009273	1534907	1	0	alignment_overlap=9	coverage_minus=2	coverage_plus=1	flanking_left=251	flanking_right=251	frequency=4.341e-02	junction_possible_overlap_registers=229	key=CP009273__1534205__-1__CP009273__1534898__1__9____251__251__0__0	max_left=40	max_left_minus=40	max_left_plus=40	max_min_left=40	max_min_left_minus=40	max_min_left_plus=40	max_min_right=0	max_min_right_minus=0	max_min_right_plus=0	max_pos_hash_score=458	max_right=102	max_right_minus=84	max_right_plus=102	neg_log10_pos_hash_p_value=5.9	new_junction_coverage=0.04	new_junction_read_count=3	polymorphism_frequency=4.341e-02	pos_hash_score=3	prediction=polymorphism	reject=COVERAGE_EVENNESS_SKEW,FREQUENCY_CUTOFF	side_1_annotate_key=gene	side_1_continuation=0	side_1_coverage=1.03	side_1_overlap=9	side_1_possible_overlap_registers=238	side_1_read_count=74	side_1_redundant=0	side_2_annotate_key=gene	side_2_continuation=0	side_2_coverage=0.89	side_2_overlap=0	side_2_possible_overlap_registers=229	side_2_read_count=61	side_2_redundant=0	total_non_overlap_reads=3
JC	150	.	CP009273	1548523	-1	CP009273	1549436	1	0	alignment_overlap=10	coverage_minus=3	coverage_plus=1	flanking_left=251	flanking_right=251	frequency=5.159e-02	junction_possible_overlap_registers=228	key=CP009273__1548523__-1__CP009273__1549426__1__10____251__251__0__0	max_left=140	max_left_minus=140	max_left_plus=23	max_min_left=23	max_min_left_minus=0	max_min_left_plus=23	max_min_right=62	max_min_right_minus=62	max_min_right_plus=0	max_pos_hash_score=456	max_right=77	max_right_minus=62	max_right_plus=77	neg_log10_pos_hash_p_value=5.9	new_junction_coverage=0.06	new_junction_read_count=4	polymorphism_frequency=5.159e-02	pos_hash_score=3	prediction=polymorphism	reject=COVERAGE_EVENNESS_SKEW,FREQUENCY_CUTOFF	side_1_annotate_key=gene	side_1_continuation=0	side_1_coverage=0.98	side_1_overlap=10	side_1_possible_overlap_registers=238	side_1_read_count=70	side_1_redundant=0	side_2_annotate_key=gene	side_2_continuation=0	side_2_coverage=1.17	side_2_overlap=0	side_2_possible_overlap_registers=228	side_2_read_count=80	side_2_redundant=0	total_non_overlap_reads=4
JC	151	.	CP009273	1589674	-1	CP009273	1590581	1	0	alignment_overlap=10	coverage_minus=2	coverage_plus=1	flanking_left=251	flanking_right=251	frequency=3.315e-02	junction_possible_overlap_registers=228	key=CP009273__1589674__-1__CP009273__1590571__1__10____251__251__0__0	max_left=194	max_left_minus=194	max_left_plus=153	max_min_left=0	max_min_left_minus=0	max_min_left_plus=0	max_min_right=88	max_min_right_minus=21	max_min_right_plus=88	max_pos_hash_score=456	max_right=88	max_right_minus=21	max_right_plus=88	neg_log10_pos_hash_p_value=5.9	new_junction_coverage=0.04	new_junction_read_count=3	polymorphism_frequency=3.315e-02	pos_hash_score=3	prediction=polymorphism	reject=COVERAGE_EVENNESS_SKEW,FREQUENCY_CUTOFF	side_1_annotate_key=gene	side_1_continuation=0	side_1_coverage=0.99	side_1_overlap=10	side_1_possible_overlap_registers=238	side_1_read_count=71	side_1_redundant=0	side_2_annotate_key=gene	side_2_continuation=0	side_2_coverage=1.56	side_2_overlap=0	side_2_possible_overlap_registers=228	side_2_read_count=107	side_2_redundant=0	total_non_overlap_reads=3
JC	152	.	CP009273	1591056	-1	CP009273	1591834	1	0	alignment_overlap=10	coverage_minus=3	coverage_plus=6	flanking_left=251	flanking_right=251	frequency=8.028e-02	junction_possible_overlap_registers=228	key=CP009273__1591056__-1__CP009273__1591824__1__10____251__251__0__0	max_left=203	max_left_minus=203	max_left_plus=182	max_min_left=24	max_min_left_minus=0	max_min_left_plus=24	max_min_right=59	max_min_right_minus=58	max_min_right_plus=59	max_pos_hash_score=456	max_right=209	max_right_minus=58	max_right_plus=209	neg_log10_pos_hash_p_value=4.0	new_junction_coverage=0.15	new_junction_read_count=10	polymorphism_frequency=8.028e-02	pos_hash_score=8	prediction=polymorphism	reject=COVERAGE_EVENNESS_SKEW,FREQUENCY_CUTOFF	side_1_annotate_key=gene	side_1_continuation=0	side_1_coverage=1.62	side_1_overlap=10	side_1_possible_overlap_registers=238	side_1_read_count=116	side_1_redundant=0	side_2_annotate_key=gene	side_2_continuation=0	side_2_coverage=1.72	side_2_overlap=0	side_2_possible_overlap_registers=228	side_2_read_count=118	side_2_redundant=0	total_non_overlap_reads=9
JC	153	.	CP009273	1600289	-1	CP009273	1601057	1	0	alignment_overlap=13	coverage_minus=6	coverage_plus=3	flanking_left=251	flanking_right=251	frequency=1.226e-01	junction_possible_overlap_registers=225	key=CP009273__1600289__-1__CP009273__1601044__1__13____251__251__0__0	max_left=226	max_left_minus=226	max_left_plus=45	max_min_left=45	max_min_left_minus=17	max_min_left_plus=45	max_min_right=54	max_min_right_minus=54	max_min_right_plus=0	max_pos_hash_score=450	max_right=222	max_right_minus=221	max_right_plus=222	neg_log10_pos_hash_p_value=3.7	new_junction_coverage=0.13	new_junction_read_count=9	polymorphism_frequency=1.226e-01	pos_hash_score=9	prediction=polymorphism	reject=COVERAGE_EVENNESS_SKEW,FREQUENCY_CUTOFF	side_1_annotate_key=gene	side_1_continuation=0	side_1_coverage=0.82	side_1_overlap=13	side_1_possible_overlap_registers=238	side_1_read_count=59	side_1_redundant=0	side_2_annotate_key=gene	side_2_continuation=0	side_2_coverage=1.08	side_2_overlap=0	side_2_possible_overlap_registers=225	side_2_read_count=73	side_2_redundant=0	total_non_overlap_reads=9
JC	154	.	CP009273	1679333	-1	CP009273	1680555	1	0	alignment_overlap=10	coverage_minus=1	coverage_plus=3	flanking_left=251	flanking_right=251	frequency=6.686e-02	junction_possible_overlap_registers=228	key=CP009273__1679333__-1__CP009273__1680545__1__10____251__251__0__0	max_left=189	max_left_minus=8	max_left_plus=189	max_min_left=33	max_min_left_minus=8	max_min_left_plus=33	max_min_right=52	max_min_right_minus=0	max_min_right_plus=52	max_pos_hash_score=456	max_right=62	max_right_minus=54	max_right_plus=62	neg_log10_pos_hash_p_value=5.4	new_junction_coverage=0.06	new_junction_read_count=4	polymorphism_frequency=6.686e-02	pos_hash_score=4	prediction=polymorphism	reject=COVERAGE_EVENNESS_SKEW,FREQUENCY_CUTOFF	side_1_annotate_key=gene	side_1_continuation=0	side_1_coverage=0.78	side_1_overlap=10	side_1_possible_overlap_registers=238	side_1_read_count=56	side_1_redundant=0	side_2_annotate_key=gene	side_2_continuation=0	side_2_coverage=0.85	side_2_overlap=0	side_2_possible_overlap_registers=228	side_2_read_count=58	side_2_redundant=0	total_non_overlap_reads=4
JC	155	.	CP009273	1687782	-1	CP009273	1688712	1	0	alignment_overlap=9	coverage_minus=2	coverage_plus=2	flanking_left=251	flanking_right=251	frequency=5.892e-02	junction_possible_overlap_registers=229	key=CP009273__1687782__-1__CP009273__1688703__1__9____251__251__0__0	max_left=34	max_left_minus=34	max_left_plus=33	max_min_left=34	max_min_left_minus=34	max_min_left_plus=33	max_min_right=4	max_min_right_minus=4	max_min_right_plus=0	max_pos_hash_score=458	max_right=74	max_right_minus=44	max_right_plus=74	neg_log10_pos_hash_p_value=5.4	new_junction_coverage=0.06	new_junction_read_count=4	polymorphism_frequency=5.892e-02	pos_hash_score=4	prediction=polymorphism	reject=COVERAGE_EVENNESS_SKEW,FREQUENCY_CUTOFF	side_1_annotate_key=gene	side_1_continuation=0	side_1_coverage=0.82	side_1_overlap=9	side_1_possible_overlap_registers=238	side_1_read_count=59	side_1_redundant=0	side_2_annotate_key=gene	side_2_continuation=0	side_2_coverage=1.03	side_2_overlap=0	side_2_possible_overlap_registers=229	side_2_read_count=71	side_2_redundant=0	total_non_overlap_reads=4
JC	156	.	CP009273	1722713	-1	CP009273	1723955	1	0	alignment_overlap=12	coverage_minus=2	coverage_plus=1	flanking_left=251	flanking_right=251	frequency=3.959e-02	junction_possible_overlap_registers=226	key=CP009273__1722713__-1__CP009273__1723943__1__12____251__251__0__0	max_left=60	max_left_minus=60	max_left_plus=31	max_min_left=60	max_min_left_minus=60	max_min_left_plus=31	max_min_right=0	max_min_right_minus=0	max_min_right_plus=0	max_pos_hash_score=452	max_right=82	max_right_minus=82	max_right_plus=36	neg_log10_pos_hash_p_value=5.9	new_junction_coverage=0.04	new_junction_read_count=3	polymorphism_frequency=3.959e-02	pos_hash_score=3	prediction=polymorphism	reject=COVERAGE_EVENNESS_SKEW,FREQUENCY_CUTOFF	side_1_annotate_key=gene	side_1_continuation=0	side_1_coverage=1.23	side_1_overlap=12	side_1_possible_overlap_registers=238	side_1_read_count=88	side_1_redundant=0	side_2_annotate_key=gene	side_2_continuation=0	side_2_coverage=0.91	side_2_overlap=0	side_2_possible_overlap_registers=226	side_2_read_count=62	side_2_redundant=0	total_non_overlap_reads=3
JC	157	.	CP009273	1774178	-1	CP009273	1774942	1	0	alignment_overlap=11	coverage_minus=1	coverage_plus=3	flanking_left=251	flanking_right=251	frequency=4.832e-02	junction_possible_overlap_registers=227	key=CP009273__1774178__-1__CP009273__1774931__1__11____251__251__0__0	max_left=90	max_left_minus=90	max_left_plus=90	max_min_left=16	max_min_left_minus=0	max_min_left_plus=16	max_min_right=58	max_min_right_minus=57	max_min_right_plus=58	max_pos_hash_score=454	max_right=227	max_right_minus=57	max_right_plus=227	neg_log10_pos_hash_p_value=5.4	new_junction_coverage=0.06	new_junction_read_count=4	polymorphism_frequency=4.832e-02	pos_hash_score=4	prediction=polymorphism	reject=COVERAGE_EVENNESS_SKEW,FREQUENCY_CUTOFF	side_1_annotate_key=gene	side_1_continuation=0	side_1_coverage=1.03	side_1_overlap=11	side_1_possible_overlap_registers=238	side_1_read_count=74	side_1_redundant=0	side_2_annotate_key=gene	side_2_continuation=0	side_2_coverage=1.27	side_2_overlap=0	side_2_possible_overlap_registers=227	side_2_read_count=87	side_2_redundant=0	total_non_overlap_reads=4
JC	158	.	CP009273	1788471	-1	CP009273	1789317	1	0	alignment_overlap=10	coverage_minus=1	coverage_plus=2	flanking_left=251	flanking_right=251	frequency=6.393e-02	junction_possible_overlap_registers=228	key=CP009273__1788471__-1__CP009273__1789307__1__10____251__251__0__0	max_left=193	max_left_minus=104	max_left_plus=193	max_min_left=0	max_min_left_minus=0	max_min_left_plus=0	max_min_right=92	max_min_right_minus=92	max_min_right_plus=92	max_pos_hash_score=456	max_right=92	max_right_minus=92	max_right_plus=92	neg_log10_pos_hash_p_value=5.9	new_junction_coverage=0.06	new_junction_read_count=4	polymorphism_frequency=6.393e-02	pos_hash_score=3	prediction=polymorphism	reject=COVERAGE_EVENNESS_SKEW,FREQUENCY_CUTOFF	side_1_annotate_key=gene	side_1_continuation=0	side_1_coverage=0.95	side_1_overlap=10	side_1_possible_overlap_registers=238	side_1_read_count=68	side_1_redundant=0	side_2_annotate_key=gene	side_2_continuation=0	side_2_coverage=0.76	side_2_overlap=0	side_2_possible_overlap_registers=228	side_2_read_count=52	side_2_redundant=0	total_non_overlap_reads=3
JC	159	.	CP009273	1790280	-1	CP009273	1791109	1	0	alignment_overlap=13	coverage_minus=3	coverage_plus=2	flanking_left=251	flanking_right=251	frequency=1.147e-01	junction_possible_overlap_registers=225	key=CP009273__1790280__-1__CP009273__1791096__1__13____251__251__0__0	max_left=195	max_left_minus=195	max_left_plus=52	max_min_left=52	max_min_left_minus=52	max_min_left_plus=52	max_min_right=17	max_min_right_minus=17	max_min_right_plus=0	max_pos_hash_score=450	max_right=61	max_right_minus=61	max_right_plus=61	neg_log10_pos_hash_p_value=5.0	new_junction_coverage=0.10	new_junction_read_count=7	polymorphism_frequency=1.147e-01	pos_hash_score=5	prediction=polymorphism	reject=COVERAGE_EVENNESS_SKEW,FREQUENCY_CUTOFF	side_1_annotate_key=gene	side_1_continuation=0	side_1_coverage=0.75	side_1_overlap=13	side_1_possible_overlap_registers=238	side_1_read_count=54	side_1_redundant=0	side_2_annotate_key=gene	side_2_continuation=0	side_2_coverage=0.84	side_2_overlap=0	side_2_possible_overlap_registers=225	side_2_read_count=57	side_2_redundant=0	total_non_overlap_reads=5
JC	160	.	CP009273	1869650	-1	CP009273	1870936	1	0	alignment_overlap=8	coverage_minus=2	coverage_plus=2	flanking_left=251	flanking_right=251	frequency=4.623e-02	junction_possible_overlap_registers=230	key=CP009273__1869650__-1__CP009273__1870928__1__8____251__251__0__0	max_left=131	max_left_minus=131	max_left_plus=131	max_min_left=37	max_min_left_minus=37	max_min_left_plus=36	max_min_right=5	max_min_right_minus=5	max_min_right_plus=5	max_pos_hash_score=460	max_right=91	max_right_minus=91	max_right_plus=91	neg_log10_pos_hash_p_value=5.5	new_junction_coverage=0.06	new_junction_read_count=4	polymorphism_frequency=4.623e-02	pos_hash_score=4	prediction=polymorphism	reject=COVERAGE_EVENNESS_SKEW,FREQUENCY_CUTOFF	side_1_annotate_key=gene	side_1_continuation=0	side_1_coverage=1.23	side_1_overlap=8	side_1_possible_overlap_registers=238	side_1_read_count=88	side_1_redundant=0	side_2_annotate_key=gene	side_2_continuation=0	side_2_coverage=1.16	side_2_overlap=0	side_2_possible_overlap_registers=230	side_2_read_count=80	side_2_redundant=0	total_non_overlap_reads=4
JC	161	.	CP009273	1931507	-1	CP009273	1932544	1	0	alignment_overlap=11	coverage_minus=1	coverage_plus=2	flanking_left=251	flanking_right=251	frequency=4.409e-02	junction_possible_overlap_registers=227	key=CP009273__1931507__-1__CP009273__1932533__1__11____251__251__0__0	max_left=107	max_left_minus=107	max_left_plus=106	max_min_left=23	max_min_left_minus=0	max_min_left_plus=23	max_min_right=55	max_min_right_minus=55	max_min_right_plus=55	max_pos_hash_score=454	max_right=95	max_right_minus=55	max_right_plus=95	neg_log10_pos_hash_p_value=5.9	new_junction_coverage=0.04	new_junction_read_count=3	polymorphism_frequency=4.409e-02	pos_hash_score=3	prediction=polymorphism	reject=COVERAGE_EVENNESS_SKEW,FREQUENCY_CUTOFF	side_1_annotate_key=gene	side_1_continuation=0	side_1_coverage=0.88	side_1_overlap=11	side_1_possible_overlap_registers=238	side_1_read_count=63	side_1_redundant=0	side_2_annotate_key=gene	side_2_continuation=0	side_2_coverage=1.02	side_2_overlap=0	side_2_possible_overlap_registers=227	side_2_read_count=70	side_2_redundant=0	total_non_overlap_reads=3
JC	162	.	CP009273	1990827	-1	CP009273	1991812	1	0	alignment_overlap=11	coverage_minus=3	coverage_plus=3	flanking_left=251	flanking_right=251	frequency=9.506e-02	junction_possible_overlap_registers=227	key=CP009273__1990827__-1__CP009273__1991801__1__11____251__251__0__0	max_left=194	max_left_minus=194	max_left_plus=53	max_min_left=103	max_min_left_minus=103	max_min_left_plus=21	max_min_right=40	max_min_right_minus=36	max_min_right_plus=40	max_pos_hash_score=454	max_right=219	max_right_minus=135	max_right_plus=219	neg_log10_pos_hash_p_value=4.6	new_junction_coverage=0.10	new_junction_read_count=7	polymorphism_frequency=9.506e-02	pos_hash_score=6	prediction=polymorphism	reject=COVERAGE_EVENNESS_SKEW,FREQUENCY_CUTOFF	side_1_annotate_key=gene	side_1_continuation=0	side_1_coverage=0.82	side_1_overlap=11	side_1_possible_overlap_registers=238	side_1_read_count=59	side_1_redundant=0	side_2_annotate_key=gene	side_2_continuation=0	side_2_coverage=1.13	side_2_overlap=0	side_2_possible_overlap_registers=227	side_2_read_count=77	side_2_redundant=0	total_non_overlap_reads=6
JC	163	.	CP009273	2034652	-1	CP009273	2034653	1	-5	alignment_overlap=-5	coverage_minus=2	coverage_plus=1	flanking_left=251	flanking_right=251	frequency=NA	junction_possible_overlap_registers=233	key=CP009273__2034652__-1__CP009273__2034653__1__-5__CCTAT__251__251__0__0	max_left=201	max_left_minus=201	max_left_plus=62	max_min_left=62	max_min_left_minus=0	max_min_left_plus=62	max_min_right=79	max_min_right_minus=79	max_min_right_plus=0	max_pos_hash_score=452	max_right=184	max_right_minus=79	max_right_plus=184	neg_log10_pos_hash_p_value=5.9	new_junction_coverage=0.04	new_junction_read_count=3	polymorphism_frequency=NA	pos_hash_score=3	prediction=unknown	reject=COVERAGE_EVENNESS_SKEW	side_1_annotate_key=repeat	side_1_continuation=7	side_1_coverage=NA	side_1_overlap=0	side_1_read_count=NA	side_1_redundant=0	side_2_annotate_key=repeat	side_2_continuation=0	side_2_coverage=NA	side_2_overlap=0	side_2_possible_overlap_registers=NA	side_2_read_count=NA	side_2_redundant=0	total_non_overlap_reads=3	unique_read_sequence=CCTAT
JC	164	.	CP009273	2079448	-1	CP009273	2080139	1	0	alignment_overlap=11	coverage_minus=5	coverage_plus=4	flanking_left=251	flanking_right=251	frequency=1.082e-01	junction_possible_overlap_registers=227	key=CP009273__2079448__-1__CP009273__2080128__1__11____251__251__0__0	max_left=158	max_left_minus=158	max_left_plus=79	max_min_left=79	max_min_left_minus=42	max_min_left_plus=79	max_min_right=108	max_min_right_minus=108	max_min_right_plus=0	max_pos_hash_score=454	max_right=167	max_right_minus=167	max_right_plus=167	neg_log10_pos_hash_p_value=3.7	new_junction_coverage=0.13	new_junction_read_count=9	polymorphism_frequency=1.082e-01	pos_hash_score=9	prediction=polymorphism	reject=COVERAGE_EVENNESS_SKEW,FREQUENCY_CUTOFF	side_1_annotate_key=gene	side_1_continuation=0	side_1_coverage=1.10	side_1_overlap=11	side_1_possible_overlap_registers=238	side_1_read_count=79	side_1_redundant=0	side_2_annotate_key=gene	side_2_continuation=0	side_2_coverage=1.07	side_2_overlap=0	side_2_possible_overlap_registers=227	side_2_read_count=73	side_2_redundant=0	total_non_overlap_reads=9
JC	165	.	CP009273	2112944	-1	CP009273	2113551	1	0	alignment_overlap=12	coverage_minus=3	coverage_plus=5	flanking_left=251	flanking_right=251	frequency=1.648e-01	junction_possible_overlap_registers=226	key=CP009273__2112944__-1__CP009273__2113539__1__12____251__251__0__0	max_left=209	max_left_minus=209	max_left_plus=47	max_min_left=66	max_min_left_minus=66	max_min_left_plus=25	max_min_right=31	max_min_right_minus=30	max_min_right_plus=31	max_pos_hash_score=452	max_right=214	max_right_minus=77	max_right_plus=214	neg_log10_pos_hash_p_value=4.0	new_junction_coverage=0.16	new_junction_read_count=11	polymorphism_frequency=1.648e-01	pos_hash_score=8	prediction=polymorphism	reject=COVERAGE_EVENNESS_SKEW,FREQUENCY_CUTOFF	side_1_annotate_key=gene	side_1_continuation=0	side_1_coverage=0.70	side_1_overlap=12	side_1_possible_overlap_registers=238	side_1_read_count=50	side_1_redundant=0	side_2_annotate_key=gene	side_2_continuation=0	side_2_coverage=0.94	side_2_overlap=0	side_2_possible_overlap_registers=226	side_2_read_count=64	side_2_redundant=0	total_non_overlap_reads=8
JC	166	.	CP009273	2114147	-1	CP009273	2115261	1	0	alignment_overlap=12	coverage_minus=2	coverage_plus=2	flanking_left=251	flanking_right=251	frequency=7.077e-02	junction_possible_overlap_registers=226	key=CP009273__2114147__-1__CP009273__2115249__1__12____251__251__0__0	max_left=169	max_left_minus=169	max_left_plus=169	max_min_left=14	max_min_left_minus=0	max_min_left_plus=14	max_min_right=85	max_min_right_minus=85	max_min_right_plus=62	max_pos_hash_score=452	max_right=85	max_right_minus=85	max_right_plus=62	neg_log10_pos_hash_p_value=5.4	new_junction_coverage=0.07	new_junction_read_count=5	polymorphism_frequency=7.077e-02	pos_hash_score=4	prediction=polymorphism	reject=COVERAGE_EVENNESS_SKEW,FREQUENCY_CUTOFF	side_1_annotate_key=gene	side_1_continuation=0	side_1_coverage=1.30	side_1_overlap=12	side_1_possible_overlap_registers=238	side_1_read_count=93	side_1_redundant=0	side_2_annotate_key=gene	side_2_continuation=0	side_2_coverage=0.63	side_2_overlap=0	side_2_possible_overlap_registers=226	side_2_read_count=43	side_2_redundant=0	total_non_overlap_reads=4
JC	167	.	CP009273	2123988	-1	CP009273	2124818	1	0	alignment_overlap=11	coverage_minus=2	coverage_plus=1	flanking_left=251	flanking_right=251	frequency=4.588e-02	junction_possible_overlap_registers=227	key=CP009273__2123988__-1__CP009273__2124807__1__11____251__251__0__0	max_left=94	max_left_minus=94	max_left_plus=54	max_min_left=94	max_min_left_minus=94	max_min_left_plus=54	max_min_right=2	max_min_right_minus=2	max_min_right_plus=0	max_pos_hash_score=454	max_right=146	max_right_minus=146	max_right_plus=116	neg_log10_pos_hash_p_value=5.9	new_junction_coverage=0.04	new_junction_read_count=3	polymorphism_frequency=4.588e-02	pos_hash_score=3	prediction=polymorphism	reject=COVERAGE_EVENNESS_SKEW,FREQUENCY_CUTOFF	side_1_annotate_key=gene	side_1_continuation=0	side_1_coverage=0.98	side_1_overlap=11	side_1_possible_overlap_registers=238	side_1_read_count=70	side_1_redundant=0	side_2_annotate_key=gene	side_2_continuation=0	side_2_coverage=0.85	side_2_overlap=0	side_2_possible_overlap_registers=227	side_2_read_count=58	side_2_redundant=0	total_non_overlap_reads=3
JC	168	.	CP009273	2154506	-1	CP009273	2155626	1	0	alignment_overlap=12	coverage_minus=2	coverage_plus=1	flanking_left=251	flanking_right=251	frequency=4.995e-02	junction_possible_overlap_registers=226	key=CP009273__2154506__-1__CP009273__2155614__1__12____251__251__0__0	max_left=149	max_left_minus=149	max_left_plus=39	max_min_left=40	max_min_left_minus=40	max_min_left_plus=39	max_min_right=83	max_min_right_minus=83	max_min_right_plus=0	max_pos_hash_score=452	max_right=83	max_right_minus=83	max_right_plus=66	neg_log10_pos_hash_p_value=5.9	new_junction_coverage=0.04	new_junction_read_count=3	polymorphism_frequency=4.995e-02	pos_hash_score=3	prediction=polymorphism	reject=COVERAGE_EVENNESS_SKEW,FREQUENCY_CUTOFF	side_1_annotate_key=gene	side_1_continuation=0	side_1_coverage=1.07	side_1_overlap=12	side_1_possible_overlap_registers=238	side_1_read_count=77	side_1_redundant=0	side_2_annotate_key=gene	side_2_continuation=0	side_2_coverage=0.60	side_2_overlap=0	side_2_possible_overlap_registers=226	side_2_read_count=41	side_2_redundant=0	total_non_overlap_reads=3
JC	169	.	CP009273	2195911	-1	CP009273	2196783	1	0	alignment_overlap=9	coverage_minus=2	coverage_plus=2	flanking_left=251	flanking_right=251	frequency=6.578e-02	junction_possible_overlap_registers=229	key=CP009273__2195911__-1__CP009273__2196774__1__9____251__251__0__0	max_left=114	max_left_minus=114	max_left_plus=114	max_min_left=50	max_min_left_minus=0	max_min_left_plus=50	max_min_right=45	max_min_right_minus=3	max_min_right_plus=45	max_pos_hash_score=458	max_right=59	max_right_minus=3	max_right_plus=59	neg_log10_pos_hash_p_value=5.4	new_junction_coverage=0.06	new_junction_read_count=4	polymorphism_frequency=6.578e-02	pos_hash_score=4	prediction=polymorphism	reject=COVERAGE_EVENNESS_SKEW,FREQUENCY_CUTOFF	side_1_annotate_key=gene	side_1_continuation=0	side_1_coverage=0.88	side_1_overlap=9	side_1_possible_overlap_registers=238	side_1_read_count=63	side_1_redundant=0	side_2_annotate_key=gene	side_2_continuation=0	side_2_coverage=0.77	side_2_overlap=0	side_2_possible_overlap_registers=229	side_2_read_count=53	side_2_redundant=0	total_non_overlap_reads=4
JC	170	.	CP009273	2224717	-1	CP009273	2225969	1	0	alignment_overlap=10	coverage_minus=2	coverage_plus=2	flanking_left=251	flanking_right=251	frequency=5.586e-02	junction_possible_overlap_registers=228	key=CP009273__2224717__-1__CP009273__2225959__1__10____251__251__0__0	max_left=177	max_left_minus=177	max_left_plus=151	max_min_left=0	max_min_left_minus=0	max_min_left_plus=0	max_min_right=113	max_min_right_minus=95	max_min_right_plus=113	max_pos_hash_score=456	max_right=113	max_right_minus=95	max_right_plus=113	neg_log10_pos_hash_p_value=5.4	new_junction_coverage=0.06	new_junction_read_count=4	polymorphism_frequency=5.586e-02	pos_hash_score=4	prediction=polymorphism	reject=COVERAGE_EVENNESS_SKEW,FREQUENCY_CUTOFF	side_1_annotate_key=gene	side_1_continuation=0	side_1_coverage=0.92	side_1_overlap=10	side_1_possible_overlap_registers=238	side_1_read_count=66	side_1_redundant=0	side_2_annotate_key=gene	side_2_continuation=0	side_2_coverage=1.05	side_2_overlap=0	side_2_possible_overlap_registers=228	side_2_read_count=72	side_2_redundant=0	total_non_overlap_reads=4
JC	171	.	CP009273	2241649	-1	CP009273	2242615	1	0	alignment_overlap=12	coverage_minus=2	coverage_plus=1	flanking_left=251	flanking_right=251	frequency=3.395e-02	junction_possible_overlap_registers=226	key=CP009273__2241649__-1__CP009273__2242603__1__12____251__251__0__0	max_left=86	max_left_minus=86	max_left_plus=54	max_min_left=54	max_min_left_minus=54	max_min_left_plus=54	max_min_right=4	max_min_right_minus=4	max_min_right_plus=0	max_pos_hash_score=452	max_right=182	max_right_minus=182	max_right_plus=182	neg_log10_pos_hash_p_value=5.9	new_junction_coverage=0.04	new_junction_read_count=3	polymorphism_frequency=3.395e-02	pos_hash_score=3	prediction=polymorphism	reject=COVERAGE_EVENNESS_SKEW,FREQUENCY_CUTOFF	side_1_annotate_key=gene	side_1_continuation=0	side_1_coverage=1.19	side_1_overlap=12	side_1_possible_overlap_registers=238	side_1_read_count=85	side_1_redundant=0	side_2_annotate_key=gene	side_2_continuation=0	side_2_coverage=1.32	side_2_overlap=0	side_2_possible_overlap_registers=226	side_2_read_count=90	side_2_redundant=0	total_non_overlap_reads=3
JC	172	.	CP009273	2387859	-1	CP009273	2389151	1	0	alignment_overlap=9	coverage_minus=2	coverage_plus=2	flanking_left=251	flanking_right=251	frequency=5.115e-02	junction_possible_overlap_registers=229	key=CP009273__2387859__-1__CP009273__2389142__1__9____251__251__0__0	max_left=226	max_left_minus=226	max_left_plus=122	max_min_left=0	max_min_left_minus=0	max_min_left_plus=0	max_min_right=120	max_min_right_minus=36	max_min_right_plus=120	max_pos_hash_score=458	max_right=120	max_right_minus=36	max_right_plus=120	neg_log10_pos_hash_p_value=5.4	new_junction_coverage=0.06	new_junction_read_count=4	polymorphism_frequency=5.115e-02	pos_hash_score=4	prediction=polymorphism	reject=COVERAGE_EVENNESS_SKEW,FREQUENCY_CUTOFF	side_1_annotate_key=gene	side_1_continuation=0	side_1_coverage=0.96	side_1_overlap=9	side_1_possible_overlap_registers=238	side_1_read_count=69	side_1_redundant=0	side_2_annotate_key=gene	side_2_continuation=0	side_2_coverage=1.19	side_2_overlap=0	side_2_possible_overlap_registers=229	side_2_read_count=82	side_2_redundant=0	total_non_overlap_reads=4
JC	173	.	CP009273	2403363	-1	CP009273	2404043	1	0	alignment_overlap=9	coverage_minus=2	coverage_plus=3	flanking_left=251	flanking_right=251	frequency=5.996e-02	junction_possible_overlap_registers=229	key=CP009273__2403363__-1__CP009273__2404034__1__9____251__251__0__0	max_left=169	max_left_minus=169	max_left_plus=169	max_min_left=94	max_min_left_minus=94	max_min_left_plus=94	max_min_right=9	max_min_right_minus=9	max_min_right_plus=8	max_pos_hash_score=458	max_right=133	max_right_minus=133	max_right_plus=133	neg_log10_pos_hash_p_value=5.0	new_junction_coverage=0.07	new_junction_read_count=5	polymorphism_frequency=5.996e-02	pos_hash_score=5	prediction=polymorphism	reject=COVERAGE_EVENNESS_SKEW,FREQUENCY_CUTOFF	side_1_annotate_key=gene	side_1_continuation=0	side_1_coverage=1.19	side_1_overlap=9	side_1_possible_overlap_registers=238	side_1_read_count=85	side_1_redundant=0	side_2_annotate_key=gene	side_2_continuation=0	side_2_coverage=1.09	side_2_overlap=0	side_2_possible_overlap_registers=229	side_2_read_count=75	side_2_redundant=0	total_non_overlap_reads=5
JC	174	.	CP009273	2404040	-1	CP009273	2405056	1	0	alignment_overlap=9	coverage_minus=1	coverage_plus=2	flanking_left=251	flanking_right=251	frequency=3.657e-02	junction_possible_overlap_registers=229	key=CP009273__2404040__-1__CP009273__2405047__1__9____251__251__0__0	max_left=170	max_left_minus=24	max_left_plus=170	max_min_left=24	max_min_left_minus=24	max_min_left_plus=24	max_min_right=43	max_min_right_minus=0	max_min_right_plus=43	max_pos_hash_score=458	max_right=82	max_right_minus=82	max_right_plus=82	neg_log10_pos_hash_p_value=5.9	new_junction_coverage=0.04	new_junction_read_count=3	polymorphism_frequency=3.657e-02	pos_hash_score=3	prediction=polymorphism	reject=COVERAGE_EVENNESS_SKEW,FREQUENCY_CUTOFF	side_1_annotate_key=gene	side_1_continuation=0	side_1_coverage=1.09	side_1_overlap=9	side_1_possible_overlap_registers=238	side_1_read_count=78	side_1_redundant=0	side_2_annotate_key=gene	side_2_continuation=0	side_2_coverage=1.20	side_2_overlap=0	side_2_possible_overlap_registers=229	side_2_read_count=83	side_2_redundant=0	total_non_overlap_reads=3
JC	175	.	CP009273	2452382	-1	CP009273	2453119	1	0	alignment_overlap=11	coverage_minus=2	coverage_plus=2	flanking_left=251	flanking_right=251	frequency=7.766e-02	junction_possible_overlap_registers=227	key=CP009273__2452382__-1__CP009273__2453108__1__11____251__251__0__0	max_left=176	max_left_minus=176	max_left_plus=107	max_min_left=107	max_min_left_minus=79	max_min_left_plus=107	max_min_right=64	max_min_right_minus=64	max_min_right_plus=0	max_pos_hash_score=454	max_right=161	max_right_minus=161	max_right_plus=133	neg_log10_pos_hash_p_value=5.4	new_junction_coverage=0.06	new_junction_read_count=4	polymorphism_frequency=7.766e-02	pos_hash_score=4	prediction=polymorphism	reject=COVERAGE_EVENNESS_SKEW,FREQUENCY_CUTOFF	side_1_annotate_key=gene	side_1_continuation=0	side_1_coverage=0.60	side_1_overlap=11	side_1_possible_overlap_registers=238	side_1_read_count=43	side_1_redundant=0	side_2_annotate_key=gene	side_2_continuation=0	side_2_coverage=0.79	side_2_overlap=0	side_2_possible_overlap_registers=227	side_2_read_count=54	side_2_redundant=0	total_non_overlap_reads=4
JC	176	.	CP009273	2456359	-1	CP009273	2456360	1	-3	alignment_overlap=-3	coverage_minus=2	coverage_plus=35	flanking_left=251	flanking_right=251	frequency=1	junction_possible_overlap_registers=235	key=CP009273__2456359__-1__CP009273__2456360__1__-3__CCC__251__251__0__0	max_left=233	max_left_minus=103	max_left_plus=233	max_min_left=119	max_min_left_minus=13	max_min_left_plus=119	max_min_right=117	max_min_right_minus=22	max_min_right_plus=117	max_pos_hash_score=452	max_right=224	max_right_minus=130	max_right_plus=224	neg_log10_pos_hash_p_value=1.0	new_junction_coverage=0.62	new_junction_read_count=44	polymorphism_frequency=8.973e-01	pos_hash_score=27	prediction=consensus	side_1_annotate_key=gene	side_1_continuation=9	side_1_coverage=0.07	side_1_overlap=0	side_1_possible_overlap_registers=229	side_1_read_count=5	side_1_redundant=0	side_2_annotate_key=gene	side_2_continuation=0	side_2_coverage=0.07	side_2_overlap=0	side_2_possible_overlap_registers=238	side_2_read_count=5	side_2_redundant=0	total_non_overlap_reads=37	unique_read_sequence=CCC
JC	177	.	CP009273	2570750	-1	CP009273	2571492	1	0	alignment_overlap=11	coverage_minus=3	coverage_plus=3	flanking_left=251	flanking_right=251	frequency=9.029e-02	junction_possible_overlap_registers=227	key=CP009273__2570750__-1__CP009273__2571481__1__11____251__251__0__0	max_left=178	max_left_minus=178	max_left_plus=122	max_min_left=3	max_min_left_minus=0	max_min_left_plus=3	max_min_right=53	max_min_right_minus=49	max_min_right_plus=53	max_pos_hash_score=454	max_right=53	max_right_minus=49	max_right_plus=53	neg_log10_pos_hash_p_value=5.0	new_junction_coverage=0.09	new_junction_read_count=6	polymorphism_frequency=9.029e-02	pos_hash_score=5	prediction=polymorphism	reject=COVERAGE_EVENNESS_SKEW,FREQUENCY_CUTOFF	side_1_annotate_key=gene	side_1_continuation=0	side_1_coverage=0.94	side_1_overlap=11	side_1_possible_overlap_registers=238	side_1_read_count=67	side_1_redundant=0	side_2_annotate_key=gene	side_2_continuation=0	side_2_coverage=0.83	side_2_overlap=0	side_2_possible_overlap_registers=227	side_2_read_count=57	side_2_redundant=0	total_non_overlap_reads=6
JC	178	.	CP009273	2576408	-1	CP009273	2577302	1	0	alignment_overlap=10	coverage_minus=3	coverage_plus=2	flanking_left=251	flanking_right=251	frequency=6.625e-02	junction_possible_overlap_registers=228	key=CP009273__2576408__-1__CP009273__2577292__1__10____251__251__0__0	max_left=187	max_left_minus=187	max_left_plus=42	max_min_left=42	max_min_left_minus=0	max_min_left_plus=42	max_min_right=72	max_min_right_minus=72	max_min_right_plus=0	max_pos_hash_score=456	max_right=140	max_right_minus=72	max_right_plus=140	neg_log10_pos_hash_p_value=5.0	new_junction_coverage=0.07	new_junction_read_count=5	polymorphism_frequency=6.625e-02	pos_hash_score=5	prediction=polymorphism	reject=COVERAGE_EVENNESS_SKEW,FREQUENCY_CUTOFF	side_1_annotate_key=gene	side_1_continuation=0	side_1_coverage=1.02	side_1_overlap=10	side_1_possible_overlap_registers=238	side_1_read_count=73	side_1_redundant=0	side_2_annotate_key=gene	side_2_continuation=0	side_2_coverage=1.03	side_2_overlap=0	side_2_possible_overlap_registers=228	side_2_read_count=71	side_2_redundant=0	total_non_overlap_reads=5
JC	179	.	CP009273	2597882	-1	CP009273	2599147	1	0	alignment_overlap=10	coverage_minus=1	coverage_plus=2	flanking_left=251	flanking_right=251	frequency=5.429e-02	junction_possible_overlap_registers=228	key=CP009273__2597882__-1__CP009273__2599137__1__10____251__251__0__0	max_left=90	max_left_minus=90	max_left_plus=90	max_min_left=10	max_min_left_minus=0	max_min_left_plus=10	max_min_right=28	max_min_right_minus=28	max_min_right_plus=28	max_pos_hash_score=456	max_right=117	max_right_minus=28	max_right_plus=117	neg_log10_pos_hash_p_value=5.9	new_junction_coverage=0.04	new_junction_read_count=3	polymorphism_frequency=5.429e-02	pos_hash_score=3	prediction=polymorphism	reject=COVERAGE_EVENNESS_SKEW,FREQUENCY_CUTOFF	side_1_annotate_key=gene	side_1_continuation=0	side_1_coverage=0.82	side_1_overlap=10	side_1_possible_overlap_registers=238	side_1_read_count=59	side_1_redundant=0	side_2_annotate_key=gene	side_2_continuation=0	side_2_coverage=0.70	side_2_overlap=0	side_2_possible_overlap_registers=228	side_2_read_count=48	side_2_redundant=0	total_non_overlap_reads=3
JC	180	.	CP009273	2629839	-1	CP009273	2630449	1	0	alignment_overlap=10	coverage_minus=6	coverage_plus=5	flanking_left=251	flanking_right=251	frequency=1.235e-01	junction_possible_overlap_registers=228	key=CP009273__2629839__-1__CP009273__2630439__1__10____251__251__0__0	max_left=214	max_left_minus=214	max_left_plus=35	max_min_left=35	max_min_left_minus=20	max_min_left_plus=35	max_min_right=52	max_min_right_minus=52	max_min_right_plus=0	max_pos_hash_score=456	max_right=206	max_right_minus=52	max_right_plus=206	neg_log10_pos_hash_p_value=3.2	new_junction_coverage=0.17	new_junction_read_count=12	polymorphism_frequency=1.235e-01	pos_hash_score=11	prediction=polymorphism	reject=COVERAGE_EVENNESS_SKEW,FREQUENCY_CUTOFF	side_1_annotate_key=gene	side_1_continuation=0	side_1_coverage=1.21	side_1_overlap=10	side_1_possible_overlap_registers=238	side_1_read_count=87	side_1_redundant=0	side_2_annotate_key=gene	side_2_continuation=0	side_2_coverage=1.27	side_2_overlap=0	side_2_possible_overlap_registers=228	side_2_read_count=87	side_2_redundant=0	total_non_overlap_reads=11
JC	181	.	CP009273	2635496	-1	CP009273	2636111	1	0	alignment_overlap=9	coverage_minus=3	coverage_plus=4	flanking_left=251	flanking_right=251	frequency=9.975e-02	junction_possible_overlap_registers=229	key=CP009273__2635496__-1__CP009273__2636102__1__9____251__251__0__0	max_left=94	max_left_minus=94	max_left_plus=53	max_min_left=90	max_min_left_minus=90	max_min_left_plus=53	max_min_right=20	max_min_right_minus=20	max_min_right_plus=0	max_pos_hash_score=458	max_right=237	max_right_minus=152	max_right_plus=237	neg_log10_pos_hash_p_value=4.3	new_junction_coverage=0.10	new_junction_read_count=7	polymorphism_frequency=9.975e-02	pos_hash_score=7	prediction=polymorphism	reject=COVERAGE_EVENNESS_SKEW,FREQUENCY_CUTOFF	side_1_annotate_key=gene	side_1_continuation=0	side_1_coverage=0.98	side_1_overlap=9	side_1_possible_overlap_registers=238	side_1_read_count=70	side_1_redundant=0	side_2_annotate_key=gene	side_2_continuation=0	side_2_coverage=0.86	side_2_overlap=0	side_2_possible_overlap_registers=229	side_2_read_count=59	side_2_redundant=0	total_non_overlap_reads=7
JC	182	.	CP009273	2725685	-1	CP009273	2726631	1	0	alignment_overlap=10	coverage_minus=2	coverage_plus=3	flanking_left=251	flanking_right=251	frequency=6.690e-02	junction_possible_overlap_registers=228	key=CP009273__2725685__-1__CP009273__2726621__1__10____251__251__0__0	max_left=115	max_left_minus=115	max_left_plus=79	max_min_left=39	max_min_left_minus=0	max_min_left_plus=39	max_min_right=66	max_min_right_minus=66	max_min_right_plus=66	max_pos_hash_score=456	max_right=143	max_right_minus=66	max_right_plus=143	neg_log10_pos_hash_p_value=5.0	new_junction_coverage=0.07	new_junction_read_count=5	polymorphism_frequency=6.690e-02	pos_hash_score=5	prediction=polymorphism	reject=COVERAGE_EVENNESS_SKEW,FREQUENCY_CUTOFF	side_1_annotate_key=gene	side_1_continuation=0	side_1_coverage=0.84	side_1_overlap=10	side_1_possible_overlap_registers=238	side_1_read_count=60	side_1_redundant=0	side_2_annotate_key=gene	side_2_continuation=0	side_2_coverage=1.19	side_2_overlap=0	side_2_possible_overlap_registers=228	side_2_read_count=82	side_2_redundant=0	total_non_overlap_reads=5
JC	183	.	CP009273	2790201	-1	CP009273	2790935	1	0	alignment_overlap=9	coverage_minus=2	coverage_plus=4	flanking_left=251	flanking_right=251	frequency=9.166e-02	junction_possible_overlap_registers=229	key=CP009273__2790201__-1__CP009273__2790926__1__9____251__251__0__0	max_left=136	max_left_minus=136	max_left_plus=93	max_min_left=106	max_min_left_minus=106	max_min_left_plus=93	max_min_right=106	max_min_right_minus=106	max_min_right_plus=0	max_pos_hash_score=458	max_right=165	max_right_minus=125	max_right_plus=165	neg_log10_pos_hash_p_value=4.6	new_junction_coverage=0.09	new_junction_read_count=6	polymorphism_frequency=9.166e-02	pos_hash_score=6	prediction=polymorphism	reject=COVERAGE_EVENNESS_SKEW,FREQUENCY_CUTOFF	side_1_annotate_key=gene	side_1_continuation=0	side_1_coverage=0.77	side_1_overlap=9	side_1_possible_overlap_registers=238	side_1_read_count=55	side_1_redundant=0	side_2_annotate_key=gene	side_2_continuation=0	side_2_coverage=0.96	side_2_overlap=0	side_2_possible_overlap_registers=229	side_2_read_count=66	side_2_redundant=0	total_non_overlap_reads=6
JC	184	.	CP009273	2811027	-1	CP009273	2811161	1	0	alignment_overlap=19	coverage_minus=5	coverage_plus=1	flanking_left=251	flanking_right=251	frequency=1.309e-01	junction_possible_overlap_registers=219	key=CP009273__2811027__-1__CP009273__2811142__1__19____251__251__0__0	max_left=185	max_left_minus=185	max_left_plus=41	max_min_left=41	max_min_left_minus=3	max_min_left_plus=41	max_min_right=13	max_min_right_minus=13	max_min_right_plus=0	max_pos_hash_score=438	max_right=45	max_right_minus=24	max_right_plus=45	neg_log10_pos_hash_p_value=4.5	new_junction_coverage=0.21	new_junction_read_count=14	polymorphism_frequency=1.309e-01	pos_hash_score=6	prediction=polymorphism	reject=COVERAGE_EVENNESS_SKEW,FREQUENCY_CUTOFF	side_1_annotate_key=gene	side_1_continuation=0	side_1_coverage=1.59	side_1_overlap=19	side_1_possible_overlap_registers=238	side_1_read_count=114	side_1_redundant=0	side_2_annotate_key=gene	side_2_continuation=0	side_2_coverage=1.23	side_2_overlap=0	side_2_possible_overlap_registers=219	side_2_read_count=81	side_2_redundant=0	total_non_overlap_reads=6
JC	185	.	CP009273	2811027	-1	CP009273	2811436	1	0	alignment_overlap=19	coverage_minus=5	coverage_plus=2	flanking_left=251	flanking_right=251	frequency=1.547e-01	junction_possible_overlap_registers=219	key=CP009273__2811027__-1__CP009273__2811417__1__19____251__251__0__0	max_left=185	max_left_minus=185	max_left_plus=41	max_min_left=41	max_min_left_minus=3	max_min_left_plus=41	max_min_right=13	max_min_right_minus=13	max_min_right_plus=0	max_pos_hash_score=438	max_right=132	max_right_minus=24	max_right_plus=132	neg_log10_pos_hash_p_value=4.2	new_junction_coverage=0.23	new_junction_read_count=15	polymorphism_frequency=1.547e-01	pos_hash_score=7	prediction=polymorphism	reject=COVERAGE_EVENNESS_SKEW,FREQUENCY_CUTOFF	side_1_annotate_key=gene	side_1_continuation=0	side_1_coverage=1.59	side_1_overlap=19	side_1_possible_overlap_registers=238	side_1_read_count=114	side_1_redundant=0	side_2_annotate_key=gene	side_2_continuation=0	side_2_coverage=0.90	side_2_overlap=0	side_2_possible_overlap_registers=219	side_2_read_count=59	side_2_redundant=0	total_non_overlap_reads=7
JC	186	.	CP009273	2811027	-1	CP009273	2811575	1	0	alignment_overlap=21	coverage_minus=5	coverage_plus=4	flanking_left=251	flanking_right=251	frequency=1.922e-01	junction_possible_overlap_registers=217	key=CP009273__2811027__-1__CP009273__2811554__1__21____251__251__0__0	max_left=183	max_left_minus=183	max_left_plus=122	max_min_left=39	max_min_left_minus=1	max_min_left_plus=39	max_min_right=107	max_min_right_minus=13	max_min_right_plus=107	max_pos_hash_score=434	max_right=122	max_right_minus=24	max_right_plus=122	neg_log10_pos_hash_p_value=3.8	new_junction_coverage=0.26	new_junction_read_count=17	polymorphism_frequency=1.922e-01	pos_hash_score=8	prediction=polymorphism	reject=COVERAGE_EVENNESS_SKEW,FREQUENCY_CUTOFF	side_1_annotate_key=gene	side_1_continuation=0	side_1_coverage=1.59	side_1_overlap=21	side_1_possible_overlap_registers=238	side_1_read_count=114	side_1_redundant=0	side_2_annotate_key=gene	side_2_continuation=0	side_2_coverage=0.60	side_2_overlap=0	side_2_possible_overlap_registers=217	side_2_read_count=39	side_2_redundant=0	total_non_overlap_reads=9
JC	187	.	CP009273	2811301	-1	CP009273	2811851	1	0	alignment_overlap=20	coverage_minus=5	coverage_plus=3	flanking_left=251	flanking_right=251	frequency=1.221e-01	junction_possible_overlap_registers=218	key=CP009273__2811301__-1__CP009273__2811831__1__20____251__251__0__0	max_left=205	max_left_minus=171	max_left_plus=205	max_min_left=83	max_min_left_minus=83	max_min_left_plus=2	max_min_right=84	max_min_right_minus=84	max_min_right_plus=27	max_pos_hash_score=436	max_right=225	max_right_minus=148	max_right_plus=225	neg_log10_pos_hash_p_value=3.8	new_junction_coverage=0.15	new_junction_read_count=10	polymorphism_frequency=1.221e-01	pos_hash_score=8	prediction=polymorphism	reject=COVERAGE_EVENNESS_SKEW,FREQUENCY_CUTOFF	side_1_annotate_key=gene	side_1_continuation=0	side_1_coverage=0.87	side_1_overlap=20	side_1_possible_overlap_registers=238	side_1_read_count=62	side_1_redundant=0	side_2_annotate_key=gene	side_2_continuation=0	side_2_coverage=1.33	side_2_overlap=0	side_2_possible_overlap_registers=218	side_2_read_count=87	side_2_redundant=0	total_non_overlap_reads=8
JC	188	.	CP009273	2811716	-1	CP009273	2811851	1	0	alignment_overlap=20	coverage_minus=1	coverage_plus=5	flanking_left=251	flanking_right=251	frequency=1.025e-01	junction_possible_overlap_registers=218	key=CP009273__2811716__-1__CP009273__2811831__1__20____251__251__0__0	max_left=13	max_left_minus=5	max_left_plus=13	max_min_left=13	max_min_left_minus=5	max_min_left_plus=13	max_min_right=0	max_min_right_minus=0	max_min_right_plus=0	max_pos_hash_score=436	max_right=225	max_right_minus=65	max_right_plus=225	neg_log10_pos_hash_p_value=4.5	new_junction_coverage=0.12	new_junction_read_count=8	polymorphism_frequency=1.025e-01	pos_hash_score=6	prediction=polymorphism	reject=COVERAGE_EVENNESS_SKEW,FREQUENCY_CUTOFF	side_1_annotate_key=gene	side_1_continuation=0	side_1_coverage=0.81	side_1_overlap=20	side_1_possible_overlap_registers=238	side_1_read_count=58	side_1_redundant=0	side_2_annotate_key=gene	side_2_continuation=0	side_2_coverage=1.33	side_2_overlap=0	side_2_possible_overlap_registers=218	side_2_read_count=87	side_2_redundant=0	total_non_overlap_reads=6
JC	189	.	CP009273	2834496	-1	CP009273	2835387	1	0	alignment_overlap=11	coverage_minus=2	coverage_plus=2	flanking_left=251	flanking_right=251	frequency=6.412e-02	junction_possible_overlap_registers=227	key=CP009273__2834496__-1__CP009273__2835376__1__11____251__251__0__0	max_left=156	max_left_minus=84	max_left_plus=156	max_min_left=84	max_min_left_minus=84	max_min_left_plus=13	max_min_right=74	max_min_right_minus=12	max_min_right_plus=74	max_pos_hash_score=454	max_right=227	max_right_minus=145	max_right_plus=227	neg_log10_pos_hash_p_value=5.4	new_junction_coverage=0.07	new_junction_read_count=5	polymorphism_frequency=6.412e-02	pos_hash_score=4	prediction=polymorphism	reject=COVERAGE_EVENNESS_SKEW,FREQUENCY_CUTOFF	side_1_annotate_key=gene	side_1_continuation=0	side_1_coverage=0.92	side_1_overlap=11	side_1_possible_overlap_registers=238	side_1_read_count=66	side_1_redundant=0	side_2_annotate_key=gene	side_2_continuation=0	side_2_coverage=1.21	side_2_overlap=0	side_2_possible_overlap_registers=227	side_2_read_count=83	side_2_redundant=0	total_non_overlap_reads=4
JC	190	.	CP009273	2840533	-1	CP009273	2841463	1	0	alignment_overlap=11	coverage_minus=2	coverage_plus=1	flanking_left=251	flanking_right=251	frequency=5.779e-02	junction_possible_overlap_registers=227	key=CP009273__2840533__-1__CP009273__2841452__1__11____251__251__0__0	max_left=121	max_left_minus=121	max_left_plus=79	max_min_left=79	max_min_left_minus=0	max_min_left_plus=79	max_min_right=118	max_min_right_minus=118	max_min_right_plus=0	max_pos_hash_score=454	max_right=161	max_right_minus=118	max_right_plus=161	neg_log10_pos_hash_p_value=5.9	new_junction_coverage=0.04	new_junction_read_count=3	polymorphism_frequency=5.779e-02	pos_hash_score=3	prediction=polymorphism	reject=COVERAGE_EVENNESS_SKEW,FREQUENCY_CUTOFF	side_1_annotate_key=gene	side_1_continuation=0	side_1_coverage=0.66	side_1_overlap=11	side_1_possible_overlap_registers=238	side_1_read_count=47	side_1_redundant=0	side_2_annotate_key=gene	side_2_continuation=0	side_2_coverage=0.78	side_2_overlap=0	side_2_possible_overlap_registers=227	side_2_read_count=53	side_2_redundant=0	total_non_overlap_reads=3
JC	191	.	CP009273	2911147	-1	CP009273	2911908	1	0	alignment_overlap=9	coverage_minus=2	coverage_plus=2	flanking_left=251	flanking_right=251	frequency=5.816e-02	junction_possible_overlap_registers=229	key=CP009273__2911147__-1__CP009273__2911899__1__9____251__251__0__0	max_left=143	max_left_minus=143	max_left_plus=45	max_min_left=45	max_min_left_minus=0	max_min_left_plus=45	max_min_right=87	max_min_right_minus=87	max_min_right_plus=0	max_pos_hash_score=458	max_right=87	max_right_minus=87	max_right_plus=87	neg_log10_pos_hash_p_value=5.4	new_junction_coverage=0.06	new_junction_read_count=4	polymorphism_frequency=5.816e-02	pos_hash_score=4	prediction=polymorphism	reject=COVERAGE_EVENNESS_SKEW,FREQUENCY_CUTOFF	side_1_annotate_key=gene	side_1_continuation=0	side_1_coverage=0.91	side_1_overlap=9	side_1_possible_overlap_registers=238	side_1_read_count=65	side_1_redundant=0	side_2_annotate_key=gene	side_2_continuation=0	side_2_coverage=0.97	side_2_overlap=0	side_2_possible_overlap_registers=229	side_2_read_count=67	side_2_redundant=0	total_non_overlap_reads=4
JC	192	.	CP009273	2924671	-1	CP009273	2925423	1	0	alignment_overlap=12	coverage_minus=1	coverage_plus=2	flanking_left=251	flanking_right=251	frequency=5.126e-02	junction_possible_overlap_registers=226	key=CP009273__2924671__-1__CP009273__2925411__1__12____251__251__0__0	max_left=146	max_left_minus=146	max_left_plus=109	max_min_left=109	max_min_left_minus=0	max_min_left_plus=109	max_min_right=93	max_min_right_minus=93	max_min_right_plus=0	max_pos_hash_score=452	max_right=165	max_right_minus=93	max_right_plus=165	neg_log10_pos_hash_p_value=5.9	new_junction_coverage=0.06	new_junction_read_count=4	polymorphism_frequency=5.126e-02	pos_hash_score=3	prediction=polymorphism	reject=COVERAGE_EVENNESS_SKEW,FREQUENCY_CUTOFF	side_1_annotate_key=gene	side_1_continuation=0	side_1_coverage=0.81	side_1_overlap=12	side_1_possible_overlap_registers=238	side_1_read_count=58	side_1_redundant=0	side_2_annotate_key=gene	side_2_continuation=0	side_2_coverage=1.37	side_2_overlap=0	side_2_possible_overlap_registers=226	side_2_read_count=93	side_2_redundant=0	total_non_overlap_reads=3
JC	193	.	CP009273	3015479	-1	CP009273	3016134	1	0	alignment_overlap=10	coverage_minus=3	coverage_plus=2	flanking_left=251	flanking_right=251	frequency=4.892e-02	junction_possible_overlap_registers=228	key=CP009273__3015479__-1__CP009273__3016124__1__10____251__251__0__0	max_left=78	max_left_minus=78	max_left_plus=75	max_min_left=78	max_min_left_minus=78	max_min_left_plus=75	max_min_right=5	max_min_right_minus=5	max_min_right_plus=0	max_pos_hash_score=456	max_right=182	max_right_minus=163	max_right_plus=182	neg_log10_pos_hash_p_value=5.0	new_junction_coverage=0.07	new_junction_read_count=5	polymorphism_frequency=4.892e-02	pos_hash_score=5	prediction=polymorphism	reject=COVERAGE_EVENNESS_SKEW,FREQUENCY_CUTOFF	side_1_annotate_key=gene	side_1_continuation=0	side_1_coverage=1.52	side_1_overlap=10	side_1_possible_overlap_registers=238	side_1_read_count=109	side_1_redundant=0	side_2_annotate_key=gene	side_2_continuation=0	side_2_coverage=1.31	side_2_overlap=0	side_2_possible_overlap_registers=228	side_2_read_count=90	side_2_redundant=0	total_non_overlap_reads=5
JC	194	.	CP009273	3100832	-1	CP009273	3101541	1	0	alignment_overlap=10	coverage_minus=2	coverage_plus=4	flanking_left=251	flanking_right=251	frequency=8.225e-02	junction_possible_overlap_registers=228	key=CP009273__3100832__-1__CP009273__3101531__1__10____251__251__0__0	max_left=157	max_left_minus=157	max_left_plus=120	max_min_left=120	max_min_left_minus=0	max_min_left_plus=120	max_min_right=81	max_min_right_minus=81	max_min_right_plus=26	max_pos_hash_score=456	max_right=121	max_right_minus=81	max_right_plus=121	neg_log10_pos_hash_p_value=4.6	new_junction_coverage=0.09	new_junction_read_count=6	polymorphism_frequency=8.225e-02	pos_hash_score=6	prediction=polymorphism	reject=COVERAGE_EVENNESS_SKEW,FREQUENCY_CUTOFF	side_1_annotate_key=gene	side_1_continuation=0	side_1_coverage=1.03	side_1_overlap=10	side_1_possible_overlap_registers=238	side_1_read_count=74	side_1_redundant=0	side_2_annotate_key=gene	side_2_continuation=0	side_2_coverage=0.92	side_2_overlap=0	side_2_possible_overlap_registers=228	side_2_read_count=63	side_2_redundant=0	total_non_overlap_reads=6
JC	195	.	CP009273	3135452	-1	CP009273	3136511	1	0	alignment_overlap=10	coverage_minus=4	coverage_plus=2	flanking_left=251	flanking_right=251	frequency=7.298e-02	junction_possible_overlap_registers=228	key=CP009273__3135452__-1__CP009273__3136501__1__10____251__251__0__0	max_left=194	max_left_minus=194	max_left_plus=61	max_min_left=108	max_min_left_minus=108	max_min_left_plus=61	max_min_right=50	max_min_right_minus=50	max_min_right_plus=0	max_pos_hash_score=456	max_right=163	max_right_minus=163	max_right_plus=163	neg_log10_pos_hash_p_value=5.0	new_junction_coverage=0.09	new_junction_read_count=6	polymorphism_frequency=7.298e-02	pos_hash_score=5	prediction=polymorphism	reject=COVERAGE_EVENNESS_SKEW,FREQUENCY_CUTOFF	side_1_annotate_key=gene	side_1_continuation=0	side_1_coverage=1.19	side_1_overlap=10	side_1_possible_overlap_registers=238	side_1_read_count=85	side_1_redundant=0	side_2_annotate_key=gene	side_2_continuation=0	side_2_coverage=1.03	side_2_overlap=0	side_2_possible_overlap_registers=228	side_2_read_count=71	side_2_redundant=0	total_non_overlap_reads=6
JC	196	.	CP009273	3363792	-1	CP009273	3364697	1	0	alignment_overlap=9	coverage_minus=2	coverage_plus=2	flanking_left=251	flanking_right=251	frequency=7.438e-02	junction_possible_overlap_registers=229	key=CP009273__3363792__-1__CP009273__3364688__1__9____251__251__0__0	max_left=146	max_left_minus=55	max_left_plus=146	max_min_left=55	max_min_left_minus=55	max_min_left_plus=1	max_min_right=78	max_min_right_minus=0	max_min_right_plus=78	max_pos_hash_score=458	max_right=187	max_right_minus=187	max_right_plus=78	neg_log10_pos_hash_p_value=5.9	new_junction_coverage=0.06	new_junction_read_count=4	polymorphism_frequency=7.438e-02	pos_hash_score=3	prediction=polymorphism	reject=COVERAGE_EVENNESS_SKEW,FREQUENCY_CUTOFF	side_1_annotate_key=gene	side_1_continuation=0	side_1_coverage=0.53	side_1_overlap=9	side_1_possible_overlap_registers=238	side_1_read_count=38	side_1_redundant=0	side_2_annotate_key=gene	side_2_continuation=0	side_2_coverage=0.91	side_2_overlap=0	side_2_possible_overlap_registers=229	side_2_read_count=63	side_2_redundant=0	total_non_overlap_reads=4
JC	197	.	CP009273	3367165	-1	CP009273	3367721	1	0	alignment_overlap=11	coverage_minus=6	coverage_plus=6	flanking_left=251	flanking_right=251	frequency=1.534e-01	junction_possible_overlap_registers=227	key=CP009273__3367165__-1__CP009273__3367710__1__11____251__251__0__0	max_left=203	max_left_minus=203	max_left_plus=123	max_min_left=101	max_min_left_minus=0	max_min_left_plus=101	max_min_right=117	max_min_right_minus=47	max_min_right_plus=117	max_pos_hash_score=454	max_right=223	max_right_minus=47	max_right_plus=223	neg_log10_pos_hash_p_value=3.0	new_junction_coverage=0.22	new_junction_read_count=15	polymorphism_frequency=1.534e-01	pos_hash_score=12	prediction=polymorphism	reject=FREQUENCY_CUTOFF	side_1_annotate_key=gene	side_1_continuation=0	side_1_coverage=1.35	side_1_overlap=11	side_1_possible_overlap_registers=238	side_1_read_count=97	side_1_redundant=0	side_2_annotate_key=gene	side_2_continuation=0	side_2_coverage=1.07	side_2_overlap=0	side_2_possible_overlap_registers=227	side_2_read_count=73	side_2_redundant=0	total_non_overlap_reads=12
JC	198	.	CP009273	3399693	-1	CP009273	3400779	1	0	alignment_overlap=9	coverage_minus=2	coverage_plus=2	flanking_left=251	flanking_right=251	frequency=6.815e-02	junction_possible_overlap_registers=229	key=CP009273__3399693__-1__CP009273__3400770__1__9____251__251__0__0	max_left=114	max_left_minus=114	max_left_plus=58	max_min_left=0	max_min_left_minus=0	max_min_left_plus=0	max_min_right=53	max_min_right_minus=53	max_min_right_plus=53	max_pos_hash_score=458	max_right=53	max_right_minus=53	max_right_plus=53	neg_log10_pos_hash_p_value=5.4	new_junction_coverage=0.06	new_junction_read_count=4	polymorphism_frequency=6.815e-02	pos_hash_score=4	prediction=polymorphism	reject=COVERAGE_EVENNESS_SKEW,FREQUENCY_CUTOFF	side_1_annotate_key=gene	side_1_continuation=0	side_1_coverage=0.96	side_1_overlap=9	side_1_possible_overlap_registers=238	side_1_read_count=69	side_1_redundant=0	side_2_annotate_key=gene	side_2_continuation=0	side_2_coverage=0.62	side_2_overlap=0	side_2_possible_overlap_registers=229	side_2_read_count=43	side_2_redundant=0	total_non_overlap_reads=4
JC	199	.	CP009273	3416618	1	CP009273	4161677	1	-11	alignment_overlap=-11	coverage_minus=2	coverage_plus=3	flanking_left=251	flanking_right=251	frequency=1.505e-01	junction_possible_overlap_registers=227	key=CP009273__3416618__1__CP009273__4161677__1__-11__GAATTAATTCC__251__251__0__0	max_left=72	max_left_minus=72	max_left_plus=63	max_min_left=72	max_min_left_minus=72	max_min_left_plus=58	max_min_right=51	max_min_right_minus=0	max_min_right_plus=51	max_pos_hash_score=454	max_right=167	max_right_minus=167	max_right_plus=86	neg_log10_pos_hash_p_value=5.0	new_junction_coverage=0.09	new_junction_read_count=6	polymorphism_frequency=1.505e-01	pos_hash_score=5	prediction=polymorphism	reject=COVERAGE_EVENNESS_SKEW,FREQUENCY_CUTOFF	side_1_annotate_key=gene	side_1_continuation=0	side_1_coverage=0.53	side_1_overlap=0	side_1_possible_overlap_registers=238	side_1_read_count=38	side_1_redundant=0	side_2_annotate_key=gene	side_2_continuation=0	side_2_coverage=0.46	side_2_overlap=0	side_2_possible_overlap_registers=238	side_2_read_count=33	side_2_redundant=0	total_non_overlap_reads=5	unique_read_sequence=GAATTAATTCC
JC	200	.	CP009273	3456096	-1	CP009273	3456659	1	0	alignment_overlap=10	coverage_minus=5	coverage_plus=5	flanking_left=251	flanking_right=251	frequency=9.257e-02	junction_possible_overlap_registers=228	key=CP009273__3456096__-1__CP009273__3456649__1__10____251__251__0__0	max_left=187	max_left_minus=187	max_left_plus=159	max_min_left=24	max_min_left_minus=0	max_min_left_plus=24	max_min_right=88	max_min_right_minus=88	max_min_right_plus=82	max_pos_hash_score=456	max_right=222	max_right_minus=88	max_right_plus=222	neg_log10_pos_hash_p_value=3.5	new_junction_coverage=0.15	new_junction_read_count=10	polymorphism_frequency=9.257e-02	pos_hash_score=10	prediction=polymorphism	reject=COVERAGE_EVENNESS_SKEW,FREQUENCY_CUTOFF	side_1_annotate_key=gene	side_1_continuation=0	side_1_coverage=1.31	side_1_overlap=10	side_1_possible_overlap_registers=238	side_1_read_count=94	side_1_redundant=0	side_2_annotate_key=gene	side_2_continuation=0	side_2_coverage=1.54	side_2_overlap=0	side_2_possible_overlap_registers=228	side_2_read_count=106	side_2_redundant=0	total_non_overlap_reads=10
JC	201	.	CP009273	3460620	-1	CP009273	3461875	1	0	alignment_overlap=9	coverage_minus=3	coverage_plus=1	flanking_left=251	flanking_right=251	frequency=3.753e-02	junction_possible_overlap_registers=229	key=CP009273__3460620__-1__CP009273__3461866__1__9____251__251__0__0	max_left=116	max_left_minus=116	max_left_plus=40	max_min_left=116	max_min_left_minus=116	max_min_left_plus=40	max_min_right=20	max_min_right_minus=20	max_min_right_plus=0	max_pos_hash_score=458	max_right=126	max_right_minus=126	max_right_plus=120	neg_log10_pos_hash_p_value=5.4	new_junction_coverage=0.06	new_junction_read_count=4	polymorphism_frequency=3.753e-02	pos_hash_score=4	prediction=polymorphism	reject=COVERAGE_EVENNESS_SKEW,FREQUENCY_CUTOFF	side_1_annotate_key=gene	side_1_continuation=0	side_1_coverage=1.41	side_1_overlap=9	side_1_possible_overlap_registers=238	side_1_read_count=101	side_1_redundant=0	side_2_annotate_key=gene	side_2_continuation=0	side_2_coverage=1.57	side_2_overlap=0	side_2_possible_overlap_registers=229	side_2_read_count=108	side_2_redundant=0	total_non_overlap_reads=4
JC	202	.	CP009273	3462132	-1	CP009273	3463069	1	0	alignment_overlap=12	coverage_minus=2	coverage_plus=3	flanking_left=251	flanking_right=251	frequency=6.626e-02	junction_possible_overlap_registers=226	key=CP009273__3462132__-1__CP009273__3463057__1__12____251__251__0__0	max_left=70	max_left_minus=70	max_left_plus=29	max_min_left=70	max_min_left_minus=70	max_min_left_plus=29	max_min_right=0	max_min_right_minus=0	max_min_right_plus=0	max_pos_hash_score=452	max_right=225	max_right_minus=134	max_right_plus=225	neg_log10_pos_hash_p_value=5.0	new_junction_coverage=0.07	new_junction_read_count=5	polymorphism_frequency=6.626e-02	pos_hash_score=5	prediction=polymorphism	reject=COVERAGE_EVENNESS_SKEW,FREQUENCY_CUTOFF	side_1_annotate_key=gene	side_1_continuation=0	side_1_coverage=1.13	side_1_overlap=12	side_1_possible_overlap_registers=238	side_1_read_count=81	side_1_redundant=0	side_2_annotate_key=gene	side_2_continuation=0	side_2_coverage=0.94	side_2_overlap=0	side_2_possible_overlap_registers=226	side_2_read_count=64	side_2_redundant=0	total_non_overlap_reads=5
JC	203	.	CP009273	3463632	-1	CP009273	3464200	1	0	alignment_overlap=9	coverage_minus=1	coverage_plus=3	flanking_left=251	flanking_right=251	frequency=9.754e-02	junction_possible_overlap_registers=229	key=CP009273__3463632__-1__CP009273__3464191__1__9____251__251__0__0	max_left=124	max_left_minus=11	max_left_plus=124	max_min_left=26	max_min_left_minus=11	max_min_left_plus=26	max_min_right=114	max_min_right_minus=0	max_min_right_plus=114	max_pos_hash_score=458	max_right=150	max_right_minus=70	max_right_plus=150	neg_log10_pos_hash_p_value=5.4	new_junction_coverage=0.07	new_junction_read_count=5	polymorphism_frequency=9.754e-02	pos_hash_score=4	prediction=polymorphism	reject=COVERAGE_EVENNESS_SKEW,FREQUENCY_CUTOFF	side_1_annotate_key=gene	side_1_continuation=0	side_1_coverage=0.54	side_1_overlap=9	side_1_possible_overlap_registers=238	side_1_read_count=39	side_1_redundant=0	side_2_annotate_key=gene	side_2_continuation=0	side_2_coverage=0.80	side_2_overlap=0	side_2_possible_overlap_registers=229	side_2_read_count=55	side_2_redundant=0	total_non_overlap_reads=4
JC	204	.	CP009273	3463632	-1	CP009273	4166360	-1	0	alignment_overlap=9	coverage_minus=1	coverage_plus=3	flanking_left=251	flanking_right=251	frequency=1.015e-01	junction_possible_overlap_registers=229	key=CP009273__3463632__-1__CP009273__4166369__-1__9____251__251__0__0	max_left=124	max_left_minus=11	max_left_plus=124	max_min_left=26	max_min_left_minus=11	max_min_left_plus=26	max_min_right=114	max_min_right_minus=0	max_min_right_plus=114	max_pos_hash_score=458	max_right=150	max_right_minus=70	max_right_plus=150	neg_log10_pos_hash_p_value=5.4	new_junction_coverage=0.07	new_junction_read_count=5	polymorphism_frequency=1.015e-01	pos_hash_score=4	prediction=polymorphism	reject=COVERAGE_EVENNESS_SKEW,FREQUENCY_CUTOFF	side_1_annotate_key=gene	side_1_continuation=0	side_1_coverage=0.54	side_1_overlap=9	side_1_possible_overlap_registers=238	side_1_read_count=39	side_1_redundant=0	side_2_annotate_key=gene	side_2_continuation=0	side_2_coverage=0.74	side_2_overlap=0	side_2_possible_overlap_registers=229	side_2_read_count=51	side_2_redundant=0	total_non_overlap_reads=4
JC	205	.	CP009273	3464191	1	CP009273	4166937	1	0	alignment_overlap=9	coverage_minus=2	coverage_plus=1	flanking_left=251	flanking_right=251	frequency=8.179e-02	junction_possible_overlap_registers=229	key=CP009273__3464191__1__CP009273__4166928__1__9____251__251__0__0	max_left=150	max_left_minus=150	max_left_plus=70	max_min_left=0	max_min_left_minus=0	max_min_left_plus=0	max_min_right=26	max_min_right_minus=26	max_min_right_plus=11	max_pos_hash_score=458	max_right=26	max_right_minus=26	max_right_plus=11	neg_log10_pos_hash_p_value=5.9	new_junction_coverage=0.06	new_junction_read_count=4	polymorphism_frequency=8.179e-02	pos_hash_score=3	prediction=polymorphism	reject=COVERAGE_EVENNESS_SKEW,FREQUENCY_CUTOFF	side_1_annotate_key=gene	side_1_continuation=0	side_1_coverage=0.81	side_1_overlap=9	side_1_possible_overlap_registers=238	side_1_read_count=58	side_1_redundant=0	side_2_annotate_key=gene	side_2_continuation=0	side_2_coverage=0.49	side_2_overlap=0	side_2_possible_overlap_registers=229	side_2_read_count=34	side_2_redundant=0	total_non_overlap_reads=3
JC	206	.	CP009273	3477891	-1	CP009273	3478360	1	0	alignment_overlap=6	coverage_minus=1	coverage_plus=2	flanking_left=251	flanking_right=251	frequency=3.896e-02	junction_possible_overlap_registers=232	key=CP009273__3477891__-1__CP009273__3478354__1__6____251__251__0__0	max_left=179	max_left_minus=66	max_left_plus=179	max_min_left=75	max_min_left_minus=0	max_min_left_plus=75	max_min_right=66	max_min_right_minus=41	max_min_right_plus=66	max_pos_hash_score=464	max_right=170	max_right_minus=41	max_right_plus=170	neg_log10_pos_hash_p_value=6.0	new_junction_coverage=0.04	new_junction_read_count=3	polymorphism_frequency=3.896e-02	pos_hash_score=3	prediction=polymorphism	reject=COVERAGE_EVENNESS_SKEW,FREQUENCY_CUTOFF	side_1_annotate_key=gene	side_1_continuation=0	side_1_coverage=1.10	side_1_overlap=6	side_1_possible_overlap_registers=238	side_1_read_count=79	side_1_redundant=0	side_2_annotate_key=gene	side_2_continuation=0	side_2_coverage=1.02	side_2_overlap=0	side_2_possible_overlap_registers=232	side_2_read_count=71	side_2_redundant=0	total_non_overlap_reads=3
JC	207	.	CP009273	3488256	-1	CP009273	3489308	1	0	alignment_overlap=12	coverage_minus=1	coverage_plus=2	flanking_left=251	flanking_right=251	frequency=4.522e-02	junction_possible_overlap_registers=226	key=CP009273__3488256__-1__CP009273__3489296__1__12____251__251__0__0	max_left=169	max_left_minus=169	max_left_plus=62	max_min_left=62	max_min_left_minus=0	max_min_left_plus=62	max_min_right=70	max_min_right_minus=70	max_min_right_plus=0	max_pos_hash_score=452	max_right=217	max_right_minus=70	max_right_plus=217	neg_log10_pos_hash_p_value=5.9	new_junction_coverage=0.04	new_junction_read_count=3	polymorphism_frequency=4.522e-02	pos_hash_score=3	prediction=polymorphism	reject=COVERAGE_EVENNESS_SKEW,FREQUENCY_CUTOFF	side_1_annotate_key=gene	side_1_continuation=0	side_1_coverage=0.92	side_1_overlap=12	side_1_possible_overlap_registers=238	side_1_read_count=66	side_1_redundant=0	side_2_annotate_key=gene	side_2_continuation=0	side_2_coverage=0.94	side_2_overlap=0	side_2_possible_overlap_registers=226	side_2_read_count=64	side_2_redundant=0	total_non_overlap_reads=3
JC	208	.	CP009273	3489381	-1	CP009273	3490534	1	0	alignment_overlap=12	coverage_minus=1	coverage_plus=2	flanking_left=251	flanking_right=251	frequency=4.307e-02	junction_possible_overlap_registers=226	key=CP009273__3489381__-1__CP009273__3490522__1__12____251__251__0__0	max_left=129	max_left_minus=129	max_left_plus=129	max_min_left=0	max_min_left_minus=0	max_min_left_plus=0	max_min_right=87	max_min_right_minus=3	max_min_right_plus=87	max_pos_hash_score=452	max_right=87	max_right_minus=3	max_right_plus=87	neg_log10_pos_hash_p_value=5.9	new_junction_coverage=0.04	new_junction_read_count=3	polymorphism_frequency=4.307e-02	pos_hash_score=3	prediction=polymorphism	reject=COVERAGE_EVENNESS_SKEW,FREQUENCY_CUTOFF	side_1_annotate_key=gene	side_1_continuation=0	side_1_coverage=1.02	side_1_overlap=12	side_1_possible_overlap_registers=238	side_1_read_count=73	side_1_redundant=0	side_2_annotate_key=gene	side_2_continuation=0	side_2_coverage=0.94	side_2_overlap=0	side_2_possible_overlap_registers=226	side_2_read_count=64	side_2_redundant=0	total_non_overlap_reads=3
JC	209	.	CP009273	3493581	-1	CP009273	3494534	1	0	alignment_overlap=11	coverage_minus=1	coverage_plus=2	flanking_left=251	flanking_right=251	frequency=3.978e-02	junction_possible_overlap_registers=227	key=CP009273__3493581__-1__CP009273__3494523__1__11____251__251__0__0	max_left=115	max_left_minus=115	max_left_plus=115	max_min_left=0	max_min_left_minus=0	max_min_left_plus=0	max_min_right=63	max_min_right_minus=32	max_min_right_plus=63	max_pos_hash_score=454	max_right=63	max_right_minus=32	max_right_plus=63	neg_log10_pos_hash_p_value=5.9	new_junction_coverage=0.04	new_junction_read_count=3	polymorphism_frequency=3.978e-02	pos_hash_score=3	prediction=polymorphism	reject=COVERAGE_EVENNESS_SKEW,FREQUENCY_CUTOFF	side_1_annotate_key=gene	side_1_continuation=0	side_1_coverage=0.96	side_1_overlap=11	side_1_possible_overlap_registers=238	side_1_read_count=69	side_1_redundant=0	side_2_annotate_key=gene	side_2_continuation=0	side_2_coverage=1.16	side_2_overlap=0	side_2_possible_overlap_registers=227	side_2_read_count=79	side_2_redundant=0	total_non_overlap_reads=3
JC	210	.	CP009273	3520576	-1	CP009273	3521556	1	0	alignment_overlap=9	coverage_minus=1	coverage_plus=2	flanking_left=251	flanking_right=251	frequency=5.153e-02	junction_possible_overlap_registers=229	key=CP009273__3520576__-1__CP009273__3521547__1__9____251__251__0__0	max_left=72	max_left_minus=72	max_left_plus=72	max_min_left=72	max_min_left_minus=72	max_min_left_plus=72	max_min_right=0	max_min_right_minus=0	max_min_right_plus=0	max_pos_hash_score=458	max_right=195	max_right_minus=94	max_right_plus=195	neg_log10_pos_hash_p_value=5.9	new_junction_coverage=0.04	new_junction_read_count=3	polymorphism_frequency=5.153e-02	pos_hash_score=3	prediction=polymorphism	reject=COVERAGE_EVENNESS_SKEW,FREQUENCY_CUTOFF	side_1_annotate_key=gene	side_1_continuation=0	side_1_coverage=0.95	side_1_overlap=9	side_1_possible_overlap_registers=238	side_1_read_count=68	side_1_redundant=0	side_2_annotate_key=gene	side_2_continuation=0	side_2_coverage=0.65	side_2_overlap=0	side_2_possible_overlap_registers=229	side_2_read_count=45	side_2_redundant=0	total_non_overlap_reads=3
JC	211	.	CP009273	3692900	-1	CP009273	3694027	1	0	alignment_overlap=12	coverage_minus=2	coverage_plus=2	flanking_left=251	flanking_right=251	frequency=4.319e-02	junction_possible_overlap_registers=226	key=CP009273__3692900__-1__CP009273__3694015__1__12____251__251__0__0	max_left=141	max_left_minus=141	max_left_plus=92	max_min_left=92	max_min_left_minus=0	max_min_left_plus=92	max_min_right=20	max_min_right_minus=20	max_min_right_plus=0	max_pos_hash_score=452	max_right=137	max_right_minus=20	max_right_plus=137	neg_log10_pos_hash_p_value=5.4	new_junction_coverage=0.06	new_junction_read_count=4	polymorphism_frequency=4.319e-02	pos_hash_score=4	prediction=polymorphism	reject=COVERAGE_EVENNESS_SKEW,FREQUENCY_CUTOFF	side_1_annotate_key=gene	side_1_continuation=0	side_1_coverage=1.05	side_1_overlap=12	side_1_possible_overlap_registers=238	side_1_read_count=75	side_1_redundant=0	side_2_annotate_key=gene	side_2_continuation=0	side_2_coverage=1.56	side_2_overlap=0	side_2_possible_overlap_registers=226	side_2_read_count=106	side_2_redundant=0	total_non_overlap_reads=4
JC	212	.	CP009273	3696664	-1	CP009273	3697632	1	0	alignment_overlap=9	coverage_minus=3	coverage_plus=1	flanking_left=251	flanking_right=251	frequency=8.550e-02	junction_possible_overlap_registers=229	key=CP009273__3696664__-1__CP009273__3697623__1__9____251__251__0__0	max_left=236	max_left_minus=236	max_left_plus=104	max_min_left=104	max_min_left_minus=0	max_min_left_plus=104	max_min_right=91	max_min_right_minus=91	max_min_right_plus=0	max_pos_hash_score=458	max_right=138	max_right_minus=91	max_right_plus=138	neg_log10_pos_hash_p_value=5.4	new_junction_coverage=0.07	new_junction_read_count=5	polymorphism_frequency=8.550e-02	pos_hash_score=4	prediction=polymorphism	reject=COVERAGE_EVENNESS_SKEW,FREQUENCY_CUTOFF	side_1_annotate_key=gene	side_1_continuation=0	side_1_coverage=0.75	side_1_overlap=9	side_1_possible_overlap_registers=238	side_1_read_count=54	side_1_redundant=0	side_2_annotate_key=gene	side_2_continuation=0	side_2_coverage=0.80	side_2_overlap=0	side_2_possible_overlap_registers=229	side_2_read_count=55	side_2_redundant=0	total_non_overlap_reads=4
JC	213	.	CP009273	3847549	-1	CP009273	3848300	1	0	alignment_overlap=9	coverage_minus=2	coverage_plus=1	flanking_left=251	flanking_right=251	frequency=5.030e-02	junction_possible_overlap_registers=229	key=CP009273__3847549__-1__CP009273__3848291__1__9____251__251__0__0	max_left=106	max_left_minus=37	max_left_plus=106	max_min_left=37	max_min_left_minus=37	max_min_left_plus=0	max_min_right=98	max_min_right_minus=0	max_min_right_plus=98	max_pos_hash_score=458	max_right=98	max_right_minus=92	max_right_plus=98	neg_log10_pos_hash_p_value=5.9	new_junction_coverage=0.04	new_junction_read_count=3	polymorphism_frequency=5.030e-02	pos_hash_score=3	prediction=polymorphism	reject=COVERAGE_EVENNESS_SKEW,FREQUENCY_CUTOFF	side_1_annotate_key=gene	side_1_continuation=0	side_1_coverage=1.01	side_1_overlap=9	side_1_possible_overlap_registers=238	side_1_read_count=72	side_1_redundant=0	side_2_annotate_key=gene	side_2_continuation=0	side_2_coverage=0.64	side_2_overlap=0	side_2_possible_overlap_registers=229	side_2_read_count=44	side_2_redundant=0	total_non_overlap_reads=3
JC	214	.	CP009273	3860062	-1	CP009273	3860866	1	0	alignment_overlap=10	coverage_minus=1	coverage_plus=2	flanking_left=251	flanking_right=251	frequency=3.968e-02	junction_possible_overlap_registers=228	key=CP009273__3860062__-1__CP009273__3860856__1__10____251__251__0__0	max_left=56	max_left_minus=56	max_left_plus=56	max_min_left=56	max_min_left_minus=0	max_min_left_plus=56	max_min_right=23	max_min_right_minus=23	max_min_right_plus=0	max_pos_hash_score=456	max_right=74	max_right_minus=23	max_right_plus=74	neg_log10_pos_hash_p_value=5.9	new_junction_coverage=0.04	new_junction_read_count=3	polymorphism_frequency=3.968e-02	pos_hash_score=3	prediction=polymorphism	reject=COVERAGE_EVENNESS_SKEW,FREQUENCY_CUTOFF	side_1_annotate_key=gene	side_1_continuation=0	side_1_coverage=1.26	side_1_overlap=10	side_1_possible_overlap_registers=238	side_1_read_count=90	side_1_redundant=0	side_2_annotate_key=gene	side_2_continuation=0	side_2_coverage=0.86	side_2_overlap=0	side_2_possible_overlap_registers=228	side_2_read_count=59	side_2_redundant=0	total_non_overlap_reads=3
JC	215	.	CP009273	3941085	-1	CP009273	3942490	1	0	alignment_overlap=9	coverage_minus=2	coverage_plus=2	flanking_left=251	flanking_right=251	frequency=5.191e-02	junction_possible_overlap_registers=229	key=CP009273__3941085__-1__CP009273__3942481__1__9____251__251__0__0	max_left=67	max_left_minus=67	max_left_plus=67	max_min_left=67	max_min_left_minus=67	max_min_left_plus=67	max_min_right=10	max_min_right_minus=10	max_min_right_plus=0	max_pos_hash_score=458	max_right=173	max_right_minus=173	max_right_plus=173	neg_log10_pos_hash_p_value=5.4	new_junction_coverage=0.06	new_junction_read_count=4	polymorphism_frequency=5.191e-02	pos_hash_score=4	prediction=polymorphism	reject=COVERAGE_EVENNESS_SKEW,FREQUENCY_CUTOFF	side_1_annotate_key=gene	side_1_continuation=0	side_1_coverage=1.06	side_1_overlap=9	side_1_possible_overlap_registers=238	side_1_read_count=76	side_1_redundant=0	side_2_annotate_key=gene	side_2_continuation=0	side_2_coverage=1.06	side_2_overlap=0	side_2_possible_overlap_registers=229	side_2_read_count=73	side_2_redundant=0	total_non_overlap_reads=4
JC	216	.	CP009273	3969285	-1	CP009273	3970181	1	0	alignment_overlap=11	coverage_minus=2	coverage_plus=2	flanking_left=251	flanking_right=251	frequency=6.838e-02	junction_possible_overlap_registers=227	key=CP009273__3969285__-1__CP009273__3970170__1__11____251__251__0__0	max_left=105	max_left_minus=105	max_left_plus=103	max_min_left=103	max_min_left_minus=103	max_min_left_plus=103	max_min_right=47	max_min_right_minus=47	max_min_right_plus=47	max_pos_hash_score=454	max_right=135	max_right_minus=135	max_right_plus=135	neg_log10_pos_hash_p_value=5.4	new_junction_coverage=0.06	new_junction_read_count=4	polymorphism_frequency=6.838e-02	pos_hash_score=4	prediction=polymorphism	reject=COVERAGE_EVENNESS_SKEW,FREQUENCY_CUTOFF	side_1_annotate_key=gene	side_1_continuation=0	side_1_coverage=0.91	side_1_overlap=11	side_1_possible_overlap_registers=238	side_1_read_count=65	side_1_redundant=0	side_2_annotate_key=gene	side_2_continuation=0	side_2_coverage=0.69	side_2_overlap=0	side_2_possible_overlap_registers=227	side_2_read_count=47	side_2_redundant=0	total_non_overlap_reads=4
JC	217	.	CP009273	3985188	-1	CP009273	3985771	1	0	alignment_overlap=13	coverage_minus=1	coverage_plus=2	flanking_left=251	flanking_right=251	frequency=3.342e-02	junction_possible_overlap_registers=225	key=CP009273__3985188__-1__CP009273__3985758__1__13____251__251__0__0	max_left=65	max_left_minus=65	max_left_plus=65	max_min_left=1	max_min_left_minus=0	max_min_left_plus=1	max_min_right=37	max_min_right_minus=37	max_min_right_plus=37	max_pos_hash_score=450	max_right=71	max_right_minus=37	max_right_plus=71	neg_log10_pos_hash_p_value=5.9	new_junction_coverage=0.04	new_junction_read_count=3	polymorphism_frequency=3.342e-02	pos_hash_score=3	prediction=polymorphism	reject=COVERAGE_EVENNESS_SKEW,FREQUENCY_CUTOFF	side_1_annotate_key=gene	side_1_continuation=0	side_1_coverage=1.40	side_1_overlap=13	side_1_possible_overlap_registers=238	side_1_read_count=100	side_1_redundant=0	side_2_annotate_key=gene	side_2_continuation=0	side_2_coverage=1.17	side_2_overlap=0	side_2_possible_overlap_registers=225	side_2_read_count=79	side_2_redundant=0	total_non_overlap_reads=3
JC	218	.	CP009273	3992255	-1	CP009273	3993120	1	0	alignment_overlap=11	coverage_minus=2	coverage_plus=2	flanking_left=251	flanking_right=251	frequency=5.741e-02	junction_possible_overlap_registers=227	key=CP009273__3992255__-1__CP009273__3993109__1__11____251__251__0__0	max_left=152	max_left_minus=152	max_left_plus=100	max_min_left=100	max_min_left_minus=0	max_min_left_plus=100	max_min_right=35	max_min_right_minus=35	max_min_right_plus=35	max_pos_hash_score=454	max_right=140	max_right_minus=35	max_right_plus=140	neg_log10_pos_hash_p_value=5.4	new_junction_coverage=0.06	new_junction_read_count=4	polymorphism_frequency=5.741e-02	pos_hash_score=4	prediction=polymorphism	reject=COVERAGE_EVENNESS_SKEW,FREQUENCY_CUTOFF	side_1_annotate_key=gene	side_1_continuation=0	side_1_coverage=1.10	side_1_overlap=11	side_1_possible_overlap_registers=238	side_1_read_count=79	side_1_redundant=0	side_2_annotate_key=gene	side_2_continuation=0	side_2_coverage=0.82	side_2_overlap=0	side_2_possible_overlap_registers=227	side_2_read_count=56	side_2_redundant=0	total_non_overlap_reads=4
JC	219	.	CP009273	4009958	-1	CP009273	4010876	1	0	alignment_overlap=13	coverage_minus=5	coverage_plus=5	flanking_left=251	flanking_right=251	frequency=1.135e-01	junction_possible_overlap_registers=225	key=CP009273__4009958__-1__CP009273__4010863__1__13____251__251__0__0	max_left=223	max_left_minus=223	max_left_plus=184	max_min_left=0	max_min_left_minus=0	max_min_left_plus=0	max_min_right=105	max_min_right_minus=37	max_min_right_plus=105	max_pos_hash_score=450	max_right=105	max_right_minus=37	max_right_plus=105	neg_log10_pos_hash_p_value=3.9	new_junction_coverage=0.15	new_junction_read_count=10	polymorphism_frequency=1.135e-01	pos_hash_score=8	prediction=polymorphism	reject=COVERAGE_EVENNESS_SKEW,FREQUENCY_CUTOFF	side_1_annotate_key=gene	side_1_continuation=0	side_1_coverage=1.24	side_1_overlap=13	side_1_possible_overlap_registers=238	side_1_read_count=89	side_1_redundant=0	side_2_annotate_key=gene	side_2_continuation=0	side_2_coverage=1.06	side_2_overlap=0	side_2_possible_overlap_registers=225	side_2_read_count=72	side_2_redundant=0	total_non_overlap_reads=10
JC	220	.	CP009273	4034161	-1	CP009273	4161677	1	-10	alignment_overlap=-10	coverage_minus=3	coverage_plus=3	flanking_left=251	flanking_right=251	frequency=2.044e-01	junction_possible_overlap_registers=228	key=CP009273__4034161__-1__CP009273__4161677__1__-10__AATTAATTCC__251__251__0__0	max_left=109	max_left_minus=109	max_left_plus=64	max_min_left=109	max_min_left_minus=109	max_min_left_plus=59	max_min_right=51	max_min_right_minus=0	max_min_right_plus=51	max_pos_hash_score=456	max_right=167	max_right_minus=167	max_right_plus=86	neg_log10_pos_hash_p_value=4.6	new_junction_coverage=0.12	new_junction_read_count=8	polymorphism_frequency=2.044e-01	pos_hash_score=6	prediction=polymorphism	reject=COVERAGE_EVENNESS_SKEW	side_1_annotate_key=gene	side_1_continuation=0	side_1_coverage=0.45	side_1_overlap=0	side_1_possible_overlap_registers=238	side_1_read_count=32	side_1_redundant=0	side_2_annotate_key=gene	side_2_continuation=0	side_2_coverage=0.46	side_2_overlap=0	side_2_possible_overlap_registers=238	side_2_read_count=33	side_2_redundant=0	total_non_overlap_reads=6	unique_read_sequence=AATTAATTCC
JC	221	.	CP009273	4072557	-1	CP009273	4072996	1	0	alignment_overlap=22	coverage_minus=6	coverage_plus=13	flanking_left=251	flanking_right=251	frequency=1.925e-01	junction_possible_overlap_registers=216	key=CP009273__4072557__-1__CP009273__4072974__1__22____251__251__0__0	max_left=208	max_left_minus=208	max_left_plus=58	max_min_left=93	max_min_left_minus=93	max_min_left_plus=55	max_min_right=67	max_min_right_minus=67	max_min_right_plus=35	max_pos_hash_score=432	max_right=213	max_right_minus=136	max_right_plus=213	neg_log10_pos_hash_p_value=2.0	new_junction_coverage=0.34	new_junction_read_count=22	polymorphism_frequency=1.925e-01	pos_hash_score=17	prediction=polymorphism	reject=FREQUENCY_CUTOFF	side_1_annotate_key=gene	side_1_continuation=0	side_1_coverage=1.42	side_1_overlap=22	side_1_possible_overlap_registers=238	side_1_read_count=102	side_1_redundant=0	side_2_annotate_key=gene	side_2_continuation=0	side_2_coverage=1.42	side_2_overlap=0	side_2_possible_overlap_registers=216	side_2_read_count=92	side_2_redundant=0	total_non_overlap_reads=19
JC	222	.	CP009273	4101805	-1	CP009273	4102413	1	0	alignment_overlap=11	coverage_minus=1	coverage_plus=2	flanking_left=251	flanking_right=251	frequency=4.107e-02	junction_possible_overlap_registers=227	key=CP009273__4101805__-1__CP009273__4102402__1__11____251__251__0__0	max_left=104	max_left_minus=104	max_left_plus=60	max_min_left=60	max_min_left_minus=0	max_min_left_plus=60	max_min_right=52	max_min_right_minus=52	max_min_right_plus=0	max_pos_hash_score=454	max_right=178	max_right_minus=52	max_right_plus=178	neg_log10_pos_hash_p_value=5.9	new_junction_coverage=0.04	new_junction_read_count=3	polymorphism_frequency=4.107e-02	pos_hash_score=3	prediction=polymorphism	reject=COVERAGE_EVENNESS_SKEW,FREQUENCY_CUTOFF	side_1_annotate_key=gene	side_1_continuation=0	side_1_coverage=0.88	side_1_overlap=11	side_1_possible_overlap_registers=238	side_1_read_count=63	side_1_redundant=0	side_2_annotate_key=gene	side_2_continuation=0	side_2_coverage=1.17	side_2_overlap=0	side_2_possible_overlap_registers=227	side_2_read_count=80	side_2_redundant=0	total_non_overlap_reads=3
JC	223	.	CP009273	4161677	1	CP009273	4161849	-1	-10	alignment_overlap=-10	coverage_minus=5	coverage_plus=3	flanking_left=251	flanking_right=251	frequency=2.489e-01	junction_possible_overlap_registers=228	key=CP009273__4161677__1__CP009273__4161849__-1__-10__GGAATTAATT__251__251__0__0	max_left=167	max_left_minus=99	max_left_plus=167	max_min_left=99	max_min_left_minus=99	max_min_left_plus=0	max_min_right=109	max_min_right_minus=59	max_min_right_plus=109	max_pos_hash_score=456	max_right=166	max_right_minus=166	max_right_plus=109	neg_log10_pos_hash_p_value=4.0	new_junction_coverage=0.15	new_junction_read_count=10	polymorphism_frequency=2.489e-01	pos_hash_score=8	prediction=polymorphism	reject=COVERAGE_EVENNESS_SKEW	side_1_annotate_key=gene	side_1_continuation=0	side_1_coverage=0.46	side_1_overlap=0	side_1_possible_overlap_registers=238	side_1_read_count=33	side_1_redundant=0	side_2_annotate_key=gene	side_2_continuation=0	side_2_coverage=0.42	side_2_overlap=0	side_2_possible_overlap_registers=238	side_2_read_count=30	side_2_redundant=0	total_non_overlap_reads=8	unique_read_sequence=GGAATTAATT
JC	224	.	CP009273	4166369	-1	CP009273	4166937	1	0	alignment_overlap=9	coverage_minus=2	coverage_plus=1	flanking_left=251	flanking_right=251	frequency=8.514e-02	junction_possible_overlap_registers=229	key=CP009273__4166369__-1__CP009273__4166928__1__9____251__251__0__0	max_left=150	max_left_minus=150	max_left_plus=70	max_min_left=0	max_min_left_minus=0	max_min_left_plus=0	max_min_right=26	max_min_right_minus=26	max_min_right_plus=11	max_pos_hash_score=458	max_right=26	max_right_minus=26	max_right_plus=11	neg_log10_pos_hash_p_value=5.9	new_junction_coverage=0.06	new_junction_read_count=4	polymorphism_frequency=8.514e-02	pos_hash_score=3	prediction=polymorphism	reject=COVERAGE_EVENNESS_SKEW,FREQUENCY_CUTOFF	side_1_annotate_key=gene	side_1_continuation=0	side_1_coverage=0.75	side_1_overlap=9	side_1_possible_overlap_registers=238	side_1_read_count=54	side_1_redundant=0	side_2_annotate_key=gene	side_2_continuation=0	side_2_coverage=0.49	side_2_overlap=0	side_2_possible_overlap_registers=229	side_2_read_count=34	side_2_redundant=0	total_non_overlap_reads=3
JC	225	.	CP009273	4192121	-1	CP009273	4192862	1	0	alignment_overlap=11	coverage_minus=3	coverage_plus=2	flanking_left=251	flanking_right=251	frequency=7.514e-02	junction_possible_overlap_registers=227	key=CP009273__4192121__-1__CP009273__4192851__1__11____251__251__0__0	max_left=221	max_left_minus=221	max_left_plus=157	max_min_left=37	max_min_left_minus=37	max_min_left_plus=2	max_min_right=82	max_min_right_minus=2	max_min_right_plus=82	max_pos_hash_score=454	max_right=83	max_right_minus=58	max_right_plus=83	neg_log10_pos_hash_p_value=5.0	new_junction_coverage=0.07	new_junction_read_count=5	polymorphism_frequency=7.514e-02	pos_hash_score=5	prediction=polymorphism	reject=COVERAGE_EVENNESS_SKEW,FREQUENCY_CUTOFF	side_1_annotate_key=gene	side_1_continuation=0	side_1_coverage=0.88	side_1_overlap=11	side_1_possible_overlap_registers=238	side_1_read_count=63	side_1_redundant=0	side_2_annotate_key=gene	side_2_continuation=0	side_2_coverage=0.92	side_2_overlap=0	side_2_possible_overlap_registers=227	side_2_read_count=63	side_2_redundant=0	total_non_overlap_reads=5
JC	226	.	CP009273	4274001	-1	CP009273	4274811	1	0	alignment_overlap=9	coverage_minus=2	coverage_plus=1	flanking_left=251	flanking_right=251	frequency=3.869e-02	junction_possible_overlap_registers=229	key=CP009273__4274001__-1__CP009273__4274802__1__9____251__251__0__0	max_left=98	max_left_minus=98	max_left_plus=97	max_min_left=93	max_min_left_minus=93	max_min_left_plus=0	max_min_right=56	max_min_right_minus=56	max_min_right_plus=56	max_pos_hash_score=458	max_right=149	max_right_minus=149	max_right_plus=56	neg_log10_pos_hash_p_value=5.9	new_junction_coverage=0.04	new_junction_read_count=3	polymorphism_frequency=3.869e-02	pos_hash_score=3	prediction=polymorphism	reject=COVERAGE_EVENNESS_SKEW,FREQUENCY_CUTOFF	side_1_annotate_key=gene	side_1_continuation=0	side_1_coverage=1.07	side_1_overlap=9	side_1_possible_overlap_registers=238	side_1_read_count=77	side_1_redundant=0	side_2_annotate_key=gene	side_2_continuation=0	side_2_coverage=1.09	side_2_overlap=0	side_2_possible_overlap_registers=229	side_2_read_count=75	side_2_redundant=0	total_non_overlap_reads=3
JC	227	.	CP009273	4275538	-1	CP009273	4276346	1	0	alignment_overlap=11	coverage_minus=3	coverage_plus=2	flanking_left=251	flanking_right=251	frequency=6.901e-02	junction_possible_overlap_registers=227	key=CP009273__4275538__-1__CP009273__4276335__1__11____251__251__0__0	max_left=176	max_left_minus=176	max_left_plus=160	max_min_left=0	max_min_left_minus=0	max_min_left_plus=0	max_min_right=60	max_min_right_minus=57	max_min_right_plus=60	max_pos_hash_score=454	max_right=60	max_right_minus=57	max_right_plus=60	neg_log10_pos_hash_p_value=5.0	new_junction_coverage=0.07	new_junction_read_count=5	polymorphism_frequency=6.901e-02	pos_hash_score=5	prediction=polymorphism	reject=COVERAGE_EVENNESS_SKEW,FREQUENCY_CUTOFF	side_1_annotate_key=gene	side_1_continuation=0	side_1_coverage=0.94	side_1_overlap=11	side_1_possible_overlap_registers=238	side_1_read_count=67	side_1_redundant=0	side_2_annotate_key=gene	side_2_continuation=0	side_2_coverage=1.04	side_2_overlap=0	side_2_possible_overlap_registers=227	side_2_read_count=71	side_2_redundant=0	total_non_overlap_reads=5
JC	228	.	CP009273	4337459	-1	CP009273	4338495	1	0	alignment_overlap=9	coverage_minus=4	coverage_plus=3	flanking_left=251	flanking_right=251	frequency=9.862e-02	junction_possible_overlap_registers=229	key=CP009273__4337459__-1__CP009273__4338486__1__9____251__251__0__0	max_left=228	max_left_minus=228	max_left_plus=223	max_min_left=19	max_min_left_minus=0	max_min_left_plus=19	max_min_right=107	max_min_right_minus=107	max_min_right_plus=45	max_pos_hash_score=458	max_right=214	max_right_minus=107	max_right_plus=214	neg_log10_pos_hash_p_value=4.3	new_junction_coverage=0.10	new_junction_read_count=7	polymorphism_frequency=9.862e-02	pos_hash_score=7	prediction=polymorphism	reject=COVERAGE_EVENNESS_SKEW,FREQUENCY_CUTOFF	side_1_annotate_key=gene	side_1_continuation=0	side_1_coverage=0.75	side_1_overlap=9	side_1_possible_overlap_registers=238	side_1_read_count=54	side_1_redundant=0	side_2_annotate_key=gene	side_2_continuation=0	side_2_coverage=1.10	side_2_overlap=0	side_2_possible_overlap_registers=229	side_2_read_count=76	side_2_redundant=0	total_non_overlap_reads=7
JC	229	.	CP009273	4363643	-1	CP009273	4364512	1	0	alignment_overlap=10	coverage_minus=3	coverage_plus=4	flanking_left=251	flanking_right=251	frequency=8.781e-02	junction_possible_overlap_registers=228	key=CP009273__4363643__-1__CP009273__4364502__1__10____251__251__0__0	max_left=122	max_left_minus=122	max_left_plus=122	max_min_left=98	max_min_left_minus=22	max_min_left_plus=98	max_min_right=101	max_min_right_minus=77	max_min_right_plus=101	max_pos_hash_score=456	max_right=198	max_right_minus=198	max_right_plus=142	neg_log10_pos_hash_p_value=4.3	new_junction_coverage=0.12	new_junction_read_count=8	polymorphism_frequency=8.781e-02	pos_hash_score=7	prediction=polymorphism	reject=COVERAGE_EVENNESS_SKEW,FREQUENCY_CUTOFF	side_1_annotate_key=gene	side_1_continuation=0	side_1_coverage=1.26	side_1_overlap=10	side_1_possible_overlap_registers=238	side_1_read_count=90	side_1_redundant=0	side_2_annotate_key=gene	side_2_continuation=0	side_2_coverage=1.17	side_2_overlap=0	side_2_possible_overlap_registers=228	side_2_read_count=80	side_2_redundant=0	total_non_overlap_reads=7
JC	230	.	CP009273	4390332	-1	CP009273	4391116	1	0	alignment_overlap=10	coverage_minus=2	coverage_plus=2	flanking_left=251	flanking_right=251	frequency=4.542e-02	junction_possible_overlap_registers=228	key=CP009273__4390332__-1__CP009273__4391106__1__10____251__251__0__0	max_left=96	max_left_minus=96	max_left_plus=87	max_min_left=3	max_min_left_minus=0	max_min_left_plus=3	max_min_right=72	max_min_right_minus=28	max_min_right_plus=72	max_pos_hash_score=456	max_right=100	max_right_minus=28	max_right_plus=100	neg_log10_pos_hash_p_value=5.4	new_junction_coverage=0.06	new_junction_read_count=4	polymorphism_frequency=4.542e-02	pos_hash_score=4	prediction=polymorphism	reject=COVERAGE_EVENNESS_SKEW,FREQUENCY_CUTOFF	side_1_annotate_key=gene	side_1_continuation=0	side_1_coverage=1.28	side_1_overlap=10	side_1_possible_overlap_registers=238	side_1_read_count=92	side_1_redundant=0	side_2_annotate_key=gene	side_2_continuation=0	side_2_coverage=1.17	side_2_overlap=0	side_2_possible_overlap_registers=228	side_2_read_count=80	side_2_redundant=0	total_non_overlap_reads=4
JC	231	.	CP009273	4491776	-1	CP009273	4492477	1	0	alignment_overlap=10	coverage_minus=3	coverage_plus=4	flanking_left=251	flanking_right=251	frequency=9.413e-02	junction_possible_overlap_registers=228	key=CP009273__4491776__-1__CP009273__4492467__1__10____251__251__0__0	max_left=209	max_left_minus=209	max_left_plus=143	max_min_left=36	max_min_left_minus=0	max_min_left_plus=36	max_min_right=73	max_min_right_minus=27	max_min_right_plus=73	max_pos_hash_score=456	max_right=84	max_right_minus=27	max_right_plus=84	neg_log10_pos_hash_p_value=4.6	new_junction_coverage=0.10	new_junction_read_count=7	polymorphism_frequency=9.413e-02	pos_hash_score=6	prediction=polymorphism	reject=COVERAGE_EVENNESS_SKEW,FREQUENCY_CUTOFF	side_1_annotate_key=gene	side_1_continuation=0	side_1_coverage=1.09	side_1_overlap=10	side_1_possible_overlap_registers=238	side_1_read_count=78	side_1_redundant=0	side_2_annotate_key=gene	side_2_continuation=0	side_2_coverage=0.87	side_2_overlap=0	side_2_possible_overlap_registers=228	side_2_read_count=60	side_2_redundant=0	total_non_overlap_reads=7
JC	232	.	CP009273	4532507	-1	CP009273	4532803	-1	0	alignment_overlap=9	coverage_minus=0	coverage_plus=4	flanking_left=251	flanking_right=251	frequency=4.639e-02	junction_possible_overlap_registers=229	key=CP009273__4532507__-1__CP009273__4532812__-1__9____251__251__0__0	max_left=147	max_left_minus=0	max_left_plus=147	max_min_left=73	max_min_left_minus=0	max_min_left_plus=73	max_min_right=95	max_min_right_minus=0	max_min_right_plus=95	max_pos_hash_score=458	max_right=220	max_right_minus=0	max_right_plus=220	neg_log10_pos_hash_p_value=5.4	new_junction_coverage=0.06	new_junction_read_count=4	polymorphism_frequency=4.639e-02	pos_hash_score=4	prediction=polymorphism	reject=COVERAGE_EVENNESS_SKEW,FREQUENCY_CUTOFF	side_1_annotate_key=gene	side_1_continuation=0	side_1_coverage=1.31	side_1_overlap=9	side_1_possible_overlap_registers=238	side_1_read_count=94	side_1_redundant=0	side_2_annotate_key=gene	side_2_continuation=0	side_2_coverage=1.07	side_2_overlap=0	side_2_possible_overlap_registers=229	side_2_read_count=74	side_2_redundant=0	total_non_overlap_reads=4
JC	233	.	CP009273	4595983	-1	CP009273	4596220	1	0	alignment_overlap=89	coverage_minus=4	coverage_plus=2	flanking_left=251	flanking_right=251	frequency=1.838e-01	junction_possible_overlap_registers=149	key=CP009273__4595983__-1__CP009273__4596131__1__89____251__251__0__0	max_left=155	max_left_minus=155	max_left_plus=135	max_min_left=5	max_min_left_minus=5	max_min_left_plus=0	max_min_right=74	max_min_right_minus=74	max_min_right_plus=34	max_pos_hash_score=298	max_right=117	max_right_minus=117	max_right_plus=34	neg_log10_pos_hash_p_value=3.2	new_junction_coverage=0.18	new_junction_read_count=8	polymorphism_frequency=1.838e-01	pos_hash_score=6	prediction=polymorphism	reject=COVERAGE_EVENNESS_SKEW,FREQUENCY_CUTOFF	side_1_annotate_key=gene	side_1_continuation=0	side_1_coverage=0.78	side_1_overlap=89	side_1_possible_overlap_registers=238	side_1_read_count=56	side_1_redundant=0	side_2_annotate_key=gene	side_2_continuation=0	side_2_coverage=0.80	side_2_overlap=0	side_2_possible_overlap_registers=149	side_2_read_count=36	side_2_redundant=0	total_non_overlap_reads=6
UN	234	.	CP009273	15627	15627
UN	235	.	CP009273	15630	16509
UN	236	.	CP009273	16511	16513
UN	237	.	CP009273	16515	16516
UN	238	.	CP009273	16519	16528
UN	239	.	CP009273	20027	20330
UN	240	.	CP009273	220454	221028
UN	241	.	CP009273	221579	221582
UN	242	.	CP009273	221584	221848
UN	243	.	CP009273	223705	224941
UN	244	.	CP009273	266459	266459
UN	245	.	CP009273	266465	266794
UN	246	.	CP009273	269882	269884
UN	247	.	CP009273	269895	269897
UN	248	.	CP009273	269902	269903
UN	249	.	CP009273	269905	270644
UN	250	.	CP009273	270646	270653
UN	251	.	CP009273	270656	270657
UN	252	.	CP009273	270662	270662
UN	253	.	CP009273	275099	275424
UN	254	.	CP009273	286576	286874
UN	255	.	CP009273	311155	311155
UN	256	.	CP009273	311163	311164
UN	257	.	CP009273	311168	311168
UN	258	.	CP009273	311170	311170
UN	259	.	CP009273	311172	311960
UN	260	.	CP009273	311962	311963
UN	261	.	CP009273	366228	367005
UN	262	.	CP009273	367007	367007
UN	263	.	CP009273	376931	377824
UN	264	.	CP009273	377827	377827
UN	265	.	CP009273	377831	377831
UN	266	.	CP009273	387389	388198
UN	267	.	CP009273	521565	521957
UN	268	.	CP009273	562441	563267
UN	269	.	CP009273	570272	571006
UN	270	.	CP009273	603684	603684
UN	271	.	CP009273	603689	604577
UN	272	.	CP009273	683514	684284
UN	273	.	CP009273	1089922	1090740
UN	274	.	CP009273	1090745	1090745
UN	275	.	CP009273	1390540	1391288
UN	276	.	CP009273	1391290	1391293
UN	277	.	CP009273	1391295	1391297
UN	278	.	CP009273	1391299	1391300
UN	279	.	CP009273	1427134	1427217
UN	280	.	CP009273	1462395	1462395
UN	281	.	CP009273	1462398	1463297
UN	282	.	CP009273	1463792	1464533
UN	283	.	CP009273	1522808	1523222
UN	284	.	CP009273	1565337	1565337
UN	285	.	CP009273	1565354	1565354
UN	286	.	CP009273	1565356	1565386
UN	287	.	CP009273	1628593	1628682
UN	288	.	CP009273	1645341	1645582
UN	289	.	CP009273	2060434	2060434
UN	290	.	CP009273	2060438	2060547
UN	291	.	CP009273	2062635	2063526
UN	292	.	CP009273	2063528	2063528
UN	293	.	CP009273	2063532	2063532
UN	294	.	CP009273	2095468	2096209
UN	295	.	CP009273	2163875	2164685
UN	296	.	CP009273	2282629	2283365
UN	297	.	CP009273	2283368	2283368
UN	298	.	CP009273	2507978	2508862
UN	299	.	CP009273	2719657	2719657
UN	300	.	CP009273	2719663	2722368
UN	301	.	CP009273	2723137	2723137
UN	302	.	CP009273	2723146	2724087
UN	303	.	CP009273	2850455	2852993
UN	304	.	CP009273	2989944	2990819
UN	305	.	CP009273	3123727	3124476
UN	306	.	CP009273	3179700	3180560
UN	307	.	CP009273	3359141	3359143
UN	308	.	CP009273	3359145	3359913
UN	309	.	CP009273	3359915	3359915
UN	310	.	CP009273	3417243	3417774
UN	311	.	CP009273	3417777	3417779
UN	312	.	CP009273	3417781	3417781
UN	313	.	CP009273	3418242	3419986
UN	314	.	CP009273	3420402	3421712
UN	315	.	CP009273	3463761	3463857
UN	316	.	CP009273	3463868	3463868
UN	317	.	CP009273	3577015	3577334
UN	318	.	CP009273	3612816	3612816
UN	319	.	CP009273	3612825	3612826
UN	320	.	CP009273	3612830	3614248
UN	321	.	CP009273	3614252	3614252
UN	322	.	CP009273	3614255	3614255
UN	323	.	CP009273	3614668	3615436
UN	324	.	CP009273	3615447	3615447
UN	325	.	CP009273	3645613	3645615
UN	326	.	CP009273	3645617	3645617
UN	327	.	CP009273	3645619	3646372
UN	328	.	CP009273	3659988	3660035
UN	329	.	CP009273	3755782	3755782
UN	330	.	CP009273	3755785	3757208
UN	331	.	CP009273	3757648	3757648
UN	332	.	CP009273	3757652	3757652
UN	333	.	CP009273	3757658	3758440
UN	334	.	CP009273	3935613	3936528
UN	335	.	CP009273	3937658	3938696
UN	336	.	CP009273	4028770	4028848
UN	337	.	CP009273	4029313	4030218
UN	338	.	CP009273	4030221	4030222
UN	339	.	CP009273	4030224	4030224
UN	340	.	CP009273	4031417	4031810
UN	341	.	CP009273	4032325	4032516
UN	342	.	CP009273	4032972	4032974
UN	343	.	CP009273	4032977	4033762
UN	344	.	CP009273	4033768	4033768
UN	345	.	CP009273	4156411	4156560
UN	346	.	CP009273	4156787	4156787
UN	347	.	CP009273	4156794	4157916
UN	348	.	CP009273	4158734	4161363
UN	349	.	CP009273	4161366	4161366
UN	350	.	CP009273	4166688	4166807
UN	351	.	CP009273	4198282	4199447
UN	352	.	CP009273	4200176	4202819
UN	353	.	CP009273	4488242	4489098
UN	354	.	CP009273	4497491	4497493
UN	355	.	CP009273	4497499	4498267
