# Supplementary material for: Mutators can drive the evolution of multi-resistance to antibiotics
Source: PLoS Genet. 2023 Jun 13;19(6):e1010791. doi: 10.1371/journal.pgen.1010791 (PMC10292718; doi:10.1371/journal.pgen.1010791)
Supplement: S2 File — (ZIP) [file pgen.1010791.s005.zip › 058828_lowD10190F6.gd]

#=GENOME_DIFF	1.0
#=CREATED	17:09:49 06 May 2022
#=PROGRAM	breseq 0.36.1 
#=COMMAND	/mnt/fls01-home01/mqbssdgg/breseq-0.36.1-Linux-x86_64/bin/breseq -r BW25113-fixed.gb -o 058828_lowD10190F6 058828_lowD10190F6_1_trimmed.fastq.gz 058828_lowD10190F6_2_trimmed.fastq.gz 058828_lowD10190F6_U1_trimmed.fastq.gz 058828_lowD10190F6_U2_trimmed.fastq.gz
#=REFSEQ	BW25113-fixed.gb
#=READSEQ	058828_lowD10190F6_1_trimmed.fastq.gz
#=READSEQ	058828_lowD10190F6_2_trimmed.fastq.gz
#=READSEQ	058828_lowD10190F6_U1_trimmed.fastq.gz
#=READSEQ	058828_lowD10190F6_U2_trimmed.fastq.gz
#=CONVERTED-BASES	660456378
#=CONVERTED-READS	2735425
#=INPUT-BASES	660535323
#=INPUT-READS	2735989
#=MAPPED-BASES	211086
#=MAPPED-READS	896
DEL	1	2	CP009273	1	4631469
MC	2	.	CP009273	1	4631469	0	0	left_inside_cov=0	left_outside_cov=NA	right_inside_cov=0	right_outside_cov=NA
JC	3	.	CP009273	221078	-1	CP009273	221136	1	-58	alignment_overlap=-58	coverage_minus=41	coverage_plus=14	flanking_left=251	flanking_right=251	frequency=1	junction_possible_overlap_registers=182	key=CP009273__221078__-1__CP009273__221136__1__-58__AGTGCTAAGTGTTAGGGGGTTTCCGCCCCTTAGTGCTGCAGCTAACGCATTAAGCACT__251__251__1__0	max_left=73	max_left_minus=72	max_left_plus=73	max_min_left=73	max_min_left_minus=72	max_min_left_plus=73	max_min_right=48	max_min_right_minus=48	max_min_right_plus=0	max_pos_hash_score=364	max_right=121	max_right_minus=121	max_right_plus=121	neg_log10_pos_hash_p_value=999999.0	new_junction_coverage=215.00	new_junction_read_count=263	polymorphism_frequency=1.000e+00	pos_hash_score=24	prediction=consensus	reject=COVERAGE_EVENNESS_SKEW	side_1_annotate_key=repeat	side_1_continuation=0	side_1_coverage=NA	side_1_overlap=0	side_1_read_count=NA	side_1_redundant=1	side_2_annotate_key=gene	side_2_continuation=0	side_2_coverage=0.00	side_2_overlap=0	side_2_possible_overlap_registers=240	side_2_read_count=0	side_2_redundant=0	total_non_overlap_reads=55	unique_read_sequence=AGTGCTAAGTGTTAGGGGGTTTCCGCCCCTTAGTGCTGCAGCTAACGCATTAAGCACT
JC	4	.	CP009273	2723638	-1	CP009273	2723696	1	-58	alignment_overlap=-58	coverage_minus=15	coverage_plus=49	flanking_left=251	flanking_right=251	frequency=NA	junction_possible_overlap_registers=182	key=CP009273__2723638__-1__CP009273__2723696__1__-58__AGTGCTTAATGCGTTAGCTGCAGCACTAAGGGGCGGAAACCCCCTAACACTTAGCACT__251__251__1__1	max_left=121	max_left_minus=121	max_left_plus=121	max_min_left=73	max_min_left_minus=73	max_min_left_plus=48	max_min_right=73	max_min_right_minus=73	max_min_right_plus=72	max_pos_hash_score=364	max_right=120	max_right_minus=120	max_right_plus=72	neg_log10_pos_hash_p_value=999999.0	new_junction_coverage=219.90	new_junction_read_count=269	polymorphism_frequency=NA	pos_hash_score=26	prediction=unknown	reject=COVERAGE_EVENNESS_SKEW	side_1_annotate_key=repeat	side_1_continuation=0	side_1_coverage=NA	side_1_overlap=0	side_1_read_count=NA	side_1_redundant=1	side_2_annotate_key=repeat	side_2_continuation=0	side_2_coverage=NA	side_2_overlap=0	side_2_possible_overlap_registers=NA	side_2_read_count=NA	side_2_redundant=1	total_non_overlap_reads=64	unique_read_sequence=AGTGCTTAATGCGTTAGCTGCAGCACTAAGGGGCGGAAACCCCCTAACACTTAGCACT
