# Supplementary material for: Mutators can drive the evolution of multi-resistance to antibiotics
Source: PLoS Genet. 2023 Jun 13;19(6):e1010791. doi: 10.1371/journal.pgen.1010791 (PMC10292718; doi:10.1371/journal.pgen.1010791)
Supplement: S2 File — (ZIP) [file pgen.1010791.s005.zip › 058829_lowE10190H4.gd]

#=GENOME_DIFF	1.0
#=CREATED	17:34:53 06 May 2022
#=PROGRAM	breseq 0.36.1 
#=COMMAND	/mnt/fls01-home01/mqbssdgg/breseq-0.36.1-Linux-x86_64/bin/breseq -r BW25113-fixed.gb -o 058829_lowE10190H4 058829_lowE10190H4_1_trimmed.fastq.gz 058829_lowE10190H4_2_trimmed.fastq.gz 058829_lowE10190H4_U1_trimmed.fastq.gz 058829_lowE10190H4_U2_trimmed.fastq.gz
#=REFSEQ	BW25113-fixed.gb
#=READSEQ	058829_lowE10190H4_1_trimmed.fastq.gz
#=READSEQ	058829_lowE10190H4_2_trimmed.fastq.gz
#=READSEQ	058829_lowE10190H4_U1_trimmed.fastq.gz
#=READSEQ	058829_lowE10190H4_U2_trimmed.fastq.gz
#=CONVERTED-BASES	526990739
#=CONVERTED-READS	2237497
#=INPUT-BASES	527046374
#=INPUT-READS	2237892
#=MAPPED-BASES	523131872
#=MAPPED-READS	2210884
SNP	1	173	CP009273	1860	C
SNP	2	174	CP009273	13902	T
SNP	3	175	CP009273	19617	C
SNP	4	176	CP009273	52955	T
SNP	5	177	CP009273	70645	T
SNP	6	178	CP009273	88058	A
SNP	7	179	CP009273	107258	G
SNP	8	181	CP009273	133369	A
SNP	9	182	CP009273	133748	A
SNP	10	183	CP009273	145103	T
SNP	11	184	CP009273	232596	G
SNP	12	185	CP009273	239212	T
SNP	13	186	CP009273	244229	T
SNP	14	187	CP009273	246676	G
SNP	15	188	CP009273	274989	C
SNP	16	189	CP009273	282069	A
SNP	17	190	CP009273	374745	G
SNP	18	191	CP009273	381162	T
SNP	19	192	CP009273	403084	A
SNP	20	194	CP009273	414006	C
SNP	21	195	CP009273	450911	G
INS	22	196	CP009273	479793	C	repeat_length=1	repeat_new_copies=7	repeat_ref_copies=6	repeat_seq=C
SNP	23	197	CP009273	497606	T
INS	24	198	CP009273	502214	T	repeat_length=1	repeat_new_copies=7	repeat_ref_copies=6	repeat_seq=T
SNP	25	199	CP009273	513692	C
SNP	26	200	CP009273	526681	G
SNP	27	201	CP009273	532715	T
SNP	28	202	CP009273	545754	G
SNP	29	203	CP009273	555454	C
INS	30	204	CP009273	558129	C	repeat_length=1	repeat_new_copies=7	repeat_ref_copies=6	repeat_seq=C
SNP	31	205	CP009273	559750	T
SNP	32	209	CP009273	645025	T
SNP	33	210	CP009273	698621	T
SNP	34	211	CP009273	699459	A
SNP	35	212	CP009273	702114	T
SNP	36	213	CP009273	704229	T
SNP	37	214	CP009273	704672	A
SNP	38	217	CP009273	744431	A
SNP	39	218	CP009273	753287	A
SNP	40	219	CP009273	800433	T
SNP	41	220	CP009273	831306	T
SNP	42	221	CP009273	900243	G
SNP	43	222	CP009273	924133	T
SNP	44	223	CP009273	925321	A
SNP	45	224	CP009273	1032174	A
SNP	46	225	CP009273	1034263	A
SNP	47	227	CP009273	1062277	G
DEL	48	228	CP009273	1084901	1	repeat_length=1	repeat_new_copies=4	repeat_ref_copies=5	repeat_seq=G
SNP	49	229	CP009273	1088534	G
SNP	50	231	CP009273	1105103	T
SNP	51	233	CP009273	1170996	A
SNP	52	234	CP009273	1176666	C
SNP	53	235	CP009273	1226630	A
SNP	54	236	CP009273	1264355	G
SNP	55	237	CP009273	1264993	G
SNP	56	240	CP009273	1333124	T
INS	57	241	CP009273	1347723	C
SNP	58	243	CP009273	1397027	G
SNP	59	244	CP009273	1404053	T
SNP	60	245	CP009273	1412616	C
SNP	61	246	CP009273	1422228	T
SNP	62	254	CP009273	1469436	G
SNP	63	255	CP009273	1510241	A
SNP	64	256	CP009273	1531932	T
INS	65	257	CP009273	1573996	A	repeat_length=1	repeat_new_copies=7	repeat_ref_copies=6	repeat_seq=A
SNP	66	258	CP009273	1588099	T
SNP	67	262	CP009273	1634825	T
SNP	68	263	CP009273	1658671	C
SNP	69	264	CP009273	1681865	A
SNP	70	265	CP009273	1683052	A
SNP	71	266	CP009273	1697966	C
INS	72	267	CP009273	1725610	T	repeat_length=1	repeat_new_copies=8	repeat_ref_copies=7	repeat_seq=T
SNP	73	268	CP009273	1738119	C
SNP	74	269	CP009273	1745072	C
SNP	75	271	CP009273	1831569	T
DEL	76	272	CP009273	1877598	1	repeat_length=1	repeat_new_copies=5	repeat_ref_copies=6	repeat_seq=G
SNP	77	273	CP009273	1886232	A
INS	78	274	CP009273	1887779	A	repeat_length=1	repeat_new_copies=6	repeat_ref_copies=5	repeat_seq=A
SNP	79	275	CP009273	1891457	C
SNP	80	276	CP009273	1898487	A
SNP	81	277	CP009273	1899282	T
SNP	82	278	CP009273	1952176	A
SNP	83	279	CP009273	1960548	C
SNP	84	280	CP009273	1985889	A
SNP	85	281	CP009273	2074389	A
SNP	86	282	CP009273	2122247	T
SNP	87	283	CP009273	2139468	G
INS	88	286	CP009273	2158847	A	repeat_length=1	repeat_new_copies=8	repeat_ref_copies=7	repeat_seq=A
SNP	89	287	CP009273	2175089	T
SNP	90	288	CP009273	2178002	G
SNP	91	290	CP009273	2188590	G
SNP	92	291	CP009273	2189057	A
SNP	93	292	CP009273	2199931	T
SNP	94	293	CP009273	2201110	T
SNP	95	294	CP009273	2231255	C
SNP	96	295	CP009273	2252199	C
INS	97	296	CP009273	2261704	A	repeat_length=1	repeat_new_copies=7	repeat_ref_copies=6	repeat_seq=A
SNP	98	297	CP009273	2264495	A
SNP	99	298	CP009273	2273480	G
SNP	100	301	CP009273	2332640	C
DEL	101	302	CP009273	2376504	1	repeat_length=1	repeat_new_copies=5	repeat_ref_copies=6	repeat_seq=C
SNP	102	303	CP009273	2391935	T
SNP	103	304	CP009273	2403782	A
SNP	104	305	CP009273	2404546	T
SNP	105	306	CP009273	2409960	A
SNP	106	307	CP009273	2436136	T
SNP	107	308	CP009273	2450005	A
DEL	108	309	CP009273	2456368	1	repeat_length=1	repeat_new_copies=8	repeat_ref_copies=9	repeat_seq=C
SNP	109	310	CP009273	2502914	C
SNP	110	311	CP009273	2523503	T
SNP	111	312	CP009273	2539947	A
SNP	112	313	CP009273	2565072	C
SNP	113	314	CP009273	2569047	T
SNP	114	315	CP009273	2590129	A
SNP	115	316	CP009273	2607240	A
SNP	116	317	CP009273	2642230	T
SNP	117	318	CP009273	2655526	G
SNP	118	319	CP009273	2665654	A
SNP	119	320	CP009273	2675504	A
SNP	120	321	CP009273	2682104	G
SNP	121	322	CP009273	2717005	G
SNP	122	323	CP009273	2726651	A
INS	123	324	CP009273	2727902	C	repeat_length=1	repeat_new_copies=9	repeat_ref_copies=8	repeat_seq=C
SNP	124	325	CP009273	2745545	G
DEL	125	326	CP009273	2763007	1	repeat_length=1	repeat_new_copies=5	repeat_ref_copies=6	repeat_seq=C
SNP	126	327	CP009273	2777117	A
DEL	127	328	CP009273	2777950	1	repeat_length=1	repeat_new_copies=5	repeat_ref_copies=6	repeat_seq=T
SNP	128	329	CP009273	2788436	A
SNP	129	330	CP009273	2795560	T
SNP	130	332	CP009273	2831661	A
SNP	131	333	CP009273	2857484	T
SNP	132	334	CP009273	2861826	A
SNP	133	336	CP009273	3009876	G
SNP	134	337	CP009273	3062441	A
SNP	135	338	CP009273	3071450	A
SNP	136	339	CP009273	3076142	T
INS	137	545	CP009273	3094398	CCC	repeat_length=1	repeat_new_copies=10	repeat_ref_copies=7	repeat_seq=C
SNP	138	341	CP009273	3165048	G
SNP	139	343	CP009273	3216748	A
SNP	140	344	CP009273	3237549	T
SNP	141	345	CP009273	3261667	C
SNP	142	346	CP009273	3292534	A
SNP	143	347	CP009273	3299754	C
SNP	144	348	CP009273	3307546	A
SNP	145	349	CP009273	3366058	G
SNP	146	350	CP009273	3372928	A
SNP	147	351	CP009273	3380139	G
SNP	148	352	CP009273	3496069	A
SNP	149	353	CP009273	3531152	G
SNP	150	354	CP009273	3628249	A
SNP	151	355	CP009273	3652786	C
SNP	152	357	CP009273	3734833	A
SNP	153	359	CP009273	3767898	A
SNP	154	360	CP009273	3774164	G
SNP	155	361	CP009273	3817308	T
SNP	156	362	CP009273	3864509	T
SNP	157	363	CP009273	3892384	A
SNP	158	364	CP009273	3919860	A
SNP	159	366	CP009273	3922720	A
DEL	160	367	CP009273	3925013	1	repeat_length=1	repeat_new_copies=4	repeat_ref_copies=5	repeat_seq=T
SNP	161	368	CP009273	3925364	A
SNP	162	369	CP009273	4018997	C
SNP	163	370	CP009273	4055732	C
SNP	164	371	CP009273	4172863	T
SNP	165	372	CP009273	4208914	T
SNP	166	373	CP009273	4233519	A
SNP	167	375	CP009273	4307275	C
SNP	168	376	CP009273	4352869	G
INS	169	378	CP009273	4513067	T	repeat_length=1	repeat_new_copies=6	repeat_ref_copies=5	repeat_seq=T
INS	170	379	CP009273	4563033	A	repeat_length=1	repeat_new_copies=8	repeat_ref_copies=7	repeat_seq=A
SNP	171	380	CP009273	4589316	T
SNP	172	382	CP009273	4620780	A
RA	173	.	CP009273	1860	0	T	C	consensus_score=450.4	frequency=1	major_base=C	major_cov=64/73	major_frequency=1.000e+00	minor_base=N	minor_cov=0/0	new_cov=64/73	polymorphism_frequency=1.000e+00	polymorphism_score=NA	prediction=consensus	ref_cov=0/0	total_cov=64/73
RA	174	.	CP009273	13902	0	C	T	consensus_score=284.8	frequency=1	major_base=T	major_cov=34/44	major_frequency=1.000e+00	minor_base=N	minor_cov=0/0	new_cov=34/44	polymorphism_frequency=1.000e+00	polymorphism_score=NA	prediction=consensus	ref_cov=0/0	total_cov=34/44
RA	175	.	CP009273	19617	0	T	C	bias_e_value=4631470	bias_p_value=1	consensus_score=349.9	fisher_strand_p_value=1	frequency=1	ks_quality_p_value=1	major_base=C	major_cov=48/58	major_frequency=9.907e-01	minor_base=A	minor_cov=0/1	new_cov=48/58	polymorphism_frequency=9.907e-01	polymorphism_score=NA	prediction=consensus	ref_cov=0/0	total_cov=48/59
RA	176	.	CP009273	52955	0	C	T	consensus_score=256.6	frequency=1	major_base=T	major_cov=38/32	major_frequency=1.000e+00	minor_base=N	minor_cov=0/0	new_cov=38/32	polymorphism_frequency=1.000e+00	polymorphism_score=NA	prediction=consensus	ref_cov=0/0	total_cov=38/32
RA	177	.	CP009273	70645	0	C	T	consensus_score=239.1	frequency=1	major_base=T	major_cov=29/43	major_frequency=1.000e+00	minor_base=N	minor_cov=0/0	new_cov=29/43	polymorphism_frequency=1.000e+00	polymorphism_score=NA	prediction=consensus	ref_cov=0/0	total_cov=29/43
RA	178	.	CP009273	88058	0	G	A	bias_e_value=4631190	bias_p_value=0.999939	consensus_score=369.8	fisher_strand_p_value=1	frequency=1	ks_quality_p_value=0.988985	major_base=A	major_cov=44/63	major_frequency=9.907e-01	minor_base=T	minor_cov=0/1	new_cov=44/63	polymorphism_frequency=9.907e-01	polymorphism_score=-5.9	prediction=consensus	ref_cov=0/0	total_cov=45/64
RA	179	.	CP009273	107258	0	A	G	consensus_score=280.8	frequency=1	major_base=G	major_cov=45/46	major_frequency=1.000e+00	minor_base=N	minor_cov=0/0	new_cov=45/46	polymorphism_frequency=1.000e+00	polymorphism_score=NA	prediction=consensus	ref_cov=0/0	total_cov=45/46
RA	180	.	CP009273	112335	0	C	T	bias_e_value=2356100	bias_p_value=0.508715	consensus_reject=FREQUENCY_CUTOFF	consensus_score=19.9	fisher_strand_p_value=0.226791	frequency=5.400e-01	ks_quality_p_value=0.846236	major_base=T	major_cov=34/20	major_frequency=5.400e-01	minor_base=C	minor_cov=23/23	new_cov=34/20	polymorphism_frequency=5.400e-01	polymorphism_score=150.4	prediction=polymorphism	ref_cov=23/23	total_cov=57/43
RA	181	.	CP009273	133369	0	G	A	consensus_score=417.2	frequency=1	major_base=A	major_cov=37/77	major_frequency=1.000e+00	minor_base=N	minor_cov=0/0	new_cov=37/77	polymorphism_frequency=1.000e+00	polymorphism_score=NA	prediction=consensus	ref_cov=0/0	total_cov=37/77
RA	182	.	CP009273	133748	0	G	A	consensus_score=364.2	frequency=1	major_base=A	major_cov=54/48	major_frequency=1.000e+00	minor_base=N	minor_cov=0/0	new_cov=54/48	polymorphism_frequency=1.000e+00	polymorphism_score=NA	prediction=consensus	ref_cov=0/0	total_cov=54/48
RA	183	.	CP009273	145103	0	C	T	consensus_score=303.6	frequency=1	major_base=T	major_cov=45/37	major_frequency=1.000e+00	minor_base=N	minor_cov=0/0	new_cov=45/37	polymorphism_frequency=1.000e+00	polymorphism_score=NA	prediction=consensus	ref_cov=0/0	total_cov=45/37
RA	184	.	CP009273	232596	0	A	G	consensus_score=364.8	frequency=1	major_base=G	major_cov=55/58	major_frequency=1.000e+00	minor_base=N	minor_cov=0/0	new_cov=55/58	polymorphism_frequency=1.000e+00	polymorphism_score=NA	prediction=consensus	ref_cov=0/0	total_cov=55/58
RA	185	.	CP009273	239212	0	C	T	bias_e_value=4631470	bias_p_value=1	consensus_score=398.9	fisher_strand_p_value=1	frequency=1	ks_quality_p_value=1	major_base=T	major_cov=61/48	major_frequency=9.909e-01	minor_base=A	minor_cov=1/0	new_cov=61/48	polymorphism_frequency=9.909e-01	polymorphism_score=NA	prediction=consensus	ref_cov=0/0	total_cov=62/48
RA	186	.	CP009273	244229	0	C	T	consensus_score=442.1	frequency=1	major_base=T	major_cov=53/70	major_frequency=1.000e+00	minor_base=N	minor_cov=0/0	new_cov=53/70	polymorphism_frequency=1.000e+00	polymorphism_score=NA	prediction=consensus	ref_cov=0/0	total_cov=53/70
RA	187	.	CP009273	246676	0	A	G	consensus_score=249.5	frequency=1	major_base=G	major_cov=45/29	major_frequency=1.000e+00	minor_base=N	minor_cov=0/0	new_cov=45/29	polymorphism_frequency=1.000e+00	polymorphism_score=NA	prediction=consensus	ref_cov=0/0	total_cov=45/29
RA	188	.	CP009273	274989	0	T	C	consensus_score=149.2	frequency=1	major_base=C	major_cov=21/26	major_frequency=1.000e+00	minor_base=N	minor_cov=0/0	new_cov=21/26	polymorphism_frequency=1.000e+00	polymorphism_score=NA	prediction=consensus	ref_cov=0/0	total_cov=21/26
RA	189	.	CP009273	282069	0	G	A	bias_e_value=3972980	bias_p_value=0.857823	consensus_score=245.1	fisher_strand_p_value=0.516624	frequency=1	ks_quality_p_value=1	major_base=A	major_cov=27/40	major_frequency=9.710e-01	minor_base=C	minor_cov=0/2	new_cov=27/40	polymorphism_frequency=9.710e-01	polymorphism_score=-4.5	prediction=consensus	ref_cov=0/0	total_cov=28/42
RA	190	.	CP009273	374745	0	A	G	consensus_score=317.7	frequency=1	major_base=G	major_cov=59/33	major_frequency=1.000e+00	minor_base=N	minor_cov=0/0	new_cov=59/33	polymorphism_frequency=1.000e+00	polymorphism_score=NA	prediction=consensus	ref_cov=0/0	total_cov=59/33
RA	191	.	CP009273	381162	0	C	T	bias_e_value=4631470	bias_p_value=1	consensus_score=551.1	fisher_strand_p_value=1	frequency=1	ks_quality_p_value=1	major_base=T	major_cov=44/101	major_frequency=9.864e-01	minor_base=A	minor_cov=0/2	new_cov=44/101	polymorphism_frequency=9.864e-01	polymorphism_score=NA	prediction=consensus	ref_cov=0/0	total_cov=44/103
RA	192	.	CP009273	403084	0	G	A	consensus_score=519.9	frequency=1	major_base=A	major_cov=64/78	major_frequency=1.000e+00	minor_base=N	minor_cov=0/0	new_cov=64/78	polymorphism_frequency=1.000e+00	polymorphism_score=NA	prediction=consensus	ref_cov=0/0	total_cov=64/78
RA	193	.	CP009273	405390	0	G	A	bias_e_value=4340270	bias_p_value=0.937125	consensus_reject=FREQUENCY_CUTOFF	consensus_score=137.6	fisher_strand_p_value=1	frequency=2.429e-01	ks_quality_p_value=0.667033	major_base=G	major_cov=18/35	major_frequency=7.571e-01	minor_base=A	minor_cov=6/11	new_cov=6/11	polymorphism_frequency=2.429e-01	polymorphism_score=45.2	prediction=polymorphism	ref_cov=18/35	total_cov=24/46
RA	194	.	CP009273	414006	0	T	C	bias_e_value=3777950	bias_p_value=0.815712	consensus_score=471.8	fisher_strand_p_value=0.460432	frequency=1	ks_quality_p_value=0.994904	major_base=C	major_cov=75/63	major_frequency=9.928e-01	minor_base=G	minor_cov=0/1	new_cov=75/63	polymorphism_frequency=9.928e-01	polymorphism_score=-3.6	prediction=consensus	ref_cov=0/0	total_cov=75/64
RA	195	.	CP009273	450911	0	A	G	bias_e_value=3896790	bias_p_value=0.841373	consensus_score=296.9	fisher_strand_p_value=0.494505	frequency=1	ks_quality_p_value=0.9961	major_base=G	major_cov=46/44	major_frequency=9.890e-01	minor_base=T	minor_cov=0/1	new_cov=46/44	polymorphism_frequency=9.890e-01	polymorphism_score=-6.0	prediction=consensus	ref_cov=0/0	total_cov=46/45
RA	196	.	CP009273	479793	1	.	C	consensus_score=324.8	frequency=1	major_base=C	major_cov=55/44	major_frequency=1.000e+00	minor_base=N	minor_cov=0/0	new_cov=55/44	polymorphism_frequency=1.000e+00	polymorphism_score=NA	prediction=consensus	ref_cov=0/0	total_cov=55/44
RA	197	.	CP009273	497606	0	C	T	consensus_score=335.2	frequency=1	major_base=T	major_cov=63/33	major_frequency=1.000e+00	minor_base=N	minor_cov=0/0	new_cov=63/33	polymorphism_frequency=1.000e+00	polymorphism_score=NA	prediction=consensus	ref_cov=0/0	total_cov=63/33
RA	198	.	CP009273	502214	1	.	T	bias_e_value=4341120	bias_p_value=0.93731	consensus_score=276.1	fisher_strand_p_value=0.667489	frequency=1	ks_quality_p_value=1	major_base=T	major_cov=35/39	major_frequency=9.367e-01	minor_base=.	minor_cov=3/2	new_cov=35/39	polymorphism_frequency=9.367e-01	polymorphism_score=10.3	prediction=consensus	ref_cov=3/2	total_cov=38/41
RA	199	.	CP009273	513692	0	T	C	consensus_score=349.1	frequency=1	major_base=C	major_cov=55/50	major_frequency=1.000e+00	minor_base=N	minor_cov=0/0	new_cov=55/50	polymorphism_frequency=1.000e+00	polymorphism_score=NA	prediction=consensus	ref_cov=0/0	total_cov=55/50
RA	200	.	CP009273	526681	0	A	G	consensus_score=411.8	frequency=1	major_base=G	major_cov=86/36	major_frequency=1.000e+00	minor_base=N	minor_cov=0/0	new_cov=86/36	polymorphism_frequency=1.000e+00	polymorphism_score=NA	prediction=consensus	ref_cov=0/0	total_cov=86/36
RA	201	.	CP009273	532715	0	C	T	bias_e_value=4631470	bias_p_value=1	consensus_score=387.2	fisher_strand_p_value=1	frequency=1	ks_quality_p_value=1	major_base=T	major_cov=53/55	major_frequency=9.908e-01	minor_base=A	minor_cov=0/1	new_cov=53/55	polymorphism_frequency=9.908e-01	polymorphism_score=NA	prediction=consensus	ref_cov=0/0	total_cov=53/56
RA	202	.	CP009273	545754	0	A	G	consensus_score=349.7	frequency=1	major_base=G	major_cov=55/49	major_frequency=1.000e+00	minor_base=N	minor_cov=0/0	new_cov=55/49	polymorphism_frequency=1.000e+00	polymorphism_score=NA	prediction=consensus	ref_cov=0/0	total_cov=55/49
RA	203	.	CP009273	555454	0	T	C	bias_e_value=3916160	bias_p_value=0.845554	consensus_score=428.6	fisher_strand_p_value=0.498532	frequency=1	ks_quality_p_value=1	major_base=C	major_cov=68/61	major_frequency=9.847e-01	minor_base=A	minor_cov=2/0	new_cov=68/61	polymorphism_frequency=9.847e-01	polymorphism_score=NA	prediction=consensus	ref_cov=0/0	total_cov=70/61
RA	204	.	CP009273	558129	1	.	C	bias_e_value=3963440	bias_p_value=0.855763	consensus_score=505.7	fisher_strand_p_value=0.539171	frequency=1	ks_quality_p_value=0.952423	major_base=C	major_cov=98/55	major_frequency=9.871e-01	minor_base=.	minor_cov=2/0	new_cov=98/55	polymorphism_frequency=9.871e-01	polymorphism_score=-0.1	prediction=consensus	ref_cov=2/0	total_cov=100/55
RA	205	.	CP009273	559750	0	C	T	consensus_score=493.5	frequency=1	major_base=T	major_cov=57/77	major_frequency=1.000e+00	minor_base=N	minor_cov=0/0	new_cov=57/77	polymorphism_frequency=1.000e+00	polymorphism_score=NA	prediction=consensus	ref_cov=0/0	total_cov=57/77
RA	206	.	CP009273	576275	0	T	G	bias_e_value=3087750	bias_p_value=0.666688	consensus_reject=FREQUENCY_CUTOFF	consensus_score=207.6	fisher_strand_p_value=0.304594	frequency=2.783e-01	ks_quality_p_value=1	major_base=T	major_cov=35/48	major_frequency=7.217e-01	minor_base=G	minor_cov=17/15	new_cov=17/15	polymorphism_frequency=2.783e-01	polymorphism_score=65.5	prediction=polymorphism	ref_cov=35/48	total_cov=52/63
RA	207	.	CP009273	576286	0	T	A	bias_e_value=2616240	bias_p_value=0.564884	consensus_reject=FREQUENCY_CUTOFF	consensus_score=187.0	fisher_strand_p_value=0.227869	frequency=2.396e-01	ks_quality_p_value=1	major_base=T	major_cov=29/44	major_frequency=7.604e-01	minor_base=A	minor_cov=13/10	new_cov=13/10	polymorphism_frequency=2.396e-01	polymorphism_score=47.8	prediction=polymorphism	ref_cov=29/44	total_cov=42/54
RA	208	.	CP009273	576287	0	G	A	bias_e_value=1424860	bias_p_value=0.307647	consensus_reject=FREQUENCY_CUTOFF	consensus_score=209.2	fisher_strand_p_value=0.0903873	frequency=2.396e-01	ks_quality_p_value=1	major_base=G	major_cov=28/45	major_frequency=7.604e-01	minor_base=A	minor_cov=14/9	new_cov=14/9	polymorphism_frequency=2.396e-01	polymorphism_score=60.8	prediction=polymorphism	ref_cov=28/45	total_cov=42/54
RA	209	.	CP009273	645025	0	C	T	bias_e_value=3833130	bias_p_value=0.827628	consensus_score=274.8	fisher_strand_p_value=0.473684	frequency=1	ks_quality_p_value=1	major_base=T	major_cov=35/40	major_frequency=9.868e-01	minor_base=C	minor_cov=1/0	new_cov=35/40	polymorphism_frequency=9.868e-01	polymorphism_score=-5.0	prediction=consensus	ref_cov=1/0	total_cov=36/40
RA	210	.	CP009273	698621	0	C	T	consensus_score=409.7	frequency=1	major_base=T	major_cov=68/44	major_frequency=1.000e+00	minor_base=N	minor_cov=0/0	new_cov=68/44	polymorphism_frequency=1.000e+00	polymorphism_score=NA	prediction=consensus	ref_cov=0/0	total_cov=68/44
RA	211	.	CP009273	699459	0	G	A	consensus_score=449.5	frequency=1	major_base=A	major_cov=70/55	major_frequency=1.000e+00	minor_base=N	minor_cov=0/0	new_cov=70/55	polymorphism_frequency=1.000e+00	polymorphism_score=NA	prediction=consensus	ref_cov=0/0	total_cov=70/55
RA	212	.	CP009273	702114	0	C	T	consensus_score=552.8	frequency=1	major_base=T	major_cov=42/106	major_frequency=1.000e+00	minor_base=N	minor_cov=0/0	new_cov=42/106	polymorphism_frequency=1.000e+00	polymorphism_score=NA	prediction=consensus	ref_cov=0/0	total_cov=42/106
RA	213	.	CP009273	704229	0	C	T	consensus_score=337.5	frequency=1	major_base=T	major_cov=54/42	major_frequency=1.000e+00	minor_base=N	minor_cov=0/0	new_cov=54/42	polymorphism_frequency=1.000e+00	polymorphism_score=NA	prediction=consensus	ref_cov=0/0	total_cov=54/42
RA	214	.	CP009273	704672	0	G	A	bias_e_value=3906160	bias_p_value=0.843396	consensus_score=352.6	fisher_strand_p_value=0.495446	frequency=1	ks_quality_p_value=1	major_base=A	major_cov=50/49	major_frequency=9.802e-01	minor_base=T	minor_cov=2/0	new_cov=50/49	polymorphism_frequency=9.802e-01	polymorphism_score=NA	prediction=consensus	ref_cov=0/0	total_cov=52/49
RA	215	.	CP009273	732071	0	T	C	bias_e_value=2821340	bias_p_value=0.609167	consensus_reject=FREQUENCY_CUTOFF	consensus_score=222.3	fisher_strand_p_value=0.259205	frequency=2.155e-01	ks_quality_p_value=1	major_base=T	major_cov=45/46	major_frequency=7.845e-01	minor_base=C	minor_cov=16/9	new_cov=16/9	polymorphism_frequency=2.155e-01	polymorphism_score=55.0	prediction=polymorphism	ref_cov=45/46	total_cov=83/57
RA	216	.	CP009273	732119	0	C	T	bias_e_value=3232000	bias_p_value=0.697835	consensus_reject=FREQUENCY_CUTOFF	consensus_score=148.3	fisher_strand_p_value=0.331792	frequency=2.584e-01	ks_quality_p_value=0.999985	major_base=C	major_cov=28/38	major_frequency=7.416e-01	minor_base=T	minor_cov=13/10	new_cov=13/10	polymorphism_frequency=2.584e-01	polymorphism_score=59.7	prediction=polymorphism	ref_cov=28/38	total_cov=56/48
RA	217	.	CP009273	744431	0	G	A	bias_e_value=4631470	bias_p_value=1	consensus_score=455.4	fisher_strand_p_value=1	frequency=1	ks_quality_p_value=1	major_base=A	major_cov=53/73	major_frequency=9.921e-01	minor_base=C	minor_cov=0/1	new_cov=53/73	polymorphism_frequency=9.921e-01	polymorphism_score=NA	prediction=consensus	ref_cov=0/0	total_cov=53/74
RA	218	.	CP009273	753287	0	G	A	bias_e_value=4631470	bias_p_value=1	consensus_score=304.4	fisher_strand_p_value=1	frequency=1	ks_quality_p_value=1	major_base=A	major_cov=54/34	major_frequency=9.778e-01	minor_base=C	minor_cov=1/1	new_cov=54/34	polymorphism_frequency=9.778e-01	polymorphism_score=NA	prediction=consensus	ref_cov=0/0	total_cov=55/35
RA	219	.	CP009273	800433	0	C	T	consensus_score=315.9	frequency=1	major_base=T	major_cov=55/34	major_frequency=1.000e+00	minor_base=N	minor_cov=0/0	new_cov=55/34	polymorphism_frequency=1.000e+00	polymorphism_score=NA	prediction=consensus	ref_cov=0/0	total_cov=55/34
RA	220	.	CP009273	831306	0	C	T	bias_e_value=3715340	bias_p_value=0.802196	consensus_score=373.9	fisher_strand_p_value=0.441176	frequency=1	ks_quality_p_value=1	major_base=T	major_cov=44/57	major_frequency=9.902e-01	minor_base=A	minor_cov=1/0	new_cov=44/57	polymorphism_frequency=9.902e-01	polymorphism_score=NA	prediction=consensus	ref_cov=0/0	total_cov=45/57
RA	221	.	CP009273	900243	0	A	G	consensus_score=357.9	frequency=1	major_base=G	major_cov=58/51	major_frequency=1.000e+00	minor_base=N	minor_cov=0/0	new_cov=58/51	polymorphism_frequency=1.000e+00	polymorphism_score=NA	prediction=consensus	ref_cov=0/0	total_cov=58/51
RA	222	.	CP009273	924133	0	C	T	consensus_score=422.4	frequency=1	major_base=T	major_cov=49/63	major_frequency=1.000e+00	minor_base=N	minor_cov=0/0	new_cov=49/63	polymorphism_frequency=1.000e+00	polymorphism_score=NA	prediction=consensus	ref_cov=0/0	total_cov=49/63
RA	223	.	CP009273	925321	0	G	A	consensus_score=377.5	frequency=1	major_base=A	major_cov=56/44	major_frequency=1.000e+00	minor_base=N	minor_cov=0/0	new_cov=56/44	polymorphism_frequency=1.000e+00	polymorphism_score=NA	prediction=consensus	ref_cov=0/0	total_cov=56/44
RA	224	.	CP009273	1032174	0	G	A	bias_e_value=4631470	bias_p_value=1	consensus_score=345.5	fisher_strand_p_value=1	frequency=1	ks_quality_p_value=1	major_base=A	major_cov=55/41	major_frequency=9.897e-01	minor_base=T	minor_cov=1/0	new_cov=55/41	polymorphism_frequency=9.897e-01	polymorphism_score=NA	prediction=consensus	ref_cov=0/0	total_cov=56/41
RA	225	.	CP009273	1034263	0	G	A	consensus_score=437.0	frequency=1	major_base=A	major_cov=68/47	major_frequency=1.000e+00	minor_base=N	minor_cov=0/0	new_cov=68/47	polymorphism_frequency=1.000e+00	polymorphism_score=NA	prediction=consensus	ref_cov=0/0	total_cov=68/47
RA	226	.	CP009273	1043311	0	C	T	bias_e_value=4050630	bias_p_value=0.874588	consensus_reject=FREQUENCY_CUTOFF	consensus_score=183.3	fisher_strand_p_value=0.704277	frequency=3.178e-01	ks_quality_p_value=0.771019	major_base=C	major_cov=47/41	major_frequency=6.822e-01	minor_base=T	minor_cov=24/17	new_cov=24/17	polymorphism_frequency=3.178e-01	polymorphism_score=123.1	prediction=polymorphism	ref_cov=47/41	total_cov=71/59
RA	227	.	CP009273	1062277	0	A	G	consensus_score=267.5	frequency=1	major_base=G	major_cov=43/36	major_frequency=1.000e+00	minor_base=N	minor_cov=0/0	new_cov=43/36	polymorphism_frequency=1.000e+00	polymorphism_score=NA	prediction=consensus	ref_cov=0/0	total_cov=43/36
RA	228	.	CP009273	1084901	0	G	.	bias_e_value=1733960	bias_p_value=0.374386	consensus_score=455.2	fisher_strand_p_value=0.128014	frequency=1	ks_quality_p_value=0.937231	major_base=.	major_cov=45/53	major_frequency=9.608e-01	minor_base=G	minor_cov=0/4	new_cov=45/53	polymorphism_frequency=9.608e-01	polymorphism_score=10.1	prediction=consensus	ref_cov=0/4	total_cov=45/57
RA	229	.	CP009273	1088534	0	A	G	bias_e_value=4631470	bias_p_value=1	consensus_score=520.8	fisher_strand_p_value=1	frequency=1	ks_quality_p_value=1	major_base=G	major_cov=112/53	major_frequency=9.880e-01	minor_base=T	minor_cov=2/0	new_cov=112/53	polymorphism_frequency=9.880e-01	polymorphism_score=NA	prediction=consensus	ref_cov=0/0	total_cov=114/53
RA	230	.	CP009273	1092574	0	C	A	bias_e_value=4304340	bias_p_value=0.929369	consensus_reject=FREQUENCY_CUTOFF	consensus_score=25.8	fisher_strand_p_value=0.685468	frequency=3.143e-01	ks_quality_p_value=0.946096	major_base=C	major_cov=7/17	major_frequency=6.857e-01	minor_base=A	minor_cov=2/9	new_cov=2/9	polymorphism_frequency=3.143e-01	polymorphism_score=23.8	prediction=polymorphism	ref_cov=7/17	total_cov=9/26
RA	231	.	CP009273	1105103	0	C	T	bias_e_value=3648330	bias_p_value=0.787727	consensus_score=330.3	fisher_strand_p_value=0.423913	frequency=1	ks_quality_p_value=1	major_base=T	major_cov=53/38	major_frequency=9.891e-01	minor_base=C	minor_cov=0/1	new_cov=53/38	polymorphism_frequency=9.891e-01	polymorphism_score=-6.5	prediction=consensus	ref_cov=0/1	total_cov=53/39
RA	232	.	CP009273	1116017	0	C	T	bias_e_value=3008380	bias_p_value=0.649553	consensus_reject=FREQUENCY_CUTOFF	consensus_score=86.5	fisher_strand_p_value=0.305371	frequency=3.942e-01	ks_quality_p_value=0.951171	major_base=C	major_cov=21/42	major_frequency=6.058e-01	minor_base=T	minor_cov=18/23	new_cov=18/23	polymorphism_frequency=3.942e-01	polymorphism_score=127.6	prediction=polymorphism	ref_cov=21/42	total_cov=39/65
RA	233	.	CP009273	1170996	0	G	A	consensus_score=408.3	frequency=1	major_base=A	major_cov=55/60	major_frequency=1.000e+00	minor_base=N	minor_cov=0/0	new_cov=55/60	polymorphism_frequency=1.000e+00	polymorphism_score=NA	prediction=consensus	ref_cov=0/0	total_cov=55/60
RA	234	.	CP009273	1176666	0	T	C	consensus_score=392.7	frequency=1	major_base=C	major_cov=46/69	major_frequency=1.000e+00	minor_base=N	minor_cov=0/0	new_cov=46/69	polymorphism_frequency=1.000e+00	polymorphism_score=NA	prediction=consensus	ref_cov=0/0	total_cov=46/69
RA	235	.	CP009273	1226630	0	G	A	consensus_score=357.1	frequency=1	major_base=A	major_cov=47/52	major_frequency=1.000e+00	minor_base=N	minor_cov=0/0	new_cov=47/52	polymorphism_frequency=1.000e+00	polymorphism_score=NA	prediction=consensus	ref_cov=0/0	total_cov=47/52
RA	236	.	CP009273	1264355	0	A	G	consensus_score=321.4	frequency=1	major_base=G	major_cov=53/42	major_frequency=1.000e+00	minor_base=N	minor_cov=0/0	new_cov=53/42	polymorphism_frequency=1.000e+00	polymorphism_score=NA	prediction=consensus	ref_cov=0/0	total_cov=53/42
RA	237	.	CP009273	1264993	0	A	G	bias_e_value=4631470	bias_p_value=1	consensus_score=134.3	fisher_strand_p_value=1	frequency=1	ks_quality_p_value=1	major_base=G	major_cov=20/29	major_frequency=9.608e-01	minor_base=T	minor_cov=1/1	new_cov=20/29	polymorphism_frequency=9.608e-01	polymorphism_score=NA	prediction=consensus	ref_cov=0/1	total_cov=21/31
RA	238	.	CP009273	1265182	0	C	T	bias_e_value=2430770	bias_p_value=0.524839	consensus_reject=FREQUENCY_CUTOFF	consensus_score=107.6	fisher_strand_p_value=0.201839	frequency=2.264e-01	ks_quality_p_value=1	major_base=C	major_cov=26/15	major_frequency=7.736e-01	minor_base=T	minor_cov=5/7	new_cov=5/7	polymorphism_frequency=2.264e-01	polymorphism_score=28.7	prediction=polymorphism	ref_cov=26/15	total_cov=35/23
RA	239	.	CP009273	1266001	0	G	T	bias_e_value=4363760	bias_p_value=0.942197	consensus_reject=FREQUENCY_CUTOFF	consensus_score=251.8	fisher_strand_p_value=0.679861	frequency=2.174e-01	ks_quality_p_value=1	major_base=G	major_cov=60/48	major_frequency=7.826e-01	minor_base=T	minor_cov=15/15	new_cov=15/15	polymorphism_frequency=2.174e-01	polymorphism_score=69.4	prediction=polymorphism	ref_cov=60/48	total_cov=75/63
RA	240	.	CP009273	1333124	0	C	T	bias_e_value=3266410	bias_p_value=0.705263	consensus_score=423.3	fisher_strand_p_value=0.338583	frequency=1	ks_quality_p_value=1	major_base=T	major_cov=84/42	major_frequency=9.921e-01	minor_base=G	minor_cov=0/1	new_cov=84/42	polymorphism_frequency=9.921e-01	polymorphism_score=NA	prediction=consensus	ref_cov=0/0	total_cov=84/43
RA	241	.	CP009273	1347723	1	.	C	consensus_score=360.2	frequency=1	major_base=C	major_cov=48/57	major_frequency=1.000e+00	minor_base=N	minor_cov=0/0	new_cov=48/57	polymorphism_frequency=1.000e+00	polymorphism_score=NA	prediction=consensus	ref_cov=0/0	total_cov=48/57
RA	242	.	CP009273	1393313	0	C	T	bias_e_value=3663060	bias_p_value=0.790906	consensus_reject=FREQUENCY_CUTOFF	consensus_score=174.9	fisher_strand_p_value=0.441253	frequency=3.252e-01	ks_quality_p_value=0.969141	major_base=C	major_cov=50/33	major_frequency=6.748e-01	minor_base=T	minor_cov=21/19	new_cov=21/19	polymorphism_frequency=3.252e-01	polymorphism_score=119.3	prediction=polymorphism	ref_cov=50/33	total_cov=71/52
RA	243	.	CP009273	1397027	0	A	G	bias_e_value=3646810	bias_p_value=0.787397	consensus_score=276.9	fisher_strand_p_value=0.423529	frequency=1	ks_quality_p_value=1	major_base=G	major_cov=49/35	major_frequency=9.882e-01	minor_base=C	minor_cov=0/1	new_cov=49/35	polymorphism_frequency=9.882e-01	polymorphism_score=NA	prediction=consensus	ref_cov=0/0	total_cov=49/36
RA	244	.	CP009273	1404053	0	C	T	bias_e_value=4631470	bias_p_value=1	consensus_score=341.6	fisher_strand_p_value=1	frequency=1	ks_quality_p_value=1	major_base=T	major_cov=44/54	major_frequency=9.800e-01	minor_base=A	minor_cov=1/1	new_cov=44/54	polymorphism_frequency=9.800e-01	polymorphism_score=-5.6	prediction=consensus	ref_cov=0/0	total_cov=46/55
RA	245	.	CP009273	1412616	0	T	C	consensus_score=272.0	frequency=1	major_base=C	major_cov=50/35	major_frequency=1.000e+00	minor_base=N	minor_cov=0/0	new_cov=50/35	polymorphism_frequency=1.000e+00	polymorphism_score=NA	prediction=consensus	ref_cov=0/0	total_cov=50/35
RA	246	.	CP009273	1422228	0	C	T	bias_e_value=4631470	bias_p_value=1	consensus_score=381.2	fisher_strand_p_value=1	frequency=1	ks_quality_p_value=1	major_base=T	major_cov=52/54	major_frequency=9.907e-01	minor_base=A	minor_cov=0/1	new_cov=52/54	polymorphism_frequency=9.907e-01	polymorphism_score=NA	prediction=consensus	ref_cov=0/0	total_cov=53/55
RA	247	.	CP009273	1460458	0	T	C	bias_e_value=1668890	bias_p_value=0.360336	consensus_reject=FREQUENCY_CUTOFF	consensus_score=197.3	fisher_strand_p_value=0.113467	frequency=2.883e-01	ks_quality_p_value=0.999743	major_base=T	major_cov=21/58	major_frequency=7.117e-01	minor_base=C	minor_cov=14/18	new_cov=14/18	polymorphism_frequency=2.883e-01	polymorphism_score=93.9	prediction=polymorphism	ref_cov=21/58	total_cov=48/78
RA	248	.	CP009273	1460467	0	G	A	bias_e_value=848014	bias_p_value=0.183098	consensus_reject=FREQUENCY_CUTOFF	consensus_score=229.6	fisher_strand_p_value=0.0445329	frequency=2.589e-01	ks_quality_p_value=1	major_base=G	major_cov=25/58	major_frequency=7.411e-01	minor_base=A	minor_cov=15/14	new_cov=15/14	polymorphism_frequency=2.589e-01	polymorphism_score=76.2	prediction=polymorphism	ref_cov=25/58	total_cov=43/75
RA	249	.	CP009273	1460515	0	G	C	bias_e_value=169.621	bias_p_value=3.66236e-05	consensus_reject=FREQUENCY_CUTOFF	consensus_score=170.1	fisher_strand_p_value=2.64572e-06	frequency=2.692e-01	ks_quality_p_value=1	major_base=G	major_cov=14/43	major_frequency=7.308e-01	minor_base=C	minor_cov=18/3	new_cov=18/3	polymorphism_frequency=2.692e-01	polymorphism_score=65.7	prediction=polymorphism	ref_cov=14/43	total_cov=33/46
RA	250	.	CP009273	1460527	0	C	T	bias_e_value=45634.1	bias_p_value=0.00985305	consensus_reject=FREQUENCY_CUTOFF	consensus_score=142.2	fisher_strand_p_value=0.00128708	frequency=2.090e-01	ks_quality_p_value=1	major_base=C	major_cov=15/38	major_frequency=7.910e-01	minor_base=T	minor_cov=11/3	new_cov=11/3	polymorphism_frequency=2.090e-01	polymorphism_score=29.8	prediction=polymorphism	ref_cov=15/38	total_cov=34/42
RA	251	.	CP009273	1460533	0	T	C	bias_e_value=5271.69	bias_p_value=0.00113823	consensus_reject=FREQUENCY_CUTOFF	consensus_score=128.1	fisher_strand_p_value=0.00011281	frequency=2.615e-01	ks_quality_p_value=1	major_base=T	major_cov=13/35	major_frequency=7.385e-01	minor_base=C	minor_cov=14/3	new_cov=14/3	polymorphism_frequency=2.615e-01	polymorphism_score=43.8	prediction=polymorphism	ref_cov=13/35	total_cov=32/40
RA	252	.	CP009273	1460537	0	A	C	bias_e_value=970541	bias_p_value=0.209554	consensus_reject=FREQUENCY_CUTOFF	consensus_score=125.8	fisher_strand_p_value=0.0532958	frequency=2.647e-01	ks_quality_p_value=1	major_base=A	major_cov=19/31	major_frequency=7.353e-01	minor_base=C	minor_cov=12/6	new_cov=12/6	polymorphism_frequency=2.647e-01	polymorphism_score=26.2	prediction=polymorphism	ref_cov=19/31	total_cov=31/38
RA	253	.	CP009273	1460695	0	T	G	bias_e_value=4631470	bias_p_value=1	consensus_reject=FREQUENCY_CUTOFF	consensus_score=100.0	fisher_strand_p_value=1	frequency=2.344e-01	ks_quality_p_value=1	major_base=T	major_cov=18/31	major_frequency=7.656e-01	minor_base=G	minor_cov=6/9	new_cov=6/9	polymorphism_frequency=2.344e-01	polymorphism_score=19.1	prediction=polymorphism	ref_cov=18/31	total_cov=24/40
RA	254	.	CP009273	1469436	0	A	G	bias_e_value=3910200	bias_p_value=0.844268	consensus_score=423.5	fisher_strand_p_value=0.496689	frequency=1	ks_quality_p_value=1	major_base=G	major_cov=67/65	major_frequency=9.851e-01	minor_base=T	minor_cov=2/0	new_cov=67/65	polymorphism_frequency=9.851e-01	polymorphism_score=-4.2	prediction=consensus	ref_cov=0/0	total_cov=69/65
RA	255	.	CP009273	1510241	0	G	A	consensus_score=373.8	frequency=1	major_base=A	major_cov=42/62	major_frequency=1.000e+00	minor_base=N	minor_cov=0/0	new_cov=42/62	polymorphism_frequency=1.000e+00	polymorphism_score=NA	prediction=consensus	ref_cov=0/0	total_cov=42/62
RA	256	.	CP009273	1531932	0	C	T	bias_e_value=4631470	bias_p_value=1	consensus_score=433.7	fisher_strand_p_value=1	frequency=1	ks_quality_p_value=1	major_base=T	major_cov=43/71	major_frequency=9.913e-01	minor_base=G	minor_cov=0/1	new_cov=43/71	polymorphism_frequency=9.913e-01	polymorphism_score=NA	prediction=consensus	ref_cov=0/0	total_cov=43/72
RA	257	.	CP009273	1573996	1	.	A	bias_e_value=4387110	bias_p_value=0.947239	consensus_score=274.8	fisher_strand_p_value=0.693268	frequency=1	ks_quality_p_value=1	major_base=A	major_cov=43/34	major_frequency=9.277e-01	minor_base=.	minor_cov=4/2	new_cov=43/34	polymorphism_frequency=9.277e-01	polymorphism_score=13.5	prediction=consensus	ref_cov=4/2	total_cov=47/36
RA	258	.	CP009273	1588099	0	C	T	bias_e_value=4631470	bias_p_value=1	consensus_score=367.0	fisher_strand_p_value=1	frequency=1	ks_quality_p_value=1	major_base=T	major_cov=46/57	major_frequency=9.904e-01	minor_base=A	minor_cov=0/1	new_cov=46/57	polymorphism_frequency=9.904e-01	polymorphism_score=NA	prediction=consensus	ref_cov=0/0	total_cov=46/58
RA	259	.	CP009273	1630670	0	C	A	bias_e_value=4631470	bias_p_value=1	consensus_score=75.3	deleted=1	fisher_strand_p_value=1	frequency=1	ks_quality_p_value=1	major_base=A	major_cov=28/5	major_frequency=9.706e-01	minor_base=C	minor_cov=1/0	new_cov=28/5	polymorphism_frequency=9.706e-01	polymorphism_score=NA	prediction=consensus	ref_cov=1/0	total_cov=29/5
RA	260	.	CP009273	1630680	0	T	C	consensus_score=74.1	deleted=1	frequency=1	major_base=C	major_cov=29/5	major_frequency=1.000e+00	minor_base=N	minor_cov=0/0	new_cov=29/5	polymorphism_frequency=1.000e+00	polymorphism_score=NA	prediction=consensus	ref_cov=0/0	total_cov=29/5
RA	261	.	CP009273	1631021	0	G	T	consensus_score=109.1	deleted=1	frequency=1	major_base=T	major_cov=27/9	major_frequency=1.000e+00	minor_base=N	minor_cov=0/0	new_cov=27/9	polymorphism_frequency=1.000e+00	polymorphism_score=NA	prediction=consensus	ref_cov=0/0	total_cov=27/9
RA	262	.	CP009273	1634825	0	C	T	bias_e_value=2375820	bias_p_value=0.512972	consensus_score=411.3	fisher_strand_p_value=0.194508	frequency=1	ks_quality_p_value=1	major_base=T	major_cov=49/64	major_frequency=9.826e-01	minor_base=G	minor_cov=2/0	new_cov=49/64	polymorphism_frequency=9.826e-01	polymorphism_score=NA	prediction=consensus	ref_cov=0/0	total_cov=51/64
RA	263	.	CP009273	1658671	0	T	C	consensus_score=378.1	frequency=1	major_base=C	major_cov=71/42	major_frequency=1.000e+00	minor_base=N	minor_cov=0/0	new_cov=71/42	polymorphism_frequency=1.000e+00	polymorphism_score=NA	prediction=consensus	ref_cov=0/0	total_cov=71/42
RA	264	.	CP009273	1681865	0	G	A	bias_e_value=3502220	bias_p_value=0.75618	consensus_score=432.4	fisher_strand_p_value=0.388889	frequency=1	ks_quality_p_value=1	major_base=A	major_cov=48/77	major_frequency=9.921e-01	minor_base=T	minor_cov=1/0	new_cov=48/77	polymorphism_frequency=9.921e-01	polymorphism_score=NA	prediction=consensus	ref_cov=0/0	total_cov=49/77
RA	265	.	CP009273	1683052	0	G	A	consensus_score=334.8	frequency=1	major_base=A	major_cov=54/38	major_frequency=1.000e+00	minor_base=N	minor_cov=0/0	new_cov=54/38	polymorphism_frequency=1.000e+00	polymorphism_score=NA	prediction=consensus	ref_cov=0/0	total_cov=54/38
RA	266	.	CP009273	1697966	0	T	C	consensus_score=405.6	frequency=1	major_base=C	major_cov=93/29	major_frequency=1.000e+00	minor_base=N	minor_cov=0/0	new_cov=93/29	polymorphism_frequency=1.000e+00	polymorphism_score=NA	prediction=consensus	ref_cov=0/0	total_cov=93/29
RA	267	.	CP009273	1725610	1	.	T	bias_e_value=4631470	bias_p_value=1	consensus_score=276.5	fisher_strand_p_value=1	frequency=1	ks_quality_p_value=1	major_base=T	major_cov=41/33	major_frequency=8.706e-01	minor_base=.	minor_cov=6/5	new_cov=41/33	polymorphism_frequency=8.706e-01	polymorphism_score=33.5	prediction=consensus	ref_cov=6/5	total_cov=47/38
RA	268	.	CP009273	1738119	0	T	C	bias_e_value=3296310	bias_p_value=0.711721	consensus_score=509.5	fisher_strand_p_value=0.344595	frequency=1	ks_quality_p_value=1	major_base=C	major_cov=50/97	major_frequency=9.932e-01	minor_base=G	minor_cov=1/0	new_cov=50/97	polymorphism_frequency=9.932e-01	polymorphism_score=NA	prediction=consensus	ref_cov=0/0	total_cov=51/97
RA	269	.	CP009273	1745072	0	T	C	consensus_score=399.1	frequency=1	major_base=C	major_cov=53/68	major_frequency=1.000e+00	minor_base=N	minor_cov=0/0	new_cov=53/68	polymorphism_frequency=1.000e+00	polymorphism_score=NA	prediction=consensus	ref_cov=0/0	total_cov=53/68
RA	270	.	CP009273	1752174	0	A	G	bias_e_value=2812390	bias_p_value=0.607234	consensus_reject=FREQUENCY_CUTOFF	consensus_score=93.3	fisher_strand_p_value=0.344738	frequency=3.866e-01	ks_quality_p_value=0.747744	major_base=A	major_cov=39/34	major_frequency=6.134e-01	minor_base=G	minor_cov=29/17	new_cov=29/17	polymorphism_frequency=3.866e-01	polymorphism_score=147.8	prediction=polymorphism	ref_cov=39/34	total_cov=68/51
RA	271	.	CP009273	1831569	0	C	T	bias_e_value=4631470	bias_p_value=1	consensus_score=253.4	fisher_strand_p_value=1	frequency=1	ks_quality_p_value=1	major_base=T	major_cov=51/22	major_frequency=9.865e-01	minor_base=G	minor_cov=1/0	new_cov=51/22	polymorphism_frequency=9.865e-01	polymorphism_score=NA	prediction=consensus	ref_cov=0/0	total_cov=52/22
RA	272	.	CP009273	1877598	0	G	.	bias_e_value=451513	bias_p_value=0.097488	consensus_score=411.1	fisher_strand_p_value=0.0198079	frequency=1	ks_quality_p_value=1	major_base=.	major_cov=41/52	major_frequency=9.208e-01	minor_base=G	minor_cov=0/8	new_cov=41/52	polymorphism_frequency=9.208e-01	polymorphism_score=26.9	prediction=consensus	ref_cov=0/8	total_cov=41/60
RA	273	.	CP009273	1886232	0	G	A	bias_e_value=2118190	bias_p_value=0.457346	consensus_score=347.8	fisher_strand_p_value=0.162264	frequency=1	ks_quality_p_value=1	major_base=A	major_cov=63/41	major_frequency=9.811e-01	minor_base=C	minor_cov=0/2	new_cov=63/41	polymorphism_frequency=9.811e-01	polymorphism_score=NA	prediction=consensus	ref_cov=0/0	total_cov=63/43
RA	274	.	CP009273	1887779	1	.	A	bias_e_value=4631470	bias_p_value=1	consensus_score=375.6	fisher_strand_p_value=1	frequency=1	ks_quality_p_value=1	major_base=A	major_cov=68/33	major_frequency=9.439e-01	minor_base=.	minor_cov=4/2	new_cov=68/33	polymorphism_frequency=9.439e-01	polymorphism_score=12.8	prediction=consensus	ref_cov=4/2	total_cov=73/35
RA	275	.	CP009273	1891457	0	T	C	consensus_score=354.0	frequency=1	major_base=C	major_cov=72/34	major_frequency=1.000e+00	minor_base=N	minor_cov=0/0	new_cov=72/34	polymorphism_frequency=1.000e+00	polymorphism_score=NA	prediction=consensus	ref_cov=0/0	total_cov=72/34
RA	276	.	CP009273	1898487	0	G	A	consensus_score=447.5	frequency=1	major_base=A	major_cov=64/57	major_frequency=1.000e+00	minor_base=N	minor_cov=0/0	new_cov=64/57	polymorphism_frequency=1.000e+00	polymorphism_score=NA	prediction=consensus	ref_cov=0/0	total_cov=64/57
RA	277	.	CP009273	1899282	0	C	T	bias_e_value=4631470	bias_p_value=1	consensus_score=481.7	fisher_strand_p_value=1	frequency=1	ks_quality_p_value=1	major_base=T	major_cov=87/49	major_frequency=9.927e-01	minor_base=A	minor_cov=1/0	new_cov=87/49	polymorphism_frequency=9.927e-01	polymorphism_score=NA	prediction=consensus	ref_cov=0/0	total_cov=88/49
RA	278	.	CP009273	1952176	0	G	A	consensus_score=440.1	frequency=1	major_base=A	major_cov=64/53	major_frequency=1.000e+00	minor_base=N	minor_cov=0/0	new_cov=64/53	polymorphism_frequency=1.000e+00	polymorphism_score=NA	prediction=consensus	ref_cov=0/0	total_cov=64/53
RA	279	.	CP009273	1960548	0	T	C	consensus_score=295.1	frequency=1	major_base=C	major_cov=40/45	major_frequency=1.000e+00	minor_base=N	minor_cov=0/0	new_cov=40/45	polymorphism_frequency=1.000e+00	polymorphism_score=NA	prediction=consensus	ref_cov=0/0	total_cov=40/45
RA	280	.	CP009273	1985889	0	G	A	consensus_score=377.3	frequency=1	major_base=A	major_cov=53/54	major_frequency=1.000e+00	minor_base=N	minor_cov=0/0	new_cov=53/54	polymorphism_frequency=1.000e+00	polymorphism_score=NA	prediction=consensus	ref_cov=0/0	total_cov=53/54
RA	281	.	CP009273	2074389	0	G	A	consensus_score=368.2	frequency=1	major_base=A	major_cov=45/58	major_frequency=1.000e+00	minor_base=N	minor_cov=0/0	new_cov=45/58	polymorphism_frequency=1.000e+00	polymorphism_score=NA	prediction=consensus	ref_cov=0/0	total_cov=45/58
RA	282	.	CP009273	2122247	0	G	T	consensus_score=325.6	frequency=1	major_base=T	major_cov=44/46	major_frequency=1.000e+00	minor_base=N	minor_cov=0/0	new_cov=44/46	polymorphism_frequency=1.000e+00	polymorphism_score=NA	prediction=consensus	ref_cov=0/0	total_cov=44/46
RA	283	.	CP009273	2139468	0	A	G	consensus_score=330.6	frequency=1	major_base=G	major_cov=40/64	major_frequency=1.000e+00	minor_base=N	minor_cov=0/0	new_cov=40/64	polymorphism_frequency=1.000e+00	polymorphism_score=NA	prediction=consensus	ref_cov=0/0	total_cov=40/64
RA	284	.	CP009273	2140085	0	G	A	bias_e_value=4631470	bias_p_value=1	consensus_reject=FREQUENCY_CUTOFF	consensus_score=226.5	fisher_strand_p_value=1	frequency=2.178e-01	ks_quality_p_value=1	major_base=G	major_cov=38/41	major_frequency=7.822e-01	minor_base=A	minor_cov=11/11	new_cov=11/11	polymorphism_frequency=2.178e-01	polymorphism_score=57.7	prediction=polymorphism	ref_cov=38/41	total_cov=49/52
RA	285	.	CP009273	2147254	0	G	T	bias_e_value=1687.5	bias_p_value=0.000364356	consensus_reject=FREQUENCY_CUTOFF	consensus_score=124.9	fisher_strand_p_value=3.21124e-05	frequency=2.329e-01	ks_quality_p_value=1	major_base=G	major_cov=30/26	major_frequency=7.671e-01	minor_base=T	minor_cov=0/17	new_cov=0/17	polymorphism_frequency=2.329e-01	polymorphism_score=10.4	prediction=polymorphism	ref_cov=30/26	total_cov=30/43
RA	286	.	CP009273	2158847	1	.	A	bias_e_value=2779670	bias_p_value=0.600169	consensus_score=228.8	fisher_strand_p_value=0.29316	frequency=1	ks_quality_p_value=0.861658	major_base=A	major_cov=40/24	major_frequency=9.412e-01	minor_base=.	minor_cov=1/3	new_cov=40/24	polymorphism_frequency=9.412e-01	polymorphism_score=7.3	prediction=consensus	ref_cov=1/3	total_cov=41/27
RA	287	.	CP009273	2175089	0	C	T	bias_e_value=3781910	bias_p_value=0.816569	consensus_score=341.6	fisher_strand_p_value=0.459184	frequency=1	ks_quality_p_value=1	major_base=T	major_cov=53/44	major_frequency=9.898e-01	minor_base=A	minor_cov=0/1	new_cov=53/44	polymorphism_frequency=9.898e-01	polymorphism_score=NA	prediction=consensus	ref_cov=0/0	total_cov=53/45
RA	288	.	CP009273	2178002	0	A	G	consensus_score=436.4	frequency=1	major_base=G	major_cov=69/61	major_frequency=1.000e+00	minor_base=N	minor_cov=0/0	new_cov=69/61	polymorphism_frequency=1.000e+00	polymorphism_score=NA	prediction=consensus	ref_cov=0/0	total_cov=69/61
RA	289	.	CP009273	2178908	0	T	G	bias_e_value=1.12812e-05	bias_p_value=2.43578e-12	consensus_reject=FREQUENCY_CUTOFF	consensus_score=177.0	fisher_strand_p_value=7.81185e-14	frequency=3.158e-01	ks_quality_p_value=1	major_base=T	major_cov=24/54	major_frequency=6.842e-01	minor_base=G	minor_cov=36/0	new_cov=36/0	polymorphism_frequency=3.158e-01	polymorphism_score=22.4	prediction=polymorphism	ref_cov=24/54	total_cov=60/54
RA	290	.	CP009273	2188590	0	A	G	consensus_score=418.6	frequency=1	major_base=G	major_cov=54/69	major_frequency=1.000e+00	minor_base=N	minor_cov=0/0	new_cov=54/69	polymorphism_frequency=1.000e+00	polymorphism_score=NA	prediction=consensus	ref_cov=0/0	total_cov=54/69
RA	291	.	CP009273	2189057	0	G	A	bias_e_value=2889450	bias_p_value=0.623874	consensus_score=379.9	fisher_strand_p_value=0.27027	frequency=1	ks_quality_p_value=1	major_base=A	major_cov=63/45	major_frequency=9.730e-01	minor_base=C	minor_cov=3/0	new_cov=63/45	polymorphism_frequency=9.730e-01	polymorphism_score=NA	prediction=consensus	ref_cov=0/0	total_cov=67/45
RA	292	.	CP009273	2199931	0	C	T	bias_e_value=3638660	bias_p_value=0.785638	consensus_score=407.8	fisher_strand_p_value=0.421488	frequency=1	ks_quality_p_value=1	major_base=T	major_cov=70/50	major_frequency=9.917e-01	minor_base=G	minor_cov=0/1	new_cov=70/50	polymorphism_frequency=9.917e-01	polymorphism_score=NA	prediction=consensus	ref_cov=0/0	total_cov=70/51
RA	293	.	CP009273	2201110	0	C	T	bias_e_value=1353820	bias_p_value=0.292309	consensus_score=300.7	fisher_strand_p_value=0.0840994	frequency=1	ks_quality_p_value=1	major_base=T	major_cov=37/50	major_frequency=9.667e-01	minor_base=A	minor_cov=3/0	new_cov=37/50	polymorphism_frequency=9.667e-01	polymorphism_score=NA	prediction=consensus	ref_cov=0/0	total_cov=40/51
RA	294	.	CP009273	2231255	0	T	C	bias_e_value=3816690	bias_p_value=0.824078	consensus_score=468.0	fisher_strand_p_value=0.468966	frequency=1	ks_quality_p_value=1	major_base=C	major_cov=67/77	major_frequency=9.931e-01	minor_base=A	minor_cov=1/0	new_cov=67/77	polymorphism_frequency=9.931e-01	polymorphism_score=NA	prediction=consensus	ref_cov=0/0	total_cov=68/77
RA	295	.	CP009273	2252199	0	T	C	consensus_score=384.3	frequency=1	major_base=C	major_cov=69/45	major_frequency=1.000e+00	minor_base=N	minor_cov=0/0	new_cov=69/45	polymorphism_frequency=1.000e+00	polymorphism_score=NA	prediction=consensus	ref_cov=0/0	total_cov=69/45
RA	296	.	CP009273	2261704	1	.	A	bias_e_value=4631470	bias_p_value=1	consensus_score=349.3	fisher_strand_p_value=1	frequency=1	ks_quality_p_value=1	major_base=A	major_cov=61/31	major_frequency=9.293e-01	minor_base=.	minor_cov=5/2	new_cov=61/31	polymorphism_frequency=9.293e-01	polymorphism_score=17.2	prediction=consensus	ref_cov=5/2	total_cov=66/33
RA	297	.	CP009273	2264495	0	G	A	bias_e_value=3380520	bias_p_value=0.729902	consensus_score=421.8	fisher_strand_p_value=0.362069	frequency=1	ks_quality_p_value=1	major_base=A	major_cov=74/41	major_frequency=9.914e-01	minor_base=C	minor_cov=0/1	new_cov=74/41	polymorphism_frequency=9.914e-01	polymorphism_score=NA	prediction=consensus	ref_cov=0/0	total_cov=74/42
RA	298	.	CP009273	2273480	0	A	G	consensus_score=482.1	frequency=1	major_base=G	major_cov=64/81	major_frequency=1.000e+00	minor_base=N	minor_cov=0/0	new_cov=64/81	polymorphism_frequency=1.000e+00	polymorphism_score=NA	prediction=consensus	ref_cov=0/0	total_cov=64/81
RA	299	.	CP009273	2298393	0	A	G	bias_e_value=855570	bias_p_value=0.18473	consensus_reject=FREQUENCY_CUTOFF	consensus_score=54.0	fisher_strand_p_value=0.0596129	frequency=2.333e-01	ks_quality_p_value=0.755846	major_base=A	major_cov=19/4	major_frequency=7.667e-01	minor_base=G	minor_cov=3/4	new_cov=3/4	polymorphism_frequency=2.333e-01	polymorphism_score=15.9	prediction=polymorphism	ref_cov=19/4	total_cov=23/13
RA	300	.	CP009273	2310725	0	G	A	bias_e_value=3451800	bias_p_value=0.745292	consensus_reject=FREQUENCY_CUTOFF	consensus_score=199.5	fisher_strand_p_value=0.392531	frequency=2.768e-01	ks_quality_p_value=0.961806	major_base=G	major_cov=50/31	major_frequency=7.232e-01	minor_base=A	minor_cov=16/15	new_cov=16/15	polymorphism_frequency=2.768e-01	polymorphism_score=88.3	prediction=polymorphism	ref_cov=50/31	total_cov=67/46
RA	301	.	CP009273	2332640	0	T	C	consensus_score=350.1	frequency=1	major_base=C	major_cov=35/67	major_frequency=1.000e+00	minor_base=N	minor_cov=0/0	new_cov=35/67	polymorphism_frequency=1.000e+00	polymorphism_score=NA	prediction=consensus	ref_cov=0/0	total_cov=35/67
RA	302	.	CP009273	2376504	0	C	.	bias_e_value=306086	bias_p_value=0.0660883	consensus_score=508.5	fisher_strand_p_value=0.0122298	frequency=1	ks_quality_p_value=1	major_base=.	major_cov=59/51	major_frequency=9.483e-01	minor_base=C	minor_cov=0/6	new_cov=59/51	polymorphism_frequency=9.483e-01	polymorphism_score=17.2	prediction=consensus	ref_cov=0/6	total_cov=59/57
RA	303	.	CP009273	2391935	0	A	T	bias_e_value=4631470	bias_p_value=1	consensus_score=309.4	fisher_strand_p_value=1	frequency=1	ks_quality_p_value=1	major_base=T	major_cov=58/28	major_frequency=9.663e-01	minor_base=G	minor_cov=2/1	new_cov=58/28	polymorphism_frequency=9.663e-01	polymorphism_score=NA	prediction=consensus	ref_cov=0/0	total_cov=60/29
RA	304	.	CP009273	2403782	0	G	A	consensus_score=421.0	frequency=1	major_base=A	major_cov=61/54	major_frequency=1.000e+00	minor_base=N	minor_cov=0/0	new_cov=61/54	polymorphism_frequency=1.000e+00	polymorphism_score=NA	prediction=consensus	ref_cov=0/0	total_cov=61/54
RA	305	.	CP009273	2404546	0	C	T	bias_e_value=3630100	bias_p_value=0.78379	consensus_score=323.9	fisher_strand_p_value=0.419355	frequency=1	ks_quality_p_value=1	major_base=T	major_cov=54/38	major_frequency=9.892e-01	minor_base=A	minor_cov=0/1	new_cov=54/38	polymorphism_frequency=9.892e-01	polymorphism_score=NA	prediction=consensus	ref_cov=0/0	total_cov=54/39
RA	306	.	CP009273	2409960	0	G	A	consensus_score=314.7	frequency=1	major_base=A	major_cov=41/46	major_frequency=1.000e+00	minor_base=N	minor_cov=0/0	new_cov=41/46	polymorphism_frequency=1.000e+00	polymorphism_score=NA	prediction=consensus	ref_cov=0/0	total_cov=41/46
RA	307	.	CP009273	2436136	0	C	T	consensus_score=394.2	frequency=1	major_base=T	major_cov=57/49	major_frequency=1.000e+00	minor_base=N	minor_cov=0/0	new_cov=57/49	polymorphism_frequency=1.000e+00	polymorphism_score=NA	prediction=consensus	ref_cov=0/0	total_cov=57/49
RA	308	.	CP009273	2450005	0	G	A	consensus_score=354.8	frequency=1	major_base=A	major_cov=49/47	major_frequency=1.000e+00	minor_base=N	minor_cov=0/0	new_cov=49/47	polymorphism_frequency=1.000e+00	polymorphism_score=NA	prediction=consensus	ref_cov=0/0	total_cov=49/47
RA	309	.	CP009273	2456368	0	C	.	bias_e_value=3955040	bias_p_value=0.85395	consensus_score=500.9	fisher_strand_p_value=0.618398	frequency=1	ks_quality_p_value=0.826019	major_base=.	major_cov=54/54	major_frequency=9.643e-01	minor_base=C	minor_cov=1/3	new_cov=54/54	polymorphism_frequency=9.643e-01	polymorphism_score=11.5	prediction=consensus	ref_cov=1/3	total_cov=55/58
RA	310	.	CP009273	2502914	0	T	C	bias_e_value=4631470	bias_p_value=1	consensus_score=347.7	fisher_strand_p_value=1	frequency=1	ks_quality_p_value=1	major_base=C	major_cov=50/59	major_frequency=9.820e-01	minor_base=A	minor_cov=1/1	new_cov=50/59	polymorphism_frequency=9.820e-01	polymorphism_score=NA	prediction=consensus	ref_cov=0/0	total_cov=51/60
RA	311	.	CP009273	2523503	0	C	T	bias_e_value=1866060	bias_p_value=0.40291	consensus_score=206.7	fisher_strand_p_value=0.133792	frequency=1	ks_quality_p_value=1	major_base=T	major_cov=21/39	major_frequency=9.677e-01	minor_base=G	minor_cov=2/0	new_cov=21/39	polymorphism_frequency=9.677e-01	polymorphism_score=NA	prediction=consensus	ref_cov=0/0	total_cov=23/39
RA	312	.	CP009273	2539947	0	G	A	consensus_score=235.5	frequency=1	major_base=A	major_cov=29/39	major_frequency=1.000e+00	minor_base=N	minor_cov=0/0	new_cov=29/39	polymorphism_frequency=1.000e+00	polymorphism_score=NA	prediction=consensus	ref_cov=0/0	total_cov=29/39
RA	313	.	CP009273	2565072	0	T	C	consensus_score=312.0	frequency=1	major_base=C	major_cov=41/52	major_frequency=1.000e+00	minor_base=N	minor_cov=0/0	new_cov=41/52	polymorphism_frequency=1.000e+00	polymorphism_score=NA	prediction=consensus	ref_cov=0/0	total_cov=41/52
RA	314	.	CP009273	2569047	0	C	T	consensus_score=347.1	frequency=1	major_base=T	major_cov=53/41	major_frequency=1.000e+00	minor_base=N	minor_cov=0/0	new_cov=53/41	polymorphism_frequency=1.000e+00	polymorphism_score=NA	prediction=consensus	ref_cov=0/0	total_cov=53/41
RA	315	.	CP009273	2590129	0	G	A	bias_e_value=3761660	bias_p_value=0.812195	consensus_score=354.7	fisher_strand_p_value=0.453608	frequency=1	ks_quality_p_value=1	major_base=A	major_cov=53/43	major_frequency=9.897e-01	minor_base=C	minor_cov=0/1	new_cov=53/43	polymorphism_frequency=9.897e-01	polymorphism_score=NA	prediction=consensus	ref_cov=0/0	total_cov=53/44
RA	316	.	CP009273	2607240	0	G	A	consensus_score=328.8	frequency=1	major_base=A	major_cov=44/46	major_frequency=1.000e+00	minor_base=N	minor_cov=0/0	new_cov=44/46	polymorphism_frequency=1.000e+00	polymorphism_score=NA	prediction=consensus	ref_cov=0/0	total_cov=44/46
RA	317	.	CP009273	2642230	0	C	T	consensus_score=345.7	frequency=1	major_base=T	major_cov=61/41	major_frequency=1.000e+00	minor_base=N	minor_cov=0/0	new_cov=61/41	polymorphism_frequency=1.000e+00	polymorphism_score=NA	prediction=consensus	ref_cov=0/0	total_cov=61/41
RA	318	.	CP009273	2655526	0	T	G	consensus_score=308.9	frequency=1	major_base=G	major_cov=23/70	major_frequency=1.000e+00	minor_base=N	minor_cov=0/0	new_cov=23/70	polymorphism_frequency=1.000e+00	polymorphism_score=NA	prediction=consensus	ref_cov=0/0	total_cov=23/70
RA	319	.	CP009273	2665654	0	G	A	consensus_score=261.2	frequency=1	major_base=A	major_cov=36/39	major_frequency=1.000e+00	minor_base=N	minor_cov=0/0	new_cov=36/39	polymorphism_frequency=1.000e+00	polymorphism_score=NA	prediction=consensus	ref_cov=0/0	total_cov=36/39
RA	320	.	CP009273	2675504	0	G	A	consensus_score=388.6	frequency=1	major_base=A	major_cov=59/47	major_frequency=1.000e+00	minor_base=N	minor_cov=0/0	new_cov=59/47	polymorphism_frequency=1.000e+00	polymorphism_score=NA	prediction=consensus	ref_cov=0/0	total_cov=59/47
RA	321	.	CP009273	2682104	0	A	G	bias_e_value=4631470	bias_p_value=1	consensus_score=291.6	fisher_strand_p_value=1	frequency=1	ks_quality_p_value=1	major_base=G	major_cov=46/38	major_frequency=9.882e-01	minor_base=C	minor_cov=1/0	new_cov=46/38	polymorphism_frequency=9.882e-01	polymorphism_score=NA	prediction=consensus	ref_cov=0/0	total_cov=47/38
RA	322	.	CP009273	2717005	0	A	G	bias_e_value=4631470	bias_p_value=1	consensus_score=473.6	fisher_strand_p_value=1	frequency=1	ks_quality_p_value=1	major_base=G	major_cov=57/87	major_frequency=9.931e-01	minor_base=T	minor_cov=0/1	new_cov=57/87	polymorphism_frequency=9.931e-01	polymorphism_score=NA	prediction=consensus	ref_cov=0/0	total_cov=57/88
RA	323	.	CP009273	2726651	0	G	A	consensus_score=339.8	frequency=1	major_base=A	major_cov=33/61	major_frequency=1.000e+00	minor_base=N	minor_cov=0/0	new_cov=33/61	polymorphism_frequency=1.000e+00	polymorphism_score=NA	prediction=consensus	ref_cov=0/0	total_cov=33/61
RA	324	.	CP009273	2727902	1	.	C	bias_e_value=2863260	bias_p_value=0.618218	consensus_score=174.1	fisher_strand_p_value=0.311475	frequency=1	ks_quality_p_value=0.853915	major_base=C	major_cov=42/18	major_frequency=9.836e-01	minor_base=.	minor_cov=0/1	new_cov=42/18	polymorphism_frequency=9.836e-01	polymorphism_score=-3.0	prediction=consensus	ref_cov=0/1	total_cov=42/19
RA	325	.	CP009273	2745545	0	A	G	consensus_score=337.0	frequency=1	major_base=G	major_cov=49/54	major_frequency=1.000e+00	minor_base=N	minor_cov=0/0	new_cov=49/54	polymorphism_frequency=1.000e+00	polymorphism_score=NA	prediction=consensus	ref_cov=0/0	total_cov=49/54
RA	326	.	CP009273	2763007	0	C	.	bias_e_value=3420920	bias_p_value=0.738626	consensus_score=395.6	fisher_strand_p_value=0.370758	frequency=1	ks_quality_p_value=1	major_base=.	major_cov=42/47	major_frequency=9.468e-01	minor_base=C	minor_cov=1/4	new_cov=42/47	polymorphism_frequency=9.468e-01	polymorphism_score=13.5	prediction=consensus	ref_cov=1/4	total_cov=43/51
RA	327	.	CP009273	2777117	0	G	A	bias_e_value=4631460	bias_p_value=0.999999	consensus_score=515.5	fisher_strand_p_value=1	frequency=1	ks_quality_p_value=0.998357	major_base=A	major_cov=64/75	major_frequency=9.929e-01	minor_base=T	minor_cov=0/1	new_cov=64/75	polymorphism_frequency=9.929e-01	polymorphism_score=-6.0	prediction=consensus	ref_cov=0/0	total_cov=65/76
RA	328	.	CP009273	2777950	0	T	.	bias_e_value=26633.4	bias_p_value=0.00575054	consensus_score=570.2	fisher_strand_p_value=0.00171628	frequency=1	ks_quality_p_value=0.405089	major_base=.	major_cov=59/77	major_frequency=9.128e-01	minor_base=T	minor_cov=0/13	new_cov=59/77	polymorphism_frequency=9.128e-01	polymorphism_score=49.3	prediction=consensus	ref_cov=0/13	total_cov=59/90
RA	329	.	CP009273	2788436	0	G	A	bias_e_value=4631470	bias_p_value=1	consensus_score=543.2	fisher_strand_p_value=1	frequency=1	ks_quality_p_value=1	major_base=A	major_cov=77/73	major_frequency=9.934e-01	minor_base=T	minor_cov=1/0	new_cov=77/73	polymorphism_frequency=9.934e-01	polymorphism_score=NA	prediction=consensus	ref_cov=0/0	total_cov=78/73
RA	330	.	CP009273	2795560	0	C	T	bias_e_value=4631470	bias_p_value=1	consensus_score=371.8	fisher_strand_p_value=1	frequency=1	ks_quality_p_value=1	major_base=T	major_cov=44/57	major_frequency=9.902e-01	minor_base=G	minor_cov=0/1	new_cov=44/57	polymorphism_frequency=9.902e-01	polymorphism_score=NA	prediction=consensus	ref_cov=0/0	total_cov=44/58
RA	331	.	CP009273	2810565	0	G	A	bias_e_value=4262600	bias_p_value=0.920356	consensus_reject=FREQUENCY_CUTOFF	consensus_score=295.5	fisher_strand_p_value=0.655008	frequency=2.033e-01	ks_quality_p_value=0.959426	major_base=G	major_cov=48/50	major_frequency=7.967e-01	minor_base=A	minor_cov=14/11	new_cov=14/11	polymorphism_frequency=2.033e-01	polymorphism_score=67.4	prediction=polymorphism	ref_cov=48/50	total_cov=62/61
RA	332	.	CP009273	2831661	0	G	A	bias_e_value=3987720	bias_p_value=0.861006	consensus_score=286.8	fisher_strand_p_value=0.521477	frequency=1	ks_quality_p_value=1	major_base=A	major_cov=51/33	major_frequency=9.767e-01	minor_base=C	minor_cov=2/0	new_cov=51/33	polymorphism_frequency=9.767e-01	polymorphism_score=-4.9	prediction=consensus	ref_cov=0/0	total_cov=53/33
RA	333	.	CP009273	2857484	0	C	T	bias_e_value=3731180	bias_p_value=0.805614	consensus_score=415.0	fisher_strand_p_value=0.445378	frequency=1	ks_quality_p_value=1	major_base=T	major_cov=66/52	major_frequency=9.916e-01	minor_base=A	minor_cov=0/1	new_cov=66/52	polymorphism_frequency=9.916e-01	polymorphism_score=NA	prediction=consensus	ref_cov=0/1	total_cov=66/54
RA	334	.	CP009273	2861826	0	G	A	bias_e_value=4631160	bias_p_value=0.999934	consensus_score=448.6	fisher_strand_p_value=1	frequency=1	ks_quality_p_value=0.988529	major_base=A	major_cov=84/34	major_frequency=9.916e-01	minor_base=C	minor_cov=1/0	new_cov=84/34	polymorphism_frequency=9.916e-01	polymorphism_score=-4.9	prediction=consensus	ref_cov=0/0	total_cov=85/34
RA	335	.	CP009273	2971226	0	C	T	bias_e_value=337335	bias_p_value=0.0728354	consensus_reject=FREQUENCY_CUTOFF	consensus_score=155.4	fisher_strand_p_value=0.0139019	frequency=3.468e-01	ks_quality_p_value=0.991474	major_base=C	major_cov=35/46	major_frequency=6.532e-01	minor_base=T	minor_cov=29/14	new_cov=29/14	polymorphism_frequency=3.468e-01	polymorphism_score=131.2	prediction=polymorphism	ref_cov=35/46	total_cov=64/60
RA	336	.	CP009273	3009876	0	A	G	consensus_score=413.1	frequency=1	major_base=G	major_cov=61/65	major_frequency=1.000e+00	minor_base=N	minor_cov=0/0	new_cov=61/65	polymorphism_frequency=1.000e+00	polymorphism_score=NA	prediction=consensus	ref_cov=0/0	total_cov=61/65
RA	337	.	CP009273	3062441	0	G	A	bias_e_value=4631470	bias_p_value=1	consensus_score=409.9	fisher_strand_p_value=1	frequency=1	ks_quality_p_value=1	major_base=A	major_cov=75/44	major_frequency=9.835e-01	minor_base=T	minor_cov=1/1	new_cov=75/44	polymorphism_frequency=9.835e-01	polymorphism_score=NA	prediction=consensus	ref_cov=0/0	total_cov=76/45
RA	338	.	CP009273	3071450	0	G	A	consensus_score=350.1	frequency=1	major_base=A	major_cov=50/44	major_frequency=1.000e+00	minor_base=N	minor_cov=0/0	new_cov=50/44	polymorphism_frequency=1.000e+00	polymorphism_score=NA	prediction=consensus	ref_cov=0/0	total_cov=50/44
RA	339	.	CP009273	3076142	0	C	T	consensus_score=380.8	frequency=1	major_base=T	major_cov=60/45	major_frequency=1.000e+00	minor_base=N	minor_cov=0/0	new_cov=60/45	polymorphism_frequency=1.000e+00	polymorphism_score=NA	prediction=consensus	ref_cov=0/0	total_cov=60/45
RA	340	.	CP009273	3100552	0	C	T	bias_e_value=1708330	bias_p_value=0.368852	consensus_reject=FREQUENCY_CUTOFF	consensus_score=198.7	fisher_strand_p_value=0.117382	frequency=3.065e-01	ks_quality_p_value=1	major_base=C	major_cov=44/42	major_frequency=6.935e-01	minor_base=T	minor_cov=13/25	new_cov=13/25	polymorphism_frequency=3.065e-01	polymorphism_score=110.0	prediction=polymorphism	ref_cov=44/42	total_cov=59/69
RA	341	.	CP009273	3165048	0	A	G	consensus_score=378.0	frequency=1	major_base=G	major_cov=76/34	major_frequency=1.000e+00	minor_base=N	minor_cov=0/0	new_cov=76/34	polymorphism_frequency=1.000e+00	polymorphism_score=NA	prediction=consensus	ref_cov=0/0	total_cov=76/34
RA	342	.	CP009273	3188367	0	C	G	bias_e_value=644710	bias_p_value=0.139202	consensus_reject=FREQUENCY_CUTOFF	consensus_score=148.0	fisher_strand_p_value=0.0311484	frequency=2.131e-01	ks_quality_p_value=1	major_base=C	major_cov=28/20	major_frequency=7.869e-01	minor_base=G	minor_cov=3/10	new_cov=3/10	polymorphism_frequency=2.131e-01	polymorphism_score=29.9	prediction=polymorphism	ref_cov=28/20	total_cov=31/30
RA	343	.	CP009273	3216748	0	G	A	bias_e_value=3373330	bias_p_value=0.72835	consensus_score=548.3	fisher_strand_p_value=0.360544	frequency=1	ks_quality_p_value=1	major_base=A	major_cov=94/52	major_frequency=9.932e-01	minor_base=C	minor_cov=0/1	new_cov=94/52	polymorphism_frequency=9.932e-01	polymorphism_score=NA	prediction=consensus	ref_cov=0/0	total_cov=94/53
RA	344	.	CP009273	3237549	0	C	T	consensus_score=319.4	frequency=1	major_base=T	major_cov=45/44	major_frequency=1.000e+00	minor_base=N	minor_cov=0/0	new_cov=45/44	polymorphism_frequency=1.000e+00	polymorphism_score=NA	prediction=consensus	ref_cov=0/0	total_cov=45/44
RA	345	.	CP009273	3261667	0	T	C	bias_e_value=4631470	bias_p_value=1	consensus_score=358.4	fisher_strand_p_value=1	frequency=1	ks_quality_p_value=1	major_base=C	major_cov=62/51	major_frequency=9.912e-01	minor_base=A	minor_cov=1/0	new_cov=62/51	polymorphism_frequency=9.912e-01	polymorphism_score=NA	prediction=consensus	ref_cov=0/0	total_cov=63/51
RA	346	.	CP009273	3292534	0	G	A	bias_e_value=3804540	bias_p_value=0.821455	consensus_score=413.7	fisher_strand_p_value=0.465517	frequency=1	ks_quality_p_value=1	major_base=A	major_cov=53/62	major_frequency=9.914e-01	minor_base=T	minor_cov=1/0	new_cov=53/62	polymorphism_frequency=9.914e-01	polymorphism_score=NA	prediction=consensus	ref_cov=0/0	total_cov=54/62
RA	347	.	CP009273	3299754	0	T	C	consensus_score=419.8	frequency=1	major_base=C	major_cov=57/69	major_frequency=1.000e+00	minor_base=N	minor_cov=0/0	new_cov=57/69	polymorphism_frequency=1.000e+00	polymorphism_score=NA	prediction=consensus	ref_cov=0/0	total_cov=57/69
RA	348	.	CP009273	3307546	0	G	A	consensus_score=323.5	frequency=1	major_base=A	major_cov=29/63	major_frequency=1.000e+00	minor_base=N	minor_cov=0/0	new_cov=29/63	polymorphism_frequency=1.000e+00	polymorphism_score=NA	prediction=consensus	ref_cov=0/0	total_cov=29/63
RA	349	.	CP009273	3366058	0	A	G	consensus_score=350.1	frequency=1	major_base=G	major_cov=55/48	major_frequency=1.000e+00	minor_base=N	minor_cov=0/0	new_cov=55/48	polymorphism_frequency=1.000e+00	polymorphism_score=NA	prediction=consensus	ref_cov=0/0	total_cov=55/48
RA	350	.	CP009273	3372928	0	G	A	bias_e_value=1938530	bias_p_value=0.418557	consensus_score=462.5	fisher_strand_p_value=0.141684	frequency=1	ks_quality_p_value=1	major_base=A	major_cov=48/82	major_frequency=9.848e-01	minor_base=T	minor_cov=2/0	new_cov=48/82	polymorphism_frequency=9.848e-01	polymorphism_score=-4.7	prediction=consensus	ref_cov=0/0	total_cov=50/82
RA	351	.	CP009273	3380139	0	A	G	consensus_score=322.4	frequency=1	major_base=G	major_cov=45/52	major_frequency=1.000e+00	minor_base=N	minor_cov=0/0	new_cov=45/52	polymorphism_frequency=1.000e+00	polymorphism_score=NA	prediction=consensus	ref_cov=0/0	total_cov=45/52
RA	352	.	CP009273	3496069	0	G	A	bias_e_value=4631470	bias_p_value=1	consensus_score=541.3	fisher_strand_p_value=1	frequency=1	ks_quality_p_value=1	major_base=A	major_cov=68/79	major_frequency=9.866e-01	minor_base=C	minor_cov=1/1	new_cov=68/79	polymorphism_frequency=9.866e-01	polymorphism_score=NA	prediction=consensus	ref_cov=0/0	total_cov=69/80
RA	353	.	CP009273	3531152	0	A	G	consensus_score=277.3	frequency=1	major_base=G	major_cov=48/35	major_frequency=1.000e+00	minor_base=N	minor_cov=0/0	new_cov=48/35	polymorphism_frequency=1.000e+00	polymorphism_score=NA	prediction=consensus	ref_cov=0/0	total_cov=48/35
RA	354	.	CP009273	3628249	0	G	A	consensus_score=612.1	frequency=1	major_base=A	major_cov=64/105	major_frequency=1.000e+00	minor_base=N	minor_cov=0/0	new_cov=64/105	polymorphism_frequency=1.000e+00	polymorphism_score=NA	prediction=consensus	ref_cov=0/0	total_cov=64/105
RA	355	.	CP009273	3652786	0	T	C	consensus_score=321.0	frequency=1	major_base=C	major_cov=46/49	major_frequency=1.000e+00	minor_base=N	minor_cov=0/0	new_cov=46/49	polymorphism_frequency=1.000e+00	polymorphism_score=NA	prediction=consensus	ref_cov=0/0	total_cov=46/49
RA	356	.	CP009273	3688599	0	T	C	bias_e_value=4431450	bias_p_value=0.956814	consensus_reject=FREQUENCY_CUTOFF	consensus_score=83.3	fisher_strand_p_value=1	frequency=3.125e-01	ks_quality_p_value=0.720887	major_base=T	major_cov=27/17	major_frequency=6.875e-01	minor_base=C	minor_cov=12/8	new_cov=12/8	polymorphism_frequency=3.125e-01	polymorphism_score=59.9	prediction=polymorphism	ref_cov=27/17	total_cov=39/25
RA	357	.	CP009273	3734833	0	G	A	consensus_score=407.7	frequency=1	major_base=A	major_cov=59/51	major_frequency=1.000e+00	minor_base=N	minor_cov=0/0	new_cov=59/51	polymorphism_frequency=1.000e+00	polymorphism_score=NA	prediction=consensus	ref_cov=0/0	total_cov=59/51
RA	358	.	CP009273	3741607	0	C	T	bias_e_value=3123380	bias_p_value=0.674382	consensus_reject=FREQUENCY_CUTOFF	consensus_score=94.6	fisher_strand_p_value=0.311125	frequency=3.286e-01	ks_quality_p_value=1	major_base=C	major_cov=29/18	major_frequency=6.714e-01	minor_base=T	minor_cov=11/12	new_cov=11/12	polymorphism_frequency=3.286e-01	polymorphism_score=66.5	prediction=polymorphism	ref_cov=29/18	total_cov=41/31
RA	359	.	CP009273	3767898	0	G	A	bias_e_value=3346160	bias_p_value=0.722484	consensus_score=346.5	fisher_strand_p_value=0.354839	frequency=1	ks_quality_p_value=1	major_base=A	major_cov=60/32	major_frequency=9.892e-01	minor_base=C	minor_cov=0/1	new_cov=60/32	polymorphism_frequency=9.892e-01	polymorphism_score=NA	prediction=consensus	ref_cov=0/0	total_cov=60/33
RA	360	.	CP009273	3774164	0	A	G	consensus_score=216.8	frequency=1	major_base=G	major_cov=27/39	major_frequency=1.000e+00	minor_base=N	minor_cov=0/0	new_cov=27/39	polymorphism_frequency=1.000e+00	polymorphism_score=NA	prediction=consensus	ref_cov=0/0	total_cov=27/39
RA	361	.	CP009273	3817308	0	C	T	bias_e_value=4631470	bias_p_value=1	consensus_score=426.2	fisher_strand_p_value=1	frequency=1	ks_quality_p_value=1	major_base=T	major_cov=41/72	major_frequency=9.826e-01	minor_base=G	minor_cov=1/1	new_cov=41/72	polymorphism_frequency=9.826e-01	polymorphism_score=NA	prediction=consensus	ref_cov=0/0	total_cov=42/73
RA	362	.	CP009273	3864509	0	C	T	consensus_score=357.3	frequency=1	major_base=T	major_cov=60/40	major_frequency=1.000e+00	minor_base=N	minor_cov=0/0	new_cov=60/40	polymorphism_frequency=1.000e+00	polymorphism_score=NA	prediction=consensus	ref_cov=0/0	total_cov=60/40
RA	363	.	CP009273	3892384	0	G	A	consensus_score=370.7	frequency=1	major_base=A	major_cov=36/71	major_frequency=1.000e+00	minor_base=N	minor_cov=0/0	new_cov=36/71	polymorphism_frequency=1.000e+00	polymorphism_score=NA	prediction=consensus	ref_cov=0/0	total_cov=36/71
RA	364	.	CP009273	3919860	0	G	A	consensus_score=484.8	frequency=1	major_base=A	major_cov=48/88	major_frequency=1.000e+00	minor_base=N	minor_cov=0/0	new_cov=48/88	polymorphism_frequency=1.000e+00	polymorphism_score=NA	prediction=consensus	ref_cov=0/0	total_cov=48/88
RA	365	.	CP009273	3922572	0	C	T	bias_e_value=2239750	bias_p_value=0.483593	consensus_reject=FREQUENCY_CUTOFF	consensus_score=200.5	fisher_strand_p_value=0.177057	frequency=3.071e-01	ks_quality_p_value=1	major_base=C	major_cov=37/51	major_frequency=6.929e-01	minor_base=T	minor_cov=22/17	new_cov=22/17	polymorphism_frequency=3.071e-01	polymorphism_score=114.4	prediction=polymorphism	ref_cov=37/51	total_cov=59/69
RA	366	.	CP009273	3922720	0	G	A	bias_e_value=4300940	bias_p_value=0.928635	consensus_score=366.1	fisher_strand_p_value=0.646828	frequency=1	ks_quality_p_value=1	major_base=A	major_cov=66/46	major_frequency=9.573e-01	minor_base=C	minor_cov=4/1	new_cov=66/46	polymorphism_frequency=9.573e-01	polymorphism_score=-4.9	prediction=consensus	ref_cov=0/0	total_cov=70/48
RA	367	.	CP009273	3925013	0	T	.	bias_e_value=102490	bias_p_value=0.022129	consensus_score=354.5	fisher_strand_p_value=0.00361109	frequency=1	ks_quality_p_value=0.912561	major_base=.	major_cov=43/43	major_frequency=9.053e-01	minor_base=T	minor_cov=0/9	new_cov=43/43	polymorphism_frequency=9.053e-01	polymorphism_score=32.4	prediction=consensus	ref_cov=0/9	total_cov=43/52
RA	368	.	CP009273	3925364	0	C	A	consensus_score=468.5	frequency=1	major_base=A	major_cov=78/47	major_frequency=1.000e+00	minor_base=N	minor_cov=0/0	new_cov=78/47	polymorphism_frequency=1.000e+00	polymorphism_score=NA	prediction=consensus	ref_cov=0/0	total_cov=78/47
RA	369	.	CP009273	4018997	0	T	C	consensus_score=445.6	frequency=1	major_base=C	major_cov=66/68	major_frequency=1.000e+00	minor_base=N	minor_cov=0/0	new_cov=66/68	polymorphism_frequency=1.000e+00	polymorphism_score=NA	prediction=consensus	ref_cov=0/0	total_cov=66/68
RA	370	.	CP009273	4055732	0	T	C	bias_e_value=4631470	bias_p_value=1	consensus_score=448.4	fisher_strand_p_value=1	frequency=1	ks_quality_p_value=0.999034	major_base=C	major_cov=89/47	major_frequency=9.927e-01	minor_base=A	minor_cov=1/0	new_cov=89/47	polymorphism_frequency=9.927e-01	polymorphism_score=-6.0	prediction=consensus	ref_cov=0/0	total_cov=90/47
RA	371	.	CP009273	4172863	0	C	T	bias_e_value=2731010	bias_p_value=0.589663	consensus_score=486.4	fisher_strand_p_value=0.245051	frequency=1	ks_quality_p_value=1	major_base=T	major_cov=70/70	major_frequency=9.790e-01	minor_base=G	minor_cov=3/0	new_cov=70/70	polymorphism_frequency=9.790e-01	polymorphism_score=NA	prediction=consensus	ref_cov=0/0	total_cov=73/70
RA	372	.	CP009273	4208914	0	C	T	consensus_score=325.2	frequency=1	major_base=T	major_cov=42/51	major_frequency=1.000e+00	minor_base=N	minor_cov=0/0	new_cov=42/51	polymorphism_frequency=1.000e+00	polymorphism_score=NA	prediction=consensus	ref_cov=0/0	total_cov=42/51
RA	373	.	CP009273	4233519	0	G	A	bias_e_value=4631470	bias_p_value=1	consensus_score=344.8	fisher_strand_p_value=1	frequency=1	ks_quality_p_value=1	major_base=A	major_cov=47/47	major_frequency=9.895e-01	minor_base=T	minor_cov=1/0	new_cov=47/47	polymorphism_frequency=9.895e-01	polymorphism_score=NA	prediction=consensus	ref_cov=0/0	total_cov=48/47
RA	374	.	CP009273	4248019	0	C	T	bias_e_value=4631470	bias_p_value=1	consensus_reject=FREQUENCY_CUTOFF	consensus_score=207.3	fisher_strand_p_value=1	frequency=2.719e-01	ks_quality_p_value=0.999318	major_base=C	major_cov=47/36	major_frequency=7.281e-01	minor_base=T	minor_cov=18/13	new_cov=18/13	polymorphism_frequency=2.719e-01	polymorphism_score=87.9	prediction=polymorphism	ref_cov=47/36	total_cov=65/49
RA	375	.	CP009273	4307275	0	T	C	consensus_score=174.2	frequency=1	major_base=C	major_cov=27/26	major_frequency=1.000e+00	minor_base=N	minor_cov=0/0	new_cov=27/26	polymorphism_frequency=1.000e+00	polymorphism_score=NA	prediction=consensus	ref_cov=0/0	total_cov=27/26
RA	376	.	CP009273	4352869	0	A	G	consensus_score=436.5	frequency=1	major_base=G	major_cov=68/60	major_frequency=1.000e+00	minor_base=N	minor_cov=0/0	new_cov=68/60	polymorphism_frequency=1.000e+00	polymorphism_score=NA	prediction=consensus	ref_cov=0/0	total_cov=68/60
RA	377	.	CP009273	4402596	0	T	G	bias_e_value=0.472655	bias_p_value=1.02053e-07	consensus_reject=FREQUENCY_CUTOFF	consensus_score=133.1	fisher_strand_p_value=5.07766e-09	frequency=3.133e-01	ks_quality_p_value=1	major_base=T	major_cov=14/43	major_frequency=6.867e-01	minor_base=G	minor_cov=24/2	new_cov=24/2	polymorphism_frequency=3.133e-01	polymorphism_score=17.8	prediction=polymorphism	ref_cov=14/43	total_cov=38/45
RA	378	.	CP009273	4513067	1	.	T	bias_e_value=2531980	bias_p_value=0.546691	consensus_score=271.1	fisher_strand_p_value=0.215789	frequency=1	ks_quality_p_value=1	major_base=T	major_cov=28/45	major_frequency=9.241e-01	minor_base=.	minor_cov=4/2	new_cov=28/45	polymorphism_frequency=9.241e-01	polymorphism_score=14.1	prediction=consensus	ref_cov=4/2	total_cov=32/47
RA	379	.	CP009273	4563033	1	.	A	bias_e_value=4388930	bias_p_value=0.947633	consensus_score=425.2	fisher_strand_p_value=0.696786	frequency=1	ks_quality_p_value=0.996497	major_base=A	major_cov=64/50	major_frequency=9.500e-01	minor_base=.	minor_cov=4/2	new_cov=64/50	polymorphism_frequency=9.500e-01	polymorphism_score=13.7	prediction=consensus	ref_cov=4/2	total_cov=68/52
RA	380	.	CP009273	4589316	0	C	T	bias_e_value=3906830	bias_p_value=0.843541	consensus_score=417.5	fisher_strand_p_value=0.495652	frequency=1	ks_quality_p_value=1	major_base=T	major_cov=56/58	major_frequency=9.913e-01	minor_base=G	minor_cov=1/0	new_cov=56/58	polymorphism_frequency=9.913e-01	polymorphism_score=NA	prediction=consensus	ref_cov=0/0	total_cov=57/58
RA	381	.	CP009273	4596147	0	G	.	bias_e_value=1164.46	bias_p_value=0.000251424	consensus_reject=FREQUENCY_CUTOFF	consensus_score=175.4	fisher_strand_p_value=2.21778e-05	frequency=7.209e-01	ks_quality_p_value=0.964632	major_base=.	major_cov=36/26	major_frequency=7.209e-01	minor_base=G	minor_cov=2/22	new_cov=36/26	polymorphism_frequency=7.209e-01	polymorphism_score=109.6	prediction=polymorphism	ref_cov=2/22	total_cov=38/48
RA	382	.	CP009273	4620780	0	G	A	consensus_score=302.5	frequency=1	major_base=A	major_cov=46/42	major_frequency=1.000e+00	minor_base=N	minor_cov=0/0	new_cov=46/42	polymorphism_frequency=1.000e+00	polymorphism_score=NA	prediction=consensus	ref_cov=0/0	total_cov=46/42
MC	383	.	CP009273	1630643	1631033	113	142	left_inside_cov=40	left_outside_cov=41	right_inside_cov=40	right_outside_cov=42
MC	384	.	CP009273	2850430	2853083	0	0	left_inside_cov=40	left_outside_cov=43	right_inside_cov=35	right_outside_cov=46
JC	385	.	CP009273	1	1	CP009273	4631469	-1	0	alignment_overlap=0	circular_chromosome=1	coverage_minus=79	coverage_plus=23	flanking_left=251	flanking_right=251	frequency=1	junction_possible_overlap_registers=234	key=CP009273__1__1__CP009273__4631469__-1__0____251__251__0__0	max_left=245	max_left_minus=245	max_left_plus=241	max_min_left=125	max_min_left_minus=120	max_min_left_plus=125	max_min_right=119	max_min_right_minus=118	max_min_right_plus=119	max_pos_hash_score=470	max_right=237	max_right_minus=237	max_right_plus=236	neg_log10_pos_hash_p_value=0.3	new_junction_coverage=0.92	new_junction_read_count=104	polymorphism_frequency=1.000e+00	pos_hash_score=66	prediction=consensus	side_1_annotate_key=gene	side_1_continuation=0	side_1_coverage=0.00	side_1_overlap=0	side_1_possible_overlap_registers=234	side_1_read_count=0	side_1_redundant=0	side_2_annotate_key=gene	side_2_continuation=0	side_2_coverage=0.00	side_2_overlap=0	side_2_possible_overlap_registers=234	side_2_read_count=0	side_2_redundant=0	total_non_overlap_reads=102
JC	386	.	CP009273	122306	-1	CP009273	122919	1	0	alignment_overlap=26	coverage_minus=2	coverage_plus=7	flanking_left=251	flanking_right=251	frequency=1.940e-01	junction_possible_overlap_registers=208	key=CP009273__122306__-1__CP009273__122893__1__26____251__251__0__0	max_left=131	max_left_minus=112	max_left_plus=131	max_min_left=110	max_min_left_minus=110	max_min_left_plus=83	max_min_right=101	max_min_right_minus=101	max_min_right_plus=94	max_pos_hash_score=418	max_right=137	max_right_minus=115	max_right_plus=137	neg_log10_pos_hash_p_value=6.9	new_junction_coverage=0.13	new_junction_read_count=13	polymorphism_frequency=1.940e-01	pos_hash_score=9	prediction=polymorphism	reject=COVERAGE_EVENNESS_SKEW,FREQUENCY_CUTOFF	side_1_annotate_key=gene	side_1_continuation=0	side_1_coverage=0.64	side_1_overlap=26	side_1_possible_overlap_registers=234	side_1_read_count=72	side_1_redundant=0	side_2_annotate_key=gene	side_2_continuation=0	side_2_coverage=0.44	side_2_overlap=0	side_2_possible_overlap_registers=208	side_2_read_count=44	side_2_redundant=0	total_non_overlap_reads=9
JC	387	.	CP009273	131979	-1	CP009273	132784	1	0	alignment_overlap=10	coverage_minus=2	coverage_plus=3	flanking_left=251	flanking_right=251	frequency=4.982e-02	junction_possible_overlap_registers=224	key=CP009273__131979__-1__CP009273__132774__1__10____251__251__0__0	max_left=93	max_left_minus=88	max_left_plus=93	max_min_left=93	max_min_left_minus=88	max_min_left_plus=93	max_min_right=0	max_min_right_minus=0	max_min_right_plus=0	max_pos_hash_score=450	max_right=227	max_right_minus=153	max_right_plus=227	neg_log10_pos_hash_p_value=9.2	new_junction_coverage=0.05	new_junction_read_count=5	polymorphism_frequency=4.982e-02	pos_hash_score=5	prediction=polymorphism	reject=COVERAGE_EVENNESS_SKEW,FREQUENCY_CUTOFF	side_1_annotate_key=gene	side_1_continuation=0	side_1_coverage=0.89	side_1_overlap=10	side_1_possible_overlap_registers=234	side_1_read_count=100	side_1_redundant=0	side_2_annotate_key=gene	side_2_continuation=0	side_2_coverage=0.88	side_2_overlap=0	side_2_possible_overlap_registers=224	side_2_read_count=95	side_2_redundant=0	total_non_overlap_reads=5
JC	388	.	CP009273	139518	-1	CP009273	140280	1	0	alignment_overlap=10	coverage_minus=3	coverage_plus=5	flanking_left=251	flanking_right=251	frequency=6.622e-02	junction_possible_overlap_registers=224	key=CP009273__139518__-1__CP009273__140270__1__10____251__251__0__0	max_left=96	max_left_minus=79	max_left_plus=96	max_min_left=96	max_min_left_minus=79	max_min_left_plus=96	max_min_right=23	max_min_right_minus=23	max_min_right_plus=23	max_pos_hash_score=450	max_right=110	max_right_minus=110	max_right_plus=110	neg_log10_pos_hash_p_value=8.7	new_junction_coverage=0.08	new_junction_read_count=9	polymorphism_frequency=6.622e-02	pos_hash_score=6	prediction=polymorphism	reject=COVERAGE_EVENNESS_SKEW,FREQUENCY_CUTOFF	side_1_annotate_key=gene	side_1_continuation=0	side_1_coverage=1.08	side_1_overlap=10	side_1_possible_overlap_registers=234	side_1_read_count=121	side_1_redundant=0	side_2_annotate_key=gene	side_2_continuation=0	side_2_coverage=1.28	side_2_overlap=0	side_2_possible_overlap_registers=224	side_2_read_count=138	side_2_redundant=0	total_non_overlap_reads=8
JC	389	.	CP009273	143966	-1	CP009273	145143	1	0	alignment_overlap=9	coverage_minus=2	coverage_plus=1	flanking_left=251	flanking_right=251	frequency=2.587e-02	junction_possible_overlap_registers=225	key=CP009273__143966__-1__CP009273__145134__1__9____251__251__0__0	max_left=122	max_left_minus=122	max_left_plus=122	max_min_left=92	max_min_left_minus=92	max_min_left_plus=0	max_min_right=85	max_min_right_minus=1	max_min_right_plus=85	max_pos_hash_score=452	max_right=150	max_right_minus=150	max_right_plus=85	neg_log10_pos_hash_p_value=10.5	new_junction_coverage=0.03	new_junction_read_count=3	polymorphism_frequency=2.587e-02	pos_hash_score=3	prediction=polymorphism	reject=COVERAGE_EVENNESS_SKEW,FREQUENCY_CUTOFF	side_1_annotate_key=gene	side_1_continuation=0	side_1_coverage=1.17	side_1_overlap=9	side_1_possible_overlap_registers=234	side_1_read_count=132	side_1_redundant=0	side_2_annotate_key=gene	side_2_continuation=0	side_2_coverage=0.91	side_2_overlap=0	side_2_possible_overlap_registers=225	side_2_read_count=99	side_2_redundant=0	total_non_overlap_reads=3
JC	390	.	CP009273	157403	-1	CP009273	158448	1	0	alignment_overlap=10	coverage_minus=2	coverage_plus=1	flanking_left=251	flanking_right=251	frequency=2.758e-02	junction_possible_overlap_registers=224	key=CP009273__157403__-1__CP009273__158438__1__10____251__251__0__0	max_left=154	max_left_minus=154	max_left_plus=55	max_min_left=55	max_min_left_minus=0	max_min_left_plus=55	max_min_right=42	max_min_right_minus=42	max_min_right_plus=0	max_pos_hash_score=450	max_right=186	max_right_minus=42	max_right_plus=186	neg_log10_pos_hash_p_value=10.5	new_junction_coverage=0.03	new_junction_read_count=3	polymorphism_frequency=2.758e-02	pos_hash_score=3	prediction=polymorphism	reject=COVERAGE_EVENNESS_SKEW,FREQUENCY_CUTOFF	side_1_annotate_key=gene	side_1_continuation=0	side_1_coverage=1.14	side_1_overlap=10	side_1_possible_overlap_registers=234	side_1_read_count=128	side_1_redundant=0	side_2_annotate_key=gene	side_2_continuation=0	side_2_coverage=0.83	side_2_overlap=0	side_2_possible_overlap_registers=224	side_2_read_count=89	side_2_redundant=0	total_non_overlap_reads=3
JC	391	.	CP009273	180814	-1	CP009273	181957	1	0	alignment_overlap=12	coverage_minus=2	coverage_plus=1	flanking_left=251	flanking_right=251	frequency=3.216e-02	junction_possible_overlap_registers=222	key=CP009273__180814__-1__CP009273__181945__1__12____251__251__0__0	max_left=150	max_left_minus=150	max_left_plus=1	max_min_left=61	max_min_left_minus=61	max_min_left_plus=1	max_min_right=89	max_min_right_minus=89	max_min_right_plus=0	max_pos_hash_score=446	max_right=126	max_right_minus=125	max_right_plus=126	neg_log10_pos_hash_p_value=10.4	new_junction_coverage=0.03	new_junction_read_count=3	polymorphism_frequency=3.216e-02	pos_hash_score=3	prediction=polymorphism	reject=COVERAGE_EVENNESS_SKEW,FREQUENCY_CUTOFF	side_1_annotate_key=gene	side_1_continuation=0	side_1_coverage=0.94	side_1_overlap=12	side_1_possible_overlap_registers=234	side_1_read_count=106	side_1_redundant=0	side_2_annotate_key=gene	side_2_continuation=0	side_2_coverage=0.75	side_2_overlap=0	side_2_possible_overlap_registers=222	side_2_read_count=80	side_2_redundant=0	total_non_overlap_reads=3
JC	392	.	CP009273	193231	-1	CP009273	194534	1	0	alignment_overlap=7	coverage_minus=2	coverage_plus=1	flanking_left=251	flanking_right=251	frequency=2.741e-02	junction_possible_overlap_registers=227	key=CP009273__193231__-1__CP009273__194527__1__7____251__251__0__0	max_left=40	max_left_minus=40	max_left_plus=34	max_min_left=40	max_min_left_minus=40	max_min_left_plus=34	max_min_right=0	max_min_right_minus=0	max_min_right_plus=0	max_pos_hash_score=456	max_right=119	max_right_minus=119	max_right_plus=75	neg_log10_pos_hash_p_value=10.6	new_junction_coverage=0.03	new_junction_read_count=3	polymorphism_frequency=2.741e-02	pos_hash_score=3	prediction=polymorphism	reject=COVERAGE_EVENNESS_SKEW,FREQUENCY_CUTOFF	side_1_annotate_key=gene	side_1_continuation=0	side_1_coverage=0.93	side_1_overlap=7	side_1_possible_overlap_registers=234	side_1_read_count=105	side_1_redundant=0	side_2_annotate_key=gene	side_2_continuation=0	side_2_coverage=1.02	side_2_overlap=0	side_2_possible_overlap_registers=227	side_2_read_count=111	side_2_redundant=0	total_non_overlap_reads=3
JC	393	.	CP009273	211076	-1	CP009273	212932	1	0	alignment_overlap=9	coverage_minus=1	coverage_plus=2	flanking_left=251	flanking_right=251	frequency=3.286e-02	junction_possible_overlap_registers=225	key=CP009273__211076__-1__CP009273__212923__1__9____251__251__0__0	max_left=115	max_left_minus=115	max_left_plus=115	max_min_left=1	max_min_left_minus=0	max_min_left_plus=1	max_min_right=70	max_min_right_minus=70	max_min_right_plus=70	max_pos_hash_score=452	max_right=236	max_right_minus=70	max_right_plus=236	neg_log10_pos_hash_p_value=10.5	new_junction_coverage=0.03	new_junction_read_count=3	polymorphism_frequency=3.286e-02	pos_hash_score=3	prediction=polymorphism	reject=COVERAGE_EVENNESS_SKEW,FREQUENCY_CUTOFF	side_1_annotate_key=gene	side_1_continuation=0	side_1_coverage=0.78	side_1_overlap=9	side_1_possible_overlap_registers=234	side_1_read_count=88	side_1_redundant=0	side_2_annotate_key=gene	side_2_continuation=0	side_2_coverage=0.85	side_2_overlap=0	side_2_possible_overlap_registers=225	side_2_read_count=92	side_2_redundant=0	total_non_overlap_reads=3
JC	394	.	CP009273	238323	-1	CP009273	238945	1	0	alignment_overlap=11	coverage_minus=3	coverage_plus=2	flanking_left=251	flanking_right=251	frequency=6.487e-02	junction_possible_overlap_registers=223	key=CP009273__238323__-1__CP009273__238934__1__11____251__251__0__0	max_left=138	max_left_minus=109	max_left_plus=138	max_min_left=44	max_min_left_minus=44	max_min_left_plus=41	max_min_right=10	max_min_right_minus=8	max_min_right_plus=10	max_pos_hash_score=448	max_right=127	max_right_minus=127	max_right_plus=127	neg_log10_pos_hash_p_value=9.2	new_junction_coverage=0.07	new_junction_read_count=7	polymorphism_frequency=6.487e-02	pos_hash_score=5	prediction=polymorphism	reject=COVERAGE_EVENNESS_SKEW,FREQUENCY_CUTOFF	side_1_annotate_key=gene	side_1_continuation=0	side_1_coverage=0.98	side_1_overlap=11	side_1_possible_overlap_registers=234	side_1_read_count=110	side_1_redundant=0	side_2_annotate_key=gene	side_2_continuation=0	side_2_coverage=0.90	side_2_overlap=0	side_2_possible_overlap_registers=223	side_2_read_count=97	side_2_redundant=0	total_non_overlap_reads=5
JC	395	.	CP009273	256927	-1	CP009273	257728	1	0	alignment_overlap=10	coverage_minus=1	coverage_plus=2	flanking_left=251	flanking_right=251	frequency=2.640e-02	junction_possible_overlap_registers=224	key=CP009273__256927__-1__CP009273__257718__1__10____251__251__0__0	max_left=88	max_left_minus=88	max_left_plus=88	max_min_left=16	max_min_left_minus=0	max_min_left_plus=16	max_min_right=70	max_min_right_minus=39	max_min_right_plus=70	max_pos_hash_score=450	max_right=110	max_right_minus=39	max_right_plus=110	neg_log10_pos_hash_p_value=10.5	new_junction_coverage=0.03	new_junction_read_count=3	polymorphism_frequency=2.640e-02	pos_hash_score=3	prediction=polymorphism	reject=COVERAGE_EVENNESS_SKEW,FREQUENCY_CUTOFF	side_1_annotate_key=gene	side_1_continuation=0	side_1_coverage=0.77	side_1_overlap=10	side_1_possible_overlap_registers=234	side_1_read_count=87	side_1_redundant=0	side_2_annotate_key=gene	side_2_continuation=0	side_2_coverage=1.28	side_2_overlap=0	side_2_possible_overlap_registers=224	side_2_read_count=138	side_2_redundant=0	total_non_overlap_reads=3
JC	396	.	CP009273	259509	-1	CP009273	260571	1	0	alignment_overlap=10	coverage_minus=2	coverage_plus=2	flanking_left=251	flanking_right=251	frequency=3.545e-02	junction_possible_overlap_registers=224	key=CP009273__259509__-1__CP009273__260561__1__10____251__251__0__0	max_left=235	max_left_minus=235	max_left_plus=18	max_min_left=18	max_min_left_minus=18	max_min_left_plus=18	max_min_right=1	max_min_right_minus=1	max_min_right_plus=0	max_pos_hash_score=450	max_right=146	max_right_minus=51	max_right_plus=146	neg_log10_pos_hash_p_value=9.8	new_junction_coverage=0.04	new_junction_read_count=4	polymorphism_frequency=3.545e-02	pos_hash_score=4	prediction=polymorphism	reject=COVERAGE_EVENNESS_SKEW,FREQUENCY_CUTOFF	side_1_annotate_key=gene	side_1_continuation=0	side_1_coverage=0.91	side_1_overlap=10	side_1_possible_overlap_registers=234	side_1_read_count=102	side_1_redundant=0	side_2_annotate_key=gene	side_2_continuation=0	side_2_coverage=1.11	side_2_overlap=0	side_2_possible_overlap_registers=224	side_2_read_count=120	side_2_redundant=0	total_non_overlap_reads=4
JC	397	.	CP009273	267620	-1	CP009273	268822	1	0	alignment_overlap=9	coverage_minus=2	coverage_plus=1	flanking_left=251	flanking_right=251	frequency=3.164e-02	junction_possible_overlap_registers=225	key=CP009273__267620__-1__CP009273__268813__1__9____251__251__0__0	max_left=108	max_left_minus=108	max_left_plus=108	max_min_left=108	max_min_left_minus=108	max_min_left_plus=108	max_min_right=26	max_min_right_minus=26	max_min_right_plus=0	max_pos_hash_score=452	max_right=134	max_right_minus=134	max_right_plus=134	neg_log10_pos_hash_p_value=10.5	new_junction_coverage=0.04	new_junction_read_count=4	polymorphism_frequency=3.164e-02	pos_hash_score=3	prediction=polymorphism	reject=COVERAGE_EVENNESS_SKEW,FREQUENCY_CUTOFF	side_1_annotate_key=gene	side_1_continuation=0	side_1_coverage=0.97	side_1_overlap=9	side_1_possible_overlap_registers=234	side_1_read_count=109	side_1_redundant=0	side_2_annotate_key=gene	side_2_continuation=0	side_2_coverage=1.29	side_2_overlap=0	side_2_possible_overlap_registers=225	side_2_read_count=140	side_2_redundant=0	total_non_overlap_reads=3
JC	398	.	CP009273	360104	1	CP009273	360286	-1	0	alignment_overlap=0	coverage_minus=8	coverage_plus=10	flanking_left=251	flanking_right=251	frequency=3.519e-01	junction_possible_overlap_registers=234	key=CP009273__360104__1__CP009273__360286__-1__0____251__251__0__0	max_left=232	max_left_minus=146	max_left_plus=232	max_min_left=113	max_min_left_minus=58	max_min_left_plus=113	max_min_right=105	max_min_right_minus=105	max_min_right_plus=97	max_pos_hash_score=470	max_right=210	max_right_minus=210	max_right_plus=131	neg_log10_pos_hash_p_value=5.4	new_junction_coverage=0.17	new_junction_read_count=19	polymorphism_frequency=3.519e-01	pos_hash_score=16	prediction=polymorphism	reject=COVERAGE_EVENNESS_SKEW	side_1_annotate_key=gene	side_1_continuation=0	side_1_coverage=0.36	side_1_overlap=0	side_1_possible_overlap_registers=234	side_1_read_count=40	side_1_redundant=0	side_2_annotate_key=gene	side_2_continuation=0	side_2_coverage=0.27	side_2_overlap=0	side_2_possible_overlap_registers=234	side_2_read_count=30	side_2_redundant=0	total_non_overlap_reads=18
JC	399	.	CP009273	360104	1	CP009273	4033989	1	-6	alignment_overlap=-6	coverage_minus=2	coverage_plus=2	flanking_left=251	flanking_right=251	frequency=7.955e-02	junction_possible_overlap_registers=228	key=CP009273__360104__1__CP009273__4033989__1__-6__AATTCC__251__251__0__0	max_left=232	max_left_minus=100	max_left_plus=232	max_min_left=0	max_min_left_minus=0	max_min_left_plus=0	max_min_right=18	max_min_right_minus=2	max_min_right_plus=18	max_pos_hash_score=458	max_right=18	max_right_minus=2	max_right_plus=18	neg_log10_pos_hash_p_value=9.9	new_junction_coverage=0.04	new_junction_read_count=4	polymorphism_frequency=7.955e-02	pos_hash_score=4	prediction=polymorphism	reject=COVERAGE_EVENNESS_SKEW,FREQUENCY_CUTOFF	side_1_annotate_key=gene	side_1_continuation=0	side_1_coverage=0.37	side_1_overlap=0	side_1_possible_overlap_registers=234	side_1_read_count=42	side_1_redundant=0	side_2_annotate_key=gene	side_2_continuation=0	side_2_coverage=0.47	side_2_overlap=0	side_2_possible_overlap_registers=234	side_2_read_count=53	side_2_redundant=0	total_non_overlap_reads=4	unique_read_sequence=AATTCC
JC	400	.	CP009273	360104	1	CP009273	4161677	1	-6	alignment_overlap=-6	coverage_minus=5	coverage_plus=10	flanking_left=251	flanking_right=251	frequency=2.187e-01	junction_possible_overlap_registers=228	key=CP009273__360104__1__CP009273__4161677__1__-6__AATTCC__251__251__0__0	max_left=232	max_left_minus=146	max_left_plus=232	max_min_left=113	max_min_left_minus=19	max_min_left_plus=113	max_min_right=99	max_min_right_minus=99	max_min_right_plus=96	max_pos_hash_score=458	max_right=134	max_right_minus=134	max_right_plus=125	neg_log10_pos_hash_p_value=6.1	new_junction_coverage=0.14	new_junction_read_count=15	polymorphism_frequency=2.187e-01	pos_hash_score=13	prediction=polymorphism	reject=COVERAGE_EVENNESS_SKEW	side_1_annotate_key=gene	side_1_continuation=0	side_1_coverage=0.37	side_1_overlap=0	side_1_possible_overlap_registers=234	side_1_read_count=42	side_1_redundant=0	side_2_annotate_key=gene	side_2_continuation=0	side_2_coverage=0.60	side_2_overlap=0	side_2_possible_overlap_registers=234	side_2_read_count=68	side_2_redundant=0	total_non_overlap_reads=15	unique_read_sequence=AATTCC
JC	401	.	CP009273	360286	-1	CP009273	3416618	1	-5	alignment_overlap=-5	coverage_minus=1	coverage_plus=4	flanking_left=251	flanking_right=251	frequency=1.358e-01	junction_possible_overlap_registers=229	key=CP009273__360286__-1__CP009273__3416618__1__-5__AATTC__251__251__0__0	max_left=210	max_left_minus=102	max_left_plus=210	max_min_left=0	max_min_left_minus=0	max_min_left_plus=0	max_min_right=53	max_min_right_minus=42	max_min_right_plus=53	max_pos_hash_score=460	max_right=53	max_right_minus=42	max_right_plus=53	neg_log10_pos_hash_p_value=9.4	new_junction_coverage=0.05	new_junction_read_count=6	polymorphism_frequency=1.358e-01	pos_hash_score=5	prediction=polymorphism	reject=COVERAGE_EVENNESS_SKEW,FREQUENCY_CUTOFF	side_1_annotate_key=gene	side_1_continuation=0	side_1_coverage=0.28	side_1_overlap=0	side_1_possible_overlap_registers=234	side_1_read_count=31	side_1_redundant=0	side_2_annotate_key=gene	side_2_continuation=0	side_2_coverage=0.42	side_2_overlap=0	side_2_possible_overlap_registers=234	side_2_read_count=47	side_2_redundant=0	total_non_overlap_reads=5	unique_read_sequence=AATTC
JC	402	.	CP009273	360286	-1	CP009273	4034161	-1	-4	alignment_overlap=-4	coverage_minus=4	coverage_plus=5	flanking_left=251	flanking_right=251	frequency=2.252e-01	junction_possible_overlap_registers=230	key=CP009273__360286__-1__CP009273__4034161__-1__-4__AATT__251__251__0__0	max_left=210	max_left_minus=131	max_left_plus=210	max_min_left=8	max_min_left_minus=0	max_min_left_plus=8	max_min_right=109	max_min_right_minus=109	max_min_right_plus=54	max_pos_hash_score=462	max_right=109	max_right_minus=109	max_right_plus=96	neg_log10_pos_hash_p_value=7.9	new_junction_coverage=0.09	new_junction_read_count=10	polymorphism_frequency=2.252e-01	pos_hash_score=8	prediction=polymorphism	reject=COVERAGE_EVENNESS_SKEW	side_1_annotate_key=gene	side_1_continuation=0	side_1_coverage=0.28	side_1_overlap=0	side_1_possible_overlap_registers=234	side_1_read_count=31	side_1_redundant=0	side_2_annotate_key=gene	side_2_continuation=0	side_2_coverage=0.35	side_2_overlap=0	side_2_possible_overlap_registers=234	side_2_read_count=39	side_2_redundant=0	total_non_overlap_reads=9	unique_read_sequence=AATT
JC	403	.	CP009273	360286	-1	CP009273	4161849	-1	-4	alignment_overlap=-4	coverage_minus=7	coverage_plus=6	flanking_left=251	flanking_right=251	frequency=2.345e-01	junction_possible_overlap_registers=230	key=CP009273__360286__-1__CP009273__4161849__-1__-4__AATT__251__251__0__0	max_left=210	max_left_minus=131	max_left_plus=210	max_min_left=105	max_min_left_minus=97	max_min_left_plus=105	max_min_right=109	max_min_right_minus=109	max_min_right_plus=54	max_pos_hash_score=462	max_right=151	max_right_minus=151	max_right_plus=142	neg_log10_pos_hash_p_value=6.4	new_junction_coverage=0.13	new_junction_read_count=14	polymorphism_frequency=2.345e-01	pos_hash_score=12	prediction=polymorphism	reject=COVERAGE_EVENNESS_SKEW	side_1_annotate_key=gene	side_1_continuation=0	side_1_coverage=0.28	side_1_overlap=0	side_1_possible_overlap_registers=234	side_1_read_count=31	side_1_redundant=0	side_2_annotate_key=gene	side_2_continuation=0	side_2_coverage=0.55	side_2_overlap=0	side_2_possible_overlap_registers=234	side_2_read_count=62	side_2_redundant=0	total_non_overlap_reads=13	unique_read_sequence=AATT
JC	404	.	CP009273	361473	-1	CP009273	362564	1	0	alignment_overlap=11	coverage_minus=2	coverage_plus=1	flanking_left=251	flanking_right=251	frequency=3.428e-02	junction_possible_overlap_registers=223	key=CP009273__361473__-1__CP009273__362553__1__11____251__251__0__0	max_left=176	max_left_minus=176	max_left_plus=26	max_min_left=106	max_min_left_minus=106	max_min_left_plus=26	max_min_right=64	max_min_right_minus=64	max_min_right_plus=0	max_pos_hash_score=448	max_right=182	max_right_minus=134	max_right_plus=182	neg_log10_pos_hash_p_value=10.5	new_junction_coverage=0.04	new_junction_read_count=4	polymorphism_frequency=3.428e-02	pos_hash_score=3	prediction=polymorphism	reject=COVERAGE_EVENNESS_SKEW,FREQUENCY_CUTOFF	side_1_annotate_key=gene	side_1_continuation=0	side_1_coverage=1.06	side_1_overlap=11	side_1_possible_overlap_registers=234	side_1_read_count=119	side_1_redundant=0	side_2_annotate_key=gene	side_2_continuation=0	side_2_coverage=1.04	side_2_overlap=0	side_2_possible_overlap_registers=223	side_2_read_count=112	side_2_redundant=0	total_non_overlap_reads=3
JC	405	.	CP009273	429698	-1	CP009273	430628	1	0	alignment_overlap=10	coverage_minus=3	coverage_plus=0	flanking_left=251	flanking_right=251	frequency=2.634e-02	junction_possible_overlap_registers=224	key=CP009273__429698__-1__CP009273__430618__1__10____251__251__0__0	max_left=156	max_left_minus=156	max_left_plus=0	max_min_left=0	max_min_left_minus=0	max_min_left_plus=0	max_min_right=73	max_min_right_minus=73	max_min_right_plus=0	max_pos_hash_score=450	max_right=73	max_right_minus=73	max_right_plus=0	neg_log10_pos_hash_p_value=10.5	new_junction_coverage=0.03	new_junction_read_count=3	polymorphism_frequency=2.634e-02	pos_hash_score=3	prediction=polymorphism	reject=COVERAGE_EVENNESS_SKEW,FREQUENCY_CUTOFF	side_1_annotate_key=gene	side_1_continuation=0	side_1_coverage=1.08	side_1_overlap=10	side_1_possible_overlap_registers=234	side_1_read_count=121	side_1_redundant=0	side_2_annotate_key=gene	side_2_continuation=0	side_2_coverage=0.98	side_2_overlap=0	side_2_possible_overlap_registers=224	side_2_read_count=106	side_2_redundant=0	total_non_overlap_reads=3
JC	406	.	CP009273	455329	-1	CP009273	455981	1	0	alignment_overlap=12	coverage_minus=2	coverage_plus=1	flanking_left=251	flanking_right=251	frequency=3.046e-02	junction_possible_overlap_registers=222	key=CP009273__455329__-1__CP009273__455969__1__12____251__251__0__0	max_left=120	max_left_minus=120	max_left_plus=42	max_min_left=0	max_min_left_minus=0	max_min_left_plus=0	max_min_right=99	max_min_right_minus=99	max_min_right_plus=35	max_pos_hash_score=446	max_right=99	max_right_minus=99	max_right_plus=35	neg_log10_pos_hash_p_value=10.4	new_junction_coverage=0.03	new_junction_read_count=3	polymorphism_frequency=3.046e-02	pos_hash_score=3	prediction=polymorphism	reject=COVERAGE_EVENNESS_SKEW,FREQUENCY_CUTOFF	side_1_annotate_key=gene	side_1_continuation=0	side_1_coverage=0.87	side_1_overlap=12	side_1_possible_overlap_registers=234	side_1_read_count=98	side_1_redundant=0	side_2_annotate_key=gene	side_2_continuation=0	side_2_coverage=0.92	side_2_overlap=0	side_2_possible_overlap_registers=222	side_2_read_count=98	side_2_redundant=0	total_non_overlap_reads=3
JC	407	.	CP009273	497681	-1	CP009273	499218	1	0	alignment_overlap=10	coverage_minus=2	coverage_plus=2	flanking_left=251	flanking_right=251	frequency=4.464e-02	junction_possible_overlap_registers=224	key=CP009273__497681__-1__CP009273__499208__1__10____251__251__0__0	max_left=48	max_left_minus=48	max_left_plus=48	max_min_left=48	max_min_left_minus=48	max_min_left_plus=48	max_min_right=0	max_min_right_minus=0	max_min_right_plus=0	max_pos_hash_score=450	max_right=157	max_right_minus=157	max_right_plus=157	neg_log10_pos_hash_p_value=9.8	new_junction_coverage=0.04	new_junction_read_count=4	polymorphism_frequency=4.464e-02	pos_hash_score=4	prediction=polymorphism	reject=COVERAGE_EVENNESS_SKEW,FREQUENCY_CUTOFF	side_1_annotate_key=gene	side_1_continuation=0	side_1_coverage=0.79	side_1_overlap=10	side_1_possible_overlap_registers=234	side_1_read_count=89	side_1_redundant=0	side_2_annotate_key=gene	side_2_continuation=0	side_2_coverage=0.80	side_2_overlap=0	side_2_possible_overlap_registers=224	side_2_read_count=86	side_2_redundant=0	total_non_overlap_reads=4
JC	408	.	CP009273	543294	-1	CP009273	544111	1	0	alignment_overlap=9	coverage_minus=4	coverage_plus=3	flanking_left=251	flanking_right=251	frequency=6.378e-02	junction_possible_overlap_registers=225	key=CP009273__543294__-1__CP009273__544102__1__9____251__251__0__0	max_left=145	max_left_minus=145	max_left_plus=67	max_min_left=68	max_min_left_minus=68	max_min_left_plus=67	max_min_right=18	max_min_right_minus=18	max_min_right_plus=0	max_pos_hash_score=452	max_right=130	max_right_minus=95	max_right_plus=130	neg_log10_pos_hash_p_value=8.2	new_junction_coverage=0.06	new_junction_read_count=7	polymorphism_frequency=6.378e-02	pos_hash_score=7	prediction=polymorphism	reject=COVERAGE_EVENNESS_SKEW,FREQUENCY_CUTOFF	side_1_annotate_key=gene	side_1_continuation=0	side_1_coverage=1.04	side_1_overlap=9	side_1_possible_overlap_registers=234	side_1_read_count=117	side_1_redundant=0	side_2_annotate_key=gene	side_2_continuation=0	side_2_coverage=0.86	side_2_overlap=0	side_2_possible_overlap_registers=225	side_2_read_count=93	side_2_redundant=0	total_non_overlap_reads=7
JC	409	.	CP009273	584501	-1	CP009273	585639	1	0	alignment_overlap=9	coverage_minus=4	coverage_plus=5	flanking_left=251	flanking_right=251	frequency=6.374e-02	junction_possible_overlap_registers=225	key=CP009273__584501__-1__CP009273__585630__1__9____251__251__0__0	max_left=176	max_left_minus=163	max_left_plus=176	max_min_left=72	max_min_left_minus=19	max_min_left_plus=72	max_min_right=79	max_min_right_minus=79	max_min_right_plus=66	max_pos_hash_score=452	max_right=204	max_right_minus=79	max_right_plus=204	neg_log10_pos_hash_p_value=7.8	new_junction_coverage=0.08	new_junction_read_count=9	polymorphism_frequency=6.374e-02	pos_hash_score=8	prediction=polymorphism	reject=COVERAGE_EVENNESS_SKEW,FREQUENCY_CUTOFF	side_1_annotate_key=gene	side_1_continuation=0	side_1_coverage=1.07	side_1_overlap=9	side_1_possible_overlap_registers=234	side_1_read_count=120	side_1_redundant=0	side_2_annotate_key=gene	side_2_continuation=0	side_2_coverage=1.38	side_2_overlap=0	side_2_possible_overlap_registers=225	side_2_read_count=149	side_2_redundant=0	total_non_overlap_reads=9
JC	410	.	CP009273	595380	-1	CP009273	596437	1	0	alignment_overlap=12	coverage_minus=2	coverage_plus=1	flanking_left=251	flanking_right=251	frequency=2.957e-02	junction_possible_overlap_registers=222	key=CP009273__595380__-1__CP009273__596425__1__12____251__251__0__0	max_left=39	max_left_minus=39	max_left_plus=21	max_min_left=0	max_min_left_minus=0	max_min_left_plus=0	max_min_right=25	max_min_right_minus=25	max_min_right_plus=19	max_pos_hash_score=446	max_right=25	max_right_minus=25	max_right_plus=19	neg_log10_pos_hash_p_value=10.4	new_junction_coverage=0.03	new_junction_read_count=3	polymorphism_frequency=2.957e-02	pos_hash_score=3	prediction=polymorphism	reject=COVERAGE_EVENNESS_SKEW,FREQUENCY_CUTOFF	side_1_annotate_key=gene	side_1_continuation=0	side_1_coverage=1.23	side_1_overlap=12	side_1_possible_overlap_registers=234	side_1_read_count=138	side_1_redundant=0	side_2_annotate_key=gene	side_2_continuation=0	side_2_coverage=0.62	side_2_overlap=0	side_2_possible_overlap_registers=222	side_2_read_count=66	side_2_redundant=0	total_non_overlap_reads=3
JC	411	.	CP009273	612047	-1	CP009273	613050	1	0	alignment_overlap=11	coverage_minus=2	coverage_plus=2	flanking_left=251	flanking_right=251	frequency=4.047e-02	junction_possible_overlap_registers=223	key=CP009273__612047__-1__CP009273__613039__1__11____251__251__0__0	max_left=194	max_left_minus=194	max_left_plus=53	max_min_left=53	max_min_left_minus=53	max_min_left_plus=53	max_min_right=46	max_min_right_minus=46	max_min_right_plus=0	max_pos_hash_score=448	max_right=172	max_right_minus=61	max_right_plus=172	neg_log10_pos_hash_p_value=9.8	new_junction_coverage=0.04	new_junction_read_count=4	polymorphism_frequency=4.047e-02	pos_hash_score=4	prediction=polymorphism	reject=COVERAGE_EVENNESS_SKEW,FREQUENCY_CUTOFF	side_1_annotate_key=gene	side_1_continuation=0	side_1_coverage=0.82	side_1_overlap=11	side_1_possible_overlap_registers=234	side_1_read_count=92	side_1_redundant=0	side_2_annotate_key=gene	side_2_continuation=0	side_2_coverage=0.95	side_2_overlap=0	side_2_possible_overlap_registers=223	side_2_read_count=102	side_2_redundant=0	total_non_overlap_reads=4
JC	412	.	CP009273	623906	-1	CP009273	624943	1	0	alignment_overlap=11	coverage_minus=2	coverage_plus=3	flanking_left=251	flanking_right=251	frequency=5.804e-02	junction_possible_overlap_registers=223	key=CP009273__623906__-1__CP009273__624932__1__11____251__251__0__0	max_left=155	max_left_minus=155	max_left_plus=155	max_min_left=23	max_min_left_minus=23	max_min_left_plus=23	max_min_right=50	max_min_right_minus=30	max_min_right_plus=50	max_pos_hash_score=448	max_right=50	max_right_minus=43	max_right_plus=50	neg_log10_pos_hash_p_value=9.2	new_junction_coverage=0.06	new_junction_read_count=6	polymorphism_frequency=5.804e-02	pos_hash_score=5	prediction=polymorphism	reject=COVERAGE_EVENNESS_SKEW,FREQUENCY_CUTOFF	side_1_annotate_key=gene	side_1_continuation=0	side_1_coverage=0.61	side_1_overlap=11	side_1_possible_overlap_registers=234	side_1_read_count=69	side_1_redundant=0	side_2_annotate_key=gene	side_2_continuation=0	side_2_coverage=1.20	side_2_overlap=0	side_2_possible_overlap_registers=223	side_2_read_count=129	side_2_redundant=0	total_non_overlap_reads=5
JC	413	.	CP009273	629869	-1	CP009273	630783	1	0	alignment_overlap=8	coverage_minus=2	coverage_plus=1	flanking_left=251	flanking_right=251	frequency=3.304e-02	junction_possible_overlap_registers=226	key=CP009273__629869__-1__CP009273__630775__1__8____251__251__0__0	max_left=108	max_left_minus=108	max_left_plus=88	max_min_left=88	max_min_left_minus=88	max_min_left_plus=88	max_min_right=1	max_min_right_minus=1	max_min_right_plus=0	max_pos_hash_score=454	max_right=146	max_right_minus=146	max_right_plus=146	neg_log10_pos_hash_p_value=10.5	new_junction_coverage=0.04	new_junction_read_count=4	polymorphism_frequency=3.304e-02	pos_hash_score=3	prediction=polymorphism	reject=COVERAGE_EVENNESS_SKEW,FREQUENCY_CUTOFF	side_1_annotate_key=gene	side_1_continuation=0	side_1_coverage=1.00	side_1_overlap=8	side_1_possible_overlap_registers=234	side_1_read_count=113	side_1_redundant=0	side_2_annotate_key=gene	side_2_continuation=0	side_2_coverage=1.15	side_2_overlap=0	side_2_possible_overlap_registers=226	side_2_read_count=125	side_2_redundant=0	total_non_overlap_reads=3
JC	414	.	CP009273	643797	-1	CP009273	644716	1	0	alignment_overlap=12	coverage_minus=3	coverage_plus=5	flanking_left=251	flanking_right=251	frequency=6.681e-02	junction_possible_overlap_registers=222	key=CP009273__643797__-1__CP009273__644704__1__12____251__251__0__0	max_left=195	max_left_minus=87	max_left_plus=195	max_min_left=10	max_min_left_minus=2	max_min_left_plus=10	max_min_right=85	max_min_right_minus=74	max_min_right_plus=85	max_pos_hash_score=446	max_right=229	max_right_minus=77	max_right_plus=229	neg_log10_pos_hash_p_value=8.2	new_junction_coverage=0.07	new_junction_read_count=8	polymorphism_frequency=6.681e-02	pos_hash_score=7	prediction=polymorphism	reject=COVERAGE_EVENNESS_SKEW,FREQUENCY_CUTOFF	side_1_annotate_key=gene	side_1_continuation=0	side_1_coverage=1.13	side_1_overlap=12	side_1_possible_overlap_registers=234	side_1_read_count=127	side_1_redundant=0	side_2_annotate_key=gene	side_2_continuation=0	side_2_coverage=0.96	side_2_overlap=0	side_2_possible_overlap_registers=222	side_2_read_count=103	side_2_redundant=0	total_non_overlap_reads=8
JC	415	.	CP009273	662649	-1	CP009273	663621	1	0	alignment_overlap=8	coverage_minus=4	coverage_plus=4	flanking_left=251	flanking_right=251	frequency=6.149e-02	junction_possible_overlap_registers=226	key=CP009273__662649__-1__CP009273__663613__1__8____251__251__0__0	max_left=224	max_left_minus=224	max_left_plus=184	max_min_left=6	max_min_left_minus=6	max_min_left_plus=0	max_min_right=116	max_min_right_minus=10	max_min_right_plus=116	max_pos_hash_score=454	max_right=116	max_right_minus=23	max_right_plus=116	neg_log10_pos_hash_p_value=7.8	new_junction_coverage=0.07	new_junction_read_count=8	polymorphism_frequency=6.149e-02	pos_hash_score=8	prediction=polymorphism	reject=COVERAGE_EVENNESS_SKEW,FREQUENCY_CUTOFF	side_1_annotate_key=gene	side_1_continuation=0	side_1_coverage=1.24	side_1_overlap=8	side_1_possible_overlap_registers=234	side_1_read_count=140	side_1_redundant=0	side_2_annotate_key=gene	side_2_continuation=0	side_2_coverage=1.00	side_2_overlap=0	side_2_possible_overlap_registers=226	side_2_read_count=109	side_2_redundant=0	total_non_overlap_reads=8
JC	416	.	CP009273	680998	-1	CP009273	681697	1	0	alignment_overlap=12	coverage_minus=5	coverage_plus=2	flanking_left=251	flanking_right=251	frequency=5.862e-02	junction_possible_overlap_registers=222	key=CP009273__680998__-1__CP009273__681685__1__12____251__251__0__0	max_left=235	max_left_minus=235	max_left_plus=30	max_min_left=30	max_min_left_minus=0	max_min_left_plus=30	max_min_right=52	max_min_right_minus=52	max_min_right_plus=0	max_pos_hash_score=446	max_right=238	max_right_minus=52	max_right_plus=238	neg_log10_pos_hash_p_value=8.2	new_junction_coverage=0.07	new_junction_read_count=7	polymorphism_frequency=5.862e-02	pos_hash_score=7	prediction=polymorphism	reject=COVERAGE_EVENNESS_SKEW,FREQUENCY_CUTOFF	side_1_annotate_key=gene	side_1_continuation=0	side_1_coverage=1.24	side_1_overlap=12	side_1_possible_overlap_registers=234	side_1_read_count=140	side_1_redundant=0	side_2_annotate_key=gene	side_2_continuation=0	side_2_coverage=0.86	side_2_overlap=0	side_2_possible_overlap_registers=222	side_2_read_count=92	side_2_redundant=0	total_non_overlap_reads=7
JC	417	.	CP009273	692197	-1	CP009273	692591	1	0	alignment_overlap=78	coverage_minus=17	coverage_plus=19	flanking_left=251	flanking_right=251	frequency=5.506e-01	junction_possible_overlap_registers=156	key=CP009273__692197__-1__CP009273__692513__1__78____251__251__0__0	max_left=164	max_left_minus=164	max_left_plus=154	max_min_left=83	max_min_left_minus=83	max_min_left_plus=21	max_min_right=55	max_min_right_minus=29	max_min_right_plus=55	max_pos_hash_score=314	max_right=163	max_right_minus=163	max_right_plus=154	neg_log10_pos_hash_p_value=1.7	new_junction_coverage=0.52	new_junction_read_count=39	polymorphism_frequency=5.506e-01	pos_hash_score=25	prediction=polymorphism	side_1_annotate_key=gene	side_1_continuation=0	side_1_coverage=0.46	side_1_overlap=78	side_1_possible_overlap_registers=234	side_1_read_count=52	side_1_redundant=0	side_2_annotate_key=gene	side_2_continuation=0	side_2_coverage=0.39	side_2_overlap=0	side_2_possible_overlap_registers=156	side_2_read_count=29	side_2_redundant=0	total_non_overlap_reads=36
JC	418	.	CP009273	716569	-1	CP009273	717772	1	0	alignment_overlap=8	coverage_minus=2	coverage_plus=2	flanking_left=251	flanking_right=251	frequency=4.531e-02	junction_possible_overlap_registers=226	key=CP009273__716569__-1__CP009273__717764__1__8____251__251__0__0	max_left=158	max_left_minus=158	max_left_plus=151	max_min_left=0	max_min_left_minus=0	max_min_left_plus=0	max_min_right=92	max_min_right_minus=5	max_min_right_plus=92	max_pos_hash_score=454	max_right=92	max_right_minus=5	max_right_plus=92	neg_log10_pos_hash_p_value=9.9	new_junction_coverage=0.04	new_junction_read_count=4	polymorphism_frequency=4.531e-02	pos_hash_score=4	prediction=polymorphism	reject=COVERAGE_EVENNESS_SKEW,FREQUENCY_CUTOFF	side_1_annotate_key=gene	side_1_continuation=0	side_1_coverage=0.90	side_1_overlap=8	side_1_possible_overlap_registers=234	side_1_read_count=101	side_1_redundant=0	side_2_annotate_key=gene	side_2_continuation=0	side_2_coverage=0.65	side_2_overlap=0	side_2_possible_overlap_registers=226	side_2_read_count=71	side_2_redundant=0	total_non_overlap_reads=4
JC	419	.	CP009273	720098	-1	CP009273	721408	1	0	alignment_overlap=9	coverage_minus=3	coverage_plus=2	flanking_left=251	flanking_right=251	frequency=5.837e-02	junction_possible_overlap_registers=225	key=CP009273__720098__-1__CP009273__721399__1__9____251__251__0__0	max_left=203	max_left_minus=200	max_left_plus=203	max_min_left=52	max_min_left_minus=52	max_min_left_plus=0	max_min_right=119	max_min_right_minus=3	max_min_right_plus=119	max_pos_hash_score=452	max_right=119	max_right_minus=58	max_right_plus=119	neg_log10_pos_hash_p_value=9.3	new_junction_coverage=0.05	new_junction_read_count=5	polymorphism_frequency=5.837e-02	pos_hash_score=5	prediction=polymorphism	reject=COVERAGE_EVENNESS_SKEW,FREQUENCY_CUTOFF	side_1_annotate_key=gene	side_1_continuation=0	side_1_coverage=0.62	side_1_overlap=9	side_1_possible_overlap_registers=234	side_1_read_count=70	side_1_redundant=0	side_2_annotate_key=gene	side_2_continuation=0	side_2_coverage=0.87	side_2_overlap=0	side_2_possible_overlap_registers=225	side_2_read_count=94	side_2_redundant=0	total_non_overlap_reads=5
JC	420	.	CP009273	733405	-1	CP009273	734360	1	0	alignment_overlap=20	coverage_minus=5	coverage_plus=8	flanking_left=251	flanking_right=251	frequency=9.439e-02	junction_possible_overlap_registers=214	key=CP009273__733405__-1__CP009273__734340__1__20____251__251__0__0	max_left=202	max_left_minus=68	max_left_plus=202	max_min_left=64	max_min_left_minus=64	max_min_left_plus=52	max_min_right=75	max_min_right_minus=40	max_min_right_plus=75	max_pos_hash_score=430	max_right=226	max_right_minus=146	max_right_plus=226	neg_log10_pos_hash_p_value=6.0	new_junction_coverage=0.13	new_junction_read_count=13	polymorphism_frequency=9.439e-02	pos_hash_score=12	prediction=polymorphism	reject=COVERAGE_EVENNESS_SKEW,FREQUENCY_CUTOFF	side_1_annotate_key=gene	side_1_continuation=0	side_1_coverage=1.20	side_1_overlap=20	side_1_possible_overlap_registers=234	side_1_read_count=135	side_1_redundant=0	side_2_annotate_key=gene	side_2_continuation=0	side_2_coverage=1.22	side_2_overlap=0	side_2_possible_overlap_registers=214	side_2_read_count=126	side_2_redundant=0	total_non_overlap_reads=13
JC	421	.	CP009273	734340	1	CP009273	1527163	-1	-14	alignment_overlap=-14	coverage_minus=4	coverage_plus=4	flanking_left=251	flanking_right=251	frequency=6.279e-02	junction_possible_overlap_registers=220	key=CP009273__734340__1__CP009273__1527163__-1__-14__CGAGATAGTTTCTA__251__251__0__0	max_left=227	max_left_minus=227	max_left_plus=166	max_min_left=0	max_min_left_minus=0	max_min_left_plus=0	max_min_right=54	max_min_right_minus=38	max_min_right_plus=54	max_pos_hash_score=442	max_right=54	max_right_minus=38	max_right_plus=54	neg_log10_pos_hash_p_value=7.7	new_junction_coverage=0.08	new_junction_read_count=8	polymorphism_frequency=6.279e-02	pos_hash_score=8	prediction=polymorphism	reject=COVERAGE_EVENNESS_SKEW,FREQUENCY_CUTOFF	side_1_annotate_key=gene	side_1_continuation=0	side_1_coverage=1.24	side_1_overlap=0	side_1_possible_overlap_registers=234	side_1_read_count=140	side_1_redundant=0	side_2_annotate_key=gene	side_2_continuation=0	side_2_coverage=1.01	side_2_overlap=0	side_2_possible_overlap_registers=234	side_2_read_count=114	side_2_redundant=0	total_non_overlap_reads=8	unique_read_sequence=CGAGATAGTTTCTA
JC	422	.	CP009273	734340	1	CP009273	3618828	-1	-14	alignment_overlap=-14	coverage_minus=4	coverage_plus=4	flanking_left=251	flanking_right=251	frequency=5.971e-02	junction_possible_overlap_registers=220	key=CP009273__734340__1__CP009273__3618828__-1__-14__CGAGATAGTTTCTA__251__251__0__0	max_left=227	max_left_minus=227	max_left_plus=166	max_min_left=0	max_min_left_minus=0	max_min_left_plus=0	max_min_right=54	max_min_right_minus=38	max_min_right_plus=54	max_pos_hash_score=442	max_right=54	max_right_minus=38	max_right_plus=54	neg_log10_pos_hash_p_value=7.7	new_junction_coverage=0.08	new_junction_read_count=8	polymorphism_frequency=5.971e-02	pos_hash_score=8	prediction=polymorphism	reject=COVERAGE_EVENNESS_SKEW,FREQUENCY_CUTOFF	side_1_annotate_key=gene	side_1_continuation=0	side_1_coverage=1.24	side_1_overlap=0	side_1_possible_overlap_registers=234	side_1_read_count=140	side_1_redundant=0	side_2_annotate_key=gene	side_2_continuation=0	side_2_coverage=1.14	side_2_overlap=0	side_2_possible_overlap_registers=234	side_2_read_count=128	side_2_redundant=0	total_non_overlap_reads=8	unique_read_sequence=CGAGATAGTTTCTA
JC	423	.	CP009273	736866	-1	CP009273	737500	1	0	alignment_overlap=10	coverage_minus=3	coverage_plus=3	flanking_left=251	flanking_right=251	frequency=4.818e-02	junction_possible_overlap_registers=224	key=CP009273__736866__-1__CP009273__737490__1__10____251__251__0__0	max_left=224	max_left_minus=224	max_left_plus=218	max_min_left=29	max_min_left_minus=23	max_min_left_plus=29	max_min_right=65	max_min_right_minus=29	max_min_right_plus=65	max_pos_hash_score=450	max_right=130	max_right_minus=29	max_right_plus=130	neg_log10_pos_hash_p_value=8.7	new_junction_coverage=0.06	new_junction_read_count=6	polymorphism_frequency=4.818e-02	pos_hash_score=6	prediction=polymorphism	reject=COVERAGE_EVENNESS_SKEW,FREQUENCY_CUTOFF	side_1_annotate_key=gene	side_1_continuation=0	side_1_coverage=1.02	side_1_overlap=10	side_1_possible_overlap_registers=234	side_1_read_count=115	side_1_redundant=0	side_2_annotate_key=gene	side_2_continuation=0	side_2_coverage=1.18	side_2_overlap=0	side_2_possible_overlap_registers=224	side_2_read_count=127	side_2_redundant=0	total_non_overlap_reads=6
JC	424	.	CP009273	742337	-1	CP009273	743152	1	0	alignment_overlap=8	coverage_minus=2	coverage_plus=2	flanking_left=251	flanking_right=251	frequency=4.416e-02	junction_possible_overlap_registers=226	key=CP009273__742337__-1__CP009273__743144__1__8____251__251__0__0	max_left=216	max_left_minus=216	max_left_plus=59	max_min_left=31	max_min_left_minus=0	max_min_left_plus=31	max_min_right=27	max_min_right_minus=27	max_min_right_plus=25	max_pos_hash_score=454	max_right=52	max_right_minus=27	max_right_plus=52	neg_log10_pos_hash_p_value=9.9	new_junction_coverage=0.04	new_junction_read_count=4	polymorphism_frequency=4.416e-02	pos_hash_score=4	prediction=polymorphism	reject=COVERAGE_EVENNESS_SKEW,FREQUENCY_CUTOFF	side_1_annotate_key=gene	side_1_continuation=0	side_1_coverage=0.74	side_1_overlap=8	side_1_possible_overlap_registers=234	side_1_read_count=83	side_1_redundant=0	side_2_annotate_key=gene	side_2_continuation=0	side_2_coverage=0.86	side_2_overlap=0	side_2_possible_overlap_registers=226	side_2_read_count=93	side_2_redundant=0	total_non_overlap_reads=4
JC	425	.	CP009273	767202	-1	CP009273	768895	1	0	alignment_overlap=9	coverage_minus=2	coverage_plus=2	flanking_left=251	flanking_right=251	frequency=3.742e-02	junction_possible_overlap_registers=225	key=CP009273__767202__-1__CP009273__768886__1__9____251__251__0__0	max_left=153	max_left_minus=153	max_left_plus=153	max_min_left=9	max_min_left_minus=9	max_min_left_plus=9	max_min_right=74	max_min_right_minus=74	max_min_right_plus=74	max_pos_hash_score=452	max_right=74	max_right_minus=74	max_right_plus=74	neg_log10_pos_hash_p_value=9.9	new_junction_coverage=0.04	new_junction_read_count=4	polymorphism_frequency=3.742e-02	pos_hash_score=4	prediction=polymorphism	reject=COVERAGE_EVENNESS_SKEW,FREQUENCY_CUTOFF	side_1_annotate_key=gene	side_1_continuation=0	side_1_coverage=0.97	side_1_overlap=9	side_1_possible_overlap_registers=234	side_1_read_count=109	side_1_redundant=0	side_2_annotate_key=gene	side_2_continuation=0	side_2_coverage=0.93	side_2_overlap=0	side_2_possible_overlap_registers=225	side_2_read_count=101	side_2_redundant=0	total_non_overlap_reads=4
JC	426	.	CP009273	768537	-1	CP009273	769121	1	0	alignment_overlap=9	coverage_minus=2	coverage_plus=3	flanking_left=251	flanking_right=251	frequency=4.073e-02	junction_possible_overlap_registers=225	key=CP009273__768537__-1__CP009273__769112__1__9____251__251__0__0	max_left=122	max_left_minus=122	max_left_plus=20	max_min_left=24	max_min_left_minus=24	max_min_left_plus=20	max_min_right=48	max_min_right_minus=48	max_min_right_plus=0	max_pos_hash_score=452	max_right=103	max_right_minus=52	max_right_plus=103	neg_log10_pos_hash_p_value=9.3	new_junction_coverage=0.05	new_junction_read_count=5	polymorphism_frequency=4.073e-02	pos_hash_score=5	prediction=polymorphism	reject=COVERAGE_EVENNESS_SKEW,FREQUENCY_CUTOFF	side_1_annotate_key=gene	side_1_continuation=0	side_1_coverage=1.03	side_1_overlap=9	side_1_possible_overlap_registers=234	side_1_read_count=116	side_1_redundant=0	side_2_annotate_key=gene	side_2_continuation=0	side_2_coverage=1.15	side_2_overlap=0	side_2_possible_overlap_registers=225	side_2_read_count=124	side_2_redundant=0	total_non_overlap_reads=5
JC	427	.	CP009273	776010	1	CP009273	2514488	-1	-1	alignment_overlap=-1	coverage_minus=5	coverage_plus=0	flanking_left=251	flanking_right=251	frequency=6.725e-02	junction_possible_overlap_registers=233	key=CP009273__776010__1__CP009273__2514488__-1__-1__G__251__251__0__0	max_left=77	max_left_minus=77	max_left_plus=0	max_min_left=77	max_min_left_minus=77	max_min_left_plus=0	max_min_right=0	max_min_right_minus=0	max_min_right_plus=0	max_pos_hash_score=468	max_right=228	max_right_minus=228	max_right_plus=0	neg_log10_pos_hash_p_value=10.1	new_junction_coverage=0.06	new_junction_read_count=7	polymorphism_frequency=6.725e-02	pos_hash_score=4	prediction=polymorphism	reject=COVERAGE_EVENNESS_SKEW,FREQUENCY_CUTOFF	side_1_annotate_key=gene	side_1_continuation=0	side_1_coverage=1.04	side_1_overlap=0	side_1_possible_overlap_registers=234	side_1_read_count=117	side_1_redundant=0	side_2_annotate_key=gene	side_2_continuation=0	side_2_coverage=0.69	side_2_overlap=0	side_2_possible_overlap_registers=234	side_2_read_count=78	side_2_redundant=0	total_non_overlap_reads=5	unique_read_sequence=G
JC	428	.	CP009273	776085	-1	CP009273	776375	1	0	alignment_overlap=76	coverage_minus=7	coverage_plus=9	flanking_left=251	flanking_right=251	frequency=2.275e-01	junction_possible_overlap_registers=158	key=CP009273__776085__-1__CP009273__776299__1__76____251__251__0__0	max_left=155	max_left_minus=155	max_left_plus=148	max_min_left=75	max_min_left_minus=54	max_min_left_plus=75	max_min_right=69	max_min_right_minus=69	max_min_right_plus=27	max_pos_hash_score=318	max_right=172	max_right_minus=98	max_right_plus=172	neg_log10_pos_hash_p_value=3.3	new_junction_coverage=0.22	new_junction_read_count=17	polymorphism_frequency=2.275e-01	pos_hash_score=16	prediction=polymorphism	reject=COVERAGE_EVENNESS_SKEW	side_1_annotate_key=gene	side_1_continuation=0	side_1_coverage=0.78	side_1_overlap=76	side_1_possible_overlap_registers=234	side_1_read_count=88	side_1_redundant=0	side_2_annotate_key=gene	side_2_continuation=0	side_2_coverage=0.74	side_2_overlap=0	side_2_possible_overlap_registers=158	side_2_read_count=56	side_2_redundant=0	total_non_overlap_reads=16
JC	429	.	CP009273	776085	-1	CP009273	776679	1	0	alignment_overlap=76	coverage_minus=8	coverage_plus=6	flanking_left=251	flanking_right=251	frequency=2.204e-01	junction_possible_overlap_registers=158	key=CP009273__776085__-1__CP009273__776603__1__76____251__251__0__0	max_left=155	max_left_minus=155	max_left_plus=105	max_min_left=67	max_min_left_minus=52	max_min_left_plus=67	max_min_right=78	max_min_right_minus=78	max_min_right_plus=23	max_pos_hash_score=318	max_right=109	max_right_minus=109	max_right_plus=109	neg_log10_pos_hash_p_value=3.8	new_junction_coverage=0.20	new_junction_read_count=15	polymorphism_frequency=2.204e-01	pos_hash_score=14	prediction=polymorphism	reject=COVERAGE_EVENNESS_SKEW	side_1_annotate_key=gene	side_1_continuation=0	side_1_coverage=0.79	side_1_overlap=76	side_1_possible_overlap_registers=234	side_1_read_count=89	side_1_redundant=0	side_2_annotate_key=gene	side_2_continuation=0	side_2_coverage=0.61	side_2_overlap=0	side_2_possible_overlap_registers=158	side_2_read_count=46	side_2_redundant=0	total_non_overlap_reads=14
JC	430	.	CP009273	776434	-1	CP009273	777227	1	0	alignment_overlap=8	coverage_minus=3	coverage_plus=2	flanking_left=251	flanking_right=251	frequency=1.285e-01	junction_possible_overlap_registers=226	key=CP009273__776434__-1__CP009273__777219__1__8____251__251__0__0	max_left=112	max_left_minus=112	max_left_plus=77	max_min_left=77	max_min_left_minus=53	max_min_left_plus=77	max_min_right=90	max_min_right_minus=90	max_min_right_plus=0	max_pos_hash_score=454	max_right=182	max_right_minus=182	max_right_plus=166	neg_log10_pos_hash_p_value=9.9	new_junction_coverage=0.06	new_junction_read_count=6	polymorphism_frequency=1.285e-01	pos_hash_score=4	prediction=polymorphism	reject=COVERAGE_EVENNESS_SKEW,FREQUENCY_CUTOFF	side_1_annotate_key=gene	side_1_continuation=0	side_1_coverage=0.43	side_1_overlap=8	side_1_possible_overlap_registers=234	side_1_read_count=48	side_1_redundant=0	side_2_annotate_key=gene	side_2_continuation=0	side_2_coverage=0.32	side_2_overlap=0	side_2_possible_overlap_registers=226	side_2_read_count=35	side_2_redundant=0	total_non_overlap_reads=5
JC	431	.	CP009273	776472	-1	CP009273	777265	1	0	alignment_overlap=37	coverage_minus=2	coverage_plus=3	flanking_left=251	flanking_right=251	frequency=1.666e-01	junction_possible_overlap_registers=197	key=CP009273__776472__-1__CP009273__777228__1__37____251__251__0__0	max_left=197	max_left_minus=197	max_left_plus=46	max_min_left=5	max_min_left_minus=0	max_min_left_plus=5	max_min_right=8	max_min_right_minus=8	max_min_right_plus=1	max_pos_hash_score=396	max_right=205	max_right_minus=8	max_right_plus=205	neg_log10_pos_hash_p_value=8.5	new_junction_coverage=0.07	new_junction_read_count=7	polymorphism_frequency=1.666e-01	pos_hash_score=5	prediction=polymorphism	reject=COVERAGE_EVENNESS_SKEW,FREQUENCY_CUTOFF	side_1_annotate_key=gene	side_1_continuation=0	side_1_coverage=0.39	side_1_overlap=37	side_1_possible_overlap_registers=234	side_1_read_count=44	side_1_redundant=0	side_2_annotate_key=gene	side_2_continuation=0	side_2_coverage=0.35	side_2_overlap=0	side_2_possible_overlap_registers=197	side_2_read_count=33	side_2_redundant=0	total_non_overlap_reads=5
JC	432	.	CP009273	776778	-1	CP009273	777267	1	0	alignment_overlap=39	coverage_minus=6	coverage_plus=6	flanking_left=251	flanking_right=251	frequency=2.522e-01	junction_possible_overlap_registers=195	key=CP009273__776778__-1__CP009273__777228__1__39____251__251__0__0	max_left=187	max_left_minus=187	max_left_plus=111	max_min_left=62	max_min_left_minus=62	max_min_left_plus=61	max_min_right=57	max_min_right_minus=57	max_min_right_plus=4	max_pos_hash_score=392	max_right=203	max_right_minus=150	max_right_plus=203	neg_log10_pos_hash_p_value=5.8	new_junction_coverage=0.13	new_junction_read_count=12	polymorphism_frequency=2.522e-01	pos_hash_score=11	prediction=polymorphism	reject=COVERAGE_EVENNESS_SKEW	side_1_annotate_key=gene	side_1_continuation=0	side_1_coverage=0.42	side_1_overlap=39	side_1_possible_overlap_registers=234	side_1_read_count=47	side_1_redundant=0	side_2_annotate_key=gene	side_2_continuation=0	side_2_coverage=0.34	side_2_overlap=0	side_2_possible_overlap_registers=195	side_2_read_count=32	side_2_redundant=0	total_non_overlap_reads=12
JC	433	.	CP009273	776825	1	CP009273	2514486	-1	-1	alignment_overlap=-1	coverage_minus=6	coverage_plus=7	flanking_left=251	flanking_right=251	frequency=2.508e-01	junction_possible_overlap_registers=233	key=CP009273__776825__1__CP009273__2514486__-1__-1__G__251__251__0__0	max_left=177	max_left_minus=115	max_left_plus=177	max_min_left=0	max_min_left_minus=0	max_min_left_plus=0	max_min_right=63	max_min_right_minus=63	max_min_right_plus=63	max_pos_hash_score=468	max_right=63	max_right_minus=63	max_right_plus=63	neg_log10_pos_hash_p_value=6.5	new_junction_coverage=0.19	new_junction_read_count=21	polymorphism_frequency=2.508e-01	pos_hash_score=12	prediction=polymorphism	reject=COVERAGE_EVENNESS_SKEW	side_1_annotate_key=gene	side_1_continuation=0	side_1_coverage=0.39	side_1_overlap=0	side_1_possible_overlap_registers=234	side_1_read_count=44	side_1_redundant=0	side_2_annotate_key=gene	side_2_continuation=0	side_2_coverage=0.73	side_2_overlap=0	side_2_possible_overlap_registers=234	side_2_read_count=82	side_2_redundant=0	total_non_overlap_reads=13	unique_read_sequence=G
JC	434	.	CP009273	776825	1	CP009273	2514488	-1	-1	alignment_overlap=-1	coverage_minus=5	coverage_plus=1	flanking_left=251	flanking_right=251	frequency=1.164e-01	junction_possible_overlap_registers=233	key=CP009273__776825__1__CP009273__2514488__-1__-1__G__251__251__0__0	max_left=83	max_left_minus=77	max_left_plus=83	max_min_left=77	max_min_left_minus=77	max_min_left_plus=0	max_min_right=50	max_min_right_minus=0	max_min_right_plus=50	max_pos_hash_score=468	max_right=228	max_right_minus=228	max_right_plus=50	neg_log10_pos_hash_p_value=9.5	new_junction_coverage=0.07	new_junction_read_count=8	polymorphism_frequency=1.164e-01	pos_hash_score=5	prediction=polymorphism	reject=COVERAGE_EVENNESS_SKEW,FREQUENCY_CUTOFF	side_1_annotate_key=gene	side_1_continuation=0	side_1_coverage=0.39	side_1_overlap=0	side_1_possible_overlap_registers=234	side_1_read_count=44	side_1_redundant=0	side_2_annotate_key=gene	side_2_continuation=0	side_2_coverage=0.69	side_2_overlap=0	side_2_possible_overlap_registers=234	side_2_read_count=78	side_2_redundant=0	total_non_overlap_reads=6	unique_read_sequence=G
JC	435	.	CP009273	777033	1	CP009273	2514488	-1	-1	alignment_overlap=-1	coverage_minus=8	coverage_plus=1	flanking_left=251	flanking_right=251	frequency=2.126e-01	junction_possible_overlap_registers=233	key=CP009273__777033__1__CP009273__2514488__-1__-1__G__251__251__0__0	max_left=121	max_left_minus=121	max_left_plus=119	max_min_left=85	max_min_left_minus=85	max_min_left_plus=0	max_min_right=53	max_min_right_minus=53	max_min_right_plus=32	max_pos_hash_score=468	max_right=228	max_right_minus=228	max_right_plus=32	neg_log10_pos_hash_p_value=8.0	new_junction_coverage=0.14	new_junction_read_count=16	polymorphism_frequency=2.126e-01	pos_hash_score=8	prediction=polymorphism	reject=COVERAGE_EVENNESS_SKEW	side_1_annotate_key=gene	side_1_continuation=0	side_1_coverage=0.36	side_1_overlap=0	side_1_possible_overlap_registers=234	side_1_read_count=41	side_1_redundant=0	side_2_annotate_key=gene	side_2_continuation=0	side_2_coverage=0.69	side_2_overlap=0	side_2_possible_overlap_registers=234	side_2_read_count=78	side_2_redundant=0	total_non_overlap_reads=9	unique_read_sequence=G
JC	436	.	CP009273	797443	-1	CP009273	798657	1	0	alignment_overlap=10	coverage_minus=2	coverage_plus=1	flanking_left=251	flanking_right=251	frequency=2.389e-02	junction_possible_overlap_registers=224	key=CP009273__797443__-1__CP009273__798647__1__10____251__251__0__0	max_left=68	max_left_minus=68	max_left_plus=1	max_min_left=59	max_min_left_minus=59	max_min_left_plus=1	max_min_right=45	max_min_right_minus=45	max_min_right_plus=0	max_pos_hash_score=450	max_right=123	max_right_minus=123	max_right_plus=123	neg_log10_pos_hash_p_value=10.5	new_junction_coverage=0.03	new_junction_read_count=3	polymorphism_frequency=2.389e-02	pos_hash_score=3	prediction=polymorphism	reject=COVERAGE_EVENNESS_SKEW,FREQUENCY_CUTOFF	side_1_annotate_key=gene	side_1_continuation=0	side_1_coverage=1.22	side_1_overlap=10	side_1_possible_overlap_registers=234	side_1_read_count=137	side_1_redundant=0	side_2_annotate_key=gene	side_2_continuation=0	side_2_coverage=1.06	side_2_overlap=0	side_2_possible_overlap_registers=224	side_2_read_count=114	side_2_redundant=0	total_non_overlap_reads=3
JC	437	.	CP009273	802391	-1	CP009273	803665	1	0	alignment_overlap=10	coverage_minus=2	coverage_plus=1	flanking_left=251	flanking_right=251	frequency=2.855e-02	junction_possible_overlap_registers=224	key=CP009273__802391__-1__CP009273__803655__1__10____251__251__0__0	max_left=106	max_left_minus=106	max_left_plus=106	max_min_left=28	max_min_left_minus=28	max_min_left_plus=0	max_min_right=92	max_min_right_minus=92	max_min_right_plus=92	max_pos_hash_score=450	max_right=122	max_right_minus=122	max_right_plus=92	neg_log10_pos_hash_p_value=10.5	new_junction_coverage=0.03	new_junction_read_count=3	polymorphism_frequency=2.855e-02	pos_hash_score=3	prediction=polymorphism	reject=COVERAGE_EVENNESS_SKEW,FREQUENCY_CUTOFF	side_1_annotate_key=gene	side_1_continuation=0	side_1_coverage=1.01	side_1_overlap=10	side_1_possible_overlap_registers=234	side_1_read_count=114	side_1_redundant=0	side_2_annotate_key=gene	side_2_continuation=0	side_2_coverage=0.88	side_2_overlap=0	side_2_possible_overlap_registers=224	side_2_read_count=95	side_2_redundant=0	total_non_overlap_reads=3
JC	438	.	CP009273	822365	-1	CP009273	823242	1	0	alignment_overlap=9	coverage_minus=1	coverage_plus=3	flanking_left=251	flanking_right=251	frequency=3.977e-02	junction_possible_overlap_registers=225	key=CP009273__822365__-1__CP009273__823233__1__9____251__251__0__0	max_left=145	max_left_minus=145	max_left_plus=88	max_min_left=88	max_min_left_minus=0	max_min_left_plus=88	max_min_right=97	max_min_right_minus=97	max_min_right_plus=82	max_pos_hash_score=452	max_right=156	max_right_minus=97	max_right_plus=156	neg_log10_pos_hash_p_value=9.9	new_junction_coverage=0.04	new_junction_read_count=4	polymorphism_frequency=3.977e-02	pos_hash_score=4	prediction=polymorphism	reject=COVERAGE_EVENNESS_SKEW,FREQUENCY_CUTOFF	side_1_annotate_key=gene	side_1_continuation=0	side_1_coverage=0.89	side_1_overlap=9	side_1_possible_overlap_registers=234	side_1_read_count=100	side_1_redundant=0	side_2_annotate_key=gene	side_2_continuation=0	side_2_coverage=0.90	side_2_overlap=0	side_2_possible_overlap_registers=225	side_2_read_count=97	side_2_redundant=0	total_non_overlap_reads=4
JC	439	.	CP009273	822906	-1	CP009273	824155	1	0	alignment_overlap=12	coverage_minus=1	coverage_plus=2	flanking_left=251	flanking_right=251	frequency=3.090e-02	junction_possible_overlap_registers=222	key=CP009273__822906__-1__CP009273__824143__1__12____251__251__0__0	max_left=120	max_left_minus=59	max_left_plus=120	max_min_left=59	max_min_left_minus=59	max_min_left_plus=58	max_min_right=3	max_min_right_minus=0	max_min_right_plus=3	max_pos_hash_score=446	max_right=70	max_right_minus=70	max_right_plus=70	neg_log10_pos_hash_p_value=10.4	new_junction_coverage=0.03	new_junction_read_count=3	polymorphism_frequency=3.090e-02	pos_hash_score=3	prediction=polymorphism	reject=COVERAGE_EVENNESS_SKEW,FREQUENCY_CUTOFF	side_1_annotate_key=gene	side_1_continuation=0	side_1_coverage=1.18	side_1_overlap=12	side_1_possible_overlap_registers=234	side_1_read_count=133	side_1_redundant=0	side_2_annotate_key=gene	side_2_continuation=0	side_2_coverage=0.58	side_2_overlap=0	side_2_possible_overlap_registers=222	side_2_read_count=62	side_2_redundant=0	total_non_overlap_reads=3
JC	440	.	CP009273	830315	-1	CP009273	831285	1	0	alignment_overlap=13	coverage_minus=1	coverage_plus=2	flanking_left=251	flanking_right=251	frequency=3.003e-02	junction_possible_overlap_registers=221	key=CP009273__830315__-1__CP009273__831272__1__13____251__251__0__0	max_left=96	max_left_minus=96	max_left_plus=96	max_min_left=0	max_min_left_minus=0	max_min_left_plus=0	max_min_right=46	max_min_right_minus=46	max_min_right_plus=46	max_pos_hash_score=444	max_right=46	max_right_minus=46	max_right_plus=46	neg_log10_pos_hash_p_value=10.4	new_junction_coverage=0.03	new_junction_read_count=3	polymorphism_frequency=3.003e-02	pos_hash_score=3	prediction=polymorphism	reject=COVERAGE_EVENNESS_SKEW,FREQUENCY_CUTOFF	side_1_annotate_key=gene	side_1_continuation=0	side_1_coverage=0.84	side_1_overlap=13	side_1_possible_overlap_registers=234	side_1_read_count=94	side_1_redundant=0	side_2_annotate_key=gene	side_2_continuation=0	side_2_coverage=0.99	side_2_overlap=0	side_2_possible_overlap_registers=221	side_2_read_count=105	side_2_redundant=0	total_non_overlap_reads=3
JC	441	.	CP009273	841549	-1	CP009273	842494	1	0	alignment_overlap=12	coverage_minus=2	coverage_plus=1	flanking_left=251	flanking_right=251	frequency=4.218e-02	junction_possible_overlap_registers=222	key=CP009273__841549__-1__CP009273__842482__1__12____251__251__0__0	max_left=205	max_left_minus=205	max_left_plus=54	max_min_left=54	max_min_left_minus=0	max_min_left_plus=54	max_min_right=69	max_min_right_minus=69	max_min_right_plus=0	max_pos_hash_score=446	max_right=69	max_right_minus=69	max_right_plus=69	neg_log10_pos_hash_p_value=10.4	new_junction_coverage=0.04	new_junction_read_count=4	polymorphism_frequency=4.218e-02	pos_hash_score=3	prediction=polymorphism	reject=COVERAGE_EVENNESS_SKEW,FREQUENCY_CUTOFF	side_1_annotate_key=gene	side_1_continuation=0	side_1_coverage=0.76	side_1_overlap=12	side_1_possible_overlap_registers=234	side_1_read_count=85	side_1_redundant=0	side_2_annotate_key=gene	side_2_continuation=0	side_2_coverage=0.95	side_2_overlap=0	side_2_possible_overlap_registers=222	side_2_read_count=101	side_2_redundant=0	total_non_overlap_reads=3
JC	442	.	CP009273	857972	-1	CP009273	858770	1	0	alignment_overlap=10	coverage_minus=4	coverage_plus=4	flanking_left=251	flanking_right=251	frequency=8.950e-02	junction_possible_overlap_registers=224	key=CP009273__857972__-1__CP009273__858760__1__10____251__251__0__0	max_left=119	max_left_minus=119	max_left_plus=119	max_min_left=51	max_min_left_minus=51	max_min_left_plus=51	max_min_right=32	max_min_right_minus=22	max_min_right_plus=32	max_pos_hash_score=450	max_right=189	max_right_minus=189	max_right_plus=75	neg_log10_pos_hash_p_value=7.8	new_junction_coverage=0.08	new_junction_read_count=9	polymorphism_frequency=8.950e-02	pos_hash_score=8	prediction=polymorphism	reject=COVERAGE_EVENNESS_SKEW,FREQUENCY_CUTOFF	side_1_annotate_key=gene	side_1_continuation=0	side_1_coverage=0.81	side_1_overlap=10	side_1_possible_overlap_registers=234	side_1_read_count=91	side_1_redundant=0	side_2_annotate_key=gene	side_2_continuation=0	side_2_coverage=0.89	side_2_overlap=0	side_2_possible_overlap_registers=224	side_2_read_count=96	side_2_redundant=0	total_non_overlap_reads=8
JC	443	.	CP009273	879834	-1	CP009273	881053	1	0	alignment_overlap=10	coverage_minus=1	coverage_plus=2	flanking_left=251	flanking_right=251	frequency=3.987e-02	junction_possible_overlap_registers=224	key=CP009273__879834__-1__CP009273__881043__1__10____251__251__0__0	max_left=107	max_left_minus=71	max_left_plus=107	max_min_left=107	max_min_left_minus=0	max_min_left_plus=107	max_min_right=54	max_min_right_minus=54	max_min_right_plus=54	max_pos_hash_score=450	max_right=134	max_right_minus=54	max_right_plus=134	neg_log10_pos_hash_p_value=10.5	new_junction_coverage=0.04	new_junction_read_count=4	polymorphism_frequency=3.987e-02	pos_hash_score=3	prediction=polymorphism	reject=COVERAGE_EVENNESS_SKEW,FREQUENCY_CUTOFF	side_1_annotate_key=gene	side_1_continuation=0	side_1_coverage=0.91	side_1_overlap=10	side_1_possible_overlap_registers=234	side_1_read_count=102	side_1_redundant=0	side_2_annotate_key=gene	side_2_continuation=0	side_2_coverage=0.88	side_2_overlap=0	side_2_possible_overlap_registers=224	side_2_read_count=95	side_2_redundant=0	total_non_overlap_reads=3
JC	444	.	CP009273	885571	-1	CP009273	887019	1	0	alignment_overlap=10	coverage_minus=3	coverage_plus=2	flanking_left=251	flanking_right=251	frequency=4.627e-02	junction_possible_overlap_registers=224	key=CP009273__885571__-1__CP009273__887009__1__10____251__251__0__0	max_left=112	max_left_minus=112	max_left_plus=78	max_min_left=112	max_min_left_minus=112	max_min_left_plus=8	max_min_right=53	max_min_right_minus=53	max_min_right_plus=7	max_pos_hash_score=450	max_right=233	max_right_minus=127	max_right_plus=233	neg_log10_pos_hash_p_value=9.2	new_junction_coverage=0.05	new_junction_read_count=5	polymorphism_frequency=4.627e-02	pos_hash_score=5	prediction=polymorphism	reject=COVERAGE_EVENNESS_SKEW,FREQUENCY_CUTOFF	side_1_annotate_key=gene	side_1_continuation=0	side_1_coverage=1.01	side_1_overlap=10	side_1_possible_overlap_registers=234	side_1_read_count=114	side_1_redundant=0	side_2_annotate_key=gene	side_2_continuation=0	side_2_coverage=0.90	side_2_overlap=0	side_2_possible_overlap_registers=224	side_2_read_count=97	side_2_redundant=0	total_non_overlap_reads=5
JC	445	.	CP009273	890147	-1	CP009273	891346	1	0	alignment_overlap=12	coverage_minus=2	coverage_plus=1	flanking_left=251	flanking_right=251	frequency=3.238e-02	junction_possible_overlap_registers=222	key=CP009273__890147__-1__CP009273__891334__1__12____251__251__0__0	max_left=209	max_left_minus=209	max_left_plus=162	max_min_left=0	max_min_left_minus=0	max_min_left_plus=0	max_min_right=77	max_min_right_minus=66	max_min_right_plus=77	max_pos_hash_score=446	max_right=77	max_right_minus=66	max_right_plus=77	neg_log10_pos_hash_p_value=10.4	new_junction_coverage=0.03	new_junction_read_count=3	polymorphism_frequency=3.238e-02	pos_hash_score=3	prediction=polymorphism	reject=COVERAGE_EVENNESS_SKEW,FREQUENCY_CUTOFF	side_1_annotate_key=gene	side_1_continuation=0	side_1_coverage=0.99	side_1_overlap=12	side_1_possible_overlap_registers=234	side_1_read_count=111	side_1_redundant=0	side_2_annotate_key=gene	side_2_continuation=0	side_2_coverage=0.69	side_2_overlap=0	side_2_possible_overlap_registers=222	side_2_read_count=74	side_2_redundant=0	total_non_overlap_reads=3
JC	446	.	CP009273	892243	-1	CP009273	893062	1	0	alignment_overlap=9	coverage_minus=3	coverage_plus=4	flanking_left=251	flanking_right=251	frequency=7.058e-02	junction_possible_overlap_registers=225	key=CP009273__892243__-1__CP009273__893053__1__9____251__251__0__0	max_left=72	max_left_minus=72	max_left_plus=72	max_min_left=39	max_min_left_minus=0	max_min_left_plus=39	max_min_right=60	max_min_right_minus=35	max_min_right_plus=60	max_pos_hash_score=452	max_right=119	max_right_minus=35	max_right_plus=119	neg_log10_pos_hash_p_value=9.3	new_junction_coverage=0.07	new_junction_read_count=8	polymorphism_frequency=7.058e-02	pos_hash_score=5	prediction=polymorphism	reject=COVERAGE_EVENNESS_SKEW,FREQUENCY_CUTOFF	side_1_annotate_key=gene	side_1_continuation=0	side_1_coverage=1.00	side_1_overlap=9	side_1_possible_overlap_registers=234	side_1_read_count=112	side_1_redundant=0	side_2_annotate_key=gene	side_2_continuation=0	side_2_coverage=0.95	side_2_overlap=0	side_2_possible_overlap_registers=225	side_2_read_count=103	side_2_redundant=0	total_non_overlap_reads=7
JC	447	.	CP009273	892257	-1	CP009273	893076	1	0	alignment_overlap=13	coverage_minus=2	coverage_plus=3	flanking_left=251	flanking_right=251	frequency=4.806e-02	junction_possible_overlap_registers=221	key=CP009273__892257__-1__CP009273__893063__1__13____251__251__0__0	max_left=194	max_left_minus=135	max_left_plus=194	max_min_left=0	max_min_left_minus=0	max_min_left_plus=0	max_min_right=101	max_min_right_minus=80	max_min_right_plus=101	max_pos_hash_score=444	max_right=101	max_right_minus=80	max_right_plus=101	neg_log10_pos_hash_p_value=10.4	new_junction_coverage=0.05	new_junction_read_count=5	polymorphism_frequency=4.806e-02	pos_hash_score=3	prediction=polymorphism	reject=COVERAGE_EVENNESS_SKEW,FREQUENCY_CUTOFF	side_1_annotate_key=gene	side_1_continuation=0	side_1_coverage=0.95	side_1_overlap=13	side_1_possible_overlap_registers=234	side_1_read_count=107	side_1_redundant=0	side_2_annotate_key=gene	side_2_continuation=0	side_2_coverage=0.91	side_2_overlap=0	side_2_possible_overlap_registers=221	side_2_read_count=97	side_2_redundant=0	total_non_overlap_reads=5
JC	448	.	CP009273	913571	-1	CP009273	914318	1	0	alignment_overlap=10	coverage_minus=6	coverage_plus=2	flanking_left=251	flanking_right=251	frequency=8.591e-02	junction_possible_overlap_registers=224	key=CP009273__913571__-1__CP009273__914308__1__10____251__251__0__0	max_left=210	max_left_minus=210	max_left_plus=90	max_min_left=100	max_min_left_minus=100	max_min_left_plus=9	max_min_right=45	max_min_right_minus=45	max_min_right_plus=45	max_pos_hash_score=450	max_right=212	max_right_minus=212	max_right_plus=65	neg_log10_pos_hash_p_value=8.2	new_junction_coverage=0.07	new_junction_read_count=8	polymorphism_frequency=8.591e-02	pos_hash_score=7	prediction=polymorphism	reject=COVERAGE_EVENNESS_SKEW,FREQUENCY_CUTOFF	side_1_annotate_key=gene	side_1_continuation=0	side_1_coverage=0.78	side_1_overlap=10	side_1_possible_overlap_registers=234	side_1_read_count=88	side_1_redundant=0	side_2_annotate_key=gene	side_2_continuation=0	side_2_coverage=0.80	side_2_overlap=0	side_2_possible_overlap_registers=224	side_2_read_count=86	side_2_redundant=0	total_non_overlap_reads=8
JC	449	.	CP009273	920154	-1	CP009273	920839	1	0	alignment_overlap=11	coverage_minus=3	coverage_plus=3	flanking_left=251	flanking_right=251	frequency=5.452e-02	junction_possible_overlap_registers=223	key=CP009273__920154__-1__CP009273__920828__1__11____251__251__0__0	max_left=137	max_left_minus=137	max_left_plus=116	max_min_left=116	max_min_left_minus=36	max_min_left_plus=116	max_min_right=41	max_min_right_minus=41	max_min_right_plus=24	max_pos_hash_score=448	max_right=147	max_right_minus=147	max_right_plus=147	neg_log10_pos_hash_p_value=8.7	new_junction_coverage=0.06	new_junction_read_count=6	polymorphism_frequency=5.452e-02	pos_hash_score=6	prediction=polymorphism	reject=COVERAGE_EVENNESS_SKEW,FREQUENCY_CUTOFF	side_1_annotate_key=gene	side_1_continuation=0	side_1_coverage=0.92	side_1_overlap=11	side_1_possible_overlap_registers=234	side_1_read_count=104	side_1_redundant=0	side_2_annotate_key=gene	side_2_continuation=0	side_2_coverage=1.02	side_2_overlap=0	side_2_possible_overlap_registers=223	side_2_read_count=109	side_2_redundant=0	total_non_overlap_reads=6
JC	450	.	CP009273	934052	-1	CP009273	934452	1	0	alignment_overlap=13	coverage_minus=2	coverage_plus=1	flanking_left=251	flanking_right=251	frequency=2.393e-02	junction_possible_overlap_registers=221	key=CP009273__934052__-1__CP009273__934439__1__13____251__251__0__0	max_left=166	max_left_minus=166	max_left_plus=117	max_min_left=118	max_min_left_minus=118	max_min_left_plus=117	max_min_right=2	max_min_right_minus=2	max_min_right_plus=0	max_pos_hash_score=444	max_right=121	max_right_minus=120	max_right_plus=121	neg_log10_pos_hash_p_value=10.4	new_junction_coverage=0.03	new_junction_read_count=3	polymorphism_frequency=2.393e-02	pos_hash_score=3	prediction=polymorphism	reject=COVERAGE_EVENNESS_SKEW,FREQUENCY_CUTOFF	side_1_annotate_key=gene	side_1_continuation=0	side_1_coverage=1.16	side_1_overlap=13	side_1_possible_overlap_registers=234	side_1_read_count=131	side_1_redundant=0	side_2_annotate_key=gene	side_2_continuation=0	side_2_coverage=1.14	side_2_overlap=0	side_2_possible_overlap_registers=221	side_2_read_count=121	side_2_redundant=0	total_non_overlap_reads=3
JC	451	.	CP009273	936812	-1	CP009273	937683	1	0	alignment_overlap=7	coverage_minus=5	coverage_plus=2	flanking_left=251	flanking_right=251	frequency=6.974e-02	junction_possible_overlap_registers=227	key=CP009273__936812__-1__CP009273__937676__1__7____251__251__0__0	max_left=221	max_left_minus=221	max_left_plus=98	max_min_left=78	max_min_left_minus=78	max_min_left_plus=78	max_min_right=59	max_min_right_minus=59	max_min_right_plus=7	max_pos_hash_score=456	max_right=166	max_right_minus=166	max_right_plus=165	neg_log10_pos_hash_p_value=8.3	new_junction_coverage=0.06	new_junction_read_count=7	polymorphism_frequency=6.974e-02	pos_hash_score=7	prediction=polymorphism	reject=COVERAGE_EVENNESS_SKEW,FREQUENCY_CUTOFF	side_1_annotate_key=gene	side_1_continuation=0	side_1_coverage=0.97	side_1_overlap=7	side_1_possible_overlap_registers=234	side_1_read_count=109	side_1_redundant=0	side_2_annotate_key=gene	side_2_continuation=0	side_2_coverage=0.74	side_2_overlap=0	side_2_possible_overlap_registers=227	side_2_read_count=81	side_2_redundant=0	total_non_overlap_reads=7
JC	452	.	CP009273	937448	-1	CP009273	938727	1	0	alignment_overlap=11	coverage_minus=2	coverage_plus=1	flanking_left=251	flanking_right=251	frequency=3.240e-02	junction_possible_overlap_registers=223	key=CP009273__937448__-1__CP009273__938716__1__11____251__251__0__0	max_left=63	max_left_minus=63	max_left_plus=63	max_min_left=63	max_min_left_minus=63	max_min_left_plus=63	max_min_right=1	max_min_right_minus=1	max_min_right_plus=0	max_pos_hash_score=448	max_right=109	max_right_minus=109	max_right_plus=109	neg_log10_pos_hash_p_value=10.5	new_junction_coverage=0.04	new_junction_read_count=4	polymorphism_frequency=3.240e-02	pos_hash_score=3	prediction=polymorphism	reject=COVERAGE_EVENNESS_SKEW,FREQUENCY_CUTOFF	side_1_annotate_key=gene	side_1_continuation=0	side_1_coverage=0.97	side_1_overlap=11	side_1_possible_overlap_registers=234	side_1_read_count=109	side_1_redundant=0	side_2_annotate_key=gene	side_2_continuation=0	side_2_coverage=1.26	side_2_overlap=0	side_2_possible_overlap_registers=223	side_2_read_count=135	side_2_redundant=0	total_non_overlap_reads=3
JC	453	.	CP009273	974332	-1	CP009273	975086	1	0	alignment_overlap=10	coverage_minus=1	coverage_plus=3	flanking_left=251	flanking_right=251	frequency=4.765e-02	junction_possible_overlap_registers=224	key=CP009273__974332__-1__CP009273__975076__1__10____251__251__0__0	max_left=167	max_left_minus=50	max_left_plus=167	max_min_left=50	max_min_left_minus=0	max_min_left_plus=50	max_min_right=74	max_min_right_minus=45	max_min_right_plus=74	max_pos_hash_score=450	max_right=74	max_right_minus=45	max_right_plus=74	neg_log10_pos_hash_p_value=9.8	new_junction_coverage=0.05	new_junction_read_count=5	polymorphism_frequency=4.765e-02	pos_hash_score=4	prediction=polymorphism	reject=COVERAGE_EVENNESS_SKEW,FREQUENCY_CUTOFF	side_1_annotate_key=gene	side_1_continuation=0	side_1_coverage=0.86	side_1_overlap=10	side_1_possible_overlap_registers=234	side_1_read_count=97	side_1_redundant=0	side_2_annotate_key=gene	side_2_continuation=0	side_2_coverage=0.99	side_2_overlap=0	side_2_possible_overlap_registers=224	side_2_read_count=107	side_2_redundant=0	total_non_overlap_reads=4
JC	454	.	CP009273	999849	-1	CP009273	1000551	1	0	alignment_overlap=11	coverage_minus=5	coverage_plus=4	flanking_left=251	flanking_right=251	frequency=6.444e-02	junction_possible_overlap_registers=223	key=CP009273__999849__-1__CP009273__1000540__1__11____251__251__0__0	max_left=180	max_left_minus=180	max_left_plus=180	max_min_left=22	max_min_left_minus=22	max_min_left_plus=22	max_min_right=76	max_min_right_minus=76	max_min_right_plus=4	max_pos_hash_score=448	max_right=172	max_right_minus=76	max_right_plus=172	neg_log10_pos_hash_p_value=7.3	new_junction_coverage=0.08	new_junction_read_count=9	polymorphism_frequency=6.444e-02	pos_hash_score=9	prediction=polymorphism	reject=COVERAGE_EVENNESS_SKEW,FREQUENCY_CUTOFF	side_1_annotate_key=gene	side_1_continuation=0	side_1_coverage=1.08	side_1_overlap=11	side_1_possible_overlap_registers=234	side_1_read_count=121	side_1_redundant=0	side_2_annotate_key=gene	side_2_continuation=0	side_2_coverage=1.36	side_2_overlap=0	side_2_possible_overlap_registers=223	side_2_read_count=146	side_2_redundant=0	total_non_overlap_reads=9
JC	455	.	CP009273	1011495	-1	CP009273	1012122	1	0	alignment_overlap=11	coverage_minus=3	coverage_plus=2	flanking_left=251	flanking_right=251	frequency=5.841e-02	junction_possible_overlap_registers=223	key=CP009273__1011495__-1__CP009273__1012111__1__11____251__251__0__0	max_left=99	max_left_minus=99	max_left_plus=99	max_min_left=99	max_min_left_minus=99	max_min_left_plus=99	max_min_right=6	max_min_right_minus=6	max_min_right_plus=0	max_pos_hash_score=448	max_right=201	max_right_minus=156	max_right_plus=201	neg_log10_pos_hash_p_value=9.2	new_junction_coverage=0.05	new_junction_read_count=5	polymorphism_frequency=5.841e-02	pos_hash_score=5	prediction=polymorphism	reject=COVERAGE_EVENNESS_SKEW,FREQUENCY_CUTOFF	side_1_annotate_key=gene	side_1_continuation=0	side_1_coverage=0.72	side_1_overlap=11	side_1_possible_overlap_registers=234	side_1_read_count=81	side_1_redundant=0	side_2_annotate_key=gene	side_2_continuation=0	side_2_coverage=0.78	side_2_overlap=0	side_2_possible_overlap_registers=223	side_2_read_count=84	side_2_redundant=0	total_non_overlap_reads=5
JC	456	.	CP009273	1024891	-1	CP009273	1025686	1	0	alignment_overlap=11	coverage_minus=3	coverage_plus=2	flanking_left=251	flanking_right=251	frequency=4.328e-02	junction_possible_overlap_registers=223	key=CP009273__1024891__-1__CP009273__1025675__1__11____251__251__0__0	max_left=141	max_left_minus=141	max_left_plus=60	max_min_left=60	max_min_left_minus=54	max_min_left_plus=60	max_min_right=3	max_min_right_minus=3	max_min_right_plus=0	max_pos_hash_score=448	max_right=176	max_right_minus=176	max_right_plus=176	neg_log10_pos_hash_p_value=9.2	new_junction_coverage=0.05	new_junction_read_count=5	polymorphism_frequency=4.328e-02	pos_hash_score=5	prediction=polymorphism	reject=COVERAGE_EVENNESS_SKEW,FREQUENCY_CUTOFF	side_1_annotate_key=gene	side_1_continuation=0	side_1_coverage=1.12	side_1_overlap=11	side_1_possible_overlap_registers=234	side_1_read_count=126	side_1_redundant=0	side_2_annotate_key=gene	side_2_continuation=0	side_2_coverage=0.94	side_2_overlap=0	side_2_possible_overlap_registers=223	side_2_read_count=101	side_2_redundant=0	total_non_overlap_reads=5
JC	457	.	CP009273	1040510	-1	CP009273	1041580	1	0	alignment_overlap=10	coverage_minus=2	coverage_plus=1	flanking_left=251	flanking_right=251	frequency=2.831e-02	junction_possible_overlap_registers=224	key=CP009273__1040510__-1__CP009273__1041570__1__10____251__251__0__0	max_left=55	max_left_minus=55	max_left_plus=55	max_min_left=55	max_min_left_minus=55	max_min_left_plus=55	max_min_right=0	max_min_right_minus=0	max_min_right_plus=0	max_pos_hash_score=450	max_right=204	max_right_minus=204	max_right_plus=184	neg_log10_pos_hash_p_value=10.5	new_junction_coverage=0.03	new_junction_read_count=3	polymorphism_frequency=2.831e-02	pos_hash_score=3	prediction=polymorphism	reject=COVERAGE_EVENNESS_SKEW,FREQUENCY_CUTOFF	side_1_annotate_key=gene	side_1_continuation=0	side_1_coverage=1.05	side_1_overlap=10	side_1_possible_overlap_registers=234	side_1_read_count=118	side_1_redundant=0	side_2_annotate_key=gene	side_2_continuation=0	side_2_coverage=0.86	side_2_overlap=0	side_2_possible_overlap_registers=224	side_2_read_count=93	side_2_redundant=0	total_non_overlap_reads=3
JC	458	.	CP009273	1092496	-1	CP009273	1093040	1	0	alignment_overlap=80	coverage_minus=11	coverage_plus=9	flanking_left=251	flanking_right=251	frequency=2.705e-01	junction_possible_overlap_registers=154	key=CP009273__1092496__-1__CP009273__1092960__1__80____251__251__0__0	max_left=144	max_left_minus=144	max_left_plus=95	max_min_left=61	max_min_left_minus=61	max_min_left_plus=61	max_min_right=78	max_min_right_minus=78	max_min_right_plus=61	max_pos_hash_score=310	max_right=112	max_right_minus=78	max_right_plus=112	neg_log10_pos_hash_p_value=2.4	new_junction_coverage=0.27	new_junction_read_count=20	polymorphism_frequency=2.705e-01	pos_hash_score=20	prediction=polymorphism	side_1_annotate_key=gene	side_1_continuation=0	side_1_coverage=0.81	side_1_overlap=80	side_1_possible_overlap_registers=234	side_1_read_count=91	side_1_redundant=0	side_2_annotate_key=gene	side_2_continuation=0	side_2_coverage=0.65	side_2_overlap=0	side_2_possible_overlap_registers=154	side_2_read_count=48	side_2_redundant=0	total_non_overlap_reads=20
JC	459	.	CP009273	1105718	-1	CP009273	1106467	1	0	alignment_overlap=11	coverage_minus=3	coverage_plus=1	flanking_left=251	flanking_right=251	frequency=4.872e-02	junction_possible_overlap_registers=223	key=CP009273__1105718__-1__CP009273__1106456__1__11____251__251__0__0	max_left=171	max_left_minus=171	max_left_plus=8	max_min_left=83	max_min_left_minus=83	max_min_left_plus=8	max_min_right=51	max_min_right_minus=51	max_min_right_plus=0	max_pos_hash_score=448	max_right=157	max_right_minus=157	max_right_plus=64	neg_log10_pos_hash_p_value=9.8	new_junction_coverage=0.06	new_junction_read_count=6	polymorphism_frequency=4.872e-02	pos_hash_score=4	prediction=polymorphism	reject=COVERAGE_EVENNESS_SKEW,FREQUENCY_CUTOFF	side_1_annotate_key=gene	side_1_continuation=0	side_1_coverage=1.08	side_1_overlap=11	side_1_possible_overlap_registers=234	side_1_read_count=121	side_1_redundant=0	side_2_annotate_key=gene	side_2_continuation=0	side_2_coverage=1.11	side_2_overlap=0	side_2_possible_overlap_registers=223	side_2_read_count=119	side_2_redundant=0	total_non_overlap_reads=4
JC	460	.	CP009273	1129389	-1	CP009273	1130305	1	0	alignment_overlap=9	coverage_minus=1	coverage_plus=2	flanking_left=251	flanking_right=251	frequency=4.705e-02	junction_possible_overlap_registers=225	key=CP009273__1129389__-1__CP009273__1130296__1__9____251__251__0__0	max_left=113	max_left_minus=113	max_left_plus=113	max_min_left=0	max_min_left_minus=0	max_min_left_plus=0	max_min_right=69	max_min_right_minus=66	max_min_right_plus=69	max_pos_hash_score=452	max_right=69	max_right_minus=66	max_right_plus=69	neg_log10_pos_hash_p_value=10.5	new_junction_coverage=0.04	new_junction_read_count=4	polymorphism_frequency=4.705e-02	pos_hash_score=3	prediction=polymorphism	reject=COVERAGE_EVENNESS_SKEW,FREQUENCY_CUTOFF	side_1_annotate_key=gene	side_1_continuation=0	side_1_coverage=0.68	side_1_overlap=9	side_1_possible_overlap_registers=234	side_1_read_count=77	side_1_redundant=0	side_2_annotate_key=gene	side_2_continuation=0	side_2_coverage=0.81	side_2_overlap=0	side_2_possible_overlap_registers=225	side_2_read_count=88	side_2_redundant=0	total_non_overlap_reads=3
JC	461	.	CP009273	1167964	-1	CP009273	1168952	1	0	alignment_overlap=12	coverage_minus=4	coverage_plus=3	flanking_left=251	flanking_right=251	frequency=9.141e-02	junction_possible_overlap_registers=222	key=CP009273__1167964__-1__CP009273__1168940__1__12____251__251__0__0	max_left=165	max_left_minus=165	max_left_plus=130	max_min_left=32	max_min_left_minus=0	max_min_left_plus=32	max_min_right=54	max_min_right_minus=52	max_min_right_plus=54	max_pos_hash_score=446	max_right=86	max_right_minus=52	max_right_plus=86	neg_log10_pos_hash_p_value=8.2	new_junction_coverage=0.07	new_junction_read_count=7	polymorphism_frequency=9.141e-02	pos_hash_score=7	prediction=polymorphism	reject=COVERAGE_EVENNESS_SKEW,FREQUENCY_CUTOFF	side_1_annotate_key=gene	side_1_continuation=0	side_1_coverage=0.67	side_1_overlap=12	side_1_possible_overlap_registers=234	side_1_read_count=75	side_1_redundant=0	side_2_annotate_key=gene	side_2_continuation=0	side_2_coverage=0.64	side_2_overlap=0	side_2_possible_overlap_registers=222	side_2_read_count=68	side_2_redundant=0	total_non_overlap_reads=7
JC	462	.	CP009273	1178260	-1	CP009273	1179060	1	0	alignment_overlap=9	coverage_minus=3	coverage_plus=4	flanking_left=251	flanking_right=251	frequency=5.190e-02	junction_possible_overlap_registers=225	key=CP009273__1178260__-1__CP009273__1179051__1__9____251__251__0__0	max_left=201	max_left_minus=201	max_left_plus=77	max_min_left=77	max_min_left_minus=0	max_min_left_plus=77	max_min_right=26	max_min_right_minus=26	max_min_right_plus=0	max_pos_hash_score=452	max_right=215	max_right_minus=26	max_right_plus=215	neg_log10_pos_hash_p_value=8.7	new_junction_coverage=0.06	new_junction_read_count=7	polymorphism_frequency=5.190e-02	pos_hash_score=6	prediction=polymorphism	reject=COVERAGE_EVENNESS_SKEW,FREQUENCY_CUTOFF	side_1_annotate_key=gene	side_1_continuation=0	side_1_coverage=1.22	side_1_overlap=9	side_1_possible_overlap_registers=234	side_1_read_count=137	side_1_redundant=0	side_2_annotate_key=gene	side_2_continuation=0	side_2_coverage=1.15	side_2_overlap=0	side_2_possible_overlap_registers=225	side_2_read_count=124	side_2_redundant=0	total_non_overlap_reads=7
JC	463	.	CP009273	1203246	1	CP009273	1205075	1	0	alignment_overlap=16	coverage_minus=25	coverage_plus=20	flanking_left=251	flanking_right=251	frequency=3.418e-01	junction_possible_overlap_registers=218	key=CP009273__1203246__1__CP009273__1205059__1__16____251__251__0__0	max_left=228	max_left_minus=228	max_left_plus=211	max_min_left=115	max_min_left_minus=109	max_min_left_plus=115	max_min_right=110	max_min_right_minus=106	max_min_right_plus=110	max_pos_hash_score=438	max_right=226	max_right_minus=215	max_right_plus=226	neg_log10_pos_hash_p_value=2.0	new_junction_coverage=0.43	new_junction_read_count=45	polymorphism_frequency=3.418e-01	pos_hash_score=34	prediction=polymorphism	side_1_annotate_key=gene	side_1_continuation=0	side_1_coverage=0.74	side_1_overlap=16	side_1_possible_overlap_registers=234	side_1_read_count=83	side_1_redundant=0	side_2_annotate_key=gene	side_2_continuation=0	side_2_coverage=0.92	side_2_overlap=0	side_2_possible_overlap_registers=218	side_2_read_count=96	side_2_redundant=0	total_non_overlap_reads=45
JC	464	.	CP009273	1203261	-1	CP009273	1205058	-1	0	alignment_overlap=16	coverage_minus=10	coverage_plus=17	flanking_left=251	flanking_right=251	frequency=2.526e-01	junction_possible_overlap_registers=218	key=CP009273__1203261__-1__CP009273__1205074__-1__16____251__251__0__0	max_left=226	max_left_minus=220	max_left_plus=226	max_min_left=112	max_min_left_minus=95	max_min_left_plus=112	max_min_right=94	max_min_right_minus=94	max_min_right_plus=87	max_pos_hash_score=438	max_right=227	max_right_minus=140	max_right_plus=227	neg_log10_pos_hash_p_value=4.3	new_junction_coverage=0.26	new_junction_read_count=27	polymorphism_frequency=2.526e-01	pos_hash_score=19	prediction=polymorphism	reject=COVERAGE_EVENNESS_SKEW	side_1_annotate_key=gene	side_1_continuation=0	side_1_coverage=0.68	side_1_overlap=16	side_1_possible_overlap_registers=234	side_1_read_count=76	side_1_redundant=0	side_2_annotate_key=gene	side_2_continuation=0	side_2_coverage=0.85	side_2_overlap=0	side_2_possible_overlap_registers=218	side_2_read_count=89	side_2_redundant=0	total_non_overlap_reads=27
JC	465	.	CP009273	1225252	-1	CP009273	1226532	1	0	alignment_overlap=12	coverage_minus=3	coverage_plus=2	flanking_left=251	flanking_right=251	frequency=3.921e-02	junction_possible_overlap_registers=222	key=CP009273__1225252__-1__CP009273__1226520__1__12____251__251__0__0	max_left=91	max_left_minus=91	max_left_plus=5	max_min_left=73	max_min_left_minus=73	max_min_left_plus=5	max_min_right=87	max_min_right_minus=87	max_min_right_plus=0	max_pos_hash_score=446	max_right=166	max_right_minus=166	max_right_plus=87	neg_log10_pos_hash_p_value=9.2	new_junction_coverage=0.05	new_junction_read_count=5	polymorphism_frequency=3.921e-02	pos_hash_score=5	prediction=polymorphism	reject=COVERAGE_EVENNESS_SKEW,FREQUENCY_CUTOFF	side_1_annotate_key=gene	side_1_continuation=0	side_1_coverage=0.86	side_1_overlap=12	side_1_possible_overlap_registers=234	side_1_read_count=97	side_1_redundant=0	side_2_annotate_key=gene	side_2_continuation=0	side_2_coverage=1.43	side_2_overlap=0	side_2_possible_overlap_registers=222	side_2_read_count=153	side_2_redundant=0	total_non_overlap_reads=5
JC	466	.	CP009273	1247222	-1	CP009273	1247559	1	0	alignment_overlap=12	coverage_minus=5	coverage_plus=2	flanking_left=251	flanking_right=251	frequency=6.338e-02	junction_possible_overlap_registers=222	key=CP009273__1247222__-1__CP009273__1247547__1__12____251__251__0__0	max_left=222	max_left_minus=222	max_left_plus=2	max_min_left=66	max_min_left_minus=66	max_min_left_plus=2	max_min_right=56	max_min_right_minus=56	max_min_right_plus=0	max_pos_hash_score=446	max_right=233	max_right_minus=82	max_right_plus=233	neg_log10_pos_hash_p_value=8.6	new_junction_coverage=0.07	new_junction_read_count=7	polymorphism_frequency=6.338e-02	pos_hash_score=6	prediction=polymorphism	reject=COVERAGE_EVENNESS_SKEW,FREQUENCY_CUTOFF	side_1_annotate_key=gene	side_1_continuation=0	side_1_coverage=1.06	side_1_overlap=12	side_1_possible_overlap_registers=234	side_1_read_count=119	side_1_redundant=0	side_2_annotate_key=gene	side_2_continuation=0	side_2_coverage=0.88	side_2_overlap=0	side_2_possible_overlap_registers=222	side_2_read_count=94	side_2_redundant=0	total_non_overlap_reads=7
JC	467	.	CP009273	1262104	-1	CP009273	1262856	1	0	alignment_overlap=12	coverage_minus=2	coverage_plus=2	flanking_left=251	flanking_right=251	frequency=3.376e-02	junction_possible_overlap_registers=222	key=CP009273__1262104__-1__CP009273__1262844__1__12____251__251__0__0	max_left=209	max_left_minus=209	max_left_plus=81	max_min_left=81	max_min_left_minus=0	max_min_left_plus=81	max_min_right=55	max_min_right_minus=55	max_min_right_plus=0	max_pos_hash_score=446	max_right=184	max_right_minus=55	max_right_plus=184	neg_log10_pos_hash_p_value=9.8	new_junction_coverage=0.04	new_junction_read_count=4	polymorphism_frequency=3.376e-02	pos_hash_score=4	prediction=polymorphism	reject=COVERAGE_EVENNESS_SKEW,FREQUENCY_CUTOFF	side_1_annotate_key=gene	side_1_continuation=0	side_1_coverage=0.87	side_1_overlap=12	side_1_possible_overlap_registers=234	side_1_read_count=98	side_1_redundant=0	side_2_annotate_key=gene	side_2_continuation=0	side_2_coverage=1.27	side_2_overlap=0	side_2_possible_overlap_registers=222	side_2_read_count=136	side_2_redundant=0	total_non_overlap_reads=4
JC	468	.	CP009273	1277099	-1	CP009273	1277916	1	0	alignment_overlap=11	coverage_minus=4	coverage_plus=4	flanking_left=251	flanking_right=251	frequency=8.810e-02	junction_possible_overlap_registers=223	key=CP009273__1277099__-1__CP009273__1277905__1__11____251__251__0__0	max_left=217	max_left_minus=217	max_left_plus=126	max_min_left=110	max_min_left_minus=0	max_min_left_plus=110	max_min_right=40	max_min_right_minus=40	max_min_right_plus=1	max_pos_hash_score=448	max_right=154	max_right_minus=40	max_right_plus=154	neg_log10_pos_hash_p_value=7.7	new_junction_coverage=0.07	new_junction_read_count=8	polymorphism_frequency=8.810e-02	pos_hash_score=8	prediction=polymorphism	reject=COVERAGE_EVENNESS_SKEW,FREQUENCY_CUTOFF	side_1_annotate_key=gene	side_1_continuation=0	side_1_coverage=0.64	side_1_overlap=11	side_1_possible_overlap_registers=234	side_1_read_count=72	side_1_redundant=0	side_2_annotate_key=gene	side_2_continuation=0	side_2_coverage=0.90	side_2_overlap=0	side_2_possible_overlap_registers=223	side_2_read_count=97	side_2_redundant=0	total_non_overlap_reads=8
JC	469	.	CP009273	1278277	-1	CP009273	1279342	1	0	alignment_overlap=8	coverage_minus=2	coverage_plus=2	flanking_left=251	flanking_right=251	frequency=4.231e-02	junction_possible_overlap_registers=226	key=CP009273__1278277__-1__CP009273__1279334__1__8____251__251__0__0	max_left=153	max_left_minus=153	max_left_plus=84	max_min_left=3	max_min_left_minus=0	max_min_left_plus=3	max_min_right=67	max_min_right_minus=67	max_min_right_plus=67	max_pos_hash_score=454	max_right=110	max_right_minus=67	max_right_plus=110	neg_log10_pos_hash_p_value=9.9	new_junction_coverage=0.04	new_junction_read_count=4	polymorphism_frequency=4.231e-02	pos_hash_score=4	prediction=polymorphism	reject=COVERAGE_EVENNESS_SKEW,FREQUENCY_CUTOFF	side_1_annotate_key=gene	side_1_continuation=0	side_1_coverage=0.76	side_1_overlap=8	side_1_possible_overlap_registers=234	side_1_read_count=86	side_1_redundant=0	side_2_annotate_key=gene	side_2_continuation=0	side_2_coverage=0.90	side_2_overlap=0	side_2_possible_overlap_registers=226	side_2_read_count=98	side_2_redundant=0	total_non_overlap_reads=4
JC	470	.	CP009273	1282184	-1	CP009273	1283013	1	0	alignment_overlap=20	coverage_minus=2	coverage_plus=1	flanking_left=251	flanking_right=251	frequency=4.699e-02	junction_possible_overlap_registers=214	key=CP009273__1282184__-1__CP009273__1282993__1__20____251__251__0__0	max_left=100	max_left_minus=100	max_left_plus=77	max_min_left=0	max_min_left_minus=0	max_min_left_plus=0	max_min_right=68	max_min_right_minus=68	max_min_right_plus=44	max_pos_hash_score=430	max_right=68	max_right_minus=68	max_right_plus=44	neg_log10_pos_hash_p_value=10.2	new_junction_coverage=0.03	new_junction_read_count=3	polymorphism_frequency=4.699e-02	pos_hash_score=3	prediction=polymorphism	reject=COVERAGE_EVENNESS_SKEW,FREQUENCY_CUTOFF	side_1_annotate_key=gene	side_1_continuation=0	side_1_coverage=0.66	side_1_overlap=20	side_1_possible_overlap_registers=234	side_1_read_count=74	side_1_redundant=0	side_2_annotate_key=gene	side_2_continuation=0	side_2_coverage=0.52	side_2_overlap=0	side_2_possible_overlap_registers=214	side_2_read_count=54	side_2_redundant=0	total_non_overlap_reads=3
JC	471	.	CP009273	1282362	-1	CP009273	1283013	1	0	alignment_overlap=20	coverage_minus=0	coverage_plus=3	flanking_left=251	flanking_right=251	frequency=1.273e-01	junction_possible_overlap_registers=214	key=CP009273__1282362__-1__CP009273__1282993__1__20____251__251__0__0	max_left=107	max_left_minus=0	max_left_plus=107	max_min_left=107	max_min_left_minus=0	max_min_left_plus=107	max_min_right=0	max_min_right_minus=0	max_min_right_plus=0	max_pos_hash_score=430	max_right=196	max_right_minus=0	max_right_plus=196	neg_log10_pos_hash_p_value=10.2	new_junction_coverage=0.06	new_junction_read_count=6	polymorphism_frequency=1.273e-01	pos_hash_score=3	prediction=polymorphism	reject=COVERAGE_EVENNESS_SKEW,FREQUENCY_CUTOFF	side_1_annotate_key=gene	side_1_continuation=0	side_1_coverage=0.28	side_1_overlap=20	side_1_possible_overlap_registers=234	side_1_read_count=32	side_1_redundant=0	side_2_annotate_key=gene	side_2_continuation=0	side_2_coverage=0.52	side_2_overlap=0	side_2_possible_overlap_registers=214	side_2_read_count=53	side_2_redundant=0	total_non_overlap_reads=3
JC	472	.	CP009273	1282540	-1	CP009273	1283013	1	0	alignment_overlap=20	coverage_minus=5	coverage_plus=8	flanking_left=251	flanking_right=251	frequency=2.672e-01	junction_possible_overlap_registers=214	key=CP009273__1282540__-1__CP009273__1282993__1__20____251__251__0__0	max_left=185	max_left_minus=89	max_left_plus=185	max_min_left=89	max_min_left_minus=89	max_min_left_plus=82	max_min_right=85	max_min_right_minus=21	max_min_right_plus=85	max_pos_hash_score=430	max_right=196	max_right_minus=148	max_right_plus=196	neg_log10_pos_hash_p_value=6.4	new_junction_coverage=0.17	new_junction_read_count=17	polymorphism_frequency=2.672e-01	pos_hash_score=11	prediction=polymorphism	reject=COVERAGE_EVENNESS_SKEW	side_1_annotate_key=gene	side_1_continuation=0	side_1_coverage=0.39	side_1_overlap=20	side_1_possible_overlap_registers=234	side_1_read_count=44	side_1_redundant=0	side_2_annotate_key=gene	side_2_continuation=0	side_2_coverage=0.52	side_2_overlap=0	side_2_possible_overlap_registers=214	side_2_read_count=53	side_2_redundant=0	total_non_overlap_reads=13
JC	473	.	CP009273	1336804	-1	CP009273	1337555	1	0	alignment_overlap=10	coverage_minus=3	coverage_plus=2	flanking_left=251	flanking_right=251	frequency=3.982e-02	junction_possible_overlap_registers=224	key=CP009273__1336804__-1__CP009273__1337545__1__10____251__251__0__0	max_left=147	max_left_minus=146	max_left_plus=147	max_min_left=120	max_min_left_minus=120	max_min_left_plus=11	max_min_right=89	max_min_right_minus=89	max_min_right_plus=87	max_pos_hash_score=450	max_right=220	max_right_minus=121	max_right_plus=220	neg_log10_pos_hash_p_value=9.2	new_junction_coverage=0.05	new_junction_read_count=5	polymorphism_frequency=3.982e-02	pos_hash_score=5	prediction=polymorphism	reject=COVERAGE_EVENNESS_SKEW,FREQUENCY_CUTOFF	side_1_annotate_key=gene	side_1_continuation=0	side_1_coverage=1.22	side_1_overlap=10	side_1_possible_overlap_registers=234	side_1_read_count=137	side_1_redundant=0	side_2_annotate_key=gene	side_2_continuation=0	side_2_coverage=1.02	side_2_overlap=0	side_2_possible_overlap_registers=224	side_2_read_count=110	side_2_redundant=0	total_non_overlap_reads=5
JC	474	.	CP009273	1367793	-1	CP009273	1368656	1	0	alignment_overlap=10	coverage_minus=3	coverage_plus=4	flanking_left=251	flanking_right=251	frequency=8.029e-02	junction_possible_overlap_registers=224	key=CP009273__1367793__-1__CP009273__1368646__1__10____251__251__0__0	max_left=129	max_left_minus=129	max_left_plus=104	max_min_left=104	max_min_left_minus=104	max_min_left_plus=104	max_min_right=38	max_min_right_minus=24	max_min_right_plus=38	max_pos_hash_score=450	max_right=178	max_right_minus=112	max_right_plus=178	neg_log10_pos_hash_p_value=8.2	new_junction_coverage=0.07	new_junction_read_count=8	polymorphism_frequency=8.029e-02	pos_hash_score=7	prediction=polymorphism	reject=COVERAGE_EVENNESS_SKEW,FREQUENCY_CUTOFF	side_1_annotate_key=gene	side_1_continuation=0	side_1_coverage=0.77	side_1_overlap=10	side_1_possible_overlap_registers=234	side_1_read_count=87	side_1_redundant=0	side_2_annotate_key=gene	side_2_continuation=0	side_2_coverage=0.93	side_2_overlap=0	side_2_possible_overlap_registers=224	side_2_read_count=100	side_2_redundant=0	total_non_overlap_reads=7
JC	475	.	CP009273	1369436	-1	CP009273	1370704	1	0	alignment_overlap=9	coverage_minus=2	coverage_plus=2	flanking_left=251	flanking_right=251	frequency=4.706e-02	junction_possible_overlap_registers=225	key=CP009273__1369436__-1__CP009273__1370695__1__9____251__251__0__0	max_left=161	max_left_minus=161	max_left_plus=27	max_min_left=27	max_min_left_minus=24	max_min_left_plus=27	max_min_right=37	max_min_right_minus=37	max_min_right_plus=0	max_pos_hash_score=452	max_right=215	max_right_minus=55	max_right_plus=215	neg_log10_pos_hash_p_value=9.9	new_junction_coverage=0.04	new_junction_read_count=4	polymorphism_frequency=4.706e-02	pos_hash_score=4	prediction=polymorphism	reject=COVERAGE_EVENNESS_SKEW,FREQUENCY_CUTOFF	side_1_annotate_key=gene	side_1_continuation=0	side_1_coverage=0.69	side_1_overlap=9	side_1_possible_overlap_registers=234	side_1_read_count=78	side_1_redundant=0	side_2_annotate_key=gene	side_2_continuation=0	side_2_coverage=0.80	side_2_overlap=0	side_2_possible_overlap_registers=225	side_2_read_count=87	side_2_redundant=0	total_non_overlap_reads=4
JC	476	.	CP009273	1462166	1	CP009273	1463497	-1	0	alignment_overlap=0	coverage_minus=19	coverage_plus=14	flanking_left=251	flanking_right=251	frequency=NA	junction_possible_overlap_registers=234	key=CP009273__1462166__1__CP009273__1463497__-1__0____251__251__1__1	max_left=227	max_left_minus=227	max_left_plus=206	max_min_left=108	max_min_left_minus=106	max_min_left_plus=108	max_min_right=113	max_min_right_minus=113	max_min_right_plus=109	max_pos_hash_score=470	max_right=230	max_right_minus=230	max_right_plus=215	neg_log10_pos_hash_p_value=3.5	new_junction_coverage=0.31	new_junction_read_count=35	polymorphism_frequency=NA	pos_hash_score=25	prediction=unknown	reject=COVERAGE_EVENNESS_SKEW	side_1_annotate_key=repeat	side_1_continuation=0	side_1_coverage=NA	side_1_overlap=0	side_1_read_count=NA	side_1_redundant=1	side_2_annotate_key=repeat	side_2_continuation=0	side_2_coverage=NA	side_2_overlap=0	side_2_possible_overlap_registers=NA	side_2_read_count=NA	side_2_redundant=1	total_non_overlap_reads=33
JC	477	.	CP009273	1474312	-1	CP009273	1475136	1	0	alignment_overlap=10	coverage_minus=2	coverage_plus=2	flanking_left=251	flanking_right=251	frequency=3.434e-02	junction_possible_overlap_registers=224	key=CP009273__1474312__-1__CP009273__1475126__1__10____251__251__0__0	max_left=149	max_left_minus=30	max_left_plus=149	max_min_left=30	max_min_left_minus=30	max_min_left_plus=30	max_min_right=90	max_min_right_minus=0	max_min_right_plus=90	max_pos_hash_score=450	max_right=120	max_right_minus=120	max_right_plus=120	neg_log10_pos_hash_p_value=9.8	new_junction_coverage=0.04	new_junction_read_count=4	polymorphism_frequency=3.434e-02	pos_hash_score=4	prediction=polymorphism	reject=COVERAGE_EVENNESS_SKEW,FREQUENCY_CUTOFF	side_1_annotate_key=gene	side_1_continuation=0	side_1_coverage=1.05	side_1_overlap=10	side_1_possible_overlap_registers=234	side_1_read_count=118	side_1_redundant=0	side_2_annotate_key=gene	side_2_continuation=0	side_2_coverage=1.04	side_2_overlap=0	side_2_possible_overlap_registers=224	side_2_read_count=112	side_2_redundant=0	total_non_overlap_reads=4
JC	478	.	CP009273	1490433	-1	CP009273	1491304	1	0	alignment_overlap=13	coverage_minus=4	coverage_plus=5	flanking_left=251	flanking_right=251	frequency=7.093e-02	junction_possible_overlap_registers=221	key=CP009273__1490433__-1__CP009273__1491291__1__13____251__251__0__0	max_left=187	max_left_minus=187	max_left_plus=152	max_min_left=96	max_min_left_minus=91	max_min_left_plus=96	max_min_right=55	max_min_right_minus=55	max_min_right_plus=55	max_pos_hash_score=444	max_right=142	max_right_minus=103	max_right_plus=142	neg_log10_pos_hash_p_value=7.3	new_junction_coverage=0.08	new_junction_read_count=9	polymorphism_frequency=7.093e-02	pos_hash_score=9	prediction=polymorphism	reject=COVERAGE_EVENNESS_SKEW,FREQUENCY_CUTOFF	side_1_annotate_key=gene	side_1_continuation=0	side_1_coverage=1.16	side_1_overlap=13	side_1_possible_overlap_registers=234	side_1_read_count=130	side_1_redundant=0	side_2_annotate_key=gene	side_2_continuation=0	side_2_coverage=1.06	side_2_overlap=0	side_2_possible_overlap_registers=221	side_2_read_count=113	side_2_redundant=0	total_non_overlap_reads=9
JC	479	.	CP009273	1544437	-1	CP009273	1545500	1	0	alignment_overlap=7	coverage_minus=2	coverage_plus=4	flanking_left=251	flanking_right=251	frequency=5.150e-02	junction_possible_overlap_registers=227	key=CP009273__1544437__-1__CP009273__1545493__1__7____251__251__0__0	max_left=80	max_left_minus=79	max_left_plus=80	max_min_left=80	max_min_left_minus=0	max_min_left_plus=80	max_min_right=71	max_min_right_minus=71	max_min_right_plus=53	max_pos_hash_score=456	max_right=164	max_right_minus=71	max_right_plus=164	neg_log10_pos_hash_p_value=8.8	new_junction_coverage=0.06	new_junction_read_count=7	polymorphism_frequency=5.150e-02	pos_hash_score=6	prediction=polymorphism	reject=COVERAGE_EVENNESS_SKEW,FREQUENCY_CUTOFF	side_1_annotate_key=gene	side_1_continuation=0	side_1_coverage=1.24	side_1_overlap=7	side_1_possible_overlap_registers=234	side_1_read_count=139	side_1_redundant=0	side_2_annotate_key=gene	side_2_continuation=0	side_2_coverage=1.13	side_2_overlap=0	side_2_possible_overlap_registers=227	side_2_read_count=123	side_2_redundant=0	total_non_overlap_reads=6
JC	480	.	CP009273	1548523	-1	CP009273	1549436	1	0	alignment_overlap=10	coverage_minus=4	coverage_plus=2	flanking_left=251	flanking_right=251	frequency=5.415e-02	junction_possible_overlap_registers=224	key=CP009273__1548523__-1__CP009273__1549426__1__10____251__251__0__0	max_left=157	max_left_minus=157	max_left_plus=83	max_min_left=15	max_min_left_minus=11	max_min_left_plus=15	max_min_right=60	max_min_right_minus=60	max_min_right_plus=60	max_pos_hash_score=450	max_right=62	max_right_minus=62	max_right_plus=60	neg_log10_pos_hash_p_value=8.7	new_junction_coverage=0.06	new_junction_read_count=6	polymorphism_frequency=5.415e-02	pos_hash_score=6	prediction=polymorphism	reject=COVERAGE_EVENNESS_SKEW,FREQUENCY_CUTOFF	side_1_annotate_key=gene	side_1_continuation=0	side_1_coverage=0.70	side_1_overlap=10	side_1_possible_overlap_registers=234	side_1_read_count=79	side_1_redundant=0	side_2_annotate_key=gene	side_2_continuation=0	side_2_coverage=1.24	side_2_overlap=0	side_2_possible_overlap_registers=224	side_2_read_count=134	side_2_redundant=0	total_non_overlap_reads=6
JC	481	.	CP009273	1591056	-1	CP009273	1591834	1	0	alignment_overlap=10	coverage_minus=8	coverage_plus=4	flanking_left=251	flanking_right=251	frequency=8.666e-02	junction_possible_overlap_registers=224	key=CP009273__1591056__-1__CP009273__1591824__1__10____251__251__0__0	max_left=205	max_left_minus=205	max_left_plus=89	max_min_left=89	max_min_left_minus=63	max_min_left_plus=89	max_min_right=34	max_min_right_minus=34	max_min_right_plus=0	max_pos_hash_score=450	max_right=152	max_right_minus=79	max_right_plus=152	neg_log10_pos_hash_p_value=6.6	new_junction_coverage=0.12	new_junction_read_count=13	polymorphism_frequency=8.666e-02	pos_hash_score=11	prediction=polymorphism	reject=COVERAGE_EVENNESS_SKEW,FREQUENCY_CUTOFF	side_1_annotate_key=gene	side_1_continuation=0	side_1_coverage=1.24	side_1_overlap=10	side_1_possible_overlap_registers=234	side_1_read_count=140	side_1_redundant=0	side_2_annotate_key=gene	side_2_continuation=0	side_2_coverage=1.30	side_2_overlap=0	side_2_possible_overlap_registers=224	side_2_read_count=140	side_2_redundant=0	total_non_overlap_reads=12
JC	482	.	CP009273	1620720	-1	CP009273	1621954	1	0	alignment_overlap=9	coverage_minus=2	coverage_plus=1	flanking_left=251	flanking_right=251	frequency=2.457e-02	junction_possible_overlap_registers=225	key=CP009273__1620720__-1__CP009273__1621945__1__9____251__251__0__0	max_left=175	max_left_minus=175	max_left_plus=92	max_min_left=92	max_min_left_minus=0	max_min_left_plus=92	max_min_right=67	max_min_right_minus=67	max_min_right_plus=0	max_pos_hash_score=452	max_right=146	max_right_minus=67	max_right_plus=146	neg_log10_pos_hash_p_value=10.5	new_junction_coverage=0.03	new_junction_read_count=3	polymorphism_frequency=2.457e-02	pos_hash_score=3	prediction=polymorphism	reject=COVERAGE_EVENNESS_SKEW,FREQUENCY_CUTOFF	side_1_annotate_key=gene	side_1_continuation=0	side_1_coverage=0.87	side_1_overlap=9	side_1_possible_overlap_registers=234	side_1_read_count=98	side_1_redundant=0	side_2_annotate_key=gene	side_2_continuation=0	side_2_coverage=1.33	side_2_overlap=0	side_2_possible_overlap_registers=225	side_2_read_count=144	side_2_redundant=0	total_non_overlap_reads=3
JC	483	.	CP009273	1671276	-1	CP009273	1672450	1	0	alignment_overlap=9	coverage_minus=2	coverage_plus=2	flanking_left=251	flanking_right=251	frequency=4.672e-02	junction_possible_overlap_registers=225	key=CP009273__1671276__-1__CP009273__1672441__1__9____251__251__0__0	max_left=147	max_left_minus=147	max_left_plus=40	max_min_left=40	max_min_left_minus=0	max_min_left_plus=40	max_min_right=50	max_min_right_minus=50	max_min_right_plus=0	max_pos_hash_score=452	max_right=65	max_right_minus=50	max_right_plus=65	neg_log10_pos_hash_p_value=9.9	new_junction_coverage=0.05	new_junction_read_count=5	polymorphism_frequency=4.672e-02	pos_hash_score=4	prediction=polymorphism	reject=COVERAGE_EVENNESS_SKEW,FREQUENCY_CUTOFF	side_1_annotate_key=gene	side_1_continuation=0	side_1_coverage=0.92	side_1_overlap=9	side_1_possible_overlap_registers=234	side_1_read_count=103	side_1_redundant=0	side_2_annotate_key=gene	side_2_continuation=0	side_2_coverage=0.97	side_2_overlap=0	side_2_possible_overlap_registers=225	side_2_read_count=105	side_2_redundant=0	total_non_overlap_reads=4
JC	484	.	CP009273	1723705	-1	CP009273	1724764	1	0	alignment_overlap=8	coverage_minus=1	coverage_plus=2	flanking_left=251	flanking_right=251	frequency=3.147e-02	junction_possible_overlap_registers=226	key=CP009273__1723705__-1__CP009273__1724756__1__8____251__251__0__0	max_left=174	max_left_minus=54	max_left_plus=174	max_min_left=26	max_min_left_minus=0	max_min_left_plus=26	max_min_right=41	max_min_right_minus=31	max_min_right_plus=41	max_pos_hash_score=454	max_right=41	max_right_minus=31	max_right_plus=41	neg_log10_pos_hash_p_value=10.5	new_junction_coverage=0.03	new_junction_read_count=3	polymorphism_frequency=3.147e-02	pos_hash_score=3	prediction=polymorphism	reject=COVERAGE_EVENNESS_SKEW,FREQUENCY_CUTOFF	side_1_annotate_key=gene	side_1_continuation=0	side_1_coverage=0.87	side_1_overlap=8	side_1_possible_overlap_registers=234	side_1_read_count=98	side_1_redundant=0	side_2_annotate_key=gene	side_2_continuation=0	side_2_coverage=0.83	side_2_overlap=0	side_2_possible_overlap_registers=226	side_2_read_count=90	side_2_redundant=0	total_non_overlap_reads=3
JC	485	.	CP009273	1751735	-1	CP009273	1752176	1	0	alignment_overlap=10	coverage_minus=2	coverage_plus=1	flanking_left=251	flanking_right=251	frequency=2.950e-02	junction_possible_overlap_registers=224	key=CP009273__1751735__-1__CP009273__1752166__1__10____251__251__0__0	max_left=86	max_left_minus=86	max_left_plus=86	max_min_left=86	max_min_left_minus=86	max_min_left_plus=86	max_min_right=4	max_min_right_minus=4	max_min_right_plus=0	max_pos_hash_score=450	max_right=114	max_right_minus=114	max_right_plus=114	neg_log10_pos_hash_p_value=10.5	new_junction_coverage=0.03	new_junction_read_count=3	polymorphism_frequency=2.950e-02	pos_hash_score=3	prediction=polymorphism	reject=COVERAGE_EVENNESS_SKEW,FREQUENCY_CUTOFF	side_1_annotate_key=gene	side_1_continuation=0	side_1_coverage=0.75	side_1_overlap=10	side_1_possible_overlap_registers=234	side_1_read_count=84	side_1_redundant=0	side_2_annotate_key=gene	side_2_continuation=0	side_2_coverage=1.09	side_2_overlap=0	side_2_possible_overlap_registers=224	side_2_read_count=117	side_2_redundant=0	total_non_overlap_reads=3
JC	486	.	CP009273	1827200	-1	CP009273	1827967	1	0	alignment_overlap=10	coverage_minus=3	coverage_plus=3	flanking_left=251	flanking_right=251	frequency=5.024e-02	junction_possible_overlap_registers=224	key=CP009273__1827200__-1__CP009273__1827957__1__10____251__251__0__0	max_left=116	max_left_minus=116	max_left_plus=24	max_min_left=49	max_min_left_minus=49	max_min_left_plus=24	max_min_right=2	max_min_right_minus=2	max_min_right_plus=0	max_pos_hash_score=450	max_right=221	max_right_minus=206	max_right_plus=221	neg_log10_pos_hash_p_value=9.2	new_junction_coverage=0.06	new_junction_read_count=6	polymorphism_frequency=5.024e-02	pos_hash_score=5	prediction=polymorphism	reject=COVERAGE_EVENNESS_SKEW,FREQUENCY_CUTOFF	side_1_annotate_key=gene	side_1_continuation=0	side_1_coverage=0.86	side_1_overlap=10	side_1_possible_overlap_registers=234	side_1_read_count=97	side_1_redundant=0	side_2_annotate_key=gene	side_2_continuation=0	side_2_coverage=1.24	side_2_overlap=0	side_2_possible_overlap_registers=224	side_2_read_count=134	side_2_redundant=0	total_non_overlap_reads=6
JC	487	.	CP009273	1844510	-1	CP009273	1845316	1	0	alignment_overlap=9	coverage_minus=2	coverage_plus=1	flanking_left=251	flanking_right=251	frequency=2.406e-02	junction_possible_overlap_registers=225	key=CP009273__1844510__-1__CP009273__1845307__1__9____251__251__0__0	max_left=86	max_left_minus=86	max_left_plus=4	max_min_left=86	max_min_left_minus=86	max_min_left_plus=4	max_min_right=0	max_min_right_minus=0	max_min_right_plus=0	max_pos_hash_score=452	max_right=145	max_right_minus=145	max_right_plus=145	neg_log10_pos_hash_p_value=10.5	new_junction_coverage=0.03	new_junction_read_count=3	polymorphism_frequency=2.406e-02	pos_hash_score=3	prediction=polymorphism	reject=COVERAGE_EVENNESS_SKEW,FREQUENCY_CUTOFF	side_1_annotate_key=gene	side_1_continuation=0	side_1_coverage=1.06	side_1_overlap=9	side_1_possible_overlap_registers=234	side_1_read_count=119	side_1_redundant=0	side_2_annotate_key=gene	side_2_continuation=0	side_2_coverage=1.19	side_2_overlap=0	side_2_possible_overlap_registers=225	side_2_read_count=129	side_2_redundant=0	total_non_overlap_reads=3
JC	488	.	CP009273	1868655	-1	CP009273	1869558	1	0	alignment_overlap=10	coverage_minus=0	coverage_plus=3	flanking_left=251	flanking_right=251	frequency=3.189e-02	junction_possible_overlap_registers=224	key=CP009273__1868655__-1__CP009273__1869548__1__10____251__251__0__0	max_left=107	max_left_minus=0	max_left_plus=107	max_min_left=98	max_min_left_minus=0	max_min_left_plus=98	max_min_right=39	max_min_right_minus=0	max_min_right_plus=39	max_pos_hash_score=450	max_right=219	max_right_minus=0	max_right_plus=219	neg_log10_pos_hash_p_value=10.5	new_junction_coverage=0.04	new_junction_read_count=4	polymorphism_frequency=3.189e-02	pos_hash_score=3	prediction=polymorphism	reject=COVERAGE_EVENNESS_SKEW,FREQUENCY_CUTOFF	side_1_annotate_key=gene	side_1_continuation=0	side_1_coverage=1.07	side_1_overlap=10	side_1_possible_overlap_registers=234	side_1_read_count=120	side_1_redundant=0	side_2_annotate_key=gene	side_2_continuation=0	side_2_coverage=1.19	side_2_overlap=0	side_2_possible_overlap_registers=224	side_2_read_count=128	side_2_redundant=0	total_non_overlap_reads=3
JC	489	.	CP009273	1881007	-1	CP009273	1881836	1	0	alignment_overlap=9	coverage_minus=1	coverage_plus=2	flanking_left=251	flanking_right=251	frequency=3.241e-02	junction_possible_overlap_registers=225	key=CP009273__1881007__-1__CP009273__1881827__1__9____251__251__0__0	max_left=147	max_left_minus=147	max_left_plus=90	max_min_left=90	max_min_left_minus=0	max_min_left_plus=90	max_min_right=95	max_min_right_minus=95	max_min_right_plus=0	max_pos_hash_score=452	max_right=152	max_right_minus=95	max_right_plus=152	neg_log10_pos_hash_p_value=10.5	new_junction_coverage=0.03	new_junction_read_count=3	polymorphism_frequency=3.241e-02	pos_hash_score=3	prediction=polymorphism	reject=COVERAGE_EVENNESS_SKEW,FREQUENCY_CUTOFF	side_1_annotate_key=gene	side_1_continuation=0	side_1_coverage=0.90	side_1_overlap=9	side_1_possible_overlap_registers=234	side_1_read_count=101	side_1_redundant=0	side_2_annotate_key=gene	side_2_continuation=0	side_2_coverage=0.76	side_2_overlap=0	side_2_possible_overlap_registers=225	side_2_read_count=82	side_2_redundant=0	total_non_overlap_reads=3
JC	490	.	CP009273	1891918	-1	CP009273	1892921	1	0	alignment_overlap=11	coverage_minus=3	coverage_plus=2	flanking_left=251	flanking_right=251	frequency=4.783e-02	junction_possible_overlap_registers=223	key=CP009273__1891918__-1__CP009273__1892910__1__11____251__251__0__0	max_left=180	max_left_minus=180	max_left_plus=65	max_min_left=65	max_min_left_minus=0	max_min_left_plus=65	max_min_right=74	max_min_right_minus=74	max_min_right_plus=0	max_pos_hash_score=448	max_right=119	max_right_minus=74	max_right_plus=119	neg_log10_pos_hash_p_value=9.2	new_junction_coverage=0.05	new_junction_read_count=5	polymorphism_frequency=4.783e-02	pos_hash_score=5	prediction=polymorphism	reject=COVERAGE_EVENNESS_SKEW,FREQUENCY_CUTOFF	side_1_annotate_key=gene	side_1_continuation=0	side_1_coverage=1.12	side_1_overlap=11	side_1_possible_overlap_registers=234	side_1_read_count=126	side_1_redundant=0	side_2_annotate_key=gene	side_2_continuation=0	side_2_coverage=0.74	side_2_overlap=0	side_2_possible_overlap_registers=223	side_2_read_count=79	side_2_redundant=0	total_non_overlap_reads=5
JC	491	.	CP009273	1931507	-1	CP009273	1932544	1	0	alignment_overlap=11	coverage_minus=2	coverage_plus=1	flanking_left=251	flanking_right=251	frequency=3.590e-02	junction_possible_overlap_registers=223	key=CP009273__1931507__-1__CP009273__1932533__1__11____251__251__0__0	max_left=117	max_left_minus=117	max_left_plus=117	max_min_left=42	max_min_left_minus=42	max_min_left_plus=0	max_min_right=105	max_min_right_minus=105	max_min_right_plus=105	max_pos_hash_score=448	max_right=105	max_right_minus=105	max_right_plus=105	neg_log10_pos_hash_p_value=10.5	new_junction_coverage=0.03	new_junction_read_count=3	polymorphism_frequency=3.590e-02	pos_hash_score=3	prediction=polymorphism	reject=COVERAGE_EVENNESS_SKEW,FREQUENCY_CUTOFF	side_1_annotate_key=gene	side_1_continuation=0	side_1_coverage=0.73	side_1_overlap=11	side_1_possible_overlap_registers=234	side_1_read_count=82	side_1_redundant=0	side_2_annotate_key=gene	side_2_continuation=0	side_2_coverage=0.77	side_2_overlap=0	side_2_possible_overlap_registers=223	side_2_read_count=83	side_2_redundant=0	total_non_overlap_reads=3
JC	492	.	CP009273	1990827	-1	CP009273	1991812	1	0	alignment_overlap=11	coverage_minus=2	coverage_plus=3	flanking_left=251	flanking_right=251	frequency=4.606e-02	junction_possible_overlap_registers=223	key=CP009273__1990827__-1__CP009273__1991801__1__11____251__251__0__0	max_left=155	max_left_minus=155	max_left_plus=100	max_min_left=100	max_min_left_minus=0	max_min_left_plus=100	max_min_right=61	max_min_right_minus=61	max_min_right_plus=0	max_pos_hash_score=448	max_right=139	max_right_minus=61	max_right_plus=139	neg_log10_pos_hash_p_value=9.2	new_junction_coverage=0.05	new_junction_read_count=5	polymorphism_frequency=4.606e-02	pos_hash_score=5	prediction=polymorphism	reject=COVERAGE_EVENNESS_SKEW,FREQUENCY_CUTOFF	side_1_annotate_key=gene	side_1_continuation=0	side_1_coverage=0.74	side_1_overlap=11	side_1_possible_overlap_registers=234	side_1_read_count=83	side_1_redundant=0	side_2_annotate_key=gene	side_2_continuation=0	side_2_coverage=1.19	side_2_overlap=0	side_2_possible_overlap_registers=223	side_2_read_count=128	side_2_redundant=0	total_non_overlap_reads=5
JC	493	.	CP009273	2007633	-1	CP009273	2008429	1	0	alignment_overlap=9	coverage_minus=2	coverage_plus=2	flanking_left=251	flanking_right=251	frequency=3.814e-02	junction_possible_overlap_registers=225	key=CP009273__2007633__-1__CP009273__2008420__1__9____251__251__0__0	max_left=70	max_left_minus=70	max_left_plus=70	max_min_left=70	max_min_left_minus=70	max_min_left_plus=70	max_min_right=0	max_min_right_minus=0	max_min_right_plus=0	max_pos_hash_score=452	max_right=195	max_right_minus=114	max_right_plus=195	neg_log10_pos_hash_p_value=9.9	new_junction_coverage=0.04	new_junction_read_count=4	polymorphism_frequency=3.814e-02	pos_hash_score=4	prediction=polymorphism	reject=COVERAGE_EVENNESS_SKEW,FREQUENCY_CUTOFF	side_1_annotate_key=gene	side_1_continuation=0	side_1_coverage=0.98	side_1_overlap=9	side_1_possible_overlap_registers=234	side_1_read_count=110	side_1_redundant=0	side_2_annotate_key=gene	side_2_continuation=0	side_2_coverage=0.89	side_2_overlap=0	side_2_possible_overlap_registers=225	side_2_read_count=96	side_2_redundant=0	total_non_overlap_reads=4
JC	494	.	CP009273	2019737	-1	CP009273	2020548	1	0	alignment_overlap=7	coverage_minus=5	coverage_plus=3	flanking_left=251	flanking_right=251	frequency=6.932e-02	junction_possible_overlap_registers=227	key=CP009273__2019737__-1__CP009273__2020541__1__7____251__251__0__0	max_left=230	max_left_minus=209	max_left_plus=230	max_min_left=71	max_min_left_minus=71	max_min_left_plus=9	max_min_right=80	max_min_right_minus=80	max_min_right_plus=14	max_pos_hash_score=456	max_right=230	max_right_minus=113	max_right_plus=230	neg_log10_pos_hash_p_value=7.9	new_junction_coverage=0.07	new_junction_read_count=8	polymorphism_frequency=6.932e-02	pos_hash_score=8	prediction=polymorphism	reject=COVERAGE_EVENNESS_SKEW,FREQUENCY_CUTOFF	side_1_annotate_key=gene	side_1_continuation=0	side_1_coverage=0.94	side_1_overlap=7	side_1_possible_overlap_registers=234	side_1_read_count=106	side_1_redundant=0	side_2_annotate_key=gene	side_2_continuation=0	side_2_coverage=1.03	side_2_overlap=0	side_2_possible_overlap_registers=227	side_2_read_count=112	side_2_redundant=0	total_non_overlap_reads=8
JC	495	.	CP009273	2049624	-1	CP009273	2050713	1	0	alignment_overlap=10	coverage_minus=4	coverage_plus=4	flanking_left=251	flanking_right=251	frequency=5.250e-02	junction_possible_overlap_registers=224	key=CP009273__2049624__-1__CP009273__2050703__1__10____251__251__0__0	max_left=174	max_left_minus=121	max_left_plus=174	max_min_left=61	max_min_left_minus=61	max_min_left_plus=13	max_min_right=62	max_min_right_minus=50	max_min_right_plus=62	max_pos_hash_score=450	max_right=195	max_right_minus=180	max_right_plus=195	neg_log10_pos_hash_p_value=7.8	new_junction_coverage=0.07	new_junction_read_count=8	polymorphism_frequency=5.250e-02	pos_hash_score=8	prediction=polymorphism	reject=COVERAGE_EVENNESS_SKEW,FREQUENCY_CUTOFF	side_1_annotate_key=gene	side_1_continuation=0	side_1_coverage=1.30	side_1_overlap=10	side_1_possible_overlap_registers=234	side_1_read_count=146	side_1_redundant=0	side_2_annotate_key=gene	side_2_continuation=0	side_2_coverage=1.38	side_2_overlap=0	side_2_possible_overlap_registers=224	side_2_read_count=149	side_2_redundant=0	total_non_overlap_reads=8
JC	496	.	CP009273	2085282	-1	CP009273	2086460	1	0	alignment_overlap=11	coverage_minus=4	coverage_plus=3	flanking_left=251	flanking_right=251	frequency=6.930e-02	junction_possible_overlap_registers=223	key=CP009273__2085282__-1__CP009273__2086449__1__11____251__251__0__0	max_left=103	max_left_minus=47	max_left_plus=103	max_min_left=103	max_min_left_minus=0	max_min_left_plus=103	max_min_right=27	max_min_right_minus=27	max_min_right_plus=0	max_pos_hash_score=448	max_right=143	max_right_minus=27	max_right_plus=143	neg_log10_pos_hash_p_value=9.2	new_junction_coverage=0.07	new_junction_read_count=7	polymorphism_frequency=6.930e-02	pos_hash_score=5	prediction=polymorphism	reject=COVERAGE_EVENNESS_SKEW,FREQUENCY_CUTOFF	side_1_annotate_key=gene	side_1_continuation=0	side_1_coverage=0.94	side_1_overlap=11	side_1_possible_overlap_registers=234	side_1_read_count=106	side_1_redundant=0	side_2_annotate_key=gene	side_2_continuation=0	side_2_coverage=0.81	side_2_overlap=0	side_2_possible_overlap_registers=223	side_2_read_count=87	side_2_redundant=0	total_non_overlap_reads=7
JC	497	.	CP009273	2088572	-1	CP009273	2089431	1	0	alignment_overlap=10	coverage_minus=1	coverage_plus=3	flanking_left=251	flanking_right=251	frequency=3.545e-02	junction_possible_overlap_registers=224	key=CP009273__2088572__-1__CP009273__2089421__1__10____251__251__0__0	max_left=57	max_left_minus=57	max_left_plus=57	max_min_left=57	max_min_left_minus=57	max_min_left_plus=57	max_min_right=0	max_min_right_minus=0	max_min_right_plus=0	max_pos_hash_score=450	max_right=154	max_right_minus=116	max_right_plus=154	neg_log10_pos_hash_p_value=9.8	new_junction_coverage=0.04	new_junction_read_count=4	polymorphism_frequency=3.545e-02	pos_hash_score=4	prediction=polymorphism	reject=COVERAGE_EVENNESS_SKEW,FREQUENCY_CUTOFF	side_1_annotate_key=gene	side_1_continuation=0	side_1_coverage=1.10	side_1_overlap=10	side_1_possible_overlap_registers=234	side_1_read_count=124	side_1_redundant=0	side_2_annotate_key=gene	side_2_continuation=0	side_2_coverage=0.92	side_2_overlap=0	side_2_possible_overlap_registers=224	side_2_read_count=99	side_2_redundant=0	total_non_overlap_reads=4
JC	498	.	CP009273	2089146	-1	CP009273	2090016	1	0	alignment_overlap=9	coverage_minus=2	coverage_plus=1	flanking_left=251	flanking_right=251	frequency=2.835e-02	junction_possible_overlap_registers=225	key=CP009273__2089146__-1__CP009273__2090007__1__9____251__251__0__0	max_left=56	max_left_minus=56	max_left_plus=56	max_min_left=56	max_min_left_minus=56	max_min_left_plus=56	max_min_right=4	max_min_right_minus=4	max_min_right_plus=0	max_pos_hash_score=452	max_right=79	max_right_minus=79	max_right_plus=79	neg_log10_pos_hash_p_value=10.5	new_junction_coverage=0.03	new_junction_read_count=3	polymorphism_frequency=2.835e-02	pos_hash_score=3	prediction=polymorphism	reject=COVERAGE_EVENNESS_SKEW,FREQUENCY_CUTOFF	side_1_annotate_key=gene	side_1_continuation=0	side_1_coverage=1.00	side_1_overlap=9	side_1_possible_overlap_registers=234	side_1_read_count=113	side_1_redundant=0	side_2_annotate_key=gene	side_2_continuation=0	side_2_coverage=0.90	side_2_overlap=0	side_2_possible_overlap_registers=225	side_2_read_count=97	side_2_redundant=0	total_non_overlap_reads=3
JC	499	.	CP009273	2112944	-1	CP009273	2113551	1	0	alignment_overlap=12	coverage_minus=4	coverage_plus=3	flanking_left=251	flanking_right=251	frequency=8.987e-02	junction_possible_overlap_registers=222	key=CP009273__2112944__-1__CP009273__2113539__1__12____251__251__0__0	max_left=209	max_left_minus=209	max_left_plus=139	max_min_left=13	max_min_left_minus=0	max_min_left_plus=13	max_min_right=97	max_min_right_minus=54	max_min_right_plus=97	max_pos_hash_score=446	max_right=97	max_right_minus=54	max_right_plus=97	neg_log10_pos_hash_p_value=8.2	new_junction_coverage=0.08	new_junction_read_count=9	polymorphism_frequency=8.987e-02	pos_hash_score=7	prediction=polymorphism	reject=COVERAGE_EVENNESS_SKEW,FREQUENCY_CUTOFF	side_1_annotate_key=gene	side_1_continuation=0	side_1_coverage=0.82	side_1_overlap=12	side_1_possible_overlap_registers=234	side_1_read_count=92	side_1_redundant=0	side_2_annotate_key=gene	side_2_continuation=0	side_2_coverage=0.89	side_2_overlap=0	side_2_possible_overlap_registers=222	side_2_read_count=95	side_2_redundant=0	total_non_overlap_reads=7
JC	500	.	CP009273	2119835	-1	CP009273	2120399	1	0	alignment_overlap=11	coverage_minus=4	coverage_plus=3	flanking_left=251	flanking_right=251	frequency=7.946e-02	junction_possible_overlap_registers=223	key=CP009273__2119835__-1__CP009273__2120388__1__11____251__251__0__0	max_left=169	max_left_minus=140	max_left_plus=169	max_min_left=83	max_min_left_minus=83	max_min_left_plus=26	max_min_right=100	max_min_right_minus=100	max_min_right_plus=71	max_pos_hash_score=448	max_right=157	max_right_minus=157	max_right_plus=105	neg_log10_pos_hash_p_value=8.2	new_junction_coverage=0.07	new_junction_read_count=7	polymorphism_frequency=7.946e-02	pos_hash_score=7	prediction=polymorphism	reject=COVERAGE_EVENNESS_SKEW,FREQUENCY_CUTOFF	side_1_annotate_key=gene	side_1_continuation=0	side_1_coverage=0.72	side_1_overlap=11	side_1_possible_overlap_registers=234	side_1_read_count=81	side_1_redundant=0	side_2_annotate_key=gene	side_2_continuation=0	side_2_coverage=0.79	side_2_overlap=0	side_2_possible_overlap_registers=223	side_2_read_count=85	side_2_redundant=0	total_non_overlap_reads=7
JC	501	.	CP009273	2149636	-1	CP009273	2150929	1	0	alignment_overlap=11	coverage_minus=3	coverage_plus=1	flanking_left=251	flanking_right=251	frequency=4.201e-02	junction_possible_overlap_registers=223	key=CP009273__2149636__-1__CP009273__2150918__1__11____251__251__0__0	max_left=114	max_left_minus=114	max_left_plus=114	max_min_left=62	max_min_left_minus=62	max_min_left_plus=0	max_min_right=92	max_min_right_minus=92	max_min_right_plus=92	max_pos_hash_score=448	max_right=110	max_right_minus=110	max_right_plus=92	neg_log10_pos_hash_p_value=9.8	new_junction_coverage=0.04	new_junction_read_count=4	polymorphism_frequency=4.201e-02	pos_hash_score=4	prediction=polymorphism	reject=COVERAGE_EVENNESS_SKEW,FREQUENCY_CUTOFF	side_1_annotate_key=gene	side_1_continuation=0	side_1_coverage=0.68	side_1_overlap=11	side_1_possible_overlap_registers=234	side_1_read_count=76	side_1_redundant=0	side_2_annotate_key=gene	side_2_continuation=0	side_2_coverage=1.03	side_2_overlap=0	side_2_possible_overlap_registers=223	side_2_read_count=110	side_2_redundant=0	total_non_overlap_reads=4
JC	502	.	CP009273	2203536	-1	CP009273	2204323	1	0	alignment_overlap=10	coverage_minus=2	coverage_plus=2	flanking_left=251	flanking_right=251	frequency=4.396e-02	junction_possible_overlap_registers=224	key=CP009273__2203536__-1__CP009273__2204313__1__10____251__251__0__0	max_left=200	max_left_minus=200	max_left_plus=72	max_min_left=95	max_min_left_minus=95	max_min_left_plus=72	max_min_right=3	max_min_right_minus=3	max_min_right_plus=0	max_pos_hash_score=450	max_right=203	max_right_minus=146	max_right_plus=203	neg_log10_pos_hash_p_value=9.8	new_junction_coverage=0.04	new_junction_read_count=4	polymorphism_frequency=4.396e-02	pos_hash_score=4	prediction=polymorphism	reject=COVERAGE_EVENNESS_SKEW,FREQUENCY_CUTOFF	side_1_annotate_key=gene	side_1_continuation=0	side_1_coverage=0.84	side_1_overlap=10	side_1_possible_overlap_registers=234	side_1_read_count=94	side_1_redundant=0	side_2_annotate_key=gene	side_2_continuation=0	side_2_coverage=0.78	side_2_overlap=0	side_2_possible_overlap_registers=224	side_2_read_count=84	side_2_redundant=0	total_non_overlap_reads=4
JC	503	.	CP009273	2218874	-1	CP009273	2219632	1	0	alignment_overlap=9	coverage_minus=3	coverage_plus=1	flanking_left=251	flanking_right=251	frequency=3.754e-02	junction_possible_overlap_registers=225	key=CP009273__2218874__-1__CP009273__2219623__1__9____251__251__0__0	max_left=206	max_left_minus=206	max_left_plus=80	max_min_left=80	max_min_left_minus=23	max_min_left_plus=80	max_min_right=36	max_min_right_minus=36	max_min_right_plus=0	max_pos_hash_score=452	max_right=113	max_right_minus=36	max_right_plus=113	neg_log10_pos_hash_p_value=9.9	new_junction_coverage=0.04	new_junction_read_count=4	polymorphism_frequency=3.754e-02	pos_hash_score=4	prediction=polymorphism	reject=COVERAGE_EVENNESS_SKEW,FREQUENCY_CUTOFF	side_1_annotate_key=gene	side_1_continuation=0	side_1_coverage=0.90	side_1_overlap=9	side_1_possible_overlap_registers=234	side_1_read_count=101	side_1_redundant=0	side_2_annotate_key=gene	side_2_continuation=0	side_2_coverage=1.00	side_2_overlap=0	side_2_possible_overlap_registers=225	side_2_read_count=108	side_2_redundant=0	total_non_overlap_reads=4
JC	504	.	CP009273	2218944	-1	CP009273	2220255	1	0	alignment_overlap=8	coverage_minus=1	coverage_plus=2	flanking_left=251	flanking_right=251	frequency=3.036e-02	junction_possible_overlap_registers=226	key=CP009273__2218944__-1__CP009273__2220247__1__8____251__251__0__0	max_left=104	max_left_minus=104	max_left_plus=88	max_min_left=104	max_min_left_minus=104	max_min_left_plus=88	max_min_right=0	max_min_right_minus=0	max_min_right_plus=0	max_pos_hash_score=454	max_right=155	max_right_minus=139	max_right_plus=155	neg_log10_pos_hash_p_value=10.5	new_junction_coverage=0.03	new_junction_read_count=3	polymorphism_frequency=3.036e-02	pos_hash_score=3	prediction=polymorphism	reject=COVERAGE_EVENNESS_SKEW,FREQUENCY_CUTOFF	side_1_annotate_key=gene	side_1_continuation=0	side_1_coverage=0.87	side_1_overlap=8	side_1_possible_overlap_registers=234	side_1_read_count=98	side_1_redundant=0	side_2_annotate_key=gene	side_2_continuation=0	side_2_coverage=0.89	side_2_overlap=0	side_2_possible_overlap_registers=226	side_2_read_count=97	side_2_redundant=0	total_non_overlap_reads=3
JC	505	.	CP009273	2225037	-1	CP009273	2226112	1	0	alignment_overlap=7	coverage_minus=1	coverage_plus=2	flanking_left=251	flanking_right=251	frequency=2.835e-02	junction_possible_overlap_registers=227	key=CP009273__2225037__-1__CP009273__2226105__1__7____251__251__0__0	max_left=149	max_left_minus=149	max_left_plus=149	max_min_left=3	max_min_left_minus=0	max_min_left_plus=3	max_min_right=78	max_min_right_minus=78	max_min_right_plus=78	max_pos_hash_score=456	max_right=237	max_right_minus=78	max_right_plus=237	neg_log10_pos_hash_p_value=10.6	new_junction_coverage=0.03	new_junction_read_count=3	polymorphism_frequency=2.835e-02	pos_hash_score=3	prediction=polymorphism	reject=COVERAGE_EVENNESS_SKEW,FREQUENCY_CUTOFF	side_1_annotate_key=gene	side_1_continuation=0	side_1_coverage=1.00	side_1_overlap=7	side_1_possible_overlap_registers=234	side_1_read_count=113	side_1_redundant=0	side_2_annotate_key=gene	side_2_continuation=0	side_2_coverage=0.88	side_2_overlap=0	side_2_possible_overlap_registers=227	side_2_read_count=96	side_2_redundant=0	total_non_overlap_reads=3
JC	506	.	CP009273	2241649	-1	CP009273	2242615	1	0	alignment_overlap=12	coverage_minus=2	coverage_plus=1	flanking_left=251	flanking_right=251	frequency=2.242e-02	junction_possible_overlap_registers=222	key=CP009273__2241649__-1__CP009273__2242603__1__12____251__251__0__0	max_left=66	max_left_minus=66	max_left_plus=53	max_min_left=53	max_min_left_minus=53	max_min_left_plus=53	max_min_right=20	max_min_right_minus=20	max_min_right_plus=0	max_pos_hash_score=446	max_right=172	max_right_minus=135	max_right_plus=172	neg_log10_pos_hash_p_value=10.4	new_junction_coverage=0.03	new_junction_read_count=3	polymorphism_frequency=2.242e-02	pos_hash_score=3	prediction=polymorphism	reject=COVERAGE_EVENNESS_SKEW,FREQUENCY_CUTOFF	side_1_annotate_key=gene	side_1_continuation=0	side_1_coverage=0.92	side_1_overlap=12	side_1_possible_overlap_registers=234	side_1_read_count=104	side_1_redundant=0	side_2_annotate_key=gene	side_2_continuation=0	side_2_coverage=1.53	side_2_overlap=0	side_2_possible_overlap_registers=222	side_2_read_count=163	side_2_redundant=0	total_non_overlap_reads=3
JC	507	.	CP009273	2252395	-1	CP009273	2253349	1	0	alignment_overlap=8	coverage_minus=1	coverage_plus=2	flanking_left=251	flanking_right=251	frequency=2.404e-02	junction_possible_overlap_registers=226	key=CP009273__2252395__-1__CP009273__2253341__1__8____251__251__0__0	max_left=122	max_left_minus=44	max_left_plus=122	max_min_left=44	max_min_left_minus=0	max_min_left_plus=44	max_min_right=52	max_min_right_minus=41	max_min_right_plus=52	max_pos_hash_score=454	max_right=72	max_right_minus=41	max_right_plus=72	neg_log10_pos_hash_p_value=10.5	new_junction_coverage=0.03	new_junction_read_count=3	polymorphism_frequency=2.404e-02	pos_hash_score=3	prediction=polymorphism	reject=COVERAGE_EVENNESS_SKEW,FREQUENCY_CUTOFF	side_1_annotate_key=gene	side_1_continuation=0	side_1_coverage=1.14	side_1_overlap=8	side_1_possible_overlap_registers=234	side_1_read_count=128	side_1_redundant=0	side_2_annotate_key=gene	side_2_continuation=0	side_2_coverage=1.10	side_2_overlap=0	side_2_possible_overlap_registers=226	side_2_read_count=120	side_2_redundant=0	total_non_overlap_reads=3
JC	508	.	CP009273	2297140	-1	CP009273	2297619	1	0	alignment_overlap=10	coverage_minus=2	coverage_plus=2	flanking_left=251	flanking_right=251	frequency=4.250e-02	junction_possible_overlap_registers=224	key=CP009273__2297140__-1__CP009273__2297609__1__10____251__251__0__0	max_left=103	max_left_minus=103	max_left_plus=67	max_min_left=67	max_min_left_minus=67	max_min_left_plus=67	max_min_right=11	max_min_right_minus=11	max_min_right_plus=0	max_pos_hash_score=450	max_right=217	max_right_minus=107	max_right_plus=217	neg_log10_pos_hash_p_value=9.8	new_junction_coverage=0.05	new_junction_read_count=5	polymorphism_frequency=4.250e-02	pos_hash_score=4	prediction=polymorphism	reject=COVERAGE_EVENNESS_SKEW,FREQUENCY_CUTOFF	side_1_annotate_key=gene	side_1_continuation=0	side_1_coverage=0.98	side_1_overlap=10	side_1_possible_overlap_registers=234	side_1_read_count=110	side_1_redundant=0	side_2_annotate_key=gene	side_2_continuation=0	side_2_coverage=1.11	side_2_overlap=0	side_2_possible_overlap_registers=224	side_2_read_count=120	side_2_redundant=0	total_non_overlap_reads=4
JC	509	.	CP009273	2327982	-1	CP009273	2329082	1	0	alignment_overlap=11	coverage_minus=2	coverage_plus=2	flanking_left=251	flanking_right=251	frequency=3.810e-02	junction_possible_overlap_registers=223	key=CP009273__2327982__-1__CP009273__2329071__1__11____251__251__0__0	max_left=179	max_left_minus=179	max_left_plus=141	max_min_left=13	max_min_left_minus=13	max_min_left_plus=13	max_min_right=99	max_min_right_minus=61	max_min_right_plus=99	max_pos_hash_score=448	max_right=107	max_right_minus=61	max_right_plus=107	neg_log10_pos_hash_p_value=9.8	new_junction_coverage=0.04	new_junction_read_count=4	polymorphism_frequency=3.810e-02	pos_hash_score=4	prediction=polymorphism	reject=COVERAGE_EVENNESS_SKEW,FREQUENCY_CUTOFF	side_1_annotate_key=gene	side_1_continuation=0	side_1_coverage=0.95	side_1_overlap=11	side_1_possible_overlap_registers=234	side_1_read_count=107	side_1_redundant=0	side_2_annotate_key=gene	side_2_continuation=0	side_2_coverage=0.93	side_2_overlap=0	side_2_possible_overlap_registers=223	side_2_read_count=100	side_2_redundant=0	total_non_overlap_reads=4
JC	510	.	CP009273	2328833	-1	CP009273	2329740	1	0	alignment_overlap=8	coverage_minus=2	coverage_plus=1	flanking_left=251	flanking_right=251	frequency=2.733e-02	junction_possible_overlap_registers=226	key=CP009273__2328833__-1__CP009273__2329732__1__8____251__251__0__0	max_left=180	max_left_minus=180	max_left_plus=32	max_min_left=33	max_min_left_minus=33	max_min_left_plus=32	max_min_right=9	max_min_right_minus=9	max_min_right_plus=0	max_pos_hash_score=454	max_right=60	max_right_minus=60	max_right_plus=60	neg_log10_pos_hash_p_value=10.5	new_junction_coverage=0.03	new_junction_read_count=3	polymorphism_frequency=2.733e-02	pos_hash_score=3	prediction=polymorphism	reject=COVERAGE_EVENNESS_SKEW,FREQUENCY_CUTOFF	side_1_annotate_key=gene	side_1_continuation=0	side_1_coverage=0.90	side_1_overlap=8	side_1_possible_overlap_registers=234	side_1_read_count=101	side_1_redundant=0	side_2_annotate_key=gene	side_2_continuation=0	side_2_coverage=1.07	side_2_overlap=0	side_2_possible_overlap_registers=226	side_2_read_count=116	side_2_redundant=0	total_non_overlap_reads=3
JC	511	.	CP009273	2362883	-1	CP009273	2363624	1	0	alignment_overlap=11	coverage_minus=4	coverage_plus=2	flanking_left=251	flanking_right=251	frequency=6.333e-02	junction_possible_overlap_registers=223	key=CP009273__2362883__-1__CP009273__2363613__1__11____251__251__0__0	max_left=167	max_left_minus=167	max_left_plus=139	max_min_left=37	max_min_left_minus=37	max_min_left_plus=2	max_min_right=97	max_min_right_minus=73	max_min_right_plus=97	max_pos_hash_score=448	max_right=191	max_right_minus=73	max_right_plus=191	neg_log10_pos_hash_p_value=9.2	new_junction_coverage=0.07	new_junction_read_count=7	polymorphism_frequency=6.333e-02	pos_hash_score=5	prediction=polymorphism	reject=COVERAGE_EVENNESS_SKEW,FREQUENCY_CUTOFF	side_1_annotate_key=gene	side_1_continuation=0	side_1_coverage=0.93	side_1_overlap=11	side_1_possible_overlap_registers=234	side_1_read_count=105	side_1_redundant=0	side_2_annotate_key=gene	side_2_continuation=0	side_2_coverage=1.00	side_2_overlap=0	side_2_possible_overlap_registers=223	side_2_read_count=107	side_2_redundant=0	total_non_overlap_reads=6
JC	512	.	CP009273	2394158	-1	CP009273	2394849	1	0	alignment_overlap=11	coverage_minus=3	coverage_plus=1	flanking_left=251	flanking_right=251	frequency=5.964e-02	junction_possible_overlap_registers=223	key=CP009273__2394158__-1__CP009273__2394838__1__11____251__251__0__0	max_left=179	max_left_minus=179	max_left_plus=177	max_min_left=63	max_min_left_minus=63	max_min_left_plus=0	max_min_right=61	max_min_right_minus=61	max_min_right_plus=61	max_pos_hash_score=448	max_right=68	max_right_minus=68	max_right_plus=61	neg_log10_pos_hash_p_value=9.8	new_junction_coverage=0.05	new_junction_read_count=5	polymorphism_frequency=5.964e-02	pos_hash_score=4	prediction=polymorphism	reject=COVERAGE_EVENNESS_SKEW,FREQUENCY_CUTOFF	side_1_annotate_key=gene	side_1_continuation=0	side_1_coverage=0.63	side_1_overlap=11	side_1_possible_overlap_registers=234	side_1_read_count=71	side_1_redundant=0	side_2_annotate_key=gene	side_2_continuation=0	side_2_coverage=0.84	side_2_overlap=0	side_2_possible_overlap_registers=223	side_2_read_count=90	side_2_redundant=0	total_non_overlap_reads=4
JC	513	.	CP009273	2419931	-1	CP009273	2420935	1	0	alignment_overlap=12	coverage_minus=4	coverage_plus=2	flanking_left=251	flanking_right=251	frequency=5.503e-02	junction_possible_overlap_registers=222	key=CP009273__2419931__-1__CP009273__2420923__1__12____251__251__0__0	max_left=150	max_left_minus=150	max_left_plus=74	max_min_left=103	max_min_left_minus=103	max_min_left_plus=74	max_min_right=89	max_min_right_minus=89	max_min_right_plus=0	max_pos_hash_score=446	max_right=233	max_right_minus=137	max_right_plus=233	neg_log10_pos_hash_p_value=8.6	new_junction_coverage=0.06	new_junction_read_count=6	polymorphism_frequency=5.503e-02	pos_hash_score=6	prediction=polymorphism	reject=COVERAGE_EVENNESS_SKEW,FREQUENCY_CUTOFF	side_1_annotate_key=gene	side_1_continuation=0	side_1_coverage=0.85	side_1_overlap=12	side_1_possible_overlap_registers=234	side_1_read_count=96	side_1_redundant=0	side_2_annotate_key=gene	side_2_continuation=0	side_2_coverage=1.08	side_2_overlap=0	side_2_possible_overlap_registers=222	side_2_read_count=115	side_2_redundant=0	total_non_overlap_reads=6
JC	514	.	CP009273	2424672	-1	CP009273	2425343	1	0	alignment_overlap=10	coverage_minus=2	coverage_plus=2	flanking_left=251	flanking_right=251	frequency=3.366e-02	junction_possible_overlap_registers=224	key=CP009273__2424672__-1__CP009273__2425333__1__10____251__251__0__0	max_left=234	max_left_minus=234	max_left_plus=216	max_min_left=62	max_min_left_minus=62	max_min_left_plus=61	max_min_right=24	max_min_right_minus=5	max_min_right_plus=24	max_pos_hash_score=450	max_right=91	max_right_minus=91	max_right_plus=91	neg_log10_pos_hash_p_value=9.8	new_junction_coverage=0.04	new_junction_read_count=4	polymorphism_frequency=3.366e-02	pos_hash_score=4	prediction=polymorphism	reject=COVERAGE_EVENNESS_SKEW,FREQUENCY_CUTOFF	side_1_annotate_key=gene	side_1_continuation=0	side_1_coverage=0.91	side_1_overlap=10	side_1_possible_overlap_registers=234	side_1_read_count=102	side_1_redundant=0	side_2_annotate_key=gene	side_2_continuation=0	side_2_coverage=1.23	side_2_overlap=0	side_2_possible_overlap_registers=224	side_2_read_count=132	side_2_redundant=0	total_non_overlap_reads=4
JC	515	.	CP009273	2433320	-1	CP009273	2434527	1	0	alignment_overlap=10	coverage_minus=2	coverage_plus=2	flanking_left=251	flanking_right=251	frequency=4.071e-02	junction_possible_overlap_registers=224	key=CP009273__2433320__-1__CP009273__2434517__1__10____251__251__0__0	max_left=156	max_left_minus=156	max_left_plus=156	max_min_left=44	max_min_left_minus=44	max_min_left_plus=44	max_min_right=65	max_min_right_minus=6	max_min_right_plus=65	max_pos_hash_score=450	max_right=65	max_right_minus=52	max_right_plus=65	neg_log10_pos_hash_p_value=9.8	new_junction_coverage=0.04	new_junction_read_count=4	polymorphism_frequency=4.071e-02	pos_hash_score=4	prediction=polymorphism	reject=COVERAGE_EVENNESS_SKEW,FREQUENCY_CUTOFF	side_1_annotate_key=gene	side_1_continuation=0	side_1_coverage=0.73	side_1_overlap=10	side_1_possible_overlap_registers=234	side_1_read_count=82	side_1_redundant=0	side_2_annotate_key=gene	side_2_continuation=0	side_2_coverage=1.02	side_2_overlap=0	side_2_possible_overlap_registers=224	side_2_read_count=110	side_2_redundant=0	total_non_overlap_reads=4
JC	516	.	CP009273	2509940	-1	CP009273	2510664	1	0	alignment_overlap=14	coverage_minus=3	coverage_plus=2	flanking_left=251	flanking_right=251	frequency=4.996e-02	junction_possible_overlap_registers=220	key=CP009273__2509940__-1__CP009273__2510650__1__14____251__251__0__0	max_left=174	max_left_minus=174	max_left_plus=114	max_min_left=103	max_min_left_minus=0	max_min_left_plus=103	max_min_right=63	max_min_right_minus=63	max_min_right_plus=2	max_pos_hash_score=442	max_right=133	max_right_minus=63	max_right_plus=133	neg_log10_pos_hash_p_value=9.1	new_junction_coverage=0.06	new_junction_read_count=6	polymorphism_frequency=4.996e-02	pos_hash_score=5	prediction=polymorphism	reject=COVERAGE_EVENNESS_SKEW,FREQUENCY_CUTOFF	side_1_annotate_key=gene	side_1_continuation=0	side_1_coverage=1.31	side_1_overlap=14	side_1_possible_overlap_registers=234	side_1_read_count=147	side_1_redundant=0	side_2_annotate_key=gene	side_2_continuation=0	side_2_coverage=0.85	side_2_overlap=0	side_2_possible_overlap_registers=220	side_2_read_count=90	side_2_redundant=0	total_non_overlap_reads=5
JC	517	.	CP009273	2514488	-1	CP009273	2514611	1	0	alignment_overlap=79	coverage_minus=0	coverage_plus=6	flanking_left=251	flanking_right=251	frequency=1.056e-01	junction_possible_overlap_registers=155	key=CP009273__2514488__-1__CP009273__2514532__1__79____251__251__0__0	max_left=149	max_left_minus=0	max_left_plus=149	max_min_left=4	max_min_left_minus=0	max_min_left_plus=4	max_min_right=86	max_min_right_minus=0	max_min_right_plus=86	max_pos_hash_score=312	max_right=86	max_right_minus=0	max_right_plus=86	neg_log10_pos_hash_p_value=7.0	new_junction_coverage=0.08	new_junction_read_count=6	polymorphism_frequency=1.056e-01	pos_hash_score=5	prediction=polymorphism	reject=COVERAGE_EVENNESS_SKEW,FREQUENCY_CUTOFF	side_1_annotate_key=gene	side_1_continuation=0	side_1_coverage=0.69	side_1_overlap=79	side_1_possible_overlap_registers=234	side_1_read_count=78	side_1_redundant=0	side_2_annotate_key=gene	side_2_continuation=0	side_2_coverage=0.67	side_2_overlap=0	side_2_possible_overlap_registers=155	side_2_read_count=50	side_2_redundant=0	total_non_overlap_reads=6
JC	518	.	CP009273	2562012	-1	CP009273	2562995	1	0	alignment_overlap=7	coverage_minus=2	coverage_plus=2	flanking_left=251	flanking_right=251	frequency=5.065e-02	junction_possible_overlap_registers=227	key=CP009273__2562012__-1__CP009273__2562988__1__7____251__251__0__0	max_left=169	max_left_minus=169	max_left_plus=169	max_min_left=0	max_min_left_minus=0	max_min_left_plus=0	max_min_right=56	max_min_right_minus=56	max_min_right_plus=56	max_pos_hash_score=456	max_right=56	max_right_minus=56	max_right_plus=56	neg_log10_pos_hash_p_value=9.9	new_junction_coverage=0.04	new_junction_read_count=4	polymorphism_frequency=5.065e-02	pos_hash_score=4	prediction=polymorphism	reject=COVERAGE_EVENNESS_SKEW,FREQUENCY_CUTOFF	side_1_annotate_key=gene	side_1_continuation=0	side_1_coverage=0.61	side_1_overlap=7	side_1_possible_overlap_registers=234	side_1_read_count=69	side_1_redundant=0	side_2_annotate_key=gene	side_2_continuation=0	side_2_coverage=0.76	side_2_overlap=0	side_2_possible_overlap_registers=227	side_2_read_count=83	side_2_redundant=0	total_non_overlap_reads=4
JC	519	.	CP009273	2570750	-1	CP009273	2571492	1	0	alignment_overlap=11	coverage_minus=3	coverage_plus=3	flanking_left=251	flanking_right=251	frequency=6.826e-02	junction_possible_overlap_registers=223	key=CP009273__2570750__-1__CP009273__2571481__1__11____251__251__0__0	max_left=139	max_left_minus=139	max_left_plus=139	max_min_left=4	max_min_left_minus=0	max_min_left_plus=4	max_min_right=39	max_min_right_minus=39	max_min_right_plus=39	max_pos_hash_score=448	max_right=118	max_right_minus=39	max_right_plus=118	neg_log10_pos_hash_p_value=8.7	new_junction_coverage=0.07	new_junction_read_count=7	polymorphism_frequency=6.826e-02	pos_hash_score=6	prediction=polymorphism	reject=COVERAGE_EVENNESS_SKEW,FREQUENCY_CUTOFF	side_1_annotate_key=gene	side_1_continuation=0	side_1_coverage=0.92	side_1_overlap=11	side_1_possible_overlap_registers=234	side_1_read_count=104	side_1_redundant=0	side_2_annotate_key=gene	side_2_continuation=0	side_2_coverage=0.86	side_2_overlap=0	side_2_possible_overlap_registers=223	side_2_read_count=92	side_2_redundant=0	total_non_overlap_reads=6
JC	520	.	CP009273	2576588	-1	CP009273	2577584	1	0	alignment_overlap=10	coverage_minus=2	coverage_plus=4	flanking_left=251	flanking_right=251	frequency=6.660e-02	junction_possible_overlap_registers=224	key=CP009273__2576588__-1__CP009273__2577574__1__10____251__251__0__0	max_left=172	max_left_minus=172	max_left_plus=139	max_min_left=51	max_min_left_minus=51	max_min_left_plus=37	max_min_right=102	max_min_right_minus=69	max_min_right_plus=102	max_pos_hash_score=450	max_right=191	max_right_minus=69	max_right_plus=191	neg_log10_pos_hash_p_value=8.7	new_junction_coverage=0.06	new_junction_read_count=6	polymorphism_frequency=6.660e-02	pos_hash_score=6	prediction=polymorphism	reject=COVERAGE_EVENNESS_SKEW,FREQUENCY_CUTOFF	side_1_annotate_key=gene	side_1_continuation=0	side_1_coverage=1.00	side_1_overlap=10	side_1_possible_overlap_registers=234	side_1_read_count=113	side_1_redundant=0	side_2_annotate_key=gene	side_2_continuation=0	side_2_coverage=0.56	side_2_overlap=0	side_2_possible_overlap_registers=224	side_2_read_count=60	side_2_redundant=0	total_non_overlap_reads=6
JC	521	.	CP009273	2577589	-1	CP009273	2578709	1	0	alignment_overlap=12	coverage_minus=2	coverage_plus=1	flanking_left=251	flanking_right=251	frequency=3.005e-02	junction_possible_overlap_registers=222	key=CP009273__2577589__-1__CP009273__2578697__1__12____251__251__0__0	max_left=147	max_left_minus=147	max_left_plus=86	max_min_left=86	max_min_left_minus=0	max_min_left_plus=86	max_min_right=91	max_min_right_minus=91	max_min_right_plus=0	max_pos_hash_score=446	max_right=152	max_right_minus=91	max_right_plus=152	neg_log10_pos_hash_p_value=10.4	new_junction_coverage=0.03	new_junction_read_count=3	polymorphism_frequency=3.005e-02	pos_hash_score=3	prediction=polymorphism	reject=COVERAGE_EVENNESS_SKEW,FREQUENCY_CUTOFF	side_1_annotate_key=gene	side_1_continuation=0	side_1_coverage=0.58	side_1_overlap=12	side_1_possible_overlap_registers=234	side_1_read_count=65	side_1_redundant=0	side_2_annotate_key=gene	side_2_continuation=0	side_2_coverage=1.24	side_2_overlap=0	side_2_possible_overlap_registers=222	side_2_read_count=132	side_2_redundant=0	total_non_overlap_reads=3
JC	522	.	CP009273	2661190	-1	CP009273	2662057	1	0	alignment_overlap=9	coverage_minus=2	coverage_plus=1	flanking_left=251	flanking_right=251	frequency=3.474e-02	junction_possible_overlap_registers=225	key=CP009273__2661190__-1__CP009273__2662048__1__9____251__251__0__0	max_left=109	max_left_minus=109	max_left_plus=64	max_min_left=109	max_min_left_minus=109	max_min_left_plus=64	max_min_right=16	max_min_right_minus=16	max_min_right_plus=0	max_pos_hash_score=452	max_right=120	max_right_minus=120	max_right_plus=120	neg_log10_pos_hash_p_value=10.5	new_junction_coverage=0.03	new_junction_read_count=3	polymorphism_frequency=3.474e-02	pos_hash_score=3	prediction=polymorphism	reject=COVERAGE_EVENNESS_SKEW,FREQUENCY_CUTOFF	side_1_annotate_key=gene	side_1_continuation=0	side_1_coverage=0.76	side_1_overlap=9	side_1_possible_overlap_registers=234	side_1_read_count=86	side_1_redundant=0	side_2_annotate_key=gene	side_2_continuation=0	side_2_coverage=0.78	side_2_overlap=0	side_2_possible_overlap_registers=225	side_2_read_count=84	side_2_redundant=0	total_non_overlap_reads=3
JC	523	.	CP009273	2669810	-1	CP009273	2670426	1	0	alignment_overlap=9	coverage_minus=3	coverage_plus=2	flanking_left=251	flanking_right=251	frequency=5.026e-02	junction_possible_overlap_registers=225	key=CP009273__2669810__-1__CP009273__2670417__1__9____251__251__0__0	max_left=73	max_left_minus=73	max_left_plus=71	max_min_left=72	max_min_left_minus=72	max_min_left_plus=71	max_min_right=59	max_min_right_minus=59	max_min_right_plus=0	max_pos_hash_score=452	max_right=137	max_right_minus=135	max_right_plus=137	neg_log10_pos_hash_p_value=9.9	new_junction_coverage=0.05	new_junction_read_count=5	polymorphism_frequency=5.026e-02	pos_hash_score=4	prediction=polymorphism	reject=COVERAGE_EVENNESS_SKEW,FREQUENCY_CUTOFF	side_1_annotate_key=gene	side_1_continuation=0	side_1_coverage=0.70	side_1_overlap=9	side_1_possible_overlap_registers=234	side_1_read_count=79	side_1_redundant=0	side_2_annotate_key=gene	side_2_continuation=0	side_2_coverage=1.04	side_2_overlap=0	side_2_possible_overlap_registers=225	side_2_read_count=113	side_2_redundant=0	total_non_overlap_reads=5
JC	524	.	CP009273	2681073	-1	CP009273	2682054	1	0	alignment_overlap=10	coverage_minus=2	coverage_plus=1	flanking_left=251	flanking_right=251	frequency=3.071e-02	junction_possible_overlap_registers=224	key=CP009273__2681073__-1__CP009273__2682044__1__10____251__251__0__0	max_left=78	max_left_minus=78	max_left_plus=20	max_min_left=20	max_min_left_minus=0	max_min_left_plus=20	max_min_right=19	max_min_right_minus=19	max_min_right_plus=0	max_pos_hash_score=450	max_right=35	max_right_minus=19	max_right_plus=35	neg_log10_pos_hash_p_value=10.5	new_junction_coverage=0.03	new_junction_read_count=3	polymorphism_frequency=3.071e-02	pos_hash_score=3	prediction=polymorphism	reject=COVERAGE_EVENNESS_SKEW,FREQUENCY_CUTOFF	side_1_annotate_key=gene	side_1_continuation=0	side_1_coverage=0.96	side_1_overlap=10	side_1_possible_overlap_registers=234	side_1_read_count=108	side_1_redundant=0	side_2_annotate_key=gene	side_2_continuation=0	side_2_coverage=0.80	side_2_overlap=0	side_2_possible_overlap_registers=224	side_2_read_count=86	side_2_redundant=0	total_non_overlap_reads=3
JC	525	.	CP009273	2755932	-1	CP009273	2756755	1	0	alignment_overlap=9	coverage_minus=4	coverage_plus=2	flanking_left=251	flanking_right=251	frequency=8.273e-02	junction_possible_overlap_registers=225	key=CP009273__2755932__-1__CP009273__2756746__1__9____251__251__0__0	max_left=136	max_left_minus=136	max_left_plus=93	max_min_left=93	max_min_left_minus=64	max_min_left_plus=93	max_min_right=106	max_min_right_minus=106	max_min_right_plus=0	max_pos_hash_score=452	max_right=149	max_right_minus=106	max_right_plus=149	neg_log10_pos_hash_p_value=8.7	new_junction_coverage=0.08	new_junction_read_count=9	polymorphism_frequency=8.273e-02	pos_hash_score=6	prediction=polymorphism	reject=COVERAGE_EVENNESS_SKEW,FREQUENCY_CUTOFF	side_1_annotate_key=gene	side_1_continuation=0	side_1_coverage=0.79	side_1_overlap=9	side_1_possible_overlap_registers=234	side_1_read_count=89	side_1_redundant=0	side_2_annotate_key=gene	side_2_continuation=0	side_2_coverage=1.05	side_2_overlap=0	side_2_possible_overlap_registers=225	side_2_read_count=114	side_2_redundant=0	total_non_overlap_reads=6
JC	526	.	CP009273	2775152	-1	CP009273	2775776	1	0	alignment_overlap=10	coverage_minus=3	coverage_plus=1	flanking_left=251	flanking_right=251	frequency=2.414e-02	junction_possible_overlap_registers=224	key=CP009273__2775152__-1__CP009273__2775766__1__10____251__251__0__0	max_left=200	max_left_minus=200	max_left_plus=112	max_min_left=112	max_min_left_minus=70	max_min_left_plus=112	max_min_right=108	max_min_right_minus=108	max_min_right_plus=0	max_pos_hash_score=450	max_right=169	max_right_minus=169	max_right_plus=129	neg_log10_pos_hash_p_value=9.8	new_junction_coverage=0.04	new_junction_read_count=4	polymorphism_frequency=2.414e-02	pos_hash_score=4	prediction=polymorphism	reject=COVERAGE_EVENNESS_SKEW,FREQUENCY_CUTOFF	side_1_annotate_key=gene	side_1_continuation=0	side_1_coverage=1.58	side_1_overlap=10	side_1_possible_overlap_registers=234	side_1_read_count=178	side_1_redundant=0	side_2_annotate_key=gene	side_2_continuation=0	side_2_coverage=1.42	side_2_overlap=0	side_2_possible_overlap_registers=224	side_2_read_count=153	side_2_redundant=0	total_non_overlap_reads=4
JC	527	.	CP009273	2786830	-1	CP009273	2787564	1	0	alignment_overlap=9	coverage_minus=1	coverage_plus=5	flanking_left=251	flanking_right=251	frequency=6.179e-02	junction_possible_overlap_registers=225	key=CP009273__2786830__-1__CP009273__2787555__1__9____251__251__0__0	max_left=62	max_left_minus=47	max_left_plus=62	max_min_left=53	max_min_left_minus=47	max_min_left_plus=53	max_min_right=59	max_min_right_minus=0	max_min_right_plus=59	max_pos_hash_score=452	max_right=70	max_right_minus=70	max_right_plus=70	neg_log10_pos_hash_p_value=9.3	new_junction_coverage=0.06	new_junction_read_count=6	polymorphism_frequency=6.179e-02	pos_hash_score=5	prediction=polymorphism	reject=COVERAGE_EVENNESS_SKEW,FREQUENCY_CUTOFF	side_1_annotate_key=gene	side_1_continuation=0	side_1_coverage=0.88	side_1_overlap=9	side_1_possible_overlap_registers=234	side_1_read_count=99	side_1_redundant=0	side_2_annotate_key=gene	side_2_continuation=0	side_2_coverage=0.80	side_2_overlap=0	side_2_possible_overlap_registers=225	side_2_read_count=87	side_2_redundant=0	total_non_overlap_reads=6
JC	528	.	CP009273	2790201	-1	CP009273	2790935	1	0	alignment_overlap=9	coverage_minus=2	coverage_plus=1	flanking_left=251	flanking_right=251	frequency=3.348e-02	junction_possible_overlap_registers=225	key=CP009273__2790201__-1__CP009273__2790926__1__9____251__251__0__0	max_left=170	max_left_minus=170	max_left_plus=40	max_min_left=50	max_min_left_minus=50	max_min_left_plus=40	max_min_right=3	max_min_right_minus=3	max_min_right_plus=0	max_pos_hash_score=452	max_right=131	max_right_minus=131	max_right_plus=131	neg_log10_pos_hash_p_value=10.5	new_junction_coverage=0.04	new_junction_read_count=4	polymorphism_frequency=3.348e-02	pos_hash_score=3	prediction=polymorphism	reject=COVERAGE_EVENNESS_SKEW,FREQUENCY_CUTOFF	side_1_annotate_key=gene	side_1_continuation=0	side_1_coverage=0.94	side_1_overlap=9	side_1_possible_overlap_registers=234	side_1_read_count=106	side_1_redundant=0	side_2_annotate_key=gene	side_2_continuation=0	side_2_coverage=1.19	side_2_overlap=0	side_2_possible_overlap_registers=225	side_2_read_count=129	side_2_redundant=0	total_non_overlap_reads=3
JC	529	.	CP009273	2794480	-1	CP009273	2795326	1	0	alignment_overlap=11	coverage_minus=4	coverage_plus=0	flanking_left=251	flanking_right=251	frequency=3.486e-02	junction_possible_overlap_registers=223	key=CP009273__2794480__-1__CP009273__2795315__1__11____251__251__0__0	max_left=66	max_left_minus=66	max_left_plus=0	max_min_left=57	max_min_left_minus=57	max_min_left_plus=0	max_min_right=54	max_min_right_minus=54	max_min_right_plus=0	max_pos_hash_score=448	max_right=220	max_right_minus=220	max_right_plus=0	neg_log10_pos_hash_p_value=10.5	new_junction_coverage=0.04	new_junction_read_count=4	polymorphism_frequency=3.486e-02	pos_hash_score=3	prediction=polymorphism	reject=COVERAGE_EVENNESS_SKEW,FREQUENCY_CUTOFF	side_1_annotate_key=gene	side_1_continuation=0	side_1_coverage=1.04	side_1_overlap=11	side_1_possible_overlap_registers=234	side_1_read_count=117	side_1_redundant=0	side_2_annotate_key=gene	side_2_continuation=0	side_2_coverage=1.03	side_2_overlap=0	side_2_possible_overlap_registers=223	side_2_read_count=110	side_2_redundant=0	total_non_overlap_reads=4
JC	530	.	CP009273	2801474	-1	CP009273	2802040	1	0	alignment_overlap=11	coverage_minus=2	coverage_plus=1	flanking_left=251	flanking_right=251	frequency=3.806e-02	junction_possible_overlap_registers=223	key=CP009273__2801474__-1__CP009273__2802029__1__11____251__251__0__0	max_left=103	max_left_minus=103	max_left_plus=27	max_min_left=27	max_min_left_minus=0	max_min_left_plus=27	max_min_right=50	max_min_right_minus=50	max_min_right_plus=0	max_pos_hash_score=448	max_right=65	max_right_minus=50	max_right_plus=65	neg_log10_pos_hash_p_value=10.5	new_junction_coverage=0.04	new_junction_read_count=4	polymorphism_frequency=3.806e-02	pos_hash_score=3	prediction=polymorphism	reject=COVERAGE_EVENNESS_SKEW,FREQUENCY_CUTOFF	side_1_annotate_key=gene	side_1_continuation=0	side_1_coverage=1.10	side_1_overlap=11	side_1_possible_overlap_registers=234	side_1_read_count=124	side_1_redundant=0	side_2_annotate_key=gene	side_2_continuation=0	side_2_coverage=0.78	side_2_overlap=0	side_2_possible_overlap_registers=223	side_2_read_count=84	side_2_redundant=0	total_non_overlap_reads=3
JC	531	.	CP009273	2834496	-1	CP009273	2835387	1	0	alignment_overlap=11	coverage_minus=4	coverage_plus=7	flanking_left=251	flanking_right=251	frequency=1.406e-01	junction_possible_overlap_registers=223	key=CP009273__2834496__-1__CP009273__2835376__1__11____251__251__0__0	max_left=180	max_left_minus=163	max_left_plus=180	max_min_left=69	max_min_left_minus=13	max_min_left_plus=69	max_min_right=109	max_min_right_minus=109	max_min_right_plus=59	max_pos_hash_score=448	max_right=233	max_right_minus=109	max_right_plus=233	neg_log10_pos_hash_p_value=6.6	new_junction_coverage=0.14	new_junction_read_count=15	polymorphism_frequency=1.406e-01	pos_hash_score=11	prediction=polymorphism	reject=COVERAGE_EVENNESS_SKEW,FREQUENCY_CUTOFF	side_1_annotate_key=gene	side_1_continuation=0	side_1_coverage=0.69	side_1_overlap=11	side_1_possible_overlap_registers=234	side_1_read_count=78	side_1_redundant=0	side_2_annotate_key=gene	side_2_continuation=0	side_2_coverage=1.02	side_2_overlap=0	side_2_possible_overlap_registers=223	side_2_read_count=109	side_2_redundant=0	total_non_overlap_reads=11
JC	532	.	CP009273	2835303	-1	CP009273	2836742	1	0	alignment_overlap=15	coverage_minus=1	coverage_plus=2	flanking_left=251	flanking_right=251	frequency=3.636e-02	junction_possible_overlap_registers=219	key=CP009273__2835303__-1__CP009273__2836727__1__15____251__251__0__0	max_left=116	max_left_minus=103	max_left_plus=116	max_min_left=0	max_min_left_minus=0	max_min_left_plus=0	max_min_right=60	max_min_right_minus=39	max_min_right_plus=60	max_pos_hash_score=440	max_right=60	max_right_minus=39	max_right_plus=60	neg_log10_pos_hash_p_value=10.3	new_junction_coverage=0.04	new_junction_read_count=4	polymorphism_frequency=3.636e-02	pos_hash_score=3	prediction=polymorphism	reject=COVERAGE_EVENNESS_SKEW,FREQUENCY_CUTOFF	side_1_annotate_key=gene	side_1_continuation=0	side_1_coverage=0.97	side_1_overlap=15	side_1_possible_overlap_registers=234	side_1_read_count=109	side_1_redundant=0	side_2_annotate_key=gene	side_2_continuation=0	side_2_coverage=1.04	side_2_overlap=0	side_2_possible_overlap_registers=219	side_2_read_count=110	side_2_redundant=0	total_non_overlap_reads=3
JC	533	.	CP009273	2847220	-1	CP009273	2848290	1	0	alignment_overlap=9	coverage_minus=2	coverage_plus=1	flanking_left=251	flanking_right=251	frequency=3.178e-02	junction_possible_overlap_registers=225	key=CP009273__2847220__-1__CP009273__2848281__1__9____251__251__0__0	max_left=97	max_left_minus=97	max_left_plus=41	max_min_left=97	max_min_left_minus=97	max_min_left_plus=41	max_min_right=0	max_min_right_minus=0	max_min_right_plus=0	max_pos_hash_score=452	max_right=144	max_right_minus=144	max_right_plus=143	neg_log10_pos_hash_p_value=10.5	new_junction_coverage=0.03	new_junction_read_count=3	polymorphism_frequency=3.178e-02	pos_hash_score=3	prediction=polymorphism	reject=COVERAGE_EVENNESS_SKEW,FREQUENCY_CUTOFF	side_1_annotate_key=gene	side_1_continuation=0	side_1_coverage=0.75	side_1_overlap=9	side_1_possible_overlap_registers=234	side_1_read_count=84	side_1_redundant=0	side_2_annotate_key=gene	side_2_continuation=0	side_2_coverage=0.94	side_2_overlap=0	side_2_possible_overlap_registers=225	side_2_read_count=102	side_2_redundant=0	total_non_overlap_reads=3
JC	534	.	CP009273	2863849	-1	CP009273	2864689	1	0	alignment_overlap=4	coverage_minus=1	coverage_plus=2	flanking_left=251	flanking_right=251	frequency=3.274e-02	junction_possible_overlap_registers=230	key=CP009273__2863849__-1__CP009273__2864685__1__4____251__251__0__0	max_left=52	max_left_minus=52	max_left_plus=52	max_min_left=52	max_min_left_minus=52	max_min_left_plus=52	max_min_right=0	max_min_right_minus=0	max_min_right_plus=0	max_pos_hash_score=462	max_right=146	max_right_minus=74	max_right_plus=146	neg_log10_pos_hash_p_value=10.6	new_junction_coverage=0.03	new_junction_read_count=3	polymorphism_frequency=3.274e-02	pos_hash_score=3	prediction=polymorphism	reject=COVERAGE_EVENNESS_SKEW,FREQUENCY_CUTOFF	side_1_annotate_key=gene	side_1_continuation=0	side_1_coverage=0.90	side_1_overlap=4	side_1_possible_overlap_registers=234	side_1_read_count=101	side_1_redundant=0	side_2_annotate_key=gene	side_2_continuation=0	side_2_coverage=0.71	side_2_overlap=0	side_2_possible_overlap_registers=230	side_2_read_count=78	side_2_redundant=0	total_non_overlap_reads=3
JC	535	.	CP009273	2871151	-1	CP009273	2871825	1	0	alignment_overlap=19	coverage_minus=6	coverage_plus=2	flanking_left=251	flanking_right=251	frequency=1.519e-01	junction_possible_overlap_registers=215	key=CP009273__2871151__-1__CP009273__2871806__1__19____251__251__0__0	max_left=208	max_left_minus=208	max_left_plus=97	max_min_left=97	max_min_left_minus=0	max_min_left_plus=97	max_min_right=72	max_min_right_minus=72	max_min_right_plus=0	max_pos_hash_score=432	max_right=159	max_right_minus=72	max_right_plus=159	neg_log10_pos_hash_p_value=8.0	new_junction_coverage=0.09	new_junction_read_count=9	polymorphism_frequency=1.519e-01	pos_hash_score=7	prediction=polymorphism	reject=COVERAGE_EVENNESS_SKEW,FREQUENCY_CUTOFF	side_1_annotate_key=gene	side_1_continuation=0	side_1_coverage=0.49	side_1_overlap=19	side_1_possible_overlap_registers=234	side_1_read_count=55	side_1_redundant=0	side_2_annotate_key=gene	side_2_continuation=0	side_2_coverage=0.48	side_2_overlap=0	side_2_possible_overlap_registers=215	side_2_read_count=50	side_2_redundant=0	total_non_overlap_reads=8
JC	536	.	CP009273	2911147	-1	CP009273	2911908	1	0	alignment_overlap=9	coverage_minus=1	coverage_plus=2	flanking_left=251	flanking_right=251	frequency=3.693e-02	junction_possible_overlap_registers=225	key=CP009273__2911147__-1__CP009273__2911899__1__9____251__251__0__0	max_left=99	max_left_minus=99	max_left_plus=39	max_min_left=3	max_min_left_minus=0	max_min_left_plus=3	max_min_right=35	max_min_right_minus=35	max_min_right_plus=35	max_pos_hash_score=452	max_right=186	max_right_minus=35	max_right_plus=186	neg_log10_pos_hash_p_value=10.5	new_junction_coverage=0.04	new_junction_read_count=4	polymorphism_frequency=3.693e-02	pos_hash_score=3	prediction=polymorphism	reject=COVERAGE_EVENNESS_SKEW,FREQUENCY_CUTOFF	side_1_annotate_key=gene	side_1_continuation=0	side_1_coverage=1.00	side_1_overlap=9	side_1_possible_overlap_registers=234	side_1_read_count=113	side_1_redundant=0	side_2_annotate_key=gene	side_2_continuation=0	side_2_coverage=0.92	side_2_overlap=0	side_2_possible_overlap_registers=225	side_2_read_count=100	side_2_redundant=0	total_non_overlap_reads=3
JC	537	.	CP009273	2912176	-1	CP009273	2912859	1	0	alignment_overlap=9	coverage_minus=3	coverage_plus=2	flanking_left=251	flanking_right=251	frequency=4.595e-02	junction_possible_overlap_registers=225	key=CP009273__2912176__-1__CP009273__2912850__1__9____251__251__0__0	max_left=199	max_left_minus=199	max_left_plus=135	max_min_left=6	max_min_left_minus=0	max_min_left_plus=6	max_min_right=45	max_min_right_minus=45	max_min_right_plus=45	max_pos_hash_score=452	max_right=127	max_right_minus=45	max_right_plus=127	neg_log10_pos_hash_p_value=9.3	new_junction_coverage=0.05	new_junction_read_count=5	polymorphism_frequency=4.595e-02	pos_hash_score=5	prediction=polymorphism	reject=COVERAGE_EVENNESS_SKEW,FREQUENCY_CUTOFF	side_1_annotate_key=gene	side_1_continuation=0	side_1_coverage=1.01	side_1_overlap=9	side_1_possible_overlap_registers=234	side_1_read_count=114	side_1_redundant=0	side_2_annotate_key=gene	side_2_continuation=0	side_2_coverage=0.91	side_2_overlap=0	side_2_possible_overlap_registers=225	side_2_read_count=98	side_2_redundant=0	total_non_overlap_reads=5
JC	538	.	CP009273	2913154	-1	CP009273	2914311	1	0	alignment_overlap=10	coverage_minus=2	coverage_plus=2	flanking_left=251	flanking_right=251	frequency=3.881e-02	junction_possible_overlap_registers=224	key=CP009273__2913154__-1__CP009273__2914301__1__10____251__251__0__0	max_left=153	max_left_minus=153	max_left_plus=153	max_min_left=31	max_min_left_minus=0	max_min_left_plus=31	max_min_right=51	max_min_right_minus=51	max_min_right_plus=44	max_pos_hash_score=450	max_right=51	max_right_minus=51	max_right_plus=51	neg_log10_pos_hash_p_value=9.8	new_junction_coverage=0.04	new_junction_read_count=4	polymorphism_frequency=3.881e-02	pos_hash_score=4	prediction=polymorphism	reject=COVERAGE_EVENNESS_SKEW,FREQUENCY_CUTOFF	side_1_annotate_key=gene	side_1_continuation=0	side_1_coverage=0.80	side_1_overlap=10	side_1_possible_overlap_registers=234	side_1_read_count=90	side_1_redundant=0	side_2_annotate_key=gene	side_2_continuation=0	side_2_coverage=1.04	side_2_overlap=0	side_2_possible_overlap_registers=224	side_2_read_count=112	side_2_redundant=0	total_non_overlap_reads=4
JC	539	.	CP009273	2950825	-1	CP009273	2951879	1	0	alignment_overlap=11	coverage_minus=3	coverage_plus=2	flanking_left=251	flanking_right=251	frequency=5.313e-02	junction_possible_overlap_registers=223	key=CP009273__2950825__-1__CP009273__2951868__1__11____251__251__0__0	max_left=93	max_left_minus=93	max_left_plus=92	max_min_left=1	max_min_left_minus=0	max_min_left_plus=1	max_min_right=55	max_min_right_minus=55	max_min_right_plus=55	max_pos_hash_score=448	max_right=119	max_right_minus=55	max_right_plus=119	neg_log10_pos_hash_p_value=9.2	new_junction_coverage=0.06	new_junction_read_count=6	polymorphism_frequency=5.313e-02	pos_hash_score=5	prediction=polymorphism	reject=COVERAGE_EVENNESS_SKEW,FREQUENCY_CUTOFF	side_1_annotate_key=gene	side_1_continuation=0	side_1_coverage=0.97	side_1_overlap=11	side_1_possible_overlap_registers=234	side_1_read_count=109	side_1_redundant=0	side_2_annotate_key=gene	side_2_continuation=0	side_2_coverage=1.03	side_2_overlap=0	side_2_possible_overlap_registers=223	side_2_read_count=110	side_2_redundant=0	total_non_overlap_reads=5
JC	540	.	CP009273	3013167	-1	CP009273	3014163	1	0	alignment_overlap=13	coverage_minus=4	coverage_plus=4	flanking_left=251	flanking_right=251	frequency=7.822e-02	junction_possible_overlap_registers=221	key=CP009273__3013167__-1__CP009273__3014150__1__13____251__251__0__0	max_left=229	max_left_minus=229	max_left_plus=225	max_min_left=0	max_min_left_minus=0	max_min_left_plus=0	max_min_right=34	max_min_right_minus=34	max_min_right_plus=34	max_pos_hash_score=444	max_right=34	max_right_minus=34	max_right_plus=34	neg_log10_pos_hash_p_value=7.7	new_junction_coverage=0.08	new_junction_read_count=8	polymorphism_frequency=7.822e-02	pos_hash_score=8	prediction=polymorphism	reject=COVERAGE_EVENNESS_SKEW,FREQUENCY_CUTOFF	side_1_annotate_key=gene	side_1_continuation=0	side_1_coverage=0.87	side_1_overlap=13	side_1_possible_overlap_registers=234	side_1_read_count=98	side_1_redundant=0	side_2_annotate_key=gene	side_2_continuation=0	side_2_coverage=0.90	side_2_overlap=0	side_2_possible_overlap_registers=221	side_2_read_count=96	side_2_redundant=0	total_non_overlap_reads=8
JC	541	.	CP009273	3028519	-1	CP009273	3029486	1	0	alignment_overlap=8	coverage_minus=2	coverage_plus=1	flanking_left=251	flanking_right=251	frequency=2.684e-02	junction_possible_overlap_registers=226	key=CP009273__3028519__-1__CP009273__3029478__1__8____251__251__0__0	max_left=225	max_left_minus=225	max_left_plus=56	max_min_left=56	max_min_left_minus=0	max_min_left_plus=56	max_min_right=102	max_min_right_minus=102	max_min_right_plus=0	max_pos_hash_score=454	max_right=102	max_right_minus=102	max_right_plus=102	neg_log10_pos_hash_p_value=10.5	new_junction_coverage=0.03	new_junction_read_count=3	polymorphism_frequency=2.684e-02	pos_hash_score=3	prediction=polymorphism	reject=COVERAGE_EVENNESS_SKEW,FREQUENCY_CUTOFF	side_1_annotate_key=gene	side_1_continuation=0	side_1_coverage=0.91	side_1_overlap=8	side_1_possible_overlap_registers=234	side_1_read_count=102	side_1_redundant=0	side_2_annotate_key=gene	side_2_continuation=0	side_2_coverage=1.09	side_2_overlap=0	side_2_possible_overlap_registers=226	side_2_read_count=119	side_2_redundant=0	total_non_overlap_reads=3
JC	542	.	CP009273	3037098	-1	CP009273	3038002	1	0	alignment_overlap=10	coverage_minus=1	coverage_plus=3	flanking_left=251	flanking_right=251	frequency=3.681e-02	junction_possible_overlap_registers=224	key=CP009273__3037098__-1__CP009273__3037992__1__10____251__251__0__0	max_left=93	max_left_minus=78	max_left_plus=93	max_min_left=78	max_min_left_minus=78	max_min_left_plus=78	max_min_right=64	max_min_right_minus=0	max_min_right_plus=64	max_pos_hash_score=450	max_right=91	max_right_minus=91	max_right_plus=91	neg_log10_pos_hash_p_value=9.8	new_junction_coverage=0.05	new_junction_read_count=5	polymorphism_frequency=3.681e-02	pos_hash_score=4	prediction=polymorphism	reject=COVERAGE_EVENNESS_SKEW,FREQUENCY_CUTOFF	side_1_annotate_key=gene	side_1_continuation=0	side_1_coverage=1.10	side_1_overlap=10	side_1_possible_overlap_registers=234	side_1_read_count=124	side_1_redundant=0	side_2_annotate_key=gene	side_2_continuation=0	side_2_coverage=1.33	side_2_overlap=0	side_2_possible_overlap_registers=224	side_2_read_count=143	side_2_redundant=0	total_non_overlap_reads=4
JC	543	.	CP009273	3051344	-1	CP009273	3052403	1	0	alignment_overlap=8	coverage_minus=2	coverage_plus=1	flanking_left=251	flanking_right=251	frequency=2.263e-02	junction_possible_overlap_registers=226	key=CP009273__3051344__-1__CP009273__3052395__1__8____251__251__0__0	max_left=68	max_left_minus=68	max_left_plus=52	max_min_left=52	max_min_left_minus=0	max_min_left_plus=52	max_min_right=29	max_min_right_minus=29	max_min_right_plus=0	max_pos_hash_score=454	max_right=59	max_right_minus=29	max_right_plus=59	neg_log10_pos_hash_p_value=10.5	new_junction_coverage=0.03	new_junction_read_count=3	polymorphism_frequency=2.263e-02	pos_hash_score=3	prediction=polymorphism	reject=COVERAGE_EVENNESS_SKEW,FREQUENCY_CUTOFF	side_1_annotate_key=gene	side_1_continuation=0	side_1_coverage=1.28	side_1_overlap=8	side_1_possible_overlap_registers=234	side_1_read_count=144	side_1_redundant=0	side_2_annotate_key=gene	side_2_continuation=0	side_2_coverage=1.10	side_2_overlap=0	side_2_possible_overlap_registers=226	side_2_read_count=120	side_2_redundant=0	total_non_overlap_reads=3
JC	544	.	CP009273	3056642	-1	CP009273	3057577	1	0	alignment_overlap=8	coverage_minus=1	coverage_plus=3	flanking_left=251	flanking_right=251	frequency=3.285e-02	junction_possible_overlap_registers=226	key=CP009273__3056642__-1__CP009273__3057569__1__8____251__251__0__0	max_left=239	max_left_minus=31	max_left_plus=239	max_min_left=21	max_min_left_minus=0	max_min_left_plus=21	max_min_right=25	max_min_right_minus=25	max_min_right_plus=25	max_pos_hash_score=454	max_right=95	max_right_minus=25	max_right_plus=95	neg_log10_pos_hash_p_value=9.9	new_junction_coverage=0.04	new_junction_read_count=4	polymorphism_frequency=3.285e-02	pos_hash_score=4	prediction=polymorphism	reject=COVERAGE_EVENNESS_SKEW,FREQUENCY_CUTOFF	side_1_annotate_key=gene	side_1_continuation=0	side_1_coverage=0.91	side_1_overlap=8	side_1_possible_overlap_registers=234	side_1_read_count=102	side_1_redundant=0	side_2_annotate_key=gene	side_2_continuation=0	side_2_coverage=1.26	side_2_overlap=0	side_2_possible_overlap_registers=226	side_2_read_count=137	side_2_redundant=0	total_non_overlap_reads=4
JC	545	.	CP009273	3094391	-1	CP009273	3094392	1	-3	alignment_overlap=-3	coverage_minus=29	coverage_plus=51	flanking_left=251	flanking_right=251	frequency=1	junction_possible_overlap_registers=231	key=CP009273__3094391__-1__CP009273__3094392__1__-3__CCC__251__251__0__0	max_left=242	max_left_minus=237	max_left_plus=242	max_min_left=105	max_min_left_minus=96	max_min_left_plus=105	max_min_right=121	max_min_right_minus=108	max_min_right_plus=121	max_pos_hash_score=450	max_right=243	max_right_minus=243	max_right_plus=227	neg_log10_pos_hash_p_value=0.6	new_junction_coverage=0.73	new_junction_read_count=81	polymorphism_frequency=9.642e-01	pos_hash_score=56	prediction=consensus	side_1_annotate_key=gene	side_1_continuation=7	side_1_coverage=0.03	side_1_overlap=0	side_1_possible_overlap_registers=227	side_1_read_count=3	side_1_redundant=0	side_2_annotate_key=gene	side_2_continuation=0	side_2_coverage=0.03	side_2_overlap=0	side_2_possible_overlap_registers=234	side_2_read_count=3	side_2_redundant=0	total_non_overlap_reads=80	unique_read_sequence=CCC
JC	546	.	CP009273	3101118	-1	CP009273	3101836	1	0	alignment_overlap=9	coverage_minus=2	coverage_plus=1	flanking_left=251	flanking_right=251	frequency=2.753e-02	junction_possible_overlap_registers=225	key=CP009273__3101118__-1__CP009273__3101827__1__9____251__251__0__0	max_left=72	max_left_minus=72	max_left_plus=72	max_min_left=0	max_min_left_minus=0	max_min_left_plus=0	max_min_right=36	max_min_right_minus=36	max_min_right_plus=36	max_pos_hash_score=452	max_right=36	max_right_minus=36	max_right_plus=36	neg_log10_pos_hash_p_value=10.5	new_junction_coverage=0.03	new_junction_read_count=3	polymorphism_frequency=2.753e-02	pos_hash_score=3	prediction=polymorphism	reject=COVERAGE_EVENNESS_SKEW,FREQUENCY_CUTOFF	side_1_annotate_key=gene	side_1_continuation=0	side_1_coverage=0.93	side_1_overlap=9	side_1_possible_overlap_registers=234	side_1_read_count=105	side_1_redundant=0	side_2_annotate_key=gene	side_2_continuation=0	side_2_coverage=1.03	side_2_overlap=0	side_2_possible_overlap_registers=225	side_2_read_count=111	side_2_redundant=0	total_non_overlap_reads=3
JC	547	.	CP009273	3135452	-1	CP009273	3136511	1	0	alignment_overlap=10	coverage_minus=3	coverage_plus=4	flanking_left=251	flanking_right=251	frequency=9.497e-02	junction_possible_overlap_registers=224	key=CP009273__3135452__-1__CP009273__3136501__1__10____251__251__0__0	max_left=108	max_left_minus=50	max_left_plus=108	max_min_left=50	max_min_left_minus=50	max_min_left_plus=30	max_min_right=43	max_min_right_minus=19	max_min_right_plus=43	max_pos_hash_score=450	max_right=217	max_right_minus=217	max_right_plus=217	neg_log10_pos_hash_p_value=8.7	new_junction_coverage=0.10	new_junction_read_count=11	polymorphism_frequency=9.497e-02	pos_hash_score=6	prediction=polymorphism	reject=COVERAGE_EVENNESS_SKEW,FREQUENCY_CUTOFF	side_1_annotate_key=gene	side_1_continuation=0	side_1_coverage=1.11	side_1_overlap=10	side_1_possible_overlap_registers=234	side_1_read_count=125	side_1_redundant=0	side_2_annotate_key=gene	side_2_continuation=0	side_2_coverage=0.84	side_2_overlap=0	side_2_possible_overlap_registers=224	side_2_read_count=90	side_2_redundant=0	total_non_overlap_reads=7
JC	548	.	CP009273	3153070	-1	CP009273	3153730	1	0	alignment_overlap=10	coverage_minus=7	coverage_plus=4	flanking_left=251	flanking_right=251	frequency=8.706e-02	junction_possible_overlap_registers=224	key=CP009273__3153070__-1__CP009273__3153720__1__10____251__251__0__0	max_left=231	max_left_minus=231	max_left_plus=100	max_min_left=100	max_min_left_minus=0	max_min_left_plus=100	max_min_right=43	max_min_right_minus=43	max_min_right_plus=0	max_pos_hash_score=450	max_right=141	max_right_minus=43	max_right_plus=141	neg_log10_pos_hash_p_value=6.6	new_junction_coverage=0.10	new_junction_read_count=11	polymorphism_frequency=8.706e-02	pos_hash_score=11	prediction=polymorphism	reject=COVERAGE_EVENNESS_SKEW,FREQUENCY_CUTOFF	side_1_annotate_key=gene	side_1_continuation=0	side_1_coverage=1.10	side_1_overlap=10	side_1_possible_overlap_registers=234	side_1_read_count=124	side_1_redundant=0	side_2_annotate_key=gene	side_2_continuation=0	side_2_coverage=1.04	side_2_overlap=0	side_2_possible_overlap_registers=224	side_2_read_count=112	side_2_redundant=0	total_non_overlap_reads=11
JC	549	.	CP009273	3202631	-1	CP009273	3203866	1	0	alignment_overlap=12	coverage_minus=2	coverage_plus=2	flanking_left=251	flanking_right=251	frequency=4.302e-02	junction_possible_overlap_registers=222	key=CP009273__3202631__-1__CP009273__3203854__1__12____251__251__0__0	max_left=140	max_left_minus=140	max_left_plus=127	max_min_left=25	max_min_left_minus=0	max_min_left_plus=25	max_min_right=99	max_min_right_minus=99	max_min_right_plus=98	max_pos_hash_score=446	max_right=146	max_right_minus=99	max_right_plus=146	neg_log10_pos_hash_p_value=10.4	new_junction_coverage=0.04	new_junction_read_count=4	polymorphism_frequency=4.302e-02	pos_hash_score=3	prediction=polymorphism	reject=COVERAGE_EVENNESS_SKEW,FREQUENCY_CUTOFF	side_1_annotate_key=gene	side_1_continuation=0	side_1_coverage=0.87	side_1_overlap=12	side_1_possible_overlap_registers=234	side_1_read_count=98	side_1_redundant=0	side_2_annotate_key=gene	side_2_continuation=0	side_2_coverage=0.80	side_2_overlap=0	side_2_possible_overlap_registers=222	side_2_read_count=85	side_2_redundant=0	total_non_overlap_reads=4
JC	550	.	CP009273	3210037	-1	CP009273	3210830	1	0	alignment_overlap=17	coverage_minus=2	coverage_plus=2	flanking_left=251	flanking_right=251	frequency=NA	junction_possible_overlap_registers=217	key=CP009273__3210037__-1__CP009273__3210813__1__17____251__251__0__0	max_left=210	max_left_minus=210	max_left_plus=206	max_min_left=52	max_min_left_minus=52	max_min_left_plus=51	max_min_right=28	max_min_right_minus=8	max_min_right_plus=28	max_pos_hash_score=436	max_right=92	max_right_minus=92	max_right_plus=92	neg_log10_pos_hash_p_value=9.6	new_junction_coverage=0.04	new_junction_read_count=4	polymorphism_frequency=NA	pos_hash_score=4	prediction=unknown	reject=COVERAGE_EVENNESS_SKEW	side_1_annotate_key=repeat	side_1_continuation=0	side_1_coverage=NA	side_1_overlap=17	side_1_read_count=NA	side_1_redundant=0	side_2_annotate_key=repeat	side_2_continuation=0	side_2_coverage=NA	side_2_overlap=0	side_2_possible_overlap_registers=NA	side_2_read_count=NA	side_2_redundant=0	total_non_overlap_reads=4
JC	551	.	CP009273	3217558	-1	CP009273	3218615	1	0	alignment_overlap=10	coverage_minus=3	coverage_plus=1	flanking_left=251	flanking_right=251	frequency=3.712e-02	junction_possible_overlap_registers=224	key=CP009273__3217558__-1__CP009273__3218605__1__10____251__251__0__0	max_left=202	max_left_minus=202	max_left_plus=70	max_min_left=70	max_min_left_minus=70	max_min_left_plus=70	max_min_right=103	max_min_right_minus=103	max_min_right_plus=0	max_pos_hash_score=450	max_right=146	max_right_minus=108	max_right_plus=146	neg_log10_pos_hash_p_value=9.8	new_junction_coverage=0.05	new_junction_read_count=5	polymorphism_frequency=3.712e-02	pos_hash_score=4	prediction=polymorphism	reject=COVERAGE_EVENNESS_SKEW,FREQUENCY_CUTOFF	side_1_annotate_key=gene	side_1_continuation=0	side_1_coverage=1.58	side_1_overlap=10	side_1_possible_overlap_registers=234	side_1_read_count=178	side_1_redundant=0	side_2_annotate_key=gene	side_2_continuation=0	side_2_coverage=0.83	side_2_overlap=0	side_2_possible_overlap_registers=224	side_2_read_count=89	side_2_redundant=0	total_non_overlap_reads=4
JC	552	.	CP009273	3243856	-1	CP009273	3244826	1	0	alignment_overlap=9	coverage_minus=2	coverage_plus=3	flanking_left=251	flanking_right=251	frequency=5.321e-02	junction_possible_overlap_registers=225	key=CP009273__3243856__-1__CP009273__3244817__1__9____251__251__0__0	max_left=35	max_left_minus=35	max_left_plus=19	max_min_left=32	max_min_left_minus=32	max_min_left_plus=19	max_min_right=30	max_min_right_minus=30	max_min_right_plus=0	max_pos_hash_score=452	max_right=133	max_right_minus=133	max_right_plus=133	neg_log10_pos_hash_p_value=9.9	new_junction_coverage=0.06	new_junction_read_count=6	polymorphism_frequency=5.321e-02	pos_hash_score=4	prediction=polymorphism	reject=COVERAGE_EVENNESS_SKEW,FREQUENCY_CUTOFF	side_1_annotate_key=gene	side_1_continuation=0	side_1_coverage=0.80	side_1_overlap=9	side_1_possible_overlap_registers=234	side_1_read_count=90	side_1_redundant=0	side_2_annotate_key=gene	side_2_continuation=0	side_2_coverage=1.17	side_2_overlap=0	side_2_possible_overlap_registers=225	side_2_read_count=127	side_2_redundant=0	total_non_overlap_reads=5
JC	553	.	CP009273	3324680	-1	CP009273	3325859	1	0	alignment_overlap=8	coverage_minus=1	coverage_plus=3	flanking_left=251	flanking_right=251	frequency=4.349e-02	junction_possible_overlap_registers=226	key=CP009273__3324680__-1__CP009273__3325851__1__8____251__251__0__0	max_left=132	max_left_minus=115	max_left_plus=132	max_min_left=98	max_min_left_minus=0	max_min_left_plus=98	max_min_right=111	max_min_right_minus=19	max_min_right_plus=111	max_pos_hash_score=454	max_right=145	max_right_minus=19	max_right_plus=145	neg_log10_pos_hash_p_value=9.9	new_junction_coverage=0.04	new_junction_read_count=4	polymorphism_frequency=4.349e-02	pos_hash_score=4	prediction=polymorphism	reject=COVERAGE_EVENNESS_SKEW,FREQUENCY_CUTOFF	side_1_annotate_key=gene	side_1_continuation=0	side_1_coverage=1.06	side_1_overlap=8	side_1_possible_overlap_registers=234	side_1_read_count=119	side_1_redundant=0	side_2_annotate_key=gene	side_2_continuation=0	side_2_coverage=0.56	side_2_overlap=0	side_2_possible_overlap_registers=226	side_2_read_count=61	side_2_redundant=0	total_non_overlap_reads=4
JC	554	.	CP009273	3361017	-1	CP009273	3362077	1	0	alignment_overlap=11	coverage_minus=3	coverage_plus=3	flanking_left=251	flanking_right=251	frequency=5.841e-02	junction_possible_overlap_registers=223	key=CP009273__3361017__-1__CP009273__3362066__1__11____251__251__0__0	max_left=151	max_left_minus=151	max_left_plus=151	max_min_left=109	max_min_left_minus=0	max_min_left_plus=109	max_min_right=101	max_min_right_minus=101	max_min_right_plus=22	max_pos_hash_score=448	max_right=174	max_right_minus=101	max_right_plus=174	neg_log10_pos_hash_p_value=9.2	new_junction_coverage=0.06	new_junction_read_count=6	polymorphism_frequency=5.841e-02	pos_hash_score=5	prediction=polymorphism	reject=COVERAGE_EVENNESS_SKEW,FREQUENCY_CUTOFF	side_1_annotate_key=gene	side_1_continuation=0	side_1_coverage=1.43	side_1_overlap=11	side_1_possible_overlap_registers=234	side_1_read_count=161	side_1_redundant=0	side_2_annotate_key=gene	side_2_continuation=0	side_2_coverage=0.37	side_2_overlap=0	side_2_possible_overlap_registers=223	side_2_read_count=40	side_2_redundant=0	total_non_overlap_reads=6
JC	555	.	CP009273	3363792	-1	CP009273	3364697	1	0	alignment_overlap=9	coverage_minus=2	coverage_plus=1	flanking_left=251	flanking_right=251	frequency=3.159e-02	junction_possible_overlap_registers=225	key=CP009273__3363792__-1__CP009273__3364688__1__9____251__251__0__0	max_left=98	max_left_minus=98	max_left_plus=56	max_min_left=0	max_min_left_minus=0	max_min_left_plus=0	max_min_right=73	max_min_right_minus=73	max_min_right_plus=21	max_pos_hash_score=452	max_right=73	max_right_minus=73	max_right_plus=21	neg_log10_pos_hash_p_value=10.5	new_junction_coverage=0.03	new_junction_read_count=3	polymorphism_frequency=3.159e-02	pos_hash_score=3	prediction=polymorphism	reject=COVERAGE_EVENNESS_SKEW,FREQUENCY_CUTOFF	side_1_annotate_key=gene	side_1_continuation=0	side_1_coverage=0.71	side_1_overlap=9	side_1_possible_overlap_registers=234	side_1_read_count=80	side_1_redundant=0	side_2_annotate_key=gene	side_2_continuation=0	side_2_coverage=0.99	side_2_overlap=0	side_2_possible_overlap_registers=225	side_2_read_count=107	side_2_redundant=0	total_non_overlap_reads=3
JC	556	.	CP009273	3365419	-1	CP009273	3366343	1	0	alignment_overlap=7	coverage_minus=1	coverage_plus=2	flanking_left=251	flanking_right=251	frequency=2.615e-02	junction_possible_overlap_registers=227	key=CP009273__3365419__-1__CP009273__3366336__1__7____251__251__0__0	max_left=198	max_left_minus=198	max_left_plus=133	max_min_left=113	max_min_left_minus=0	max_min_left_plus=113	max_min_right=60	max_min_right_minus=32	max_min_right_plus=60	max_pos_hash_score=456	max_right=131	max_right_minus=32	max_right_plus=131	neg_log10_pos_hash_p_value=10.6	new_junction_coverage=0.03	new_junction_read_count=3	polymorphism_frequency=2.615e-02	pos_hash_score=3	prediction=polymorphism	reject=COVERAGE_EVENNESS_SKEW,FREQUENCY_CUTOFF	side_1_annotate_key=gene	side_1_continuation=0	side_1_coverage=0.76	side_1_overlap=7	side_1_possible_overlap_registers=234	side_1_read_count=85	side_1_redundant=0	side_2_annotate_key=gene	side_2_continuation=0	side_2_coverage=1.29	side_2_overlap=0	side_2_possible_overlap_registers=227	side_2_read_count=141	side_2_redundant=0	total_non_overlap_reads=3
JC	557	.	CP009273	3367165	-1	CP009273	3367721	1	0	alignment_overlap=11	coverage_minus=3	coverage_plus=6	flanking_left=251	flanking_right=251	frequency=6.106e-02	junction_possible_overlap_registers=223	key=CP009273__3367165__-1__CP009273__3367710__1__11____251__251__0__0	max_left=163	max_left_minus=163	max_left_plus=150	max_min_left=106	max_min_left_minus=0	max_min_left_plus=106	max_min_right=90	max_min_right_minus=87	max_min_right_plus=90	max_pos_hash_score=448	max_right=209	max_right_minus=87	max_right_plus=209	neg_log10_pos_hash_p_value=7.3	new_junction_coverage=0.08	new_junction_read_count=9	polymorphism_frequency=6.106e-02	pos_hash_score=9	prediction=polymorphism	reject=COVERAGE_EVENNESS_SKEW,FREQUENCY_CUTOFF	side_1_annotate_key=gene	side_1_continuation=0	side_1_coverage=1.36	side_1_overlap=11	side_1_possible_overlap_registers=234	side_1_read_count=153	side_1_redundant=0	side_2_annotate_key=gene	side_2_continuation=0	side_2_coverage=1.22	side_2_overlap=0	side_2_possible_overlap_registers=223	side_2_read_count=131	side_2_redundant=0	total_non_overlap_reads=9
JC	558	.	CP009273	3373928	-1	CP009273	3375144	1	0	alignment_overlap=13	coverage_minus=1	coverage_plus=2	flanking_left=251	flanking_right=251	frequency=3.074e-02	junction_possible_overlap_registers=221	key=CP009273__3373928__-1__CP009273__3375131__1__13____251__251__0__0	max_left=70	max_left_minus=70	max_left_plus=70	max_min_left=1	max_min_left_minus=0	max_min_left_plus=1	max_min_right=43	max_min_right_minus=43	max_min_right_plus=43	max_pos_hash_score=444	max_right=43	max_right_minus=43	max_right_plus=43	neg_log10_pos_hash_p_value=10.4	new_junction_coverage=0.03	new_junction_read_count=3	polymorphism_frequency=3.074e-02	pos_hash_score=3	prediction=polymorphism	reject=COVERAGE_EVENNESS_SKEW,FREQUENCY_CUTOFF	side_1_annotate_key=gene	side_1_continuation=0	side_1_coverage=0.93	side_1_overlap=13	side_1_possible_overlap_registers=234	side_1_read_count=105	side_1_redundant=0	side_2_annotate_key=gene	side_2_continuation=0	side_2_coverage=0.85	side_2_overlap=0	side_2_possible_overlap_registers=221	side_2_read_count=90	side_2_redundant=0	total_non_overlap_reads=3
JC	559	.	CP009273	3376757	-1	CP009273	3377433	1	0	alignment_overlap=11	coverage_minus=3	coverage_plus=0	flanking_left=251	flanking_right=251	frequency=2.414e-02	junction_possible_overlap_registers=223	key=CP009273__3376757__-1__CP009273__3377422__1__11____251__251__0__0	max_left=69	max_left_minus=69	max_left_plus=0	max_min_left=63	max_min_left_minus=63	max_min_left_plus=0	max_min_right=2	max_min_right_minus=2	max_min_right_plus=0	max_pos_hash_score=448	max_right=89	max_right_minus=89	max_right_plus=0	neg_log10_pos_hash_p_value=10.5	new_junction_coverage=0.03	new_junction_read_count=3	polymorphism_frequency=2.414e-02	pos_hash_score=3	prediction=polymorphism	reject=COVERAGE_EVENNESS_SKEW,FREQUENCY_CUTOFF	side_1_annotate_key=gene	side_1_continuation=0	side_1_coverage=1.02	side_1_overlap=11	side_1_possible_overlap_registers=234	side_1_read_count=115	side_1_redundant=0	side_2_annotate_key=gene	side_2_continuation=0	side_2_coverage=1.24	side_2_overlap=0	side_2_possible_overlap_registers=223	side_2_read_count=133	side_2_redundant=0	total_non_overlap_reads=3
JC	560	.	CP009273	3408852	-1	CP009273	3410012	1	0	alignment_overlap=13	coverage_minus=2	coverage_plus=2	flanking_left=251	flanking_right=251	frequency=3.273e-02	junction_possible_overlap_registers=221	key=CP009273__3408852__-1__CP009273__3409999__1__13____251__251__0__0	max_left=72	max_left_minus=72	max_left_plus=44	max_min_left=31	max_min_left_minus=0	max_min_left_plus=31	max_min_right=50	max_min_right_minus=50	max_min_right_plus=22	max_pos_hash_score=444	max_right=50	max_right_minus=50	max_right_plus=50	neg_log10_pos_hash_p_value=9.7	new_junction_coverage=0.04	new_junction_read_count=4	polymorphism_frequency=3.273e-02	pos_hash_score=4	prediction=polymorphism	reject=COVERAGE_EVENNESS_SKEW,FREQUENCY_CUTOFF	side_1_annotate_key=gene	side_1_continuation=0	side_1_coverage=1.22	side_1_overlap=13	side_1_possible_overlap_registers=234	side_1_read_count=137	side_1_redundant=0	side_2_annotate_key=gene	side_2_continuation=0	side_2_coverage=1.01	side_2_overlap=0	side_2_possible_overlap_registers=221	side_2_read_count=107	side_2_redundant=0	total_non_overlap_reads=4
JC	561	.	CP009273	3416618	1	CP009273	4161677	1	-11	alignment_overlap=-11	coverage_minus=2	coverage_plus=1	flanking_left=251	flanking_right=251	frequency=5.191e-02	junction_possible_overlap_registers=223	key=CP009273__3416618__1__CP009273__4161677__1__-11__GAATTAATTCC__251__251__0__0	max_left=86	max_left_minus=86	max_left_plus=42	max_min_left=42	max_min_left_minus=14	max_min_left_plus=42	max_min_right=2	max_min_right_minus=2	max_min_right_plus=0	max_pos_hash_score=448	max_right=96	max_right_minus=92	max_right_plus=96	neg_log10_pos_hash_p_value=10.5	new_junction_coverage=0.03	new_junction_read_count=3	polymorphism_frequency=5.191e-02	pos_hash_score=3	prediction=polymorphism	reject=COVERAGE_EVENNESS_SKEW,FREQUENCY_CUTOFF	side_1_annotate_key=gene	side_1_continuation=0	side_1_coverage=0.42	side_1_overlap=0	side_1_possible_overlap_registers=234	side_1_read_count=47	side_1_redundant=0	side_2_annotate_key=gene	side_2_continuation=0	side_2_coverage=0.60	side_2_overlap=0	side_2_possible_overlap_registers=234	side_2_read_count=68	side_2_redundant=0	total_non_overlap_reads=3	unique_read_sequence=GAATTAATTCC
JC	562	.	CP009273	3445163	-1	CP009273	3445738	1	0	alignment_overlap=11	coverage_minus=2	coverage_plus=1	flanking_left=251	flanking_right=251	frequency=2.788e-02	junction_possible_overlap_registers=223	key=CP009273__3445163__-1__CP009273__3445727__1__11____251__251__0__0	max_left=52	max_left_minus=52	max_left_plus=52	max_min_left=52	max_min_left_minus=52	max_min_left_plus=52	max_min_right=5	max_min_right_minus=5	max_min_right_plus=0	max_pos_hash_score=448	max_right=89	max_right_minus=89	max_right_plus=89	neg_log10_pos_hash_p_value=10.5	new_junction_coverage=0.03	new_junction_read_count=3	polymorphism_frequency=2.788e-02	pos_hash_score=3	prediction=polymorphism	reject=COVERAGE_EVENNESS_SKEW,FREQUENCY_CUTOFF	side_1_annotate_key=gene	side_1_continuation=0	side_1_coverage=1.09	side_1_overlap=11	side_1_possible_overlap_registers=234	side_1_read_count=123	side_1_redundant=0	side_2_annotate_key=gene	side_2_continuation=0	side_2_coverage=0.86	side_2_overlap=0	side_2_possible_overlap_registers=223	side_2_read_count=92	side_2_redundant=0	total_non_overlap_reads=3
JC	563	.	CP009273	3461523	-1	CP009273	3462697	1	0	alignment_overlap=6	coverage_minus=1	coverage_plus=3	flanking_left=251	flanking_right=251	frequency=3.071e-02	junction_possible_overlap_registers=228	key=CP009273__3461523__-1__CP009273__3462691__1__6____251__251__0__0	max_left=104	max_left_minus=45	max_left_plus=104	max_min_left=45	max_min_left_minus=45	max_min_left_plus=33	max_min_right=75	max_min_right_minus=0	max_min_right_plus=75	max_pos_hash_score=458	max_right=75	max_right_minus=59	max_right_plus=75	neg_log10_pos_hash_p_value=9.9	new_junction_coverage=0.04	new_junction_read_count=4	polymorphism_frequency=3.071e-02	pos_hash_score=4	prediction=polymorphism	reject=COVERAGE_EVENNESS_SKEW,FREQUENCY_CUTOFF	side_1_annotate_key=gene	side_1_continuation=0	side_1_coverage=1.22	side_1_overlap=6	side_1_possible_overlap_registers=234	side_1_read_count=137	side_1_redundant=0	side_2_annotate_key=gene	side_2_continuation=0	side_2_coverage=1.09	side_2_overlap=0	side_2_possible_overlap_registers=228	side_2_read_count=119	side_2_redundant=0	total_non_overlap_reads=4
JC	564	.	CP009273	3462138	-1	CP009273	3462463	1	0	alignment_overlap=17	coverage_minus=3	coverage_plus=1	flanking_left=251	flanking_right=251	frequency=4.518e-02	junction_possible_overlap_registers=217	key=CP009273__3462138__-1__CP009273__3462446__1__17____251__251__0__0	max_left=201	max_left_minus=201	max_left_plus=138	max_min_left=0	max_min_left_minus=0	max_min_left_plus=0	max_min_right=96	max_min_right_minus=74	max_min_right_plus=96	max_pos_hash_score=436	max_right=96	max_right_minus=74	max_right_plus=96	neg_log10_pos_hash_p_value=9.6	new_junction_coverage=0.05	new_junction_read_count=5	polymorphism_frequency=4.518e-02	pos_hash_score=4	prediction=polymorphism	reject=COVERAGE_EVENNESS_SKEW,FREQUENCY_CUTOFF	side_1_annotate_key=gene	side_1_continuation=0	side_1_coverage=1.06	side_1_overlap=17	side_1_possible_overlap_registers=234	side_1_read_count=119	side_1_redundant=0	side_2_annotate_key=gene	side_2_continuation=0	side_2_coverage=0.97	side_2_overlap=0	side_2_possible_overlap_registers=217	side_2_read_count=101	side_2_redundant=0	total_non_overlap_reads=4
JC	565	.	CP009273	3462456	-1	CP009273	3463069	1	0	alignment_overlap=11	coverage_minus=4	coverage_plus=5	flanking_left=251	flanking_right=251	frequency=7.760e-02	junction_possible_overlap_registers=223	key=CP009273__3462456__-1__CP009273__3463058__1__11____251__251__0__0	max_left=176	max_left_minus=176	max_left_plus=130	max_min_left=81	max_min_left_minus=0	max_min_left_plus=81	max_min_right=110	max_min_right_minus=89	max_min_right_plus=110	max_pos_hash_score=448	max_right=204	max_right_minus=89	max_right_plus=204	neg_log10_pos_hash_p_value=7.3	new_junction_coverage=0.08	new_junction_read_count=9	polymorphism_frequency=7.760e-02	pos_hash_score=9	prediction=polymorphism	reject=COVERAGE_EVENNESS_SKEW,FREQUENCY_CUTOFF	side_1_annotate_key=gene	side_1_continuation=0	side_1_coverage=0.95	side_1_overlap=11	side_1_possible_overlap_registers=234	side_1_read_count=107	side_1_redundant=0	side_2_annotate_key=gene	side_2_continuation=0	side_2_coverage=1.04	side_2_overlap=0	side_2_possible_overlap_registers=223	side_2_read_count=112	side_2_redundant=0	total_non_overlap_reads=9
JC	566	.	CP009273	3494590	-1	CP009273	3495229	1	0	alignment_overlap=10	coverage_minus=1	coverage_plus=3	flanking_left=251	flanking_right=251	frequency=3.230e-02	junction_possible_overlap_registers=224	key=CP009273__3494590__-1__CP009273__3495219__1__10____251__251__0__0	max_left=221	max_left_minus=221	max_left_plus=167	max_min_left=2	max_min_left_minus=0	max_min_left_plus=2	max_min_right=73	max_min_right_minus=15	max_min_right_plus=73	max_pos_hash_score=450	max_right=236	max_right_minus=15	max_right_plus=236	neg_log10_pos_hash_p_value=9.8	new_junction_coverage=0.04	new_junction_read_count=4	polymorphism_frequency=3.230e-02	pos_hash_score=4	prediction=polymorphism	reject=COVERAGE_EVENNESS_SKEW,FREQUENCY_CUTOFF	side_1_annotate_key=gene	side_1_continuation=0	side_1_coverage=1.10	side_1_overlap=10	side_1_possible_overlap_registers=234	side_1_read_count=124	side_1_redundant=0	side_2_annotate_key=gene	side_2_continuation=0	side_2_coverage=1.12	side_2_overlap=0	side_2_possible_overlap_registers=224	side_2_read_count=121	side_2_redundant=0	total_non_overlap_reads=4
JC	567	.	CP009273	3494723	-1	CP009273	3496213	1	0	alignment_overlap=9	coverage_minus=2	coverage_plus=1	flanking_left=251	flanking_right=251	frequency=2.282e-02	junction_possible_overlap_registers=225	key=CP009273__3494723__-1__CP009273__3496204__1__9____251__251__0__0	max_left=115	max_left_minus=115	max_left_plus=65	max_min_left=65	max_min_left_minus=0	max_min_left_plus=65	max_min_right=34	max_min_right_minus=34	max_min_right_plus=0	max_pos_hash_score=452	max_right=177	max_right_minus=34	max_right_plus=177	neg_log10_pos_hash_p_value=10.5	new_junction_coverage=0.03	new_junction_read_count=3	polymorphism_frequency=2.282e-02	pos_hash_score=3	prediction=polymorphism	reject=COVERAGE_EVENNESS_SKEW,FREQUENCY_CUTOFF	side_1_annotate_key=gene	side_1_continuation=0	side_1_coverage=1.16	side_1_overlap=9	side_1_possible_overlap_registers=234	side_1_read_count=131	side_1_redundant=0	side_2_annotate_key=gene	side_2_continuation=0	side_2_coverage=1.21	side_2_overlap=0	side_2_possible_overlap_registers=225	side_2_read_count=131	side_2_redundant=0	total_non_overlap_reads=3
JC	568	.	CP009273	3500599	-1	CP009273	3501494	1	0	alignment_overlap=9	coverage_minus=2	coverage_plus=2	flanking_left=251	flanking_right=251	frequency=4.668e-02	junction_possible_overlap_registers=225	key=CP009273__3500599__-1__CP009273__3501485__1__9____251__251__0__0	max_left=126	max_left_minus=126	max_left_plus=125	max_min_left=52	max_min_left_minus=52	max_min_left_plus=52	max_min_right=16	max_min_right_minus=13	max_min_right_plus=16	max_pos_hash_score=452	max_right=66	max_right_minus=66	max_right_plus=66	neg_log10_pos_hash_p_value=9.9	new_junction_coverage=0.04	new_junction_read_count=4	polymorphism_frequency=4.668e-02	pos_hash_score=4	prediction=polymorphism	reject=COVERAGE_EVENNESS_SKEW,FREQUENCY_CUTOFF	side_1_annotate_key=gene	side_1_continuation=0	side_1_coverage=0.84	side_1_overlap=9	side_1_possible_overlap_registers=234	side_1_read_count=94	side_1_redundant=0	side_2_annotate_key=gene	side_2_continuation=0	side_2_coverage=0.67	side_2_overlap=0	side_2_possible_overlap_registers=225	side_2_read_count=73	side_2_redundant=0	total_non_overlap_reads=4
JC	569	.	CP009273	3508119	-1	CP009273	3509047	1	0	alignment_overlap=8	coverage_minus=2	coverage_plus=1	flanking_left=251	flanking_right=251	frequency=2.609e-02	junction_possible_overlap_registers=226	key=CP009273__3508119__-1__CP009273__3509039__1__8____251__251__0__0	max_left=65	max_left_minus=65	max_left_plus=1	max_min_left=65	max_min_left_minus=65	max_min_left_plus=1	max_min_right=0	max_min_right_minus=0	max_min_right_plus=0	max_pos_hash_score=454	max_right=141	max_right_minus=141	max_right_plus=101	neg_log10_pos_hash_p_value=10.5	new_junction_coverage=0.03	new_junction_read_count=3	polymorphism_frequency=2.609e-02	pos_hash_score=3	prediction=polymorphism	reject=COVERAGE_EVENNESS_SKEW,FREQUENCY_CUTOFF	side_1_annotate_key=gene	side_1_continuation=0	side_1_coverage=1.05	side_1_overlap=8	side_1_possible_overlap_registers=234	side_1_read_count=118	side_1_redundant=0	side_2_annotate_key=gene	side_2_continuation=0	side_2_coverage=1.01	side_2_overlap=0	side_2_possible_overlap_registers=226	side_2_read_count=110	side_2_redundant=0	total_non_overlap_reads=3
JC	570	.	CP009273	3554880	-1	CP009273	3555897	1	0	alignment_overlap=12	coverage_minus=2	coverage_plus=1	flanking_left=251	flanking_right=251	frequency=2.692e-02	junction_possible_overlap_registers=222	key=CP009273__3554880__-1__CP009273__3555885__1__12____251__251__0__0	max_left=73	max_left_minus=73	max_left_plus=32	max_min_left=73	max_min_left_minus=73	max_min_left_plus=32	max_min_right=0	max_min_right_minus=0	max_min_right_plus=0	max_pos_hash_score=446	max_right=166	max_right_minus=166	max_right_plus=85	neg_log10_pos_hash_p_value=10.4	new_junction_coverage=0.03	new_junction_read_count=3	polymorphism_frequency=2.692e-02	pos_hash_score=3	prediction=polymorphism	reject=COVERAGE_EVENNESS_SKEW,FREQUENCY_CUTOFF	side_1_annotate_key=gene	side_1_continuation=0	side_1_coverage=1.06	side_1_overlap=12	side_1_possible_overlap_registers=234	side_1_read_count=119	side_1_redundant=0	side_2_annotate_key=gene	side_2_continuation=0	side_2_coverage=0.97	side_2_overlap=0	side_2_possible_overlap_registers=222	side_2_read_count=104	side_2_redundant=0	total_non_overlap_reads=3
JC	571	.	CP009273	3594199	-1	CP009273	3595065	1	0	alignment_overlap=11	coverage_minus=2	coverage_plus=1	flanking_left=251	flanking_right=251	frequency=3.243e-02	junction_possible_overlap_registers=223	key=CP009273__3594199__-1__CP009273__3595054__1__11____251__251__0__0	max_left=147	max_left_minus=147	max_left_plus=96	max_min_left=96	max_min_left_minus=96	max_min_left_plus=96	max_min_right=4	max_min_right_minus=4	max_min_right_plus=0	max_pos_hash_score=448	max_right=113	max_right_minus=112	max_right_plus=113	neg_log10_pos_hash_p_value=10.5	new_junction_coverage=0.03	new_junction_read_count=3	polymorphism_frequency=3.243e-02	pos_hash_score=3	prediction=polymorphism	reject=COVERAGE_EVENNESS_SKEW,FREQUENCY_CUTOFF	side_1_annotate_key=gene	side_1_continuation=0	side_1_coverage=0.94	side_1_overlap=11	side_1_possible_overlap_registers=234	side_1_read_count=106	side_1_redundant=0	side_2_annotate_key=gene	side_2_continuation=0	side_2_coverage=0.73	side_2_overlap=0	side_2_possible_overlap_registers=223	side_2_read_count=78	side_2_redundant=0	total_non_overlap_reads=3
JC	572	.	CP009273	3599485	-1	CP009273	3600537	1	0	alignment_overlap=9	coverage_minus=2	coverage_plus=2	flanking_left=251	flanking_right=251	frequency=3.992e-02	junction_possible_overlap_registers=225	key=CP009273__3599485__-1__CP009273__3600528__1__9____251__251__0__0	max_left=110	max_left_minus=110	max_left_plus=106	max_min_left=7	max_min_left_minus=0	max_min_left_plus=7	max_min_right=48	max_min_right_minus=48	max_min_right_plus=33	max_pos_hash_score=452	max_right=48	max_right_minus=48	max_right_plus=48	neg_log10_pos_hash_p_value=9.9	new_junction_coverage=0.04	new_junction_read_count=4	polymorphism_frequency=3.992e-02	pos_hash_score=4	prediction=polymorphism	reject=COVERAGE_EVENNESS_SKEW,FREQUENCY_CUTOFF	side_1_annotate_key=gene	side_1_continuation=0	side_1_coverage=1.06	side_1_overlap=9	side_1_possible_overlap_registers=234	side_1_read_count=119	side_1_redundant=0	side_2_annotate_key=gene	side_2_continuation=0	side_2_coverage=0.72	side_2_overlap=0	side_2_possible_overlap_registers=225	side_2_read_count=78	side_2_redundant=0	total_non_overlap_reads=4
JC	573	.	CP009273	3622226	-1	CP009273	3623273	1	0	alignment_overlap=11	coverage_minus=2	coverage_plus=1	flanking_left=251	flanking_right=251	frequency=3.718e-02	junction_possible_overlap_registers=223	key=CP009273__3622226__-1__CP009273__3623262__1__11____251__251__0__0	max_left=134	max_left_minus=134	max_left_plus=134	max_min_left=0	max_min_left_minus=0	max_min_left_plus=0	max_min_right=65	max_min_right_minus=65	max_min_right_plus=65	max_pos_hash_score=448	max_right=65	max_right_minus=65	max_right_plus=65	neg_log10_pos_hash_p_value=10.5	new_junction_coverage=0.03	new_junction_read_count=3	polymorphism_frequency=3.718e-02	pos_hash_score=3	prediction=polymorphism	reject=COVERAGE_EVENNESS_SKEW,FREQUENCY_CUTOFF	side_1_annotate_key=gene	side_1_continuation=0	side_1_coverage=0.68	side_1_overlap=11	side_1_possible_overlap_registers=234	side_1_read_count=77	side_1_redundant=0	side_2_annotate_key=gene	side_2_continuation=0	side_2_coverage=0.76	side_2_overlap=0	side_2_possible_overlap_registers=223	side_2_read_count=82	side_2_redundant=0	total_non_overlap_reads=3
JC	574	.	CP009273	3628322	-1	CP009273	3628773	1	0	alignment_overlap=11	coverage_minus=2	coverage_plus=3	flanking_left=251	flanking_right=251	frequency=4.339e-02	junction_possible_overlap_registers=223	key=CP009273__3628322__-1__CP009273__3628762__1__11____251__251__0__0	max_left=160	max_left_minus=158	max_left_plus=160	max_min_left=13	max_min_left_minus=0	max_min_left_plus=13	max_min_right=100	max_min_right_minus=42	max_min_right_plus=100	max_pos_hash_score=448	max_right=100	max_right_minus=42	max_right_plus=100	neg_log10_pos_hash_p_value=9.2	new_junction_coverage=0.07	new_junction_read_count=7	polymorphism_frequency=4.339e-02	pos_hash_score=5	prediction=polymorphism	reject=COVERAGE_EVENNESS_SKEW,FREQUENCY_CUTOFF	side_1_annotate_key=gene	side_1_continuation=0	side_1_coverage=1.58	side_1_overlap=11	side_1_possible_overlap_registers=234	side_1_read_count=178	side_1_redundant=0	side_2_annotate_key=gene	side_2_continuation=0	side_2_coverage=1.30	side_2_overlap=0	side_2_possible_overlap_registers=223	side_2_read_count=139	side_2_redundant=0	total_non_overlap_reads=5
JC	575	.	CP009273	3668983	-1	CP009273	3670015	1	0	alignment_overlap=11	coverage_minus=7	coverage_plus=7	flanking_left=251	flanking_right=251	frequency=1.491e-01	junction_possible_overlap_registers=223	key=CP009273__3668983__-1__CP009273__3670004__1__11____251__251__0__0	max_left=204	max_left_minus=203	max_left_plus=204	max_min_left=68	max_min_left_minus=12	max_min_left_plus=68	max_min_right=106	max_min_right_minus=90	max_min_right_plus=106	max_pos_hash_score=448	max_right=217	max_right_minus=217	max_right_plus=175	neg_log10_pos_hash_p_value=6.0	new_junction_coverage=0.13	new_junction_read_count=14	polymorphism_frequency=1.491e-01	pos_hash_score=13	prediction=polymorphism	reject=COVERAGE_EVENNESS_SKEW,FREQUENCY_CUTOFF	side_1_annotate_key=gene	side_1_continuation=0	side_1_coverage=0.80	side_1_overlap=11	side_1_possible_overlap_registers=234	side_1_read_count=90	side_1_redundant=0	side_2_annotate_key=gene	side_2_continuation=0	side_2_coverage=0.69	side_2_overlap=0	side_2_possible_overlap_registers=223	side_2_read_count=74	side_2_redundant=0	total_non_overlap_reads=14
JC	576	.	CP009273	3680370	-1	CP009273	3681103	1	0	alignment_overlap=10	coverage_minus=2	coverage_plus=1	flanking_left=251	flanking_right=251	frequency=4.441e-02	junction_possible_overlap_registers=224	key=CP009273__3680370__-1__CP009273__3681093__1__10____251__251__0__0	max_left=164	max_left_minus=164	max_left_plus=49	max_min_left=49	max_min_left_minus=49	max_min_left_plus=49	max_min_right=2	max_min_right_minus=2	max_min_right_plus=0	max_pos_hash_score=450	max_right=54	max_right_minus=54	max_right_plus=54	neg_log10_pos_hash_p_value=10.5	new_junction_coverage=0.03	new_junction_read_count=3	polymorphism_frequency=4.441e-02	pos_hash_score=3	prediction=polymorphism	reject=COVERAGE_EVENNESS_SKEW,FREQUENCY_CUTOFF	side_1_annotate_key=gene	side_1_continuation=0	side_1_coverage=0.60	side_1_overlap=10	side_1_possible_overlap_registers=234	side_1_read_count=68	side_1_redundant=0	side_2_annotate_key=gene	side_2_continuation=0	side_2_coverage=0.59	side_2_overlap=0	side_2_possible_overlap_registers=224	side_2_read_count=64	side_2_redundant=0	total_non_overlap_reads=3
JC	577	.	CP009273	3698802	-1	CP009273	3699860	1	0	alignment_overlap=10	coverage_minus=3	coverage_plus=2	flanking_left=251	flanking_right=251	frequency=5.120e-02	junction_possible_overlap_registers=224	key=CP009273__3698802__-1__CP009273__3699850__1__10____251__251__0__0	max_left=73	max_left_minus=73	max_left_plus=68	max_min_left=68	max_min_left_minus=68	max_min_left_plus=68	max_min_right=66	max_min_right_minus=66	max_min_right_plus=0	max_pos_hash_score=450	max_right=162	max_right_minus=162	max_right_plus=162	neg_log10_pos_hash_p_value=9.2	new_junction_coverage=0.05	new_junction_read_count=5	polymorphism_frequency=5.120e-02	pos_hash_score=5	prediction=polymorphism	reject=COVERAGE_EVENNESS_SKEW,FREQUENCY_CUTOFF	side_1_annotate_key=gene	side_1_continuation=0	side_1_coverage=0.76	side_1_overlap=10	side_1_possible_overlap_registers=234	side_1_read_count=86	side_1_redundant=0	side_2_annotate_key=gene	side_2_continuation=0	side_2_coverage=0.96	side_2_overlap=0	side_2_possible_overlap_registers=224	side_2_read_count=103	side_2_redundant=0	total_non_overlap_reads=5
JC	578	.	CP009273	3714852	-1	CP009273	3716064	1	0	alignment_overlap=11	coverage_minus=1	coverage_plus=2	flanking_left=251	flanking_right=251	frequency=2.118e-02	junction_possible_overlap_registers=223	key=CP009273__3714852__-1__CP009273__3716053__1__11____251__251__0__0	max_left=113	max_left_minus=113	max_left_plus=59	max_min_left=113	max_min_left_minus=113	max_min_left_plus=59	max_min_right=0	max_min_right_minus=0	max_min_right_plus=0	max_pos_hash_score=448	max_right=181	max_right_minus=127	max_right_plus=181	neg_log10_pos_hash_p_value=10.5	new_junction_coverage=0.03	new_junction_read_count=3	polymorphism_frequency=2.118e-02	pos_hash_score=3	prediction=polymorphism	reject=COVERAGE_EVENNESS_SKEW,FREQUENCY_CUTOFF	side_1_annotate_key=gene	side_1_continuation=0	side_1_coverage=1.65	side_1_overlap=11	side_1_possible_overlap_registers=234	side_1_read_count=186	side_1_redundant=0	side_2_annotate_key=gene	side_2_continuation=0	side_2_coverage=0.93	side_2_overlap=0	side_2_possible_overlap_registers=223	side_2_read_count=100	side_2_redundant=0	total_non_overlap_reads=3
JC	579	.	CP009273	3726793	-1	CP009273	3727905	1	0	alignment_overlap=1	coverage_minus=1	coverage_plus=2	flanking_left=251	flanking_right=251	frequency=2.603e-02	junction_possible_overlap_registers=233	key=CP009273__3726793__-1__CP009273__3727904__1__1____251__251__0__0	max_left=78	max_left_minus=78	max_left_plus=78	max_min_left=78	max_min_left_minus=78	max_min_left_plus=78	max_min_right=0	max_min_right_minus=0	max_min_right_plus=0	max_pos_hash_score=468	max_right=135	max_right_minus=84	max_right_plus=135	neg_log10_pos_hash_p_value=10.7	new_junction_coverage=0.03	new_junction_read_count=3	polymorphism_frequency=2.603e-02	pos_hash_score=3	prediction=polymorphism	reject=COVERAGE_EVENNESS_SKEW,FREQUENCY_CUTOFF	side_1_annotate_key=gene	side_1_continuation=0	side_1_coverage=0.98	side_1_overlap=1	side_1_possible_overlap_registers=234	side_1_read_count=110	side_1_redundant=0	side_2_annotate_key=gene	side_2_continuation=0	side_2_coverage=1.03	side_2_overlap=0	side_2_possible_overlap_registers=233	side_2_read_count=115	side_2_redundant=0	total_non_overlap_reads=3
JC	580	.	CP009273	3728078	-1	CP009273	3728990	1	0	alignment_overlap=13	coverage_minus=1	coverage_plus=3	flanking_left=251	flanking_right=251	frequency=3.151e-02	junction_possible_overlap_registers=221	key=CP009273__3728078__-1__CP009273__3728977__1__13____251__251__0__0	max_left=37	max_left_minus=25	max_left_plus=37	max_min_left=37	max_min_left_minus=0	max_min_left_plus=37	max_min_right=16	max_min_right_minus=16	max_min_right_plus=0	max_pos_hash_score=444	max_right=201	max_right_minus=16	max_right_plus=201	neg_log10_pos_hash_p_value=9.7	new_junction_coverage=0.04	new_junction_read_count=4	polymorphism_frequency=3.151e-02	pos_hash_score=4	prediction=polymorphism	reject=COVERAGE_EVENNESS_SKEW,FREQUENCY_CUTOFF	side_1_annotate_key=gene	side_1_continuation=0	side_1_coverage=0.98	side_1_overlap=13	side_1_possible_overlap_registers=234	side_1_read_count=110	side_1_redundant=0	side_2_annotate_key=gene	side_2_continuation=0	side_2_coverage=1.34	side_2_overlap=0	side_2_possible_overlap_registers=221	side_2_read_count=142	side_2_redundant=0	total_non_overlap_reads=4
JC	581	.	CP009273	3756181	-1	CP009273	3757205	1	0	alignment_overlap=13	coverage_minus=2	coverage_plus=1	flanking_left=251	flanking_right=251	frequency=3.462e-01	junction_possible_overlap_registers=221	key=CP009273__3756194__-1__CP009273__3757205__1__13____251__251__1__0	max_left=168	max_left_minus=168	max_left_plus=1	max_min_left=1	max_min_left_minus=0	max_min_left_plus=1	max_min_right=84	max_min_right_minus=84	max_min_right_plus=0	max_pos_hash_score=444	max_right=234	max_right_minus=84	max_right_plus=234	neg_log10_pos_hash_p_value=10.4	new_junction_coverage=0.03	new_junction_read_count=3	polymorphism_frequency=3.462e-01	pos_hash_score=3	prediction=polymorphism	reject=COVERAGE_EVENNESS_SKEW	side_1_annotate_key=repeat	side_1_continuation=0	side_1_coverage=NA	side_1_overlap=0	side_1_read_count=NA	side_1_redundant=1	side_2_annotate_key=gene	side_2_continuation=0	side_2_coverage=0.05	side_2_overlap=13	side_2_possible_overlap_registers=234	side_2_read_count=6	side_2_redundant=0	total_non_overlap_reads=3
JC	582	.	CP009273	3789397	-1	CP009273	3790086	1	0	alignment_overlap=10	coverage_minus=3	coverage_plus=1	flanking_left=251	flanking_right=251	frequency=4.358e-02	junction_possible_overlap_registers=224	key=CP009273__3789397__-1__CP009273__3790076__1__10____251__251__0__0	max_left=211	max_left_minus=211	max_left_plus=93	max_min_left=93	max_min_left_minus=0	max_min_left_plus=93	max_min_right=83	max_min_right_minus=83	max_min_right_plus=0	max_pos_hash_score=450	max_right=148	max_right_minus=83	max_right_plus=148	neg_log10_pos_hash_p_value=9.8	new_junction_coverage=0.05	new_junction_read_count=5	polymorphism_frequency=4.358e-02	pos_hash_score=4	prediction=polymorphism	reject=COVERAGE_EVENNESS_SKEW,FREQUENCY_CUTOFF	side_1_annotate_key=gene	side_1_continuation=0	side_1_coverage=0.94	side_1_overlap=10	side_1_possible_overlap_registers=234	side_1_read_count=106	side_1_redundant=0	side_2_annotate_key=gene	side_2_continuation=0	side_2_coverage=1.10	side_2_overlap=0	side_2_possible_overlap_registers=224	side_2_read_count=118	side_2_redundant=0	total_non_overlap_reads=4
JC	583	.	CP009273	3822547	-1	CP009273	3823493	1	0	alignment_overlap=12	coverage_minus=5	coverage_plus=2	flanking_left=251	flanking_right=251	frequency=8.225e-02	junction_possible_overlap_registers=222	key=CP009273__3822547__-1__CP009273__3823481__1__12____251__251__0__0	max_left=183	max_left_minus=183	max_left_plus=36	max_min_left=36	max_min_left_minus=24	max_min_left_plus=36	max_min_right=49	max_min_right_minus=49	max_min_right_plus=0	max_pos_hash_score=446	max_right=161	max_right_minus=160	max_right_plus=161	neg_log10_pos_hash_p_value=8.2	new_junction_coverage=0.07	new_junction_read_count=7	polymorphism_frequency=8.225e-02	pos_hash_score=7	prediction=polymorphism	reject=COVERAGE_EVENNESS_SKEW,FREQUENCY_CUTOFF	side_1_annotate_key=gene	side_1_continuation=0	side_1_coverage=0.66	side_1_overlap=12	side_1_possible_overlap_registers=234	side_1_read_count=74	side_1_redundant=0	side_2_annotate_key=gene	side_2_continuation=0	side_2_coverage=0.81	side_2_overlap=0	side_2_possible_overlap_registers=222	side_2_read_count=86	side_2_redundant=0	total_non_overlap_reads=7
JC	584	.	CP009273	3831375	-1	CP009273	3832182	1	0	alignment_overlap=11	coverage_minus=1	coverage_plus=2	flanking_left=251	flanking_right=251	frequency=2.443e-02	junction_possible_overlap_registers=223	key=CP009273__3831375__-1__CP009273__3832171__1__11____251__251__0__0	max_left=142	max_left_minus=142	max_left_plus=98	max_min_left=98	max_min_left_minus=0	max_min_left_plus=98	max_min_right=98	max_min_right_minus=98	max_min_right_plus=0	max_pos_hash_score=448	max_right=142	max_right_minus=98	max_right_plus=142	neg_log10_pos_hash_p_value=10.5	new_junction_coverage=0.03	new_junction_read_count=3	polymorphism_frequency=2.443e-02	pos_hash_score=3	prediction=polymorphism	reject=COVERAGE_EVENNESS_SKEW,FREQUENCY_CUTOFF	side_1_annotate_key=gene	side_1_continuation=0	side_1_coverage=1.01	side_1_overlap=11	side_1_possible_overlap_registers=234	side_1_read_count=114	side_1_redundant=0	side_2_annotate_key=gene	side_2_continuation=0	side_2_coverage=1.22	side_2_overlap=0	side_2_possible_overlap_registers=223	side_2_read_count=131	side_2_redundant=0	total_non_overlap_reads=3
JC	585	.	CP009273	3844557	-1	CP009273	3845662	1	0	alignment_overlap=5	coverage_minus=1	coverage_plus=3	flanking_left=251	flanking_right=251	frequency=3.796e-02	junction_possible_overlap_registers=229	key=CP009273__3844557__-1__CP009273__3845657__1__5____251__251__0__0	max_left=82	max_left_minus=78	max_left_plus=82	max_min_left=82	max_min_left_minus=0	max_min_left_plus=82	max_min_right=43	max_min_right_minus=3	max_min_right_plus=43	max_pos_hash_score=460	max_right=95	max_right_minus=3	max_right_plus=95	neg_log10_pos_hash_p_value=10.6	new_junction_coverage=0.04	new_junction_read_count=4	polymorphism_frequency=3.796e-02	pos_hash_score=3	prediction=polymorphism	reject=COVERAGE_EVENNESS_SKEW,FREQUENCY_CUTOFF	side_1_annotate_key=gene	side_1_continuation=0	side_1_coverage=0.93	side_1_overlap=5	side_1_possible_overlap_registers=234	side_1_read_count=105	side_1_redundant=0	side_2_annotate_key=gene	side_2_continuation=0	side_2_coverage=0.91	side_2_overlap=0	side_2_possible_overlap_registers=229	side_2_read_count=100	side_2_redundant=0	total_non_overlap_reads=4
JC	586	.	CP009273	3928945	-1	CP009273	3929735	1	0	alignment_overlap=10	coverage_minus=4	coverage_plus=4	flanking_left=251	flanking_right=251	frequency=7.391e-02	junction_possible_overlap_registers=224	key=CP009273__3928945__-1__CP009273__3929725__1__10____251__251__0__0	max_left=162	max_left_minus=162	max_left_plus=162	max_min_left=1	max_min_left_minus=0	max_min_left_plus=1	max_min_right=44	max_min_right_minus=44	max_min_right_plus=41	max_pos_hash_score=450	max_right=211	max_right_minus=44	max_right_plus=211	neg_log10_pos_hash_p_value=7.8	new_junction_coverage=0.07	new_junction_read_count=8	polymorphism_frequency=7.391e-02	pos_hash_score=8	prediction=polymorphism	reject=COVERAGE_EVENNESS_SKEW,FREQUENCY_CUTOFF	side_1_annotate_key=gene	side_1_continuation=0	side_1_coverage=0.94	side_1_overlap=10	side_1_possible_overlap_registers=234	side_1_read_count=106	side_1_redundant=0	side_2_annotate_key=gene	side_2_continuation=0	side_2_coverage=0.92	side_2_overlap=0	side_2_possible_overlap_registers=224	side_2_read_count=99	side_2_redundant=0	total_non_overlap_reads=8
JC	587	.	CP009273	3991010	-1	CP009273	3991931	1	0	alignment_overlap=11	coverage_minus=3	coverage_plus=2	flanking_left=251	flanking_right=251	frequency=5.673e-02	junction_possible_overlap_registers=223	key=CP009273__3991010__-1__CP009273__3991920__1__11____251__251__0__0	max_left=211	max_left_minus=96	max_left_plus=211	max_min_left=93	max_min_left_minus=93	max_min_left_plus=93	max_min_right=72	max_min_right_minus=72	max_min_right_plus=29	max_pos_hash_score=448	max_right=147	max_right_minus=147	max_right_plus=146	neg_log10_pos_hash_p_value=9.8	new_junction_coverage=0.06	new_junction_read_count=6	polymorphism_frequency=5.673e-02	pos_hash_score=4	prediction=polymorphism	reject=COVERAGE_EVENNESS_SKEW,FREQUENCY_CUTOFF	side_1_annotate_key=gene	side_1_continuation=0	side_1_coverage=0.84	side_1_overlap=11	side_1_possible_overlap_registers=234	side_1_read_count=95	side_1_redundant=0	side_2_annotate_key=gene	side_2_continuation=0	side_2_coverage=1.02	side_2_overlap=0	side_2_possible_overlap_registers=223	side_2_read_count=109	side_2_redundant=0	total_non_overlap_reads=5
JC	588	.	CP009273	4009958	-1	CP009273	4010876	1	0	alignment_overlap=13	coverage_minus=4	coverage_plus=0	flanking_left=251	flanking_right=251	frequency=3.173e-02	junction_possible_overlap_registers=221	key=CP009273__4009958__-1__CP009273__4010863__1__13____251__251__0__0	max_left=159	max_left_minus=159	max_left_plus=0	max_min_left=42	max_min_left_minus=42	max_min_left_plus=0	max_min_right=79	max_min_right_minus=79	max_min_right_plus=0	max_pos_hash_score=444	max_right=196	max_right_minus=196	max_right_plus=0	neg_log10_pos_hash_p_value=9.7	new_junction_coverage=0.04	new_junction_read_count=4	polymorphism_frequency=3.173e-02	pos_hash_score=4	prediction=polymorphism	reject=COVERAGE_EVENNESS_SKEW,FREQUENCY_CUTOFF	side_1_annotate_key=gene	side_1_continuation=0	side_1_coverage=1.09	side_1_overlap=13	side_1_possible_overlap_registers=234	side_1_read_count=123	side_1_redundant=0	side_2_annotate_key=gene	side_2_continuation=0	side_2_coverage=1.20	side_2_overlap=0	side_2_possible_overlap_registers=221	side_2_read_count=128	side_2_redundant=0	total_non_overlap_reads=4
JC	589	.	CP009273	4034161	-1	CP009273	4161677	1	-10	alignment_overlap=-10	coverage_minus=3	coverage_plus=4	flanking_left=251	flanking_right=251	frequency=1.202e-01	junction_possible_overlap_registers=224	key=CP009273__4034161__-1__CP009273__4161677__1__-10__AATTAATTCC__251__251__0__0	max_left=109	max_left_minus=96	max_left_plus=109	max_min_left=109	max_min_left_minus=15	max_min_left_plus=109	max_min_right=96	max_min_right_minus=2	max_min_right_plus=96	max_pos_hash_score=450	max_right=125	max_right_minus=92	max_right_plus=125	neg_log10_pos_hash_p_value=8.7	new_junction_coverage=0.06	new_junction_read_count=7	polymorphism_frequency=1.202e-01	pos_hash_score=6	prediction=polymorphism	reject=COVERAGE_EVENNESS_SKEW,FREQUENCY_CUTOFF	side_1_annotate_key=gene	side_1_continuation=0	side_1_coverage=0.35	side_1_overlap=0	side_1_possible_overlap_registers=234	side_1_read_count=39	side_1_redundant=0	side_2_annotate_key=gene	side_2_continuation=0	side_2_coverage=0.60	side_2_overlap=0	side_2_possible_overlap_registers=234	side_2_read_count=68	side_2_redundant=0	total_non_overlap_reads=7	unique_read_sequence=AATTAATTCC
JC	590	.	CP009273	4072557	-1	CP009273	4072996	1	0	alignment_overlap=22	coverage_minus=6	coverage_plus=6	flanking_left=251	flanking_right=251	frequency=1.106e-01	junction_possible_overlap_registers=212	key=CP009273__4072557__-1__CP009273__4072974__1__22____251__251__0__0	max_left=226	max_left_minus=226	max_left_plus=114	max_min_left=114	max_min_left_minus=30	max_min_left_plus=114	max_min_right=35	max_min_right_minus=35	max_min_right_plus=0	max_pos_hash_score=426	max_right=217	max_right_minus=217	max_right_plus=210	neg_log10_pos_hash_p_value=7.0	new_junction_coverage=0.16	new_junction_read_count=16	polymorphism_frequency=1.106e-01	pos_hash_score=9	prediction=polymorphism	reject=COVERAGE_EVENNESS_SKEW,FREQUENCY_CUTOFF	side_1_annotate_key=gene	side_1_continuation=0	side_1_coverage=1.38	side_1_overlap=22	side_1_possible_overlap_registers=234	side_1_read_count=155	side_1_redundant=0	side_2_annotate_key=gene	side_2_continuation=0	side_2_coverage=1.15	side_2_overlap=0	side_2_possible_overlap_registers=212	side_2_read_count=117	side_2_redundant=0	total_non_overlap_reads=12
JC	591	.	CP009273	4084504	-1	CP009273	4085330	1	0	alignment_overlap=9	coverage_minus=3	coverage_plus=1	flanking_left=251	flanking_right=251	frequency=5.106e-02	junction_possible_overlap_registers=225	key=CP009273__4084504__-1__CP009273__4085321__1__9____251__251__0__0	max_left=203	max_left_minus=203	max_left_plus=180	max_min_left=22	max_min_left_minus=22	max_min_left_plus=0	max_min_right=62	max_min_right_minus=25	max_min_right_plus=62	max_pos_hash_score=452	max_right=220	max_right_minus=220	max_right_plus=62	neg_log10_pos_hash_p_value=9.9	new_junction_coverage=0.04	new_junction_read_count=4	polymorphism_frequency=5.106e-02	pos_hash_score=4	prediction=polymorphism	reject=COVERAGE_EVENNESS_SKEW,FREQUENCY_CUTOFF	side_1_annotate_key=gene	side_1_continuation=0	side_1_coverage=0.76	side_1_overlap=9	side_1_possible_overlap_registers=234	side_1_read_count=86	side_1_redundant=0	side_2_annotate_key=gene	side_2_continuation=0	side_2_coverage=0.61	side_2_overlap=0	side_2_possible_overlap_registers=225	side_2_read_count=66	side_2_redundant=0	total_non_overlap_reads=4
JC	592	.	CP009273	4115406	-1	CP009273	4116731	1	0	alignment_overlap=12	coverage_minus=2	coverage_plus=3	flanking_left=251	flanking_right=251	frequency=5.004e-02	junction_possible_overlap_registers=222	key=CP009273__4115406__-1__CP009273__4116719__1__12____251__251__0__0	max_left=200	max_left_minus=105	max_left_plus=200	max_min_left=73	max_min_left_minus=73	max_min_left_plus=6	max_min_right=48	max_min_right_minus=48	max_min_right_plus=48	max_pos_hash_score=446	max_right=166	max_right_minus=166	max_right_plus=48	neg_log10_pos_hash_p_value=9.8	new_junction_coverage=0.05	new_junction_read_count=5	polymorphism_frequency=5.004e-02	pos_hash_score=4	prediction=polymorphism	reject=COVERAGE_EVENNESS_SKEW,FREQUENCY_CUTOFF	side_1_annotate_key=gene	side_1_continuation=0	side_1_coverage=0.90	side_1_overlap=12	side_1_possible_overlap_registers=234	side_1_read_count=101	side_1_redundant=0	side_2_annotate_key=gene	side_2_continuation=0	side_2_coverage=0.88	side_2_overlap=0	side_2_possible_overlap_registers=222	side_2_read_count=94	side_2_redundant=0	total_non_overlap_reads=5
JC	593	.	CP009273	4161677	1	CP009273	4161849	-1	-10	alignment_overlap=-10	coverage_minus=7	coverage_plus=3	flanking_left=251	flanking_right=251	frequency=1.385e-01	junction_possible_overlap_registers=224	key=CP009273__4161677__1__CP009273__4161849__-1__-10__GGAATTAATT__251__251__0__0	max_left=125	max_left_minus=125	max_left_plus=99	max_min_left=99	max_min_left_minus=91	max_min_left_plus=99	max_min_right=109	max_min_right_minus=109	max_min_right_plus=15	max_pos_hash_score=450	max_right=151	max_right_minus=151	max_right_plus=142	neg_log10_pos_hash_p_value=7.4	new_junction_coverage=0.09	new_junction_read_count=10	polymorphism_frequency=1.385e-01	pos_hash_score=9	prediction=polymorphism	reject=COVERAGE_EVENNESS_SKEW,FREQUENCY_CUTOFF	side_1_annotate_key=gene	side_1_continuation=0	side_1_coverage=0.60	side_1_overlap=0	side_1_possible_overlap_registers=234	side_1_read_count=68	side_1_redundant=0	side_2_annotate_key=gene	side_2_continuation=0	side_2_coverage=0.55	side_2_overlap=0	side_2_possible_overlap_registers=234	side_2_read_count=62	side_2_redundant=0	total_non_overlap_reads=10	unique_read_sequence=GGAATTAATT
JC	594	.	CP009273	4178311	-1	CP009273	4179119	1	0	alignment_overlap=13	coverage_minus=2	coverage_plus=2	flanking_left=251	flanking_right=251	frequency=3.109e-02	junction_possible_overlap_registers=221	key=CP009273__4178311__-1__CP009273__4179106__1__13____251__251__0__0	max_left=171	max_left_minus=171	max_left_plus=83	max_min_left=83	max_min_left_minus=0	max_min_left_plus=83	max_min_right=17	max_min_right_minus=17	max_min_right_plus=0	max_pos_hash_score=444	max_right=153	max_right_minus=17	max_right_plus=153	neg_log10_pos_hash_p_value=9.7	new_junction_coverage=0.04	new_junction_read_count=4	polymorphism_frequency=3.109e-02	pos_hash_score=4	prediction=polymorphism	reject=COVERAGE_EVENNESS_SKEW,FREQUENCY_CUTOFF	side_1_annotate_key=gene	side_1_continuation=0	side_1_coverage=1.23	side_1_overlap=13	side_1_possible_overlap_registers=234	side_1_read_count=138	side_1_redundant=0	side_2_annotate_key=gene	side_2_continuation=0	side_2_coverage=1.12	side_2_overlap=0	side_2_possible_overlap_registers=221	side_2_read_count=119	side_2_redundant=0	total_non_overlap_reads=4
JC	595	.	CP009273	4181133	-1	CP009273	4182114	1	0	alignment_overlap=10	coverage_minus=2	coverage_plus=1	flanking_left=251	flanking_right=251	frequency=2.983e-02	junction_possible_overlap_registers=224	key=CP009273__4181133__-1__CP009273__4182104__1__10____251__251__0__0	max_left=124	max_left_minus=124	max_left_plus=24	max_min_left=69	max_min_left_minus=69	max_min_left_plus=24	max_min_right=117	max_min_right_minus=117	max_min_right_plus=0	max_pos_hash_score=450	max_right=172	max_right_minus=172	max_right_plus=48	neg_log10_pos_hash_p_value=10.5	new_junction_coverage=0.03	new_junction_read_count=3	polymorphism_frequency=2.983e-02	pos_hash_score=3	prediction=polymorphism	reject=COVERAGE_EVENNESS_SKEW,FREQUENCY_CUTOFF	side_1_annotate_key=gene	side_1_continuation=0	side_1_coverage=1.01	side_1_overlap=10	side_1_possible_overlap_registers=234	side_1_read_count=114	side_1_redundant=0	side_2_annotate_key=gene	side_2_continuation=0	side_2_coverage=0.80	side_2_overlap=0	side_2_possible_overlap_registers=224	side_2_read_count=86	side_2_redundant=0	total_non_overlap_reads=3
JC	596	.	CP009273	4192121	-1	CP009273	4192862	1	0	alignment_overlap=11	coverage_minus=3	coverage_plus=2	flanking_left=251	flanking_right=251	frequency=4.408e-02	junction_possible_overlap_registers=223	key=CP009273__4192121__-1__CP009273__4192851__1__11____251__251__0__0	max_left=234	max_left_minus=234	max_left_plus=198	max_min_left=22	max_min_left_minus=0	max_min_left_plus=22	max_min_right=73	max_min_right_minus=73	max_min_right_plus=34	max_pos_hash_score=448	max_right=76	max_right_minus=73	max_right_plus=76	neg_log10_pos_hash_p_value=9.2	new_junction_coverage=0.05	new_junction_read_count=5	polymorphism_frequency=4.408e-02	pos_hash_score=5	prediction=polymorphism	reject=COVERAGE_EVENNESS_SKEW,FREQUENCY_CUTOFF	side_1_annotate_key=gene	side_1_continuation=0	side_1_coverage=0.97	side_1_overlap=11	side_1_possible_overlap_registers=234	side_1_read_count=109	side_1_redundant=0	side_2_annotate_key=gene	side_2_continuation=0	side_2_coverage=1.05	side_2_overlap=0	side_2_possible_overlap_registers=223	side_2_read_count=113	side_2_redundant=0	total_non_overlap_reads=5
JC	597	.	CP009273	4192671	-1	CP009273	4194246	1	0	alignment_overlap=12	coverage_minus=1	coverage_plus=2	flanking_left=251	flanking_right=251	frequency=2.803e-02	junction_possible_overlap_registers=222	key=CP009273__4192671__-1__CP009273__4194234__1__12____251__251__0__0	max_left=20	max_left_minus=20	max_left_plus=20	max_min_left=20	max_min_left_minus=20	max_min_left_plus=20	max_min_right=0	max_min_right_minus=0	max_min_right_plus=0	max_pos_hash_score=446	max_right=52	max_right_minus=27	max_right_plus=52	neg_log10_pos_hash_p_value=10.4	new_junction_coverage=0.03	new_junction_read_count=3	polymorphism_frequency=2.803e-02	pos_hash_score=3	prediction=polymorphism	reject=COVERAGE_EVENNESS_SKEW,FREQUENCY_CUTOFF	side_1_annotate_key=gene	side_1_continuation=0	side_1_coverage=1.03	side_1_overlap=12	side_1_possible_overlap_registers=234	side_1_read_count=116	side_1_redundant=0	side_2_annotate_key=gene	side_2_continuation=0	side_2_coverage=0.92	side_2_overlap=0	side_2_possible_overlap_registers=222	side_2_read_count=98	side_2_redundant=0	total_non_overlap_reads=3
JC	598	.	CP009273	4196394	-1	CP009273	4197055	1	0	alignment_overlap=10	coverage_minus=2	coverage_plus=2	flanking_left=251	flanking_right=251	frequency=4.551e-02	junction_possible_overlap_registers=224	key=CP009273__4196394__-1__CP009273__4197045__1__10____251__251__0__0	max_left=184	max_left_minus=184	max_left_plus=133	max_min_left=3	max_min_left_minus=0	max_min_left_plus=3	max_min_right=108	max_min_right_minus=57	max_min_right_plus=108	max_pos_hash_score=450	max_right=177	max_right_minus=57	max_right_plus=177	neg_log10_pos_hash_p_value=9.8	new_junction_coverage=0.04	new_junction_read_count=4	polymorphism_frequency=4.551e-02	pos_hash_score=4	prediction=polymorphism	reject=COVERAGE_EVENNESS_SKEW,FREQUENCY_CUTOFF	side_1_annotate_key=gene	side_1_continuation=0	side_1_coverage=0.67	side_1_overlap=10	side_1_possible_overlap_registers=234	side_1_read_count=75	side_1_redundant=0	side_2_annotate_key=gene	side_2_continuation=0	side_2_coverage=0.89	side_2_overlap=0	side_2_possible_overlap_registers=224	side_2_read_count=96	side_2_redundant=0	total_non_overlap_reads=4
JC	599	.	CP009273	4261312	-1	CP009273	4262342	1	0	alignment_overlap=5	coverage_minus=2	coverage_plus=2	flanking_left=251	flanking_right=251	frequency=3.245e-02	junction_possible_overlap_registers=229	key=CP009273__4261312__-1__CP009273__4262337__1__5____251__251__0__0	max_left=136	max_left_minus=136	max_left_plus=91	max_min_left=91	max_min_left_minus=0	max_min_left_plus=91	max_min_right=107	max_min_right_minus=107	max_min_right_plus=62	max_pos_hash_score=460	max_right=155	max_right_minus=107	max_right_plus=155	neg_log10_pos_hash_p_value=10.0	new_junction_coverage=0.04	new_junction_read_count=4	polymorphism_frequency=3.245e-02	pos_hash_score=4	prediction=polymorphism	reject=COVERAGE_EVENNESS_SKEW,FREQUENCY_CUTOFF	side_1_annotate_key=gene	side_1_continuation=0	side_1_coverage=1.04	side_1_overlap=5	side_1_possible_overlap_registers=234	side_1_read_count=117	side_1_redundant=0	side_2_annotate_key=gene	side_2_continuation=0	side_2_coverage=1.13	side_2_overlap=0	side_2_possible_overlap_registers=229	side_2_read_count=124	side_2_redundant=0	total_non_overlap_reads=4
JC	600	.	CP009273	4275538	-1	CP009273	4276346	1	0	alignment_overlap=11	coverage_minus=3	coverage_plus=2	flanking_left=251	flanking_right=251	frequency=4.428e-02	junction_possible_overlap_registers=223	key=CP009273__4275538__-1__CP009273__4276335__1__11____251__251__0__0	max_left=228	max_left_minus=228	max_left_plus=138	max_min_left=85	max_min_left_minus=0	max_min_left_plus=85	max_min_right=74	max_min_right_minus=6	max_min_right_plus=74	max_pos_hash_score=448	max_right=155	max_right_minus=6	max_right_plus=155	neg_log10_pos_hash_p_value=9.2	new_junction_coverage=0.05	new_junction_read_count=5	polymorphism_frequency=4.428e-02	pos_hash_score=5	prediction=polymorphism	reject=COVERAGE_EVENNESS_SKEW,FREQUENCY_CUTOFF	side_1_annotate_key=gene	side_1_continuation=0	side_1_coverage=1.16	side_1_overlap=11	side_1_possible_overlap_registers=234	side_1_read_count=131	side_1_redundant=0	side_2_annotate_key=gene	side_2_continuation=0	side_2_coverage=0.85	side_2_overlap=0	side_2_possible_overlap_registers=223	side_2_read_count=91	side_2_redundant=0	total_non_overlap_reads=5
JC	601	.	CP009273	4276340	-1	CP009273	4276854	1	0	alignment_overlap=11	coverage_minus=2	coverage_plus=1	flanking_left=251	flanking_right=251	frequency=3.267e-02	junction_possible_overlap_registers=223	key=CP009273__4276340__-1__CP009273__4276843__1__11____251__251__0__0	max_left=120	max_left_minus=120	max_left_plus=41	max_min_left=95	max_min_left_minus=95	max_min_left_plus=41	max_min_right=17	max_min_right_minus=17	max_min_right_plus=0	max_pos_hash_score=448	max_right=121	max_right_minus=121	max_right_plus=121	neg_log10_pos_hash_p_value=10.5	new_junction_coverage=0.03	new_junction_read_count=3	polymorphism_frequency=3.267e-02	pos_hash_score=3	prediction=polymorphism	reject=COVERAGE_EVENNESS_SKEW,FREQUENCY_CUTOFF	side_1_annotate_key=gene	side_1_continuation=0	side_1_coverage=0.83	side_1_overlap=11	side_1_possible_overlap_registers=234	side_1_read_count=93	side_1_redundant=0	side_2_annotate_key=gene	side_2_continuation=0	side_2_coverage=0.83	side_2_overlap=0	side_2_possible_overlap_registers=223	side_2_read_count=89	side_2_redundant=0	total_non_overlap_reads=3
JC	602	.	CP009273	4281130	-1	CP009273	4282022	1	0	alignment_overlap=13	coverage_minus=5	coverage_plus=5	flanking_left=251	flanking_right=251	frequency=1.276e-01	junction_possible_overlap_registers=221	key=CP009273__4281130__-1__CP009273__4282009__1__13____251__251__0__0	max_left=230	max_left_minus=230	max_left_plus=24	max_min_left=93	max_min_left_minus=93	max_min_left_plus=24	max_min_right=43	max_min_right_minus=43	max_min_right_plus=0	max_pos_hash_score=444	max_right=234	max_right_minus=145	max_right_plus=234	neg_log10_pos_hash_p_value=7.3	new_junction_coverage=0.10	new_junction_read_count=11	polymorphism_frequency=1.276e-01	pos_hash_score=9	prediction=polymorphism	reject=COVERAGE_EVENNESS_SKEW,FREQUENCY_CUTOFF	side_1_annotate_key=gene	side_1_continuation=0	side_1_coverage=0.74	side_1_overlap=13	side_1_possible_overlap_registers=234	side_1_read_count=83	side_1_redundant=0	side_2_annotate_key=gene	side_2_continuation=0	side_2_coverage=0.68	side_2_overlap=0	side_2_possible_overlap_registers=221	side_2_read_count=72	side_2_redundant=0	total_non_overlap_reads=10
JC	603	.	CP009273	4336697	-1	CP009273	4337486	1	0	alignment_overlap=11	coverage_minus=8	coverage_plus=2	flanking_left=251	flanking_right=251	frequency=1.119e-01	junction_possible_overlap_registers=223	key=CP009273__4336697__-1__CP009273__4337475__1__11____251__251__0__0	max_left=205	max_left_minus=205	max_left_plus=27	max_min_left=27	max_min_left_minus=0	max_min_left_plus=27	max_min_right=103	max_min_right_minus=103	max_min_right_plus=0	max_pos_hash_score=448	max_right=226	max_right_minus=103	max_right_plus=226	neg_log10_pos_hash_p_value=7.0	new_junction_coverage=0.09	new_junction_read_count=10	polymorphism_frequency=1.119e-01	pos_hash_score=10	prediction=polymorphism	reject=COVERAGE_EVENNESS_SKEW,FREQUENCY_CUTOFF	side_1_annotate_key=gene	side_1_continuation=0	side_1_coverage=0.81	side_1_overlap=11	side_1_possible_overlap_registers=234	side_1_read_count=91	side_1_redundant=0	side_2_annotate_key=gene	side_2_continuation=0	side_2_coverage=0.67	side_2_overlap=0	side_2_possible_overlap_registers=223	side_2_read_count=72	side_2_redundant=0	total_non_overlap_reads=10
JC	604	.	CP009273	4337459	-1	CP009273	4338495	1	0	alignment_overlap=9	coverage_minus=1	coverage_plus=2	flanking_left=251	flanking_right=251	frequency=2.597e-02	junction_possible_overlap_registers=225	key=CP009273__4337459__-1__CP009273__4338486__1__9____251__251__0__0	max_left=140	max_left_minus=140	max_left_plus=60	max_min_left=60	max_min_left_minus=0	max_min_left_plus=60	max_min_right=66	max_min_right_minus=66	max_min_right_plus=0	max_pos_hash_score=452	max_right=66	max_right_minus=66	max_right_plus=66	neg_log10_pos_hash_p_value=10.5	new_junction_coverage=0.03	new_junction_read_count=3	polymorphism_frequency=2.597e-02	pos_hash_score=3	prediction=polymorphism	reject=COVERAGE_EVENNESS_SKEW,FREQUENCY_CUTOFF	side_1_annotate_key=gene	side_1_continuation=0	side_1_coverage=0.69	side_1_overlap=9	side_1_possible_overlap_registers=234	side_1_read_count=78	side_1_redundant=0	side_2_annotate_key=gene	side_2_continuation=0	side_2_coverage=1.39	side_2_overlap=0	side_2_possible_overlap_registers=225	side_2_read_count=150	side_2_redundant=0	total_non_overlap_reads=3
JC	605	.	CP009273	4337477	-1	CP009273	4338387	1	0	alignment_overlap=7	coverage_minus=3	coverage_plus=2	flanking_left=251	flanking_right=251	frequency=4.657e-02	junction_possible_overlap_registers=227	key=CP009273__4337477__-1__CP009273__4338380__1__7____251__251__0__0	max_left=110	max_left_minus=110	max_left_plus=35	max_min_left=110	max_min_left_minus=110	max_min_left_plus=35	max_min_right=0	max_min_right_minus=0	max_min_right_plus=0	max_pos_hash_score=456	max_right=224	max_right_minus=168	max_right_plus=224	neg_log10_pos_hash_p_value=9.3	new_junction_coverage=0.05	new_junction_read_count=6	polymorphism_frequency=4.657e-02	pos_hash_score=5	prediction=polymorphism	reject=COVERAGE_EVENNESS_SKEW,FREQUENCY_CUTOFF	side_1_annotate_key=gene	side_1_continuation=0	side_1_coverage=0.69	side_1_overlap=7	side_1_possible_overlap_registers=234	side_1_read_count=78	side_1_redundant=0	side_2_annotate_key=gene	side_2_continuation=0	side_2_coverage=1.56	side_2_overlap=0	side_2_possible_overlap_registers=227	side_2_read_count=170	side_2_redundant=0	total_non_overlap_reads=5
JC	606	.	CP009273	4363643	-1	CP009273	4364512	1	0	alignment_overlap=10	coverage_minus=3	coverage_plus=3	flanking_left=251	flanking_right=251	frequency=5.436e-02	junction_possible_overlap_registers=224	key=CP009273__4363643__-1__CP009273__4364502__1__10____251__251__0__0	max_left=114	max_left_minus=114	max_left_plus=54	max_min_left=54	max_min_left_minus=30	max_min_left_plus=54	max_min_right=82	max_min_right_minus=82	max_min_right_plus=0	max_pos_hash_score=450	max_right=82	max_right_minus=82	max_right_plus=80	neg_log10_pos_hash_p_value=9.2	new_junction_coverage=0.06	new_junction_read_count=7	polymorphism_frequency=5.436e-02	pos_hash_score=5	prediction=polymorphism	reject=COVERAGE_EVENNESS_SKEW,FREQUENCY_CUTOFF	side_1_annotate_key=gene	side_1_continuation=0	side_1_coverage=1.34	side_1_overlap=10	side_1_possible_overlap_registers=234	side_1_read_count=151	side_1_redundant=0	side_2_annotate_key=gene	side_2_continuation=0	side_2_coverage=0.92	side_2_overlap=0	side_2_possible_overlap_registers=224	side_2_read_count=99	side_2_redundant=0	total_non_overlap_reads=6
JC	607	.	CP009273	4369868	-1	CP009273	4371218	1	0	alignment_overlap=10	coverage_minus=2	coverage_plus=1	flanking_left=251	flanking_right=251	frequency=2.732e-02	junction_possible_overlap_registers=224	key=CP009273__4369868__-1__CP009273__4371208__1__10____251__251__0__0	max_left=164	max_left_minus=164	max_left_plus=164	max_min_left=89	max_min_left_minus=89	max_min_left_plus=0	max_min_right=74	max_min_right_minus=74	max_min_right_plus=74	max_pos_hash_score=450	max_right=151	max_right_minus=151	max_right_plus=74	neg_log10_pos_hash_p_value=10.5	new_junction_coverage=0.03	new_junction_read_count=3	polymorphism_frequency=2.732e-02	pos_hash_score=3	prediction=polymorphism	reject=COVERAGE_EVENNESS_SKEW,FREQUENCY_CUTOFF	side_1_annotate_key=gene	side_1_continuation=0	side_1_coverage=0.91	side_1_overlap=10	side_1_possible_overlap_registers=234	side_1_read_count=102	side_1_redundant=0	side_2_annotate_key=gene	side_2_continuation=0	side_2_coverage=1.08	side_2_overlap=0	side_2_possible_overlap_registers=224	side_2_read_count=116	side_2_redundant=0	total_non_overlap_reads=3
JC	608	.	CP009273	4384029	-1	CP009273	4385023	1	0	alignment_overlap=14	coverage_minus=4	coverage_plus=3	flanking_left=251	flanking_right=251	frequency=6.445e-02	junction_possible_overlap_registers=220	key=CP009273__4384029__-1__CP009273__4385009__1__14____251__251__0__0	max_left=192	max_left_minus=192	max_left_plus=59	max_min_left=25	max_min_left_minus=20	max_min_left_plus=25	max_min_right=72	max_min_right_minus=72	max_min_right_plus=49	max_pos_hash_score=442	max_right=145	max_right_minus=72	max_right_plus=145	neg_log10_pos_hash_p_value=8.1	new_junction_coverage=0.07	new_junction_read_count=7	polymorphism_frequency=6.445e-02	pos_hash_score=7	prediction=polymorphism	reject=COVERAGE_EVENNESS_SKEW,FREQUENCY_CUTOFF	side_1_annotate_key=gene	side_1_continuation=0	side_1_coverage=1.00	side_1_overlap=14	side_1_possible_overlap_registers=234	side_1_read_count=113	side_1_redundant=0	side_2_annotate_key=gene	side_2_continuation=0	side_2_coverage=0.92	side_2_overlap=0	side_2_possible_overlap_registers=220	side_2_read_count=97	side_2_redundant=0	total_non_overlap_reads=7
JC	609	.	CP009273	4404443	-1	CP009273	4405647	1	0	alignment_overlap=6	coverage_minus=2	coverage_plus=1	flanking_left=251	flanking_right=251	frequency=2.202e-02	junction_possible_overlap_registers=228	key=CP009273__4404443__-1__CP009273__4405641__1__6____251__251__0__0	max_left=243	max_left_minus=243	max_left_plus=175	max_min_left=0	max_min_left_minus=0	max_min_left_plus=0	max_min_right=70	max_min_right_minus=63	max_min_right_plus=70	max_pos_hash_score=458	max_right=70	max_right_minus=63	max_right_plus=70	neg_log10_pos_hash_p_value=10.6	new_junction_coverage=0.03	new_junction_read_count=3	polymorphism_frequency=2.202e-02	pos_hash_score=3	prediction=polymorphism	reject=COVERAGE_EVENNESS_SKEW,FREQUENCY_CUTOFF	side_1_annotate_key=gene	side_1_continuation=0	side_1_coverage=1.22	side_1_overlap=6	side_1_possible_overlap_registers=234	side_1_read_count=137	side_1_redundant=0	side_2_annotate_key=gene	side_2_continuation=0	side_2_coverage=1.21	side_2_overlap=0	side_2_possible_overlap_registers=228	side_2_read_count=133	side_2_redundant=0	total_non_overlap_reads=3
JC	610	.	CP009273	4411146	-1	CP009273	4412300	1	0	alignment_overlap=8	coverage_minus=1	coverage_plus=3	flanking_left=251	flanking_right=251	frequency=4.417e-02	junction_possible_overlap_registers=226	key=CP009273__4411146__-1__CP009273__4412292__1__8____251__251__0__0	max_left=133	max_left_minus=133	max_left_plus=132	max_min_left=34	max_min_left_minus=0	max_min_left_plus=34	max_min_right=78	max_min_right_minus=16	max_min_right_plus=78	max_pos_hash_score=454	max_right=111	max_right_minus=16	max_right_plus=111	neg_log10_pos_hash_p_value=9.9	new_junction_coverage=0.04	new_junction_read_count=4	polymorphism_frequency=4.417e-02	pos_hash_score=4	prediction=polymorphism	reject=COVERAGE_EVENNESS_SKEW,FREQUENCY_CUTOFF	side_1_annotate_key=gene	side_1_continuation=0	side_1_coverage=1.00	side_1_overlap=8	side_1_possible_overlap_registers=234	side_1_read_count=113	side_1_redundant=0	side_2_annotate_key=gene	side_2_continuation=0	side_2_coverage=0.59	side_2_overlap=0	side_2_possible_overlap_registers=226	side_2_read_count=64	side_2_redundant=0	total_non_overlap_reads=4
JC	611	.	CP009273	4432267	-1	CP009273	4432990	1	0	alignment_overlap=11	coverage_minus=4	coverage_plus=5	flanking_left=251	flanking_right=251	frequency=7.490e-02	junction_possible_overlap_registers=223	key=CP009273__4432267__-1__CP009273__4432979__1__11____251__251__0__0	max_left=202	max_left_minus=202	max_left_plus=59	max_min_left=21	max_min_left_minus=0	max_min_left_plus=21	max_min_right=62	max_min_right_minus=62	max_min_right_plus=47	max_pos_hash_score=448	max_right=229	max_right_minus=62	max_right_plus=229	neg_log10_pos_hash_p_value=7.3	new_junction_coverage=0.08	new_junction_read_count=9	polymorphism_frequency=7.490e-02	pos_hash_score=9	prediction=polymorphism	reject=COVERAGE_EVENNESS_SKEW,FREQUENCY_CUTOFF	side_1_annotate_key=gene	side_1_continuation=0	side_1_coverage=1.08	side_1_overlap=11	side_1_possible_overlap_registers=234	side_1_read_count=121	side_1_redundant=0	side_2_annotate_key=gene	side_2_continuation=0	side_2_coverage=1.00	side_2_overlap=0	side_2_possible_overlap_registers=223	side_2_read_count=107	side_2_redundant=0	total_non_overlap_reads=9
JC	612	.	CP009273	4443194	-1	CP009273	4443919	1	0	alignment_overlap=9	coverage_minus=1	coverage_plus=3	flanking_left=251	flanking_right=251	frequency=3.412e-02	junction_possible_overlap_registers=225	key=CP009273__4443194__-1__CP009273__4443910__1__9____251__251__0__0	max_left=230	max_left_minus=76	max_left_plus=230	max_min_left=76	max_min_left_minus=76	max_min_left_plus=71	max_min_right=8	max_min_right_minus=0	max_min_right_plus=8	max_pos_hash_score=452	max_right=208	max_right_minus=125	max_right_plus=208	neg_log10_pos_hash_p_value=9.9	new_junction_coverage=0.04	new_junction_read_count=4	polymorphism_frequency=3.412e-02	pos_hash_score=4	prediction=polymorphism	reject=COVERAGE_EVENNESS_SKEW,FREQUENCY_CUTOFF	side_1_annotate_key=gene	side_1_continuation=0	side_1_coverage=1.04	side_1_overlap=9	side_1_possible_overlap_registers=234	side_1_read_count=117	side_1_redundant=0	side_2_annotate_key=gene	side_2_continuation=0	side_2_coverage=1.05	side_2_overlap=0	side_2_possible_overlap_registers=225	side_2_read_count=114	side_2_redundant=0	total_non_overlap_reads=4
JC	613	.	CP009273	4445661	-1	CP009273	4446628	1	0	alignment_overlap=7	coverage_minus=1	coverage_plus=2	flanking_left=251	flanking_right=251	frequency=2.637e-02	junction_possible_overlap_registers=227	key=CP009273__4445661__-1__CP009273__4446621__1__7____251__251__0__0	max_left=191	max_left_minus=171	max_left_plus=191	max_min_left=9	max_min_left_minus=0	max_min_left_plus=9	max_min_right=65	max_min_right_minus=65	max_min_right_plus=52	max_pos_hash_score=456	max_right=65	max_right_minus=65	max_right_plus=52	neg_log10_pos_hash_p_value=10.6	new_junction_coverage=0.03	new_junction_read_count=3	polymorphism_frequency=2.637e-02	pos_hash_score=3	prediction=polymorphism	reject=COVERAGE_EVENNESS_SKEW,FREQUENCY_CUTOFF	side_1_annotate_key=gene	side_1_continuation=0	side_1_coverage=1.04	side_1_overlap=7	side_1_possible_overlap_registers=234	side_1_read_count=117	side_1_redundant=0	side_2_annotate_key=gene	side_2_continuation=0	side_2_coverage=0.99	side_2_overlap=0	side_2_possible_overlap_registers=227	side_2_read_count=108	side_2_redundant=0	total_non_overlap_reads=3
JC	614	.	CP009273	4473048	-1	CP009273	4474509	1	0	alignment_overlap=7	coverage_minus=1	coverage_plus=2	flanking_left=251	flanking_right=251	frequency=3.292e-02	junction_possible_overlap_registers=227	key=CP009273__4473048__-1__CP009273__4474502__1__7____251__251__0__0	max_left=95	max_left_minus=95	max_left_plus=95	max_min_left=6	max_min_left_minus=0	max_min_left_plus=6	max_min_right=95	max_min_right_minus=95	max_min_right_plus=95	max_pos_hash_score=456	max_right=95	max_right_minus=95	max_right_plus=95	neg_log10_pos_hash_p_value=10.6	new_junction_coverage=0.03	new_junction_read_count=3	polymorphism_frequency=3.292e-02	pos_hash_score=3	prediction=polymorphism	reject=COVERAGE_EVENNESS_SKEW,FREQUENCY_CUTOFF	side_1_annotate_key=gene	side_1_continuation=0	side_1_coverage=0.82	side_1_overlap=7	side_1_possible_overlap_registers=234	side_1_read_count=92	side_1_redundant=0	side_2_annotate_key=gene	side_2_continuation=0	side_2_coverage=0.80	side_2_overlap=0	side_2_possible_overlap_registers=227	side_2_read_count=87	side_2_redundant=0	total_non_overlap_reads=3
JC	615	.	CP009273	4487997	1	CP009273	4489328	-1	0	alignment_overlap=0	coverage_minus=14	coverage_plus=19	flanking_left=251	flanking_right=251	frequency=1.692e-01	junction_possible_overlap_registers=234	key=CP009273__4487997__1__CP009273__4489328__-1__0____251__251__0__1	max_left=231	max_left_minus=216	max_left_plus=231	max_min_left=114	max_min_left_minus=110	max_min_left_plus=114	max_min_right=109	max_min_right_minus=107	max_min_right_plus=109	max_pos_hash_score=470	max_right=226	max_right_minus=205	max_right_plus=226	neg_log10_pos_hash_p_value=3.5	new_junction_coverage=0.29	new_junction_read_count=33	polymorphism_frequency=1.692e-01	pos_hash_score=25	prediction=polymorphism	reject=COVERAGE_EVENNESS_SKEW,FREQUENCY_CUTOFF	side_1_annotate_key=gene	side_1_continuation=0	side_1_coverage=1.44	side_1_overlap=0	side_1_possible_overlap_registers=234	side_1_read_count=162	side_1_redundant=0	side_2_annotate_key=repeat	side_2_continuation=0	side_2_coverage=NA	side_2_overlap=0	side_2_possible_overlap_registers=NA	side_2_read_count=NA	side_2_redundant=1	total_non_overlap_reads=33
JC	616	.	CP009273	4487998	1	CP009273	4489329	-1	0	alignment_overlap=0	coverage_minus=54	coverage_plus=49	flanking_left=251	flanking_right=251	frequency=NA	junction_possible_overlap_registers=234	key=CP009273__4487998__1__CP009273__4489329__-1__0____251__251__1__1	max_left=233	max_left_minus=218	max_left_plus=233	max_min_left=111	max_min_left_minus=110	max_min_left_plus=111	max_min_right=122	max_min_right_minus=118	max_min_right_plus=122	max_pos_hash_score=470	max_right=246	max_right_minus=246	max_right_plus=240	neg_log10_pos_hash_p_value=0.3	new_junction_coverage=1.02	new_junction_read_count=115	polymorphism_frequency=NA	pos_hash_score=66	prediction=unknown	side_1_annotate_key=repeat	side_1_continuation=0	side_1_coverage=NA	side_1_overlap=0	side_1_read_count=NA	side_1_redundant=1	side_2_annotate_key=repeat	side_2_continuation=0	side_2_coverage=NA	side_2_overlap=0	side_2_possible_overlap_registers=NA	side_2_read_count=NA	side_2_redundant=1	total_non_overlap_reads=103
JC	617	.	CP009273	4491776	-1	CP009273	4492477	1	0	alignment_overlap=10	coverage_minus=3	coverage_plus=2	flanking_left=251	flanking_right=251	frequency=4.720e-02	junction_possible_overlap_registers=224	key=CP009273__4491776__-1__CP009273__4492467__1__10____251__251__0__0	max_left=134	max_left_minus=134	max_left_plus=11	max_min_left=38	max_min_left_minus=38	max_min_left_plus=11	max_min_right=28	max_min_right_minus=28	max_min_right_plus=0	max_pos_hash_score=450	max_right=142	max_right_minus=70	max_right_plus=142	neg_log10_pos_hash_p_value=9.2	new_junction_coverage=0.05	new_junction_read_count=5	polymorphism_frequency=4.720e-02	pos_hash_score=5	prediction=polymorphism	reject=COVERAGE_EVENNESS_SKEW,FREQUENCY_CUTOFF	side_1_annotate_key=gene	side_1_continuation=0	side_1_coverage=1.07	side_1_overlap=10	side_1_possible_overlap_registers=234	side_1_read_count=120	side_1_redundant=0	side_2_annotate_key=gene	side_2_continuation=0	side_2_coverage=0.81	side_2_overlap=0	side_2_possible_overlap_registers=224	side_2_read_count=87	side_2_redundant=0	total_non_overlap_reads=5
JC	618	.	CP009273	4501052	-1	CP009273	4502298	1	0	alignment_overlap=10	coverage_minus=2	coverage_plus=3	flanking_left=251	flanking_right=251	frequency=5.048e-02	junction_possible_overlap_registers=224	key=CP009273__4501052__-1__CP009273__4502288__1__10____251__251__0__0	max_left=145	max_left_minus=145	max_left_plus=135	max_min_left=35	max_min_left_minus=31	max_min_left_plus=35	max_min_right=5	max_min_right_minus=5	max_min_right_plus=5	max_pos_hash_score=450	max_right=104	max_right_minus=66	max_right_plus=104	neg_log10_pos_hash_p_value=9.2	new_junction_coverage=0.05	new_junction_read_count=5	polymorphism_frequency=5.048e-02	pos_hash_score=5	prediction=polymorphism	reject=COVERAGE_EVENNESS_SKEW,FREQUENCY_CUTOFF	side_1_annotate_key=gene	side_1_continuation=0	side_1_coverage=0.81	side_1_overlap=10	side_1_possible_overlap_registers=234	side_1_read_count=91	side_1_redundant=0	side_2_annotate_key=gene	side_2_continuation=0	side_2_coverage=0.94	side_2_overlap=0	side_2_possible_overlap_registers=224	side_2_read_count=101	side_2_redundant=0	total_non_overlap_reads=5
JC	619	.	CP009273	4550292	-1	CP009273	4551391	1	0	alignment_overlap=9	coverage_minus=2	coverage_plus=1	flanking_left=251	flanking_right=251	frequency=3.187e-02	junction_possible_overlap_registers=225	key=CP009273__4550292__-1__CP009273__4551382__1__9____251__251__0__0	max_left=162	max_left_minus=162	max_left_plus=35	max_min_left=35	max_min_left_minus=35	max_min_left_plus=35	max_min_right=79	max_min_right_minus=79	max_min_right_plus=0	max_pos_hash_score=452	max_right=119	max_right_minus=79	max_right_plus=119	neg_log10_pos_hash_p_value=10.5	new_junction_coverage=0.03	new_junction_read_count=3	polymorphism_frequency=3.187e-02	pos_hash_score=3	prediction=polymorphism	reject=COVERAGE_EVENNESS_SKEW,FREQUENCY_CUTOFF	side_1_annotate_key=gene	side_1_continuation=0	side_1_coverage=0.86	side_1_overlap=9	side_1_possible_overlap_registers=234	side_1_read_count=97	side_1_redundant=0	side_2_annotate_key=gene	side_2_continuation=0	side_2_coverage=0.82	side_2_overlap=0	side_2_possible_overlap_registers=225	side_2_read_count=89	side_2_redundant=0	total_non_overlap_reads=3
JC	620	.	CP009273	4553491	-1	CP009273	4555274	1	0	alignment_overlap=10	coverage_minus=2	coverage_plus=2	flanking_left=251	flanking_right=251	frequency=3.673e-02	junction_possible_overlap_registers=224	key=CP009273__4553491__-1__CP009273__4555264__1__10____251__251__0__0	max_left=92	max_left_minus=92	max_left_plus=43	max_min_left=92	max_min_left_minus=92	max_min_left_plus=43	max_min_right=11	max_min_right_minus=11	max_min_right_plus=11	max_pos_hash_score=450	max_right=105	max_right_minus=105	max_right_plus=105	neg_log10_pos_hash_p_value=9.8	new_junction_coverage=0.04	new_junction_read_count=4	polymorphism_frequency=3.673e-02	pos_hash_score=4	prediction=polymorphism	reject=COVERAGE_EVENNESS_SKEW,FREQUENCY_CUTOFF	side_1_annotate_key=gene	side_1_continuation=0	side_1_coverage=1.08	side_1_overlap=10	side_1_possible_overlap_registers=234	side_1_read_count=121	side_1_redundant=0	side_2_annotate_key=gene	side_2_continuation=0	side_2_coverage=0.87	side_2_overlap=0	side_2_possible_overlap_registers=224	side_2_read_count=94	side_2_redundant=0	total_non_overlap_reads=4
JC	621	.	CP009273	4553779	-1	CP009273	4554143	1	0	alignment_overlap=9	coverage_minus=0	coverage_plus=4	flanking_left=251	flanking_right=251	frequency=4.227e-02	junction_possible_overlap_registers=225	key=CP009273__4553779__-1__CP009273__4554134__1__9____251__251__0__0	max_left=87	max_left_minus=0	max_left_plus=87	max_min_left=27	max_min_left_minus=0	max_min_left_plus=27	max_min_right=47	max_min_right_minus=0	max_min_right_plus=47	max_pos_hash_score=452	max_right=164	max_right_minus=0	max_right_plus=164	neg_log10_pos_hash_p_value=9.9	new_junction_coverage=0.04	new_junction_read_count=4	polymorphism_frequency=4.227e-02	pos_hash_score=4	prediction=polymorphism	reject=COVERAGE_EVENNESS_SKEW,FREQUENCY_CUTOFF	side_1_annotate_key=gene	side_1_continuation=0	side_1_coverage=0.86	side_1_overlap=9	side_1_possible_overlap_registers=234	side_1_read_count=97	side_1_redundant=0	side_2_annotate_key=gene	side_2_continuation=0	side_2_coverage=0.81	side_2_overlap=0	side_2_possible_overlap_registers=225	side_2_read_count=88	side_2_redundant=0	total_non_overlap_reads=4
JC	622	.	CP009273	4569096	-1	CP009273	4570052	1	0	alignment_overlap=9	coverage_minus=2	coverage_plus=2	flanking_left=251	flanking_right=251	frequency=3.443e-02	junction_possible_overlap_registers=225	key=CP009273__4569096__-1__CP009273__4570043__1__9____251__251__0__0	max_left=175	max_left_minus=175	max_left_plus=113	max_min_left=113	max_min_left_minus=13	max_min_left_plus=113	max_min_right=66	max_min_right_minus=66	max_min_right_plus=0	max_pos_hash_score=452	max_right=136	max_right_minus=136	max_right_plus=136	neg_log10_pos_hash_p_value=9.9	new_junction_coverage=0.04	new_junction_read_count=4	polymorphism_frequency=3.443e-02	pos_hash_score=4	prediction=polymorphism	reject=COVERAGE_EVENNESS_SKEW,FREQUENCY_CUTOFF	side_1_annotate_key=gene	side_1_continuation=0	side_1_coverage=1.08	side_1_overlap=9	side_1_possible_overlap_registers=234	side_1_read_count=121	side_1_redundant=0	side_2_annotate_key=gene	side_2_continuation=0	side_2_coverage=1.00	side_2_overlap=0	side_2_possible_overlap_registers=225	side_2_read_count=108	side_2_redundant=0	total_non_overlap_reads=4
JC	623	.	CP009273	4595983	-1	CP009273	4596220	1	0	alignment_overlap=89	coverage_minus=5	coverage_plus=4	flanking_left=251	flanking_right=251	frequency=1.502e-01	junction_possible_overlap_registers=145	key=CP009273__4595983__-1__CP009273__4596131__1__89____251__251__0__0	max_left=161	max_left_minus=154	max_left_plus=161	max_min_left=51	max_min_left_minus=0	max_min_left_plus=51	max_min_right=54	max_min_right_minus=54	max_min_right_plus=7	max_pos_hash_score=292	max_right=96	max_right_minus=54	max_right_plus=96	neg_log10_pos_hash_p_value=4.9	new_junction_coverage=0.13	new_junction_read_count=9	polymorphism_frequency=1.502e-01	pos_hash_score=9	prediction=polymorphism	reject=COVERAGE_EVENNESS_SKEW,FREQUENCY_CUTOFF	side_1_annotate_key=gene	side_1_continuation=0	side_1_coverage=0.66	side_1_overlap=89	side_1_possible_overlap_registers=234	side_1_read_count=74	side_1_redundant=0	side_2_annotate_key=gene	side_2_continuation=0	side_2_coverage=0.80	side_2_overlap=0	side_2_possible_overlap_registers=145	side_2_read_count=56	side_2_redundant=0	total_non_overlap_reads=9
JC	624	.	CP009273	4596103	-1	CP009273	4596219	1	0	alignment_overlap=47	coverage_minus=1	coverage_plus=3	flanking_left=251	flanking_right=251	frequency=5.357e-02	junction_possible_overlap_registers=187	key=CP009273__4596103__-1__CP009273__4596172__1__47____251__251__0__0	max_left=152	max_left_minus=71	max_left_plus=152	max_min_left=71	max_min_left_minus=71	max_min_left_plus=58	max_min_right=97	max_min_right_minus=0	max_min_right_plus=97	max_pos_hash_score=376	max_right=139	max_right_minus=133	max_right_plus=139	neg_log10_pos_hash_p_value=8.7	new_junction_coverage=0.04	new_junction_read_count=4	polymorphism_frequency=5.357e-02	pos_hash_score=4	prediction=polymorphism	reject=COVERAGE_EVENNESS_SKEW,FREQUENCY_CUTOFF	side_1_annotate_key=gene	side_1_continuation=0	side_1_coverage=0.69	side_1_overlap=47	side_1_possible_overlap_registers=234	side_1_read_count=78	side_1_redundant=0	side_2_annotate_key=gene	side_2_continuation=0	side_2_coverage=0.88	side_2_overlap=0	side_2_possible_overlap_registers=187	side_2_read_count=79	side_2_redundant=0	total_non_overlap_reads=4
JC	625	.	CP009273	4605877	-1	CP009273	4606738	1	0	alignment_overlap=10	coverage_minus=4	coverage_plus=2	flanking_left=251	flanking_right=251	frequency=5.871e-02	junction_possible_overlap_registers=224	key=CP009273__4605877__-1__CP009273__4606728__1__10____251__251__0__0	max_left=128	max_left_minus=128	max_left_plus=59	max_min_left=85	max_min_left_minus=85	max_min_left_plus=59	max_min_right=36	max_min_right_minus=36	max_min_right_plus=24	max_pos_hash_score=450	max_right=182	max_right_minus=167	max_right_plus=182	neg_log10_pos_hash_p_value=8.7	new_junction_coverage=0.06	new_junction_read_count=7	polymorphism_frequency=5.871e-02	pos_hash_score=6	prediction=polymorphism	reject=COVERAGE_EVENNESS_SKEW,FREQUENCY_CUTOFF	side_1_annotate_key=gene	side_1_continuation=0	side_1_coverage=1.16	side_1_overlap=10	side_1_possible_overlap_registers=234	side_1_read_count=130	side_1_redundant=0	side_2_annotate_key=gene	side_2_continuation=0	side_2_coverage=0.93	side_2_overlap=0	side_2_possible_overlap_registers=224	side_2_read_count=100	side_2_redundant=0	total_non_overlap_reads=6
UN	626	.	CP009273	15595	15596
UN	627	.	CP009273	15601	15606
UN	628	.	CP009273	15608	15609
UN	629	.	CP009273	15617	15617
UN	630	.	CP009273	15619	15619
UN	631	.	CP009273	15622	15622
UN	632	.	CP009273	15626	16497
UN	633	.	CP009273	20027	20325
UN	634	.	CP009273	220438	220438
UN	635	.	CP009273	220446	220446
UN	636	.	CP009273	220449	221028
UN	637	.	CP009273	221032	221032
UN	638	.	CP009273	221035	221036
UN	639	.	CP009273	221550	221853
UN	640	.	CP009273	223711	223711
UN	641	.	CP009273	223714	224925
UN	642	.	CP009273	224929	224929
UN	643	.	CP009273	224931	224932
UN	644	.	CP009273	266474	266762
UN	645	.	CP009273	266764	266765
UN	646	.	CP009273	269908	270633
UN	647	.	CP009273	270637	270639
UN	648	.	CP009273	275096	275096
UN	649	.	CP009273	275099	275404
UN	650	.	CP009273	286585	286895
UN	651	.	CP009273	311174	311970
UN	652	.	CP009273	311972	311972
UN	653	.	CP009273	366232	366971
UN	654	.	CP009273	376960	377815
UN	655	.	CP009273	377821	377821
UN	656	.	CP009273	387390	388197
UN	657	.	CP009273	521560	521938
UN	658	.	CP009273	562463	562468
UN	659	.	CP009273	562470	563256
UN	660	.	CP009273	570276	571023
UN	661	.	CP009273	603677	604596
UN	662	.	CP009273	683532	683532
UN	663	.	CP009273	683536	684268
UN	664	.	CP009273	1089939	1090748
UN	665	.	CP009273	1390541	1391274
UN	666	.	CP009273	1427138	1427217
UN	667	.	CP009273	1462398	1463266
UN	668	.	CP009273	1463792	1464548
UN	669	.	CP009273	1522813	1522813
UN	670	.	CP009273	1522815	1523224
UN	671	.	CP009273	1523226	1523226
UN	672	.	CP009273	1565354	1565354
UN	673	.	CP009273	1565360	1565388
UN	674	.	CP009273	1628593	1628672
UN	675	.	CP009273	1628674	1628675
UN	676	.	CP009273	1630704	1630704
UN	677	.	CP009273	1630709	1630709
UN	678	.	CP009273	1630721	1630932
UN	679	.	CP009273	1645341	1645574
UN	680	.	CP009273	2060439	2060556
UN	681	.	CP009273	2062647	2063539
UN	682	.	CP009273	2063543	2063543
UN	683	.	CP009273	2095469	2096189
UN	684	.	CP009273	2163888	2164685
UN	685	.	CP009273	2282629	2282629
UN	686	.	CP009273	2282632	2282634
UN	687	.	CP009273	2282636	2283350
UN	688	.	CP009273	2283353	2283354
UN	689	.	CP009273	2283356	2283359
UN	690	.	CP009273	2507982	2508875
UN	691	.	CP009273	2719666	2722385
UN	692	.	CP009273	2723157	2724101
UN	693	.	CP009273	2850455	2852996
UN	694	.	CP009273	2852998	2852998
UN	695	.	CP009273	2853003	2853003
UN	696	.	CP009273	2853008	2853008
UN	697	.	CP009273	2989950	2990826
UN	698	.	CP009273	2990831	2990831
UN	699	.	CP009273	3123727	3123730
UN	700	.	CP009273	3123732	3124471
UN	701	.	CP009273	3124478	3124478
UN	702	.	CP009273	3179700	3180545
UN	703	.	CP009273	3180547	3180547
UN	704	.	CP009273	3180552	3180552
UN	705	.	CP009273	3359144	3359876
UN	706	.	CP009273	3417248	3417782
UN	707	.	CP009273	3417784	3417784
UN	708	.	CP009273	3417786	3417787
UN	709	.	CP009273	3417789	3417789
UN	710	.	CP009273	3417793	3417793
UN	711	.	CP009273	3417797	3417797
UN	712	.	CP009273	3417799	3417799
UN	713	.	CP009273	3417801	3417801
UN	714	.	CP009273	3417805	3417805
UN	715	.	CP009273	3418235	3418235
UN	716	.	CP009273	3418240	3418240
UN	717	.	CP009273	3418242	3418242
UN	718	.	CP009273	3418244	3418244
UN	719	.	CP009273	3418246	3419975
UN	720	.	CP009273	3420389	3421682
UN	721	.	CP009273	3421691	3421691
UN	722	.	CP009273	3463750	3463849
UN	723	.	CP009273	3463852	3463853
UN	724	.	CP009273	3463859	3463860
UN	725	.	CP009273	3463862	3463862
UN	726	.	CP009273	3577028	3577324
UN	727	.	CP009273	3612859	3614202
UN	728	.	CP009273	3614668	3615434
UN	729	.	CP009273	3645610	3646370
UN	730	.	CP009273	3659962	3659963
UN	731	.	CP009273	3659966	3660038
UN	732	.	CP009273	3755848	3757208
UN	733	.	CP009273	3757651	3758416
UN	734	.	CP009273	3758418	3758418
UN	735	.	CP009273	3758423	3758423
UN	736	.	CP009273	3935620	3936536
UN	737	.	CP009273	3937661	3938687
UN	738	.	CP009273	4028765	4028765
UN	739	.	CP009273	4028767	4028864
UN	740	.	CP009273	4029332	4030244
UN	741	.	CP009273	4031429	4031810
UN	742	.	CP009273	4032321	4032511
UN	743	.	CP009273	4032997	4033728
UN	744	.	CP009273	4156455	4156455
UN	745	.	CP009273	4156465	4156571
UN	746	.	CP009273	4156619	4156619
UN	747	.	CP009273	4156635	4156635
UN	748	.	CP009273	4156657	4156657
UN	749	.	CP009273	4156705	4156705
UN	750	.	CP009273	4156741	4156741
UN	751	.	CP009273	4156793	4157902
UN	752	.	CP009273	4157905	4157905
UN	753	.	CP009273	4158727	4161342
UN	754	.	CP009273	4161346	4161346
UN	755	.	CP009273	4166680	4166802
UN	756	.	CP009273	4198271	4199433
UN	757	.	CP009273	4199435	4199435
UN	758	.	CP009273	4199437	4199441
UN	759	.	CP009273	4200184	4202819
UN	760	.	CP009273	4488243	4489101
UN	761	.	CP009273	4497512	4498263
