# Supplementary material for: Mutators can drive the evolution of multi-resistance to antibiotics
Source: PLoS Genet. 2023 Jun 13;19(6):e1010791. doi: 10.1371/journal.pgen.1010791 (PMC10292718; doi:10.1371/journal.pgen.1010791)
Supplement: S2 File — (ZIP) [file pgen.1010791.s005.zip › 058830_lowE4190G4.gd]

#=GENOME_DIFF	1.0
#=CREATED	17:34:41 06 May 2022
#=PROGRAM	breseq 0.36.1 
#=COMMAND	/mnt/fls01-home01/mqbssdgg/breseq-0.36.1-Linux-x86_64/bin/breseq -r BW25113-fixed.gb -o 058830_lowE4190G4 058830_lowE4190G4_1_trimmed.fastq.gz 058830_lowE4190G4_2_trimmed.fastq.gz 058830_lowE4190G4_U1_trimmed.fastq.gz 058830_lowE4190G4_U2_trimmed.fastq.gz
#=REFSEQ	BW25113-fixed.gb
#=READSEQ	058830_lowE4190G4_1_trimmed.fastq.gz
#=READSEQ	058830_lowE4190G4_2_trimmed.fastq.gz
#=READSEQ	058830_lowE4190G4_U1_trimmed.fastq.gz
#=READSEQ	058830_lowE4190G4_U2_trimmed.fastq.gz
#=CONVERTED-BASES	537303091
#=CONVERTED-READS	2256511
#=INPUT-BASES	537409305
#=INPUT-READS	2257190
#=MAPPED-BASES	533183810
#=MAPPED-READS	2226528
SNP	1	44	CP009273	19617	C
SNP	2	45	CP009273	65306	C
SNP	3	46	CP009273	72082	G
SNP	4	47	CP009273	107258	G
SNP	5	48	CP009273	244229	T
SNP	6	49	CP009273	374745	G
SNP	7	50	CP009273	466328	T
SNP	8	51	CP009273	480970	A
SNP	9	52	CP009273	481346	G
INS	10	53	CP009273	665290	G	repeat_length=1	repeat_new_copies=7	repeat_ref_copies=6	repeat_seq=G
SNP	11	54	CP009273	721715	T
INS	12	56	CP009273	918109	G	repeat_length=1	repeat_new_copies=6	repeat_ref_copies=5	repeat_seq=G
SNP	13	57	CP009273	921195	T
SNP	14	58	CP009273	952411	G
SNP	15	59	CP009273	1264993	G
DEL	16	64,65	CP009273	1346407	2	repeat_length=2	repeat_new_copies=4	repeat_ref_copies=5	repeat_seq=GC
SNP	17	71	CP009273	1493474	A
SNP	18	72	CP009273	1613723	A
SNP	19	73	CP009273	1697966	C
SNP	20	75	CP009273	1985889	A
SNP	21	77	CP009273	2175089	T
SNP	22	79	CP009273	2236310	C
SNP	23	80	CP009273	2254653	G
SNP	24	81	CP009273	2332640	C
SNP	25	83	CP009273	2409960	A
SNP	26	84	CP009273	2476697	C
SNP	27	85	CP009273	2590129	A
SNP	28	86	CP009273	2674458	C
SNP	29	92	CP009273	2904698	C
SNP	30	93	CP009273	3017288	A
SNP	31	94	CP009273	3040079	A
DEL	32	95	CP009273	3094398	1	repeat_length=1	repeat_new_copies=6	repeat_ref_copies=7	repeat_seq=C
SNP	33	96	CP009273	3096044	A
SNP	34	98	CP009273	3220164	C
SNP	35	99	CP009273	3307546	A
SNP	36	100	CP009273	3731226	C
SNP	37	101	CP009273	3884250	C
DEL	38	102	CP009273	3925013	1	repeat_length=1	repeat_new_copies=4	repeat_ref_copies=5	repeat_seq=T
SNP	39	104	CP009273	3970646	T
SNP	40	105	CP009273	4172704	C
SNP	41	108	CP009273	4529108	T
SNP	42	109	CP009273	4543370	C
DEL	43	110	CP009273	4596032	1	repeat_length=1	repeat_new_copies=7	repeat_ref_copies=8	repeat_seq=G
RA	44	.	CP009273	19617	0	T	C	consensus_score=447.3	frequency=1	major_base=C	major_cov=47/81	major_frequency=1.000e+00	minor_base=N	minor_cov=0/0	new_cov=47/81	polymorphism_frequency=1.000e+00	polymorphism_score=NA	prediction=consensus	ref_cov=0/0	total_cov=47/81
RA	45	.	CP009273	65306	0	T	C	consensus_score=261.4	frequency=1	major_base=C	major_cov=39/35	major_frequency=1.000e+00	minor_base=N	minor_cov=0/0	new_cov=39/35	polymorphism_frequency=1.000e+00	polymorphism_score=NA	prediction=consensus	ref_cov=0/0	total_cov=39/35
RA	46	.	CP009273	72082	0	A	G	consensus_score=289.5	frequency=1	major_base=G	major_cov=35/43	major_frequency=1.000e+00	minor_base=N	minor_cov=0/0	new_cov=35/43	polymorphism_frequency=1.000e+00	polymorphism_score=NA	prediction=consensus	ref_cov=0/0	total_cov=35/43
RA	47	.	CP009273	107258	0	A	G	bias_e_value=4631470	bias_p_value=1	consensus_score=319.7	fisher_strand_p_value=1	frequency=1	ks_quality_p_value=1	major_base=G	major_cov=37/58	major_frequency=9.794e-01	minor_base=T	minor_cov=1/1	new_cov=37/58	polymorphism_frequency=9.794e-01	polymorphism_score=NA	prediction=consensus	ref_cov=0/0	total_cov=38/59
RA	48	.	CP009273	244229	0	C	T	bias_e_value=4631470	bias_p_value=1	consensus_score=390.1	fisher_strand_p_value=1	frequency=1	ks_quality_p_value=1	major_base=T	major_cov=44/60	major_frequency=9.905e-01	minor_base=A	minor_cov=0/1	new_cov=44/60	polymorphism_frequency=9.905e-01	polymorphism_score=NA	prediction=consensus	ref_cov=0/0	total_cov=44/61
RA	49	.	CP009273	374745	0	A	G	consensus_score=406.2	frequency=1	major_base=G	major_cov=69/42	major_frequency=1.000e+00	minor_base=N	minor_cov=0/0	new_cov=69/42	polymorphism_frequency=1.000e+00	polymorphism_score=NA	prediction=consensus	ref_cov=0/0	total_cov=69/42
RA	50	.	CP009273	466328	0	C	T	consensus_score=472.7	frequency=1	major_base=T	major_cov=50/72	major_frequency=1.000e+00	minor_base=N	minor_cov=0/0	new_cov=50/72	polymorphism_frequency=1.000e+00	polymorphism_score=NA	prediction=consensus	ref_cov=0/0	total_cov=50/72
RA	51	.	CP009273	480970	0	G	A	bias_e_value=4631470	bias_p_value=1	consensus_score=527.6	fisher_strand_p_value=1	frequency=1	ks_quality_p_value=1	major_base=A	major_cov=72/63	major_frequency=9.926e-01	minor_base=C	minor_cov=1/0	new_cov=72/63	polymorphism_frequency=9.926e-01	polymorphism_score=NA	prediction=consensus	ref_cov=0/1	total_cov=73/64
RA	52	.	CP009273	481346	0	A	G	consensus_score=508.4	frequency=1	major_base=G	major_cov=55/82	major_frequency=1.000e+00	minor_base=N	minor_cov=0/0	new_cov=55/82	polymorphism_frequency=1.000e+00	polymorphism_score=NA	prediction=consensus	ref_cov=0/0	total_cov=55/82
RA	53	.	CP009273	665290	1	.	G	bias_e_value=3501070	bias_p_value=0.755931	consensus_score=346.8	fisher_strand_p_value=0.392565	frequency=1	ks_quality_p_value=0.989966	major_base=G	major_cov=52/40	major_frequency=9.485e-01	minor_base=.	minor_cov=4/1	new_cov=52/40	polymorphism_frequency=9.485e-01	polymorphism_score=11.8	prediction=consensus	ref_cov=4/1	total_cov=56/41
RA	54	.	CP009273	721715	0	C	T	bias_e_value=4631470	bias_p_value=1	consensus_score=309.9	fisher_strand_p_value=1	frequency=1	ks_quality_p_value=1	major_base=T	major_cov=33/48	major_frequency=9.878e-01	minor_base=A	minor_cov=0/1	new_cov=33/48	polymorphism_frequency=9.878e-01	polymorphism_score=NA	prediction=consensus	ref_cov=0/0	total_cov=33/49
RA	55	.	CP009273	838652	0	T	G	bias_e_value=349.346	bias_p_value=7.54288e-05	consensus_reject=FREQUENCY_CUTOFF	consensus_score=125.8	fisher_strand_p_value=5.77466e-06	frequency=2.740e-01	ks_quality_p_value=1	major_base=T	major_cov=24/29	major_frequency=7.260e-01	minor_base=G	minor_cov=20/0	new_cov=20/0	polymorphism_frequency=2.740e-01	polymorphism_score=11.3	prediction=polymorphism	ref_cov=24/29	total_cov=44/29
RA	56	.	CP009273	918109	1	.	G	bias_e_value=4031600	bias_p_value=0.870481	consensus_score=393.2	fisher_strand_p_value=0.54124	frequency=1	ks_quality_p_value=0.99097	major_base=G	major_cov=67/37	major_frequency=9.811e-01	minor_base=.	minor_cov=2/0	new_cov=67/37	polymorphism_frequency=9.811e-01	polymorphism_score=0.3	prediction=consensus	ref_cov=2/0	total_cov=69/37
RA	57	.	CP009273	921195	0	C	T	consensus_score=334.8	frequency=1	major_base=T	major_cov=51/38	major_frequency=1.000e+00	minor_base=N	minor_cov=0/0	new_cov=51/38	polymorphism_frequency=1.000e+00	polymorphism_score=NA	prediction=consensus	ref_cov=0/0	total_cov=51/38
RA	58	.	CP009273	952411	0	A	G	bias_e_value=4631460	bias_p_value=0.999998	consensus_score=463.3	fisher_strand_p_value=1	frequency=1	ks_quality_p_value=0.997904	major_base=G	major_cov=63/60	major_frequency=9.919e-01	minor_base=.	minor_cov=1/0	new_cov=63/60	polymorphism_frequency=9.919e-01	polymorphism_score=-3.1	prediction=consensus	ref_cov=0/0	total_cov=64/60
RA	59	.	CP009273	1264993	0	A	G	bias_e_value=3396470	bias_p_value=0.733346	consensus_score=125.5	fisher_strand_p_value=0.365475	frequency=1	ks_quality_p_value=1	major_base=G	major_cov=26/15	major_frequency=8.913e-01	minor_base=T	minor_cov=2/3	new_cov=26/15	polymorphism_frequency=8.913e-01	polymorphism_score=-1.7	prediction=consensus	ref_cov=1/0	total_cov=29/18
RA	60	.	CP009273	1265068	0	T	A	bias_e_value=3662660	bias_p_value=0.790819	consensus_reject=FREQUENCY_CUTOFF	consensus_score=88.9	fisher_strand_p_value=0.427535	frequency=2.000e-01	ks_quality_p_value=1	major_base=T	major_cov=26/10	major_frequency=8.000e-01	minor_base=A	minor_cov=5/4	new_cov=5/4	polymorphism_frequency=2.000e-01	polymorphism_score=14.4	prediction=polymorphism	ref_cov=26/10	total_cov=31/14
RA	61	.	CP009273	1265353	0	T	G	bias_e_value=4214530	bias_p_value=0.909977	consensus_reject=FREQUENCY_CUTOFF	consensus_score=149.7	fisher_strand_p_value=0.606893	frequency=2.346e-01	ks_quality_p_value=1	major_base=T	major_cov=31/31	major_frequency=7.654e-01	minor_base=G	minor_cov=8/11	new_cov=8/11	polymorphism_frequency=2.346e-01	polymorphism_score=37.3	prediction=polymorphism	ref_cov=31/31	total_cov=39/42
RA	62	.	CP009273	1282249	0	A	G	bias_e_value=3673800	bias_p_value=0.793226	consensus_reject=FREQUENCY_CUTOFF	consensus_score=99.0	fisher_strand_p_value=0.430378	frequency=2.500e-01	ks_quality_p_value=1	major_base=A	major_cov=7/29	major_frequency=7.500e-01	minor_base=G	minor_cov=4/8	new_cov=4/8	polymorphism_frequency=2.500e-01	polymorphism_score=28.6	prediction=polymorphism	ref_cov=7/29	total_cov=13/40
RA	63	.	CP009273	1282287	0	T	A	bias_e_value=947209	bias_p_value=0.204516	consensus_reject=FREQUENCY_CUTOFF	consensus_score=85.7	fisher_strand_p_value=0.051587	frequency=3.077e-01	ks_quality_p_value=1	major_base=T	major_cov=4/32	major_frequency=6.923e-01	minor_base=A	minor_cov=6/10	new_cov=6/10	polymorphism_frequency=3.077e-01	polymorphism_score=26.8	prediction=polymorphism	ref_cov=4/32	total_cov=12/42
RA	64	.	CP009273	1346399	0	G	.	consensus_score=537.8	frequency=1	major_base=.	major_cov=71/41	major_frequency=1.000e+00	minor_base=N	minor_cov=0/0	new_cov=71/41	polymorphism_frequency=1.000e+00	polymorphism_score=NA	prediction=consensus	ref_cov=0/0	total_cov=71/41
RA	65	.	CP009273	1346400	0	C	.	consensus_score=537.8	frequency=1	major_base=.	major_cov=71/41	major_frequency=1.000e+00	minor_base=N	minor_cov=0/0	new_cov=71/41	polymorphism_frequency=1.000e+00	polymorphism_score=NA	prediction=consensus	ref_cov=0/0	total_cov=71/41
RA	66	.	CP009273	1460458	0	T	C	bias_e_value=4290210	bias_p_value=0.926318	consensus_reject=FREQUENCY_CUTOFF	consensus_score=288.7	fisher_strand_p_value=0.64156	frequency=2.295e-01	ks_quality_p_value=1	major_base=T	major_cov=29/65	major_frequency=7.705e-01	minor_base=C	minor_cov=7/21	new_cov=7/21	polymorphism_frequency=2.295e-01	polymorphism_score=78.5	prediction=polymorphism	ref_cov=29/65	total_cov=49/87
RA	67	.	CP009273	1460467	0	G	A	bias_e_value=4357350	bias_p_value=0.940814	consensus_reject=FREQUENCY_CUTOFF	consensus_score=245.6	fisher_strand_p_value=0.835009	frequency=2.640e-01	ks_quality_p_value=0.809933	major_base=G	major_cov=33/59	major_frequency=7.360e-01	minor_base=A	minor_cov=11/22	new_cov=11/22	polymorphism_frequency=2.640e-01	polymorphism_score=103.5	prediction=polymorphism	ref_cov=33/59	total_cov=47/84
RA	68	.	CP009273	1460689	0	A	G	bias_e_value=369807	bias_p_value=0.0798466	consensus_reject=FREQUENCY_CUTOFF	consensus_score=118.5	fisher_strand_p_value=0.0250498	frequency=2.069e-01	ks_quality_p_value=0.616462	major_base=A	major_cov=25/21	major_frequency=7.931e-01	minor_base=G	minor_cov=2/10	new_cov=2/10	polymorphism_frequency=2.069e-01	polymorphism_score=32.8	prediction=polymorphism	ref_cov=25/21	total_cov=27/40
RA	69	.	CP009273	1460695	0	T	G	bias_e_value=1000120	bias_p_value=0.215939	consensus_reject=FREQUENCY_CUTOFF	consensus_score=110.7	fisher_strand_p_value=0.055489	frequency=2.836e-01	ks_quality_p_value=1	major_base=T	major_cov=23/25	major_frequency=7.164e-01	minor_base=G	minor_cov=4/15	new_cov=4/15	polymorphism_frequency=2.836e-01	polymorphism_score=23.4	prediction=polymorphism	ref_cov=23/25	total_cov=27/40
RA	70	.	CP009273	1460893	0	T	A	bias_e_value=123396	bias_p_value=0.026643	consensus_reject=FREQUENCY_CUTOFF	consensus_score=165.0	fisher_strand_p_value=0.00410114	frequency=2.405e-01	ks_quality_p_value=1	major_base=T	major_cov=41/19	major_frequency=7.595e-01	minor_base=A	minor_cov=19/0	new_cov=19/0	polymorphism_frequency=2.405e-01	polymorphism_score=17.0	prediction=polymorphism	ref_cov=41/19	total_cov=62/20
RA	71	.	CP009273	1493474	0	G	A	consensus_score=476.5	frequency=1	major_base=A	major_cov=53/69	major_frequency=1.000e+00	minor_base=N	minor_cov=0/0	new_cov=53/69	polymorphism_frequency=1.000e+00	polymorphism_score=NA	prediction=consensus	ref_cov=0/0	total_cov=53/69
RA	72	.	CP009273	1613723	0	G	A	bias_e_value=4631150	bias_p_value=0.999931	consensus_score=564.3	fisher_strand_p_value=1	frequency=1	ks_quality_p_value=0.988317	major_base=A	major_cov=71/72	major_frequency=9.931e-01	minor_base=G	minor_cov=0/1	new_cov=71/72	polymorphism_frequency=9.931e-01	polymorphism_score=-4.1	prediction=consensus	ref_cov=0/1	total_cov=71/73
RA	73	.	CP009273	1697966	0	T	C	consensus_score=465.4	frequency=1	major_base=C	major_cov=79/49	major_frequency=1.000e+00	minor_base=N	minor_cov=0/0	new_cov=79/49	polymorphism_frequency=1.000e+00	polymorphism_score=NA	prediction=consensus	ref_cov=0/0	total_cov=79/49
RA	74	.	CP009273	1702966	0	T	A	bias_e_value=1291010	bias_p_value=0.278748	consensus_reject=FREQUENCY_CUTOFF	consensus_score=65.2	fisher_strand_p_value=0.0786936	frequency=3.000e-01	ks_quality_p_value=1	major_base=T	major_cov=24/11	major_frequency=7.000e-01	minor_base=A	minor_cov=14/1	new_cov=14/1	polymorphism_frequency=3.000e-01	polymorphism_score=24.6	prediction=polymorphism	ref_cov=24/11	total_cov=43/13
RA	75	.	CP009273	1985889	0	G	A	consensus_score=351.8	frequency=1	major_base=A	major_cov=51/47	major_frequency=1.000e+00	minor_base=N	minor_cov=0/0	new_cov=51/47	polymorphism_frequency=1.000e+00	polymorphism_score=NA	prediction=consensus	ref_cov=0/0	total_cov=51/47
RA	76	.	CP009273	2170734	0	G	T	bias_e_value=525.12	bias_p_value=0.000113381	consensus_reject=FREQUENCY_CUTOFF	consensus_score=175.8	fisher_strand_p_value=8.98418e-06	frequency=2.182e-01	ks_quality_p_value=1	major_base=G	major_cov=24/62	major_frequency=7.818e-01	minor_base=T	minor_cov=19/5	new_cov=19/5	polymorphism_frequency=2.182e-01	polymorphism_score=13.7	prediction=polymorphism	ref_cov=24/62	total_cov=43/67
RA	77	.	CP009273	2175089	0	C	T	bias_e_value=4631470	bias_p_value=1	consensus_score=286.9	fisher_strand_p_value=1	frequency=1	ks_quality_p_value=1	major_base=T	major_cov=30/46	major_frequency=9.870e-01	minor_base=A	minor_cov=0/1	new_cov=30/46	polymorphism_frequency=9.870e-01	polymorphism_score=NA	prediction=consensus	ref_cov=0/0	total_cov=30/47
RA	78	.	CP009273	2178908	0	T	G	bias_e_value=0.000482731	bias_p_value=1.04229e-10	consensus_reject=FREQUENCY_CUTOFF	consensus_score=238.2	fisher_strand_p_value=3.81916e-12	frequency=2.623e-01	ks_quality_p_value=1	major_base=T	major_cov=31/59	major_frequency=7.377e-01	minor_base=G	minor_cov=32/0	new_cov=32/0	polymorphism_frequency=2.623e-01	polymorphism_score=13.0	prediction=polymorphism	ref_cov=31/59	total_cov=63/59
RA	79	.	CP009273	2236310	0	T	C	consensus_score=295.4	frequency=1	major_base=C	major_cov=36/46	major_frequency=1.000e+00	minor_base=N	minor_cov=0/0	new_cov=36/46	polymorphism_frequency=1.000e+00	polymorphism_score=NA	prediction=consensus	ref_cov=0/0	total_cov=36/46
RA	80	.	CP009273	2254653	0	A	G	bias_e_value=4631470	bias_p_value=1	consensus_score=318.8	fisher_strand_p_value=1	frequency=1	ks_quality_p_value=1	major_base=G	major_cov=36/49	major_frequency=9.884e-01	minor_base=T	minor_cov=0/1	new_cov=36/49	polymorphism_frequency=9.884e-01	polymorphism_score=NA	prediction=consensus	ref_cov=0/0	total_cov=36/50
RA	81	.	CP009273	2332640	0	T	C	consensus_score=351.5	frequency=1	major_base=C	major_cov=39/59	major_frequency=1.000e+00	minor_base=N	minor_cov=0/0	new_cov=39/59	polymorphism_frequency=1.000e+00	polymorphism_score=NA	prediction=consensus	ref_cov=0/0	total_cov=39/59
RA	82	.	CP009273	2404729	0	C	A	bias_e_value=390.964	bias_p_value=8.44147e-05	consensus_reject=FREQUENCY_CUTOFF	consensus_score=167.4	fisher_strand_p_value=6.52349e-06	frequency=2.258e-01	ks_quality_p_value=1	major_base=C	major_cov=36/36	major_frequency=7.742e-01	minor_base=A	minor_cov=0/21	new_cov=0/21	polymorphism_frequency=2.258e-01	polymorphism_score=12.1	prediction=polymorphism	ref_cov=36/36	total_cov=36/57
RA	83	.	CP009273	2409960	0	G	A	consensus_score=353.0	frequency=1	major_base=A	major_cov=54/41	major_frequency=1.000e+00	minor_base=N	minor_cov=0/0	new_cov=54/41	polymorphism_frequency=1.000e+00	polymorphism_score=NA	prediction=consensus	ref_cov=0/0	total_cov=54/41
RA	84	.	CP009273	2476697	0	T	C	bias_e_value=4174230	bias_p_value=0.901276	consensus_score=485.5	fisher_strand_p_value=0.589948	frequency=1	ks_quality_p_value=1	major_base=C	major_cov=80/65	major_frequency=9.797e-01	minor_base=A	minor_cov=1/2	new_cov=80/65	polymorphism_frequency=9.797e-01	polymorphism_score=NA	prediction=consensus	ref_cov=0/0	total_cov=81/67
RA	85	.	CP009273	2590129	0	G	A	consensus_score=389.5	frequency=1	major_base=A	major_cov=41/58	major_frequency=1.000e+00	minor_base=N	minor_cov=0/0	new_cov=41/58	polymorphism_frequency=1.000e+00	polymorphism_score=NA	prediction=consensus	ref_cov=0/0	total_cov=41/58
RA	86	.	CP009273	2674458	0	T	C	consensus_score=297.9	frequency=1	major_base=C	major_cov=44/38	major_frequency=1.000e+00	minor_base=N	minor_cov=0/0	new_cov=44/38	polymorphism_frequency=1.000e+00	polymorphism_score=NA	prediction=consensus	ref_cov=0/0	total_cov=44/38
RA	87	.	CP009273	2811229	0	A	.	bias_e_value=3299490	bias_p_value=0.712407	consensus_reject=FREQUENCY_CUTOFF	consensus_score=213.0	fisher_strand_p_value=0.345239	frequency=2.471e-01	ks_quality_p_value=1	major_base=A	major_cov=11/53	major_frequency=7.529e-01	minor_base=.	minor_cov=6/15	new_cov=6/15	polymorphism_frequency=2.471e-01	polymorphism_score=76.4	prediction=polymorphism	ref_cov=11/53	total_cov=18/69
RA	88	.	CP009273	2811230	0	C	T	bias_e_value=2813760	bias_p_value=0.60753	consensus_reject=FREQUENCY_CUTOFF	consensus_score=180.4	fisher_strand_p_value=0.309641	frequency=2.093e-01	ks_quality_p_value=0.833206	major_base=C	major_cov=11/57	major_frequency=7.907e-01	minor_base=T	minor_cov=5/13	new_cov=5/13	polymorphism_frequency=2.093e-01	polymorphism_score=53.6	prediction=polymorphism	ref_cov=11/57	total_cov=18/70
RA	89	.	CP009273	2811236	0	C	T	bias_e_value=4344950	bias_p_value=0.938137	consensus_reject=FREQUENCY_CUTOFF	consensus_score=153.3	fisher_strand_p_value=1	frequency=2.921e-01	ks_quality_p_value=0.669542	major_base=C	major_cov=15/48	major_frequency=7.079e-01	minor_base=T	minor_cov=6/20	new_cov=6/20	polymorphism_frequency=2.921e-01	polymorphism_score=85.5	prediction=polymorphism	ref_cov=15/48	total_cov=21/68
RA	90	.	CP009273	2811683	0	G	A	bias_e_value=2585910	bias_p_value=0.558334	consensus_reject=FREQUENCY_CUTOFF	consensus_score=98.8	fisher_strand_p_value=0.223469	frequency=3.036e-01	ks_quality_p_value=1	major_base=G	major_cov=28/11	major_frequency=6.964e-01	minor_base=A	minor_cov=9/8	new_cov=9/8	polymorphism_frequency=3.036e-01	polymorphism_score=48.5	prediction=polymorphism	ref_cov=28/11	total_cov=37/21
RA	91	.	CP009273	2811690	0	G	T	bias_e_value=4039610	bias_p_value=0.872209	consensus_reject=FREQUENCY_CUTOFF	consensus_score=134.4	fisher_strand_p_value=0.539139	frequency=2.258e-01	ks_quality_p_value=1	major_base=G	major_cov=32/16	major_frequency=7.742e-01	minor_base=T	minor_cov=8/6	new_cov=8/6	polymorphism_frequency=2.258e-01	polymorphism_score=25.6	prediction=polymorphism	ref_cov=32/16	total_cov=41/22
RA	92	.	CP009273	2904698	0	T	C	consensus_score=569.5	frequency=1	major_base=C	major_cov=62/91	major_frequency=1.000e+00	minor_base=N	minor_cov=0/0	new_cov=62/91	polymorphism_frequency=1.000e+00	polymorphism_score=NA	prediction=consensus	ref_cov=0/0	total_cov=62/91
RA	93	.	CP009273	3017288	0	G	A	consensus_score=281.9	frequency=1	major_base=A	major_cov=42/31	major_frequency=1.000e+00	minor_base=N	minor_cov=0/0	new_cov=42/31	polymorphism_frequency=1.000e+00	polymorphism_score=NA	prediction=consensus	ref_cov=0/0	total_cov=42/31
RA	94	.	CP009273	3040079	0	G	A	consensus_score=405.5	frequency=1	major_base=A	major_cov=60/50	major_frequency=1.000e+00	minor_base=N	minor_cov=0/0	new_cov=60/50	polymorphism_frequency=1.000e+00	polymorphism_score=NA	prediction=consensus	ref_cov=0/0	total_cov=60/50
RA	95	.	CP009273	3094398	0	C	.	bias_e_value=4379250	bias_p_value=0.945542	consensus_score=395.6	fisher_strand_p_value=0.688677	frequency=1	ks_quality_p_value=1	major_base=.	major_cov=39/47	major_frequency=9.348e-01	minor_base=C	minor_cov=2/4	new_cov=39/47	polymorphism_frequency=9.348e-01	polymorphism_score=18.9	prediction=consensus	ref_cov=2/4	total_cov=41/51
RA	96	.	CP009273	3096044	0	G	A	consensus_score=267.3	frequency=1	major_base=A	major_cov=47/20	major_frequency=1.000e+00	minor_base=N	minor_cov=0/0	new_cov=47/20	polymorphism_frequency=1.000e+00	polymorphism_score=NA	prediction=consensus	ref_cov=0/0	total_cov=47/20
RA	97	.	CP009273	3188015	0	A	T	bias_e_value=3897350	bias_p_value=0.841494	consensus_reject=FREQUENCY_CUTOFF	consensus_score=152.6	fisher_strand_p_value=0.492748	frequency=2.000e-01	ks_quality_p_value=1	major_base=A	major_cov=14/34	major_frequency=8.000e-01	minor_base=T	minor_cov=5/7	new_cov=5/7	polymorphism_frequency=2.000e-01	polymorphism_score=23.5	prediction=polymorphism	ref_cov=14/34	total_cov=19/41
RA	98	.	CP009273	3220164	0	T	C	consensus_score=449.0	frequency=1	major_base=C	major_cov=73/50	major_frequency=1.000e+00	minor_base=N	minor_cov=0/0	new_cov=73/50	polymorphism_frequency=1.000e+00	polymorphism_score=NA	prediction=consensus	ref_cov=0/0	total_cov=73/50
RA	99	.	CP009273	3307546	0	G	A	consensus_score=415.7	frequency=1	major_base=A	major_cov=33/77	major_frequency=1.000e+00	minor_base=N	minor_cov=0/0	new_cov=33/77	polymorphism_frequency=1.000e+00	polymorphism_score=NA	prediction=consensus	ref_cov=0/0	total_cov=33/77
RA	100	.	CP009273	3731226	0	T	C	consensus_score=404.6	frequency=1	major_base=C	major_cov=52/58	major_frequency=1.000e+00	minor_base=N	minor_cov=0/0	new_cov=52/58	polymorphism_frequency=1.000e+00	polymorphism_score=NA	prediction=consensus	ref_cov=0/0	total_cov=52/58
RA	101	.	CP009273	3884250	0	T	C	bias_e_value=3754330	bias_p_value=0.810613	consensus_score=328.2	fisher_strand_p_value=0.451613	frequency=1	ks_quality_p_value=1	major_base=C	major_cov=41/51	major_frequency=9.892e-01	minor_base=A	minor_cov=1/0	new_cov=41/51	polymorphism_frequency=9.892e-01	polymorphism_score=NA	prediction=consensus	ref_cov=0/0	total_cov=42/51
RA	102	.	CP009273	3925013	0	T	.	bias_e_value=583254	bias_p_value=0.125933	consensus_score=519.4	fisher_strand_p_value=0.0274116	frequency=1	ks_quality_p_value=0.999263	major_base=.	major_cov=60/54	major_frequency=9.580e-01	minor_base=T	minor_cov=0/5	new_cov=60/54	polymorphism_frequency=9.580e-01	polymorphism_score=15.1	prediction=consensus	ref_cov=0/5	total_cov=60/59
RA	103	.	CP009273	3961431	1	.	G	bias_e_value=3822460	bias_p_value=0.825324	consensus_reject=FREQUENCY_CUTOFF	consensus_score=275.9	fisher_strand_p_value=0.802589	frequency=2.041e-01	ks_quality_p_value=0.58637	major_base=.	major_cov=35/43	major_frequency=7.959e-01	minor_base=G	minor_cov=10/10	new_cov=10/10	polymorphism_frequency=2.041e-01	polymorphism_score=88.3	prediction=polymorphism	ref_cov=35/43	total_cov=45/53
RA	104	.	CP009273	3970646	0	C	T	consensus_score=477.5	frequency=1	major_base=T	major_cov=33/90	major_frequency=1.000e+00	minor_base=N	minor_cov=0/0	new_cov=33/90	polymorphism_frequency=1.000e+00	polymorphism_score=NA	prediction=consensus	ref_cov=0/0	total_cov=33/90
RA	105	.	CP009273	4172704	0	T	C	consensus_score=633.3	frequency=1	major_base=C	major_cov=82/90	major_frequency=1.000e+00	minor_base=N	minor_cov=0/0	new_cov=82/90	polymorphism_frequency=1.000e+00	polymorphism_score=NA	prediction=consensus	ref_cov=0/0	total_cov=82/90
RA	106	.	CP009273	4379664	0	C	T	bias_e_value=4527860	bias_p_value=0.977628	consensus_reject=FREQUENCY_CUTOFF	consensus_score=115.7	fisher_strand_p_value=0.805489	frequency=3.117e-01	ks_quality_p_value=0.988307	major_base=C	major_cov=28/25	major_frequency=6.883e-01	minor_base=T	minor_cov=14/10	new_cov=14/10	polymorphism_frequency=3.117e-01	polymorphism_score=79.5	prediction=polymorphism	ref_cov=28/25	total_cov=42/35
RA	107	.	CP009273	4402596	0	T	G	bias_e_value=2.66891	bias_p_value=5.76255e-07	consensus_reject=FREQUENCY_CUTOFF	consensus_score=180.8	fisher_strand_p_value=3.15374e-08	frequency=2.500e-01	ks_quality_p_value=1	major_base=T	major_cov=18/51	major_frequency=7.500e-01	minor_base=G	minor_cov=21/2	new_cov=21/2	polymorphism_frequency=2.500e-01	polymorphism_score=14.9	prediction=polymorphism	ref_cov=18/51	total_cov=39/53
RA	108	.	CP009273	4529108	0	C	T	bias_e_value=3582400	bias_p_value=0.773491	consensus_score=487.7	fisher_strand_p_value=0.407692	frequency=1	ks_quality_p_value=1	major_base=T	major_cov=52/77	major_frequency=9.923e-01	minor_base=G	minor_cov=1/0	new_cov=52/77	polymorphism_frequency=9.923e-01	polymorphism_score=NA	prediction=consensus	ref_cov=0/0	total_cov=53/77
RA	109	.	CP009273	4543370	0	T	C	bias_e_value=4631470	bias_p_value=1	consensus_score=459.5	fisher_strand_p_value=1	frequency=1	ks_quality_p_value=1	major_base=C	major_cov=52/72	major_frequency=9.920e-01	minor_base=A	minor_cov=0/1	new_cov=52/72	polymorphism_frequency=9.920e-01	polymorphism_score=NA	prediction=consensus	ref_cov=0/0	total_cov=52/73
RA	110	.	CP009273	4596032	0	G	.	bias_e_value=2875100	bias_p_value=0.620774	consensus_score=220.7	fisher_strand_p_value=0.286246	frequency=1	ks_quality_p_value=0.935941	major_base=.	major_cov=20/33	major_frequency=9.298e-01	minor_base=G	minor_cov=0/4	new_cov=20/33	polymorphism_frequency=9.298e-01	polymorphism_score=11.8	prediction=consensus	ref_cov=0/4	total_cov=20/37
RA	111	.	CP009273	4596147	0	G	.	bias_e_value=122583	bias_p_value=0.0264675	consensus_reject=FREQUENCY_CUTOFF	consensus_score=112.7	fisher_strand_p_value=0.00432709	frequency=6.774e-01	ks_quality_p_value=0.940406	major_base=.	major_cov=20/22	major_frequency=6.774e-01	minor_base=G	minor_cov=2/18	new_cov=20/22	polymorphism_frequency=6.774e-01	polymorphism_score=94.4	prediction=polymorphism	ref_cov=2/18	total_cov=22/40
MC	112	.	CP009273	2850429	2853083	0	0	left_inside_cov=40	left_outside_cov=42	right_inside_cov=40	right_outside_cov=54
JC	113	.	CP009273	1	1	CP009273	4631469	-1	0	alignment_overlap=0	circular_chromosome=1	coverage_minus=70	coverage_plus=32	flanking_left=251	flanking_right=251	frequency=1	junction_possible_overlap_registers=237	key=CP009273__1__1__CP009273__4631469__-1__0____251__251__0__0	max_left=250	max_left_minus=250	max_left_plus=238	max_min_left=122	max_min_left_minus=122	max_min_left_plus=117	max_min_right=125	max_min_right_minus=125	max_min_right_plus=116	max_pos_hash_score=474	max_right=250	max_right_minus=249	max_right_plus=250	neg_log10_pos_hash_p_value=0.4	new_junction_coverage=0.89	new_junction_read_count=102	polymorphism_frequency=1.000e+00	pos_hash_score=63	prediction=consensus	side_1_annotate_key=gene	side_1_continuation=0	side_1_coverage=0.00	side_1_overlap=0	side_1_possible_overlap_registers=237	side_1_read_count=0	side_1_redundant=0	side_2_annotate_key=gene	side_2_continuation=0	side_2_coverage=0.00	side_2_overlap=0	side_2_possible_overlap_registers=237	side_2_read_count=0	side_2_redundant=0	total_non_overlap_reads=102
JC	114	.	CP009273	32017	-1	CP009273	32588	1	0	alignment_overlap=10	coverage_minus=3	coverage_plus=3	flanking_left=251	flanking_right=251	frequency=5.655e-02	junction_possible_overlap_registers=227	key=CP009273__32017__-1__CP009273__32578__1__10____251__251__0__0	max_left=164	max_left_minus=164	max_left_plus=84	max_min_left=84	max_min_left_minus=84	max_min_left_plus=84	max_min_right=29	max_min_right_minus=29	max_min_right_plus=0	max_pos_hash_score=454	max_right=222	max_right_minus=222	max_right_plus=155	neg_log10_pos_hash_p_value=8.6	new_junction_coverage=0.05	new_junction_read_count=6	polymorphism_frequency=5.655e-02	pos_hash_score=6	prediction=polymorphism	reject=COVERAGE_EVENNESS_SKEW,FREQUENCY_CUTOFF	side_1_annotate_key=gene	side_1_continuation=0	side_1_coverage=0.99	side_1_overlap=10	side_1_possible_overlap_registers=237	side_1_read_count=114	side_1_redundant=0	side_2_annotate_key=gene	side_2_continuation=0	side_2_coverage=0.83	side_2_overlap=0	side_2_possible_overlap_registers=227	side_2_read_count=91	side_2_redundant=0	total_non_overlap_reads=6
JC	115	.	CP009273	32773	-1	CP009273	33419	1	0	alignment_overlap=8	coverage_minus=2	coverage_plus=1	flanking_left=251	flanking_right=251	frequency=3.607e-02	junction_possible_overlap_registers=229	key=CP009273__32773__-1__CP009273__33411__1__8____251__251__0__0	max_left=166	max_left_minus=166	max_left_plus=58	max_min_left=80	max_min_left_minus=80	max_min_left_plus=0	max_min_right=37	max_min_right_minus=6	max_min_right_plus=37	max_pos_hash_score=458	max_right=163	max_right_minus=163	max_right_plus=37	neg_log10_pos_hash_p_value=10.4	new_junction_coverage=0.03	new_junction_read_count=3	polymorphism_frequency=3.607e-02	pos_hash_score=3	prediction=polymorphism	reject=COVERAGE_EVENNESS_SKEW,FREQUENCY_CUTOFF	side_1_annotate_key=gene	side_1_continuation=0	side_1_coverage=0.69	side_1_overlap=8	side_1_possible_overlap_registers=237	side_1_read_count=79	side_1_redundant=0	side_2_annotate_key=gene	side_2_continuation=0	side_2_coverage=0.76	side_2_overlap=0	side_2_possible_overlap_registers=229	side_2_read_count=84	side_2_redundant=0	total_non_overlap_reads=3
JC	116	.	CP009273	37070	-1	CP009273	38161	1	0	alignment_overlap=5	coverage_minus=1	coverage_plus=3	flanking_left=251	flanking_right=251	frequency=4.057e-02	junction_possible_overlap_registers=232	key=CP009273__37070__-1__CP009273__38156__1__5____251__251__0__0	max_left=67	max_left_minus=67	max_left_plus=40	max_min_left=40	max_min_left_minus=0	max_min_left_plus=40	max_min_right=31	max_min_right_minus=31	max_min_right_plus=31	max_pos_hash_score=464	max_right=119	max_right_minus=31	max_right_plus=119	neg_log10_pos_hash_p_value=10.5	new_junction_coverage=0.04	new_junction_read_count=5	polymorphism_frequency=4.057e-02	pos_hash_score=3	prediction=polymorphism	reject=COVERAGE_EVENNESS_SKEW,FREQUENCY_CUTOFF	side_1_annotate_key=gene	side_1_continuation=0	side_1_coverage=1.04	side_1_overlap=5	side_1_possible_overlap_registers=237	side_1_read_count=119	side_1_redundant=0	side_2_annotate_key=gene	side_2_continuation=0	side_2_coverage=1.07	side_2_overlap=0	side_2_possible_overlap_registers=232	side_2_read_count=120	side_2_redundant=0	total_non_overlap_reads=4
JC	117	.	CP009273	42694	-1	CP009273	44165	1	0	alignment_overlap=7	coverage_minus=2	coverage_plus=1	flanking_left=251	flanking_right=251	frequency=3.890e-02	junction_possible_overlap_registers=230	key=CP009273__42694__-1__CP009273__44158__1__7____251__251__0__0	max_left=226	max_left_minus=226	max_left_plus=70	max_min_left=95	max_min_left_minus=95	max_min_left_plus=70	max_min_right=1	max_min_right_minus=1	max_min_right_plus=0	max_pos_hash_score=460	max_right=174	max_right_minus=148	max_right_plus=174	neg_log10_pos_hash_p_value=10.4	new_junction_coverage=0.03	new_junction_read_count=3	polymorphism_frequency=3.890e-02	pos_hash_score=3	prediction=polymorphism	reject=COVERAGE_EVENNESS_SKEW,FREQUENCY_CUTOFF	side_1_annotate_key=gene	side_1_continuation=0	side_1_coverage=0.82	side_1_overlap=7	side_1_possible_overlap_registers=237	side_1_read_count=94	side_1_redundant=0	side_2_annotate_key=gene	side_2_continuation=0	side_2_coverage=0.51	side_2_overlap=0	side_2_possible_overlap_registers=230	side_2_read_count=57	side_2_redundant=0	total_non_overlap_reads=3
JC	118	.	CP009273	48699	-1	CP009273	49884	1	0	alignment_overlap=8	coverage_minus=3	coverage_plus=3	flanking_left=251	flanking_right=251	frequency=5.335e-02	junction_possible_overlap_registers=229	key=CP009273__48699__-1__CP009273__49876__1__8____251__251__0__0	max_left=207	max_left_minus=207	max_left_plus=75	max_min_left=75	max_min_left_minus=59	max_min_left_plus=75	max_min_right=38	max_min_right_minus=38	max_min_right_plus=0	max_pos_hash_score=458	max_right=168	max_right_minus=107	max_right_plus=168	neg_log10_pos_hash_p_value=8.6	new_junction_coverage=0.05	new_junction_read_count=6	polymorphism_frequency=5.335e-02	pos_hash_score=6	prediction=polymorphism	reject=COVERAGE_EVENNESS_SKEW,FREQUENCY_CUTOFF	side_1_annotate_key=gene	side_1_continuation=0	side_1_coverage=1.05	side_1_overlap=8	side_1_possible_overlap_registers=237	side_1_read_count=121	side_1_redundant=0	side_2_annotate_key=gene	side_2_continuation=0	side_2_coverage=0.87	side_2_overlap=0	side_2_possible_overlap_registers=229	side_2_read_count=96	side_2_redundant=0	total_non_overlap_reads=6
JC	119	.	CP009273	53536	-1	CP009273	54513	1	0	alignment_overlap=11	coverage_minus=3	coverage_plus=1	flanking_left=251	flanking_right=251	frequency=4.080e-02	junction_possible_overlap_registers=226	key=CP009273__53536__-1__CP009273__54502__1__11____251__251__0__0	max_left=72	max_left_minus=72	max_left_plus=72	max_min_left=6	max_min_left_minus=6	max_min_left_plus=0	max_min_right=60	max_min_right_minus=60	max_min_right_plus=60	max_pos_hash_score=452	max_right=60	max_right_minus=60	max_right_plus=60	neg_log10_pos_hash_p_value=10.3	new_junction_coverage=0.04	new_junction_read_count=4	polymorphism_frequency=4.080e-02	pos_hash_score=3	prediction=polymorphism	reject=COVERAGE_EVENNESS_SKEW,FREQUENCY_CUTOFF	side_1_annotate_key=gene	side_1_continuation=0	side_1_coverage=0.73	side_1_overlap=11	side_1_possible_overlap_registers=237	side_1_read_count=84	side_1_redundant=0	side_2_annotate_key=gene	side_2_continuation=0	side_2_coverage=0.99	side_2_overlap=0	side_2_possible_overlap_registers=226	side_2_read_count=108	side_2_redundant=0	total_non_overlap_reads=4
JC	120	.	CP009273	68327	-1	CP009273	69077	1	0	alignment_overlap=11	coverage_minus=3	coverage_plus=6	flanking_left=251	flanking_right=251	frequency=8.933e-02	junction_possible_overlap_registers=226	key=CP009273__68327__-1__CP009273__69066__1__11____251__251__0__0	max_left=231	max_left_minus=149	max_left_plus=231	max_min_left=85	max_min_left_minus=3	max_min_left_plus=85	max_min_right=112	max_min_right_minus=89	max_min_right_plus=112	max_pos_hash_score=452	max_right=153	max_right_minus=122	max_right_plus=153	neg_log10_pos_hash_p_value=7.6	new_junction_coverage=0.09	new_junction_read_count=10	polymorphism_frequency=8.933e-02	pos_hash_score=8	prediction=polymorphism	reject=COVERAGE_EVENNESS_SKEW,FREQUENCY_CUTOFF	side_1_annotate_key=gene	side_1_continuation=0	side_1_coverage=0.96	side_1_overlap=11	side_1_possible_overlap_registers=237	side_1_read_count=110	side_1_redundant=0	side_2_annotate_key=gene	side_2_continuation=0	side_2_coverage=0.90	side_2_overlap=0	side_2_possible_overlap_registers=226	side_2_read_count=99	side_2_redundant=0	total_non_overlap_reads=9
JC	121	.	CP009273	90163	-1	CP009273	91319	1	0	alignment_overlap=9	coverage_minus=2	coverage_plus=2	flanking_left=251	flanking_right=251	frequency=4.657e-02	junction_possible_overlap_registers=228	key=CP009273__90163__-1__CP009273__91310__1__9____251__251__0__0	max_left=47	max_left_minus=47	max_left_plus=47	max_min_left=47	max_min_left_minus=47	max_min_left_plus=47	max_min_right=0	max_min_right_minus=0	max_min_right_plus=0	max_pos_hash_score=456	max_right=148	max_right_minus=148	max_right_plus=86	neg_log10_pos_hash_p_value=10.4	new_junction_coverage=0.04	new_junction_read_count=4	polymorphism_frequency=4.657e-02	pos_hash_score=3	prediction=polymorphism	reject=COVERAGE_EVENNESS_SKEW,FREQUENCY_CUTOFF	side_1_annotate_key=gene	side_1_continuation=0	side_1_coverage=0.74	side_1_overlap=9	side_1_possible_overlap_registers=237	side_1_read_count=85	side_1_redundant=0	side_2_annotate_key=gene	side_2_continuation=0	side_2_coverage=0.74	side_2_overlap=0	side_2_possible_overlap_registers=228	side_2_read_count=82	side_2_redundant=0	total_non_overlap_reads=4
JC	122	.	CP009273	115506	-1	CP009273	116283	1	0	alignment_overlap=11	coverage_minus=5	coverage_plus=3	flanking_left=251	flanking_right=251	frequency=5.687e-02	junction_possible_overlap_registers=226	key=CP009273__115506__-1__CP009273__116272__1__11____251__251__0__0	max_left=207	max_left_minus=207	max_left_plus=134	max_min_left=90	max_min_left_minus=0	max_min_left_plus=90	max_min_right=104	max_min_right_minus=36	max_min_right_plus=104	max_pos_hash_score=452	max_right=188	max_right_minus=36	max_right_plus=188	neg_log10_pos_hash_p_value=8.1	new_junction_coverage=0.07	new_junction_read_count=8	polymorphism_frequency=5.687e-02	pos_hash_score=7	prediction=polymorphism	reject=COVERAGE_EVENNESS_SKEW,FREQUENCY_CUTOFF	side_1_annotate_key=gene	side_1_continuation=0	side_1_coverage=1.25	side_1_overlap=11	side_1_possible_overlap_registers=237	side_1_read_count=143	side_1_redundant=0	side_2_annotate_key=gene	side_2_continuation=0	side_2_coverage=1.18	side_2_overlap=0	side_2_possible_overlap_registers=226	side_2_read_count=129	side_2_redundant=0	total_non_overlap_reads=8
JC	123	.	CP009273	122775	-1	CP009273	123316	1	0	alignment_overlap=18	coverage_minus=4	coverage_plus=3	flanking_left=251	flanking_right=251	frequency=1.200e-01	junction_possible_overlap_registers=219	key=CP009273__122775__-1__CP009273__123298__1__18____251__251__0__0	max_left=161	max_left_minus=161	max_left_plus=75	max_min_left=56	max_min_left_minus=0	max_min_left_plus=56	max_min_right=22	max_min_right_minus=2	max_min_right_plus=22	max_pos_hash_score=438	max_right=81	max_right_minus=2	max_right_plus=81	neg_log10_pos_hash_p_value=7.9	new_junction_coverage=0.07	new_junction_read_count=7	polymorphism_frequency=1.200e-01	pos_hash_score=7	prediction=polymorphism	reject=COVERAGE_EVENNESS_SKEW,FREQUENCY_CUTOFF	side_1_annotate_key=gene	side_1_continuation=0	side_1_coverage=0.50	side_1_overlap=18	side_1_possible_overlap_registers=237	side_1_read_count=57	side_1_redundant=0	side_2_annotate_key=gene	side_2_continuation=0	side_2_coverage=0.47	side_2_overlap=0	side_2_possible_overlap_registers=219	side_2_read_count=50	side_2_redundant=0	total_non_overlap_reads=7
JC	124	.	CP009273	139518	-1	CP009273	140280	1	0	alignment_overlap=10	coverage_minus=4	coverage_plus=2	flanking_left=251	flanking_right=251	frequency=3.962e-02	junction_possible_overlap_registers=227	key=CP009273__139518__-1__CP009273__140270__1__10____251__251__0__0	max_left=105	max_left_minus=105	max_left_plus=39	max_min_left=39	max_min_left_minus=39	max_min_left_plus=39	max_min_right=77	max_min_right_minus=77	max_min_right_plus=0	max_pos_hash_score=454	max_right=87	max_right_minus=84	max_right_plus=87	neg_log10_pos_hash_p_value=8.6	new_junction_coverage=0.05	new_junction_read_count=6	polymorphism_frequency=3.962e-02	pos_hash_score=6	prediction=polymorphism	reject=COVERAGE_EVENNESS_SKEW,FREQUENCY_CUTOFF	side_1_annotate_key=gene	side_1_continuation=0	side_1_coverage=1.26	side_1_overlap=10	side_1_possible_overlap_registers=237	side_1_read_count=145	side_1_redundant=0	side_2_annotate_key=gene	side_2_continuation=0	side_2_coverage=1.38	side_2_overlap=0	side_2_possible_overlap_registers=227	side_2_read_count=152	side_2_redundant=0	total_non_overlap_reads=6
JC	125	.	CP009273	152310	-1	CP009273	153979	1	0	alignment_overlap=9	coverage_minus=2	coverage_plus=1	flanking_left=251	flanking_right=251	frequency=2.202e-02	junction_possible_overlap_registers=228	key=CP009273__152310__-1__CP009273__153970__1__9____251__251__0__0	max_left=238	max_left_minus=238	max_left_plus=146	max_min_left=0	max_min_left_minus=0	max_min_left_plus=0	max_min_right=95	max_min_right_minus=77	max_min_right_plus=95	max_pos_hash_score=456	max_right=95	max_right_minus=77	max_right_plus=95	neg_log10_pos_hash_p_value=10.4	new_junction_coverage=0.03	new_junction_read_count=3	polymorphism_frequency=2.202e-02	pos_hash_score=3	prediction=polymorphism	reject=COVERAGE_EVENNESS_SKEW,FREQUENCY_CUTOFF	side_1_annotate_key=gene	side_1_continuation=0	side_1_coverage=1.49	side_1_overlap=9	side_1_possible_overlap_registers=237	side_1_read_count=171	side_1_redundant=0	side_2_annotate_key=gene	side_2_continuation=0	side_2_coverage=0.92	side_2_overlap=0	side_2_possible_overlap_registers=228	side_2_read_count=102	side_2_redundant=0	total_non_overlap_reads=3
JC	126	.	CP009273	162847	-1	CP009273	164261	1	0	alignment_overlap=9	coverage_minus=1	coverage_plus=2	flanking_left=251	flanking_right=251	frequency=2.808e-02	junction_possible_overlap_registers=228	key=CP009273__162847__-1__CP009273__164252__1__9____251__251__0__0	max_left=142	max_left_minus=119	max_left_plus=142	max_min_left=0	max_min_left_minus=0	max_min_left_plus=0	max_min_right=73	max_min_right_minus=43	max_min_right_plus=73	max_pos_hash_score=456	max_right=73	max_right_minus=43	max_right_plus=73	neg_log10_pos_hash_p_value=10.4	new_junction_coverage=0.03	new_junction_read_count=3	polymorphism_frequency=2.808e-02	pos_hash_score=3	prediction=polymorphism	reject=COVERAGE_EVENNESS_SKEW,FREQUENCY_CUTOFF	side_1_annotate_key=gene	side_1_continuation=0	side_1_coverage=0.99	side_1_overlap=9	side_1_possible_overlap_registers=237	side_1_read_count=114	side_1_redundant=0	side_2_annotate_key=gene	side_2_continuation=0	side_2_coverage=0.89	side_2_overlap=0	side_2_possible_overlap_registers=228	side_2_read_count=98	side_2_redundant=0	total_non_overlap_reads=3
JC	127	.	CP009273	168501	-1	CP009273	169639	1	0	alignment_overlap=9	coverage_minus=2	coverage_plus=2	flanking_left=251	flanking_right=251	frequency=4.483e-02	junction_possible_overlap_registers=228	key=CP009273__168501__-1__CP009273__169630__1__9____251__251__0__0	max_left=141	max_left_minus=141	max_left_plus=63	max_min_left=63	max_min_left_minus=63	max_min_left_plus=63	max_min_right=1	max_min_right_minus=1	max_min_right_plus=0	max_pos_hash_score=456	max_right=89	max_right_minus=89	max_right_plus=89	neg_log10_pos_hash_p_value=9.7	new_junction_coverage=0.04	new_junction_read_count=4	polymorphism_frequency=4.483e-02	pos_hash_score=4	prediction=polymorphism	reject=COVERAGE_EVENNESS_SKEW,FREQUENCY_CUTOFF	side_1_annotate_key=gene	side_1_continuation=0	side_1_coverage=0.81	side_1_overlap=9	side_1_possible_overlap_registers=237	side_1_read_count=93	side_1_redundant=0	side_2_annotate_key=gene	side_2_continuation=0	side_2_coverage=0.73	side_2_overlap=0	side_2_possible_overlap_registers=228	side_2_read_count=81	side_2_redundant=0	total_non_overlap_reads=4
JC	128	.	CP009273	180814	-1	CP009273	181957	1	0	alignment_overlap=12	coverage_minus=3	coverage_plus=1	flanking_left=251	flanking_right=251	frequency=5.465e-02	junction_possible_overlap_registers=225	key=CP009273__180814__-1__CP009273__181945__1__12____251__251__0__0	max_left=173	max_left_minus=173	max_left_plus=65	max_min_left=10	max_min_left_minus=10	max_min_left_plus=0	max_min_right=57	max_min_right_minus=57	max_min_right_plus=57	max_pos_hash_score=450	max_right=229	max_right_minus=229	max_right_plus=57	neg_log10_pos_hash_p_value=9.6	new_junction_coverage=0.05	new_junction_read_count=5	polymorphism_frequency=5.465e-02	pos_hash_score=4	prediction=polymorphism	reject=COVERAGE_EVENNESS_SKEW,FREQUENCY_CUTOFF	side_1_annotate_key=gene	side_1_continuation=0	side_1_coverage=0.86	side_1_overlap=12	side_1_possible_overlap_registers=237	side_1_read_count=99	side_1_redundant=0	side_2_annotate_key=gene	side_2_continuation=0	side_2_coverage=0.73	side_2_overlap=0	side_2_possible_overlap_registers=225	side_2_read_count=79	side_2_redundant=0	total_non_overlap_reads=4
JC	129	.	CP009273	197064	-1	CP009273	198235	1	0	alignment_overlap=10	coverage_minus=2	coverage_plus=2	flanking_left=251	flanking_right=251	frequency=3.029e-02	junction_possible_overlap_registers=227	key=CP009273__197064__-1__CP009273__198225__1__10____251__251__0__0	max_left=223	max_left_minus=223	max_left_plus=58	max_min_left=58	max_min_left_minus=55	max_min_left_plus=58	max_min_right=11	max_min_right_minus=11	max_min_right_plus=0	max_pos_hash_score=454	max_right=183	max_right_minus=59	max_right_plus=183	neg_log10_pos_hash_p_value=9.7	new_junction_coverage=0.04	new_junction_read_count=4	polymorphism_frequency=3.029e-02	pos_hash_score=4	prediction=polymorphism	reject=COVERAGE_EVENNESS_SKEW,FREQUENCY_CUTOFF	side_1_annotate_key=gene	side_1_continuation=0	side_1_coverage=1.00	side_1_overlap=10	side_1_possible_overlap_registers=237	side_1_read_count=115	side_1_redundant=0	side_2_annotate_key=gene	side_2_continuation=0	side_2_coverage=1.33	side_2_overlap=0	side_2_possible_overlap_registers=227	side_2_read_count=146	side_2_redundant=0	total_non_overlap_reads=4
JC	130	.	CP009273	197202	-1	CP009273	198232	1	0	alignment_overlap=9	coverage_minus=2	coverage_plus=2	flanking_left=251	flanking_right=251	frequency=2.990e-02	junction_possible_overlap_registers=228	key=CP009273__197202__-1__CP009273__198223__1__9____251__251__0__0	max_left=130	max_left_minus=130	max_left_plus=72	max_min_left=10	max_min_left_minus=0	max_min_left_plus=10	max_min_right=52	max_min_right_minus=52	max_min_right_plus=26	max_pos_hash_score=456	max_right=52	max_right_minus=52	max_right_plus=52	neg_log10_pos_hash_p_value=9.7	new_junction_coverage=0.04	new_junction_read_count=4	polymorphism_frequency=2.990e-02	pos_hash_score=4	prediction=polymorphism	reject=COVERAGE_EVENNESS_SKEW,FREQUENCY_CUTOFF	side_1_annotate_key=gene	side_1_continuation=0	side_1_coverage=1.03	side_1_overlap=9	side_1_possible_overlap_registers=237	side_1_read_count=118	side_1_redundant=0	side_2_annotate_key=gene	side_2_continuation=0	side_2_coverage=1.32	side_2_overlap=0	side_2_possible_overlap_registers=228	side_2_read_count=146	side_2_redundant=0	total_non_overlap_reads=4
JC	131	.	CP009273	205983	-1	CP009273	206913	1	0	alignment_overlap=7	coverage_minus=2	coverage_plus=1	flanking_left=251	flanking_right=251	frequency=2.420e-02	junction_possible_overlap_registers=230	key=CP009273__205983__-1__CP009273__206906__1__7____251__251__0__0	max_left=116	max_left_minus=116	max_left_plus=116	max_min_left=0	max_min_left_minus=0	max_min_left_plus=0	max_min_right=63	max_min_right_minus=63	max_min_right_plus=63	max_pos_hash_score=460	max_right=63	max_right_minus=63	max_right_plus=63	neg_log10_pos_hash_p_value=10.4	new_junction_coverage=0.03	new_junction_read_count=3	polymorphism_frequency=2.420e-02	pos_hash_score=3	prediction=polymorphism	reject=COVERAGE_EVENNESS_SKEW,FREQUENCY_CUTOFF	side_1_annotate_key=gene	side_1_continuation=0	side_1_coverage=0.90	side_1_overlap=7	side_1_possible_overlap_registers=237	side_1_read_count=103	side_1_redundant=0	side_2_annotate_key=gene	side_2_continuation=0	side_2_coverage=1.28	side_2_overlap=0	side_2_possible_overlap_registers=230	side_2_read_count=142	side_2_redundant=0	total_non_overlap_reads=3
JC	132	.	CP009273	226767	-1	CP009273	227700	1	0	alignment_overlap=10	coverage_minus=3	coverage_plus=1	flanking_left=251	flanking_right=251	frequency=3.274e-02	junction_possible_overlap_registers=227	key=CP009273__226767__-1__CP009273__227690__1__10____251__251__0__0	max_left=74	max_left_minus=74	max_left_plus=54	max_min_left=54	max_min_left_minus=54	max_min_left_plus=54	max_min_right=4	max_min_right_minus=4	max_min_right_plus=0	max_pos_hash_score=454	max_right=211	max_right_minus=211	max_right_plus=67	neg_log10_pos_hash_p_value=9.7	new_junction_coverage=0.04	new_junction_read_count=4	polymorphism_frequency=3.274e-02	pos_hash_score=4	prediction=polymorphism	reject=COVERAGE_EVENNESS_SKEW,FREQUENCY_CUTOFF	side_1_annotate_key=gene	side_1_continuation=0	side_1_coverage=0.97	side_1_overlap=10	side_1_possible_overlap_registers=237	side_1_read_count=111	side_1_redundant=0	side_2_annotate_key=gene	side_2_continuation=0	side_2_coverage=1.18	side_2_overlap=0	side_2_possible_overlap_registers=227	side_2_read_count=130	side_2_redundant=0	total_non_overlap_reads=4
JC	133	.	CP009273	235819	-1	CP009273	734340	1	-14	alignment_overlap=-14	coverage_minus=6	coverage_plus=2	flanking_left=251	flanking_right=251	frequency=6.695e-02	junction_possible_overlap_registers=223	key=CP009273__235819__-1__CP009273__734340__1__-14__TAGAAACTATCTCG__251__251__0__0	max_left=47	max_left_minus=47	max_left_plus=34	max_min_left=47	max_min_left_minus=47	max_min_left_plus=34	max_min_right=0	max_min_right_minus=0	max_min_right_plus=0	max_pos_hash_score=446	max_right=205	max_right_minus=205	max_right_plus=154	neg_log10_pos_hash_p_value=8.0	new_junction_coverage=0.07	new_junction_read_count=8	polymorphism_frequency=6.695e-02	pos_hash_score=7	prediction=polymorphism	reject=COVERAGE_EVENNESS_SKEW,FREQUENCY_CUTOFF	side_1_annotate_key=gene	side_1_continuation=0	side_1_coverage=0.82	side_1_overlap=0	side_1_possible_overlap_registers=237	side_1_read_count=94	side_1_redundant=0	side_2_annotate_key=gene	side_2_continuation=0	side_2_coverage=1.25	side_2_overlap=0	side_2_possible_overlap_registers=237	side_2_read_count=143	side_2_redundant=0	total_non_overlap_reads=8	unique_read_sequence=TAGAAACTATCTCG
JC	134	.	CP009273	244967	-1	CP009273	246173	1	0	alignment_overlap=7	coverage_minus=2	coverage_plus=2	flanking_left=251	flanking_right=251	frequency=3.123e-02	junction_possible_overlap_registers=230	key=CP009273__244967__-1__CP009273__246166__1__7____251__251__0__0	max_left=75	max_left_minus=75	max_left_plus=75	max_min_left=0	max_min_left_minus=0	max_min_left_plus=0	max_min_right=64	max_min_right_minus=33	max_min_right_plus=64	max_pos_hash_score=460	max_right=64	max_right_minus=33	max_right_plus=64	neg_log10_pos_hash_p_value=9.8	new_junction_coverage=0.04	new_junction_read_count=4	polymorphism_frequency=3.123e-02	pos_hash_score=4	prediction=polymorphism	reject=COVERAGE_EVENNESS_SKEW,FREQUENCY_CUTOFF	side_1_annotate_key=gene	side_1_continuation=0	side_1_coverage=1.43	side_1_overlap=7	side_1_possible_overlap_registers=237	side_1_read_count=164	side_1_redundant=0	side_2_annotate_key=gene	side_2_continuation=0	side_2_coverage=0.80	side_2_overlap=0	side_2_possible_overlap_registers=230	side_2_read_count=89	side_2_redundant=0	total_non_overlap_reads=4
JC	135	.	CP009273	270270	-1	CP009273	272038	1	0	alignment_overlap=10	coverage_minus=2	coverage_plus=2	flanking_left=251	flanking_right=251	frequency=4.169e-02	junction_possible_overlap_registers=227	key=CP009273__270280__-1__CP009273__272038__1__10____251__251__1__0	max_left=218	max_left_minus=218	max_left_plus=206	max_min_left=0	max_min_left_minus=0	max_min_left_plus=0	max_min_right=35	max_min_right_minus=33	max_min_right_plus=35	max_pos_hash_score=454	max_right=35	max_right_minus=33	max_right_plus=35	neg_log10_pos_hash_p_value=9.7	new_junction_coverage=0.04	new_junction_read_count=4	polymorphism_frequency=4.169e-02	pos_hash_score=4	prediction=polymorphism	reject=COVERAGE_EVENNESS_SKEW,FREQUENCY_CUTOFF	side_1_annotate_key=repeat	side_1_continuation=0	side_1_coverage=NA	side_1_overlap=0	side_1_read_count=NA	side_1_redundant=1	side_2_annotate_key=gene	side_2_continuation=0	side_2_coverage=0.84	side_2_overlap=10	side_2_possible_overlap_registers=237	side_2_read_count=96	side_2_redundant=0	total_non_overlap_reads=4
JC	136	.	CP009273	271248	-1	CP009273	272062	1	0	alignment_overlap=10	coverage_minus=2	coverage_plus=4	flanking_left=251	flanking_right=251	frequency=6.571e-02	junction_possible_overlap_registers=227	key=CP009273__271248__-1__CP009273__272052__1__10____251__251__0__0	max_left=147	max_left_minus=147	max_left_plus=147	max_min_left=49	max_min_left_minus=49	max_min_left_plus=49	max_min_right=37	max_min_right_minus=37	max_min_right_plus=37	max_pos_hash_score=454	max_right=219	max_right_minus=57	max_right_plus=219	neg_log10_pos_hash_p_value=8.6	new_junction_coverage=0.05	new_junction_read_count=6	polymorphism_frequency=6.571e-02	pos_hash_score=6	prediction=polymorphism	reject=COVERAGE_EVENNESS_SKEW,FREQUENCY_CUTOFF	side_1_annotate_key=gene	side_1_continuation=0	side_1_coverage=0.70	side_1_overlap=10	side_1_possible_overlap_registers=237	side_1_read_count=80	side_1_redundant=0	side_2_annotate_key=gene	side_2_continuation=0	side_2_coverage=0.86	side_2_overlap=0	side_2_possible_overlap_registers=227	side_2_read_count=94	side_2_redundant=0	total_non_overlap_reads=6
JC	137	.	CP009273	345352	-1	CP009273	345632	1	0	alignment_overlap=26	coverage_minus=6	coverage_plus=7	flanking_left=251	flanking_right=251	frequency=1.385e-01	junction_possible_overlap_registers=211	key=CP009273__345352__-1__CP009273__345606__1__26____251__251__0__0	max_left=178	max_left_minus=178	max_left_plus=107	max_min_left=107	max_min_left_minus=77	max_min_left_plus=107	max_min_right=61	max_min_right_minus=61	max_min_right_plus=11	max_pos_hash_score=422	max_right=204	max_right_minus=145	max_right_plus=204	neg_log10_pos_hash_p_value=5.5	new_junction_coverage=0.15	new_junction_read_count=15	polymorphism_frequency=1.385e-01	pos_hash_score=13	prediction=polymorphism	reject=COVERAGE_EVENNESS_SKEW,FREQUENCY_CUTOFF	side_1_annotate_key=gene	side_1_continuation=0	side_1_coverage=0.91	side_1_overlap=26	side_1_possible_overlap_registers=237	side_1_read_count=104	side_1_redundant=0	side_2_annotate_key=gene	side_2_continuation=0	side_2_coverage=0.92	side_2_overlap=0	side_2_possible_overlap_registers=211	side_2_read_count=94	side_2_redundant=0	total_non_overlap_reads=13
JC	138	.	CP009273	349875	-1	CP009273	351089	1	0	alignment_overlap=11	coverage_minus=2	coverage_plus=1	flanking_left=251	flanking_right=251	frequency=3.758e-02	junction_possible_overlap_registers=226	key=CP009273__349875__-1__CP009273__351078__1__11____251__251__0__0	max_left=70	max_left_minus=70	max_left_plus=70	max_min_left=0	max_min_left_minus=0	max_min_left_plus=0	max_min_right=47	max_min_right_minus=33	max_min_right_plus=47	max_pos_hash_score=452	max_right=47	max_right_minus=33	max_right_plus=47	neg_log10_pos_hash_p_value=10.3	new_junction_coverage=0.03	new_junction_read_count=3	polymorphism_frequency=3.758e-02	pos_hash_score=3	prediction=polymorphism	reject=COVERAGE_EVENNESS_SKEW,FREQUENCY_CUTOFF	side_1_annotate_key=gene	side_1_continuation=0	side_1_coverage=0.63	side_1_overlap=11	side_1_possible_overlap_registers=237	side_1_read_count=72	side_1_redundant=0	side_2_annotate_key=gene	side_2_continuation=0	side_2_coverage=0.78	side_2_overlap=0	side_2_possible_overlap_registers=226	side_2_read_count=85	side_2_redundant=0	total_non_overlap_reads=3
JC	139	.	CP009273	360104	1	CP009273	360286	-1	0	alignment_overlap=0	coverage_minus=14	coverage_plus=13	flanking_left=251	flanking_right=251	frequency=3.846e-01	junction_possible_overlap_registers=237	key=CP009273__360104__1__CP009273__360286__-1__0____251__251__0__0	max_left=246	max_left_minus=218	max_left_plus=246	max_min_left=111	max_min_left_minus=100	max_min_left_plus=111	max_min_right=102	max_min_right_minus=62	max_min_right_plus=102	max_pos_hash_score=474	max_right=246	max_right_minus=246	max_right_plus=173	neg_log10_pos_hash_p_value=3.8	new_junction_coverage=0.26	new_junction_read_count=30	polymorphism_frequency=3.846e-01	pos_hash_score=23	prediction=polymorphism	reject=COVERAGE_EVENNESS_SKEW	side_1_annotate_key=gene	side_1_continuation=0	side_1_coverage=0.50	side_1_overlap=0	side_1_possible_overlap_registers=237	side_1_read_count=57	side_1_redundant=0	side_2_annotate_key=gene	side_2_continuation=0	side_2_coverage=0.34	side_2_overlap=0	side_2_possible_overlap_registers=237	side_2_read_count=39	side_2_redundant=0	total_non_overlap_reads=27
JC	140	.	CP009273	360104	1	CP009273	3416789	-1	-6	alignment_overlap=-6	coverage_minus=4	coverage_plus=0	flanking_left=251	flanking_right=251	frequency=9.671e-02	junction_possible_overlap_registers=231	key=CP009273__360104__1__CP009273__3416789__-1__-6__AATTCC__251__251__0__0	max_left=160	max_left_minus=160	max_left_plus=0	max_min_left=0	max_min_left_minus=0	max_min_left_plus=0	max_min_right=3	max_min_right_minus=3	max_min_right_plus=0	max_pos_hash_score=462	max_right=3	max_right_minus=3	max_right_plus=0	neg_log10_pos_hash_p_value=9.8	new_junction_coverage=0.05	new_junction_read_count=6	polymorphism_frequency=9.671e-02	pos_hash_score=4	prediction=polymorphism	reject=COVERAGE_EVENNESS_SKEW,FREQUENCY_CUTOFF	side_1_annotate_key=gene	side_1_continuation=0	side_1_coverage=0.51	side_1_overlap=0	side_1_possible_overlap_registers=237	side_1_read_count=58	side_1_redundant=0	side_2_annotate_key=gene	side_2_continuation=0	side_2_coverage=0.50	side_2_overlap=0	side_2_possible_overlap_registers=237	side_2_read_count=57	side_2_redundant=0	total_non_overlap_reads=4	unique_read_sequence=AATTCC
JC	141	.	CP009273	360104	1	CP009273	4033989	1	-6	alignment_overlap=-6	coverage_minus=6	coverage_plus=1	flanking_left=251	flanking_right=251	frequency=1.305e-01	junction_possible_overlap_registers=231	key=CP009273__360104__1__CP009273__4033989__1__-6__AATTCC__251__251__0__0	max_left=200	max_left_minus=160	max_left_plus=200	max_min_left=0	max_min_left_minus=0	max_min_left_plus=0	max_min_right=25	max_min_right_minus=25	max_min_right_plus=12	max_pos_hash_score=462	max_right=25	max_right_minus=25	max_right_plus=12	neg_log10_pos_hash_p_value=8.2	new_junction_coverage=0.08	new_junction_read_count=9	polymorphism_frequency=1.305e-01	pos_hash_score=7	prediction=polymorphism	reject=COVERAGE_EVENNESS_SKEW,FREQUENCY_CUTOFF	side_1_annotate_key=gene	side_1_continuation=0	side_1_coverage=0.51	side_1_overlap=0	side_1_possible_overlap_registers=237	side_1_read_count=58	side_1_redundant=0	side_2_annotate_key=gene	side_2_continuation=0	side_2_coverage=0.57	side_2_overlap=0	side_2_possible_overlap_registers=237	side_2_read_count=65	side_2_redundant=0	total_non_overlap_reads=7	unique_read_sequence=AATTCC
JC	142	.	CP009273	360104	1	CP009273	4161677	1	-6	alignment_overlap=-6	coverage_minus=11	coverage_plus=10	flanking_left=251	flanking_right=251	frequency=2.910e-01	junction_possible_overlap_registers=231	key=CP009273__360104__1__CP009273__4161677__1__-6__AATTCC__251__251__0__0	max_left=207	max_left_minus=160	max_left_plus=207	max_min_left=100	max_min_left_minus=100	max_min_left_plus=69	max_min_right=111	max_min_right_minus=67	max_min_right_plus=111	max_pos_hash_score=462	max_right=167	max_right_minus=156	max_right_plus=167	neg_log10_pos_hash_p_value=4.7	new_junction_coverage=0.21	new_junction_read_count=24	polymorphism_frequency=2.910e-01	pos_hash_score=18	prediction=polymorphism	reject=COVERAGE_EVENNESS_SKEW	side_1_annotate_key=gene	side_1_continuation=0	side_1_coverage=0.51	side_1_overlap=0	side_1_possible_overlap_registers=237	side_1_read_count=58	side_1_redundant=0	side_2_annotate_key=gene	side_2_continuation=0	side_2_coverage=0.54	side_2_overlap=0	side_2_possible_overlap_registers=237	side_2_read_count=62	side_2_redundant=0	total_non_overlap_reads=21	unique_read_sequence=AATTCC
JC	143	.	CP009273	360286	-1	CP009273	3416618	1	-5	alignment_overlap=-5	coverage_minus=4	coverage_plus=6	flanking_left=251	flanking_right=251	frequency=1.817e-01	junction_possible_overlap_registers=232	key=CP009273__360286__-1__CP009273__3416618__1__-5__AATTC__251__251__0__0	max_left=173	max_left_minus=173	max_left_plus=162	max_min_left=44	max_min_left_minus=44	max_min_left_plus=31	max_min_right=90	max_min_right_minus=64	max_min_right_plus=90	max_pos_hash_score=464	max_right=90	max_right_minus=86	max_right_plus=90	neg_log10_pos_hash_p_value=7.0	new_junction_coverage=0.09	new_junction_read_count=10	polymorphism_frequency=1.817e-01	pos_hash_score=10	prediction=polymorphism	reject=COVERAGE_EVENNESS_SKEW,FREQUENCY_CUTOFF	side_1_annotate_key=gene	side_1_continuation=0	side_1_coverage=0.37	side_1_overlap=0	side_1_possible_overlap_registers=237	side_1_read_count=42	side_1_redundant=0	side_2_annotate_key=gene	side_2_continuation=0	side_2_coverage=0.44	side_2_overlap=0	side_2_possible_overlap_registers=237	side_2_read_count=50	side_2_redundant=0	total_non_overlap_reads=10	unique_read_sequence=AATTC
JC	144	.	CP009273	360286	-1	CP009273	4034161	-1	-4	alignment_overlap=-4	coverage_minus=5	coverage_plus=10	flanking_left=251	flanking_right=251	frequency=2.513e-01	junction_possible_overlap_registers=233	key=CP009273__360286__-1__CP009273__4034161__-1__-4__AATT__251__251__0__0	max_left=246	max_left_minus=173	max_left_plus=246	max_min_left=62	max_min_left_minus=44	max_min_left_plus=62	max_min_right=107	max_min_right_minus=107	max_min_right_plus=96	max_pos_hash_score=466	max_right=126	max_right_minus=107	max_right_plus=126	neg_log10_pos_hash_p_value=5.5	new_junction_coverage=0.14	new_junction_read_count=16	polymorphism_frequency=2.513e-01	pos_hash_score=15	prediction=polymorphism	reject=COVERAGE_EVENNESS_SKEW	side_1_annotate_key=gene	side_1_continuation=0	side_1_coverage=0.37	side_1_overlap=0	side_1_possible_overlap_registers=237	side_1_read_count=42	side_1_redundant=0	side_2_annotate_key=gene	side_2_continuation=0	side_2_coverage=0.48	side_2_overlap=0	side_2_possible_overlap_registers=237	side_2_read_count=55	side_2_redundant=0	total_non_overlap_reads=15	unique_read_sequence=AATT
JC	145	.	CP009273	360286	-1	CP009273	4161849	-1	-4	alignment_overlap=-4	coverage_minus=9	coverage_plus=13	flanking_left=251	flanking_right=251	frequency=3.371e-01	junction_possible_overlap_registers=233	key=CP009273__360286__-1__CP009273__4161849__-1__-4__AATT__251__251__0__0	max_left=246	max_left_minus=173	max_left_plus=246	max_min_left=102	max_min_left_minus=102	max_min_left_plus=62	max_min_right=107	max_min_right_minus=107	max_min_right_plus=96	max_pos_hash_score=466	max_right=170	max_right_minus=170	max_right_plus=156	neg_log10_pos_hash_p_value=4.1	new_junction_coverage=0.20	new_junction_read_count=23	polymorphism_frequency=3.371e-01	pos_hash_score=21	prediction=polymorphism	reject=COVERAGE_EVENNESS_SKEW	side_1_annotate_key=gene	side_1_continuation=0	side_1_coverage=0.37	side_1_overlap=0	side_1_possible_overlap_registers=237	side_1_read_count=42	side_1_redundant=0	side_2_annotate_key=gene	side_2_continuation=0	side_2_coverage=0.44	side_2_overlap=0	side_2_possible_overlap_registers=237	side_2_read_count=50	side_2_redundant=0	total_non_overlap_reads=22	unique_read_sequence=AATT
JC	146	.	CP009273	364033	-1	CP009273	365083	1	0	alignment_overlap=11	coverage_minus=2	coverage_plus=2	flanking_left=251	flanking_right=251	frequency=4.146e-02	junction_possible_overlap_registers=226	key=CP009273__364033__-1__CP009273__365072__1__11____251__251__0__0	max_left=105	max_left_minus=105	max_left_plus=55	max_min_left=104	max_min_left_minus=104	max_min_left_plus=55	max_min_right=19	max_min_right_minus=19	max_min_right_plus=0	max_pos_hash_score=452	max_right=184	max_right_minus=113	max_right_plus=184	neg_log10_pos_hash_p_value=9.6	new_junction_coverage=0.04	new_junction_read_count=4	polymorphism_frequency=4.146e-02	pos_hash_score=4	prediction=polymorphism	reject=COVERAGE_EVENNESS_SKEW,FREQUENCY_CUTOFF	side_1_annotate_key=gene	side_1_continuation=0	side_1_coverage=0.95	side_1_overlap=11	side_1_possible_overlap_registers=237	side_1_read_count=109	side_1_redundant=0	side_2_annotate_key=gene	side_2_continuation=0	side_2_coverage=0.74	side_2_overlap=0	side_2_possible_overlap_registers=226	side_2_read_count=81	side_2_redundant=0	total_non_overlap_reads=4
JC	147	.	CP009273	369545	-1	CP009273	370224	1	0	alignment_overlap=9	coverage_minus=3	coverage_plus=3	flanking_left=251	flanking_right=251	frequency=6.356e-02	junction_possible_overlap_registers=228	key=CP009273__369545__-1__CP009273__370215__1__9____251__251__0__0	max_left=175	max_left_minus=175	max_left_plus=173	max_min_left=76	max_min_left_minus=76	max_min_left_plus=76	max_min_right=72	max_min_right_minus=72	max_min_right_plus=69	max_pos_hash_score=456	max_right=77	max_right_minus=77	max_right_plus=77	neg_log10_pos_hash_p_value=9.1	new_junction_coverage=0.06	new_junction_read_count=7	polymorphism_frequency=6.356e-02	pos_hash_score=5	prediction=polymorphism	reject=COVERAGE_EVENNESS_SKEW,FREQUENCY_CUTOFF	side_1_annotate_key=gene	side_1_continuation=0	side_1_coverage=0.85	side_1_overlap=9	side_1_possible_overlap_registers=237	side_1_read_count=98	side_1_redundant=0	side_2_annotate_key=gene	side_2_continuation=0	side_2_coverage=1.01	side_2_overlap=0	side_2_possible_overlap_registers=228	side_2_read_count=112	side_2_redundant=0	total_non_overlap_reads=6
JC	148	.	CP009273	376714	1	CP009273	378045	-1	0	alignment_overlap=1	coverage_minus=28	coverage_plus=17	flanking_left=251	flanking_right=251	frequency=NA	junction_possible_overlap_registers=236	key=CP009273__376714__1__CP009273__378046__-1__1____251__251__1__1	max_left=246	max_left_minus=236	max_left_plus=246	max_min_left=124	max_min_left_minus=124	max_min_left_plus=112	max_min_right=114	max_min_right_minus=114	max_min_right_plus=96	max_pos_hash_score=472	max_right=234	max_right_minus=234	max_right_plus=233	neg_log10_pos_hash_p_value=2.1	new_junction_coverage=0.42	new_junction_read_count=48	polymorphism_frequency=NA	pos_hash_score=35	prediction=unknown	side_1_annotate_key=repeat	side_1_continuation=0	side_1_coverage=NA	side_1_overlap=1	side_1_read_count=NA	side_1_redundant=1	side_2_annotate_key=repeat	side_2_continuation=0	side_2_coverage=NA	side_2_overlap=0	side_2_possible_overlap_registers=NA	side_2_read_count=NA	side_2_redundant=1	total_non_overlap_reads=45
JC	149	.	CP009273	376718	1	CP009273	378050	-1	0	alignment_overlap=2	coverage_minus=6	coverage_plus=8	flanking_left=251	flanking_right=251	frequency=NA	junction_possible_overlap_registers=235	key=CP009273__376716__1__CP009273__378050__-1__2____251__251__1__0	max_left=227	max_left_minus=227	max_left_plus=224	max_min_left=61	max_min_left_minus=49	max_min_left_plus=61	max_min_right=108	max_min_right_minus=108	max_min_right_plus=107	max_pos_hash_score=470	max_right=215	max_right_minus=215	max_right_plus=188	neg_log10_pos_hash_p_value=6.7	new_junction_coverage=0.18	new_junction_read_count=21	polymorphism_frequency=NA	pos_hash_score=11	prediction=unknown	reject=COVERAGE_EVENNESS_SKEW	side_1_annotate_key=repeat	side_1_continuation=0	side_1_coverage=NA	side_1_overlap=0	side_1_read_count=NA	side_1_redundant=1	side_2_annotate_key=repeat	side_2_continuation=0	side_2_coverage=NA	side_2_overlap=2	side_2_possible_overlap_registers=NA	side_2_read_count=NA	side_2_redundant=0	total_non_overlap_reads=14
JC	150	.	CP009273	379044	-1	CP009273	379705	1	0	alignment_overlap=10	coverage_minus=2	coverage_plus=1	flanking_left=251	flanking_right=251	frequency=2.433e-02	junction_possible_overlap_registers=227	key=CP009273__379044__-1__CP009273__379695__1__10____251__251__0__0	max_left=232	max_left_minus=232	max_left_plus=50	max_min_left=50	max_min_left_minus=0	max_min_left_plus=50	max_min_right=63	max_min_right_minus=63	max_min_right_plus=0	max_pos_hash_score=454	max_right=63	max_right_minus=63	max_right_plus=63	neg_log10_pos_hash_p_value=10.3	new_junction_coverage=0.03	new_junction_read_count=3	polymorphism_frequency=2.433e-02	pos_hash_score=3	prediction=polymorphism	reject=COVERAGE_EVENNESS_SKEW,FREQUENCY_CUTOFF	side_1_annotate_key=gene	side_1_continuation=0	side_1_coverage=1.32	side_1_overlap=10	side_1_possible_overlap_registers=237	side_1_read_count=152	side_1_redundant=0	side_2_annotate_key=gene	side_2_continuation=0	side_2_coverage=0.86	side_2_overlap=0	side_2_possible_overlap_registers=227	side_2_read_count=95	side_2_redundant=0	total_non_overlap_reads=3
JC	151	.	CP009273	408210	-1	CP009273	409408	1	0	alignment_overlap=9	coverage_minus=2	coverage_plus=2	flanking_left=251	flanking_right=251	frequency=4.196e-02	junction_possible_overlap_registers=228	key=CP009273__408210__-1__CP009273__409399__1__9____251__251__0__0	max_left=162	max_left_minus=162	max_left_plus=142	max_min_left=0	max_min_left_minus=0	max_min_left_plus=0	max_min_right=97	max_min_right_minus=74	max_min_right_plus=97	max_pos_hash_score=456	max_right=97	max_right_minus=74	max_right_plus=97	neg_log10_pos_hash_p_value=9.7	new_junction_coverage=0.04	new_junction_read_count=4	polymorphism_frequency=4.196e-02	pos_hash_score=4	prediction=polymorphism	reject=COVERAGE_EVENNESS_SKEW,FREQUENCY_CUTOFF	side_1_annotate_key=gene	side_1_continuation=0	side_1_coverage=0.99	side_1_overlap=9	side_1_possible_overlap_registers=237	side_1_read_count=114	side_1_redundant=0	side_2_annotate_key=gene	side_2_continuation=0	side_2_coverage=0.66	side_2_overlap=0	side_2_possible_overlap_registers=228	side_2_read_count=73	side_2_redundant=0	total_non_overlap_reads=4
JC	152	.	CP009273	416019	-1	CP009273	417022	1	0	alignment_overlap=11	coverage_minus=3	coverage_plus=3	flanking_left=251	flanking_right=251	frequency=4.531e-02	junction_possible_overlap_registers=226	key=CP009273__416019__-1__CP009273__417011__1__11____251__251__0__0	max_left=235	max_left_minus=235	max_left_plus=45	max_min_left=53	max_min_left_minus=53	max_min_left_plus=45	max_min_right=27	max_min_right_minus=27	max_min_right_plus=27	max_pos_hash_score=452	max_right=234	max_right_minus=186	max_right_plus=234	neg_log10_pos_hash_p_value=8.5	new_junction_coverage=0.05	new_junction_read_count=6	polymorphism_frequency=4.531e-02	pos_hash_score=6	prediction=polymorphism	reject=COVERAGE_EVENNESS_SKEW,FREQUENCY_CUTOFF	side_1_annotate_key=gene	side_1_continuation=0	side_1_coverage=0.97	side_1_overlap=11	side_1_possible_overlap_registers=237	side_1_read_count=111	side_1_redundant=0	side_2_annotate_key=gene	side_2_continuation=0	side_2_coverage=1.34	side_2_overlap=0	side_2_possible_overlap_registers=226	side_2_read_count=147	side_2_redundant=0	total_non_overlap_reads=6
JC	153	.	CP009273	422689	-1	CP009273	423858	1	0	alignment_overlap=11	coverage_minus=2	coverage_plus=1	flanking_left=251	flanking_right=251	frequency=3.636e-02	junction_possible_overlap_registers=226	key=CP009273__422689__-1__CP009273__423847__1__11____251__251__0__0	max_left=142	max_left_minus=142	max_left_plus=34	max_min_left=34	max_min_left_minus=34	max_min_left_plus=34	max_min_right=58	max_min_right_minus=58	max_min_right_plus=0	max_pos_hash_score=452	max_right=58	max_right_minus=58	max_right_plus=40	neg_log10_pos_hash_p_value=10.3	new_junction_coverage=0.03	new_junction_read_count=3	polymorphism_frequency=3.636e-02	pos_hash_score=3	prediction=polymorphism	reject=COVERAGE_EVENNESS_SKEW,FREQUENCY_CUTOFF	side_1_annotate_key=gene	side_1_continuation=0	side_1_coverage=0.75	side_1_overlap=11	side_1_possible_overlap_registers=237	side_1_read_count=86	side_1_redundant=0	side_2_annotate_key=gene	side_2_continuation=0	side_2_coverage=0.70	side_2_overlap=0	side_2_possible_overlap_registers=226	side_2_read_count=77	side_2_redundant=0	total_non_overlap_reads=3
JC	154	.	CP009273	423491	-1	CP009273	424383	1	0	alignment_overlap=3	coverage_minus=2	coverage_plus=5	flanking_left=251	flanking_right=251	frequency=6.699e-02	junction_possible_overlap_registers=234	key=CP009273__423491__-1__CP009273__424380__1__3____251__251__0__0	max_left=228	max_left_minus=228	max_left_plus=189	max_min_left=90	max_min_left_minus=0	max_min_left_plus=90	max_min_right=58	max_min_right_minus=39	max_min_right_plus=58	max_pos_hash_score=468	max_right=111	max_right_minus=39	max_right_plus=111	neg_log10_pos_hash_p_value=8.8	new_junction_coverage=0.06	new_junction_read_count=7	polymorphism_frequency=6.699e-02	pos_hash_score=6	prediction=polymorphism	reject=COVERAGE_EVENNESS_SKEW,FREQUENCY_CUTOFF	side_1_annotate_key=gene	side_1_continuation=0	side_1_coverage=0.71	side_1_overlap=3	side_1_possible_overlap_registers=237	side_1_read_count=81	side_1_redundant=0	side_2_annotate_key=gene	side_2_continuation=0	side_2_coverage=1.02	side_2_overlap=0	side_2_possible_overlap_registers=234	side_2_read_count=115	side_2_redundant=0	total_non_overlap_reads=7
JC	155	.	CP009273	429698	-1	CP009273	430628	1	0	alignment_overlap=10	coverage_minus=1	coverage_plus=4	flanking_left=251	flanking_right=251	frequency=5.305e-02	junction_possible_overlap_registers=227	key=CP009273__429698__-1__CP009273__430618__1__10____251__251__0__0	max_left=211	max_left_minus=211	max_left_plus=183	max_min_left=4	max_min_left_minus=0	max_min_left_plus=4	max_min_right=109	max_min_right_minus=30	max_min_right_plus=109	max_pos_hash_score=454	max_right=191	max_right_minus=30	max_right_plus=191	neg_log10_pos_hash_p_value=9.1	new_junction_coverage=0.05	new_junction_read_count=5	polymorphism_frequency=5.305e-02	pos_hash_score=5	prediction=polymorphism	reject=COVERAGE_EVENNESS_SKEW,FREQUENCY_CUTOFF	side_1_annotate_key=gene	side_1_continuation=0	side_1_coverage=0.93	side_1_overlap=10	side_1_possible_overlap_registers=237	side_1_read_count=107	side_1_redundant=0	side_2_annotate_key=gene	side_2_continuation=0	side_2_coverage=0.69	side_2_overlap=0	side_2_possible_overlap_registers=227	side_2_read_count=76	side_2_redundant=0	total_non_overlap_reads=5
JC	156	.	CP009273	431325	-1	CP009273	432182	1	0	alignment_overlap=11	coverage_minus=5	coverage_plus=4	flanking_left=251	flanking_right=251	frequency=6.169e-02	junction_possible_overlap_registers=226	key=CP009273__431325__-1__CP009273__432171__1__11____251__251__0__0	max_left=206	max_left_minus=206	max_left_plus=119	max_min_left=119	max_min_left_minus=2	max_min_left_plus=119	max_min_right=93	max_min_right_minus=93	max_min_right_plus=0	max_pos_hash_score=452	max_right=223	max_right_minus=162	max_right_plus=223	neg_log10_pos_hash_p_value=7.6	new_junction_coverage=0.08	new_junction_read_count=9	polymorphism_frequency=6.169e-02	pos_hash_score=8	prediction=polymorphism	reject=COVERAGE_EVENNESS_SKEW,FREQUENCY_CUTOFF	side_1_annotate_key=gene	side_1_continuation=0	side_1_coverage=1.36	side_1_overlap=11	side_1_possible_overlap_registers=237	side_1_read_count=156	side_1_redundant=0	side_2_annotate_key=gene	side_2_continuation=0	side_2_coverage=1.14	side_2_overlap=0	side_2_possible_overlap_registers=226	side_2_read_count=125	side_2_redundant=0	total_non_overlap_reads=9
JC	157	.	CP009273	431590	-1	CP009273	432393	1	0	alignment_overlap=9	coverage_minus=1	coverage_plus=2	flanking_left=251	flanking_right=251	frequency=3.422e-02	junction_possible_overlap_registers=228	key=CP009273__431590__-1__CP009273__432384__1__9____251__251__0__0	max_left=116	max_left_minus=116	max_left_plus=116	max_min_left=87	max_min_left_minus=0	max_min_left_plus=87	max_min_right=89	max_min_right_minus=89	max_min_right_plus=89	max_pos_hash_score=456	max_right=137	max_right_minus=89	max_right_plus=137	neg_log10_pos_hash_p_value=10.4	new_junction_coverage=0.04	new_junction_read_count=4	polymorphism_frequency=3.422e-02	pos_hash_score=3	prediction=polymorphism	reject=COVERAGE_EVENNESS_SKEW,FREQUENCY_CUTOFF	side_1_annotate_key=gene	side_1_continuation=0	side_1_coverage=1.20	side_1_overlap=9	side_1_possible_overlap_registers=237	side_1_read_count=138	side_1_redundant=0	side_2_annotate_key=gene	side_2_continuation=0	side_2_coverage=0.84	side_2_overlap=0	side_2_possible_overlap_registers=228	side_2_read_count=93	side_2_redundant=0	total_non_overlap_reads=3
JC	158	.	CP009273	476776	-1	CP009273	477427	1	0	alignment_overlap=10	coverage_minus=3	coverage_plus=2	flanking_left=251	flanking_right=251	frequency=4.531e-02	junction_possible_overlap_registers=227	key=CP009273__476776__-1__CP009273__477417__1__10____251__251__0__0	max_left=129	max_left_minus=129	max_left_plus=83	max_min_left=0	max_min_left_minus=0	max_min_left_plus=0	max_min_right=112	max_min_right_minus=112	max_min_right_plus=22	max_pos_hash_score=454	max_right=112	max_right_minus=112	max_right_plus=22	neg_log10_pos_hash_p_value=9.1	new_junction_coverage=0.05	new_junction_read_count=5	polymorphism_frequency=4.531e-02	pos_hash_score=5	prediction=polymorphism	reject=COVERAGE_EVENNESS_SKEW,FREQUENCY_CUTOFF	side_1_annotate_key=gene	side_1_continuation=0	side_1_coverage=1.10	side_1_overlap=10	side_1_possible_overlap_registers=237	side_1_read_count=126	side_1_redundant=0	side_2_annotate_key=gene	side_2_continuation=0	side_2_coverage=0.82	side_2_overlap=0	side_2_possible_overlap_registers=227	side_2_read_count=90	side_2_redundant=0	total_non_overlap_reads=5
JC	159	.	CP009273	481345	-1	CP009273	482381	1	0	alignment_overlap=4	coverage_minus=3	coverage_plus=1	flanking_left=251	flanking_right=251	frequency=3.129e-02	junction_possible_overlap_registers=233	key=CP009273__481345__-1__CP009273__482377__1__4____251__251__0__0	max_left=246	max_left_minus=246	max_left_plus=73	max_min_left=73	max_min_left_minus=0	max_min_left_plus=73	max_min_right=59	max_min_right_minus=59	max_min_right_plus=0	max_pos_hash_score=466	max_right=120	max_right_minus=59	max_right_plus=120	neg_log10_pos_hash_p_value=9.8	new_junction_coverage=0.04	new_junction_read_count=4	polymorphism_frequency=3.129e-02	pos_hash_score=4	prediction=polymorphism	reject=COVERAGE_EVENNESS_SKEW,FREQUENCY_CUTOFF	side_1_annotate_key=gene	side_1_continuation=0	side_1_coverage=1.19	side_1_overlap=4	side_1_possible_overlap_registers=237	side_1_read_count=137	side_1_redundant=0	side_2_annotate_key=gene	side_2_continuation=0	side_2_coverage=1.00	side_2_overlap=0	side_2_possible_overlap_registers=233	side_2_read_count=113	side_2_redundant=0	total_non_overlap_reads=4
JC	160	.	CP009273	484154	-1	CP009273	485160	1	0	alignment_overlap=10	coverage_minus=3	coverage_plus=2	flanking_left=251	flanking_right=251	frequency=4.364e-02	junction_possible_overlap_registers=227	key=CP009273__484154__-1__CP009273__485150__1__10____251__251__0__0	max_left=103	max_left_minus=103	max_left_plus=87	max_min_left=74	max_min_left_minus=74	max_min_left_plus=24	max_min_right=56	max_min_right_minus=11	max_min_right_plus=56	max_pos_hash_score=454	max_right=88	max_right_minus=88	max_right_plus=88	neg_log10_pos_hash_p_value=9.1	new_junction_coverage=0.05	new_junction_read_count=5	polymorphism_frequency=4.364e-02	pos_hash_score=5	prediction=polymorphism	reject=COVERAGE_EVENNESS_SKEW,FREQUENCY_CUTOFF	side_1_annotate_key=gene	side_1_continuation=0	side_1_coverage=0.79	side_1_overlap=10	side_1_possible_overlap_registers=237	side_1_read_count=91	side_1_redundant=0	side_2_annotate_key=gene	side_2_continuation=0	side_2_coverage=1.20	side_2_overlap=0	side_2_possible_overlap_registers=227	side_2_read_count=132	side_2_redundant=0	total_non_overlap_reads=5
JC	161	.	CP009273	507736	-1	CP009273	508342	1	0	alignment_overlap=11	coverage_minus=2	coverage_plus=2	flanking_left=251	flanking_right=251	frequency=3.978e-02	junction_possible_overlap_registers=226	key=CP009273__507736__-1__CP009273__508331__1__11____251__251__0__0	max_left=108	max_left_minus=108	max_left_plus=108	max_min_left=108	max_min_left_minus=0	max_min_left_plus=108	max_min_right=40	max_min_right_minus=39	max_min_right_plus=40	max_pos_hash_score=452	max_right=128	max_right_minus=39	max_right_plus=128	neg_log10_pos_hash_p_value=10.3	new_junction_coverage=0.04	new_junction_read_count=4	polymorphism_frequency=3.978e-02	pos_hash_score=3	prediction=polymorphism	reject=COVERAGE_EVENNESS_SKEW,FREQUENCY_CUTOFF	side_1_annotate_key=gene	side_1_continuation=0	side_1_coverage=0.92	side_1_overlap=11	side_1_possible_overlap_registers=237	side_1_read_count=105	side_1_redundant=0	side_2_annotate_key=gene	side_2_continuation=0	side_2_coverage=0.85	side_2_overlap=0	side_2_possible_overlap_registers=226	side_2_read_count=93	side_2_redundant=0	total_non_overlap_reads=4
JC	162	.	CP009273	545166	-1	CP009273	546449	1	0	alignment_overlap=10	coverage_minus=1	coverage_plus=2	flanking_left=251	flanking_right=251	frequency=3.923e-02	junction_possible_overlap_registers=227	key=CP009273__545166__-1__CP009273__546439__1__10____251__251__0__0	max_left=205	max_left_minus=205	max_left_plus=48	max_min_left=48	max_min_left_minus=0	max_min_left_plus=48	max_min_right=9	max_min_right_minus=9	max_min_right_plus=0	max_pos_hash_score=454	max_right=127	max_right_minus=9	max_right_plus=127	neg_log10_pos_hash_p_value=10.3	new_junction_coverage=0.04	new_junction_read_count=4	polymorphism_frequency=3.923e-02	pos_hash_score=3	prediction=polymorphism	reject=COVERAGE_EVENNESS_SKEW,FREQUENCY_CUTOFF	side_1_annotate_key=gene	side_1_continuation=0	side_1_coverage=1.05	side_1_overlap=10	side_1_possible_overlap_registers=237	side_1_read_count=120	side_1_redundant=0	side_2_annotate_key=gene	side_2_continuation=0	side_2_coverage=0.74	side_2_overlap=0	side_2_possible_overlap_registers=227	side_2_read_count=81	side_2_redundant=0	total_non_overlap_reads=3
JC	163	.	CP009273	584501	-1	CP009273	585639	1	0	alignment_overlap=9	coverage_minus=3	coverage_plus=4	flanking_left=251	flanking_right=251	frequency=5.251e-02	junction_possible_overlap_registers=228	key=CP009273__584501__-1__CP009273__585630__1__9____251__251__0__0	max_left=163	max_left_minus=163	max_left_plus=163	max_min_left=52	max_min_left_minus=52	max_min_left_plus=52	max_min_right=62	max_min_right_minus=62	max_min_right_plus=62	max_pos_hash_score=456	max_right=157	max_right_minus=157	max_right_plus=157	neg_log10_pos_hash_p_value=8.6	new_junction_coverage=0.06	new_junction_read_count=7	polymorphism_frequency=5.251e-02	pos_hash_score=6	prediction=polymorphism	reject=COVERAGE_EVENNESS_SKEW,FREQUENCY_CUTOFF	side_1_annotate_key=gene	side_1_continuation=0	side_1_coverage=1.00	side_1_overlap=9	side_1_possible_overlap_registers=237	side_1_read_count=115	side_1_redundant=0	side_2_annotate_key=gene	side_2_continuation=0	side_2_coverage=1.29	side_2_overlap=0	side_2_possible_overlap_registers=228	side_2_read_count=142	side_2_redundant=0	total_non_overlap_reads=7
JC	164	.	CP009273	606321	-1	CP009273	606925	1	0	alignment_overlap=10	coverage_minus=5	coverage_plus=5	flanking_left=251	flanking_right=251	frequency=1.015e-01	junction_possible_overlap_registers=227	key=CP009273__606321__-1__CP009273__606915__1__10____251__251__0__0	max_left=196	max_left_minus=196	max_left_plus=13	max_min_left=97	max_min_left_minus=97	max_min_left_plus=13	max_min_right=25	max_min_right_minus=25	max_min_right_plus=0	max_pos_hash_score=454	max_right=230	max_right_minus=230	max_right_plus=187	neg_log10_pos_hash_p_value=6.9	new_junction_coverage=0.10	new_junction_read_count=11	polymorphism_frequency=1.015e-01	pos_hash_score=10	prediction=polymorphism	reject=COVERAGE_EVENNESS_SKEW,FREQUENCY_CUTOFF	side_1_annotate_key=gene	side_1_continuation=0	side_1_coverage=0.88	side_1_overlap=10	side_1_possible_overlap_registers=237	side_1_read_count=101	side_1_redundant=0	side_2_annotate_key=gene	side_2_continuation=0	side_2_coverage=0.89	side_2_overlap=0	side_2_possible_overlap_registers=227	side_2_read_count=98	side_2_redundant=0	total_non_overlap_reads=10
JC	165	.	CP009273	615969	-1	CP009273	616962	1	0	alignment_overlap=9	coverage_minus=3	coverage_plus=2	flanking_left=251	flanking_right=251	frequency=4.933e-02	junction_possible_overlap_registers=228	key=CP009273__615969__-1__CP009273__616953__1__9____251__251__0__0	max_left=183	max_left_minus=183	max_left_plus=142	max_min_left=1	max_min_left_minus=0	max_min_left_plus=1	max_min_right=110	max_min_right_minus=110	max_min_right_plus=57	max_pos_hash_score=456	max_right=116	max_right_minus=110	max_right_plus=116	neg_log10_pos_hash_p_value=9.1	new_junction_coverage=0.05	new_junction_read_count=5	polymorphism_frequency=4.933e-02	pos_hash_score=5	prediction=polymorphism	reject=COVERAGE_EVENNESS_SKEW,FREQUENCY_CUTOFF	side_1_annotate_key=gene	side_1_continuation=0	side_1_coverage=0.98	side_1_overlap=9	side_1_possible_overlap_registers=237	side_1_read_count=113	side_1_redundant=0	side_2_annotate_key=gene	side_2_continuation=0	side_2_coverage=0.76	side_2_overlap=0	side_2_possible_overlap_registers=228	side_2_read_count=84	side_2_redundant=0	total_non_overlap_reads=5
JC	166	.	CP009273	623909	-1	CP009273	624937	1	0	alignment_overlap=8	coverage_minus=2	coverage_plus=1	flanking_left=251	flanking_right=251	frequency=2.390e-02	junction_possible_overlap_registers=229	key=CP009273__623909__-1__CP009273__624929__1__8____251__251__0__0	max_left=127	max_left_minus=127	max_left_plus=127	max_min_left=66	max_min_left_minus=66	max_min_left_plus=0	max_min_right=77	max_min_right_minus=77	max_min_right_plus=77	max_pos_hash_score=458	max_right=186	max_right_minus=186	max_right_plus=77	neg_log10_pos_hash_p_value=10.4	new_junction_coverage=0.03	new_junction_read_count=3	polymorphism_frequency=2.390e-02	pos_hash_score=3	prediction=polymorphism	reject=COVERAGE_EVENNESS_SKEW,FREQUENCY_CUTOFF	side_1_annotate_key=gene	side_1_continuation=0	side_1_coverage=0.77	side_1_overlap=8	side_1_possible_overlap_registers=237	side_1_read_count=88	side_1_redundant=0	side_2_annotate_key=gene	side_2_continuation=0	side_2_coverage=1.44	side_2_overlap=0	side_2_possible_overlap_registers=229	side_2_read_count=160	side_2_redundant=0	total_non_overlap_reads=3
JC	167	.	CP009273	657359	-1	CP009273	657985	1	0	alignment_overlap=10	coverage_minus=1	coverage_plus=3	flanking_left=251	flanking_right=251	frequency=3.007e-02	junction_possible_overlap_registers=227	key=CP009273__657359__-1__CP009273__657975__1__10____251__251__0__0	max_left=80	max_left_minus=80	max_left_plus=80	max_min_left=80	max_min_left_minus=80	max_min_left_plus=80	max_min_right=0	max_min_right_minus=0	max_min_right_plus=0	max_pos_hash_score=454	max_right=102	max_right_minus=83	max_right_plus=102	neg_log10_pos_hash_p_value=9.7	new_junction_coverage=0.04	new_junction_read_count=4	polymorphism_frequency=3.007e-02	pos_hash_score=4	prediction=polymorphism	reject=COVERAGE_EVENNESS_SKEW,FREQUENCY_CUTOFF	side_1_annotate_key=gene	side_1_continuation=0	side_1_coverage=1.43	side_1_overlap=10	side_1_possible_overlap_registers=237	side_1_read_count=164	side_1_redundant=0	side_2_annotate_key=gene	side_2_continuation=0	side_2_coverage=0.92	side_2_overlap=0	side_2_possible_overlap_registers=227	side_2_read_count=101	side_2_redundant=0	total_non_overlap_reads=4
JC	168	.	CP009273	661150	-1	CP009273	661662	1	0	alignment_overlap=10	coverage_minus=3	coverage_plus=3	flanking_left=251	flanking_right=251	frequency=5.108e-02	junction_possible_overlap_registers=227	key=CP009273__661150__-1__CP009273__661652__1__10____251__251__0__0	max_left=148	max_left_minus=148	max_left_plus=36	max_min_left=36	max_min_left_minus=0	max_min_left_plus=36	max_min_right=41	max_min_right_minus=41	max_min_right_plus=0	max_pos_hash_score=454	max_right=41	max_right_minus=41	max_right_plus=41	neg_log10_pos_hash_p_value=9.1	new_junction_coverage=0.06	new_junction_read_count=7	polymorphism_frequency=5.108e-02	pos_hash_score=5	prediction=polymorphism	reject=COVERAGE_EVENNESS_SKEW,FREQUENCY_CUTOFF	side_1_annotate_key=gene	side_1_continuation=0	side_1_coverage=1.01	side_1_overlap=10	side_1_possible_overlap_registers=237	side_1_read_count=116	side_1_redundant=0	side_2_annotate_key=gene	side_2_continuation=0	side_2_coverage=1.36	side_2_overlap=0	side_2_possible_overlap_registers=227	side_2_read_count=149	side_2_redundant=0	total_non_overlap_reads=6
JC	169	.	CP009273	680985	-1	CP009273	681684	1	0	alignment_overlap=4	coverage_minus=3	coverage_plus=1	flanking_left=251	flanking_right=251	frequency=3.409e-02	junction_possible_overlap_registers=233	key=CP009273__680985__-1__CP009273__681680__1__4____251__251__0__0	max_left=125	max_left_minus=125	max_left_plus=97	max_min_left=100	max_min_left_minus=100	max_min_left_plus=0	max_min_right=103	max_min_right_minus=103	max_min_right_plus=55	max_pos_hash_score=466	max_right=168	max_right_minus=168	max_right_plus=55	neg_log10_pos_hash_p_value=9.8	new_junction_coverage=0.04	new_junction_read_count=4	polymorphism_frequency=3.409e-02	pos_hash_score=4	prediction=polymorphism	reject=COVERAGE_EVENNESS_SKEW,FREQUENCY_CUTOFF	side_1_annotate_key=gene	side_1_continuation=0	side_1_coverage=1.21	side_1_overlap=4	side_1_possible_overlap_registers=237	side_1_read_count=139	side_1_redundant=0	side_2_annotate_key=gene	side_2_continuation=0	side_2_coverage=0.80	side_2_overlap=0	side_2_possible_overlap_registers=233	side_2_read_count=90	side_2_redundant=0	total_non_overlap_reads=4
JC	170	.	CP009273	680998	-1	CP009273	681697	1	0	alignment_overlap=12	coverage_minus=6	coverage_plus=6	flanking_left=251	flanking_right=251	frequency=9.754e-02	junction_possible_overlap_registers=225	key=CP009273__680998__-1__CP009273__681685__1__12____251__251__0__0	max_left=174	max_left_minus=174	max_left_plus=99	max_min_left=49	max_min_left_minus=0	max_min_left_plus=49	max_min_right=90	max_min_right_minus=42	max_min_right_plus=90	max_pos_hash_score=450	max_right=233	max_right_minus=42	max_right_plus=233	neg_log10_pos_hash_p_value=6.5	new_junction_coverage=0.11	new_junction_read_count=12	polymorphism_frequency=9.754e-02	pos_hash_score=11	prediction=polymorphism	reject=COVERAGE_EVENNESS_SKEW,FREQUENCY_CUTOFF	side_1_annotate_key=gene	side_1_continuation=0	side_1_coverage=1.19	side_1_overlap=12	side_1_possible_overlap_registers=237	side_1_read_count=137	side_1_redundant=0	side_2_annotate_key=gene	side_2_continuation=0	side_2_coverage=0.84	side_2_overlap=0	side_2_possible_overlap_registers=225	side_2_read_count=92	side_2_redundant=0	total_non_overlap_reads=12
JC	171	.	CP009273	726618	-1	CP009273	727690	1	0	alignment_overlap=10	coverage_minus=1	coverage_plus=3	flanking_left=251	flanking_right=251	frequency=4.800e-02	junction_possible_overlap_registers=227	key=CP009273__726618__-1__CP009273__727680__1__10____251__251__0__0	max_left=65	max_left_minus=65	max_left_plus=65	max_min_left=39	max_min_left_minus=0	max_min_left_plus=39	max_min_right=47	max_min_right_minus=47	max_min_right_plus=47	max_pos_hash_score=454	max_right=47	max_right_minus=47	max_right_plus=47	neg_log10_pos_hash_p_value=10.3	new_junction_coverage=0.04	new_junction_read_count=4	polymorphism_frequency=4.800e-02	pos_hash_score=3	prediction=polymorphism	reject=COVERAGE_EVENNESS_SKEW,FREQUENCY_CUTOFF	side_1_annotate_key=gene	side_1_continuation=0	side_1_coverage=0.69	side_1_overlap=10	side_1_possible_overlap_registers=237	side_1_read_count=79	side_1_redundant=0	side_2_annotate_key=gene	side_2_continuation=0	side_2_coverage=0.76	side_2_overlap=0	side_2_possible_overlap_registers=227	side_2_read_count=83	side_2_redundant=0	total_non_overlap_reads=4
JC	172	.	CP009273	726618	-1	CP009273	3615203	1	0	alignment_overlap=10	coverage_minus=2	coverage_plus=4	flanking_left=251	flanking_right=251	frequency=7.347e-02	junction_possible_overlap_registers=227	key=CP009273__726618__-1__CP009273__3615193__1__10____251__251__0__1	max_left=65	max_left_minus=65	max_left_plus=65	max_min_left=39	max_min_left_minus=35	max_min_left_plus=39	max_min_right=47	max_min_right_minus=47	max_min_right_plus=47	max_pos_hash_score=454	max_right=165	max_right_minus=165	max_right_plus=165	neg_log10_pos_hash_p_value=9.1	new_junction_coverage=0.05	new_junction_read_count=6	polymorphism_frequency=7.347e-02	pos_hash_score=5	prediction=polymorphism	reject=COVERAGE_EVENNESS_SKEW,FREQUENCY_CUTOFF	side_1_annotate_key=gene	side_1_continuation=0	side_1_coverage=0.69	side_1_overlap=10	side_1_possible_overlap_registers=237	side_1_read_count=79	side_1_redundant=0	side_2_annotate_key=repeat	side_2_continuation=0	side_2_coverage=NA	side_2_overlap=0	side_2_possible_overlap_registers=NA	side_2_read_count=NA	side_2_redundant=1	total_non_overlap_reads=6
JC	173	.	CP009273	727680	1	CP009273	3614121	-1	0	alignment_overlap=10	coverage_minus=3	coverage_plus=1	flanking_left=251	flanking_right=251	frequency=4.791e-02	junction_possible_overlap_registers=227	key=CP009273__727680__1__CP009273__3614131__-1__10____251__251__0__1	max_left=47	max_left_minus=47	max_left_plus=47	max_min_left=47	max_min_left_minus=47	max_min_left_plus=47	max_min_right=39	max_min_right_minus=39	max_min_right_plus=0	max_pos_hash_score=454	max_right=65	max_right_minus=65	max_right_plus=65	neg_log10_pos_hash_p_value=10.3	new_junction_coverage=0.04	new_junction_read_count=4	polymorphism_frequency=4.791e-02	pos_hash_score=3	prediction=polymorphism	reject=COVERAGE_EVENNESS_SKEW,FREQUENCY_CUTOFF	side_1_annotate_key=gene	side_1_continuation=0	side_1_coverage=0.72	side_1_overlap=10	side_1_possible_overlap_registers=237	side_1_read_count=83	side_1_redundant=0	side_2_annotate_key=repeat	side_2_continuation=0	side_2_coverage=NA	side_2_overlap=0	side_2_possible_overlap_registers=NA	side_2_read_count=NA	side_2_redundant=1	total_non_overlap_reads=4
JC	174	.	CP009273	733405	-1	CP009273	734360	1	0	alignment_overlap=20	coverage_minus=8	coverage_plus=6	flanking_left=251	flanking_right=251	frequency=9.594e-02	junction_possible_overlap_registers=217	key=CP009273__733405__-1__CP009273__734340__1__20____251__251__0__0	max_left=179	max_left_minus=179	max_left_plus=150	max_min_left=61	max_min_left_minus=61	max_min_left_plus=48	max_min_right=92	max_min_right_minus=68	max_min_right_plus=92	max_pos_hash_score=434	max_right=185	max_right_minus=185	max_right_plus=134	neg_log10_pos_hash_p_value=5.6	new_junction_coverage=0.13	new_junction_read_count=14	polymorphism_frequency=9.594e-02	pos_hash_score=13	prediction=polymorphism	reject=COVERAGE_EVENNESS_SKEW,FREQUENCY_CUTOFF	side_1_annotate_key=gene	side_1_continuation=0	side_1_coverage=1.26	side_1_overlap=20	side_1_possible_overlap_registers=237	side_1_read_count=144	side_1_redundant=0	side_2_annotate_key=gene	side_2_continuation=0	side_2_coverage=1.26	side_2_overlap=0	side_2_possible_overlap_registers=217	side_2_read_count=132	side_2_redundant=0	total_non_overlap_reads=14
JC	175	.	CP009273	734340	1	CP009273	1527163	-1	-14	alignment_overlap=-14	coverage_minus=2	coverage_plus=6	flanking_left=251	flanking_right=251	frequency=6.030e-02	junction_possible_overlap_registers=223	key=CP009273__734340__1__CP009273__1527163__-1__-14__CGAGATAGTTTCTA__251__251__0__0	max_left=205	max_left_minus=154	max_left_plus=205	max_min_left=0	max_min_left_minus=0	max_min_left_plus=0	max_min_right=47	max_min_right_minus=34	max_min_right_plus=47	max_pos_hash_score=446	max_right=47	max_right_minus=34	max_right_plus=47	neg_log10_pos_hash_p_value=8.0	new_junction_coverage=0.07	new_junction_read_count=8	polymorphism_frequency=6.030e-02	pos_hash_score=7	prediction=polymorphism	reject=COVERAGE_EVENNESS_SKEW,FREQUENCY_CUTOFF	side_1_annotate_key=gene	side_1_continuation=0	side_1_coverage=1.25	side_1_overlap=0	side_1_possible_overlap_registers=237	side_1_read_count=143	side_1_redundant=0	side_2_annotate_key=gene	side_2_continuation=0	side_2_coverage=1.06	side_2_overlap=0	side_2_possible_overlap_registers=237	side_2_read_count=122	side_2_redundant=0	total_non_overlap_reads=8	unique_read_sequence=CGAGATAGTTTCTA
JC	176	.	CP009273	734340	1	CP009273	3618828	-1	-14	alignment_overlap=-14	coverage_minus=2	coverage_plus=6	flanking_left=251	flanking_right=251	frequency=5.823e-02	junction_possible_overlap_registers=223	key=CP009273__734340__1__CP009273__3618828__-1__-14__CGAGATAGTTTCTA__251__251__0__0	max_left=205	max_left_minus=154	max_left_plus=205	max_min_left=0	max_min_left_minus=0	max_min_left_plus=0	max_min_right=47	max_min_right_minus=34	max_min_right_plus=47	max_pos_hash_score=446	max_right=47	max_right_minus=34	max_right_plus=47	neg_log10_pos_hash_p_value=8.0	new_junction_coverage=0.07	new_junction_read_count=8	polymorphism_frequency=5.823e-02	pos_hash_score=7	prediction=polymorphism	reject=COVERAGE_EVENNESS_SKEW,FREQUENCY_CUTOFF	side_1_annotate_key=gene	side_1_continuation=0	side_1_coverage=1.25	side_1_overlap=0	side_1_possible_overlap_registers=237	side_1_read_count=143	side_1_redundant=0	side_2_annotate_key=gene	side_2_continuation=0	side_2_coverage=1.15	side_2_overlap=0	side_2_possible_overlap_registers=237	side_2_read_count=132	side_2_redundant=0	total_non_overlap_reads=8	unique_read_sequence=CGAGATAGTTTCTA
JC	177	.	CP009273	740289	-1	CP009273	741306	1	0	alignment_overlap=13	coverage_minus=2	coverage_plus=2	flanking_left=251	flanking_right=251	frequency=4.515e-02	junction_possible_overlap_registers=224	key=CP009273__740289__-1__CP009273__741293__1__13____251__251__0__0	max_left=103	max_left_minus=103	max_left_plus=103	max_min_left=41	max_min_left_minus=41	max_min_left_plus=4	max_min_right=68	max_min_right_minus=68	max_min_right_plus=68	max_pos_hash_score=448	max_right=106	max_right_minus=68	max_right_plus=106	neg_log10_pos_hash_p_value=9.6	new_junction_coverage=0.05	new_junction_read_count=5	polymorphism_frequency=4.515e-02	pos_hash_score=4	prediction=polymorphism	reject=COVERAGE_EVENNESS_SKEW,FREQUENCY_CUTOFF	side_1_annotate_key=gene	side_1_continuation=0	side_1_coverage=1.04	side_1_overlap=13	side_1_possible_overlap_registers=237	side_1_read_count=119	side_1_redundant=0	side_2_annotate_key=gene	side_2_continuation=0	side_2_coverage=0.91	side_2_overlap=0	side_2_possible_overlap_registers=224	side_2_read_count=99	side_2_redundant=0	total_non_overlap_reads=4
JC	178	.	CP009273	742337	-1	CP009273	743152	1	0	alignment_overlap=8	coverage_minus=3	coverage_plus=2	flanking_left=251	flanking_right=251	frequency=4.834e-02	junction_possible_overlap_registers=229	key=CP009273__742337__-1__CP009273__743144__1__8____251__251__0__0	max_left=134	max_left_minus=134	max_left_plus=82	max_min_left=82	max_min_left_minus=82	max_min_left_plus=82	max_min_right=109	max_min_right_minus=109	max_min_right_plus=0	max_pos_hash_score=458	max_right=124	max_right_minus=124	max_right_plus=124	neg_log10_pos_hash_p_value=9.1	new_junction_coverage=0.05	new_junction_read_count=5	polymorphism_frequency=4.834e-02	pos_hash_score=5	prediction=polymorphism	reject=COVERAGE_EVENNESS_SKEW,FREQUENCY_CUTOFF	side_1_annotate_key=gene	side_1_continuation=0	side_1_coverage=0.81	side_1_overlap=8	side_1_possible_overlap_registers=237	side_1_read_count=93	side_1_redundant=0	side_2_annotate_key=gene	side_2_continuation=0	side_2_coverage=0.97	side_2_overlap=0	side_2_possible_overlap_registers=229	side_2_read_count=107	side_2_redundant=0	total_non_overlap_reads=5
JC	179	.	CP009273	776085	-1	CP009273	776375	1	0	alignment_overlap=76	coverage_minus=11	coverage_plus=15	flanking_left=251	flanking_right=251	frequency=3.157e-01	junction_possible_overlap_registers=161	key=CP009273__776085__-1__CP009273__776299__1__76____251__251__0__0	max_left=168	max_left_minus=168	max_left_plus=158	max_min_left=76	max_min_left_minus=76	max_min_left_plus=47	max_min_right=41	max_min_right_minus=41	max_min_right_plus=41	max_pos_hash_score=322	max_right=165	max_right_minus=82	max_right_plus=165	neg_log10_pos_hash_p_value=2.9	new_junction_coverage=0.36	new_junction_read_count=28	polymorphism_frequency=3.157e-01	pos_hash_score=18	prediction=polymorphism	side_1_annotate_key=gene	side_1_continuation=0	side_1_coverage=0.94	side_1_overlap=76	side_1_possible_overlap_registers=237	side_1_read_count=108	side_1_redundant=0	side_2_annotate_key=gene	side_2_continuation=0	side_2_coverage=0.62	side_2_overlap=0	side_2_possible_overlap_registers=161	side_2_read_count=48	side_2_redundant=0	total_non_overlap_reads=26
JC	180	.	CP009273	776085	-1	CP009273	776679	1	0	alignment_overlap=76	coverage_minus=3	coverage_plus=5	flanking_left=251	flanking_right=251	frequency=1.101e-01	junction_possible_overlap_registers=161	key=CP009273__776085__-1__CP009273__776603__1__76____251__251__0__0	max_left=98	max_left_minus=98	max_left_plus=67	max_min_left=67	max_min_left_minus=59	max_min_left_plus=67	max_min_right=26	max_min_right_minus=26	max_min_right_plus=0	max_pos_hash_score=322	max_right=107	max_right_minus=107	max_right_plus=107	neg_log10_pos_hash_p_value=5.7	new_junction_coverage=0.10	new_junction_read_count=8	polymorphism_frequency=1.101e-01	pos_hash_score=8	prediction=polymorphism	reject=COVERAGE_EVENNESS_SKEW,FREQUENCY_CUTOFF	side_1_annotate_key=gene	side_1_continuation=0	side_1_coverage=0.94	side_1_overlap=76	side_1_possible_overlap_registers=237	side_1_read_count=108	side_1_redundant=0	side_2_annotate_key=gene	side_2_continuation=0	side_2_coverage=0.72	side_2_overlap=0	side_2_possible_overlap_registers=161	side_2_read_count=56	side_2_redundant=0	total_non_overlap_reads=8
JC	181	.	CP009273	776087	-1	CP009273	777267	1	0	alignment_overlap=20	coverage_minus=5	coverage_plus=4	flanking_left=251	flanking_right=251	frequency=2.051e-01	junction_possible_overlap_registers=217	key=CP009273__776087__-1__CP009273__777247__1__20____251__251__0__0	max_left=221	max_left_minus=221	max_left_plus=41	max_min_left=41	max_min_left_minus=41	max_min_left_plus=41	max_min_right=21	max_min_right_minus=21	max_min_right_plus=0	max_pos_hash_score=434	max_right=186	max_right_minus=186	max_right_plus=186	neg_log10_pos_hash_p_value=7.0	new_junction_coverage=0.17	new_junction_read_count=18	polymorphism_frequency=2.051e-01	pos_hash_score=9	prediction=polymorphism	reject=COVERAGE_EVENNESS_SKEW	side_1_annotate_key=gene	side_1_continuation=0	side_1_coverage=0.78	side_1_overlap=20	side_1_possible_overlap_registers=237	side_1_read_count=89	side_1_redundant=0	side_2_annotate_key=gene	side_2_continuation=0	side_2_coverage=0.55	side_2_overlap=0	side_2_possible_overlap_registers=217	side_2_read_count=58	side_2_redundant=0	total_non_overlap_reads=9
JC	182	.	CP009273	776088	-1	CP009273	776780	1	0	alignment_overlap=21	coverage_minus=3	coverage_plus=2	flanking_left=251	flanking_right=251	frequency=1.109e-01	junction_possible_overlap_registers=216	key=CP009273__776088__-1__CP009273__776759__1__21____251__251__0__0	max_left=163	max_left_minus=163	max_left_plus=53	max_min_left=43	max_min_left_minus=0	max_min_left_plus=43	max_min_right=56	max_min_right_minus=56	max_min_right_plus=25	max_pos_hash_score=432	max_right=56	max_right_minus=56	max_right_plus=56	neg_log10_pos_hash_p_value=8.8	new_junction_coverage=0.08	new_junction_read_count=8	polymorphism_frequency=1.109e-01	pos_hash_score=5	prediction=polymorphism	reject=COVERAGE_EVENNESS_SKEW,FREQUENCY_CUTOFF	side_1_annotate_key=gene	side_1_continuation=0	side_1_coverage=0.76	side_1_overlap=21	side_1_possible_overlap_registers=237	side_1_read_count=87	side_1_redundant=0	side_2_annotate_key=gene	side_2_continuation=0	side_2_coverage=0.47	side_2_overlap=0	side_2_possible_overlap_registers=216	side_2_read_count=49	side_2_redundant=0	total_non_overlap_reads=5
JC	183	.	CP009273	776145	-1	CP009273	777228	1	-1	alignment_overlap=-1	coverage_minus=5	coverage_plus=7	flanking_left=251	flanking_right=251	frequency=1.893e-01	junction_possible_overlap_registers=236	key=CP009273__776145__-1__CP009273__777228__1__-1__T__251__251__0__0	max_left=193	max_left_minus=193	max_left_plus=156	max_min_left=66	max_min_left_minus=66	max_min_left_plus=30	max_min_right=45	max_min_right_minus=45	max_min_right_plus=11	max_pos_hash_score=472	max_right=231	max_right_minus=182	max_right_plus=231	neg_log10_pos_hash_p_value=6.4	new_junction_coverage=0.13	new_junction_read_count=15	polymorphism_frequency=1.893e-01	pos_hash_score=12	prediction=polymorphism	reject=COVERAGE_EVENNESS_SKEW,FREQUENCY_CUTOFF	side_1_annotate_key=gene	side_1_continuation=0	side_1_coverage=0.64	side_1_overlap=0	side_1_possible_overlap_registers=237	side_1_read_count=73	side_1_redundant=0	side_2_annotate_key=gene	side_2_continuation=0	side_2_coverage=0.49	side_2_overlap=0	side_2_possible_overlap_registers=237	side_2_read_count=56	side_2_redundant=0	total_non_overlap_reads=12	unique_read_sequence=T
JC	184	.	CP009273	776374	-1	CP009273	777265	1	0	alignment_overlap=18	coverage_minus=7	coverage_plus=6	flanking_left=251	flanking_right=251	frequency=3.220e-01	junction_possible_overlap_registers=219	key=CP009273__776374__-1__CP009273__777247__1__18____251__251__0__0	max_left=189	max_left_minus=189	max_left_plus=132	max_min_left=106	max_min_left_minus=106	max_min_left_plus=41	max_min_right=28	max_min_right_minus=28	max_min_right_plus=22	max_pos_hash_score=438	max_right=188	max_right_minus=188	max_right_plus=188	neg_log10_pos_hash_p_value=5.7	new_junction_coverage=0.24	new_junction_read_count=25	polymorphism_frequency=3.220e-01	pos_hash_score=13	prediction=polymorphism	reject=COVERAGE_EVENNESS_SKEW	side_1_annotate_key=gene	side_1_continuation=0	side_1_coverage=0.43	side_1_overlap=18	side_1_possible_overlap_registers=237	side_1_read_count=49	side_1_redundant=0	side_2_annotate_key=gene	side_2_continuation=0	side_2_coverage=0.57	side_2_overlap=0	side_2_possible_overlap_registers=219	side_2_read_count=60	side_2_redundant=0	total_non_overlap_reads=13
JC	185	.	CP009273	776472	-1	CP009273	777265	1	0	alignment_overlap=37	coverage_minus=4	coverage_plus=8	flanking_left=251	flanking_right=251	frequency=2.544e-01	junction_possible_overlap_registers=200	key=CP009273__776472__-1__CP009273__777228__1__37____251__251__0__0	max_left=152	max_left_minus=152	max_left_plus=41	max_min_left=41	max_min_left_minus=7	max_min_left_plus=41	max_min_right=62	max_min_right_minus=62	max_min_right_plus=11	max_pos_hash_score=400	max_right=194	max_right_minus=62	max_right_plus=194	neg_log10_pos_hash_p_value=5.5	new_junction_coverage=0.14	new_junction_read_count=14	polymorphism_frequency=2.544e-01	pos_hash_score=12	prediction=polymorphism	reject=COVERAGE_EVENNESS_SKEW	side_1_annotate_key=gene	side_1_continuation=0	side_1_coverage=0.33	side_1_overlap=37	side_1_possible_overlap_registers=237	side_1_read_count=38	side_1_redundant=0	side_2_annotate_key=gene	side_2_continuation=0	side_2_coverage=0.52	side_2_overlap=0	side_2_possible_overlap_registers=200	side_2_read_count=50	side_2_redundant=0	total_non_overlap_reads=12
JC	186	.	CP009273	776678	-1	CP009273	777265	1	0	alignment_overlap=18	coverage_minus=12	coverage_plus=6	flanking_left=251	flanking_right=251	frequency=3.298e-01	junction_possible_overlap_registers=219	key=CP009273__776678__-1__CP009273__777247__1__18____251__251__0__0	max_left=188	max_left_minus=188	max_left_plus=109	max_min_left=76	max_min_left_minus=76	max_min_left_plus=74	max_min_right=31	max_min_right_minus=31	max_min_right_plus=9	max_pos_hash_score=438	max_right=188	max_right_minus=188	max_right_plus=188	neg_log10_pos_hash_p_value=4.9	new_junction_coverage=0.28	new_junction_read_count=30	polymorphism_frequency=3.298e-01	pos_hash_score=16	prediction=polymorphism	reject=COVERAGE_EVENNESS_SKEW	side_1_annotate_key=gene	side_1_continuation=0	side_1_coverage=0.58	side_1_overlap=18	side_1_possible_overlap_registers=237	side_1_read_count=67	side_1_redundant=0	side_2_annotate_key=gene	side_2_continuation=0	side_2_coverage=0.57	side_2_overlap=0	side_2_possible_overlap_registers=219	side_2_read_count=60	side_2_redundant=0	total_non_overlap_reads=18
JC	187	.	CP009273	776778	-1	CP009273	777267	1	0	alignment_overlap=39	coverage_minus=9	coverage_plus=8	flanking_left=251	flanking_right=251	frequency=3.147e-01	junction_possible_overlap_registers=198	key=CP009273__776778__-1__CP009273__777228__1__39____251__251__0__0	max_left=202	max_left_minus=202	max_left_plus=178	max_min_left=84	max_min_left_minus=84	max_min_left_plus=39	max_min_right=96	max_min_right_minus=23	max_min_right_plus=96	max_pos_hash_score=396	max_right=192	max_right_minus=128	max_right_plus=192	neg_log10_pos_hash_p_value=4.3	new_junction_coverage=0.22	new_junction_read_count=21	polymorphism_frequency=3.147e-01	pos_hash_score=16	prediction=polymorphism	reject=COVERAGE_EVENNESS_SKEW	side_1_annotate_key=gene	side_1_continuation=0	side_1_coverage=0.45	side_1_overlap=39	side_1_possible_overlap_registers=237	side_1_read_count=52	side_1_redundant=0	side_2_annotate_key=gene	side_2_continuation=0	side_2_coverage=0.50	side_2_overlap=0	side_2_possible_overlap_registers=198	side_2_read_count=48	side_2_redundant=0	total_non_overlap_reads=17
JC	188	.	CP009273	776825	1	CP009273	2514486	-1	-1	alignment_overlap=-1	coverage_minus=6	coverage_plus=7	flanking_left=251	flanking_right=251	frequency=2.206e-01	junction_possible_overlap_registers=236	key=CP009273__776825__1__CP009273__2514486__-1__-1__G__251__251__0__0	max_left=204	max_left_minus=204	max_left_plus=204	max_min_left=27	max_min_left_minus=27	max_min_left_plus=0	max_min_right=73	max_min_right_minus=73	max_min_right_plus=48	max_pos_hash_score=472	max_right=220	max_right_minus=220	max_right_plus=48	neg_log10_pos_hash_p_value=7.5	new_junction_coverage=0.18	new_junction_read_count=21	polymorphism_frequency=2.206e-01	pos_hash_score=9	prediction=polymorphism	reject=COVERAGE_EVENNESS_SKEW	side_1_annotate_key=gene	side_1_continuation=0	side_1_coverage=0.51	side_1_overlap=0	side_1_possible_overlap_registers=237	side_1_read_count=59	side_1_redundant=0	side_2_annotate_key=gene	side_2_continuation=0	side_2_coverage=0.78	side_2_overlap=0	side_2_possible_overlap_registers=237	side_2_read_count=90	side_2_redundant=0	total_non_overlap_reads=13	unique_read_sequence=G
JC	189	.	CP009273	776902	-1	CP009273	777267	1	0	alignment_overlap=20	coverage_minus=3	coverage_plus=5	flanking_left=251	flanking_right=251	frequency=1.924e-01	junction_possible_overlap_registers=217	key=CP009273__776902__-1__CP009273__777247__1__20____251__251__0__0	max_left=106	max_left_minus=106	max_left_plus=60	max_min_left=60	max_min_left_minus=41	max_min_left_plus=60	max_min_right=10	max_min_right_minus=10	max_min_right_plus=0	max_pos_hash_score=434	max_right=186	max_right_minus=186	max_right_plus=186	neg_log10_pos_hash_p_value=7.4	new_junction_coverage=0.13	new_junction_read_count=14	polymorphism_frequency=1.924e-01	pos_hash_score=8	prediction=polymorphism	reject=COVERAGE_EVENNESS_SKEW,FREQUENCY_CUTOFF	side_1_annotate_key=gene	side_1_continuation=0	side_1_coverage=0.57	side_1_overlap=20	side_1_possible_overlap_registers=237	side_1_read_count=65	side_1_redundant=0	side_2_annotate_key=gene	side_2_continuation=0	side_2_coverage=0.55	side_2_overlap=0	side_2_possible_overlap_registers=217	side_2_read_count=58	side_2_redundant=0	total_non_overlap_reads=8
JC	190	.	CP009273	776959	-1	CP009273	777228	1	-1	alignment_overlap=-1	coverage_minus=2	coverage_plus=5	flanking_left=251	flanking_right=251	frequency=1.509e-01	junction_possible_overlap_registers=236	key=CP009273__776959__-1__CP009273__777228__1__-1__T__251__251__0__0	max_left=50	max_left_minus=50	max_left_plus=50	max_min_left=8	max_min_left_minus=6	max_min_left_plus=8	max_min_right=38	max_min_right_minus=21	max_min_right_plus=38	max_pos_hash_score=472	max_right=231	max_right_minus=50	max_right_plus=231	neg_log10_pos_hash_p_value=8.3	new_junction_coverage=0.09	new_junction_read_count=10	polymorphism_frequency=1.509e-01	pos_hash_score=7	prediction=polymorphism	reject=COVERAGE_EVENNESS_SKEW,FREQUENCY_CUTOFF	side_1_annotate_key=gene	side_1_continuation=0	side_1_coverage=0.48	side_1_overlap=0	side_1_possible_overlap_registers=237	side_1_read_count=55	side_1_redundant=0	side_2_annotate_key=gene	side_2_continuation=0	side_2_coverage=0.51	side_2_overlap=0	side_2_possible_overlap_registers=237	side_2_read_count=58	side_2_redundant=0	total_non_overlap_reads=7	unique_read_sequence=T
JC	191	.	CP009273	777033	1	CP009273	2514486	-1	-1	alignment_overlap=-1	coverage_minus=10	coverage_plus=3	flanking_left=251	flanking_right=251	frequency=2.478e-01	junction_possible_overlap_registers=236	key=CP009273__777033__1__CP009273__2514486__-1__-1__G__251__251__0__0	max_left=223	max_left_minus=223	max_left_plus=143	max_min_left=85	max_min_left_minus=85	max_min_left_plus=0	max_min_right=73	max_min_right_minus=73	max_min_right_plus=48	max_pos_hash_score=472	max_right=220	max_right_minus=220	max_right_plus=48	neg_log10_pos_hash_p_value=6.4	new_junction_coverage=0.18	new_junction_read_count=21	polymorphism_frequency=2.478e-01	pos_hash_score=12	prediction=polymorphism	reject=COVERAGE_EVENNESS_SKEW	side_1_annotate_key=gene	side_1_continuation=0	side_1_coverage=0.33	side_1_overlap=0	side_1_possible_overlap_registers=237	side_1_read_count=38	side_1_redundant=0	side_2_annotate_key=gene	side_2_continuation=0	side_2_coverage=0.78	side_2_overlap=0	side_2_possible_overlap_registers=237	side_2_read_count=90	side_2_redundant=0	total_non_overlap_reads=13	unique_read_sequence=G
JC	192	.	CP009273	777144	-1	CP009273	777301	1	0	alignment_overlap=54	coverage_minus=1	coverage_plus=5	flanking_left=251	flanking_right=251	frequency=1.267e-01	junction_possible_overlap_registers=183	key=CP009273__777144__-1__CP009273__777247__1__54____251__251__0__0	max_left=59	max_left_minus=41	max_left_plus=59	max_min_left=59	max_min_left_minus=41	max_min_left_plus=59	max_min_right=0	max_min_right_minus=0	max_min_right_plus=0	max_pos_hash_score=366	max_right=152	max_right_minus=152	max_right_plus=152	neg_log10_pos_hash_p_value=7.3	new_junction_coverage=0.07	new_junction_read_count=6	polymorphism_frequency=1.267e-01	pos_hash_score=6	prediction=polymorphism	reject=COVERAGE_EVENNESS_SKEW,FREQUENCY_CUTOFF	side_1_annotate_key=gene	side_1_continuation=0	side_1_coverage=0.39	side_1_overlap=54	side_1_possible_overlap_registers=237	side_1_read_count=45	side_1_redundant=0	side_2_annotate_key=gene	side_2_continuation=0	side_2_coverage=0.54	side_2_overlap=0	side_2_possible_overlap_registers=183	side_2_read_count=48	side_2_redundant=0	total_non_overlap_reads=6
JC	193	.	CP009273	777247	1	CP009273	2514669	-1	0	alignment_overlap=49	coverage_minus=4	coverage_plus=1	flanking_left=251	flanking_right=251	frequency=1.309e-01	junction_possible_overlap_registers=188	key=CP009273__777247__1__CP009273__2514718__-1__49____251__251__0__0	max_left=157	max_left_minus=157	max_left_plus=157	max_min_left=0	max_min_left_minus=0	max_min_left_plus=0	max_min_right=41	max_min_right_minus=41	max_min_right_plus=41	max_pos_hash_score=376	max_right=41	max_right_minus=41	max_right_plus=41	neg_log10_pos_hash_p_value=8.0	new_junction_coverage=0.08	new_junction_read_count=7	polymorphism_frequency=1.309e-01	pos_hash_score=5	prediction=polymorphism	reject=COVERAGE_EVENNESS_SKEW,FREQUENCY_CUTOFF	side_1_annotate_key=gene	side_1_continuation=0	side_1_coverage=0.55	side_1_overlap=49	side_1_possible_overlap_registers=237	side_1_read_count=63	side_1_redundant=0	side_2_annotate_key=gene	side_2_continuation=0	side_2_coverage=0.47	side_2_overlap=0	side_2_possible_overlap_registers=188	side_2_read_count=43	side_2_redundant=0	total_non_overlap_reads=5
JC	194	.	CP009273	783416	-1	CP009273	784417	1	0	alignment_overlap=7	coverage_minus=2	coverage_plus=1	flanking_left=251	flanking_right=251	frequency=2.668e-02	junction_possible_overlap_registers=230	key=CP009273__783416__-1__CP009273__784410__1__7____251__251__0__0	max_left=138	max_left_minus=138	max_left_plus=29	max_min_left=114	max_min_left_minus=114	max_min_left_plus=29	max_min_right=79	max_min_right_minus=79	max_min_right_plus=0	max_pos_hash_score=460	max_right=156	max_right_minus=130	max_right_plus=156	neg_log10_pos_hash_p_value=10.4	new_junction_coverage=0.03	new_junction_read_count=3	polymorphism_frequency=2.668e-02	pos_hash_score=3	prediction=polymorphism	reject=COVERAGE_EVENNESS_SKEW,FREQUENCY_CUTOFF	side_1_annotate_key=gene	side_1_continuation=0	side_1_coverage=0.92	side_1_overlap=7	side_1_possible_overlap_registers=237	side_1_read_count=106	side_1_redundant=0	side_2_annotate_key=gene	side_2_continuation=0	side_2_coverage=1.04	side_2_overlap=0	side_2_possible_overlap_registers=230	side_2_read_count=116	side_2_redundant=0	total_non_overlap_reads=3
JC	195	.	CP009273	814399	-1	CP009273	815627	1	0	alignment_overlap=10	coverage_minus=3	coverage_plus=1	flanking_left=251	flanking_right=251	frequency=3.320e-02	junction_possible_overlap_registers=227	key=CP009273__814399__-1__CP009273__815617__1__10____251__251__0__0	max_left=159	max_left_minus=159	max_left_plus=155	max_min_left=0	max_min_left_minus=0	max_min_left_plus=0	max_min_right=85	max_min_right_minus=85	max_min_right_plus=85	max_pos_hash_score=454	max_right=85	max_right_minus=85	max_right_plus=85	neg_log10_pos_hash_p_value=9.7	new_junction_coverage=0.04	new_junction_read_count=4	polymorphism_frequency=3.320e-02	pos_hash_score=4	prediction=polymorphism	reject=COVERAGE_EVENNESS_SKEW,FREQUENCY_CUTOFF	side_1_annotate_key=gene	side_1_continuation=0	side_1_coverage=0.83	side_1_overlap=10	side_1_possible_overlap_registers=237	side_1_read_count=95	side_1_redundant=0	side_2_annotate_key=gene	side_2_continuation=0	side_2_coverage=1.29	side_2_overlap=0	side_2_possible_overlap_registers=227	side_2_read_count=142	side_2_redundant=0	total_non_overlap_reads=4
JC	196	.	CP009273	822906	-1	CP009273	824155	1	0	alignment_overlap=12	coverage_minus=2	coverage_plus=2	flanking_left=251	flanking_right=251	frequency=4.811e-02	junction_possible_overlap_registers=225	key=CP009273__822906__-1__CP009273__824143__1__12____251__251__0__0	max_left=56	max_left_minus=56	max_left_plus=56	max_min_left=0	max_min_left_minus=0	max_min_left_plus=0	max_min_right=38	max_min_right_minus=38	max_min_right_plus=38	max_pos_hash_score=450	max_right=38	max_right_minus=38	max_right_plus=38	neg_log10_pos_hash_p_value=9.6	new_junction_coverage=0.04	new_junction_read_count=4	polymorphism_frequency=4.811e-02	pos_hash_score=4	prediction=polymorphism	reject=COVERAGE_EVENNESS_SKEW,FREQUENCY_CUTOFF	side_1_annotate_key=gene	side_1_continuation=0	side_1_coverage=0.81	side_1_overlap=12	side_1_possible_overlap_registers=237	side_1_read_count=93	side_1_redundant=0	side_2_annotate_key=gene	side_2_continuation=0	side_2_coverage=0.64	side_2_overlap=0	side_2_possible_overlap_registers=225	side_2_read_count=70	side_2_redundant=0	total_non_overlap_reads=4
JC	197	.	CP009273	822971	-1	CP009273	823938	1	0	alignment_overlap=12	coverage_minus=2	coverage_plus=2	flanking_left=251	flanking_right=251	frequency=4.254e-02	junction_possible_overlap_registers=225	key=CP009273__822971__-1__CP009273__823926__1__12____251__251__0__0	max_left=168	max_left_minus=84	max_left_plus=168	max_min_left=84	max_min_left_minus=84	max_min_left_plus=11	max_min_right=71	max_min_right_minus=0	max_min_right_plus=71	max_pos_hash_score=450	max_right=228	max_right_minus=205	max_right_plus=228	neg_log10_pos_hash_p_value=9.6	new_junction_coverage=0.04	new_junction_read_count=4	polymorphism_frequency=4.254e-02	pos_hash_score=4	prediction=polymorphism	reject=COVERAGE_EVENNESS_SKEW,FREQUENCY_CUTOFF	side_1_annotate_key=gene	side_1_continuation=0	side_1_coverage=0.85	side_1_overlap=12	side_1_possible_overlap_registers=237	side_1_read_count=98	side_1_redundant=0	side_2_annotate_key=gene	side_2_continuation=0	side_2_coverage=0.80	side_2_overlap=0	side_2_possible_overlap_registers=225	side_2_read_count=87	side_2_redundant=0	total_non_overlap_reads=4
JC	198	.	CP009273	830315	-1	CP009273	831285	1	0	alignment_overlap=13	coverage_minus=3	coverage_plus=1	flanking_left=251	flanking_right=251	frequency=4.487e-02	junction_possible_overlap_registers=224	key=CP009273__830315__-1__CP009273__831272__1__13____251__251__0__0	max_left=166	max_left_minus=166	max_left_plus=4	max_min_left=69	max_min_left_minus=69	max_min_left_plus=4	max_min_right=79	max_min_right_minus=79	max_min_right_plus=0	max_pos_hash_score=448	max_right=150	max_right_minus=96	max_right_plus=150	neg_log10_pos_hash_p_value=9.6	new_junction_coverage=0.04	new_junction_read_count=4	polymorphism_frequency=4.487e-02	pos_hash_score=4	prediction=polymorphism	reject=COVERAGE_EVENNESS_SKEW,FREQUENCY_CUTOFF	side_1_annotate_key=gene	side_1_continuation=0	side_1_coverage=0.75	side_1_overlap=13	side_1_possible_overlap_registers=237	side_1_read_count=86	side_1_redundant=0	side_2_annotate_key=gene	side_2_continuation=0	side_2_coverage=0.82	side_2_overlap=0	side_2_possible_overlap_registers=224	side_2_read_count=89	side_2_redundant=0	total_non_overlap_reads=4
JC	199	.	CP009273	851970	-1	CP009273	852820	1	0	alignment_overlap=15	coverage_minus=1	coverage_plus=7	flanking_left=251	flanking_right=251	frequency=6.933e-02	junction_possible_overlap_registers=222	key=CP009273__851970__-1__CP009273__852805__1__15____251__251__0__0	max_left=190	max_left_minus=19	max_left_plus=190	max_min_left=40	max_min_left_minus=19	max_min_left_plus=40	max_min_right=66	max_min_right_minus=0	max_min_right_plus=66	max_pos_hash_score=444	max_right=196	max_right_minus=127	max_right_plus=196	neg_log10_pos_hash_p_value=8.0	new_junction_coverage=0.07	new_junction_read_count=8	polymorphism_frequency=6.933e-02	pos_hash_score=7	prediction=polymorphism	reject=COVERAGE_EVENNESS_SKEW,FREQUENCY_CUTOFF	side_1_annotate_key=gene	side_1_continuation=0	side_1_coverage=0.99	side_1_overlap=15	side_1_possible_overlap_registers=237	side_1_read_count=114	side_1_redundant=0	side_2_annotate_key=gene	side_2_continuation=0	side_2_coverage=1.01	side_2_overlap=0	side_2_possible_overlap_registers=222	side_2_read_count=108	side_2_redundant=0	total_non_overlap_reads=8
JC	200	.	CP009273	861124	-1	CP009273	862081	1	0	alignment_overlap=8	coverage_minus=2	coverage_plus=2	flanking_left=251	flanking_right=251	frequency=4.026e-02	junction_possible_overlap_registers=229	key=CP009273__861124__-1__CP009273__862073__1__8____251__251__0__0	max_left=145	max_left_minus=145	max_left_plus=25	max_min_left=45	max_min_left_minus=45	max_min_left_plus=25	max_min_right=39	max_min_right_minus=39	max_min_right_plus=0	max_pos_hash_score=458	max_right=76	max_right_minus=49	max_right_plus=76	neg_log10_pos_hash_p_value=9.7	new_junction_coverage=0.04	new_junction_read_count=4	polymorphism_frequency=4.026e-02	pos_hash_score=4	prediction=polymorphism	reject=COVERAGE_EVENNESS_SKEW,FREQUENCY_CUTOFF	side_1_annotate_key=gene	side_1_continuation=0	side_1_coverage=0.85	side_1_overlap=8	side_1_possible_overlap_registers=237	side_1_read_count=97	side_1_redundant=0	side_2_annotate_key=gene	side_2_continuation=0	side_2_coverage=0.88	side_2_overlap=0	side_2_possible_overlap_registers=229	side_2_read_count=97	side_2_redundant=0	total_non_overlap_reads=4
JC	201	.	CP009273	862321	-1	CP009273	863187	1	0	alignment_overlap=8	coverage_minus=2	coverage_plus=2	flanking_left=251	flanking_right=251	frequency=3.536e-02	junction_possible_overlap_registers=229	key=CP009273__862321__-1__CP009273__863179__1__8____251__251__0__0	max_left=128	max_left_minus=128	max_left_plus=29	max_min_left=29	max_min_left_minus=29	max_min_left_plus=29	max_min_right=115	max_min_right_minus=115	max_min_right_plus=0	max_pos_hash_score=458	max_right=156	max_right_minus=115	max_right_plus=156	neg_log10_pos_hash_p_value=9.7	new_junction_coverage=0.04	new_junction_read_count=4	polymorphism_frequency=3.536e-02	pos_hash_score=4	prediction=polymorphism	reject=COVERAGE_EVENNESS_SKEW,FREQUENCY_CUTOFF	side_1_annotate_key=gene	side_1_continuation=0	side_1_coverage=0.97	side_1_overlap=8	side_1_possible_overlap_registers=237	side_1_read_count=111	side_1_redundant=0	side_2_annotate_key=gene	side_2_continuation=0	side_2_coverage=1.00	side_2_overlap=0	side_2_possible_overlap_registers=229	side_2_read_count=111	side_2_redundant=0	total_non_overlap_reads=4
JC	202	.	CP009273	862357	-1	CP009273	863539	1	0	alignment_overlap=11	coverage_minus=4	coverage_plus=6	flanking_left=251	flanking_right=251	frequency=9.205e-02	junction_possible_overlap_registers=226	key=CP009273__862357__-1__CP009273__863528__1__11____251__251__0__0	max_left=191	max_left_minus=174	max_left_plus=191	max_min_left=95	max_min_left_minus=95	max_min_left_plus=17	max_min_right=110	max_min_right_minus=110	max_min_right_plus=47	max_pos_hash_score=452	max_right=232	max_right_minus=145	max_right_plus=232	neg_log10_pos_hash_p_value=6.9	new_junction_coverage=0.09	new_junction_read_count=10	polymorphism_frequency=9.205e-02	pos_hash_score=10	prediction=polymorphism	reject=COVERAGE_EVENNESS_SKEW,FREQUENCY_CUTOFF	side_1_annotate_key=gene	side_1_continuation=0	side_1_coverage=0.89	side_1_overlap=11	side_1_possible_overlap_registers=237	side_1_read_count=102	side_1_redundant=0	side_2_annotate_key=gene	side_2_continuation=0	side_2_coverage=0.91	side_2_overlap=0	side_2_possible_overlap_registers=226	side_2_read_count=100	side_2_redundant=0	total_non_overlap_reads=10
JC	203	.	CP009273	892243	-1	CP009273	893062	1	0	alignment_overlap=9	coverage_minus=2	coverage_plus=4	flanking_left=251	flanking_right=251	frequency=6.937e-02	junction_possible_overlap_registers=228	key=CP009273__892243__-1__CP009273__893053__1__9____251__251__0__0	max_left=186	max_left_minus=73	max_left_plus=186	max_min_left=73	max_min_left_minus=73	max_min_left_plus=73	max_min_right=56	max_min_right_minus=35	max_min_right_plus=56	max_pos_hash_score=456	max_right=196	max_right_minus=117	max_right_plus=196	neg_log10_pos_hash_p_value=8.6	new_junction_coverage=0.06	new_junction_read_count=7	polymorphism_frequency=6.937e-02	pos_hash_score=6	prediction=polymorphism	reject=COVERAGE_EVENNESS_SKEW,FREQUENCY_CUTOFF	side_1_annotate_key=gene	side_1_continuation=0	side_1_coverage=0.96	side_1_overlap=9	side_1_possible_overlap_registers=237	side_1_read_count=110	side_1_redundant=0	side_2_annotate_key=gene	side_2_continuation=0	side_2_coverage=0.74	side_2_overlap=0	side_2_possible_overlap_registers=228	side_2_read_count=82	side_2_redundant=0	total_non_overlap_reads=6
JC	204	.	CP009273	892257	-1	CP009273	893076	1	0	alignment_overlap=13	coverage_minus=1	coverage_plus=4	flanking_left=251	flanking_right=251	frequency=5.546e-02	junction_possible_overlap_registers=224	key=CP009273__892257__-1__CP009273__893063__1__13____251__251__0__0	max_left=217	max_left_minus=217	max_left_plus=196	max_min_left=91	max_min_left_minus=0	max_min_left_plus=91	max_min_right=42	max_min_right_minus=21	max_min_right_plus=42	max_pos_hash_score=448	max_right=206	max_right_minus=21	max_right_plus=206	neg_log10_pos_hash_p_value=9.0	new_junction_coverage=0.05	new_junction_read_count=5	polymorphism_frequency=5.546e-02	pos_hash_score=5	prediction=polymorphism	reject=COVERAGE_EVENNESS_SKEW,FREQUENCY_CUTOFF	side_1_annotate_key=gene	side_1_continuation=0	side_1_coverage=0.91	side_1_overlap=13	side_1_possible_overlap_registers=237	side_1_read_count=104	side_1_redundant=0	side_2_annotate_key=gene	side_2_continuation=0	side_2_coverage=0.66	side_2_overlap=0	side_2_possible_overlap_registers=224	side_2_read_count=72	side_2_redundant=0	total_non_overlap_reads=5
JC	205	.	CP009273	892573	-1	CP009273	893277	1	0	alignment_overlap=9	coverage_minus=2	coverage_plus=2	flanking_left=251	flanking_right=251	frequency=3.768e-02	junction_possible_overlap_registers=228	key=CP009273__892573__-1__CP009273__893268__1__9____251__251__0__0	max_left=101	max_left_minus=101	max_left_plus=18	max_min_left=83	max_min_left_minus=83	max_min_left_plus=18	max_min_right=34	max_min_right_minus=34	max_min_right_plus=0	max_pos_hash_score=456	max_right=144	max_right_minus=88	max_right_plus=144	neg_log10_pos_hash_p_value=9.7	new_junction_coverage=0.04	new_junction_read_count=4	polymorphism_frequency=3.768e-02	pos_hash_score=4	prediction=polymorphism	reject=COVERAGE_EVENNESS_SKEW,FREQUENCY_CUTOFF	side_1_annotate_key=gene	side_1_continuation=0	side_1_coverage=0.85	side_1_overlap=9	side_1_possible_overlap_registers=237	side_1_read_count=97	side_1_redundant=0	side_2_annotate_key=gene	side_2_continuation=0	side_2_coverage=1.01	side_2_overlap=0	side_2_possible_overlap_registers=228	side_2_read_count=111	side_2_redundant=0	total_non_overlap_reads=4
JC	206	.	CP009273	910669	-1	CP009273	912637	1	0	alignment_overlap=10	coverage_minus=1	coverage_plus=2	flanking_left=251	flanking_right=251	frequency=5.226e-02	junction_possible_overlap_registers=227	key=CP009273__910669__-1__CP009273__912627__1__10____251__251__0__0	max_left=127	max_left_minus=127	max_left_plus=127	max_min_left=1	max_min_left_minus=0	max_min_left_plus=1	max_min_right=51	max_min_right_minus=51	max_min_right_plus=51	max_pos_hash_score=454	max_right=230	max_right_minus=51	max_right_plus=230	neg_log10_pos_hash_p_value=10.3	new_junction_coverage=0.03	new_junction_read_count=3	polymorphism_frequency=5.226e-02	pos_hash_score=3	prediction=polymorphism	reject=COVERAGE_EVENNESS_SKEW,FREQUENCY_CUTOFF	side_1_annotate_key=gene	side_1_continuation=0	side_1_coverage=0.24	side_1_overlap=10	side_1_possible_overlap_registers=237	side_1_read_count=28	side_1_redundant=0	side_2_annotate_key=gene	side_2_continuation=0	side_2_coverage=0.75	side_2_overlap=0	side_2_possible_overlap_registers=227	side_2_read_count=82	side_2_redundant=0	total_non_overlap_reads=3
JC	207	.	CP009273	915141	-1	CP009273	916060	1	0	alignment_overlap=8	coverage_minus=2	coverage_plus=2	flanking_left=251	flanking_right=251	frequency=3.644e-02	junction_possible_overlap_registers=229	key=CP009273__915141__-1__CP009273__916052__1__8____251__251__0__0	max_left=93	max_left_minus=93	max_left_plus=31	max_min_left=11	max_min_left_minus=0	max_min_left_plus=11	max_min_right=30	max_min_right_minus=30	max_min_right_plus=30	max_pos_hash_score=458	max_right=30	max_right_minus=30	max_right_plus=30	neg_log10_pos_hash_p_value=9.7	new_junction_coverage=0.04	new_junction_read_count=4	polymorphism_frequency=3.644e-02	pos_hash_score=4	prediction=polymorphism	reject=COVERAGE_EVENNESS_SKEW,FREQUENCY_CUTOFF	side_1_annotate_key=gene	side_1_continuation=0	side_1_coverage=0.89	side_1_overlap=8	side_1_possible_overlap_registers=237	side_1_read_count=102	side_1_redundant=0	side_2_annotate_key=gene	side_2_continuation=0	side_2_coverage=1.02	side_2_overlap=0	side_2_possible_overlap_registers=229	side_2_read_count=113	side_2_redundant=0	total_non_overlap_reads=4
JC	208	.	CP009273	920154	-1	CP009273	920839	1	0	alignment_overlap=11	coverage_minus=1	coverage_plus=2	flanking_left=251	flanking_right=251	frequency=3.166e-02	junction_possible_overlap_registers=226	key=CP009273__920154__-1__CP009273__920828__1__11____251__251__0__0	max_left=90	max_left_minus=90	max_left_plus=27	max_min_left=27	max_min_left_minus=0	max_min_left_plus=27	max_min_right=68	max_min_right_minus=68	max_min_right_plus=0	max_pos_hash_score=452	max_right=122	max_right_minus=68	max_right_plus=122	neg_log10_pos_hash_p_value=10.3	new_junction_coverage=0.04	new_junction_read_count=4	polymorphism_frequency=3.166e-02	pos_hash_score=3	prediction=polymorphism	reject=COVERAGE_EVENNESS_SKEW,FREQUENCY_CUTOFF	side_1_annotate_key=gene	side_1_continuation=0	side_1_coverage=1.00	side_1_overlap=11	side_1_possible_overlap_registers=237	side_1_read_count=115	side_1_redundant=0	side_2_annotate_key=gene	side_2_continuation=0	side_2_coverage=1.23	side_2_overlap=0	side_2_possible_overlap_registers=226	side_2_read_count=135	side_2_redundant=0	total_non_overlap_reads=3
JC	209	.	CP009273	921313	1	CP009273	1092450	-1	0	alignment_overlap=46	coverage_minus=4	coverage_plus=9	flanking_left=251	flanking_right=251	frequency=1.634e-01	junction_possible_overlap_registers=191	key=CP009273__921313__1__CP009273__1092496__-1__46____251__251__0__0	max_left=76	max_left_minus=71	max_left_plus=76	max_min_left=76	max_min_left_minus=71	max_min_left_plus=76	max_min_right=0	max_min_right_minus=0	max_min_right_plus=0	max_pos_hash_score=382	max_right=157	max_right_minus=140	max_right_plus=157	neg_log10_pos_hash_p_value=5.6	new_junction_coverage=0.17	new_junction_read_count=16	polymorphism_frequency=1.634e-01	pos_hash_score=11	prediction=polymorphism	reject=COVERAGE_EVENNESS_SKEW,FREQUENCY_CUTOFF	side_1_annotate_key=gene	side_1_continuation=0	side_1_coverage=0.95	side_1_overlap=46	side_1_possible_overlap_registers=237	side_1_read_count=109	side_1_redundant=0	side_2_annotate_key=gene	side_2_continuation=0	side_2_coverage=0.82	side_2_overlap=0	side_2_possible_overlap_registers=191	side_2_read_count=76	side_2_redundant=0	total_non_overlap_reads=13
JC	210	.	CP009273	935630	-1	CP009273	936811	1	0	alignment_overlap=10	coverage_minus=2	coverage_plus=2	flanking_left=251	flanking_right=251	frequency=3.230e-02	junction_possible_overlap_registers=227	key=CP009273__935630__-1__CP009273__936801__1__10____251__251__0__0	max_left=45	max_left_minus=45	max_left_plus=45	max_min_left=45	max_min_left_minus=45	max_min_left_plus=45	max_min_right=0	max_min_right_minus=0	max_min_right_plus=0	max_pos_hash_score=454	max_right=102	max_right_minus=102	max_right_plus=102	neg_log10_pos_hash_p_value=9.7	new_junction_coverage=0.04	new_junction_read_count=4	polymorphism_frequency=3.230e-02	pos_hash_score=4	prediction=polymorphism	reject=COVERAGE_EVENNESS_SKEW,FREQUENCY_CUTOFF	side_1_annotate_key=gene	side_1_continuation=0	side_1_coverage=1.11	side_1_overlap=10	side_1_possible_overlap_registers=237	side_1_read_count=127	side_1_redundant=0	side_2_annotate_key=gene	side_2_continuation=0	side_2_coverage=1.07	side_2_overlap=0	side_2_possible_overlap_registers=227	side_2_read_count=118	side_2_redundant=0	total_non_overlap_reads=4
JC	211	.	CP009273	936805	-1	CP009273	937677	1	0	alignment_overlap=8	coverage_minus=6	coverage_plus=5	flanking_left=251	flanking_right=251	frequency=9.674e-02	junction_possible_overlap_registers=229	key=CP009273__936805__-1__CP009273__937669__1__8____251__251__0__0	max_left=120	max_left_minus=120	max_left_plus=116	max_min_left=70	max_min_left_minus=70	max_min_left_plus=35	max_min_right=22	max_min_right_minus=16	max_min_right_plus=22	max_pos_hash_score=458	max_right=159	max_right_minus=98	max_right_plus=159	neg_log10_pos_hash_p_value=7.3	new_junction_coverage=0.11	new_junction_read_count=12	polymorphism_frequency=9.674e-02	pos_hash_score=9	prediction=polymorphism	reject=COVERAGE_EVENNESS_SKEW,FREQUENCY_CUTOFF	side_1_annotate_key=gene	side_1_continuation=0	side_1_coverage=1.01	side_1_overlap=8	side_1_possible_overlap_registers=237	side_1_read_count=116	side_1_redundant=0	side_2_annotate_key=gene	side_2_continuation=0	side_2_coverage=1.01	side_2_overlap=0	side_2_possible_overlap_registers=229	side_2_read_count=112	side_2_redundant=0	total_non_overlap_reads=11
JC	212	.	CP009273	974332	-1	CP009273	975086	1	0	alignment_overlap=10	coverage_minus=3	coverage_plus=3	flanking_left=251	flanking_right=251	frequency=5.526e-02	junction_possible_overlap_registers=227	key=CP009273__974332__-1__CP009273__975076__1__10____251__251__0__0	max_left=211	max_left_minus=211	max_left_plus=76	max_min_left=76	max_min_left_minus=29	max_min_left_plus=76	max_min_right=59	max_min_right_minus=25	max_min_right_plus=59	max_pos_hash_score=454	max_right=161	max_right_minus=62	max_right_plus=161	neg_log10_pos_hash_p_value=8.6	new_junction_coverage=0.05	new_junction_read_count=6	polymorphism_frequency=5.526e-02	pos_hash_score=6	prediction=polymorphism	reject=COVERAGE_EVENNESS_SKEW,FREQUENCY_CUTOFF	side_1_annotate_key=gene	side_1_continuation=0	side_1_coverage=1.00	side_1_overlap=10	side_1_possible_overlap_registers=237	side_1_read_count=115	side_1_redundant=0	side_2_annotate_key=gene	side_2_continuation=0	side_2_coverage=0.86	side_2_overlap=0	side_2_possible_overlap_registers=227	side_2_read_count=95	side_2_redundant=0	total_non_overlap_reads=6
JC	213	.	CP009273	979181	-1	CP009273	979751	1	0	alignment_overlap=9	coverage_minus=4	coverage_plus=2	flanking_left=251	flanking_right=251	frequency=5.062e-02	junction_possible_overlap_registers=228	key=CP009273__979181__-1__CP009273__979742__1__9____251__251__0__0	max_left=134	max_left_minus=134	max_left_plus=38	max_min_left=38	max_min_left_minus=21	max_min_left_plus=38	max_min_right=108	max_min_right_minus=108	max_min_right_plus=17	max_pos_hash_score=456	max_right=138	max_right_minus=108	max_right_plus=138	neg_log10_pos_hash_p_value=8.6	new_junction_coverage=0.05	new_junction_read_count=6	polymorphism_frequency=5.062e-02	pos_hash_score=6	prediction=polymorphism	reject=COVERAGE_EVENNESS_SKEW,FREQUENCY_CUTOFF	side_1_annotate_key=gene	side_1_continuation=0	side_1_coverage=1.13	side_1_overlap=9	side_1_possible_overlap_registers=237	side_1_read_count=130	side_1_redundant=0	side_2_annotate_key=gene	side_2_continuation=0	side_2_coverage=0.91	side_2_overlap=0	side_2_possible_overlap_registers=228	side_2_read_count=100	side_2_redundant=0	total_non_overlap_reads=6
JC	214	.	CP009273	1004377	-1	CP009273	1005245	1	0	alignment_overlap=11	coverage_minus=1	coverage_plus=2	flanking_left=251	flanking_right=251	frequency=2.905e-02	junction_possible_overlap_registers=226	key=CP009273__1004377__-1__CP009273__1005234__1__11____251__251__0__0	max_left=91	max_left_minus=91	max_left_plus=42	max_min_left=91	max_min_left_minus=91	max_min_left_plus=42	max_min_right=0	max_min_right_minus=0	max_min_right_plus=0	max_pos_hash_score=452	max_right=140	max_right_minus=134	max_right_plus=140	neg_log10_pos_hash_p_value=10.3	new_junction_coverage=0.03	new_junction_read_count=3	polymorphism_frequency=2.905e-02	pos_hash_score=3	prediction=polymorphism	reject=COVERAGE_EVENNESS_SKEW,FREQUENCY_CUTOFF	side_1_annotate_key=gene	side_1_continuation=0	side_1_coverage=0.65	side_1_overlap=11	side_1_possible_overlap_registers=237	side_1_read_count=75	side_1_redundant=0	side_2_annotate_key=gene	side_2_continuation=0	side_2_coverage=1.18	side_2_overlap=0	side_2_possible_overlap_registers=226	side_2_read_count=129	side_2_redundant=0	total_non_overlap_reads=3
JC	215	.	CP009273	1021792	-1	CP009273	1022896	1	0	alignment_overlap=9	coverage_minus=2	coverage_plus=2	flanking_left=251	flanking_right=251	frequency=3.295e-02	junction_possible_overlap_registers=228	key=CP009273__1021792__-1__CP009273__1022887__1__9____251__251__0__0	max_left=170	max_left_minus=170	max_left_plus=170	max_min_left=24	max_min_left_minus=24	max_min_left_plus=24	max_min_right=16	max_min_right_minus=16	max_min_right_plus=16	max_pos_hash_score=456	max_right=78	max_right_minus=78	max_right_plus=78	neg_log10_pos_hash_p_value=9.7	new_junction_coverage=0.04	new_junction_read_count=4	polymorphism_frequency=3.295e-02	pos_hash_score=4	prediction=polymorphism	reject=COVERAGE_EVENNESS_SKEW,FREQUENCY_CUTOFF	side_1_annotate_key=gene	side_1_continuation=0	side_1_coverage=0.97	side_1_overlap=9	side_1_possible_overlap_registers=237	side_1_read_count=111	side_1_redundant=0	side_2_annotate_key=gene	side_2_continuation=0	side_2_coverage=1.16	side_2_overlap=0	side_2_possible_overlap_registers=228	side_2_read_count=128	side_2_redundant=0	total_non_overlap_reads=4
JC	216	.	CP009273	1031678	-1	CP009273	1032628	1	0	alignment_overlap=8	coverage_minus=3	coverage_plus=3	flanking_left=251	flanking_right=251	frequency=5.097e-02	junction_possible_overlap_registers=229	key=CP009273__1031678__-1__CP009273__1032620__1__8____251__251__0__0	max_left=82	max_left_minus=82	max_left_plus=61	max_min_left=82	max_min_left_minus=82	max_min_left_plus=61	max_min_right=25	max_min_right_minus=25	max_min_right_plus=6	max_pos_hash_score=458	max_right=160	max_right_minus=160	max_right_plus=158	neg_log10_pos_hash_p_value=8.6	new_junction_coverage=0.05	new_junction_read_count=6	polymorphism_frequency=5.097e-02	pos_hash_score=6	prediction=polymorphism	reject=COVERAGE_EVENNESS_SKEW,FREQUENCY_CUTOFF	side_1_annotate_key=gene	side_1_continuation=0	side_1_coverage=1.18	side_1_overlap=8	side_1_possible_overlap_registers=237	side_1_read_count=135	side_1_redundant=0	side_2_annotate_key=gene	side_2_continuation=0	side_2_coverage=0.84	side_2_overlap=0	side_2_possible_overlap_registers=229	side_2_read_count=93	side_2_redundant=0	total_non_overlap_reads=6
JC	217	.	CP009273	1068080	-1	CP009273	1069194	1	0	alignment_overlap=9	coverage_minus=4	coverage_plus=2	flanking_left=251	flanking_right=251	frequency=5.021e-02	junction_possible_overlap_registers=228	key=CP009273__1068080__-1__CP009273__1069185__1__9____251__251__0__0	max_left=143	max_left_minus=143	max_left_plus=94	max_min_left=28	max_min_left_minus=28	max_min_left_plus=25	max_min_right=40	max_min_right_minus=40	max_min_right_plus=14	max_pos_hash_score=456	max_right=41	max_right_minus=40	max_right_plus=41	neg_log10_pos_hash_p_value=8.6	new_junction_coverage=0.05	new_junction_read_count=6	polymorphism_frequency=5.021e-02	pos_hash_score=6	prediction=polymorphism	reject=COVERAGE_EVENNESS_SKEW,FREQUENCY_CUTOFF	side_1_annotate_key=gene	side_1_continuation=0	side_1_coverage=0.92	side_1_overlap=9	side_1_possible_overlap_registers=237	side_1_read_count=105	side_1_redundant=0	side_2_annotate_key=gene	side_2_continuation=0	side_2_coverage=1.14	side_2_overlap=0	side_2_possible_overlap_registers=228	side_2_read_count=126	side_2_redundant=0	total_non_overlap_reads=6
JC	218	.	CP009273	1070719	-1	CP009273	1071974	1	0	alignment_overlap=9	coverage_minus=2	coverage_plus=1	flanking_left=251	flanking_right=251	frequency=2.930e-02	junction_possible_overlap_registers=228	key=CP009273__1070719__-1__CP009273__1071965__1__9____251__251__0__0	max_left=118	max_left_minus=118	max_left_plus=118	max_min_left=27	max_min_left_minus=27	max_min_left_plus=0	max_min_right=50	max_min_right_minus=50	max_min_right_plus=50	max_pos_hash_score=456	max_right=52	max_right_minus=52	max_right_plus=50	neg_log10_pos_hash_p_value=10.4	new_junction_coverage=0.03	new_junction_read_count=3	polymorphism_frequency=2.930e-02	pos_hash_score=3	prediction=polymorphism	reject=COVERAGE_EVENNESS_SKEW,FREQUENCY_CUTOFF	side_1_annotate_key=gene	side_1_continuation=0	side_1_coverage=0.73	side_1_overlap=9	side_1_possible_overlap_registers=237	side_1_read_count=84	side_1_redundant=0	side_2_annotate_key=gene	side_2_continuation=0	side_2_coverage=1.07	side_2_overlap=0	side_2_possible_overlap_registers=228	side_2_read_count=118	side_2_redundant=0	total_non_overlap_reads=3
JC	219	.	CP009273	1092496	-1	CP009273	1093040	1	0	alignment_overlap=80	coverage_minus=10	coverage_plus=5	flanking_left=251	flanking_right=251	frequency=2.123e-01	junction_possible_overlap_registers=157	key=CP009273__1092496__-1__CP009273__1092960__1__80____251__251__0__0	max_left=123	max_left_minus=123	max_left_plus=106	max_min_left=61	max_min_left_minus=61	max_min_left_plus=61	max_min_right=77	max_min_right_minus=77	max_min_right_plus=52	max_pos_hash_score=314	max_right=123	max_right_minus=77	max_right_plus=123	neg_log10_pos_hash_p_value=4.2	new_junction_coverage=0.20	new_junction_read_count=15	polymorphism_frequency=2.123e-01	pos_hash_score=12	prediction=polymorphism	reject=COVERAGE_EVENNESS_SKEW	side_1_annotate_key=gene	side_1_continuation=0	side_1_coverage=0.69	side_1_overlap=80	side_1_possible_overlap_registers=237	side_1_read_count=79	side_1_redundant=0	side_2_annotate_key=gene	side_2_continuation=0	side_2_coverage=0.78	side_2_overlap=0	side_2_possible_overlap_registers=157	side_2_read_count=59	side_2_redundant=0	total_non_overlap_reads=15
JC	220	.	CP009273	1094549	-1	CP009273	1095754	1	0	alignment_overlap=10	coverage_minus=6	coverage_plus=4	flanking_left=251	flanking_right=251	frequency=6.492e-02	junction_possible_overlap_registers=227	key=CP009273__1094549__-1__CP009273__1095744__1__10____251__251__0__0	max_left=188	max_left_minus=188	max_left_plus=133	max_min_left=12	max_min_left_minus=12	max_min_left_plus=7	max_min_right=108	max_min_right_minus=103	max_min_right_plus=108	max_pos_hash_score=454	max_right=218	max_right_minus=103	max_right_plus=218	neg_log10_pos_hash_p_value=6.9	new_junction_coverage=0.09	new_junction_read_count=10	polymorphism_frequency=6.492e-02	pos_hash_score=10	prediction=polymorphism	reject=COVERAGE_EVENNESS_SKEW,FREQUENCY_CUTOFF	side_1_annotate_key=gene	side_1_continuation=0	side_1_coverage=1.23	side_1_overlap=10	side_1_possible_overlap_registers=237	side_1_read_count=141	side_1_redundant=0	side_2_annotate_key=gene	side_2_continuation=0	side_2_coverage=1.39	side_2_overlap=0	side_2_possible_overlap_registers=227	side_2_read_count=153	side_2_redundant=0	total_non_overlap_reads=10
JC	221	.	CP009273	1099987	-1	CP009273	1101376	1	0	alignment_overlap=8	coverage_minus=3	coverage_plus=2	flanking_left=251	flanking_right=251	frequency=4.986e-02	junction_possible_overlap_registers=229	key=CP009273__1099987__-1__CP009273__1101368__1__8____251__251__0__0	max_left=195	max_left_minus=195	max_left_plus=129	max_min_left=92	max_min_left_minus=0	max_min_left_plus=92	max_min_right=110	max_min_right_minus=110	max_min_right_plus=19	max_pos_hash_score=458	max_right=151	max_right_minus=110	max_right_plus=151	neg_log10_pos_hash_p_value=9.1	new_junction_coverage=0.05	new_junction_read_count=5	polymorphism_frequency=4.986e-02	pos_hash_score=5	prediction=polymorphism	reject=COVERAGE_EVENNESS_SKEW,FREQUENCY_CUTOFF	side_1_annotate_key=gene	side_1_continuation=0	side_1_coverage=1.15	side_1_overlap=8	side_1_possible_overlap_registers=237	side_1_read_count=132	side_1_redundant=0	side_2_annotate_key=gene	side_2_continuation=0	side_2_coverage=0.57	side_2_overlap=0	side_2_possible_overlap_registers=229	side_2_read_count=63	side_2_redundant=0	total_non_overlap_reads=5
JC	222	.	CP009273	1105718	-1	CP009273	1106467	1	0	alignment_overlap=11	coverage_minus=3	coverage_plus=5	flanking_left=251	flanking_right=251	frequency=7.497e-02	junction_possible_overlap_registers=226	key=CP009273__1105718__-1__CP009273__1106456__1__11____251__251__0__0	max_left=230	max_left_minus=230	max_left_plus=32	max_min_left=32	max_min_left_minus=0	max_min_left_plus=32	max_min_right=31	max_min_right_minus=31	max_min_right_plus=0	max_pos_hash_score=452	max_right=199	max_right_minus=31	max_right_plus=199	neg_log10_pos_hash_p_value=7.6	new_junction_coverage=0.08	new_junction_read_count=9	polymorphism_frequency=7.497e-02	pos_hash_score=8	prediction=polymorphism	reject=COVERAGE_EVENNESS_SKEW,FREQUENCY_CUTOFF	side_1_annotate_key=gene	side_1_continuation=0	side_1_coverage=1.11	side_1_overlap=11	side_1_possible_overlap_registers=237	side_1_read_count=127	side_1_redundant=0	side_2_annotate_key=gene	side_2_continuation=0	side_2_coverage=0.92	side_2_overlap=0	side_2_possible_overlap_registers=226	side_2_read_count=101	side_2_redundant=0	total_non_overlap_reads=8
JC	223	.	CP009273	1145304	-1	CP009273	1146106	1	0	alignment_overlap=1	coverage_minus=1	coverage_plus=2	flanking_left=251	flanking_right=251	frequency=3.215e-02	junction_possible_overlap_registers=236	key=CP009273__1145304__-1__CP009273__1146105__1__1____251__251__0__0	max_left=44	max_left_minus=44	max_left_plus=44	max_min_left=44	max_min_left_minus=44	max_min_left_plus=44	max_min_right=0	max_min_right_minus=0	max_min_right_plus=0	max_pos_hash_score=472	max_right=53	max_right_minus=52	max_right_plus=53	neg_log10_pos_hash_p_value=10.6	new_junction_coverage=0.03	new_junction_read_count=3	polymorphism_frequency=3.215e-02	pos_hash_score=3	prediction=polymorphism	reject=COVERAGE_EVENNESS_SKEW,FREQUENCY_CUTOFF	side_1_annotate_key=gene	side_1_continuation=0	side_1_coverage=0.77	side_1_overlap=1	side_1_possible_overlap_registers=237	side_1_read_count=88	side_1_redundant=0	side_2_annotate_key=gene	side_2_continuation=0	side_2_coverage=0.81	side_2_overlap=0	side_2_possible_overlap_registers=236	side_2_read_count=93	side_2_redundant=0	total_non_overlap_reads=3
JC	224	.	CP009273	1159041	-1	CP009273	1160353	1	0	alignment_overlap=9	coverage_minus=2	coverage_plus=2	flanking_left=251	flanking_right=251	frequency=3.287e-02	junction_possible_overlap_registers=228	key=CP009273__1159041__-1__CP009273__1160344__1__9____251__251__0__0	max_left=161	max_left_minus=160	max_left_plus=161	max_min_left=0	max_min_left_minus=0	max_min_left_plus=0	max_min_right=76	max_min_right_minus=76	max_min_right_plus=70	max_pos_hash_score=456	max_right=76	max_right_minus=76	max_right_plus=70	neg_log10_pos_hash_p_value=9.7	new_junction_coverage=0.04	new_junction_read_count=4	polymorphism_frequency=3.287e-02	pos_hash_score=4	prediction=polymorphism	reject=COVERAGE_EVENNESS_SKEW,FREQUENCY_CUTOFF	side_1_annotate_key=gene	side_1_continuation=0	side_1_coverage=1.06	side_1_overlap=9	side_1_possible_overlap_registers=237	side_1_read_count=122	side_1_redundant=0	side_2_annotate_key=gene	side_2_continuation=0	side_2_coverage=1.07	side_2_overlap=0	side_2_possible_overlap_registers=228	side_2_read_count=118	side_2_redundant=0	total_non_overlap_reads=4
JC	225	.	CP009273	1161581	-1	CP009273	1162077	1	0	alignment_overlap=15	coverage_minus=5	coverage_plus=9	flanking_left=251	flanking_right=251	frequency=1.517e-01	junction_possible_overlap_registers=222	key=CP009273__1161581__-1__CP009273__1162062__1__15____251__251__0__0	max_left=143	max_left_minus=143	max_left_plus=143	max_min_left=37	max_min_left_minus=12	max_min_left_plus=37	max_min_right=95	max_min_right_minus=95	max_min_right_plus=47	max_pos_hash_score=444	max_right=224	max_right_minus=223	max_right_plus=224	neg_log10_pos_hash_p_value=6.1	new_junction_coverage=0.13	new_junction_read_count=14	polymorphism_frequency=1.517e-01	pos_hash_score=12	prediction=polymorphism	reject=COVERAGE_EVENNESS_SKEW,FREQUENCY_CUTOFF	side_1_annotate_key=gene	side_1_continuation=0	side_1_coverage=0.74	side_1_overlap=15	side_1_possible_overlap_registers=237	side_1_read_count=85	side_1_redundant=0	side_2_annotate_key=gene	side_2_continuation=0	side_2_coverage=0.72	side_2_overlap=0	side_2_possible_overlap_registers=222	side_2_read_count=77	side_2_redundant=0	total_non_overlap_reads=14
JC	226	.	CP009273	1161584	-1	CP009273	1162080	1	0	alignment_overlap=2	coverage_minus=4	coverage_plus=2	flanking_left=251	flanking_right=251	frequency=7.597e-02	junction_possible_overlap_registers=235	key=CP009273__1161584__-1__CP009273__1162078__1__2____251__251__0__0	max_left=201	max_left_minus=159	max_left_plus=201	max_min_left=103	max_min_left_minus=59	max_min_left_plus=103	max_min_right=47	max_min_right_minus=46	max_min_right_plus=47	max_pos_hash_score=470	max_right=190	max_right_minus=190	max_right_plus=121	neg_log10_pos_hash_p_value=8.8	new_junction_coverage=0.06	new_junction_read_count=7	polymorphism_frequency=7.597e-02	pos_hash_score=6	prediction=polymorphism	reject=COVERAGE_EVENNESS_SKEW,FREQUENCY_CUTOFF	side_1_annotate_key=gene	side_1_continuation=0	side_1_coverage=0.73	side_1_overlap=2	side_1_possible_overlap_registers=237	side_1_read_count=84	side_1_redundant=0	side_2_annotate_key=gene	side_2_continuation=0	side_2_coverage=0.76	side_2_overlap=0	side_2_possible_overlap_registers=235	side_2_read_count=87	side_2_redundant=0	total_non_overlap_reads=6
JC	227	.	CP009273	1167964	-1	CP009273	1168952	1	0	alignment_overlap=12	coverage_minus=3	coverage_plus=2	flanking_left=251	flanking_right=251	frequency=6.447e-02	junction_possible_overlap_registers=225	key=CP009273__1167964__-1__CP009273__1168940__1__12____251__251__0__0	max_left=99	max_left_minus=97	max_left_plus=99	max_min_left=99	max_min_left_minus=96	max_min_left_plus=99	max_min_right=8	max_min_right_minus=8	max_min_right_plus=0	max_pos_hash_score=450	max_right=152	max_right_minus=143	max_right_plus=152	neg_log10_pos_hash_p_value=9.6	new_junction_coverage=0.05	new_junction_read_count=5	polymorphism_frequency=6.447e-02	pos_hash_score=4	prediction=polymorphism	reject=COVERAGE_EVENNESS_SKEW,FREQUENCY_CUTOFF	side_1_annotate_key=gene	side_1_continuation=0	side_1_coverage=0.67	side_1_overlap=12	side_1_possible_overlap_registers=237	side_1_read_count=77	side_1_redundant=0	side_2_annotate_key=gene	side_2_continuation=0	side_2_coverage=0.66	side_2_overlap=0	side_2_possible_overlap_registers=225	side_2_read_count=72	side_2_redundant=0	total_non_overlap_reads=5
JC	228	.	CP009273	1172833	-1	CP009273	1173980	1	0	alignment_overlap=8	coverage_minus=4	coverage_plus=3	flanking_left=251	flanking_right=251	frequency=6.442e-02	junction_possible_overlap_registers=229	key=CP009273__1172833__-1__CP009273__1173972__1__8____251__251__0__0	max_left=238	max_left_minus=238	max_left_plus=47	max_min_left=47	max_min_left_minus=28	max_min_left_plus=47	max_min_right=97	max_min_right_minus=97	max_min_right_plus=0	max_pos_hash_score=458	max_right=128	max_right_minus=128	max_right_plus=128	neg_log10_pos_hash_p_value=8.1	new_junction_coverage=0.06	new_junction_read_count=7	polymorphism_frequency=6.442e-02	pos_hash_score=7	prediction=polymorphism	reject=COVERAGE_EVENNESS_SKEW,FREQUENCY_CUTOFF	side_1_annotate_key=gene	side_1_continuation=0	side_1_coverage=0.69	side_1_overlap=8	side_1_possible_overlap_registers=237	side_1_read_count=79	side_1_redundant=0	side_2_annotate_key=gene	side_2_continuation=0	side_2_coverage=1.15	side_2_overlap=0	side_2_possible_overlap_registers=229	side_2_read_count=127	side_2_redundant=0	total_non_overlap_reads=7
JC	229	.	CP009273	1174003	-1	CP009273	1175039	1	0	alignment_overlap=10	coverage_minus=4	coverage_plus=3	flanking_left=251	flanking_right=251	frequency=5.479e-02	junction_possible_overlap_registers=227	key=CP009273__1174003__-1__CP009273__1175029__1__10____251__251__0__0	max_left=157	max_left_minus=157	max_left_plus=110	max_min_left=10	max_min_left_minus=3	max_min_left_plus=10	max_min_right=81	max_min_right_minus=81	max_min_right_plus=81	max_pos_hash_score=454	max_right=81	max_right_minus=81	max_right_plus=81	neg_log10_pos_hash_p_value=8.1	new_junction_coverage=0.06	new_junction_read_count=7	polymorphism_frequency=5.479e-02	pos_hash_score=7	prediction=polymorphism	reject=COVERAGE_EVENNESS_SKEW,FREQUENCY_CUTOFF	side_1_annotate_key=gene	side_1_continuation=0	side_1_coverage=1.13	side_1_overlap=10	side_1_possible_overlap_registers=237	side_1_read_count=130	side_1_redundant=0	side_2_annotate_key=gene	side_2_continuation=0	side_2_coverage=1.06	side_2_overlap=0	side_2_possible_overlap_registers=227	side_2_read_count=117	side_2_redundant=0	total_non_overlap_reads=7
JC	230	.	CP009273	1178587	-1	CP009273	1179376	1	0	alignment_overlap=15	coverage_minus=2	coverage_plus=2	flanking_left=251	flanking_right=251	frequency=3.730e-02	junction_possible_overlap_registers=222	key=CP009273__1178587__-1__CP009273__1179361__1__15____251__251__0__0	max_left=100	max_left_minus=100	max_left_plus=62	max_min_left=100	max_min_left_minus=100	max_min_left_plus=62	max_min_right=31	max_min_right_minus=31	max_min_right_plus=0	max_pos_hash_score=444	max_right=174	max_right_minus=136	max_right_plus=174	neg_log10_pos_hash_p_value=9.5	new_junction_coverage=0.04	new_junction_read_count=4	polymorphism_frequency=3.730e-02	pos_hash_score=4	prediction=polymorphism	reject=COVERAGE_EVENNESS_SKEW,FREQUENCY_CUTOFF	side_1_annotate_key=gene	side_1_continuation=0	side_1_coverage=0.90	side_1_overlap=15	side_1_possible_overlap_registers=237	side_1_read_count=103	side_1_redundant=0	side_2_annotate_key=gene	side_2_continuation=0	side_2_coverage=1.02	side_2_overlap=0	side_2_possible_overlap_registers=222	side_2_read_count=110	side_2_redundant=0	total_non_overlap_reads=4
JC	231	.	CP009273	1203246	1	CP009273	1205075	1	0	alignment_overlap=16	coverage_minus=16	coverage_plus=7	flanking_left=251	flanking_right=251	frequency=1.918e-01	junction_possible_overlap_registers=221	key=CP009273__1203246__1__CP009273__1205059__1__16____251__251__0__0	max_left=226	max_left_minus=226	max_left_plus=169	max_min_left=109	max_min_left_minus=109	max_min_left_plus=90	max_min_right=116	max_min_right_minus=116	max_min_right_plus=87	max_pos_hash_score=442	max_right=223	max_right_minus=220	max_right_plus=223	neg_log10_pos_hash_p_value=4.5	new_junction_coverage=0.21	new_junction_read_count=23	polymorphism_frequency=1.918e-01	pos_hash_score=18	prediction=polymorphism	reject=COVERAGE_EVENNESS_SKEW,FREQUENCY_CUTOFF	side_1_annotate_key=gene	side_1_continuation=0	side_1_coverage=0.80	side_1_overlap=16	side_1_possible_overlap_registers=237	side_1_read_count=92	side_1_redundant=0	side_2_annotate_key=gene	side_2_continuation=0	side_2_coverage=1.01	side_2_overlap=0	side_2_possible_overlap_registers=221	side_2_read_count=108	side_2_redundant=0	total_non_overlap_reads=23
JC	232	.	CP009273	1203261	-1	CP009273	1205058	-1	0	alignment_overlap=16	coverage_minus=11	coverage_plus=15	flanking_left=251	flanking_right=251	frequency=2.125e-01	junction_possible_overlap_registers=221	key=CP009273__1203261__-1__CP009273__1205074__-1__16____251__251__0__0	max_left=226	max_left_minus=203	max_left_plus=226	max_min_left=95	max_min_left_minus=95	max_min_left_plus=51	max_min_right=109	max_min_right_minus=109	max_min_right_plus=97	max_pos_hash_score=442	max_right=230	max_right_minus=203	max_right_plus=230	neg_log10_pos_hash_p_value=3.6	new_junction_coverage=0.24	new_junction_read_count=26	polymorphism_frequency=2.125e-01	pos_hash_score=22	prediction=polymorphism	reject=COVERAGE_EVENNESS_SKEW	side_1_annotate_key=gene	side_1_continuation=0	side_1_coverage=0.82	side_1_overlap=16	side_1_possible_overlap_registers=237	side_1_read_count=94	side_1_redundant=0	side_2_annotate_key=gene	side_2_continuation=0	side_2_coverage=0.98	side_2_overlap=0	side_2_possible_overlap_registers=221	side_2_read_count=105	side_2_redundant=0	total_non_overlap_reads=26
JC	233	.	CP009273	1227747	-1	CP009273	1228455	1	0	alignment_overlap=10	coverage_minus=4	coverage_plus=5	flanking_left=251	flanking_right=251	frequency=6.540e-02	junction_possible_overlap_registers=227	key=CP009273__1227747__-1__CP009273__1228445__1__10____251__251__0__0	max_left=113	max_left_minus=77	max_left_plus=113	max_min_left=77	max_min_left_minus=77	max_min_left_plus=77	max_min_right=93	max_min_right_minus=31	max_min_right_plus=93	max_pos_hash_score=454	max_right=238	max_right_minus=156	max_right_plus=238	neg_log10_pos_hash_p_value=7.7	new_junction_coverage=0.08	new_junction_read_count=9	polymorphism_frequency=6.540e-02	pos_hash_score=8	prediction=polymorphism	reject=COVERAGE_EVENNESS_SKEW,FREQUENCY_CUTOFF	side_1_annotate_key=gene	side_1_continuation=0	side_1_coverage=1.19	side_1_overlap=10	side_1_possible_overlap_registers=237	side_1_read_count=137	side_1_redundant=0	side_2_annotate_key=gene	side_2_continuation=0	side_2_coverage=1.15	side_2_overlap=0	side_2_possible_overlap_registers=227	side_2_read_count=126	side_2_redundant=0	total_non_overlap_reads=9
JC	234	.	CP009273	1259302	-1	CP009273	1260284	1	0	alignment_overlap=11	coverage_minus=2	coverage_plus=1	flanking_left=251	flanking_right=251	frequency=2.647e-02	junction_possible_overlap_registers=226	key=CP009273__1259302__-1__CP009273__1260273__1__11____251__251__0__0	max_left=118	max_left_minus=118	max_left_plus=118	max_min_left=0	max_min_left_minus=0	max_min_left_plus=0	max_min_right=52	max_min_right_minus=52	max_min_right_plus=52	max_pos_hash_score=452	max_right=52	max_right_minus=52	max_right_plus=52	neg_log10_pos_hash_p_value=10.3	new_junction_coverage=0.03	new_junction_read_count=3	polymorphism_frequency=2.647e-02	pos_hash_score=3	prediction=polymorphism	reject=COVERAGE_EVENNESS_SKEW,FREQUENCY_CUTOFF	side_1_annotate_key=gene	side_1_continuation=0	side_1_coverage=1.00	side_1_overlap=11	side_1_possible_overlap_registers=237	side_1_read_count=115	side_1_redundant=0	side_2_annotate_key=gene	side_2_continuation=0	side_2_coverage=1.01	side_2_overlap=0	side_2_possible_overlap_registers=226	side_2_read_count=111	side_2_redundant=0	total_non_overlap_reads=3
JC	235	.	CP009273	1263138	-1	CP009273	1264215	1	0	alignment_overlap=13	coverage_minus=3	coverage_plus=3	flanking_left=251	flanking_right=251	frequency=5.120e-02	junction_possible_overlap_registers=224	key=CP009273__1263138__-1__CP009273__1264202__1__13____251__251__0__0	max_left=228	max_left_minus=228	max_left_plus=186	max_min_left=54	max_min_left_minus=54	max_min_left_plus=9	max_min_right=51	max_min_right_minus=25	max_min_right_plus=51	max_pos_hash_score=448	max_right=177	max_right_minus=177	max_right_plus=174	neg_log10_pos_hash_p_value=8.5	new_junction_coverage=0.06	new_junction_read_count=6	polymorphism_frequency=5.120e-02	pos_hash_score=6	prediction=polymorphism	reject=COVERAGE_EVENNESS_SKEW,FREQUENCY_CUTOFF	side_1_annotate_key=gene	side_1_continuation=0	side_1_coverage=1.05	side_1_overlap=13	side_1_possible_overlap_registers=237	side_1_read_count=121	side_1_redundant=0	side_2_annotate_key=gene	side_2_continuation=0	side_2_coverage=1.00	side_2_overlap=0	side_2_possible_overlap_registers=224	side_2_read_count=108	side_2_redundant=0	total_non_overlap_reads=6
JC	236	.	CP009273	1282785	-1	CP009273	1283080	1	0	alignment_overlap=87	coverage_minus=12	coverage_plus=7	flanking_left=251	flanking_right=251	frequency=3.425e-01	junction_possible_overlap_registers=150	key=CP009273__1282785__-1__CP009273__1282993__1__87____251__251__0__0	max_left=93	max_left_minus=93	max_left_plus=59	max_min_left=59	max_min_left_minus=59	max_min_left_plus=59	max_min_right=26	max_min_right_minus=26	max_min_right_plus=0	max_pos_hash_score=300	max_right=135	max_right_minus=103	max_right_plus=135	neg_log10_pos_hash_p_value=3.0	new_junction_coverage=0.26	new_junction_read_count=19	polymorphism_frequency=3.425e-01	pos_hash_score=16	prediction=polymorphism	side_1_annotate_key=gene	side_1_continuation=0	side_1_coverage=0.36	side_1_overlap=87	side_1_possible_overlap_registers=237	side_1_read_count=41	side_1_redundant=0	side_2_annotate_key=gene	side_2_continuation=0	side_2_coverage=0.65	side_2_overlap=0	side_2_possible_overlap_registers=150	side_2_read_count=47	side_2_redundant=0	total_non_overlap_reads=19
JC	237	.	CP009273	1302094	-1	CP009273	1302797	1	0	alignment_overlap=9	coverage_minus=3	coverage_plus=3	flanking_left=251	flanking_right=251	frequency=5.133e-02	junction_possible_overlap_registers=228	key=CP009273__1302094__-1__CP009273__1302788__1__9____251__251__0__0	max_left=236	max_left_minus=236	max_left_plus=48	max_min_left=48	max_min_left_minus=0	max_min_left_plus=48	max_min_right=27	max_min_right_minus=27	max_min_right_plus=0	max_pos_hash_score=456	max_right=120	max_right_minus=27	max_right_plus=120	neg_log10_pos_hash_p_value=8.6	new_junction_coverage=0.06	new_junction_read_count=7	polymorphism_frequency=5.133e-02	pos_hash_score=6	prediction=polymorphism	reject=COVERAGE_EVENNESS_SKEW,FREQUENCY_CUTOFF	side_1_annotate_key=gene	side_1_continuation=0	side_1_coverage=1.20	side_1_overlap=9	side_1_possible_overlap_registers=237	side_1_read_count=138	side_1_redundant=0	side_2_annotate_key=gene	side_2_continuation=0	side_2_coverage=1.14	side_2_overlap=0	side_2_possible_overlap_registers=228	side_2_read_count=126	side_2_redundant=0	total_non_overlap_reads=6
JC	238	.	CP009273	1314756	-1	CP009273	1315874	1	0	alignment_overlap=11	coverage_minus=2	coverage_plus=1	flanking_left=251	flanking_right=251	frequency=3.920e-02	junction_possible_overlap_registers=226	key=CP009273__1314756__-1__CP009273__1315863__1__11____251__251__0__0	max_left=142	max_left_minus=142	max_left_plus=87	max_min_left=0	max_min_left_minus=0	max_min_left_plus=0	max_min_right=72	max_min_right_minus=72	max_min_right_plus=72	max_pos_hash_score=452	max_right=72	max_right_minus=72	max_right_plus=72	neg_log10_pos_hash_p_value=10.3	new_junction_coverage=0.03	new_junction_read_count=3	polymorphism_frequency=3.920e-02	pos_hash_score=3	prediction=polymorphism	reject=COVERAGE_EVENNESS_SKEW,FREQUENCY_CUTOFF	side_1_annotate_key=gene	side_1_continuation=0	side_1_coverage=0.74	side_1_overlap=11	side_1_possible_overlap_registers=237	side_1_read_count=85	side_1_redundant=0	side_2_annotate_key=gene	side_2_continuation=0	side_2_coverage=0.60	side_2_overlap=0	side_2_possible_overlap_registers=226	side_2_read_count=66	side_2_redundant=0	total_non_overlap_reads=3
JC	239	.	CP009273	1344198	-1	CP009273	1345769	1	0	alignment_overlap=9	coverage_minus=2	coverage_plus=1	flanking_left=251	flanking_right=251	frequency=3.171e-02	junction_possible_overlap_registers=228	key=CP009273__1344198__-1__CP009273__1345760__1__9____251__251__0__0	max_left=60	max_left_minus=60	max_left_plus=60	max_min_left=60	max_min_left_minus=60	max_min_left_plus=60	max_min_right=0	max_min_right_minus=0	max_min_right_plus=0	max_pos_hash_score=456	max_right=183	max_right_minus=183	max_right_plus=83	neg_log10_pos_hash_p_value=10.4	new_junction_coverage=0.03	new_junction_read_count=3	polymorphism_frequency=3.171e-02	pos_hash_score=3	prediction=polymorphism	reject=COVERAGE_EVENNESS_SKEW,FREQUENCY_CUTOFF	side_1_annotate_key=gene	side_1_continuation=0	side_1_coverage=0.87	side_1_overlap=9	side_1_possible_overlap_registers=237	side_1_read_count=100	side_1_redundant=0	side_2_annotate_key=gene	side_2_continuation=0	side_2_coverage=0.79	side_2_overlap=0	side_2_possible_overlap_registers=228	side_2_read_count=87	side_2_redundant=0	total_non_overlap_reads=3
JC	240	.	CP009273	1353257	-1	CP009273	1354052	1	0	alignment_overlap=9	coverage_minus=3	coverage_plus=2	flanking_left=251	flanking_right=251	frequency=5.169e-02	junction_possible_overlap_registers=228	key=CP009273__1353257__-1__CP009273__1354043__1__9____251__251__0__0	max_left=138	max_left_minus=23	max_left_plus=138	max_min_left=58	max_min_left_minus=23	max_min_left_plus=58	max_min_right=103	max_min_right_minus=0	max_min_right_plus=103	max_pos_hash_score=456	max_right=143	max_right_minus=130	max_right_plus=143	neg_log10_pos_hash_p_value=9.1	new_junction_coverage=0.05	new_junction_read_count=5	polymorphism_frequency=5.169e-02	pos_hash_score=5	prediction=polymorphism	reject=COVERAGE_EVENNESS_SKEW,FREQUENCY_CUTOFF	side_1_annotate_key=gene	side_1_continuation=0	side_1_coverage=0.81	side_1_overlap=9	side_1_possible_overlap_registers=237	side_1_read_count=93	side_1_redundant=0	side_2_annotate_key=gene	side_2_continuation=0	side_2_coverage=0.85	side_2_overlap=0	side_2_possible_overlap_registers=228	side_2_read_count=94	side_2_redundant=0	total_non_overlap_reads=5
JC	241	.	CP009273	1359088	-1	CP009273	1359701	1	0	alignment_overlap=10	coverage_minus=2	coverage_plus=3	flanking_left=251	flanking_right=251	frequency=4.306e-02	junction_possible_overlap_registers=227	key=CP009273__1359088__-1__CP009273__1359691__1__10____251__251__0__0	max_left=202	max_left_minus=202	max_left_plus=56	max_min_left=28	max_min_left_minus=0	max_min_left_plus=28	max_min_right=46	max_min_right_minus=46	max_min_right_plus=46	max_pos_hash_score=454	max_right=213	max_right_minus=46	max_right_plus=213	neg_log10_pos_hash_p_value=9.1	new_junction_coverage=0.05	new_junction_read_count=5	polymorphism_frequency=4.306e-02	pos_hash_score=5	prediction=polymorphism	reject=COVERAGE_EVENNESS_SKEW,FREQUENCY_CUTOFF	side_1_annotate_key=gene	side_1_continuation=0	side_1_coverage=0.98	side_1_overlap=10	side_1_possible_overlap_registers=237	side_1_read_count=113	side_1_redundant=0	side_2_annotate_key=gene	side_2_continuation=0	side_2_coverage=1.04	side_2_overlap=0	side_2_possible_overlap_registers=227	side_2_read_count=114	side_2_redundant=0	total_non_overlap_reads=5
JC	242	.	CP009273	1360945	-1	CP009273	1362491	1	0	alignment_overlap=4	coverage_minus=2	coverage_plus=1	flanking_left=251	flanking_right=251	frequency=2.954e-02	junction_possible_overlap_registers=233	key=CP009273__1360945__-1__CP009273__1362487__1__4____251__251__0__0	max_left=75	max_left_minus=75	max_left_plus=75	max_min_left=0	max_min_left_minus=0	max_min_left_plus=0	max_min_right=64	max_min_right_minus=46	max_min_right_plus=64	max_pos_hash_score=466	max_right=64	max_right_minus=46	max_right_plus=64	neg_log10_pos_hash_p_value=10.5	new_junction_coverage=0.03	new_junction_read_count=3	polymorphism_frequency=2.954e-02	pos_hash_score=3	prediction=polymorphism	reject=COVERAGE_EVENNESS_SKEW,FREQUENCY_CUTOFF	side_1_annotate_key=gene	side_1_continuation=0	side_1_coverage=0.97	side_1_overlap=4	side_1_possible_overlap_registers=237	side_1_read_count=111	side_1_redundant=0	side_2_annotate_key=gene	side_2_continuation=0	side_2_coverage=0.78	side_2_overlap=0	side_2_possible_overlap_registers=233	side_2_read_count=88	side_2_redundant=0	total_non_overlap_reads=3
JC	243	.	CP009273	1378531	-1	CP009273	1379636	1	0	alignment_overlap=11	coverage_minus=3	coverage_plus=4	flanking_left=251	flanking_right=251	frequency=5.925e-02	junction_possible_overlap_registers=226	key=CP009273__1378531__-1__CP009273__1379625__1__11____251__251__0__0	max_left=126	max_left_minus=126	max_left_plus=110	max_min_left=110	max_min_left_minus=100	max_min_left_plus=110	max_min_right=114	max_min_right_minus=114	max_min_right_plus=0	max_pos_hash_score=452	max_right=218	max_right_minus=128	max_right_plus=218	neg_log10_pos_hash_p_value=8.1	new_junction_coverage=0.06	new_junction_read_count=7	polymorphism_frequency=5.925e-02	pos_hash_score=7	prediction=polymorphism	reject=COVERAGE_EVENNESS_SKEW,FREQUENCY_CUTOFF	side_1_annotate_key=gene	side_1_continuation=0	side_1_coverage=1.07	side_1_overlap=11	side_1_possible_overlap_registers=237	side_1_read_count=123	side_1_redundant=0	side_2_annotate_key=gene	side_2_continuation=0	side_2_coverage=0.96	side_2_overlap=0	side_2_possible_overlap_registers=226	side_2_read_count=105	side_2_redundant=0	total_non_overlap_reads=7
JC	244	.	CP009273	1398351	-1	CP009273	1399248	1	0	alignment_overlap=9	coverage_minus=0	coverage_plus=3	flanking_left=251	flanking_right=251	frequency=2.527e-02	junction_possible_overlap_registers=228	key=CP009273__1398351__-1__CP009273__1399239__1__9____251__251__0__0	max_left=117	max_left_minus=0	max_left_plus=117	max_min_left=36	max_min_left_minus=0	max_min_left_plus=36	max_min_right=46	max_min_right_minus=0	max_min_right_plus=46	max_pos_hash_score=456	max_right=128	max_right_minus=0	max_right_plus=128	neg_log10_pos_hash_p_value=10.4	new_junction_coverage=0.03	new_junction_read_count=3	polymorphism_frequency=2.527e-02	pos_hash_score=3	prediction=polymorphism	reject=COVERAGE_EVENNESS_SKEW,FREQUENCY_CUTOFF	side_1_annotate_key=gene	side_1_continuation=0	side_1_coverage=1.05	side_1_overlap=9	side_1_possible_overlap_registers=237	side_1_read_count=120	side_1_redundant=0	side_2_annotate_key=gene	side_2_continuation=0	side_2_coverage=1.05	side_2_overlap=0	side_2_possible_overlap_registers=228	side_2_read_count=116	side_2_redundant=0	total_non_overlap_reads=3
JC	245	.	CP009273	1437563	-1	CP009273	1439056	1	0	alignment_overlap=12	coverage_minus=1	coverage_plus=2	flanking_left=251	flanking_right=251	frequency=3.334e-02	junction_possible_overlap_registers=225	key=CP009273__1437563__-1__CP009273__1439044__1__12____251__251__0__0	max_left=180	max_left_minus=157	max_left_plus=180	max_min_left=0	max_min_left_minus=0	max_min_left_plus=0	max_min_right=58	max_min_right_minus=43	max_min_right_plus=58	max_pos_hash_score=450	max_right=58	max_right_minus=43	max_right_plus=58	neg_log10_pos_hash_p_value=10.3	new_junction_coverage=0.03	new_junction_read_count=3	polymorphism_frequency=3.334e-02	pos_hash_score=3	prediction=polymorphism	reject=COVERAGE_EVENNESS_SKEW,FREQUENCY_CUTOFF	side_1_annotate_key=gene	side_1_continuation=0	side_1_coverage=0.70	side_1_overlap=12	side_1_possible_overlap_registers=237	side_1_read_count=80	side_1_redundant=0	side_2_annotate_key=gene	side_2_continuation=0	side_2_coverage=0.90	side_2_overlap=0	side_2_possible_overlap_registers=225	side_2_read_count=98	side_2_redundant=0	total_non_overlap_reads=3
JC	246	.	CP009273	1438579	-1	CP009273	1439594	1	0	alignment_overlap=11	coverage_minus=2	coverage_plus=2	flanking_left=251	flanking_right=251	frequency=3.971e-02	junction_possible_overlap_registers=226	key=CP009273__1438579__-1__CP009273__1439583__1__11____251__251__0__0	max_left=123	max_left_minus=123	max_left_plus=30	max_min_left=30	max_min_left_minus=0	max_min_left_plus=30	max_min_right=74	max_min_right_minus=74	max_min_right_plus=0	max_pos_hash_score=452	max_right=172	max_right_minus=74	max_right_plus=172	neg_log10_pos_hash_p_value=9.6	new_junction_coverage=0.04	new_junction_read_count=4	polymorphism_frequency=3.971e-02	pos_hash_score=4	prediction=polymorphism	reject=COVERAGE_EVENNESS_SKEW,FREQUENCY_CUTOFF	side_1_annotate_key=gene	side_1_continuation=0	side_1_coverage=0.66	side_1_overlap=11	side_1_possible_overlap_registers=237	side_1_read_count=76	side_1_redundant=0	side_2_annotate_key=gene	side_2_continuation=0	side_2_coverage=1.11	side_2_overlap=0	side_2_possible_overlap_registers=226	side_2_read_count=121	side_2_redundant=0	total_non_overlap_reads=4
JC	247	.	CP009273	1462167	1	CP009273	1463499	-1	0	alignment_overlap=0	coverage_minus=3	coverage_plus=4	flanking_left=251	flanking_right=251	frequency=NA	junction_possible_overlap_registers=237	key=CP009273__1462167__1__CP009273__1463499__-1__0____251__251__1__1	max_left=194	max_left_minus=103	max_left_plus=194	max_min_left=103	max_min_left_minus=103	max_min_left_plus=0	max_min_right=86	max_min_right_minus=0	max_min_right_plus=86	max_pos_hash_score=474	max_right=149	max_right_minus=149	max_right_plus=86	neg_log10_pos_hash_p_value=9.9	new_junction_coverage=0.08	new_junction_read_count=9	polymorphism_frequency=NA	pos_hash_score=4	prediction=unknown	reject=COVERAGE_EVENNESS_SKEW	side_1_annotate_key=repeat	side_1_continuation=0	side_1_coverage=NA	side_1_overlap=0	side_1_read_count=NA	side_1_redundant=1	side_2_annotate_key=repeat	side_2_continuation=0	side_2_coverage=NA	side_2_overlap=0	side_2_possible_overlap_registers=NA	side_2_read_count=NA	side_2_redundant=1	total_non_overlap_reads=7
JC	248	.	CP009273	1474206	-1	CP009273	1475184	1	0	alignment_overlap=9	coverage_minus=4	coverage_plus=6	flanking_left=251	flanking_right=251	frequency=7.320e-02	junction_possible_overlap_registers=228	key=CP009273__1474206__-1__CP009273__1475175__1__9____251__251__0__0	max_left=171	max_left_minus=171	max_left_plus=171	max_min_left=34	max_min_left_minus=0	max_min_left_plus=34	max_min_right=52	max_min_right_minus=52	max_min_right_plus=52	max_pos_hash_score=456	max_right=203	max_right_minus=52	max_right_plus=203	neg_log10_pos_hash_p_value=7.3	new_junction_coverage=0.09	new_junction_read_count=10	polymorphism_frequency=7.320e-02	pos_hash_score=9	prediction=polymorphism	reject=COVERAGE_EVENNESS_SKEW,FREQUENCY_CUTOFF	side_1_annotate_key=gene	side_1_continuation=0	side_1_coverage=1.10	side_1_overlap=9	side_1_possible_overlap_registers=237	side_1_read_count=126	side_1_redundant=0	side_2_annotate_key=gene	side_2_continuation=0	side_2_coverage=1.20	side_2_overlap=0	side_2_possible_overlap_registers=228	side_2_read_count=132	side_2_redundant=0	total_non_overlap_reads=10
JC	249	.	CP009273	1490433	-1	CP009273	1491304	1	0	alignment_overlap=13	coverage_minus=2	coverage_plus=5	flanking_left=251	flanking_right=251	frequency=4.950e-02	junction_possible_overlap_registers=224	key=CP009273__1490433__-1__CP009273__1491291__1__13____251__251__0__0	max_left=170	max_left_minus=80	max_left_plus=170	max_min_left=31	max_min_left_minus=31	max_min_left_plus=19	max_min_right=67	max_min_right_minus=3	max_min_right_plus=67	max_pos_hash_score=448	max_right=235	max_right_minus=207	max_right_plus=235	neg_log10_pos_hash_p_value=8.0	new_junction_coverage=0.06	new_junction_read_count=7	polymorphism_frequency=4.950e-02	pos_hash_score=7	prediction=polymorphism	reject=COVERAGE_EVENNESS_SKEW,FREQUENCY_CUTOFF	side_1_annotate_key=gene	side_1_continuation=0	side_1_coverage=1.30	side_1_overlap=13	side_1_possible_overlap_registers=237	side_1_read_count=149	side_1_redundant=0	side_2_annotate_key=gene	side_2_continuation=0	side_2_coverage=1.18	side_2_overlap=0	side_2_possible_overlap_registers=224	side_2_read_count=128	side_2_redundant=0	total_non_overlap_reads=7
JC	250	.	CP009273	1518292	-1	CP009273	1518984	1	0	alignment_overlap=10	coverage_minus=6	coverage_plus=2	flanking_left=251	flanking_right=251	frequency=7.941e-02	junction_possible_overlap_registers=227	key=CP009273__1518292__-1__CP009273__1518974__1__10____251__251__0__0	max_left=239	max_left_minus=239	max_left_plus=104	max_min_left=25	max_min_left_minus=25	max_min_left_plus=25	max_min_right=71	max_min_right_minus=71	max_min_right_plus=63	max_pos_hash_score=454	max_right=71	max_right_minus=71	max_right_plus=63	neg_log10_pos_hash_p_value=7.7	new_junction_coverage=0.07	new_junction_read_count=8	polymorphism_frequency=7.941e-02	pos_hash_score=8	prediction=polymorphism	reject=COVERAGE_EVENNESS_SKEW,FREQUENCY_CUTOFF	side_1_annotate_key=gene	side_1_continuation=0	side_1_coverage=0.93	side_1_overlap=10	side_1_possible_overlap_registers=237	side_1_read_count=107	side_1_redundant=0	side_2_annotate_key=gene	side_2_continuation=0	side_2_coverage=0.76	side_2_overlap=0	side_2_possible_overlap_registers=227	side_2_read_count=83	side_2_redundant=0	total_non_overlap_reads=8
JC	251	.	CP009273	1565639	-1	CP009273	1566207	1	0	alignment_overlap=11	coverage_minus=2	coverage_plus=3	flanking_left=251	flanking_right=251	frequency=4.631e-02	junction_possible_overlap_registers=226	key=CP009273__1565639__-1__CP009273__1566196__1__11____251__251__0__0	max_left=170	max_left_minus=170	max_left_plus=37	max_min_left=32	max_min_left_minus=0	max_min_left_plus=32	max_min_right=32	max_min_right_minus=32	max_min_right_plus=32	max_pos_hash_score=452	max_right=205	max_right_minus=32	max_right_plus=205	neg_log10_pos_hash_p_value=9.1	new_junction_coverage=0.05	new_junction_read_count=5	polymorphism_frequency=4.631e-02	pos_hash_score=5	prediction=polymorphism	reject=COVERAGE_EVENNESS_SKEW,FREQUENCY_CUTOFF	side_1_annotate_key=gene	side_1_continuation=0	side_1_coverage=0.77	side_1_overlap=11	side_1_possible_overlap_registers=237	side_1_read_count=88	side_1_redundant=0	side_2_annotate_key=gene	side_2_continuation=0	side_2_coverage=1.12	side_2_overlap=0	side_2_possible_overlap_registers=226	side_2_read_count=122	side_2_redundant=0	total_non_overlap_reads=5
JC	252	.	CP009273	1569232	-1	CP009273	1570474	1	0	alignment_overlap=7	coverage_minus=2	coverage_plus=1	flanking_left=251	flanking_right=251	frequency=1.956e-02	junction_possible_overlap_registers=230	key=CP009273__1569232__-1__CP009273__1570467__1__7____251__251__0__0	max_left=58	max_left_minus=58	max_left_plus=58	max_min_left=23	max_min_left_minus=23	max_min_left_plus=0	max_min_right=45	max_min_right_minus=45	max_min_right_plus=45	max_pos_hash_score=460	max_right=45	max_right_minus=45	max_right_plus=45	neg_log10_pos_hash_p_value=10.4	new_junction_coverage=0.03	new_junction_read_count=3	polymorphism_frequency=1.956e-02	pos_hash_score=3	prediction=polymorphism	reject=COVERAGE_EVENNESS_SKEW,FREQUENCY_CUTOFF	side_1_annotate_key=gene	side_1_continuation=0	side_1_coverage=0.96	side_1_overlap=7	side_1_possible_overlap_registers=237	side_1_read_count=110	side_1_redundant=0	side_2_annotate_key=gene	side_2_continuation=0	side_2_coverage=1.74	side_2_overlap=0	side_2_possible_overlap_registers=230	side_2_read_count=194	side_2_redundant=0	total_non_overlap_reads=3
JC	253	.	CP009273	1591056	-1	CP009273	1591834	1	0	alignment_overlap=10	coverage_minus=11	coverage_plus=13	flanking_left=251	flanking_right=251	frequency=1.537e-01	junction_possible_overlap_registers=227	key=CP009273__1591056__-1__CP009273__1591824__1__10____251__251__0__0	max_left=211	max_left_minus=187	max_left_plus=211	max_min_left=42	max_min_left_minus=8	max_min_left_plus=42	max_min_right=64	max_min_right_minus=59	max_min_right_plus=64	max_pos_hash_score=454	max_right=212	max_right_minus=59	max_right_plus=212	neg_log10_pos_hash_p_value=4.0	new_junction_coverage=0.26	new_junction_read_count=29	polymorphism_frequency=1.537e-01	pos_hash_score=21	prediction=polymorphism	reject=COVERAGE_EVENNESS_SKEW,FREQUENCY_CUTOFF	side_1_annotate_key=gene	side_1_continuation=0	side_1_coverage=1.38	side_1_overlap=10	side_1_possible_overlap_registers=237	side_1_read_count=158	side_1_redundant=0	side_2_annotate_key=gene	side_2_continuation=0	side_2_coverage=1.53	side_2_overlap=0	side_2_possible_overlap_registers=227	side_2_read_count=168	side_2_redundant=0	total_non_overlap_reads=24
JC	254	.	CP009273	1600289	-1	CP009273	1601057	1	0	alignment_overlap=13	coverage_minus=7	coverage_plus=5	flanking_left=251	flanking_right=251	frequency=8.538e-02	junction_possible_overlap_registers=224	key=CP009273__1600289__-1__CP009273__1601044__1__13____251__251__0__0	max_left=214	max_left_minus=214	max_left_plus=106	max_min_left=106	max_min_left_minus=18	max_min_left_plus=106	max_min_right=48	max_min_right_minus=20	max_min_right_plus=48	max_pos_hash_score=448	max_right=125	max_right_minus=67	max_right_plus=125	neg_log10_pos_hash_p_value=6.1	new_junction_coverage=0.11	new_junction_read_count=12	polymorphism_frequency=8.538e-02	pos_hash_score=12	prediction=polymorphism	reject=COVERAGE_EVENNESS_SKEW,FREQUENCY_CUTOFF	side_1_annotate_key=gene	side_1_continuation=0	side_1_coverage=1.10	side_1_overlap=13	side_1_possible_overlap_registers=237	side_1_read_count=126	side_1_redundant=0	side_2_annotate_key=gene	side_2_continuation=0	side_2_coverage=1.27	side_2_overlap=0	side_2_possible_overlap_registers=224	side_2_read_count=138	side_2_redundant=0	total_non_overlap_reads=12
JC	255	.	CP009273	1612691	-1	CP009273	1613691	1	0	alignment_overlap=9	coverage_minus=3	coverage_plus=2	flanking_left=251	flanking_right=251	frequency=5.397e-02	junction_possible_overlap_registers=228	key=CP009273__1612691__-1__CP009273__1613682__1__9____251__251__0__0	max_left=131	max_left_minus=131	max_left_plus=30	max_min_left=61	max_min_left_minus=61	max_min_left_plus=11	max_min_right=111	max_min_right_minus=111	max_min_right_plus=23	max_pos_hash_score=456	max_right=188	max_right_minus=111	max_right_plus=188	neg_log10_pos_hash_p_value=9.1	new_junction_coverage=0.06	new_junction_read_count=7	polymorphism_frequency=5.397e-02	pos_hash_score=5	prediction=polymorphism	reject=COVERAGE_EVENNESS_SKEW,FREQUENCY_CUTOFF	side_1_annotate_key=gene	side_1_continuation=0	side_1_coverage=1.05	side_1_overlap=9	side_1_possible_overlap_registers=237	side_1_read_count=121	side_1_redundant=0	side_2_annotate_key=gene	side_2_continuation=0	side_2_coverage=1.17	side_2_overlap=0	side_2_possible_overlap_registers=228	side_2_read_count=129	side_2_redundant=0	total_non_overlap_reads=5
JC	256	.	CP009273	1652690	-1	CP009273	1653476	1	0	alignment_overlap=8	coverage_minus=3	coverage_plus=2	flanking_left=251	flanking_right=251	frequency=4.848e-02	junction_possible_overlap_registers=229	key=CP009273__1652690__-1__CP009273__1653468__1__8____251__251__0__0	max_left=239	max_left_minus=239	max_left_plus=216	max_min_left=0	max_min_left_minus=0	max_min_left_plus=0	max_min_right=98	max_min_right_minus=97	max_min_right_plus=98	max_pos_hash_score=458	max_right=98	max_right_minus=97	max_right_plus=98	neg_log10_pos_hash_p_value=9.1	new_junction_coverage=0.05	new_junction_read_count=6	polymorphism_frequency=4.848e-02	pos_hash_score=5	prediction=polymorphism	reject=COVERAGE_EVENNESS_SKEW,FREQUENCY_CUTOFF	side_1_annotate_key=gene	side_1_continuation=0	side_1_coverage=1.15	side_1_overlap=8	side_1_possible_overlap_registers=237	side_1_read_count=132	side_1_redundant=0	side_2_annotate_key=gene	side_2_continuation=0	side_2_coverage=0.97	side_2_overlap=0	side_2_possible_overlap_registers=229	side_2_read_count=108	side_2_redundant=0	total_non_overlap_reads=5
JC	257	.	CP009273	1671276	-1	CP009273	1672450	1	0	alignment_overlap=9	coverage_minus=3	coverage_plus=1	flanking_left=251	flanking_right=251	frequency=4.133e-02	junction_possible_overlap_registers=228	key=CP009273__1671276__-1__CP009273__1672441__1__9____251__251__0__0	max_left=161	max_left_minus=161	max_left_plus=40	max_min_left=40	max_min_left_minus=0	max_min_left_plus=40	max_min_right=97	max_min_right_minus=97	max_min_right_plus=0	max_pos_hash_score=456	max_right=97	max_right_minus=97	max_right_plus=64	neg_log10_pos_hash_p_value=9.7	new_junction_coverage=0.04	new_junction_read_count=4	polymorphism_frequency=4.133e-02	pos_hash_score=4	prediction=polymorphism	reject=COVERAGE_EVENNESS_SKEW,FREQUENCY_CUTOFF	side_1_annotate_key=gene	side_1_continuation=0	side_1_coverage=0.79	side_1_overlap=9	side_1_possible_overlap_registers=237	side_1_read_count=91	side_1_redundant=0	side_2_annotate_key=gene	side_2_continuation=0	side_2_coverage=0.89	side_2_overlap=0	side_2_possible_overlap_registers=228	side_2_read_count=98	side_2_redundant=0	total_non_overlap_reads=4
JC	258	.	CP009273	1687782	-1	CP009273	1688712	1	0	alignment_overlap=9	coverage_minus=3	coverage_plus=3	flanking_left=251	flanking_right=251	frequency=4.751e-02	junction_possible_overlap_registers=228	key=CP009273__1687782__-1__CP009273__1688703__1__9____251__251__0__0	max_left=62	max_left_minus=62	max_left_plus=35	max_min_left=9	max_min_left_minus=9	max_min_left_plus=9	max_min_right=35	max_min_right_minus=35	max_min_right_plus=31	max_pos_hash_score=456	max_right=168	max_right_minus=108	max_right_plus=168	neg_log10_pos_hash_p_value=8.6	new_junction_coverage=0.05	new_junction_read_count=6	polymorphism_frequency=4.751e-02	pos_hash_score=6	prediction=polymorphism	reject=COVERAGE_EVENNESS_SKEW,FREQUENCY_CUTOFF	side_1_annotate_key=gene	side_1_continuation=0	side_1_coverage=1.02	side_1_overlap=9	side_1_possible_overlap_registers=237	side_1_read_count=117	side_1_redundant=0	side_2_annotate_key=gene	side_2_continuation=0	side_2_coverage=1.16	side_2_overlap=0	side_2_possible_overlap_registers=228	side_2_read_count=128	side_2_redundant=0	total_non_overlap_reads=6
JC	259	.	CP009273	1710759	-1	CP009273	1712311	1	0	alignment_overlap=9	coverage_minus=2	coverage_plus=2	flanking_left=251	flanking_right=251	frequency=3.714e-02	junction_possible_overlap_registers=228	key=CP009273__1710759__-1__CP009273__1712302__1__9____251__251__0__0	max_left=108	max_left_minus=108	max_left_plus=107	max_min_left=59	max_min_left_minus=59	max_min_left_plus=32	max_min_right=70	max_min_right_minus=70	max_min_right_plus=70	max_pos_hash_score=456	max_right=70	max_right_minus=70	max_right_plus=70	neg_log10_pos_hash_p_value=10.4	new_junction_coverage=0.04	new_junction_read_count=4	polymorphism_frequency=3.714e-02	pos_hash_score=3	prediction=polymorphism	reject=COVERAGE_EVENNESS_SKEW,FREQUENCY_CUTOFF	side_1_annotate_key=gene	side_1_continuation=0	side_1_coverage=0.83	side_1_overlap=9	side_1_possible_overlap_registers=237	side_1_read_count=95	side_1_redundant=0	side_2_annotate_key=gene	side_2_continuation=0	side_2_coverage=1.05	side_2_overlap=0	side_2_possible_overlap_registers=228	side_2_read_count=116	side_2_redundant=0	total_non_overlap_reads=4
JC	260	.	CP009273	1757073	-1	CP009273	1758140	1	0	alignment_overlap=13	coverage_minus=4	coverage_plus=4	flanking_left=251	flanking_right=251	frequency=9.142e-02	junction_possible_overlap_registers=224	key=CP009273__1757073__-1__CP009273__1758127__1__13____251__251__0__0	max_left=86	max_left_minus=86	max_left_plus=54	max_min_left=77	max_min_left_minus=77	max_min_left_plus=54	max_min_right=26	max_min_right_minus=26	max_min_right_plus=0	max_pos_hash_score=448	max_right=208	max_right_minus=131	max_right_plus=208	neg_log10_pos_hash_p_value=8.0	new_junction_coverage=0.08	new_junction_read_count=9	polymorphism_frequency=9.142e-02	pos_hash_score=7	prediction=polymorphism	reject=COVERAGE_EVENNESS_SKEW,FREQUENCY_CUTOFF	side_1_annotate_key=gene	side_1_continuation=0	side_1_coverage=0.81	side_1_overlap=13	side_1_possible_overlap_registers=237	side_1_read_count=93	side_1_redundant=0	side_2_annotate_key=gene	side_2_continuation=0	side_2_coverage=0.84	side_2_overlap=0	side_2_possible_overlap_registers=224	side_2_read_count=91	side_2_redundant=0	total_non_overlap_reads=8
JC	261	.	CP009273	1759986	-1	CP009273	1760929	1	0	alignment_overlap=10	coverage_minus=2	coverage_plus=2	flanking_left=251	flanking_right=251	frequency=3.749e-02	junction_possible_overlap_registers=227	key=CP009273__1759986__-1__CP009273__1760919__1__10____251__251__0__0	max_left=121	max_left_minus=121	max_left_plus=121	max_min_left=13	max_min_left_minus=13	max_min_left_plus=9	max_min_right=65	max_min_right_minus=63	max_min_right_plus=65	max_pos_hash_score=454	max_right=82	max_right_minus=82	max_right_plus=82	neg_log10_pos_hash_p_value=9.7	new_junction_coverage=0.04	new_junction_read_count=4	polymorphism_frequency=3.749e-02	pos_hash_score=4	prediction=polymorphism	reject=COVERAGE_EVENNESS_SKEW,FREQUENCY_CUTOFF	side_1_annotate_key=gene	side_1_continuation=0	side_1_coverage=1.16	side_1_overlap=10	side_1_possible_overlap_registers=237	side_1_read_count=133	side_1_redundant=0	side_2_annotate_key=gene	side_2_continuation=0	side_2_coverage=0.71	side_2_overlap=0	side_2_possible_overlap_registers=227	side_2_read_count=78	side_2_redundant=0	total_non_overlap_reads=4
JC	262	.	CP009273	1774178	-1	CP009273	1774942	1	0	alignment_overlap=11	coverage_minus=4	coverage_plus=2	flanking_left=251	flanking_right=251	frequency=8.223e-02	junction_possible_overlap_registers=226	key=CP009273__1774178__-1__CP009273__1774931__1__11____251__251__0__0	max_left=237	max_left_minus=237	max_left_plus=89	max_min_left=16	max_min_left_minus=0	max_min_left_plus=16	max_min_right=108	max_min_right_minus=108	max_min_right_plus=58	max_pos_hash_score=452	max_right=108	max_right_minus=108	max_right_plus=76	neg_log10_pos_hash_p_value=8.5	new_junction_coverage=0.09	new_junction_read_count=10	polymorphism_frequency=8.223e-02	pos_hash_score=6	prediction=polymorphism	reject=COVERAGE_EVENNESS_SKEW,FREQUENCY_CUTOFF	side_1_annotate_key=gene	side_1_continuation=0	side_1_coverage=0.90	side_1_overlap=11	side_1_possible_overlap_registers=237	side_1_read_count=103	side_1_redundant=0	side_2_annotate_key=gene	side_2_continuation=0	side_2_coverage=1.14	side_2_overlap=0	side_2_possible_overlap_registers=226	side_2_read_count=125	side_2_redundant=0	total_non_overlap_reads=6
JC	263	.	CP009273	1795501	-1	CP009273	1796762	1	0	alignment_overlap=11	coverage_minus=2	coverage_plus=1	flanking_left=251	flanking_right=251	frequency=2.187e-02	junction_possible_overlap_registers=226	key=CP009273__1795501__-1__CP009273__1796751__1__11____251__251__0__0	max_left=166	max_left_minus=166	max_left_plus=89	max_min_left=89	max_min_left_minus=0	max_min_left_plus=89	max_min_right=54	max_min_right_minus=54	max_min_right_plus=0	max_pos_hash_score=452	max_right=139	max_right_minus=54	max_right_plus=139	neg_log10_pos_hash_p_value=10.3	new_junction_coverage=0.03	new_junction_read_count=3	polymorphism_frequency=2.187e-02	pos_hash_score=3	prediction=polymorphism	reject=COVERAGE_EVENNESS_SKEW,FREQUENCY_CUTOFF	side_1_annotate_key=gene	side_1_continuation=0	side_1_coverage=1.24	side_1_overlap=11	side_1_possible_overlap_registers=237	side_1_read_count=142	side_1_redundant=0	side_2_annotate_key=gene	side_2_continuation=0	side_2_coverage=1.22	side_2_overlap=0	side_2_possible_overlap_registers=226	side_2_read_count=133	side_2_redundant=0	total_non_overlap_reads=3
JC	264	.	CP009273	1820491	-1	CP009273	1821277	1	0	alignment_overlap=14	coverage_minus=1	coverage_plus=4	flanking_left=251	flanking_right=251	frequency=5.922e-02	junction_possible_overlap_registers=223	key=CP009273__1820491__-1__CP009273__1821263__1__14____251__251__0__0	max_left=215	max_left_minus=103	max_left_plus=215	max_min_left=103	max_min_left_minus=103	max_min_left_plus=35	max_min_right=19	max_min_right_minus=0	max_min_right_plus=19	max_pos_hash_score=446	max_right=134	max_right_minus=134	max_right_plus=71	neg_log10_pos_hash_p_value=9.0	new_junction_coverage=0.05	new_junction_read_count=5	polymorphism_frequency=5.922e-02	pos_hash_score=5	prediction=polymorphism	reject=COVERAGE_EVENNESS_SKEW,FREQUENCY_CUTOFF	side_1_annotate_key=gene	side_1_continuation=0	side_1_coverage=0.76	side_1_overlap=14	side_1_possible_overlap_registers=237	side_1_read_count=87	side_1_redundant=0	side_2_annotate_key=gene	side_2_continuation=0	side_2_coverage=0.71	side_2_overlap=0	side_2_possible_overlap_registers=223	side_2_read_count=77	side_2_redundant=0	total_non_overlap_reads=5
JC	265	.	CP009273	1825138	-1	CP009273	1826108	1	0	alignment_overlap=10	coverage_minus=2	coverage_plus=2	flanking_left=251	flanking_right=251	frequency=3.807e-02	junction_possible_overlap_registers=227	key=CP009273__1825138__-1__CP009273__1826098__1__10____251__251__0__0	max_left=118	max_left_minus=118	max_left_plus=72	max_min_left=0	max_min_left_minus=0	max_min_left_plus=0	max_min_right=57	max_min_right_minus=32	max_min_right_plus=57	max_pos_hash_score=454	max_right=57	max_right_minus=32	max_right_plus=57	neg_log10_pos_hash_p_value=9.7	new_junction_coverage=0.04	new_junction_read_count=4	polymorphism_frequency=3.807e-02	pos_hash_score=4	prediction=polymorphism	reject=COVERAGE_EVENNESS_SKEW,FREQUENCY_CUTOFF	side_1_annotate_key=gene	side_1_continuation=0	side_1_coverage=0.80	side_1_overlap=10	side_1_possible_overlap_registers=237	side_1_read_count=92	side_1_redundant=0	side_2_annotate_key=gene	side_2_continuation=0	side_2_coverage=1.04	side_2_overlap=0	side_2_possible_overlap_registers=227	side_2_read_count=114	side_2_redundant=0	total_non_overlap_reads=4
JC	266	.	CP009273	1827200	-1	CP009273	1827967	1	0	alignment_overlap=10	coverage_minus=3	coverage_plus=3	flanking_left=251	flanking_right=251	frequency=4.601e-02	junction_possible_overlap_registers=227	key=CP009273__1827200__-1__CP009273__1827957__1__10____251__251__0__0	max_left=197	max_left_minus=197	max_left_plus=81	max_min_left=81	max_min_left_minus=81	max_min_left_plus=81	max_min_right=2	max_min_right_minus=2	max_min_right_plus=0	max_pos_hash_score=454	max_right=223	max_right_minus=135	max_right_plus=223	neg_log10_pos_hash_p_value=8.6	new_junction_coverage=0.05	new_junction_read_count=6	polymorphism_frequency=4.601e-02	pos_hash_score=6	prediction=polymorphism	reject=COVERAGE_EVENNESS_SKEW,FREQUENCY_CUTOFF	side_1_annotate_key=gene	side_1_continuation=0	side_1_coverage=1.07	side_1_overlap=10	side_1_possible_overlap_registers=237	side_1_read_count=123	side_1_redundant=0	side_2_annotate_key=gene	side_2_continuation=0	side_2_coverage=1.19	side_2_overlap=0	side_2_possible_overlap_registers=227	side_2_read_count=131	side_2_redundant=0	total_non_overlap_reads=6
JC	267	.	CP009273	1829361	-1	CP009273	1830456	1	0	alignment_overlap=10	coverage_minus=3	coverage_plus=3	flanking_left=251	flanking_right=251	frequency=7.923e-02	junction_possible_overlap_registers=227	key=CP009273__1829361__-1__CP009273__1830446__1__10____251__251__0__0	max_left=122	max_left_minus=122	max_left_plus=81	max_min_left=42	max_min_left_minus=0	max_min_left_plus=42	max_min_right=33	max_min_right_minus=33	max_min_right_plus=27	max_pos_hash_score=454	max_right=199	max_right_minus=33	max_right_plus=199	neg_log10_pos_hash_p_value=8.6	new_junction_coverage=0.06	new_junction_read_count=7	polymorphism_frequency=7.923e-02	pos_hash_score=6	prediction=polymorphism	reject=COVERAGE_EVENNESS_SKEW,FREQUENCY_CUTOFF	side_1_annotate_key=gene	side_1_continuation=0	side_1_coverage=0.89	side_1_overlap=10	side_1_possible_overlap_registers=237	side_1_read_count=102	side_1_redundant=0	side_2_annotate_key=gene	side_2_continuation=0	side_2_coverage=0.59	side_2_overlap=0	side_2_possible_overlap_registers=227	side_2_read_count=65	side_2_redundant=0	total_non_overlap_reads=6
JC	268	.	CP009273	1835508	-1	CP009273	1836143	1	0	alignment_overlap=11	coverage_minus=2	coverage_plus=1	flanking_left=251	flanking_right=251	frequency=3.566e-02	junction_possible_overlap_registers=226	key=CP009273__1835508__-1__CP009273__1836132__1__11____251__251__0__0	max_left=90	max_left_minus=90	max_left_plus=2	max_min_left=30	max_min_left_minus=30	max_min_left_plus=2	max_min_right=55	max_min_right_minus=55	max_min_right_plus=0	max_pos_hash_score=452	max_right=210	max_right_minus=55	max_right_plus=210	neg_log10_pos_hash_p_value=10.3	new_junction_coverage=0.04	new_junction_read_count=4	polymorphism_frequency=3.566e-02	pos_hash_score=3	prediction=polymorphism	reject=COVERAGE_EVENNESS_SKEW,FREQUENCY_CUTOFF	side_1_annotate_key=gene	side_1_continuation=0	side_1_coverage=1.06	side_1_overlap=11	side_1_possible_overlap_registers=237	side_1_read_count=122	side_1_redundant=0	side_2_annotate_key=gene	side_2_continuation=0	side_2_coverage=0.91	side_2_overlap=0	side_2_possible_overlap_registers=226	side_2_read_count=100	side_2_redundant=0	total_non_overlap_reads=3
JC	269	.	CP009273	1917906	-1	CP009273	1919101	1	0	alignment_overlap=13	coverage_minus=3	coverage_plus=4	flanking_left=251	flanking_right=251	frequency=6.419e-02	junction_possible_overlap_registers=224	key=CP009273__1917906__-1__CP009273__1919088__1__13____251__251__0__0	max_left=110	max_left_minus=110	max_left_plus=101	max_min_left=101	max_min_left_minus=0	max_min_left_plus=101	max_min_right=42	max_min_right_minus=42	max_min_right_plus=6	max_pos_hash_score=448	max_right=130	max_right_minus=42	max_right_plus=130	neg_log10_pos_hash_p_value=8.5	new_junction_coverage=0.06	new_junction_read_count=7	polymorphism_frequency=6.419e-02	pos_hash_score=6	prediction=polymorphism	reject=COVERAGE_EVENNESS_SKEW,FREQUENCY_CUTOFF	side_1_annotate_key=gene	side_1_continuation=0	side_1_coverage=0.78	side_1_overlap=13	side_1_possible_overlap_registers=237	side_1_read_count=89	side_1_redundant=0	side_2_annotate_key=gene	side_2_continuation=0	side_2_coverage=1.11	side_2_overlap=0	side_2_possible_overlap_registers=224	side_2_read_count=120	side_2_redundant=0	total_non_overlap_reads=7
JC	270	.	CP009273	1923715	-1	CP009273	1924602	1	0	alignment_overlap=9	coverage_minus=2	coverage_plus=1	flanking_left=251	flanking_right=251	frequency=3.011e-02	junction_possible_overlap_registers=228	key=CP009273__1923715__-1__CP009273__1924593__1__9____251__251__0__0	max_left=171	max_left_minus=171	max_left_plus=171	max_min_left=100	max_min_left_minus=100	max_min_left_plus=0	max_min_right=66	max_min_right_minus=61	max_min_right_plus=66	max_pos_hash_score=456	max_right=108	max_right_minus=108	max_right_plus=66	neg_log10_pos_hash_p_value=10.4	new_junction_coverage=0.03	new_junction_read_count=3	polymorphism_frequency=3.011e-02	pos_hash_score=3	prediction=polymorphism	reject=COVERAGE_EVENNESS_SKEW,FREQUENCY_CUTOFF	side_1_annotate_key=gene	side_1_continuation=0	side_1_coverage=0.86	side_1_overlap=9	side_1_possible_overlap_registers=237	side_1_read_count=99	side_1_redundant=0	side_2_annotate_key=gene	side_2_continuation=0	side_2_coverage=0.89	side_2_overlap=0	side_2_possible_overlap_registers=228	side_2_read_count=98	side_2_redundant=0	total_non_overlap_reads=3
JC	271	.	CP009273	1938494	-1	CP009273	1938592	1	0	alignment_overlap=17	coverage_minus=2	coverage_plus=1	flanking_left=251	flanking_right=251	frequency=2.868e-02	junction_possible_overlap_registers=220	key=CP009273__1938494__-1__CP009273__1938575__1__17____251__251__0__0	max_left=230	max_left_minus=230	max_left_plus=65	max_min_left=65	max_min_left_minus=63	max_min_left_plus=65	max_min_right=2	max_min_right_minus=2	max_min_right_plus=0	max_pos_hash_score=440	max_right=169	max_right_minus=167	max_right_plus=169	neg_log10_pos_hash_p_value=10.1	new_junction_coverage=0.03	new_junction_read_count=3	polymorphism_frequency=2.868e-02	pos_hash_score=3	prediction=polymorphism	reject=COVERAGE_EVENNESS_SKEW,FREQUENCY_CUTOFF	side_1_annotate_key=gene	side_1_continuation=0	side_1_coverage=0.95	side_1_overlap=17	side_1_possible_overlap_registers=237	side_1_read_count=109	side_1_redundant=0	side_2_annotate_key=gene	side_2_continuation=0	side_2_coverage=0.96	side_2_overlap=0	side_2_possible_overlap_registers=220	side_2_read_count=102	side_2_redundant=0	total_non_overlap_reads=3
JC	272	.	CP009273	1939978	-1	CP009273	1941208	1	0	alignment_overlap=11	coverage_minus=2	coverage_plus=1	flanking_left=251	flanking_right=251	frequency=2.601e-02	junction_possible_overlap_registers=226	key=CP009273__1939978__-1__CP009273__1941197__1__11____251__251__0__0	max_left=79	max_left_minus=79	max_left_plus=4	max_min_left=37	max_min_left_minus=37	max_min_left_plus=4	max_min_right=57	max_min_right_minus=57	max_min_right_plus=0	max_pos_hash_score=452	max_right=57	max_right_minus=57	max_right_plus=51	neg_log10_pos_hash_p_value=10.3	new_junction_coverage=0.03	new_junction_read_count=3	polymorphism_frequency=2.601e-02	pos_hash_score=3	prediction=polymorphism	reject=COVERAGE_EVENNESS_SKEW,FREQUENCY_CUTOFF	side_1_annotate_key=gene	side_1_continuation=0	side_1_coverage=1.00	side_1_overlap=11	side_1_possible_overlap_registers=237	side_1_read_count=115	side_1_redundant=0	side_2_annotate_key=gene	side_2_continuation=0	side_2_coverage=1.05	side_2_overlap=0	side_2_possible_overlap_registers=226	side_2_read_count=115	side_2_redundant=0	total_non_overlap_reads=3
JC	273	.	CP009273	1949607	-1	CP009273	1950779	1	0	alignment_overlap=10	coverage_minus=2	coverage_plus=2	flanking_left=251	flanking_right=251	frequency=3.635e-02	junction_possible_overlap_registers=227	key=CP009273__1949607__-1__CP009273__1950769__1__10____251__251__0__0	max_left=174	max_left_minus=174	max_left_plus=49	max_min_left=52	max_min_left_minus=52	max_min_left_plus=49	max_min_right=67	max_min_right_minus=67	max_min_right_plus=0	max_pos_hash_score=454	max_right=192	max_right_minus=189	max_right_plus=192	neg_log10_pos_hash_p_value=9.7	new_junction_coverage=0.04	new_junction_read_count=4	polymorphism_frequency=3.635e-02	pos_hash_score=4	prediction=polymorphism	reject=COVERAGE_EVENNESS_SKEW,FREQUENCY_CUTOFF	side_1_annotate_key=gene	side_1_continuation=0	side_1_coverage=1.02	side_1_overlap=10	side_1_possible_overlap_registers=237	side_1_read_count=117	side_1_redundant=0	side_2_annotate_key=gene	side_2_continuation=0	side_2_coverage=0.91	side_2_overlap=0	side_2_possible_overlap_registers=227	side_2_read_count=100	side_2_redundant=0	total_non_overlap_reads=4
JC	274	.	CP009273	1959132	-1	CP009273	1960151	1	0	alignment_overlap=11	coverage_minus=2	coverage_plus=1	flanking_left=251	flanking_right=251	frequency=3.496e-02	junction_possible_overlap_registers=226	key=CP009273__1959132__-1__CP009273__1960140__1__11____251__251__0__0	max_left=232	max_left_minus=232	max_left_plus=29	max_min_left=29	max_min_left_minus=29	max_min_left_plus=29	max_min_right=1	max_min_right_minus=1	max_min_right_plus=0	max_pos_hash_score=452	max_right=57	max_right_minus=57	max_right_plus=57	neg_log10_pos_hash_p_value=10.3	new_junction_coverage=0.03	new_junction_read_count=3	polymorphism_frequency=3.496e-02	pos_hash_score=3	prediction=polymorphism	reject=COVERAGE_EVENNESS_SKEW,FREQUENCY_CUTOFF	side_1_annotate_key=gene	side_1_continuation=0	side_1_coverage=0.82	side_1_overlap=11	side_1_possible_overlap_registers=237	side_1_read_count=94	side_1_redundant=0	side_2_annotate_key=gene	side_2_continuation=0	side_2_coverage=0.69	side_2_overlap=0	side_2_possible_overlap_registers=226	side_2_read_count=76	side_2_redundant=0	total_non_overlap_reads=3
JC	275	.	CP009273	1963943	-1	CP009273	1965468	1	0	alignment_overlap=9	coverage_minus=2	coverage_plus=1	flanking_left=251	flanking_right=251	frequency=3.499e-02	junction_possible_overlap_registers=228	key=CP009273__1963943__-1__CP009273__1965459__1__9____251__251__0__0	max_left=41	max_left_minus=41	max_left_plus=29	max_min_left=29	max_min_left_minus=29	max_min_left_plus=29	max_min_right=36	max_min_right_minus=36	max_min_right_plus=0	max_pos_hash_score=456	max_right=76	max_right_minus=76	max_right_plus=76	neg_log10_pos_hash_p_value=10.4	new_junction_coverage=0.04	new_junction_read_count=4	polymorphism_frequency=3.499e-02	pos_hash_score=3	prediction=polymorphism	reject=COVERAGE_EVENNESS_SKEW,FREQUENCY_CUTOFF	side_1_annotate_key=gene	side_1_continuation=0	side_1_coverage=1.00	side_1_overlap=9	side_1_possible_overlap_registers=237	side_1_read_count=115	side_1_redundant=0	side_2_annotate_key=gene	side_2_continuation=0	side_2_coverage=1.00	side_2_overlap=0	side_2_possible_overlap_registers=228	side_2_read_count=110	side_2_redundant=0	total_non_overlap_reads=3
JC	276	.	CP009273	1968166	-1	CP009273	1969800	1	0	alignment_overlap=11	coverage_minus=2	coverage_plus=2	flanking_left=251	flanking_right=251	frequency=5.038e-02	junction_possible_overlap_registers=226	key=CP009273__1968166__-1__CP009273__1969789__1__11____251__251__0__0	max_left=103	max_left_minus=62	max_left_plus=103	max_min_left=62	max_min_left_minus=62	max_min_left_plus=20	max_min_right=85	max_min_right_minus=0	max_min_right_plus=85	max_pos_hash_score=452	max_right=178	max_right_minus=178	max_right_plus=85	neg_log10_pos_hash_p_value=9.6	new_junction_coverage=0.04	new_junction_read_count=4	polymorphism_frequency=5.038e-02	pos_hash_score=4	prediction=polymorphism	reject=COVERAGE_EVENNESS_SKEW,FREQUENCY_CUTOFF	side_1_annotate_key=gene	side_1_continuation=0	side_1_coverage=0.60	side_1_overlap=11	side_1_possible_overlap_registers=237	side_1_read_count=69	side_1_redundant=0	side_2_annotate_key=gene	side_2_continuation=0	side_2_coverage=0.78	side_2_overlap=0	side_2_possible_overlap_registers=226	side_2_read_count=85	side_2_redundant=0	total_non_overlap_reads=4
JC	277	.	CP009273	1977221	-1	CP009273	1978083	1	0	alignment_overlap=9	coverage_minus=3	coverage_plus=3	flanking_left=251	flanking_right=251	frequency=5.627e-02	junction_possible_overlap_registers=228	key=CP009273__1977221__-1__CP009273__1978074__1__9____251__251__0__0	max_left=159	max_left_minus=158	max_left_plus=159	max_min_left=30	max_min_left_minus=30	max_min_left_plus=15	max_min_right=68	max_min_right_minus=30	max_min_right_plus=68	max_pos_hash_score=456	max_right=107	max_right_minus=107	max_right_plus=107	neg_log10_pos_hash_p_value=9.7	new_junction_coverage=0.05	new_junction_read_count=6	polymorphism_frequency=5.627e-02	pos_hash_score=4	prediction=polymorphism	reject=COVERAGE_EVENNESS_SKEW,FREQUENCY_CUTOFF	side_1_annotate_key=gene	side_1_continuation=0	side_1_coverage=0.86	side_1_overlap=9	side_1_possible_overlap_registers=237	side_1_read_count=99	side_1_redundant=0	side_2_annotate_key=gene	side_2_continuation=0	side_2_coverage=0.96	side_2_overlap=0	side_2_possible_overlap_registers=228	side_2_read_count=106	side_2_redundant=0	total_non_overlap_reads=6
JC	278	.	CP009273	1977623	-1	CP009273	1978458	1	0	alignment_overlap=12	coverage_minus=4	coverage_plus=5	flanking_left=251	flanking_right=251	frequency=7.753e-02	junction_possible_overlap_registers=225	key=CP009273__1977623__-1__CP009273__1978446__1__12____251__251__0__0	max_left=219	max_left_minus=219	max_left_plus=33	max_min_left=34	max_min_left_minus=34	max_min_left_plus=33	max_min_right=8	max_min_right_minus=8	max_min_right_plus=0	max_pos_hash_score=450	max_right=137	max_right_minus=135	max_right_plus=137	neg_log10_pos_hash_p_value=7.6	new_junction_coverage=0.08	new_junction_read_count=9	polymorphism_frequency=7.753e-02	pos_hash_score=8	prediction=polymorphism	reject=COVERAGE_EVENNESS_SKEW,FREQUENCY_CUTOFF	side_1_annotate_key=gene	side_1_continuation=0	side_1_coverage=1.18	side_1_overlap=12	side_1_possible_overlap_registers=237	side_1_read_count=135	side_1_redundant=0	side_2_annotate_key=gene	side_2_continuation=0	side_2_coverage=0.79	side_2_overlap=0	side_2_possible_overlap_registers=225	side_2_read_count=86	side_2_redundant=0	total_non_overlap_reads=9
JC	279	.	CP009273	1992678	-1	CP009273	1993194	1	0	alignment_overlap=12	coverage_minus=2	coverage_plus=4	flanking_left=251	flanking_right=251	frequency=7.894e-02	junction_possible_overlap_registers=225	key=CP009273__1992678__-1__CP009273__1993182__1__12____251__251__0__0	max_left=174	max_left_minus=174	max_left_plus=170	max_min_left=8	max_min_left_minus=0	max_min_left_plus=8	max_min_right=68	max_min_right_minus=68	max_min_right_plus=67	max_pos_hash_score=450	max_right=197	max_right_minus=68	max_right_plus=197	neg_log10_pos_hash_p_value=8.5	new_junction_coverage=0.06	new_junction_read_count=7	polymorphism_frequency=7.894e-02	pos_hash_score=6	prediction=polymorphism	reject=COVERAGE_EVENNESS_SKEW,FREQUENCY_CUTOFF	side_1_annotate_key=gene	side_1_continuation=0	side_1_coverage=0.63	side_1_overlap=12	side_1_possible_overlap_registers=237	side_1_read_count=72	side_1_redundant=0	side_2_annotate_key=gene	side_2_continuation=0	side_2_coverage=0.87	side_2_overlap=0	side_2_possible_overlap_registers=225	side_2_read_count=95	side_2_redundant=0	total_non_overlap_reads=6
JC	280	.	CP009273	1993192	-1	CP009273	1993820	1	0	alignment_overlap=10	coverage_minus=3	coverage_plus=1	flanking_left=251	flanking_right=251	frequency=5.369e-02	junction_possible_overlap_registers=227	key=CP009273__1993192__-1__CP009273__1993810__1__10____251__251__0__0	max_left=187	max_left_minus=187	max_left_plus=161	max_min_left=8	max_min_left_minus=8	max_min_left_plus=0	max_min_right=80	max_min_right_minus=54	max_min_right_plus=80	max_pos_hash_score=454	max_right=95	max_right_minus=95	max_right_plus=80	neg_log10_pos_hash_p_value=9.7	new_junction_coverage=0.05	new_junction_read_count=6	polymorphism_frequency=5.369e-02	pos_hash_score=4	prediction=polymorphism	reject=COVERAGE_EVENNESS_SKEW,FREQUENCY_CUTOFF	side_1_annotate_key=gene	side_1_continuation=0	side_1_coverage=0.93	side_1_overlap=10	side_1_possible_overlap_registers=237	side_1_read_count=107	side_1_redundant=0	side_2_annotate_key=gene	side_2_continuation=0	side_2_coverage=0.99	side_2_overlap=0	side_2_possible_overlap_registers=227	side_2_read_count=109	side_2_redundant=0	total_non_overlap_reads=4
JC	281	.	CP009273	2029077	-1	CP009273	2030425	1	0	alignment_overlap=11	coverage_minus=2	coverage_plus=2	flanking_left=251	flanking_right=251	frequency=2.912e-02	junction_possible_overlap_registers=226	key=CP009273__2029077__-1__CP009273__2030414__1__11____251__251__0__0	max_left=120	max_left_minus=120	max_left_plus=120	max_min_left=46	max_min_left_minus=0	max_min_left_plus=46	max_min_right=92	max_min_right_minus=92	max_min_right_plus=79	max_pos_hash_score=452	max_right=92	max_right_minus=92	max_right_plus=92	neg_log10_pos_hash_p_value=9.6	new_junction_coverage=0.04	new_junction_read_count=4	polymorphism_frequency=2.912e-02	pos_hash_score=4	prediction=polymorphism	reject=COVERAGE_EVENNESS_SKEW,FREQUENCY_CUTOFF	side_1_annotate_key=gene	side_1_continuation=0	side_1_coverage=1.19	side_1_overlap=11	side_1_possible_overlap_registers=237	side_1_read_count=136	side_1_redundant=0	side_2_annotate_key=gene	side_2_continuation=0	side_2_coverage=1.25	side_2_overlap=0	side_2_possible_overlap_registers=226	side_2_read_count=137	side_2_redundant=0	total_non_overlap_reads=4
JC	282	.	CP009273	2033735	-1	CP009273	2034644	1	0	alignment_overlap=8	coverage_minus=3	coverage_plus=2	flanking_left=251	flanking_right=251	frequency=6.186e-02	junction_possible_overlap_registers=229	key=CP009273__2033743__-1__CP009273__2034644__1__8____251__251__0__0	max_left=130	max_left_minus=130	max_left_plus=19	max_min_left=62	max_min_left_minus=62	max_min_left_plus=19	max_min_right=74	max_min_right_minus=74	max_min_right_plus=0	max_pos_hash_score=458	max_right=181	max_right_minus=181	max_right_plus=177	neg_log10_pos_hash_p_value=9.1	new_junction_coverage=0.05	new_junction_read_count=6	polymorphism_frequency=6.186e-02	pos_hash_score=5	prediction=polymorphism	reject=COVERAGE_EVENNESS_SKEW,FREQUENCY_CUTOFF	side_1_annotate_key=gene	side_1_continuation=0	side_1_coverage=0.82	side_1_overlap=0	side_1_possible_overlap_registers=229	side_1_read_count=91	side_1_redundant=0	side_2_annotate_key=repeat	side_2_continuation=0	side_2_coverage=NA	side_2_overlap=8	side_2_possible_overlap_registers=NA	side_2_read_count=NA	side_2_redundant=0	total_non_overlap_reads=5
JC	283	.	CP009273	2049624	-1	CP009273	2050713	1	0	alignment_overlap=10	coverage_minus=4	coverage_plus=4	flanking_left=251	flanking_right=251	frequency=5.397e-02	junction_possible_overlap_registers=227	key=CP009273__2049624__-1__CP009273__2050703__1__10____251__251__0__0	max_left=223	max_left_minus=223	max_left_plus=92	max_min_left=106	max_min_left_minus=106	max_min_left_plus=92	max_min_right=46	max_min_right_minus=46	max_min_right_plus=0	max_pos_hash_score=454	max_right=146	max_right_minus=135	max_right_plus=146	neg_log10_pos_hash_p_value=7.7	new_junction_coverage=0.07	new_junction_read_count=8	polymorphism_frequency=5.397e-02	pos_hash_score=8	prediction=polymorphism	reject=COVERAGE_EVENNESS_SKEW,FREQUENCY_CUTOFF	side_1_annotate_key=gene	side_1_continuation=0	side_1_coverage=1.35	side_1_overlap=10	side_1_possible_overlap_registers=237	side_1_read_count=155	side_1_redundant=0	side_2_annotate_key=gene	side_2_continuation=0	side_2_coverage=1.20	side_2_overlap=0	side_2_possible_overlap_registers=227	side_2_read_count=132	side_2_redundant=0	total_non_overlap_reads=8
JC	284	.	CP009273	2065939	-1	CP009273	2066687	1	0	alignment_overlap=13	coverage_minus=2	coverage_plus=1	flanking_left=251	flanking_right=251	frequency=2.732e-02	junction_possible_overlap_registers=224	key=CP009273__2065939__-1__CP009273__2066674__1__13____251__251__0__0	max_left=128	max_left_minus=128	max_left_plus=102	max_min_left=0	max_min_left_minus=0	max_min_left_plus=0	max_min_right=110	max_min_right_minus=110	max_min_right_plus=54	max_pos_hash_score=448	max_right=110	max_right_minus=110	max_right_plus=54	neg_log10_pos_hash_p_value=10.3	new_junction_coverage=0.03	new_junction_read_count=3	polymorphism_frequency=2.732e-02	pos_hash_score=3	prediction=polymorphism	reject=COVERAGE_EVENNESS_SKEW,FREQUENCY_CUTOFF	side_1_annotate_key=gene	side_1_continuation=0	side_1_coverage=1.18	side_1_overlap=13	side_1_possible_overlap_registers=237	side_1_read_count=135	side_1_redundant=0	side_2_annotate_key=gene	side_2_continuation=0	side_2_coverage=0.79	side_2_overlap=0	side_2_possible_overlap_registers=224	side_2_read_count=86	side_2_redundant=0	total_non_overlap_reads=3
JC	285	.	CP009273	2066198	-1	CP009273	2067075	1	0	alignment_overlap=8	coverage_minus=2	coverage_plus=2	flanking_left=251	flanking_right=251	frequency=3.992e-02	junction_possible_overlap_registers=229	key=CP009273__2066198__-1__CP009273__2067067__1__8____251__251__0__0	max_left=101	max_left_minus=101	max_left_plus=101	max_min_left=101	max_min_left_minus=90	max_min_left_plus=101	max_min_right=6	max_min_right_minus=6	max_min_right_plus=0	max_pos_hash_score=458	max_right=160	max_right_minus=153	max_right_plus=160	neg_log10_pos_hash_p_value=9.7	new_junction_coverage=0.04	new_junction_read_count=4	polymorphism_frequency=3.992e-02	pos_hash_score=4	prediction=polymorphism	reject=COVERAGE_EVENNESS_SKEW,FREQUENCY_CUTOFF	side_1_annotate_key=gene	side_1_continuation=0	side_1_coverage=0.93	side_1_overlap=8	side_1_possible_overlap_registers=237	side_1_read_count=107	side_1_redundant=0	side_2_annotate_key=gene	side_2_continuation=0	side_2_coverage=0.80	side_2_overlap=0	side_2_possible_overlap_registers=229	side_2_read_count=89	side_2_redundant=0	total_non_overlap_reads=4
JC	286	.	CP009273	2074534	-1	CP009273	2075318	1	0	alignment_overlap=11	coverage_minus=3	coverage_plus=4	flanking_left=251	flanking_right=251	frequency=6.239e-02	junction_possible_overlap_registers=226	key=CP009273__2074534__-1__CP009273__2075307__1__11____251__251__0__0	max_left=215	max_left_minus=215	max_left_plus=97	max_min_left=97	max_min_left_minus=0	max_min_left_plus=97	max_min_right=112	max_min_right_minus=112	max_min_right_plus=0	max_pos_hash_score=452	max_right=143	max_right_minus=112	max_right_plus=143	neg_log10_pos_hash_p_value=9.1	new_junction_coverage=0.06	new_junction_read_count=7	polymorphism_frequency=6.239e-02	pos_hash_score=5	prediction=polymorphism	reject=COVERAGE_EVENNESS_SKEW,FREQUENCY_CUTOFF	side_1_annotate_key=gene	side_1_continuation=0	side_1_coverage=1.05	side_1_overlap=11	side_1_possible_overlap_registers=237	side_1_read_count=121	side_1_redundant=0	side_2_annotate_key=gene	side_2_continuation=0	side_2_coverage=0.87	side_2_overlap=0	side_2_possible_overlap_registers=226	side_2_read_count=95	side_2_redundant=0	total_non_overlap_reads=7
JC	287	.	CP009273	2079448	-1	CP009273	2080139	1	0	alignment_overlap=11	coverage_minus=6	coverage_plus=4	flanking_left=251	flanking_right=251	frequency=9.714e-02	junction_possible_overlap_registers=226	key=CP009273__2079448__-1__CP009273__2080128__1__11____251__251__0__0	max_left=225	max_left_minus=225	max_left_plus=63	max_min_left=91	max_min_left_minus=91	max_min_left_plus=63	max_min_right=68	max_min_right_minus=68	max_min_right_plus=0	max_pos_hash_score=452	max_right=177	max_right_minus=147	max_right_plus=177	neg_log10_pos_hash_p_value=6.9	new_junction_coverage=0.12	new_junction_read_count=13	polymorphism_frequency=9.714e-02	pos_hash_score=10	prediction=polymorphism	reject=COVERAGE_EVENNESS_SKEW,FREQUENCY_CUTOFF	side_1_annotate_key=gene	side_1_continuation=0	side_1_coverage=1.00	side_1_overlap=11	side_1_possible_overlap_registers=237	side_1_read_count=115	side_1_redundant=0	side_2_annotate_key=gene	side_2_continuation=0	side_2_coverage=1.21	side_2_overlap=0	side_2_possible_overlap_registers=226	side_2_read_count=132	side_2_redundant=0	total_non_overlap_reads=10
JC	288	.	CP009273	2085282	-1	CP009273	2086460	1	0	alignment_overlap=11	coverage_minus=1	coverage_plus=3	flanking_left=251	flanking_right=251	frequency=4.168e-02	junction_possible_overlap_registers=226	key=CP009273__2085282__-1__CP009273__2086449__1__11____251__251__0__0	max_left=187	max_left_minus=126	max_left_plus=187	max_min_left=108	max_min_left_minus=0	max_min_left_plus=108	max_min_right=113	max_min_right_minus=113	max_min_right_plus=53	max_pos_hash_score=452	max_right=132	max_right_minus=113	max_right_plus=132	neg_log10_pos_hash_p_value=10.3	new_junction_coverage=0.04	new_junction_read_count=4	polymorphism_frequency=4.168e-02	pos_hash_score=3	prediction=polymorphism	reject=COVERAGE_EVENNESS_SKEW,FREQUENCY_CUTOFF	side_1_annotate_key=gene	side_1_continuation=0	side_1_coverage=0.77	side_1_overlap=11	side_1_possible_overlap_registers=237	side_1_read_count=88	side_1_redundant=0	side_2_annotate_key=gene	side_2_continuation=0	side_2_coverage=0.91	side_2_overlap=0	side_2_possible_overlap_registers=226	side_2_read_count=100	side_2_redundant=0	total_non_overlap_reads=4
JC	289	.	CP009273	2089146	-1	CP009273	2090016	1	0	alignment_overlap=9	coverage_minus=4	coverage_plus=2	flanking_left=251	flanking_right=251	frequency=5.929e-02	junction_possible_overlap_registers=228	key=CP009273__2089146__-1__CP009273__2090007__1__9____251__251__0__0	max_left=117	max_left_minus=117	max_left_plus=104	max_min_left=0	max_min_left_minus=0	max_min_left_plus=0	max_min_right=92	max_min_right_minus=32	max_min_right_plus=92	max_pos_hash_score=456	max_right=92	max_right_minus=32	max_right_plus=92	neg_log10_pos_hash_p_value=8.6	new_junction_coverage=0.06	new_junction_read_count=7	polymorphism_frequency=5.929e-02	pos_hash_score=6	prediction=polymorphism	reject=COVERAGE_EVENNESS_SKEW,FREQUENCY_CUTOFF	side_1_annotate_key=gene	side_1_continuation=0	side_1_coverage=1.12	side_1_overlap=9	side_1_possible_overlap_registers=237	side_1_read_count=128	side_1_redundant=0	side_2_annotate_key=gene	side_2_continuation=0	side_2_coverage=0.90	side_2_overlap=0	side_2_possible_overlap_registers=228	side_2_read_count=99	side_2_redundant=0	total_non_overlap_reads=6
JC	290	.	CP009273	2090016	-1	CP009273	2090577	1	0	alignment_overlap=12	coverage_minus=1	coverage_plus=3	flanking_left=251	flanking_right=251	frequency=5.802e-02	junction_possible_overlap_registers=225	key=CP009273__2090016__-1__CP009273__2090565__1__12____251__251__0__0	max_left=117	max_left_minus=86	max_left_plus=117	max_min_left=0	max_min_left_minus=0	max_min_left_plus=0	max_min_right=106	max_min_right_minus=15	max_min_right_plus=106	max_pos_hash_score=450	max_right=106	max_right_minus=15	max_right_plus=106	neg_log10_pos_hash_p_value=9.6	new_junction_coverage=0.06	new_junction_read_count=6	polymorphism_frequency=5.802e-02	pos_hash_score=4	prediction=polymorphism	reject=COVERAGE_EVENNESS_SKEW,FREQUENCY_CUTOFF	side_1_annotate_key=gene	side_1_continuation=0	side_1_coverage=0.89	side_1_overlap=12	side_1_possible_overlap_registers=237	side_1_read_count=102	side_1_redundant=0	side_2_annotate_key=gene	side_2_continuation=0	side_2_coverage=0.90	side_2_overlap=0	side_2_possible_overlap_registers=225	side_2_read_count=98	side_2_redundant=0	total_non_overlap_reads=4
JC	291	.	CP009273	2109117	-1	CP009273	2110373	1	0	alignment_overlap=11	coverage_minus=2	coverage_plus=2	flanking_left=251	flanking_right=251	frequency=3.829e-02	junction_possible_overlap_registers=226	key=CP009273__2109117__-1__CP009273__2110362__1__11____251__251__0__0	max_left=223	max_left_minus=223	max_left_plus=182	max_min_left=63	max_min_left_minus=63	max_min_left_plus=54	max_min_right=56	max_min_right_minus=17	max_min_right_plus=56	max_pos_hash_score=452	max_right=186	max_right_minus=176	max_right_plus=186	neg_log10_pos_hash_p_value=9.6	new_junction_coverage=0.04	new_junction_read_count=4	polymorphism_frequency=3.829e-02	pos_hash_score=4	prediction=polymorphism	reject=COVERAGE_EVENNESS_SKEW,FREQUENCY_CUTOFF	side_1_annotate_key=gene	side_1_continuation=0	side_1_coverage=0.95	side_1_overlap=11	side_1_possible_overlap_registers=237	side_1_read_count=109	side_1_redundant=0	side_2_annotate_key=gene	side_2_continuation=0	side_2_coverage=0.89	side_2_overlap=0	side_2_possible_overlap_registers=226	side_2_read_count=97	side_2_redundant=0	total_non_overlap_reads=4
JC	292	.	CP009273	2112941	-1	CP009273	2113790	1	0	alignment_overlap=9	coverage_minus=3	coverage_plus=3	flanking_left=251	flanking_right=251	frequency=6.093e-02	junction_possible_overlap_registers=228	key=CP009273__2112941__-1__CP009273__2113781__1__9____251__251__0__0	max_left=53	max_left_minus=53	max_left_plus=39	max_min_left=39	max_min_left_minus=36	max_min_left_plus=39	max_min_right=32	max_min_right_minus=32	max_min_right_plus=0	max_pos_hash_score=456	max_right=149	max_right_minus=148	max_right_plus=149	neg_log10_pos_hash_p_value=9.7	new_junction_coverage=0.07	new_junction_read_count=8	polymorphism_frequency=6.093e-02	pos_hash_score=4	prediction=polymorphism	reject=COVERAGE_EVENNESS_SKEW,FREQUENCY_CUTOFF	side_1_annotate_key=gene	side_1_continuation=0	side_1_coverage=1.01	side_1_overlap=9	side_1_possible_overlap_registers=237	side_1_read_count=116	side_1_redundant=0	side_2_annotate_key=gene	side_2_continuation=0	side_2_coverage=1.22	side_2_overlap=0	side_2_possible_overlap_registers=228	side_2_read_count=135	side_2_redundant=0	total_non_overlap_reads=6
JC	293	.	CP009273	2112944	-1	CP009273	2113551	1	0	alignment_overlap=12	coverage_minus=4	coverage_plus=2	flanking_left=251	flanking_right=251	frequency=8.355e-02	junction_possible_overlap_registers=225	key=CP009273__2112944__-1__CP009273__2113539__1__12____251__251__0__0	max_left=159	max_left_minus=134	max_left_plus=159	max_min_left=88	max_min_left_minus=88	max_min_left_plus=26	max_min_right=105	max_min_right_minus=105	max_min_right_plus=80	max_pos_hash_score=450	max_right=185	max_right_minus=109	max_right_plus=185	neg_log10_pos_hash_p_value=8.5	new_junction_coverage=0.08	new_junction_read_count=9	polymorphism_frequency=8.355e-02	pos_hash_score=6	prediction=polymorphism	reject=COVERAGE_EVENNESS_SKEW,FREQUENCY_CUTOFF	side_1_annotate_key=gene	side_1_continuation=0	side_1_coverage=0.96	side_1_overlap=12	side_1_possible_overlap_registers=237	side_1_read_count=110	side_1_redundant=0	side_2_annotate_key=gene	side_2_continuation=0	side_2_coverage=0.85	side_2_overlap=0	side_2_possible_overlap_registers=225	side_2_read_count=93	side_2_redundant=0	total_non_overlap_reads=6
JC	294	.	CP009273	2152019	-1	CP009273	2152860	1	0	alignment_overlap=11	coverage_minus=2	coverage_plus=3	flanking_left=251	flanking_right=251	frequency=6.575e-02	junction_possible_overlap_registers=226	key=CP009273__2152019__-1__CP009273__2152849__1__11____251__251__0__0	max_left=102	max_left_minus=102	max_left_plus=102	max_min_left=102	max_min_left_minus=0	max_min_left_plus=102	max_min_right=7	max_min_right_minus=7	max_min_right_plus=0	max_pos_hash_score=452	max_right=105	max_right_minus=7	max_right_plus=105	neg_log10_pos_hash_p_value=9.1	new_junction_coverage=0.05	new_junction_read_count=6	polymorphism_frequency=6.575e-02	pos_hash_score=5	prediction=polymorphism	reject=COVERAGE_EVENNESS_SKEW,FREQUENCY_CUTOFF	side_1_annotate_key=gene	side_1_continuation=0	side_1_coverage=0.65	side_1_overlap=11	side_1_possible_overlap_registers=237	side_1_read_count=75	side_1_redundant=0	side_2_annotate_key=gene	side_2_continuation=0	side_2_coverage=0.90	side_2_overlap=0	side_2_possible_overlap_registers=226	side_2_read_count=99	side_2_redundant=0	total_non_overlap_reads=5
JC	295	.	CP009273	2153758	-1	CP009273	2154902	1	0	alignment_overlap=13	coverage_minus=1	coverage_plus=4	flanking_left=251	flanking_right=251	frequency=4.226e-02	junction_possible_overlap_registers=224	key=CP009273__2153758__-1__CP009273__2154889__1__13____251__251__0__0	max_left=91	max_left_minus=53	max_left_plus=91	max_min_left=91	max_min_left_minus=53	max_min_left_plus=91	max_min_right=0	max_min_right_minus=0	max_min_right_plus=0	max_pos_hash_score=448	max_right=229	max_right_minus=184	max_right_plus=229	neg_log10_pos_hash_p_value=9.6	new_junction_coverage=0.05	new_junction_read_count=5	polymorphism_frequency=4.226e-02	pos_hash_score=4	prediction=polymorphism	reject=COVERAGE_EVENNESS_SKEW,FREQUENCY_CUTOFF	side_1_annotate_key=gene	side_1_continuation=0	side_1_coverage=1.17	side_1_overlap=13	side_1_possible_overlap_registers=237	side_1_read_count=134	side_1_redundant=0	side_2_annotate_key=gene	side_2_continuation=0	side_2_coverage=0.92	side_2_overlap=0	side_2_possible_overlap_registers=224	side_2_read_count=100	side_2_redundant=0	total_non_overlap_reads=5
JC	296	.	CP009273	2177251	-1	CP009273	2178133	1	0	alignment_overlap=9	coverage_minus=4	coverage_plus=3	flanking_left=251	flanking_right=251	frequency=6.789e-02	junction_possible_overlap_registers=228	key=CP009273__2177251__-1__CP009273__2178124__1__9____251__251__0__0	max_left=170	max_left_minus=170	max_left_plus=60	max_min_left=60	max_min_left_minus=60	max_min_left_plus=60	max_min_right=85	max_min_right_minus=85	max_min_right_plus=0	max_pos_hash_score=456	max_right=161	max_right_minus=127	max_right_plus=161	neg_log10_pos_hash_p_value=8.1	new_junction_coverage=0.06	new_junction_read_count=7	polymorphism_frequency=6.789e-02	pos_hash_score=7	prediction=polymorphism	reject=COVERAGE_EVENNESS_SKEW,FREQUENCY_CUTOFF	side_1_annotate_key=gene	side_1_continuation=0	side_1_coverage=0.87	side_1_overlap=9	side_1_possible_overlap_registers=237	side_1_read_count=100	side_1_redundant=0	side_2_annotate_key=gene	side_2_continuation=0	side_2_coverage=0.87	side_2_overlap=0	side_2_possible_overlap_registers=228	side_2_read_count=96	side_2_redundant=0	total_non_overlap_reads=7
JC	297	.	CP009273	2202943	-1	CP009273	2203841	1	0	alignment_overlap=11	coverage_minus=4	coverage_plus=2	flanking_left=251	flanking_right=251	frequency=5.889e-02	junction_possible_overlap_registers=226	key=CP009273__2202943__-1__CP009273__2203830__1__11____251__251__0__0	max_left=191	max_left_minus=191	max_left_plus=2	max_min_left=72	max_min_left_minus=72	max_min_left_plus=2	max_min_right=109	max_min_right_minus=109	max_min_right_plus=0	max_pos_hash_score=452	max_right=168	max_right_minus=168	max_right_plus=155	neg_log10_pos_hash_p_value=8.5	new_junction_coverage=0.05	new_junction_read_count=6	polymorphism_frequency=5.889e-02	pos_hash_score=6	prediction=polymorphism	reject=COVERAGE_EVENNESS_SKEW,FREQUENCY_CUTOFF	side_1_annotate_key=gene	side_1_continuation=0	side_1_coverage=0.98	side_1_overlap=11	side_1_possible_overlap_registers=237	side_1_read_count=113	side_1_redundant=0	side_2_annotate_key=gene	side_2_continuation=0	side_2_coverage=0.77	side_2_overlap=0	side_2_possible_overlap_registers=226	side_2_read_count=84	side_2_redundant=0	total_non_overlap_reads=6
JC	298	.	CP009273	2206943	-1	CP009273	2207742	1	0	alignment_overlap=12	coverage_minus=2	coverage_plus=1	flanking_left=251	flanking_right=251	frequency=3.741e-02	junction_possible_overlap_registers=225	key=CP009273__2206943__-1__CP009273__2207730__1__12____251__251__0__0	max_left=225	max_left_minus=115	max_left_plus=225	max_min_left=0	max_min_left_minus=0	max_min_left_plus=0	max_min_right=58	max_min_right_minus=58	max_min_right_plus=14	max_pos_hash_score=450	max_right=58	max_right_minus=58	max_right_plus=14	neg_log10_pos_hash_p_value=10.3	new_junction_coverage=0.03	new_junction_read_count=3	polymorphism_frequency=3.741e-02	pos_hash_score=3	prediction=polymorphism	reject=COVERAGE_EVENNESS_SKEW,FREQUENCY_CUTOFF	side_1_annotate_key=gene	side_1_continuation=0	side_1_coverage=0.62	side_1_overlap=12	side_1_possible_overlap_registers=237	side_1_read_count=71	side_1_redundant=0	side_2_annotate_key=gene	side_2_continuation=0	side_2_coverage=0.80	side_2_overlap=0	side_2_possible_overlap_registers=225	side_2_read_count=87	side_2_redundant=0	total_non_overlap_reads=3
JC	299	.	CP009273	2224717	-1	CP009273	2225969	1	0	alignment_overlap=10	coverage_minus=3	coverage_plus=1	flanking_left=251	flanking_right=251	frequency=3.326e-02	junction_possible_overlap_registers=227	key=CP009273__2224717__-1__CP009273__2225959__1__10____251__251__0__0	max_left=225	max_left_minus=225	max_left_plus=73	max_min_left=73	max_min_left_minus=46	max_min_left_plus=73	max_min_right=15	max_min_right_minus=15	max_min_right_plus=0	max_pos_hash_score=454	max_right=168	max_right_minus=97	max_right_plus=168	neg_log10_pos_hash_p_value=9.7	new_junction_coverage=0.04	new_junction_read_count=4	polymorphism_frequency=3.326e-02	pos_hash_score=4	prediction=polymorphism	reject=COVERAGE_EVENNESS_SKEW,FREQUENCY_CUTOFF	side_1_annotate_key=gene	side_1_continuation=0	side_1_coverage=0.92	side_1_overlap=10	side_1_possible_overlap_registers=237	side_1_read_count=106	side_1_redundant=0	side_2_annotate_key=gene	side_2_continuation=0	side_2_coverage=1.19	side_2_overlap=0	side_2_possible_overlap_registers=227	side_2_read_count=131	side_2_redundant=0	total_non_overlap_reads=4
JC	300	.	CP009273	2236634	-1	CP009273	2237588	1	0	alignment_overlap=10	coverage_minus=3	coverage_plus=3	flanking_left=251	flanking_right=251	frequency=5.171e-02	junction_possible_overlap_registers=227	key=CP009273__2236634__-1__CP009273__2237578__1__10____251__251__0__0	max_left=125	max_left_minus=125	max_left_plus=124	max_min_left=28	max_min_left_minus=0	max_min_left_plus=28	max_min_right=111	max_min_right_minus=111	max_min_right_plus=111	max_pos_hash_score=454	max_right=123	max_right_minus=111	max_right_plus=123	neg_log10_pos_hash_p_value=8.6	new_junction_coverage=0.05	new_junction_read_count=6	polymorphism_frequency=5.171e-02	pos_hash_score=6	prediction=polymorphism	reject=COVERAGE_EVENNESS_SKEW,FREQUENCY_CUTOFF	side_1_annotate_key=gene	side_1_continuation=0	side_1_coverage=1.02	side_1_overlap=10	side_1_possible_overlap_registers=237	side_1_read_count=117	side_1_redundant=0	side_2_annotate_key=gene	side_2_continuation=0	side_2_coverage=0.98	side_2_overlap=0	side_2_possible_overlap_registers=227	side_2_read_count=108	side_2_redundant=0	total_non_overlap_reads=6
JC	301	.	CP009273	2238508	-1	CP009273	2239127	1	0	alignment_overlap=12	coverage_minus=3	coverage_plus=1	flanking_left=251	flanking_right=251	frequency=3.820e-02	junction_possible_overlap_registers=225	key=CP009273__2238508__-1__CP009273__2239115__1__12____251__251__0__0	max_left=216	max_left_minus=216	max_left_plus=76	max_min_left=76	max_min_left_minus=0	max_min_left_plus=76	max_min_right=114	max_min_right_minus=114	max_min_right_plus=0	max_pos_hash_score=450	max_right=114	max_right_minus=114	max_right_plus=103	neg_log10_pos_hash_p_value=9.6	new_junction_coverage=0.04	new_junction_read_count=4	polymorphism_frequency=3.820e-02	pos_hash_score=4	prediction=polymorphism	reject=COVERAGE_EVENNESS_SKEW,FREQUENCY_CUTOFF	side_1_annotate_key=gene	side_1_continuation=0	side_1_coverage=0.96	side_1_overlap=12	side_1_possible_overlap_registers=237	side_1_read_count=110	side_1_redundant=0	side_2_annotate_key=gene	side_2_continuation=0	side_2_coverage=0.89	side_2_overlap=0	side_2_possible_overlap_registers=225	side_2_read_count=97	side_2_redundant=0	total_non_overlap_reads=4
JC	302	.	CP009273	2241649	-1	CP009273	2242615	1	0	alignment_overlap=12	coverage_minus=2	coverage_plus=2	flanking_left=251	flanking_right=251	frequency=2.866e-02	junction_possible_overlap_registers=225	key=CP009273__2241649__-1__CP009273__2242603__1__12____251__251__0__0	max_left=139	max_left_minus=139	max_left_plus=12	max_min_left=12	max_min_left_minus=0	max_min_left_plus=12	max_min_right=54	max_min_right_minus=54	max_min_right_plus=0	max_pos_hash_score=450	max_right=54	max_right_minus=54	max_right_plus=54	neg_log10_pos_hash_p_value=9.6	new_junction_coverage=0.04	new_junction_read_count=4	polymorphism_frequency=2.866e-02	pos_hash_score=4	prediction=polymorphism	reject=COVERAGE_EVENNESS_SKEW,FREQUENCY_CUTOFF	side_1_annotate_key=gene	side_1_continuation=0	side_1_coverage=1.00	side_1_overlap=12	side_1_possible_overlap_registers=237	side_1_read_count=115	side_1_redundant=0	side_2_annotate_key=gene	side_2_continuation=0	side_2_coverage=1.49	side_2_overlap=0	side_2_possible_overlap_registers=225	side_2_read_count=162	side_2_redundant=0	total_non_overlap_reads=4
JC	303	.	CP009273	2247961	-1	CP009273	2248730	1	0	alignment_overlap=9	coverage_minus=5	coverage_plus=4	flanking_left=251	flanking_right=251	frequency=6.839e-02	junction_possible_overlap_registers=228	key=CP009273__2247961__-1__CP009273__2248721__1__9____251__251__0__0	max_left=217	max_left_minus=84	max_left_plus=217	max_min_left=73	max_min_left_minus=64	max_min_left_plus=73	max_min_right=16	max_min_right_minus=1	max_min_right_plus=16	max_pos_hash_score=456	max_right=239	max_right_minus=125	max_right_plus=239	neg_log10_pos_hash_p_value=7.7	new_junction_coverage=0.08	new_junction_read_count=9	polymorphism_frequency=6.839e-02	pos_hash_score=8	prediction=polymorphism	reject=COVERAGE_EVENNESS_SKEW,FREQUENCY_CUTOFF	side_1_annotate_key=gene	side_1_continuation=0	side_1_coverage=1.10	side_1_overlap=9	side_1_possible_overlap_registers=237	side_1_read_count=126	side_1_redundant=0	side_2_annotate_key=gene	side_2_continuation=0	side_2_coverage=1.12	side_2_overlap=0	side_2_possible_overlap_registers=228	side_2_read_count=124	side_2_redundant=0	total_non_overlap_reads=9
JC	304	.	CP009273	2255098	-1	CP009273	2255678	1	0	alignment_overlap=11	coverage_minus=5	coverage_plus=5	flanking_left=251	flanking_right=251	frequency=8.738e-02	junction_possible_overlap_registers=226	key=CP009273__2255098__-1__CP009273__2255667__1__11____251__251__0__0	max_left=221	max_left_minus=221	max_left_plus=67	max_min_left=55	max_min_left_minus=15	max_min_left_plus=55	max_min_right=100	max_min_right_minus=100	max_min_right_plus=51	max_pos_hash_score=452	max_right=186	max_right_minus=100	max_right_plus=186	neg_log10_pos_hash_p_value=6.9	new_junction_coverage=0.09	new_junction_read_count=10	polymorphism_frequency=8.738e-02	pos_hash_score=10	prediction=polymorphism	reject=COVERAGE_EVENNESS_SKEW,FREQUENCY_CUTOFF	side_1_annotate_key=gene	side_1_continuation=0	side_1_coverage=0.96	side_1_overlap=11	side_1_possible_overlap_registers=237	side_1_read_count=110	side_1_redundant=0	side_2_annotate_key=gene	side_2_continuation=0	side_2_coverage=0.95	side_2_overlap=0	side_2_possible_overlap_registers=226	side_2_read_count=104	side_2_redundant=0	total_non_overlap_reads=10
JC	305	.	CP009273	2267536	-1	CP009273	2268631	1	0	alignment_overlap=11	coverage_minus=6	coverage_plus=6	flanking_left=251	flanking_right=251	frequency=1.240e-01	junction_possible_overlap_registers=226	key=CP009273__2267536__-1__CP009273__2268620__1__11____251__251__0__0	max_left=165	max_left_minus=165	max_left_plus=159	max_min_left=43	max_min_left_minus=0	max_min_left_plus=43	max_min_right=68	max_min_right_minus=68	max_min_right_plus=68	max_pos_hash_score=452	max_right=96	max_right_minus=68	max_right_plus=96	neg_log10_pos_hash_p_value=6.9	new_junction_coverage=0.13	new_junction_read_count=14	polymorphism_frequency=1.240e-01	pos_hash_score=10	prediction=polymorphism	reject=COVERAGE_EVENNESS_SKEW,FREQUENCY_CUTOFF	side_1_annotate_key=gene	side_1_continuation=0	side_1_coverage=0.80	side_1_overlap=11	side_1_possible_overlap_registers=237	side_1_read_count=92	side_1_redundant=0	side_2_annotate_key=gene	side_2_continuation=0	side_2_coverage=1.01	side_2_overlap=0	side_2_possible_overlap_registers=226	side_2_read_count=110	side_2_redundant=0	total_non_overlap_reads=12
JC	306	.	CP009273	2278551	-1	CP009273	2279428	1	0	alignment_overlap=11	coverage_minus=4	coverage_plus=3	flanking_left=251	flanking_right=251	frequency=6.215e-02	junction_possible_overlap_registers=226	key=CP009273__2278551__-1__CP009273__2279417__1__11____251__251__0__0	max_left=155	max_left_minus=155	max_left_plus=91	max_min_left=17	max_min_left_minus=0	max_min_left_plus=17	max_min_right=44	max_min_right_minus=44	max_min_right_plus=44	max_pos_hash_score=452	max_right=237	max_right_minus=44	max_right_plus=237	neg_log10_pos_hash_p_value=8.1	new_junction_coverage=0.06	new_junction_read_count=7	polymorphism_frequency=6.215e-02	pos_hash_score=7	prediction=polymorphism	reject=COVERAGE_EVENNESS_SKEW,FREQUENCY_CUTOFF	side_1_annotate_key=gene	side_1_continuation=0	side_1_coverage=1.08	side_1_overlap=11	side_1_possible_overlap_registers=237	side_1_read_count=124	side_1_redundant=0	side_2_annotate_key=gene	side_2_continuation=0	side_2_coverage=0.85	side_2_overlap=0	side_2_possible_overlap_registers=226	side_2_read_count=93	side_2_redundant=0	total_non_overlap_reads=7
JC	307	.	CP009273	2284453	-1	CP009273	2285526	1	0	alignment_overlap=7	coverage_minus=2	coverage_plus=1	flanking_left=251	flanking_right=251	frequency=2.711e-02	junction_possible_overlap_registers=230	key=CP009273__2284453__-1__CP009273__2285519__1__7____251__251__0__0	max_left=242	max_left_minus=242	max_left_plus=84	max_min_left=0	max_min_left_minus=0	max_min_left_plus=0	max_min_right=42	max_min_right_minus=42	max_min_right_plus=42	max_pos_hash_score=460	max_right=42	max_right_minus=42	max_right_plus=42	neg_log10_pos_hash_p_value=10.4	new_junction_coverage=0.03	new_junction_read_count=3	polymorphism_frequency=2.711e-02	pos_hash_score=3	prediction=polymorphism	reject=COVERAGE_EVENNESS_SKEW,FREQUENCY_CUTOFF	side_1_annotate_key=gene	side_1_continuation=0	side_1_coverage=1.09	side_1_overlap=7	side_1_possible_overlap_registers=237	side_1_read_count=125	side_1_redundant=0	side_2_annotate_key=gene	side_2_continuation=0	side_2_coverage=0.84	side_2_overlap=0	side_2_possible_overlap_registers=230	side_2_read_count=94	side_2_redundant=0	total_non_overlap_reads=3
JC	308	.	CP009273	2288804	-1	CP009273	2290119	1	0	alignment_overlap=10	coverage_minus=2	coverage_plus=2	flanking_left=251	flanking_right=251	frequency=3.588e-02	junction_possible_overlap_registers=227	key=CP009273__2288804__-1__CP009273__2290109__1__10____251__251__0__0	max_left=49	max_left_minus=49	max_left_plus=49	max_min_left=49	max_min_left_minus=49	max_min_left_plus=49	max_min_right=0	max_min_right_minus=0	max_min_right_plus=0	max_pos_hash_score=454	max_right=114	max_right_minus=114	max_right_plus=114	neg_log10_pos_hash_p_value=9.7	new_junction_coverage=0.04	new_junction_read_count=4	polymorphism_frequency=3.588e-02	pos_hash_score=4	prediction=polymorphism	reject=COVERAGE_EVENNESS_SKEW,FREQUENCY_CUTOFF	side_1_annotate_key=gene	side_1_continuation=0	side_1_coverage=1.04	side_1_overlap=10	side_1_possible_overlap_registers=237	side_1_read_count=119	side_1_redundant=0	side_2_annotate_key=gene	side_2_continuation=0	side_2_coverage=0.92	side_2_overlap=0	side_2_possible_overlap_registers=227	side_2_read_count=101	side_2_redundant=0	total_non_overlap_reads=4
JC	309	.	CP009273	2294620	-1	CP009273	2295714	1	0	alignment_overlap=8	coverage_minus=2	coverage_plus=2	flanking_left=251	flanking_right=251	frequency=4.224e-02	junction_possible_overlap_registers=229	key=CP009273__2294620__-1__CP009273__2295706__1__8____251__251__0__0	max_left=234	max_left_minus=234	max_left_plus=112	max_min_left=112	max_min_left_minus=0	max_min_left_plus=112	max_min_right=23	max_min_right_minus=23	max_min_right_plus=0	max_pos_hash_score=458	max_right=141	max_right_minus=23	max_right_plus=141	neg_log10_pos_hash_p_value=9.7	new_junction_coverage=0.04	new_junction_read_count=4	polymorphism_frequency=4.224e-02	pos_hash_score=4	prediction=polymorphism	reject=COVERAGE_EVENNESS_SKEW,FREQUENCY_CUTOFF	side_1_annotate_key=gene	side_1_continuation=0	side_1_coverage=0.93	side_1_overlap=8	side_1_possible_overlap_registers=237	side_1_read_count=107	side_1_redundant=0	side_2_annotate_key=gene	side_2_continuation=0	side_2_coverage=0.70	side_2_overlap=0	side_2_possible_overlap_registers=229	side_2_read_count=78	side_2_redundant=0	total_non_overlap_reads=4
JC	310	.	CP009273	2310017	-1	CP009273	2311171	1	0	alignment_overlap=3	coverage_minus=1	coverage_plus=2	flanking_left=251	flanking_right=251	frequency=2.376e-02	junction_possible_overlap_registers=234	key=CP009273__2310017__-1__CP009273__2311168__1__3____251__251__0__0	max_left=128	max_left_minus=128	max_left_plus=128	max_min_left=31	max_min_left_minus=0	max_min_left_plus=31	max_min_right=109	max_min_right_minus=109	max_min_right_plus=109	max_pos_hash_score=468	max_right=173	max_right_minus=109	max_right_plus=173	neg_log10_pos_hash_p_value=10.5	new_junction_coverage=0.03	new_junction_read_count=3	polymorphism_frequency=2.376e-02	pos_hash_score=3	prediction=polymorphism	reject=COVERAGE_EVENNESS_SKEW,FREQUENCY_CUTOFF	side_1_annotate_key=gene	side_1_continuation=0	side_1_coverage=1.00	side_1_overlap=3	side_1_possible_overlap_registers=237	side_1_read_count=115	side_1_redundant=0	side_2_annotate_key=gene	side_2_continuation=0	side_2_coverage=1.17	side_2_overlap=0	side_2_possible_overlap_registers=234	side_2_read_count=133	side_2_redundant=0	total_non_overlap_reads=3
JC	311	.	CP009273	2314944	-1	CP009273	2315619	1	0	alignment_overlap=9	coverage_minus=2	coverage_plus=1	flanking_left=251	flanking_right=251	frequency=2.020e-02	junction_possible_overlap_registers=228	key=CP009273__2314944__-1__CP009273__2315610__1__9____251__251__0__0	max_left=44	max_left_minus=44	max_left_plus=16	max_min_left=31	max_min_left_minus=31	max_min_left_plus=16	max_min_right=42	max_min_right_minus=42	max_min_right_plus=0	max_pos_hash_score=456	max_right=77	max_right_minus=77	max_right_plus=77	neg_log10_pos_hash_p_value=10.4	new_junction_coverage=0.03	new_junction_read_count=3	polymorphism_frequency=2.020e-02	pos_hash_score=3	prediction=polymorphism	reject=COVERAGE_EVENNESS_SKEW,FREQUENCY_CUTOFF	side_1_annotate_key=gene	side_1_continuation=0	side_1_coverage=1.38	side_1_overlap=9	side_1_possible_overlap_registers=237	side_1_read_count=158	side_1_redundant=0	side_2_annotate_key=gene	side_2_continuation=0	side_2_coverage=1.26	side_2_overlap=0	side_2_possible_overlap_registers=228	side_2_read_count=139	side_2_redundant=0	total_non_overlap_reads=3
JC	312	.	CP009273	2328833	-1	CP009273	2329740	1	0	alignment_overlap=8	coverage_minus=1	coverage_plus=2	flanking_left=251	flanking_right=251	frequency=4.151e-02	junction_possible_overlap_registers=229	key=CP009273__2328833__-1__CP009273__2329732__1__8____251__251__0__0	max_left=100	max_left_minus=100	max_left_plus=36	max_min_left=36	max_min_left_minus=0	max_min_left_plus=36	max_min_right=98	max_min_right_minus=98	max_min_right_plus=0	max_pos_hash_score=458	max_right=98	max_right_minus=98	max_right_plus=98	neg_log10_pos_hash_p_value=10.4	new_junction_coverage=0.05	new_junction_read_count=5	polymorphism_frequency=4.151e-02	pos_hash_score=3	prediction=polymorphism	reject=COVERAGE_EVENNESS_SKEW,FREQUENCY_CUTOFF	side_1_annotate_key=gene	side_1_continuation=0	side_1_coverage=1.06	side_1_overlap=8	side_1_possible_overlap_registers=237	side_1_read_count=122	side_1_redundant=0	side_2_annotate_key=gene	side_2_continuation=0	side_2_coverage=1.02	side_2_overlap=0	side_2_possible_overlap_registers=229	side_2_read_count=113	side_2_redundant=0	total_non_overlap_reads=3
JC	313	.	CP009273	2332963	-1	CP009273	2333980	1	0	alignment_overlap=9	coverage_minus=2	coverage_plus=1	flanking_left=251	flanking_right=251	frequency=2.592e-02	junction_possible_overlap_registers=228	key=CP009273__2332963__-1__CP009273__2333971__1__9____251__251__0__0	max_left=241	max_left_minus=241	max_left_plus=149	max_min_left=64	max_min_left_minus=64	max_min_left_plus=0	max_min_right=88	max_min_right_minus=1	max_min_right_plus=88	max_pos_hash_score=456	max_right=178	max_right_minus=178	max_right_plus=88	neg_log10_pos_hash_p_value=10.4	new_junction_coverage=0.03	new_junction_read_count=3	polymorphism_frequency=2.592e-02	pos_hash_score=3	prediction=polymorphism	reject=COVERAGE_EVENNESS_SKEW,FREQUENCY_CUTOFF	side_1_annotate_key=gene	side_1_continuation=0	side_1_coverage=1.27	side_1_overlap=9	side_1_possible_overlap_registers=237	side_1_read_count=146	side_1_redundant=0	side_2_annotate_key=gene	side_2_continuation=0	side_2_coverage=0.77	side_2_overlap=0	side_2_possible_overlap_registers=228	side_2_read_count=85	side_2_redundant=0	total_non_overlap_reads=3
JC	314	.	CP009273	2351169	-1	CP009273	2351353	1	0	alignment_overlap=25	coverage_minus=1	coverage_plus=2	flanking_left=251	flanking_right=251	frequency=3.513e-02	junction_possible_overlap_registers=212	key=CP009273__2351169__-1__CP009273__2351328__1__25____251__251__0__0	max_left=160	max_left_minus=138	max_left_plus=160	max_min_left=34	max_min_left_minus=0	max_min_left_plus=34	max_min_right=88	max_min_right_minus=88	max_min_right_plus=65	max_pos_hash_score=424	max_right=95	max_right_minus=88	max_right_plus=95	neg_log10_pos_hash_p_value=9.9	new_junction_coverage=0.04	new_junction_read_count=4	polymorphism_frequency=3.513e-02	pos_hash_score=3	prediction=polymorphism	reject=COVERAGE_EVENNESS_SKEW,FREQUENCY_CUTOFF	side_1_annotate_key=gene	side_1_continuation=0	side_1_coverage=1.10	side_1_overlap=25	side_1_possible_overlap_registers=237	side_1_read_count=126	side_1_redundant=0	side_2_annotate_key=gene	side_2_continuation=0	side_2_coverage=1.04	side_2_overlap=0	side_2_possible_overlap_registers=212	side_2_read_count=107	side_2_redundant=0	total_non_overlap_reads=3
JC	315	.	CP009273	2366946	-1	CP009273	2367749	1	0	alignment_overlap=10	coverage_minus=2	coverage_plus=2	flanking_left=251	flanking_right=251	frequency=4.142e-02	junction_possible_overlap_registers=227	key=CP009273__2366946__-1__CP009273__2367739__1__10____251__251__0__0	max_left=157	max_left_minus=157	max_left_plus=157	max_min_left=0	max_min_left_minus=0	max_min_left_plus=0	max_min_right=61	max_min_right_minus=60	max_min_right_plus=61	max_pos_hash_score=454	max_right=61	max_right_minus=60	max_right_plus=61	neg_log10_pos_hash_p_value=9.7	new_junction_coverage=0.04	new_junction_read_count=4	polymorphism_frequency=4.142e-02	pos_hash_score=4	prediction=polymorphism	reject=COVERAGE_EVENNESS_SKEW,FREQUENCY_CUTOFF	side_1_annotate_key=gene	side_1_continuation=0	side_1_coverage=1.00	side_1_overlap=10	side_1_possible_overlap_registers=237	side_1_read_count=115	side_1_redundant=0	side_2_annotate_key=gene	side_2_continuation=0	side_2_coverage=0.68	side_2_overlap=0	side_2_possible_overlap_registers=227	side_2_read_count=75	side_2_redundant=0	total_non_overlap_reads=4
JC	316	.	CP009273	2369619	-1	CP009273	2370579	1	0	alignment_overlap=11	coverage_minus=2	coverage_plus=2	flanking_left=251	flanking_right=251	frequency=7.554e-02	junction_possible_overlap_registers=226	key=CP009273__2369619__-1__CP009273__2370568__1__11____251__251__0__0	max_left=86	max_left_minus=86	max_left_plus=32	max_min_left=86	max_min_left_minus=86	max_min_left_plus=32	max_min_right=0	max_min_right_minus=0	max_min_right_plus=0	max_pos_hash_score=452	max_right=154	max_right_minus=154	max_right_plus=61	neg_log10_pos_hash_p_value=9.6	new_junction_coverage=0.05	new_junction_read_count=5	polymorphism_frequency=7.554e-02	pos_hash_score=4	prediction=polymorphism	reject=COVERAGE_EVENNESS_SKEW,FREQUENCY_CUTOFF	side_1_annotate_key=gene	side_1_continuation=0	side_1_coverage=0.68	side_1_overlap=11	side_1_possible_overlap_registers=237	side_1_read_count=78	side_1_redundant=0	side_2_annotate_key=gene	side_2_continuation=0	side_2_coverage=0.44	side_2_overlap=0	side_2_possible_overlap_registers=226	side_2_read_count=48	side_2_redundant=0	total_non_overlap_reads=4
JC	317	.	CP009273	2371438	-1	CP009273	2372721	1	0	alignment_overlap=12	coverage_minus=2	coverage_plus=1	flanking_left=251	flanking_right=251	frequency=3.488e-02	junction_possible_overlap_registers=225	key=CP009273__2371438__-1__CP009273__2372709__1__12____251__251__0__0	max_left=195	max_left_minus=195	max_left_plus=153	max_min_left=0	max_min_left_minus=0	max_min_left_plus=0	max_min_right=57	max_min_right_minus=56	max_min_right_plus=57	max_pos_hash_score=450	max_right=57	max_right_minus=56	max_right_plus=57	neg_log10_pos_hash_p_value=10.3	new_junction_coverage=0.03	new_junction_read_count=3	polymorphism_frequency=3.488e-02	pos_hash_score=3	prediction=polymorphism	reject=COVERAGE_EVENNESS_SKEW,FREQUENCY_CUTOFF	side_1_annotate_key=gene	side_1_continuation=0	side_1_coverage=0.69	side_1_overlap=12	side_1_possible_overlap_registers=237	side_1_read_count=79	side_1_redundant=0	side_2_annotate_key=gene	side_2_continuation=0	side_2_coverage=0.84	side_2_overlap=0	side_2_possible_overlap_registers=225	side_2_read_count=91	side_2_redundant=0	total_non_overlap_reads=3
JC	318	.	CP009273	2384294	-1	CP009273	2385510	1	0	alignment_overlap=12	coverage_minus=2	coverage_plus=2	flanking_left=251	flanking_right=251	frequency=3.925e-02	junction_possible_overlap_registers=225	key=CP009273__2384294__-1__CP009273__2385498__1__12____251__251__0__0	max_left=185	max_left_minus=185	max_left_plus=185	max_min_left=0	max_min_left_minus=0	max_min_left_plus=0	max_min_right=24	max_min_right_minus=24	max_min_right_plus=24	max_pos_hash_score=450	max_right=24	max_right_minus=24	max_right_plus=24	neg_log10_pos_hash_p_value=9.6	new_junction_coverage=0.04	new_junction_read_count=4	polymorphism_frequency=3.925e-02	pos_hash_score=4	prediction=polymorphism	reject=COVERAGE_EVENNESS_SKEW,FREQUENCY_CUTOFF	side_1_annotate_key=gene	side_1_continuation=0	side_1_coverage=1.06	side_1_overlap=12	side_1_possible_overlap_registers=237	side_1_read_count=122	side_1_redundant=0	side_2_annotate_key=gene	side_2_continuation=0	side_2_coverage=0.73	side_2_overlap=0	side_2_possible_overlap_registers=225	side_2_read_count=80	side_2_redundant=0	total_non_overlap_reads=4
JC	319	.	CP009273	2386726	-1	CP009273	2387855	1	0	alignment_overlap=11	coverage_minus=2	coverage_plus=3	flanking_left=251	flanking_right=251	frequency=5.489e-02	junction_possible_overlap_registers=226	key=CP009273__2386726__-1__CP009273__2387844__1__11____251__251__0__0	max_left=45	max_left_minus=41	max_left_plus=45	max_min_left=45	max_min_left_minus=41	max_min_left_plus=45	max_min_right=0	max_min_right_minus=0	max_min_right_plus=0	max_pos_hash_score=452	max_right=223	max_right_minus=199	max_right_plus=223	neg_log10_pos_hash_p_value=9.1	new_junction_coverage=0.05	new_junction_read_count=6	polymorphism_frequency=5.489e-02	pos_hash_score=5	prediction=polymorphism	reject=COVERAGE_EVENNESS_SKEW,FREQUENCY_CUTOFF	side_1_annotate_key=gene	side_1_continuation=0	side_1_coverage=1.01	side_1_overlap=11	side_1_possible_overlap_registers=237	side_1_read_count=116	side_1_redundant=0	side_2_annotate_key=gene	side_2_continuation=0	side_2_coverage=0.88	side_2_overlap=0	side_2_possible_overlap_registers=226	side_2_read_count=96	side_2_redundant=0	total_non_overlap_reads=5
JC	320	.	CP009273	2393537	-1	CP009273	2394417	1	0	alignment_overlap=8	coverage_minus=1	coverage_plus=3	flanking_left=251	flanking_right=251	frequency=3.840e-02	junction_possible_overlap_registers=229	key=CP009273__2393537__-1__CP009273__2394409__1__8____251__251__0__0	max_left=118	max_left_minus=118	max_left_plus=118	max_min_left=7	max_min_left_minus=0	max_min_left_plus=7	max_min_right=75	max_min_right_minus=75	max_min_right_plus=75	max_pos_hash_score=458	max_right=201	max_right_minus=75	max_right_plus=201	neg_log10_pos_hash_p_value=9.7	new_junction_coverage=0.04	new_junction_read_count=4	polymorphism_frequency=3.840e-02	pos_hash_score=4	prediction=polymorphism	reject=COVERAGE_EVENNESS_SKEW,FREQUENCY_CUTOFF	side_1_annotate_key=gene	side_1_continuation=0	side_1_coverage=0.95	side_1_overlap=8	side_1_possible_overlap_registers=237	side_1_read_count=109	side_1_redundant=0	side_2_annotate_key=gene	side_2_continuation=0	side_2_coverage=0.86	side_2_overlap=0	side_2_possible_overlap_registers=229	side_2_read_count=95	side_2_redundant=0	total_non_overlap_reads=4
JC	321	.	CP009273	2414599	-1	CP009273	2415670	1	0	alignment_overlap=9	coverage_minus=1	coverage_plus=2	flanking_left=251	flanking_right=251	frequency=2.355e-02	junction_possible_overlap_registers=228	key=CP009273__2414599__-1__CP009273__2415661__1__9____251__251__0__0	max_left=75	max_left_minus=75	max_left_plus=75	max_min_left=75	max_min_left_minus=75	max_min_left_plus=75	max_min_right=0	max_min_right_minus=0	max_min_right_plus=0	max_pos_hash_score=456	max_right=123	max_right_minus=123	max_right_plus=123	neg_log10_pos_hash_p_value=10.4	new_junction_coverage=0.03	new_junction_read_count=3	polymorphism_frequency=2.355e-02	pos_hash_score=3	prediction=polymorphism	reject=COVERAGE_EVENNESS_SKEW,FREQUENCY_CUTOFF	side_1_annotate_key=gene	side_1_continuation=0	side_1_coverage=1.19	side_1_overlap=9	side_1_possible_overlap_registers=237	side_1_read_count=137	side_1_redundant=0	side_2_annotate_key=gene	side_2_continuation=0	side_2_coverage=1.06	side_2_overlap=0	side_2_possible_overlap_registers=228	side_2_read_count=117	side_2_redundant=0	total_non_overlap_reads=3
JC	322	.	CP009273	2419712	-1	CP009273	2420716	1	0	alignment_overlap=14	coverage_minus=8	coverage_plus=8	flanking_left=251	flanking_right=251	frequency=1.385e-01	junction_possible_overlap_registers=223	key=CP009273__2419712__-1__CP009273__2420702__1__14____251__251__0__0	max_left=176	max_left_minus=163	max_left_plus=176	max_min_left=96	max_min_left_minus=96	max_min_left_plus=84	max_min_right=100	max_min_right_minus=100	max_min_right_plus=100	max_pos_hash_score=446	max_right=172	max_right_minus=141	max_right_plus=172	neg_log10_pos_hash_p_value=5.5	new_junction_coverage=0.16	new_junction_read_count=17	polymorphism_frequency=1.385e-01	pos_hash_score=14	prediction=polymorphism	reject=COVERAGE_EVENNESS_SKEW,FREQUENCY_CUTOFF	side_1_annotate_key=gene	side_1_continuation=0	side_1_coverage=0.95	side_1_overlap=14	side_1_possible_overlap_registers=237	side_1_read_count=109	side_1_redundant=0	side_2_annotate_key=gene	side_2_continuation=0	side_2_coverage=1.01	side_2_overlap=0	side_2_possible_overlap_registers=223	side_2_read_count=109	side_2_redundant=0	total_non_overlap_reads=16
JC	323	.	CP009273	2432532	-1	CP009273	2433304	1	0	alignment_overlap=8	coverage_minus=3	coverage_plus=2	flanking_left=251	flanking_right=251	frequency=4.805e-02	junction_possible_overlap_registers=229	key=CP009273__2432532__-1__CP009273__2433296__1__8____251__251__0__0	max_left=235	max_left_minus=235	max_left_plus=121	max_min_left=121	max_min_left_minus=44	max_min_left_plus=121	max_min_right=18	max_min_right_minus=18	max_min_right_plus=0	max_pos_hash_score=458	max_right=199	max_right_minus=199	max_right_plus=122	neg_log10_pos_hash_p_value=9.1	new_junction_coverage=0.05	new_junction_read_count=5	polymorphism_frequency=4.805e-02	pos_hash_score=5	prediction=polymorphism	reject=COVERAGE_EVENNESS_SKEW,FREQUENCY_CUTOFF	side_1_annotate_key=gene	side_1_continuation=0	side_1_coverage=1.00	side_1_overlap=8	side_1_possible_overlap_registers=237	side_1_read_count=115	side_1_redundant=0	side_2_annotate_key=gene	side_2_continuation=0	side_2_coverage=0.78	side_2_overlap=0	side_2_possible_overlap_registers=229	side_2_read_count=87	side_2_redundant=0	total_non_overlap_reads=5
JC	324	.	CP009273	2441757	-1	CP009273	2442897	1	0	alignment_overlap=10	coverage_minus=2	coverage_plus=2	flanking_left=251	flanking_right=251	frequency=3.428e-02	junction_possible_overlap_registers=227	key=CP009273__2441757__-1__CP009273__2442887__1__10____251__251__0__0	max_left=71	max_left_minus=71	max_left_plus=60	max_min_left=71	max_min_left_minus=71	max_min_left_plus=15	max_min_right=21	max_min_right_minus=21	max_min_right_plus=21	max_pos_hash_score=454	max_right=224	max_right_minus=168	max_right_plus=224	neg_log10_pos_hash_p_value=9.7	new_junction_coverage=0.04	new_junction_read_count=4	polymorphism_frequency=3.428e-02	pos_hash_score=4	prediction=polymorphism	reject=COVERAGE_EVENNESS_SKEW,FREQUENCY_CUTOFF	side_1_annotate_key=gene	side_1_continuation=0	side_1_coverage=0.95	side_1_overlap=10	side_1_possible_overlap_registers=237	side_1_read_count=109	side_1_redundant=0	side_2_annotate_key=gene	side_2_continuation=0	side_2_coverage=1.10	side_2_overlap=0	side_2_possible_overlap_registers=227	side_2_read_count=121	side_2_redundant=0	total_non_overlap_reads=4
JC	325	.	CP009273	2446179	-1	CP009273	2447265	1	0	alignment_overlap=10	coverage_minus=3	coverage_plus=1	flanking_left=251	flanking_right=251	frequency=3.064e-02	junction_possible_overlap_registers=227	key=CP009273__2446179__-1__CP009273__2447255__1__10____251__251__0__0	max_left=96	max_left_minus=96	max_left_plus=20	max_min_left=96	max_min_left_minus=96	max_min_left_plus=20	max_min_right=4	max_min_right_minus=4	max_min_right_plus=0	max_pos_hash_score=454	max_right=174	max_right_minus=152	max_right_plus=174	neg_log10_pos_hash_p_value=9.7	new_junction_coverage=0.04	new_junction_read_count=4	polymorphism_frequency=3.064e-02	pos_hash_score=4	prediction=polymorphism	reject=COVERAGE_EVENNESS_SKEW,FREQUENCY_CUTOFF	side_1_annotate_key=gene	side_1_continuation=0	side_1_coverage=1.02	side_1_overlap=10	side_1_possible_overlap_registers=237	side_1_read_count=117	side_1_redundant=0	side_2_annotate_key=gene	side_2_continuation=0	side_2_coverage=1.28	side_2_overlap=0	side_2_possible_overlap_registers=227	side_2_read_count=141	side_2_redundant=0	total_non_overlap_reads=4
JC	326	.	CP009273	2452092	-1	CP009273	2453070	1	0	alignment_overlap=9	coverage_minus=1	coverage_plus=2	flanking_left=251	flanking_right=251	frequency=2.578e-02	junction_possible_overlap_registers=228	key=CP009273__2452092__-1__CP009273__2453061__1__9____251__251__0__0	max_left=99	max_left_minus=56	max_left_plus=99	max_min_left=99	max_min_left_minus=56	max_min_left_plus=99	max_min_right=0	max_min_right_minus=0	max_min_right_plus=0	max_pos_hash_score=456	max_right=167	max_right_minus=167	max_right_plus=167	neg_log10_pos_hash_p_value=10.4	new_junction_coverage=0.03	new_junction_read_count=3	polymorphism_frequency=2.578e-02	pos_hash_score=3	prediction=polymorphism	reject=COVERAGE_EVENNESS_SKEW,FREQUENCY_CUTOFF	side_1_annotate_key=gene	side_1_continuation=0	side_1_coverage=1.20	side_1_overlap=9	side_1_possible_overlap_registers=237	side_1_read_count=138	side_1_redundant=0	side_2_annotate_key=gene	side_2_continuation=0	side_2_coverage=0.85	side_2_overlap=0	side_2_possible_overlap_registers=228	side_2_read_count=94	side_2_redundant=0	total_non_overlap_reads=3
JC	327	.	CP009273	2452382	-1	CP009273	2453119	1	0	alignment_overlap=11	coverage_minus=1	coverage_plus=2	flanking_left=251	flanking_right=251	frequency=4.542e-02	junction_possible_overlap_registers=226	key=CP009273__2452382__-1__CP009273__2453108__1__11____251__251__0__0	max_left=213	max_left_minus=74	max_left_plus=213	max_min_left=74	max_min_left_minus=74	max_min_left_plus=0	max_min_right=108	max_min_right_minus=0	max_min_right_plus=108	max_pos_hash_score=452	max_right=166	max_right_minus=166	max_right_plus=108	neg_log10_pos_hash_p_value=10.3	new_junction_coverage=0.05	new_junction_read_count=5	polymorphism_frequency=4.542e-02	pos_hash_score=3	prediction=polymorphism	reject=COVERAGE_EVENNESS_SKEW,FREQUENCY_CUTOFF	side_1_annotate_key=gene	side_1_continuation=0	side_1_coverage=1.10	side_1_overlap=11	side_1_possible_overlap_registers=237	side_1_read_count=126	side_1_redundant=0	side_2_annotate_key=gene	side_2_continuation=0	side_2_coverage=0.82	side_2_overlap=0	side_2_possible_overlap_registers=226	side_2_read_count=90	side_2_redundant=0	total_non_overlap_reads=3
JC	328	.	CP009273	2452680	-1	CP009273	2453584	1	0	alignment_overlap=10	coverage_minus=3	coverage_plus=3	flanking_left=251	flanking_right=251	frequency=6.071e-02	junction_possible_overlap_registers=227	key=CP009273__2452680__-1__CP009273__2453574__1__10____251__251__0__0	max_left=99	max_left_minus=99	max_left_plus=84	max_min_left=99	max_min_left_minus=99	max_min_left_plus=84	max_min_right=23	max_min_right_minus=23	max_min_right_plus=0	max_pos_hash_score=454	max_right=190	max_right_minus=121	max_right_plus=190	neg_log10_pos_hash_p_value=8.6	new_junction_coverage=0.05	new_junction_read_count=6	polymorphism_frequency=6.071e-02	pos_hash_score=6	prediction=polymorphism	reject=COVERAGE_EVENNESS_SKEW,FREQUENCY_CUTOFF	side_1_annotate_key=gene	side_1_continuation=0	side_1_coverage=0.90	side_1_overlap=10	side_1_possible_overlap_registers=237	side_1_read_count=103	side_1_redundant=0	side_2_annotate_key=gene	side_2_continuation=0	side_2_coverage=0.79	side_2_overlap=0	side_2_possible_overlap_registers=227	side_2_read_count=87	side_2_redundant=0	total_non_overlap_reads=6
JC	329	.	CP009273	2476557	-1	CP009273	2477949	1	0	alignment_overlap=11	coverage_minus=2	coverage_plus=3	flanking_left=251	flanking_right=251	frequency=3.460e-02	junction_possible_overlap_registers=226	key=CP009273__2476557__-1__CP009273__2477938__1__11____251__251__0__0	max_left=82	max_left_minus=82	max_left_plus=82	max_min_left=16	max_min_left_minus=0	max_min_left_plus=16	max_min_right=46	max_min_right_minus=46	max_min_right_plus=46	max_pos_hash_score=452	max_right=46	max_right_minus=46	max_right_plus=46	neg_log10_pos_hash_p_value=9.1	new_junction_coverage=0.05	new_junction_read_count=5	polymorphism_frequency=3.460e-02	pos_hash_score=5	prediction=polymorphism	reject=COVERAGE_EVENNESS_SKEW,FREQUENCY_CUTOFF	side_1_annotate_key=gene	side_1_continuation=0	side_1_coverage=1.32	side_1_overlap=11	side_1_possible_overlap_registers=237	side_1_read_count=151	side_1_redundant=0	side_2_annotate_key=gene	side_2_continuation=0	side_2_coverage=1.23	side_2_overlap=0	side_2_possible_overlap_registers=226	side_2_read_count=135	side_2_redundant=0	total_non_overlap_reads=5
JC	330	.	CP009273	2496793	-1	CP009273	2497746	1	0	alignment_overlap=8	coverage_minus=1	coverage_plus=2	flanking_left=251	flanking_right=251	frequency=3.458e-02	junction_possible_overlap_registers=229	key=CP009273__2496793__-1__CP009273__2497738__1__8____251__251__0__0	max_left=138	max_left_minus=138	max_left_plus=138	max_min_left=92	max_min_left_minus=0	max_min_left_plus=92	max_min_right=64	max_min_right_minus=64	max_min_right_plus=64	max_pos_hash_score=458	max_right=116	max_right_minus=64	max_right_plus=116	neg_log10_pos_hash_p_value=10.4	new_junction_coverage=0.03	new_junction_read_count=3	polymorphism_frequency=3.458e-02	pos_hash_score=3	prediction=polymorphism	reject=COVERAGE_EVENNESS_SKEW,FREQUENCY_CUTOFF	side_1_annotate_key=gene	side_1_continuation=0	side_1_coverage=0.90	side_1_overlap=8	side_1_possible_overlap_registers=237	side_1_read_count=103	side_1_redundant=0	side_2_annotate_key=gene	side_2_continuation=0	side_2_coverage=0.61	side_2_overlap=0	side_2_possible_overlap_registers=229	side_2_read_count=68	side_2_redundant=0	total_non_overlap_reads=3
JC	331	.	CP009273	2505787	-1	CP009273	2506944	1	0	alignment_overlap=8	coverage_minus=2	coverage_plus=1	flanking_left=251	flanking_right=251	frequency=2.211e-02	junction_possible_overlap_registers=229	key=CP009273__2505787__-1__CP009273__2506936__1__8____251__251__0__0	max_left=239	max_left_minus=239	max_left_plus=100	max_min_left=0	max_min_left_minus=0	max_min_left_plus=0	max_min_right=83	max_min_right_minus=83	max_min_right_plus=83	max_pos_hash_score=458	max_right=83	max_right_minus=83	max_right_plus=83	neg_log10_pos_hash_p_value=10.4	new_junction_coverage=0.03	new_junction_read_count=3	polymorphism_frequency=2.211e-02	pos_hash_score=3	prediction=polymorphism	reject=COVERAGE_EVENNESS_SKEW,FREQUENCY_CUTOFF	side_1_annotate_key=gene	side_1_continuation=0	side_1_coverage=0.95	side_1_overlap=8	side_1_possible_overlap_registers=237	side_1_read_count=109	side_1_redundant=0	side_2_annotate_key=gene	side_2_continuation=0	side_2_coverage=1.44	side_2_overlap=0	side_2_possible_overlap_registers=229	side_2_read_count=160	side_2_redundant=0	total_non_overlap_reads=3
JC	332	.	CP009273	2509940	-1	CP009273	2510664	1	0	alignment_overlap=14	coverage_minus=2	coverage_plus=5	flanking_left=251	flanking_right=251	frequency=5.665e-02	junction_possible_overlap_registers=223	key=CP009273__2509940__-1__CP009273__2510650__1__14____251__251__0__0	max_left=115	max_left_minus=115	max_left_plus=65	max_min_left=77	max_min_left_minus=77	max_min_left_plus=65	max_min_right=43	max_min_right_minus=43	max_min_right_plus=0	max_pos_hash_score=446	max_right=118	max_right_minus=95	max_right_plus=118	neg_log10_pos_hash_p_value=8.0	new_junction_coverage=0.06	new_junction_read_count=7	polymorphism_frequency=5.665e-02	pos_hash_score=7	prediction=polymorphism	reject=COVERAGE_EVENNESS_SKEW,FREQUENCY_CUTOFF	side_1_annotate_key=gene	side_1_continuation=0	side_1_coverage=1.16	side_1_overlap=14	side_1_possible_overlap_registers=237	side_1_read_count=133	side_1_redundant=0	side_2_annotate_key=gene	side_2_continuation=0	side_2_coverage=1.00	side_2_overlap=0	side_2_possible_overlap_registers=223	side_2_read_count=108	side_2_redundant=0	total_non_overlap_reads=7
JC	333	.	CP009273	2532314	-1	CP009273	2533398	1	0	alignment_overlap=8	coverage_minus=2	coverage_plus=3	flanking_left=251	flanking_right=251	frequency=5.395e-02	junction_possible_overlap_registers=229	key=CP009273__2532314__-1__CP009273__2533390__1__8____251__251__0__0	max_left=116	max_left_minus=116	max_left_plus=116	max_min_left=59	max_min_left_minus=0	max_min_left_plus=59	max_min_right=72	max_min_right_minus=36	max_min_right_plus=72	max_pos_hash_score=458	max_right=108	max_right_minus=36	max_right_plus=108	neg_log10_pos_hash_p_value=10.4	new_junction_coverage=0.05	new_junction_read_count=5	polymorphism_frequency=5.395e-02	pos_hash_score=3	prediction=polymorphism	reject=COVERAGE_EVENNESS_SKEW,FREQUENCY_CUTOFF	side_1_annotate_key=gene	side_1_continuation=0	side_1_coverage=0.68	side_1_overlap=8	side_1_possible_overlap_registers=237	side_1_read_count=78	side_1_redundant=0	side_2_annotate_key=gene	side_2_continuation=0	side_2_coverage=0.90	side_2_overlap=0	side_2_possible_overlap_registers=229	side_2_read_count=100	side_2_redundant=0	total_non_overlap_reads=5
JC	334	.	CP009273	2544829	-1	CP009273	2545760	1	0	alignment_overlap=10	coverage_minus=2	coverage_plus=1	flanking_left=251	flanking_right=251	frequency=2.648e-02	junction_possible_overlap_registers=227	key=CP009273__2544829__-1__CP009273__2545750__1__10____251__251__0__0	max_left=107	max_left_minus=107	max_left_plus=3	max_min_left=107	max_min_left_minus=107	max_min_left_plus=3	max_min_right=31	max_min_right_minus=31	max_min_right_plus=0	max_pos_hash_score=454	max_right=133	max_right_minus=133	max_right_plus=31	neg_log10_pos_hash_p_value=10.3	new_junction_coverage=0.03	new_junction_read_count=3	polymorphism_frequency=2.648e-02	pos_hash_score=3	prediction=polymorphism	reject=COVERAGE_EVENNESS_SKEW,FREQUENCY_CUTOFF	side_1_annotate_key=gene	side_1_continuation=0	side_1_coverage=0.91	side_1_overlap=10	side_1_possible_overlap_registers=237	side_1_read_count=104	side_1_redundant=0	side_2_annotate_key=gene	side_2_continuation=0	side_2_coverage=1.10	side_2_overlap=0	side_2_possible_overlap_registers=227	side_2_read_count=121	side_2_redundant=0	total_non_overlap_reads=3
JC	335	.	CP009273	2576588	-1	CP009273	2577584	1	0	alignment_overlap=10	coverage_minus=3	coverage_plus=5	flanking_left=251	flanking_right=251	frequency=8.648e-02	junction_possible_overlap_registers=227	key=CP009273__2576588__-1__CP009273__2577574__1__10____251__251__0__0	max_left=237	max_left_minus=237	max_left_plus=162	max_min_left=92	max_min_left_minus=0	max_min_left_plus=92	max_min_right=90	max_min_right_minus=90	max_min_right_plus=78	max_pos_hash_score=454	max_right=187	max_right_minus=90	max_right_plus=187	neg_log10_pos_hash_p_value=7.7	new_junction_coverage=0.07	new_junction_read_count=8	polymorphism_frequency=8.648e-02	pos_hash_score=8	prediction=polymorphism	reject=COVERAGE_EVENNESS_SKEW,FREQUENCY_CUTOFF	side_1_annotate_key=gene	side_1_continuation=0	side_1_coverage=1.03	side_1_overlap=10	side_1_possible_overlap_registers=237	side_1_read_count=118	side_1_redundant=0	side_2_annotate_key=gene	side_2_continuation=0	side_2_coverage=0.51	side_2_overlap=0	side_2_possible_overlap_registers=227	side_2_read_count=56	side_2_redundant=0	total_non_overlap_reads=8
JC	336	.	CP009273	2608906	-1	CP009273	2609794	1	0	alignment_overlap=2	coverage_minus=1	coverage_plus=2	flanking_left=251	flanking_right=251	frequency=3.309e-02	junction_possible_overlap_registers=235	key=CP009273__2608906__-1__CP009273__2609792__1__2____251__251__0__0	max_left=141	max_left_minus=58	max_left_plus=141	max_min_left=58	max_min_left_minus=58	max_min_left_plus=58	max_min_right=119	max_min_right_minus=0	max_min_right_plus=119	max_pos_hash_score=470	max_right=119	max_right_minus=96	max_right_plus=119	neg_log10_pos_hash_p_value=10.5	new_junction_coverage=0.03	new_junction_read_count=3	polymorphism_frequency=3.309e-02	pos_hash_score=3	prediction=polymorphism	reject=COVERAGE_EVENNESS_SKEW,FREQUENCY_CUTOFF	side_1_annotate_key=gene	side_1_continuation=0	side_1_coverage=0.71	side_1_overlap=2	side_1_possible_overlap_registers=237	side_1_read_count=81	side_1_redundant=0	side_2_annotate_key=gene	side_2_continuation=0	side_2_coverage=0.84	side_2_overlap=0	side_2_possible_overlap_registers=235	side_2_read_count=95	side_2_redundant=0	total_non_overlap_reads=3
JC	337	.	CP009273	2624813	-1	CP009273	2626127	1	0	alignment_overlap=12	coverage_minus=1	coverage_plus=3	flanking_left=251	flanking_right=251	frequency=4.866e-02	junction_possible_overlap_registers=225	key=CP009273__2624813__-1__CP009273__2626115__1__12____251__251__0__0	max_left=231	max_left_minus=87	max_left_plus=231	max_min_left=5	max_min_left_minus=0	max_min_left_plus=5	max_min_right=38	max_min_right_minus=38	max_min_right_plus=38	max_pos_hash_score=450	max_right=38	max_right_minus=38	max_right_plus=38	neg_log10_pos_hash_p_value=10.3	new_junction_coverage=0.04	new_junction_read_count=4	polymorphism_frequency=4.866e-02	pos_hash_score=3	prediction=polymorphism	reject=COVERAGE_EVENNESS_SKEW,FREQUENCY_CUTOFF	side_1_annotate_key=gene	side_1_continuation=0	side_1_coverage=0.79	side_1_overlap=12	side_1_possible_overlap_registers=237	side_1_read_count=91	side_1_redundant=0	side_2_annotate_key=gene	side_2_continuation=0	side_2_coverage=0.64	side_2_overlap=0	side_2_possible_overlap_registers=225	side_2_read_count=70	side_2_redundant=0	total_non_overlap_reads=4
JC	338	.	CP009273	2665439	-1	CP009273	2666229	1	0	alignment_overlap=8	coverage_minus=0	coverage_plus=3	flanking_left=251	flanking_right=251	frequency=3.839e-02	junction_possible_overlap_registers=229	key=CP009273__2665439__-1__CP009273__2666221__1__8____251__251__0__0	max_left=103	max_left_minus=0	max_left_plus=103	max_min_left=103	max_min_left_minus=0	max_min_left_plus=103	max_min_right=0	max_min_right_minus=0	max_min_right_plus=0	max_pos_hash_score=458	max_right=159	max_right_minus=0	max_right_plus=159	neg_log10_pos_hash_p_value=10.4	new_junction_coverage=0.03	new_junction_read_count=3	polymorphism_frequency=3.839e-02	pos_hash_score=3	prediction=polymorphism	reject=COVERAGE_EVENNESS_SKEW,FREQUENCY_CUTOFF	side_1_annotate_key=gene	side_1_continuation=0	side_1_coverage=0.70	side_1_overlap=8	side_1_possible_overlap_registers=237	side_1_read_count=80	side_1_redundant=0	side_2_annotate_key=gene	side_2_continuation=0	side_2_coverage=0.66	side_2_overlap=0	side_2_possible_overlap_registers=229	side_2_read_count=73	side_2_redundant=0	total_non_overlap_reads=3
JC	339	.	CP009273	2673227	-1	CP009273	2674374	1	0	alignment_overlap=9	coverage_minus=4	coverage_plus=2	flanking_left=251	flanking_right=251	frequency=5.342e-02	junction_possible_overlap_registers=228	key=CP009273__2673227__-1__CP009273__2674365__1__9____251__251__0__0	max_left=125	max_left_minus=125	max_left_plus=60	max_min_left=73	max_min_left_minus=73	max_min_left_plus=60	max_min_right=15	max_min_right_minus=15	max_min_right_plus=0	max_pos_hash_score=456	max_right=204	max_right_minus=169	max_right_plus=204	neg_log10_pos_hash_p_value=9.1	new_junction_coverage=0.05	new_junction_read_count=6	polymorphism_frequency=5.342e-02	pos_hash_score=5	prediction=polymorphism	reject=COVERAGE_EVENNESS_SKEW,FREQUENCY_CUTOFF	side_1_annotate_key=gene	side_1_continuation=0	side_1_coverage=1.00	side_1_overlap=9	side_1_possible_overlap_registers=237	side_1_read_count=115	side_1_redundant=0	side_2_annotate_key=gene	side_2_continuation=0	side_2_coverage=0.92	side_2_overlap=0	side_2_possible_overlap_registers=228	side_2_read_count=102	side_2_redundant=0	total_non_overlap_reads=6
JC	340	.	CP009273	2687346	-1	CP009273	2687987	1	0	alignment_overlap=11	coverage_minus=2	coverage_plus=3	flanking_left=251	flanking_right=251	frequency=7.458e-02	junction_possible_overlap_registers=226	key=CP009273__2687346__-1__CP009273__2687976__1__11____251__251__0__0	max_left=81	max_left_minus=80	max_left_plus=81	max_min_left=81	max_min_left_minus=28	max_min_left_plus=81	max_min_right=58	max_min_right_minus=58	max_min_right_plus=0	max_pos_hash_score=452	max_right=154	max_right_minus=58	max_right_plus=154	neg_log10_pos_hash_p_value=9.1	new_junction_coverage=0.05	new_junction_read_count=6	polymorphism_frequency=7.458e-02	pos_hash_score=5	prediction=polymorphism	reject=COVERAGE_EVENNESS_SKEW,FREQUENCY_CUTOFF	side_1_annotate_key=gene	side_1_continuation=0	side_1_coverage=0.58	side_1_overlap=11	side_1_possible_overlap_registers=237	side_1_read_count=67	side_1_redundant=0	side_2_annotate_key=gene	side_2_continuation=0	side_2_coverage=0.78	side_2_overlap=0	side_2_possible_overlap_registers=226	side_2_read_count=85	side_2_redundant=0	total_non_overlap_reads=5
JC	341	.	CP009273	2705973	-1	CP009273	2706945	1	0	alignment_overlap=10	coverage_minus=1	coverage_plus=3	flanking_left=251	flanking_right=251	frequency=4.135e-02	junction_possible_overlap_registers=227	key=CP009273__2705973__-1__CP009273__2706935__1__10____251__251__0__0	max_left=233	max_left_minus=233	max_left_plus=231	max_min_left=63	max_min_left_minus=0	max_min_left_plus=63	max_min_right=101	max_min_right_minus=2	max_min_right_plus=101	max_pos_hash_score=454	max_right=132	max_right_minus=2	max_right_plus=132	neg_log10_pos_hash_p_value=9.7	new_junction_coverage=0.04	new_junction_read_count=4	polymorphism_frequency=4.135e-02	pos_hash_score=4	prediction=polymorphism	reject=COVERAGE_EVENNESS_SKEW,FREQUENCY_CUTOFF	side_1_annotate_key=gene	side_1_continuation=0	side_1_coverage=0.93	side_1_overlap=10	side_1_possible_overlap_registers=237	side_1_read_count=107	side_1_redundant=0	side_2_annotate_key=gene	side_2_continuation=0	side_2_coverage=0.76	side_2_overlap=0	side_2_possible_overlap_registers=227	side_2_read_count=83	side_2_redundant=0	total_non_overlap_reads=4
JC	342	.	CP009273	2707404	-1	CP009273	2708351	1	0	alignment_overlap=10	coverage_minus=2	coverage_plus=1	flanking_left=251	flanking_right=251	frequency=2.822e-02	junction_possible_overlap_registers=227	key=CP009273__2707404__-1__CP009273__2708341__1__10____251__251__0__0	max_left=111	max_left_minus=111	max_left_plus=30	max_min_left=0	max_min_left_minus=0	max_min_left_plus=0	max_min_right=22	max_min_right_minus=22	max_min_right_plus=22	max_pos_hash_score=454	max_right=22	max_right_minus=22	max_right_plus=22	neg_log10_pos_hash_p_value=10.3	new_junction_coverage=0.03	new_junction_read_count=3	polymorphism_frequency=2.822e-02	pos_hash_score=3	prediction=polymorphism	reject=COVERAGE_EVENNESS_SKEW,FREQUENCY_CUTOFF	side_1_annotate_key=gene	side_1_continuation=0	side_1_coverage=0.91	side_1_overlap=10	side_1_possible_overlap_registers=237	side_1_read_count=104	side_1_redundant=0	side_2_annotate_key=gene	side_2_continuation=0	side_2_coverage=0.97	side_2_overlap=0	side_2_possible_overlap_registers=227	side_2_read_count=107	side_2_redundant=0	total_non_overlap_reads=3
JC	343	.	CP009273	2711229	-1	CP009273	2711934	1	0	alignment_overlap=7	coverage_minus=3	coverage_plus=0	flanking_left=251	flanking_right=251	frequency=3.040e-02	junction_possible_overlap_registers=230	key=CP009273__2711229__-1__CP009273__2711927__1__7____251__251__0__0	max_left=237	max_left_minus=237	max_left_plus=0	max_min_left=58	max_min_left_minus=58	max_min_left_plus=0	max_min_right=94	max_min_right_minus=94	max_min_right_plus=0	max_pos_hash_score=460	max_right=94	max_right_minus=94	max_right_plus=0	neg_log10_pos_hash_p_value=10.4	new_junction_coverage=0.03	new_junction_read_count=3	polymorphism_frequency=3.040e-02	pos_hash_score=3	prediction=polymorphism	reject=COVERAGE_EVENNESS_SKEW,FREQUENCY_CUTOFF	side_1_annotate_key=gene	side_1_continuation=0	side_1_coverage=0.78	side_1_overlap=7	side_1_possible_overlap_registers=237	side_1_read_count=90	side_1_redundant=0	side_2_annotate_key=gene	side_2_continuation=0	side_2_coverage=0.93	side_2_overlap=0	side_2_possible_overlap_registers=230	side_2_read_count=104	side_2_redundant=0	total_non_overlap_reads=3
JC	344	.	CP009273	2724203	-1	CP009273	2727284	1	0	alignment_overlap=7	coverage_minus=1	coverage_plus=2	flanking_left=251	flanking_right=251	frequency=3.470e-02	junction_possible_overlap_registers=230	key=CP009273__2724210__-1__CP009273__2727284__1__7____251__251__1__0	max_left=239	max_left_minus=27	max_left_plus=239	max_min_left=27	max_min_left_minus=27	max_min_left_plus=27	max_min_right=3	max_min_right_minus=0	max_min_right_plus=3	max_pos_hash_score=460	max_right=99	max_right_minus=99	max_right_plus=99	neg_log10_pos_hash_p_value=10.4	new_junction_coverage=0.03	new_junction_read_count=3	polymorphism_frequency=3.470e-02	pos_hash_score=3	prediction=polymorphism	reject=COVERAGE_EVENNESS_SKEW,FREQUENCY_CUTOFF	side_1_annotate_key=repeat	side_1_continuation=0	side_1_coverage=NA	side_1_overlap=0	side_1_read_count=NA	side_1_redundant=1	side_2_annotate_key=gene	side_2_continuation=0	side_2_coverage=0.75	side_2_overlap=7	side_2_possible_overlap_registers=237	side_2_read_count=86	side_2_redundant=0	total_non_overlap_reads=3
JC	345	.	CP009273	2725685	-1	CP009273	2726631	1	0	alignment_overlap=10	coverage_minus=2	coverage_plus=4	flanking_left=251	flanking_right=251	frequency=5.673e-02	junction_possible_overlap_registers=227	key=CP009273__2725685__-1__CP009273__2726621__1__10____251__251__0__0	max_left=78	max_left_minus=53	max_left_plus=78	max_min_left=53	max_min_left_minus=53	max_min_left_plus=53	max_min_right=10	max_min_right_minus=0	max_min_right_plus=10	max_pos_hash_score=454	max_right=238	max_right_minus=142	max_right_plus=238	neg_log10_pos_hash_p_value=9.7	new_junction_coverage=0.06	new_junction_read_count=7	polymorphism_frequency=5.673e-02	pos_hash_score=4	prediction=polymorphism	reject=COVERAGE_EVENNESS_SKEW,FREQUENCY_CUTOFF	side_1_annotate_key=gene	side_1_continuation=0	side_1_coverage=1.08	side_1_overlap=10	side_1_possible_overlap_registers=237	side_1_read_count=124	side_1_redundant=0	side_2_annotate_key=gene	side_2_continuation=0	side_2_coverage=1.04	side_2_overlap=0	side_2_possible_overlap_registers=227	side_2_read_count=114	side_2_redundant=0	total_non_overlap_reads=6
JC	346	.	CP009273	2771225	-1	CP009273	2772657	1	0	alignment_overlap=11	coverage_minus=2	coverage_plus=2	flanking_left=251	flanking_right=251	frequency=3.578e-02	junction_possible_overlap_registers=226	key=CP009273__2771225__-1__CP009273__2772646__1__11____251__251__0__0	max_left=70	max_left_minus=70	max_left_plus=54	max_min_left=70	max_min_left_minus=70	max_min_left_plus=54	max_min_right=0	max_min_right_minus=0	max_min_right_plus=0	max_pos_hash_score=452	max_right=188	max_right_minus=177	max_right_plus=188	neg_log10_pos_hash_p_value=9.6	new_junction_coverage=0.04	new_junction_read_count=4	polymorphism_frequency=3.578e-02	pos_hash_score=4	prediction=polymorphism	reject=COVERAGE_EVENNESS_SKEW,FREQUENCY_CUTOFF	side_1_annotate_key=gene	side_1_continuation=0	side_1_coverage=1.02	side_1_overlap=11	side_1_possible_overlap_registers=237	side_1_read_count=117	side_1_redundant=0	side_2_annotate_key=gene	side_2_continuation=0	side_2_coverage=0.95	side_2_overlap=0	side_2_possible_overlap_registers=226	side_2_read_count=104	side_2_redundant=0	total_non_overlap_reads=4
JC	347	.	CP009273	2774082	-1	CP009273	2775346	1	0	alignment_overlap=14	coverage_minus=5	coverage_plus=3	flanking_left=251	flanking_right=251	frequency=5.200e-02	junction_possible_overlap_registers=223	key=CP009273__2774082__-1__CP009273__2775332__1__14____251__251__0__0	max_left=201	max_left_minus=201	max_left_plus=48	max_min_left=37	max_min_left_minus=17	max_min_left_plus=37	max_min_right=60	max_min_right_minus=60	max_min_right_plus=9	max_pos_hash_score=446	max_right=133	max_right_minus=87	max_right_plus=133	neg_log10_pos_hash_p_value=8.0	new_junction_coverage=0.07	new_junction_read_count=8	polymorphism_frequency=5.200e-02	pos_hash_score=7	prediction=polymorphism	reject=COVERAGE_EVENNESS_SKEW,FREQUENCY_CUTOFF	side_1_annotate_key=gene	side_1_continuation=0	side_1_coverage=1.23	side_1_overlap=14	side_1_possible_overlap_registers=237	side_1_read_count=141	side_1_redundant=0	side_2_annotate_key=gene	side_2_continuation=0	side_2_coverage=1.47	side_2_overlap=0	side_2_possible_overlap_registers=223	side_2_read_count=159	side_2_redundant=0	total_non_overlap_reads=8
JC	348	.	CP009273	2801474	-1	CP009273	2802040	1	0	alignment_overlap=11	coverage_minus=4	coverage_plus=3	flanking_left=251	flanking_right=251	frequency=6.480e-02	junction_possible_overlap_registers=226	key=CP009273__2801474__-1__CP009273__2802029__1__11____251__251__0__0	max_left=205	max_left_minus=205	max_left_plus=167	max_min_left=100	max_min_left_minus=100	max_min_left_plus=1	max_min_right=78	max_min_right_minus=78	max_min_right_plus=78	max_pos_hash_score=452	max_right=140	max_right_minus=140	max_right_plus=93	neg_log10_pos_hash_p_value=8.1	new_junction_coverage=0.06	new_junction_read_count=7	polymorphism_frequency=6.480e-02	pos_hash_score=7	prediction=polymorphism	reject=COVERAGE_EVENNESS_SKEW,FREQUENCY_CUTOFF	side_1_annotate_key=gene	side_1_continuation=0	side_1_coverage=0.93	side_1_overlap=11	side_1_possible_overlap_registers=237	side_1_read_count=107	side_1_redundant=0	side_2_annotate_key=gene	side_2_continuation=0	side_2_coverage=0.91	side_2_overlap=0	side_2_possible_overlap_registers=226	side_2_read_count=100	side_2_redundant=0	total_non_overlap_reads=7
JC	349	.	CP009273	2811027	-1	CP009273	2811161	1	0	alignment_overlap=19	coverage_minus=6	coverage_plus=4	flanking_left=251	flanking_right=251	frequency=1.005e-01	junction_possible_overlap_registers=218	key=CP009273__2811027__-1__CP009273__2811142__1__19____251__251__0__0	max_left=223	max_left_minus=223	max_left_plus=115	max_min_left=15	max_min_left_minus=0	max_min_left_plus=15	max_min_right=40	max_min_right_minus=40	max_min_right_plus=40	max_pos_hash_score=436	max_right=45	max_right_minus=40	max_right_plus=45	neg_log10_pos_hash_p_value=8.3	new_junction_coverage=0.12	new_junction_read_count=13	polymorphism_frequency=1.005e-01	pos_hash_score=6	prediction=polymorphism	reject=COVERAGE_EVENNESS_SKEW,FREQUENCY_CUTOFF	side_1_annotate_key=gene	side_1_continuation=0	side_1_coverage=1.23	side_1_overlap=19	side_1_possible_overlap_registers=237	side_1_read_count=141	side_1_redundant=0	side_2_annotate_key=gene	side_2_continuation=0	side_2_coverage=0.98	side_2_overlap=0	side_2_possible_overlap_registers=218	side_2_read_count=103	side_2_redundant=0	total_non_overlap_reads=10
JC	350	.	CP009273	2811027	-1	CP009273	2811436	1	0	alignment_overlap=19	coverage_minus=6	coverage_plus=4	flanking_left=251	flanking_right=251	frequency=1.252e-01	junction_possible_overlap_registers=218	key=CP009273__2811027__-1__CP009273__2811417__1__19____251__251__0__0	max_left=223	max_left_minus=223	max_left_plus=115	max_min_left=15	max_min_left_minus=0	max_min_left_plus=15	max_min_right=40	max_min_right_minus=40	max_min_right_plus=40	max_pos_hash_score=436	max_right=45	max_right_minus=40	max_right_plus=45	neg_log10_pos_hash_p_value=8.3	new_junction_coverage=0.12	new_junction_read_count=13	polymorphism_frequency=1.252e-01	pos_hash_score=6	prediction=polymorphism	reject=COVERAGE_EVENNESS_SKEW,FREQUENCY_CUTOFF	side_1_annotate_key=gene	side_1_continuation=0	side_1_coverage=1.23	side_1_overlap=19	side_1_possible_overlap_registers=237	side_1_read_count=141	side_1_redundant=0	side_2_annotate_key=gene	side_2_continuation=0	side_2_coverage=0.49	side_2_overlap=0	side_2_possible_overlap_registers=218	side_2_read_count=52	side_2_redundant=0	total_non_overlap_reads=10
JC	351	.	CP009273	2811027	-1	CP009273	2811575	1	0	alignment_overlap=21	coverage_minus=6	coverage_plus=6	flanking_left=251	flanking_right=251	frequency=1.464e-01	junction_possible_overlap_registers=216	key=CP009273__2811027__-1__CP009273__2811554__1__21____251__251__0__0	max_left=221	max_left_minus=221	max_left_plus=113	max_min_left=31	max_min_left_minus=0	max_min_left_plus=31	max_min_right=40	max_min_right_minus=40	max_min_right_plus=40	max_pos_hash_score=432	max_right=193	max_right_minus=40	max_right_plus=193	neg_log10_pos_hash_p_value=7.4	new_junction_coverage=0.15	new_junction_read_count=16	polymorphism_frequency=1.464e-01	pos_hash_score=8	prediction=polymorphism	reject=COVERAGE_EVENNESS_SKEW,FREQUENCY_CUTOFF	side_1_annotate_key=gene	side_1_continuation=0	side_1_coverage=1.23	side_1_overlap=21	side_1_possible_overlap_registers=237	side_1_read_count=141	side_1_redundant=0	side_2_annotate_key=gene	side_2_continuation=0	side_2_coverage=0.55	side_2_overlap=0	side_2_possible_overlap_registers=216	side_2_read_count=58	side_2_redundant=0	total_non_overlap_reads=12
JC	352	.	CP009273	2811027	-1	CP009273	2811850	1	0	alignment_overlap=19	coverage_minus=6	coverage_plus=9	flanking_left=251	flanking_right=251	frequency=1.296e-01	junction_possible_overlap_registers=218	key=CP009273__2811027__-1__CP009273__2811831__1__19____251__251__0__0	max_left=223	max_left_minus=223	max_left_plus=115	max_min_left=15	max_min_left_minus=0	max_min_left_plus=15	max_min_right=40	max_min_right_minus=40	max_min_right_plus=40	max_pos_hash_score=436	max_right=225	max_right_minus=40	max_right_plus=225	neg_log10_pos_hash_p_value=6.3	new_junction_coverage=0.17	new_junction_read_count=18	polymorphism_frequency=1.296e-01	pos_hash_score=11	prediction=polymorphism	reject=COVERAGE_EVENNESS_SKEW,FREQUENCY_CUTOFF	side_1_annotate_key=gene	side_1_continuation=0	side_1_coverage=1.23	side_1_overlap=19	side_1_possible_overlap_registers=237	side_1_read_count=141	side_1_redundant=0	side_2_annotate_key=gene	side_2_continuation=0	side_2_coverage=1.06	side_2_overlap=0	side_2_possible_overlap_registers=218	side_2_read_count=112	side_2_redundant=0	total_non_overlap_reads=15
JC	353	.	CP009273	2811301	-1	CP009273	2811851	1	0	alignment_overlap=20	coverage_minus=8	coverage_plus=5	flanking_left=251	flanking_right=251	frequency=1.882e-01	junction_possible_overlap_registers=217	key=CP009273__2811301__-1__CP009273__2811831__1__20____251__251__0__0	max_left=98	max_left_minus=98	max_left_plus=55	max_min_left=87	max_min_left_minus=87	max_min_left_plus=6	max_min_right=41	max_min_right_minus=1	max_min_right_plus=41	max_pos_hash_score=434	max_right=212	max_right_minus=212	max_right_plus=209	neg_log10_pos_hash_p_value=6.3	new_junction_coverage=0.19	new_junction_read_count=20	polymorphism_frequency=1.882e-01	pos_hash_score=11	prediction=polymorphism	reject=COVERAGE_EVENNESS_SKEW,FREQUENCY_CUTOFF	side_1_annotate_key=gene	side_1_continuation=0	side_1_coverage=0.57	side_1_overlap=20	side_1_possible_overlap_registers=237	side_1_read_count=65	side_1_redundant=0	side_2_annotate_key=gene	side_2_continuation=0	side_2_coverage=1.08	side_2_overlap=0	side_2_possible_overlap_registers=217	side_2_read_count=113	side_2_redundant=0	total_non_overlap_reads=13
JC	354	.	CP009273	2811556	1	CP009273	2811830	-1	0	alignment_overlap=79	coverage_minus=5	coverage_plus=2	flanking_left=251	flanking_right=251	frequency=1.230e-01	junction_possible_overlap_registers=158	key=CP009273__2811556__1__CP009273__2811909__-1__79____251__251__0__0	max_left=144	max_left_minus=78	max_left_plus=144	max_min_left=62	max_min_left_minus=62	max_min_left_plus=0	max_min_right=61	max_min_right_minus=61	max_min_right_plus=27	max_pos_hash_score=316	max_right=63	max_right_minus=63	max_right_plus=27	neg_log10_pos_hash_p_value=6.0	new_junction_coverage=0.13	new_junction_read_count=10	polymorphism_frequency=1.230e-01	pos_hash_score=7	prediction=polymorphism	reject=COVERAGE_EVENNESS_SKEW,FREQUENCY_CUTOFF	side_1_annotate_key=gene	side_1_continuation=0	side_1_coverage=0.56	side_1_overlap=79	side_1_possible_overlap_registers=237	side_1_read_count=64	side_1_redundant=0	side_2_annotate_key=gene	side_2_continuation=0	side_2_coverage=1.31	side_2_overlap=0	side_2_possible_overlap_registers=158	side_2_read_count=100	side_2_redundant=0	total_non_overlap_reads=7
JC	355	.	CP009273	2829022	-1	CP009273	2830589	1	0	alignment_overlap=11	coverage_minus=2	coverage_plus=2	flanking_left=251	flanking_right=251	frequency=4.095e-02	junction_possible_overlap_registers=226	key=CP009273__2829022__-1__CP009273__2830578__1__11____251__251__0__0	max_left=185	max_left_minus=145	max_left_plus=185	max_min_left=0	max_min_left_minus=0	max_min_left_plus=0	max_min_right=82	max_min_right_minus=82	max_min_right_plus=82	max_pos_hash_score=452	max_right=82	max_right_minus=82	max_right_plus=82	neg_log10_pos_hash_p_value=9.6	new_junction_coverage=0.04	new_junction_read_count=4	polymorphism_frequency=4.095e-02	pos_hash_score=4	prediction=polymorphism	reject=COVERAGE_EVENNESS_SKEW,FREQUENCY_CUTOFF	side_1_annotate_key=gene	side_1_continuation=0	side_1_coverage=0.68	side_1_overlap=11	side_1_possible_overlap_registers=237	side_1_read_count=78	side_1_redundant=0	side_2_annotate_key=gene	side_2_continuation=0	side_2_coverage=1.03	side_2_overlap=0	side_2_possible_overlap_registers=226	side_2_read_count=113	side_2_redundant=0	total_non_overlap_reads=4
JC	356	.	CP009273	2835303	-1	CP009273	2836742	1	0	alignment_overlap=15	coverage_minus=1	coverage_plus=2	flanking_left=251	flanking_right=251	frequency=2.724e-02	junction_possible_overlap_registers=222	key=CP009273__2835303__-1__CP009273__2836727__1__15____251__251__0__0	max_left=121	max_left_minus=116	max_left_plus=121	max_min_left=0	max_min_left_minus=0	max_min_left_plus=0	max_min_right=110	max_min_right_minus=6	max_min_right_plus=110	max_pos_hash_score=444	max_right=110	max_right_minus=6	max_right_plus=110	neg_log10_pos_hash_p_value=10.2	new_junction_coverage=0.03	new_junction_read_count=3	polymorphism_frequency=2.724e-02	pos_hash_score=3	prediction=polymorphism	reject=COVERAGE_EVENNESS_SKEW,FREQUENCY_CUTOFF	side_1_annotate_key=gene	side_1_continuation=0	side_1_coverage=0.93	side_1_overlap=15	side_1_possible_overlap_registers=237	side_1_read_count=107	side_1_redundant=0	side_2_annotate_key=gene	side_2_continuation=0	side_2_coverage=1.06	side_2_overlap=0	side_2_possible_overlap_registers=222	side_2_read_count=114	side_2_redundant=0	total_non_overlap_reads=3
JC	357	.	CP009273	2858602	-1	CP009273	2859594	1	0	alignment_overlap=9	coverage_minus=3	coverage_plus=1	flanking_left=251	flanking_right=251	frequency=3.257e-02	junction_possible_overlap_registers=228	key=CP009273__2858602__-1__CP009273__2859585__1__9____251__251__0__0	max_left=125	max_left_minus=125	max_left_plus=14	max_min_left=14	max_min_left_minus=4	max_min_left_plus=14	max_min_right=116	max_min_right_minus=116	max_min_right_plus=0	max_pos_hash_score=456	max_right=230	max_right_minus=230	max_right_plus=76	neg_log10_pos_hash_p_value=9.7	new_junction_coverage=0.04	new_junction_read_count=4	polymorphism_frequency=3.257e-02	pos_hash_score=4	prediction=polymorphism	reject=COVERAGE_EVENNESS_SKEW,FREQUENCY_CUTOFF	side_1_annotate_key=gene	side_1_continuation=0	side_1_coverage=1.24	side_1_overlap=9	side_1_possible_overlap_registers=237	side_1_read_count=142	side_1_redundant=0	side_2_annotate_key=gene	side_2_continuation=0	side_2_coverage=0.92	side_2_overlap=0	side_2_possible_overlap_registers=228	side_2_read_count=101	side_2_redundant=0	total_non_overlap_reads=4
JC	358	.	CP009273	2865565	-1	CP009273	2866585	1	0	alignment_overlap=9	coverage_minus=3	coverage_plus=1	flanking_left=251	flanking_right=251	frequency=2.809e-02	junction_possible_overlap_registers=228	key=CP009273__2865565__-1__CP009273__2866576__1__9____251__251__0__0	max_left=224	max_left_minus=224	max_left_plus=35	max_min_left=35	max_min_left_minus=35	max_min_left_plus=35	max_min_right=3	max_min_right_minus=3	max_min_right_plus=0	max_pos_hash_score=456	max_right=46	max_right_minus=46	max_right_plus=38	neg_log10_pos_hash_p_value=9.7	new_junction_coverage=0.04	new_junction_read_count=4	polymorphism_frequency=2.809e-02	pos_hash_score=4	prediction=polymorphism	reject=COVERAGE_EVENNESS_SKEW,FREQUENCY_CUTOFF	side_1_annotate_key=gene	side_1_continuation=0	side_1_coverage=1.43	side_1_overlap=9	side_1_possible_overlap_registers=237	side_1_read_count=164	side_1_redundant=0	side_2_annotate_key=gene	side_2_continuation=0	side_2_coverage=1.08	side_2_overlap=0	side_2_possible_overlap_registers=228	side_2_read_count=119	side_2_redundant=0	total_non_overlap_reads=4
JC	359	.	CP009273	2871150	-1	CP009273	2871334	1	0	alignment_overlap=18	coverage_minus=3	coverage_plus=1	flanking_left=251	flanking_right=251	frequency=6.785e-02	junction_possible_overlap_registers=219	key=CP009273__2871150__-1__CP009273__2871316__1__18____251__251__0__0	max_left=194	max_left_minus=194	max_left_plus=69	max_min_left=69	max_min_left_minus=0	max_min_left_plus=69	max_min_right=57	max_min_right_minus=57	max_min_right_plus=0	max_pos_hash_score=438	max_right=164	max_right_minus=57	max_right_plus=164	neg_log10_pos_hash_p_value=9.5	new_junction_coverage=0.04	new_junction_read_count=4	polymorphism_frequency=6.785e-02	pos_hash_score=4	prediction=polymorphism	reject=COVERAGE_EVENNESS_SKEW,FREQUENCY_CUTOFF	side_1_annotate_key=gene	side_1_continuation=0	side_1_coverage=0.58	side_1_overlap=18	side_1_possible_overlap_registers=237	side_1_read_count=67	side_1_redundant=0	side_2_annotate_key=gene	side_2_continuation=0	side_2_coverage=0.45	side_2_overlap=0	side_2_possible_overlap_registers=219	side_2_read_count=48	side_2_redundant=0	total_non_overlap_reads=4
JC	360	.	CP009273	2871271	-1	CP009273	2871823	1	0	alignment_overlap=29	coverage_minus=2	coverage_plus=2	flanking_left=251	flanking_right=251	frequency=6.311e-02	junction_possible_overlap_registers=208	key=CP009273__2871271__-1__CP009273__2871794__1__29____251__251__0__0	max_left=221	max_left_minus=96	max_left_plus=221	max_min_left=0	max_min_left_minus=0	max_min_left_plus=0	max_min_right=65	max_min_right_minus=65	max_min_right_plus=65	max_pos_hash_score=416	max_right=65	max_right_minus=65	max_right_plus=65	neg_log10_pos_hash_p_value=9.2	new_junction_coverage=0.04	new_junction_read_count=4	polymorphism_frequency=6.311e-02	pos_hash_score=4	prediction=polymorphism	reject=COVERAGE_EVENNESS_SKEW,FREQUENCY_CUTOFF	side_1_annotate_key=gene	side_1_continuation=0	side_1_coverage=0.44	side_1_overlap=29	side_1_possible_overlap_registers=237	side_1_read_count=51	side_1_redundant=0	side_2_annotate_key=gene	side_2_continuation=0	side_2_coverage=0.73	side_2_overlap=0	side_2_possible_overlap_registers=208	side_2_read_count=74	side_2_redundant=0	total_non_overlap_reads=4
JC	361	.	CP009273	2884575	-1	CP009273	2885726	1	0	alignment_overlap=10	coverage_minus=3	coverage_plus=1	flanking_left=251	flanking_right=251	frequency=3.672e-02	junction_possible_overlap_registers=227	key=CP009273__2884575__-1__CP009273__2885716__1__10____251__251__0__0	max_left=185	max_left_minus=185	max_left_plus=147	max_min_left=0	max_min_left_minus=0	max_min_left_plus=0	max_min_right=84	max_min_right_minus=67	max_min_right_plus=84	max_pos_hash_score=454	max_right=84	max_right_minus=67	max_right_plus=84	neg_log10_pos_hash_p_value=9.7	new_junction_coverage=0.04	new_junction_read_count=4	polymorphism_frequency=3.672e-02	pos_hash_score=4	prediction=polymorphism	reject=COVERAGE_EVENNESS_SKEW,FREQUENCY_CUTOFF	side_1_annotate_key=gene	side_1_continuation=0	side_1_coverage=0.85	side_1_overlap=10	side_1_possible_overlap_registers=237	side_1_read_count=98	side_1_redundant=0	side_2_annotate_key=gene	side_2_continuation=0	side_2_coverage=1.06	side_2_overlap=0	side_2_possible_overlap_registers=227	side_2_read_count=116	side_2_redundant=0	total_non_overlap_reads=4
JC	362	.	CP009273	2889771	-1	CP009273	2890343	1	0	alignment_overlap=10	coverage_minus=2	coverage_plus=1	flanking_left=251	flanking_right=251	frequency=2.915e-02	junction_possible_overlap_registers=227	key=CP009273__2889771__-1__CP009273__2890333__1__10____251__251__0__0	max_left=125	max_left_minus=125	max_left_plus=125	max_min_left=0	max_min_left_minus=0	max_min_left_plus=0	max_min_right=92	max_min_right_minus=91	max_min_right_plus=92	max_pos_hash_score=454	max_right=92	max_right_minus=91	max_right_plus=92	neg_log10_pos_hash_p_value=10.3	new_junction_coverage=0.03	new_junction_read_count=3	polymorphism_frequency=2.915e-02	pos_hash_score=3	prediction=polymorphism	reject=COVERAGE_EVENNESS_SKEW,FREQUENCY_CUTOFF	side_1_annotate_key=gene	side_1_continuation=0	side_1_coverage=0.86	side_1_overlap=10	side_1_possible_overlap_registers=237	side_1_read_count=99	side_1_redundant=0	side_2_annotate_key=gene	side_2_continuation=0	side_2_coverage=0.96	side_2_overlap=0	side_2_possible_overlap_registers=227	side_2_read_count=105	side_2_redundant=0	total_non_overlap_reads=3
JC	363	.	CP009273	2911864	-1	CP009273	2913229	1	0	alignment_overlap=7	coverage_minus=1	coverage_plus=2	flanking_left=251	flanking_right=251	frequency=3.009e-02	junction_possible_overlap_registers=230	key=CP009273__2911864__-1__CP009273__2913222__1__7____251__251__0__0	max_left=83	max_left_minus=83	max_left_plus=66	max_min_left=83	max_min_left_minus=83	max_min_left_plus=66	max_min_right=18	max_min_right_minus=0	max_min_right_plus=18	max_pos_hash_score=460	max_right=178	max_right_minus=161	max_right_plus=178	neg_log10_pos_hash_p_value=10.4	new_junction_coverage=0.03	new_junction_read_count=3	polymorphism_frequency=3.009e-02	pos_hash_score=3	prediction=polymorphism	reject=COVERAGE_EVENNESS_SKEW,FREQUENCY_CUTOFF	side_1_annotate_key=gene	side_1_continuation=0	side_1_coverage=1.05	side_1_overlap=7	side_1_possible_overlap_registers=237	side_1_read_count=121	side_1_redundant=0	side_2_annotate_key=gene	side_2_continuation=0	side_2_coverage=0.68	side_2_overlap=0	side_2_possible_overlap_registers=230	side_2_read_count=76	side_2_redundant=0	total_non_overlap_reads=3
JC	364	.	CP009273	2912057	-1	CP009273	2913425	1	-3	alignment_overlap=-3	coverage_minus=1	coverage_plus=2	flanking_left=251	flanking_right=251	frequency=2.893e-02	junction_possible_overlap_registers=234	key=CP009273__2912057__-1__CP009273__2913425__1__-3__ATG__251__251__0__0	max_left=107	max_left_minus=91	max_left_plus=107	max_min_left=107	max_min_left_minus=91	max_min_left_plus=107	max_min_right=0	max_min_right_minus=0	max_min_right_plus=0	max_pos_hash_score=468	max_right=148	max_right_minus=148	max_right_plus=148	neg_log10_pos_hash_p_value=10.5	new_junction_coverage=0.03	new_junction_read_count=3	polymorphism_frequency=2.893e-02	pos_hash_score=3	prediction=polymorphism	reject=COVERAGE_EVENNESS_SKEW,FREQUENCY_CUTOFF	side_1_annotate_key=gene	side_1_continuation=0	side_1_coverage=0.96	side_1_overlap=0	side_1_possible_overlap_registers=237	side_1_read_count=110	side_1_redundant=0	side_2_annotate_key=gene	side_2_continuation=0	side_2_coverage=0.82	side_2_overlap=0	side_2_possible_overlap_registers=237	side_2_read_count=94	side_2_redundant=0	total_non_overlap_reads=3	unique_read_sequence=ATG
JC	365	.	CP009273	2912138	-1	CP009273	2913503	1	0	alignment_overlap=11	coverage_minus=2	coverage_plus=2	flanking_left=251	flanking_right=251	frequency=4.051e-02	junction_possible_overlap_registers=226	key=CP009273__2912138__-1__CP009273__2913492__1__11____251__251__0__0	max_left=49	max_left_minus=49	max_left_plus=49	max_min_left=40	max_min_left_minus=40	max_min_left_plus=40	max_min_right=27	max_min_right_minus=27	max_min_right_plus=27	max_pos_hash_score=452	max_right=143	max_right_minus=143	max_right_plus=143	neg_log10_pos_hash_p_value=9.6	new_junction_coverage=0.04	new_junction_read_count=4	polymorphism_frequency=4.051e-02	pos_hash_score=4	prediction=polymorphism	reject=COVERAGE_EVENNESS_SKEW,FREQUENCY_CUTOFF	side_1_annotate_key=gene	side_1_continuation=0	side_1_coverage=0.85	side_1_overlap=11	side_1_possible_overlap_registers=237	side_1_read_count=97	side_1_redundant=0	side_2_annotate_key=gene	side_2_continuation=0	side_2_coverage=0.89	side_2_overlap=0	side_2_possible_overlap_registers=226	side_2_read_count=97	side_2_redundant=0	total_non_overlap_reads=4
JC	366	.	CP009273	2912455	-1	CP009273	2913050	1	0	alignment_overlap=10	coverage_minus=5	coverage_plus=3	flanking_left=251	flanking_right=251	frequency=7.759e-02	junction_possible_overlap_registers=227	key=CP009273__2912455__-1__CP009273__2913040__1__10____251__251__0__0	max_left=157	max_left_minus=157	max_left_plus=157	max_min_left=102	max_min_left_minus=101	max_min_left_plus=102	max_min_right=48	max_min_right_minus=48	max_min_right_plus=41	max_pos_hash_score=454	max_right=139	max_right_minus=139	max_right_plus=139	neg_log10_pos_hash_p_value=8.1	new_junction_coverage=0.08	new_junction_read_count=9	polymorphism_frequency=7.759e-02	pos_hash_score=7	prediction=polymorphism	reject=COVERAGE_EVENNESS_SKEW,FREQUENCY_CUTOFF	side_1_annotate_key=gene	side_1_continuation=0	side_1_coverage=1.04	side_1_overlap=10	side_1_possible_overlap_registers=237	side_1_read_count=119	side_1_redundant=0	side_2_annotate_key=gene	side_2_continuation=0	side_2_coverage=0.91	side_2_overlap=0	side_2_possible_overlap_registers=227	side_2_read_count=100	side_2_redundant=0	total_non_overlap_reads=8
JC	367	.	CP009273	2924548	-1	CP009273	2925750	1	0	alignment_overlap=8	coverage_minus=3	coverage_plus=2	flanking_left=251	flanking_right=251	frequency=3.969e-02	junction_possible_overlap_registers=229	key=CP009273__2924548__-1__CP009273__2925742__1__8____251__251__0__0	max_left=52	max_left_minus=52	max_left_plus=52	max_min_left=52	max_min_left_minus=52	max_min_left_plus=52	max_min_right=25	max_min_right_minus=25	max_min_right_plus=25	max_pos_hash_score=458	max_right=181	max_right_minus=181	max_right_plus=181	neg_log10_pos_hash_p_value=9.7	new_junction_coverage=0.05	new_junction_read_count=5	polymorphism_frequency=3.969e-02	pos_hash_score=4	prediction=polymorphism	reject=COVERAGE_EVENNESS_SKEW,FREQUENCY_CUTOFF	side_1_annotate_key=gene	side_1_continuation=0	side_1_coverage=0.78	side_1_overlap=8	side_1_possible_overlap_registers=237	side_1_read_count=90	side_1_redundant=0	side_2_annotate_key=gene	side_2_continuation=0	side_2_coverage=1.40	side_2_overlap=0	side_2_possible_overlap_registers=229	side_2_read_count=155	side_2_redundant=0	total_non_overlap_reads=5
JC	368	.	CP009273	2924671	-1	CP009273	2925423	1	0	alignment_overlap=12	coverage_minus=3	coverage_plus=1	flanking_left=251	flanking_right=251	frequency=4.534e-02	junction_possible_overlap_registers=225	key=CP009273__2924671__-1__CP009273__2925411__1__12____251__251__0__0	max_left=204	max_left_minus=204	max_left_plus=111	max_min_left=111	max_min_left_minus=0	max_min_left_plus=111	max_min_right=66	max_min_right_minus=66	max_min_right_plus=0	max_pos_hash_score=450	max_right=126	max_right_minus=66	max_right_plus=126	neg_log10_pos_hash_p_value=9.6	new_junction_coverage=0.05	new_junction_read_count=5	polymorphism_frequency=4.534e-02	pos_hash_score=4	prediction=polymorphism	reject=COVERAGE_EVENNESS_SKEW,FREQUENCY_CUTOFF	side_1_annotate_key=gene	side_1_continuation=0	side_1_coverage=0.77	side_1_overlap=12	side_1_possible_overlap_registers=237	side_1_read_count=88	side_1_redundant=0	side_2_annotate_key=gene	side_2_continuation=0	side_2_coverage=1.17	side_2_overlap=0	side_2_possible_overlap_registers=225	side_2_read_count=127	side_2_redundant=0	total_non_overlap_reads=4
JC	369	.	CP009273	2958005	-1	CP009273	2959206	1	0	alignment_overlap=10	coverage_minus=2	coverage_plus=2	flanking_left=251	flanking_right=251	frequency=3.059e-02	junction_possible_overlap_registers=227	key=CP009273__2958005__-1__CP009273__2959196__1__10____251__251__0__0	max_left=144	max_left_minus=144	max_left_plus=124	max_min_left=69	max_min_left_minus=69	max_min_left_plus=69	max_min_right=117	max_min_right_minus=97	max_min_right_plus=117	max_pos_hash_score=454	max_right=120	max_right_minus=97	max_right_plus=120	neg_log10_pos_hash_p_value=9.7	new_junction_coverage=0.04	new_junction_read_count=4	polymorphism_frequency=3.059e-02	pos_hash_score=4	prediction=polymorphism	reject=COVERAGE_EVENNESS_SKEW,FREQUENCY_CUTOFF	side_1_annotate_key=gene	side_1_continuation=0	side_1_coverage=1.13	side_1_overlap=10	side_1_possible_overlap_registers=237	side_1_read_count=130	side_1_redundant=0	side_2_annotate_key=gene	side_2_continuation=0	side_2_coverage=1.17	side_2_overlap=0	side_2_possible_overlap_registers=227	side_2_read_count=129	side_2_redundant=0	total_non_overlap_reads=4
JC	370	.	CP009273	3013167	-1	CP009273	3014163	1	0	alignment_overlap=13	coverage_minus=5	coverage_plus=4	flanking_left=251	flanking_right=251	frequency=7.522e-02	junction_possible_overlap_registers=224	key=CP009273__3013167__-1__CP009273__3014150__1__13____251__251__0__0	max_left=220	max_left_minus=185	max_left_plus=220	max_min_left=90	max_min_left_minus=90	max_min_left_plus=52	max_min_right=33	max_min_right_minus=22	max_min_right_plus=33	max_pos_hash_score=448	max_right=147	max_right_minus=147	max_right_plus=55	neg_log10_pos_hash_p_value=7.2	new_junction_coverage=0.08	new_junction_read_count=9	polymorphism_frequency=7.522e-02	pos_hash_score=9	prediction=polymorphism	reject=COVERAGE_EVENNESS_SKEW,FREQUENCY_CUTOFF	side_1_annotate_key=gene	side_1_continuation=0	side_1_coverage=1.06	side_1_overlap=13	side_1_possible_overlap_registers=237	side_1_read_count=122	side_1_redundant=0	side_2_annotate_key=gene	side_2_continuation=0	side_2_coverage=0.98	side_2_overlap=0	side_2_possible_overlap_registers=224	side_2_read_count=106	side_2_redundant=0	total_non_overlap_reads=9
JC	371	.	CP009273	3015361	-1	CP009273	3016074	1	0	alignment_overlap=10	coverage_minus=6	coverage_plus=2	flanking_left=251	flanking_right=251	frequency=6.428e-02	junction_possible_overlap_registers=227	key=CP009273__3015361__-1__CP009273__3016064__1__10____251__251__0__0	max_left=206	max_left_minus=206	max_left_plus=43	max_min_left=11	max_min_left_minus=0	max_min_left_plus=11	max_min_right=85	max_min_right_minus=85	max_min_right_plus=30	max_pos_hash_score=454	max_right=85	max_right_minus=85	max_right_plus=30	neg_log10_pos_hash_p_value=7.7	new_junction_coverage=0.07	new_junction_read_count=8	polymorphism_frequency=6.428e-02	pos_hash_score=8	prediction=polymorphism	reject=COVERAGE_EVENNESS_SKEW,FREQUENCY_CUTOFF	side_1_annotate_key=gene	side_1_continuation=0	side_1_coverage=1.05	side_1_overlap=10	side_1_possible_overlap_registers=237	side_1_read_count=121	side_1_redundant=0	side_2_annotate_key=gene	side_2_continuation=0	side_2_coverage=1.06	side_2_overlap=0	side_2_possible_overlap_registers=227	side_2_read_count=117	side_2_redundant=0	total_non_overlap_reads=8
JC	372	.	CP009273	3015940	-1	CP009273	3016528	1	0	alignment_overlap=9	coverage_minus=1	coverage_plus=3	flanking_left=251	flanking_right=251	frequency=4.243e-02	junction_possible_overlap_registers=228	key=CP009273__3015940__-1__CP009273__3016519__1__9____251__251__0__0	max_left=40	max_left_minus=40	max_left_plus=40	max_min_left=40	max_min_left_minus=40	max_min_left_plus=40	max_min_right=0	max_min_right_minus=0	max_min_right_plus=0	max_pos_hash_score=456	max_right=135	max_right_minus=132	max_right_plus=135	neg_log10_pos_hash_p_value=9.7	new_junction_coverage=0.04	new_junction_read_count=4	polymorphism_frequency=4.243e-02	pos_hash_score=4	prediction=polymorphism	reject=COVERAGE_EVENNESS_SKEW,FREQUENCY_CUTOFF	side_1_annotate_key=gene	side_1_continuation=0	side_1_coverage=0.79	side_1_overlap=9	side_1_possible_overlap_registers=237	side_1_read_count=91	side_1_redundant=0	side_2_annotate_key=gene	side_2_continuation=0	side_2_coverage=0.84	side_2_overlap=0	side_2_possible_overlap_registers=228	side_2_read_count=93	side_2_redundant=0	total_non_overlap_reads=4
JC	373	.	CP009273	3022413	-1	CP009273	3023305	1	0	alignment_overlap=8	coverage_minus=5	coverage_plus=4	flanking_left=251	flanking_right=251	frequency=7.917e-02	junction_possible_overlap_registers=229	key=CP009273__3022413__-1__CP009273__3023297__1__8____251__251__0__0	max_left=205	max_left_minus=175	max_left_plus=205	max_min_left=70	max_min_left_minus=70	max_min_left_plus=29	max_min_right=42	max_min_right_minus=42	max_min_right_plus=42	max_pos_hash_score=458	max_right=202	max_right_minus=183	max_right_plus=202	neg_log10_pos_hash_p_value=7.7	new_junction_coverage=0.08	new_junction_read_count=9	polymorphism_frequency=7.917e-02	pos_hash_score=8	prediction=polymorphism	reject=COVERAGE_EVENNESS_SKEW,FREQUENCY_CUTOFF	side_1_annotate_key=gene	side_1_continuation=0	side_1_coverage=0.94	side_1_overlap=8	side_1_possible_overlap_registers=237	side_1_read_count=108	side_1_redundant=0	side_2_annotate_key=gene	side_2_continuation=0	side_2_coverage=0.95	side_2_overlap=0	side_2_possible_overlap_registers=229	side_2_read_count=105	side_2_redundant=0	total_non_overlap_reads=9
JC	374	.	CP009273	3047954	-1	CP009273	3048652	1	0	alignment_overlap=10	coverage_minus=2	coverage_plus=3	flanking_left=251	flanking_right=251	frequency=3.889e-02	junction_possible_overlap_registers=227	key=CP009273__3047954__-1__CP009273__3048642__1__10____251__251__0__0	max_left=176	max_left_minus=176	max_left_plus=75	max_min_left=75	max_min_left_minus=0	max_min_left_plus=75	max_min_right=32	max_min_right_minus=32	max_min_right_plus=0	max_pos_hash_score=454	max_right=107	max_right_minus=32	max_right_plus=107	neg_log10_pos_hash_p_value=9.1	new_junction_coverage=0.05	new_junction_read_count=5	polymorphism_frequency=3.889e-02	pos_hash_score=5	prediction=polymorphism	reject=COVERAGE_EVENNESS_SKEW,FREQUENCY_CUTOFF	side_1_annotate_key=gene	side_1_continuation=0	side_1_coverage=1.00	side_1_overlap=10	side_1_possible_overlap_registers=237	side_1_read_count=115	side_1_redundant=0	side_2_annotate_key=gene	side_2_continuation=0	side_2_coverage=1.25	side_2_overlap=0	side_2_possible_overlap_registers=227	side_2_read_count=137	side_2_redundant=0	total_non_overlap_reads=5
JC	375	.	CP009273	3061946	-1	CP009273	3062754	1	0	alignment_overlap=13	coverage_minus=4	coverage_plus=6	flanking_left=251	flanking_right=251	frequency=7.298e-02	junction_possible_overlap_registers=224	key=CP009273__3061946__-1__CP009273__3062741__1__13____251__251__0__0	max_left=158	max_left_minus=158	max_left_plus=109	max_min_left=109	max_min_left_minus=9	max_min_left_plus=109	max_min_right=42	max_min_right_minus=42	max_min_right_plus=0	max_pos_hash_score=448	max_right=192	max_right_minus=83	max_right_plus=192	neg_log10_pos_hash_p_value=6.8	new_junction_coverage=0.09	new_junction_read_count=10	polymorphism_frequency=7.298e-02	pos_hash_score=10	prediction=polymorphism	reject=COVERAGE_EVENNESS_SKEW,FREQUENCY_CUTOFF	side_1_annotate_key=gene	side_1_continuation=0	side_1_coverage=1.11	side_1_overlap=13	side_1_possible_overlap_registers=237	side_1_read_count=127	side_1_redundant=0	side_2_annotate_key=gene	side_2_continuation=0	side_2_coverage=1.24	side_2_overlap=0	side_2_possible_overlap_registers=224	side_2_read_count=134	side_2_redundant=0	total_non_overlap_reads=10
JC	376	.	CP009273	3089347	-1	CP009273	3090309	1	0	alignment_overlap=13	coverage_minus=2	coverage_plus=2	flanking_left=251	flanking_right=251	frequency=4.159e-02	junction_possible_overlap_registers=224	key=CP009273__3089347__-1__CP009273__3090296__1__13____251__251__0__0	max_left=110	max_left_minus=110	max_left_plus=36	max_min_left=89	max_min_left_minus=89	max_min_left_plus=36	max_min_right=104	max_min_right_minus=104	max_min_right_plus=0	max_pos_hash_score=448	max_right=202	max_right_minus=149	max_right_plus=202	neg_log10_pos_hash_p_value=9.6	new_junction_coverage=0.05	new_junction_read_count=5	polymorphism_frequency=4.159e-02	pos_hash_score=4	prediction=polymorphism	reject=COVERAGE_EVENNESS_SKEW,FREQUENCY_CUTOFF	side_1_annotate_key=gene	side_1_continuation=0	side_1_coverage=1.20	side_1_overlap=13	side_1_possible_overlap_registers=237	side_1_read_count=138	side_1_redundant=0	side_2_annotate_key=gene	side_2_continuation=0	side_2_coverage=0.92	side_2_overlap=0	side_2_possible_overlap_registers=224	side_2_read_count=100	side_2_redundant=0	total_non_overlap_reads=4
JC	377	.	CP009273	3095769	-1	CP009273	3096548	1	0	alignment_overlap=13	coverage_minus=3	coverage_plus=2	flanking_left=251	flanking_right=251	frequency=5.808e-02	junction_possible_overlap_registers=224	key=CP009273__3095769__-1__CP009273__3096535__1__13____251__251__0__0	max_left=218	max_left_minus=218	max_left_plus=70	max_min_left=70	max_min_left_minus=0	max_min_left_plus=70	max_min_right=57	max_min_right_minus=57	max_min_right_plus=57	max_pos_hash_score=448	max_right=76	max_right_minus=57	max_right_plus=76	neg_log10_pos_hash_p_value=9.6	new_junction_coverage=0.05	new_junction_read_count=5	polymorphism_frequency=5.808e-02	pos_hash_score=4	prediction=polymorphism	reject=COVERAGE_EVENNESS_SKEW,FREQUENCY_CUTOFF	side_1_annotate_key=gene	side_1_continuation=0	side_1_coverage=0.77	side_1_overlap=13	side_1_possible_overlap_registers=237	side_1_read_count=88	side_1_redundant=0	side_2_annotate_key=gene	side_2_continuation=0	side_2_coverage=0.73	side_2_overlap=0	side_2_possible_overlap_registers=224	side_2_read_count=79	side_2_redundant=0	total_non_overlap_reads=5
JC	378	.	CP009273	3100832	-1	CP009273	3101541	1	0	alignment_overlap=10	coverage_minus=2	coverage_plus=3	flanking_left=251	flanking_right=251	frequency=5.068e-02	junction_possible_overlap_registers=227	key=CP009273__3100832__-1__CP009273__3101531__1__10____251__251__0__0	max_left=185	max_left_minus=185	max_left_plus=131	max_min_left=14	max_min_left_minus=0	max_min_left_plus=14	max_min_right=110	max_min_right_minus=56	max_min_right_plus=110	max_pos_hash_score=454	max_right=238	max_right_minus=56	max_right_plus=238	neg_log10_pos_hash_p_value=9.1	new_junction_coverage=0.05	new_junction_read_count=6	polymorphism_frequency=5.068e-02	pos_hash_score=5	prediction=polymorphism	reject=COVERAGE_EVENNESS_SKEW,FREQUENCY_CUTOFF	side_1_annotate_key=gene	side_1_continuation=0	side_1_coverage=0.87	side_1_overlap=10	side_1_possible_overlap_registers=237	side_1_read_count=100	side_1_redundant=0	side_2_annotate_key=gene	side_2_continuation=0	side_2_coverage=1.17	side_2_overlap=0	side_2_possible_overlap_registers=227	side_2_read_count=129	side_2_redundant=0	total_non_overlap_reads=5
JC	379	.	CP009273	3111156	-1	CP009273	3112008	1	0	alignment_overlap=3	coverage_minus=2	coverage_plus=2	flanking_left=251	flanking_right=251	frequency=3.181e-02	junction_possible_overlap_registers=234	key=CP009273__3111156__-1__CP009273__3112005__1__3____251__251__0__0	max_left=98	max_left_minus=98	max_left_plus=85	max_min_left=98	max_min_left_minus=98	max_min_left_plus=10	max_min_right=34	max_min_right_minus=34	max_min_right_plus=34	max_pos_hash_score=468	max_right=142	max_right_minus=140	max_right_plus=142	neg_log10_pos_hash_p_value=9.9	new_junction_coverage=0.04	new_junction_read_count=4	polymorphism_frequency=3.181e-02	pos_hash_score=4	prediction=polymorphism	reject=COVERAGE_EVENNESS_SKEW,FREQUENCY_CUTOFF	side_1_annotate_key=gene	side_1_continuation=0	side_1_coverage=1.02	side_1_overlap=3	side_1_possible_overlap_registers=237	side_1_read_count=117	side_1_redundant=0	side_2_annotate_key=gene	side_2_continuation=0	side_2_coverage=1.13	side_2_overlap=0	side_2_possible_overlap_registers=234	side_2_read_count=128	side_2_redundant=0	total_non_overlap_reads=4
JC	380	.	CP009273	3113094	-1	CP009273	3114146	1	0	alignment_overlap=8	coverage_minus=2	coverage_plus=2	flanking_left=251	flanking_right=251	frequency=3.094e-02	junction_possible_overlap_registers=229	key=CP009273__3113094__-1__CP009273__3114138__1__8____251__251__0__0	max_left=50	max_left_minus=50	max_left_plus=43	max_min_left=50	max_min_left_minus=50	max_min_left_plus=43	max_min_right=0	max_min_right_minus=0	max_min_right_plus=0	max_pos_hash_score=458	max_right=224	max_right_minus=193	max_right_plus=224	neg_log10_pos_hash_p_value=9.7	new_junction_coverage=0.04	new_junction_read_count=4	polymorphism_frequency=3.094e-02	pos_hash_score=4	prediction=polymorphism	reject=COVERAGE_EVENNESS_SKEW,FREQUENCY_CUTOFF	side_1_annotate_key=gene	side_1_continuation=0	side_1_coverage=0.90	side_1_overlap=8	side_1_possible_overlap_registers=237	side_1_read_count=103	side_1_redundant=0	side_2_annotate_key=gene	side_2_continuation=0	side_2_coverage=1.36	side_2_overlap=0	side_2_possible_overlap_registers=229	side_2_read_count=151	side_2_redundant=0	total_non_overlap_reads=4
JC	381	.	CP009273	3115979	-1	CP009273	3116721	1	0	alignment_overlap=10	coverage_minus=2	coverage_plus=2	flanking_left=251	flanking_right=251	frequency=4.315e-02	junction_possible_overlap_registers=227	key=CP009273__3115979__-1__CP009273__3116711__1__10____251__251__0__0	max_left=162	max_left_minus=98	max_left_plus=162	max_min_left=17	max_min_left_minus=0	max_min_left_plus=17	max_min_right=74	max_min_right_minus=60	max_min_right_plus=74	max_pos_hash_score=454	max_right=97	max_right_minus=60	max_right_plus=97	neg_log10_pos_hash_p_value=9.7	new_junction_coverage=0.04	new_junction_read_count=4	polymorphism_frequency=4.315e-02	pos_hash_score=4	prediction=polymorphism	reject=COVERAGE_EVENNESS_SKEW,FREQUENCY_CUTOFF	side_1_annotate_key=gene	side_1_continuation=0	side_1_coverage=0.95	side_1_overlap=10	side_1_possible_overlap_registers=237	side_1_read_count=109	side_1_redundant=0	side_2_annotate_key=gene	side_2_continuation=0	side_2_coverage=0.66	side_2_overlap=0	side_2_possible_overlap_registers=227	side_2_read_count=73	side_2_redundant=0	total_non_overlap_reads=4
JC	382	.	CP009273	3136507	-1	CP009273	3137736	1	0	alignment_overlap=10	coverage_minus=3	coverage_plus=2	flanking_left=251	flanking_right=251	frequency=4.664e-02	junction_possible_overlap_registers=227	key=CP009273__3136507__-1__CP009273__3137726__1__10____251__251__0__0	max_left=174	max_left_minus=174	max_left_plus=114	max_min_left=22	max_min_left_minus=0	max_min_left_plus=22	max_min_right=59	max_min_right_minus=25	max_min_right_plus=59	max_pos_hash_score=454	max_right=146	max_right_minus=25	max_right_plus=146	neg_log10_pos_hash_p_value=9.1	new_junction_coverage=0.05	new_junction_read_count=5	polymorphism_frequency=4.664e-02	pos_hash_score=5	prediction=polymorphism	reject=COVERAGE_EVENNESS_SKEW,FREQUENCY_CUTOFF	side_1_annotate_key=gene	side_1_continuation=0	side_1_coverage=0.95	side_1_overlap=10	side_1_possible_overlap_registers=237	side_1_read_count=109	side_1_redundant=0	side_2_annotate_key=gene	side_2_continuation=0	side_2_coverage=0.91	side_2_overlap=0	side_2_possible_overlap_registers=227	side_2_read_count=100	side_2_redundant=0	total_non_overlap_reads=5
JC	383	.	CP009273	3153070	-1	CP009273	3153730	1	0	alignment_overlap=10	coverage_minus=5	coverage_plus=2	flanking_left=251	flanking_right=251	frequency=6.898e-02	junction_possible_overlap_registers=227	key=CP009273__3153070__-1__CP009273__3153720__1__10____251__251__0__0	max_left=221	max_left_minus=221	max_left_plus=221	max_min_left=41	max_min_left_minus=41	max_min_left_plus=0	max_min_right=18	max_min_right_minus=18	max_min_right_plus=18	max_pos_hash_score=454	max_right=68	max_right_minus=68	max_right_plus=18	neg_log10_pos_hash_p_value=8.6	new_junction_coverage=0.06	new_junction_read_count=7	polymorphism_frequency=6.898e-02	pos_hash_score=6	prediction=polymorphism	reject=COVERAGE_EVENNESS_SKEW,FREQUENCY_CUTOFF	side_1_annotate_key=gene	side_1_continuation=0	side_1_coverage=0.84	side_1_overlap=10	side_1_possible_overlap_registers=237	side_1_read_count=96	side_1_redundant=0	side_2_annotate_key=gene	side_2_continuation=0	side_2_coverage=0.88	side_2_overlap=0	side_2_possible_overlap_registers=227	side_2_read_count=97	side_2_redundant=0	total_non_overlap_reads=7
JC	384	.	CP009273	3155904	-1	CP009273	3157109	1	0	alignment_overlap=9	coverage_minus=2	coverage_plus=1	flanking_left=251	flanking_right=251	frequency=3.144e-02	junction_possible_overlap_registers=228	key=CP009273__3155904__-1__CP009273__3157100__1__9____251__251__0__0	max_left=188	max_left_minus=188	max_left_plus=64	max_min_left=73	max_min_left_minus=73	max_min_left_plus=0	max_min_right=36	max_min_right_minus=14	max_min_right_plus=36	max_pos_hash_score=456	max_right=169	max_right_minus=169	max_right_plus=36	neg_log10_pos_hash_p_value=10.4	new_junction_coverage=0.03	new_junction_read_count=3	polymorphism_frequency=3.144e-02	pos_hash_score=3	prediction=polymorphism	reject=COVERAGE_EVENNESS_SKEW,FREQUENCY_CUTOFF	side_1_annotate_key=gene	side_1_continuation=0	side_1_coverage=0.96	side_1_overlap=9	side_1_possible_overlap_registers=237	side_1_read_count=110	side_1_redundant=0	side_2_annotate_key=gene	side_2_continuation=0	side_2_coverage=0.72	side_2_overlap=0	side_2_possible_overlap_registers=228	side_2_read_count=79	side_2_redundant=0	total_non_overlap_reads=3
JC	385	.	CP009273	3217703	-1	CP009273	3218532	1	0	alignment_overlap=14	coverage_minus=5	coverage_plus=4	flanking_left=251	flanking_right=251	frequency=8.003e-02	junction_possible_overlap_registers=223	key=CP009273__3217703__-1__CP009273__3218518__1__14____251__251__0__0	max_left=234	max_left_minus=234	max_left_plus=165	max_min_left=26	max_min_left_minus=0	max_min_left_plus=26	max_min_right=63	max_min_right_minus=63	max_min_right_plus=63	max_pos_hash_score=446	max_right=66	max_right_minus=63	max_right_plus=66	neg_log10_pos_hash_p_value=7.2	new_junction_coverage=0.08	new_junction_read_count=9	polymorphism_frequency=8.003e-02	pos_hash_score=9	prediction=polymorphism	reject=COVERAGE_EVENNESS_SKEW,FREQUENCY_CUTOFF	side_1_annotate_key=gene	side_1_continuation=0	side_1_coverage=1.05	side_1_overlap=14	side_1_possible_overlap_registers=237	side_1_read_count=120	side_1_redundant=0	side_2_annotate_key=gene	side_2_continuation=0	side_2_coverage=0.87	side_2_overlap=0	side_2_possible_overlap_registers=223	side_2_read_count=94	side_2_redundant=0	total_non_overlap_reads=9
JC	386	.	CP009273	3237890	-1	CP009273	3238637	1	0	alignment_overlap=10	coverage_minus=2	coverage_plus=2	flanking_left=251	flanking_right=251	frequency=4.573e-02	junction_possible_overlap_registers=227	key=CP009273__3237890__-1__CP009273__3238627__1__10____251__251__0__0	max_left=224	max_left_minus=224	max_left_plus=84	max_min_left=84	max_min_left_minus=84	max_min_left_plus=84	max_min_right=1	max_min_right_minus=1	max_min_right_plus=0	max_pos_hash_score=454	max_right=213	max_right_minus=87	max_right_plus=213	neg_log10_pos_hash_p_value=9.7	new_junction_coverage=0.05	new_junction_read_count=5	polymorphism_frequency=4.573e-02	pos_hash_score=4	prediction=polymorphism	reject=COVERAGE_EVENNESS_SKEW,FREQUENCY_CUTOFF	side_1_annotate_key=gene	side_1_continuation=0	side_1_coverage=0.90	side_1_overlap=10	side_1_possible_overlap_registers=237	side_1_read_count=103	side_1_redundant=0	side_2_annotate_key=gene	side_2_continuation=0	side_2_coverage=1.00	side_2_overlap=0	side_2_possible_overlap_registers=227	side_2_read_count=110	side_2_redundant=0	total_non_overlap_reads=4
JC	387	.	CP009273	3271181	-1	CP009273	3271561	1	0	alignment_overlap=11	coverage_minus=2	coverage_plus=2	flanking_left=251	flanking_right=251	frequency=3.030e-02	junction_possible_overlap_registers=226	key=CP009273__3271181__-1__CP009273__3271550__1__11____251__251__0__0	max_left=185	max_left_minus=185	max_left_plus=64	max_min_left=94	max_min_left_minus=94	max_min_left_plus=64	max_min_right=50	max_min_right_minus=35	max_min_right_plus=50	max_pos_hash_score=452	max_right=145	max_right_minus=145	max_right_plus=98	neg_log10_pos_hash_p_value=9.6	new_junction_coverage=0.04	new_junction_read_count=4	polymorphism_frequency=3.030e-02	pos_hash_score=4	prediction=polymorphism	reject=COVERAGE_EVENNESS_SKEW,FREQUENCY_CUTOFF	side_1_annotate_key=repeat	side_1_continuation=0	side_1_coverage=NA	side_1_overlap=11	side_1_read_count=NA	side_1_redundant=0	side_2_annotate_key=gene	side_2_continuation=0	side_2_coverage=1.17	side_2_overlap=0	side_2_possible_overlap_registers=226	side_2_read_count=128	side_2_redundant=0	total_non_overlap_reads=4
JC	388	.	CP009273	3271182	-1	CP009273	3272470	1	0	alignment_overlap=9	coverage_minus=2	coverage_plus=3	flanking_left=251	flanking_right=251	frequency=4.902e-02	junction_possible_overlap_registers=228	key=CP009273__3271182__-1__CP009273__3272461__1__9____251__251__0__0	max_left=63	max_left_minus=63	max_left_plus=45	max_min_left=63	max_min_left_minus=63	max_min_left_plus=45	max_min_right=0	max_min_right_minus=0	max_min_right_plus=0	max_pos_hash_score=456	max_right=223	max_right_minus=77	max_right_plus=223	neg_log10_pos_hash_p_value=9.7	new_junction_coverage=0.05	new_junction_read_count=5	polymorphism_frequency=4.902e-02	pos_hash_score=4	prediction=polymorphism	reject=COVERAGE_EVENNESS_SKEW,FREQUENCY_CUTOFF	side_1_annotate_key=repeat	side_1_continuation=0	side_1_coverage=NA	side_1_overlap=9	side_1_read_count=NA	side_1_redundant=0	side_2_annotate_key=gene	side_2_continuation=0	side_2_coverage=0.88	side_2_overlap=0	side_2_possible_overlap_registers=228	side_2_read_count=97	side_2_redundant=0	total_non_overlap_reads=5
JC	389	.	CP009273	3275527	-1	CP009273	3276656	1	0	alignment_overlap=3	coverage_minus=2	coverage_plus=1	flanking_left=251	flanking_right=251	frequency=2.517e-02	junction_possible_overlap_registers=234	key=CP009273__3275527__-1__CP009273__3276653__1__3____251__251__0__0	max_left=122	max_left_minus=122	max_left_plus=98	max_min_left=122	max_min_left_minus=122	max_min_left_plus=98	max_min_right=3	max_min_right_minus=3	max_min_right_plus=0	max_pos_hash_score=468	max_right=150	max_right_minus=126	max_right_plus=150	neg_log10_pos_hash_p_value=10.5	new_junction_coverage=0.03	new_junction_read_count=3	polymorphism_frequency=2.517e-02	pos_hash_score=3	prediction=polymorphism	reject=COVERAGE_EVENNESS_SKEW,FREQUENCY_CUTOFF	side_1_annotate_key=gene	side_1_continuation=0	side_1_coverage=1.12	side_1_overlap=3	side_1_possible_overlap_registers=237	side_1_read_count=128	side_1_redundant=0	side_2_annotate_key=gene	side_2_continuation=0	side_2_coverage=0.94	side_2_overlap=0	side_2_possible_overlap_registers=234	side_2_read_count=106	side_2_redundant=0	total_non_overlap_reads=3
JC	390	.	CP009273	3289044	-1	CP009273	3290049	1	0	alignment_overlap=9	coverage_minus=2	coverage_plus=1	flanking_left=251	flanking_right=251	frequency=2.364e-02	junction_possible_overlap_registers=228	key=CP009273__3289044__-1__CP009273__3290040__1__9____251__251__0__0	max_left=128	max_left_minus=128	max_left_plus=4	max_min_left=73	max_min_left_minus=73	max_min_left_plus=4	max_min_right=48	max_min_right_minus=48	max_min_right_plus=0	max_pos_hash_score=456	max_right=167	max_right_minus=167	max_right_plus=91	neg_log10_pos_hash_p_value=10.4	new_junction_coverage=0.03	new_junction_read_count=3	polymorphism_frequency=2.364e-02	pos_hash_score=3	prediction=polymorphism	reject=COVERAGE_EVENNESS_SKEW,FREQUENCY_CUTOFF	side_1_annotate_key=gene	side_1_continuation=0	side_1_coverage=1.19	side_1_overlap=9	side_1_possible_overlap_registers=237	side_1_read_count=137	side_1_redundant=0	side_2_annotate_key=gene	side_2_continuation=0	side_2_coverage=1.05	side_2_overlap=0	side_2_possible_overlap_registers=228	side_2_read_count=116	side_2_redundant=0	total_non_overlap_reads=3
JC	391	.	CP009273	3346154	-1	CP009273	3347219	1	0	alignment_overlap=11	coverage_minus=2	coverage_plus=1	flanking_left=251	flanking_right=251	frequency=2.750e-02	junction_possible_overlap_registers=226	key=CP009273__3346154__-1__CP009273__3347208__1__11____251__251__0__0	max_left=172	max_left_minus=172	max_left_plus=104	max_min_left=104	max_min_left_minus=99	max_min_left_plus=104	max_min_right=66	max_min_right_minus=66	max_min_right_plus=0	max_pos_hash_score=452	max_right=141	max_right_minus=141	max_right_plus=136	neg_log10_pos_hash_p_value=10.3	new_junction_coverage=0.03	new_junction_read_count=3	polymorphism_frequency=2.750e-02	pos_hash_score=3	prediction=polymorphism	reject=COVERAGE_EVENNESS_SKEW,FREQUENCY_CUTOFF	side_1_annotate_key=gene	side_1_continuation=0	side_1_coverage=0.91	side_1_overlap=11	side_1_possible_overlap_registers=237	side_1_read_count=104	side_1_redundant=0	side_2_annotate_key=gene	side_2_continuation=0	side_2_coverage=1.03	side_2_overlap=0	side_2_possible_overlap_registers=226	side_2_read_count=113	side_2_redundant=0	total_non_overlap_reads=3
JC	392	.	CP009273	3365109	-1	CP009273	3366193	1	0	alignment_overlap=10	coverage_minus=2	coverage_plus=1	flanking_left=251	flanking_right=251	frequency=2.560e-02	junction_possible_overlap_registers=227	key=CP009273__3365109__-1__CP009273__3366183__1__10____251__251__0__0	max_left=94	max_left_minus=94	max_left_plus=36	max_min_left=94	max_min_left_minus=94	max_min_left_plus=0	max_min_right=27	max_min_right_minus=27	max_min_right_plus=27	max_pos_hash_score=454	max_right=147	max_right_minus=147	max_right_plus=27	neg_log10_pos_hash_p_value=10.3	new_junction_coverage=0.03	new_junction_read_count=3	polymorphism_frequency=2.560e-02	pos_hash_score=3	prediction=polymorphism	reject=COVERAGE_EVENNESS_SKEW,FREQUENCY_CUTOFF	side_1_annotate_key=gene	side_1_continuation=0	side_1_coverage=0.95	side_1_overlap=10	side_1_possible_overlap_registers=237	side_1_read_count=109	side_1_redundant=0	side_2_annotate_key=gene	side_2_continuation=0	side_2_coverage=1.13	side_2_overlap=0	side_2_possible_overlap_registers=227	side_2_read_count=124	side_2_redundant=0	total_non_overlap_reads=3
JC	393	.	CP009273	3365419	-1	CP009273	3366343	1	0	alignment_overlap=7	coverage_minus=2	coverage_plus=4	flanking_left=251	flanking_right=251	frequency=4.914e-02	junction_possible_overlap_registers=230	key=CP009273__3365419__-1__CP009273__3366336__1__7____251__251__0__0	max_left=199	max_left_minus=199	max_left_plus=113	max_min_left=113	max_min_left_minus=0	max_min_left_plus=113	max_min_right=13	max_min_right_minus=13	max_min_right_plus=0	max_pos_hash_score=460	max_right=136	max_right_minus=13	max_right_plus=136	neg_log10_pos_hash_p_value=8.7	new_junction_coverage=0.06	new_junction_read_count=7	polymorphism_frequency=4.914e-02	pos_hash_score=6	prediction=polymorphism	reject=COVERAGE_EVENNESS_SKEW,FREQUENCY_CUTOFF	side_1_annotate_key=gene	side_1_continuation=0	side_1_coverage=0.91	side_1_overlap=7	side_1_possible_overlap_registers=237	side_1_read_count=104	side_1_redundant=0	side_2_annotate_key=gene	side_2_continuation=0	side_2_coverage=1.53	side_2_overlap=0	side_2_possible_overlap_registers=230	side_2_read_count=170	side_2_redundant=0	total_non_overlap_reads=6
JC	394	.	CP009273	3367165	-1	CP009273	3367721	1	0	alignment_overlap=11	coverage_minus=3	coverage_plus=6	flanking_left=251	flanking_right=251	frequency=6.510e-02	junction_possible_overlap_registers=226	key=CP009273__3367165__-1__CP009273__3367710__1__11____251__251__0__0	max_left=180	max_left_minus=180	max_left_plus=102	max_min_left=102	max_min_left_minus=65	max_min_left_plus=102	max_min_right=82	max_min_right_minus=82	max_min_right_plus=0	max_pos_hash_score=452	max_right=173	max_right_minus=82	max_right_plus=173	neg_log10_pos_hash_p_value=7.2	new_junction_coverage=0.08	new_junction_read_count=9	polymorphism_frequency=6.510e-02	pos_hash_score=9	prediction=polymorphism	reject=COVERAGE_EVENNESS_SKEW,FREQUENCY_CUTOFF	side_1_annotate_key=gene	side_1_continuation=0	side_1_coverage=1.22	side_1_overlap=11	side_1_possible_overlap_registers=237	side_1_read_count=140	side_1_redundant=0	side_2_annotate_key=gene	side_2_continuation=0	side_2_coverage=1.14	side_2_overlap=0	side_2_possible_overlap_registers=226	side_2_read_count=125	side_2_redundant=0	total_non_overlap_reads=9
JC	395	.	CP009273	3373928	-1	CP009273	3375144	1	0	alignment_overlap=13	coverage_minus=2	coverage_plus=2	flanking_left=251	flanking_right=251	frequency=4.326e-02	junction_possible_overlap_registers=224	key=CP009273__3373928__-1__CP009273__3375131__1__13____251__251__0__0	max_left=64	max_left_minus=64	max_left_plus=64	max_min_left=64	max_min_left_minus=64	max_min_left_plus=64	max_min_right=0	max_min_right_minus=0	max_min_right_plus=0	max_pos_hash_score=448	max_right=112	max_right_minus=112	max_right_plus=112	neg_log10_pos_hash_p_value=9.6	new_junction_coverage=0.04	new_junction_read_count=4	polymorphism_frequency=4.326e-02	pos_hash_score=4	prediction=polymorphism	reject=COVERAGE_EVENNESS_SKEW,FREQUENCY_CUTOFF	side_1_annotate_key=gene	side_1_continuation=0	side_1_coverage=0.97	side_1_overlap=13	side_1_possible_overlap_registers=237	side_1_read_count=111	side_1_redundant=0	side_2_annotate_key=gene	side_2_continuation=0	side_2_coverage=0.66	side_2_overlap=0	side_2_possible_overlap_registers=224	side_2_read_count=72	side_2_redundant=0	total_non_overlap_reads=4
JC	396	.	CP009273	3376757	-1	CP009273	3377433	1	0	alignment_overlap=11	coverage_minus=2	coverage_plus=2	flanking_left=251	flanking_right=251	frequency=3.453e-02	junction_possible_overlap_registers=226	key=CP009273__3376757__-1__CP009273__3377422__1__11____251__251__0__0	max_left=169	max_left_minus=169	max_left_plus=139	max_min_left=43	max_min_left_minus=43	max_min_left_plus=32	max_min_right=52	max_min_right_minus=1	max_min_right_plus=52	max_pos_hash_score=452	max_right=164	max_right_minus=80	max_right_plus=164	neg_log10_pos_hash_p_value=9.6	new_junction_coverage=0.04	new_junction_read_count=4	polymorphism_frequency=3.453e-02	pos_hash_score=4	prediction=polymorphism	reject=COVERAGE_EVENNESS_SKEW,FREQUENCY_CUTOFF	side_1_annotate_key=gene	side_1_continuation=0	side_1_coverage=0.81	side_1_overlap=11	side_1_possible_overlap_registers=237	side_1_read_count=93	side_1_redundant=0	side_2_annotate_key=gene	side_2_continuation=0	side_2_coverage=1.23	side_2_overlap=0	side_2_possible_overlap_registers=226	side_2_read_count=135	side_2_redundant=0	total_non_overlap_reads=4
JC	397	.	CP009273	3384878	-1	CP009273	3386118	1	0	alignment_overlap=8	coverage_minus=3	coverage_plus=2	flanking_left=251	flanking_right=251	frequency=4.159e-02	junction_possible_overlap_registers=229	key=CP009273__3384878__-1__CP009273__3386110__1__8____251__251__0__0	max_left=112	max_left_minus=112	max_left_plus=70	max_min_left=71	max_min_left_minus=71	max_min_left_plus=70	max_min_right=3	max_min_right_minus=3	max_min_right_plus=0	max_pos_hash_score=458	max_right=235	max_right_minus=133	max_right_plus=235	neg_log10_pos_hash_p_value=9.1	new_junction_coverage=0.05	new_junction_read_count=5	polymorphism_frequency=4.159e-02	pos_hash_score=5	prediction=polymorphism	reject=COVERAGE_EVENNESS_SKEW,FREQUENCY_CUTOFF	side_1_annotate_key=gene	side_1_continuation=0	side_1_coverage=0.92	side_1_overlap=8	side_1_possible_overlap_registers=237	side_1_read_count=105	side_1_redundant=0	side_2_annotate_key=gene	side_2_continuation=0	side_2_coverage=1.16	side_2_overlap=0	side_2_possible_overlap_registers=229	side_2_read_count=129	side_2_redundant=0	total_non_overlap_reads=5
JC	398	.	CP009273	3399016	-1	CP009273	3400011	1	0	alignment_overlap=12	coverage_minus=2	coverage_plus=3	flanking_left=251	flanking_right=251	frequency=5.472e-02	junction_possible_overlap_registers=225	key=CP009273__3399016__-1__CP009273__3399999__1__12____251__251__0__0	max_left=220	max_left_minus=194	max_left_plus=220	max_min_left=96	max_min_left_minus=0	max_min_left_plus=96	max_min_right=81	max_min_right_minus=81	max_min_right_plus=59	max_pos_hash_score=450	max_right=143	max_right_minus=81	max_right_plus=143	neg_log10_pos_hash_p_value=9.0	new_junction_coverage=0.06	new_junction_read_count=6	polymorphism_frequency=5.472e-02	pos_hash_score=5	prediction=polymorphism	reject=COVERAGE_EVENNESS_SKEW,FREQUENCY_CUTOFF	side_1_annotate_key=gene	side_1_continuation=0	side_1_coverage=0.81	side_1_overlap=12	side_1_possible_overlap_registers=237	side_1_read_count=93	side_1_redundant=0	side_2_annotate_key=gene	side_2_continuation=0	side_2_coverage=1.09	side_2_overlap=0	side_2_possible_overlap_registers=225	side_2_read_count=119	side_2_redundant=0	total_non_overlap_reads=5
JC	399	.	CP009273	3416618	1	CP009273	4033989	1	-11	alignment_overlap=-11	coverage_minus=3	coverage_plus=0	flanking_left=251	flanking_right=251	frequency=5.188e-02	junction_possible_overlap_registers=226	key=CP009273__3416618__1__CP009273__4033989__1__-11__GAATTAATTCC__251__251__0__0	max_left=53	max_left_minus=53	max_left_plus=0	max_min_left=0	max_min_left_minus=0	max_min_left_plus=0	max_min_right=25	max_min_right_minus=25	max_min_right_plus=0	max_pos_hash_score=452	max_right=25	max_right_minus=25	max_right_plus=0	neg_log10_pos_hash_p_value=10.3	new_junction_coverage=0.03	new_junction_read_count=3	polymorphism_frequency=5.188e-02	pos_hash_score=3	prediction=polymorphism	reject=COVERAGE_EVENNESS_SKEW,FREQUENCY_CUTOFF	side_1_annotate_key=gene	side_1_continuation=0	side_1_coverage=0.44	side_1_overlap=0	side_1_possible_overlap_registers=237	side_1_read_count=50	side_1_redundant=0	side_2_annotate_key=gene	side_2_continuation=0	side_2_coverage=0.57	side_2_overlap=0	side_2_possible_overlap_registers=237	side_2_read_count=65	side_2_redundant=0	total_non_overlap_reads=3	unique_read_sequence=GAATTAATTCC
JC	400	.	CP009273	3416618	1	CP009273	4161677	1	-11	alignment_overlap=-11	coverage_minus=6	coverage_plus=4	flanking_left=251	flanking_right=251	frequency=1.577e-01	junction_possible_overlap_registers=226	key=CP009273__3416618__1__CP009273__4161677__1__-11__GAATTAATTCC__251__251__0__0	max_left=90	max_left_minus=90	max_left_plus=86	max_min_left=90	max_min_left_minus=90	max_min_left_plus=64	max_min_right=38	max_min_right_minus=25	max_min_right_plus=38	max_pos_hash_score=452	max_right=167	max_right_minus=156	max_right_plus=167	neg_log10_pos_hash_p_value=6.9	new_junction_coverage=0.09	new_junction_read_count=10	polymorphism_frequency=1.577e-01	pos_hash_score=10	prediction=polymorphism	reject=COVERAGE_EVENNESS_SKEW,FREQUENCY_CUTOFF	side_1_annotate_key=gene	side_1_continuation=0	side_1_coverage=0.44	side_1_overlap=0	side_1_possible_overlap_registers=237	side_1_read_count=50	side_1_redundant=0	side_2_annotate_key=gene	side_2_continuation=0	side_2_coverage=0.54	side_2_overlap=0	side_2_possible_overlap_registers=237	side_2_read_count=62	side_2_redundant=0	total_non_overlap_reads=10	unique_read_sequence=GAATTAATTCC
JC	401	.	CP009273	3417141	-1	CP009273	3418241	1	0	alignment_overlap=10	coverage_minus=1	coverage_plus=2	flanking_left=251	flanking_right=251	frequency=8.214e-02	junction_possible_overlap_registers=227	key=CP009273__3417141__-1__CP009273__3418231__1__10____251__251__0__1	max_left=139	max_left_minus=139	max_left_plus=91	max_min_left=91	max_min_left_minus=0	max_min_left_plus=91	max_min_right=102	max_min_right_minus=102	max_min_right_plus=0	max_pos_hash_score=454	max_right=195	max_right_minus=102	max_right_plus=195	neg_log10_pos_hash_p_value=10.3	new_junction_coverage=0.03	new_junction_read_count=3	polymorphism_frequency=8.214e-02	pos_hash_score=3	prediction=polymorphism	reject=COVERAGE_EVENNESS_SKEW,FREQUENCY_CUTOFF	side_1_annotate_key=gene	side_1_continuation=0	side_1_coverage=0.31	side_1_overlap=10	side_1_possible_overlap_registers=237	side_1_read_count=35	side_1_redundant=0	side_2_annotate_key=repeat	side_2_continuation=0	side_2_coverage=NA	side_2_overlap=0	side_2_possible_overlap_registers=NA	side_2_read_count=NA	side_2_redundant=1	total_non_overlap_reads=3
JC	402	.	CP009273	3453587	-1	CP009273	3454194	1	0	alignment_overlap=7	coverage_minus=3	coverage_plus=2	flanking_left=251	flanking_right=251	frequency=3.476e-02	junction_possible_overlap_registers=230	key=CP009273__3453587__-1__CP009273__3454187__1__7____251__251__0__0	max_left=93	max_left_minus=93	max_left_plus=68	max_min_left=93	max_min_left_minus=93	max_min_left_plus=68	max_min_right=0	max_min_right_minus=0	max_min_right_plus=0	max_pos_hash_score=460	max_right=222	max_right_minus=165	max_right_plus=222	neg_log10_pos_hash_p_value=9.2	new_junction_coverage=0.04	new_junction_read_count=5	polymorphism_frequency=3.476e-02	pos_hash_score=5	prediction=polymorphism	reject=COVERAGE_EVENNESS_SKEW,FREQUENCY_CUTOFF	side_1_annotate_key=gene	side_1_continuation=0	side_1_coverage=1.27	side_1_overlap=7	side_1_possible_overlap_registers=237	side_1_read_count=146	side_1_redundant=0	side_2_annotate_key=gene	side_2_continuation=0	side_2_coverage=1.22	side_2_overlap=0	side_2_possible_overlap_registers=230	side_2_read_count=136	side_2_redundant=0	total_non_overlap_reads=5
JC	403	.	CP009273	3462132	-1	CP009273	3463069	1	0	alignment_overlap=12	coverage_minus=4	coverage_plus=5	flanking_left=251	flanking_right=251	frequency=1.016e-01	junction_possible_overlap_registers=225	key=CP009273__3462132__-1__CP009273__3463057__1__12____251__251__0__0	max_left=198	max_left_minus=198	max_left_plus=118	max_min_left=118	max_min_left_minus=0	max_min_left_plus=118	max_min_right=81	max_min_right_minus=81	max_min_right_plus=81	max_pos_hash_score=450	max_right=203	max_right_minus=81	max_right_plus=203	neg_log10_pos_hash_p_value=7.2	new_junction_coverage=0.11	new_junction_read_count=12	polymorphism_frequency=1.016e-01	pos_hash_score=9	prediction=polymorphism	reject=COVERAGE_EVENNESS_SKEW,FREQUENCY_CUTOFF	side_1_annotate_key=gene	side_1_continuation=0	side_1_coverage=1.00	side_1_overlap=12	side_1_possible_overlap_registers=237	side_1_read_count=115	side_1_redundant=0	side_2_annotate_key=gene	side_2_continuation=0	side_2_coverage=0.95	side_2_overlap=0	side_2_possible_overlap_registers=225	side_2_read_count=103	side_2_redundant=0	total_non_overlap_reads=9
JC	404	.	CP009273	3474810	-1	CP009273	3475822	1	0	alignment_overlap=9	coverage_minus=2	coverage_plus=1	flanking_left=251	flanking_right=251	frequency=3.398e-02	junction_possible_overlap_registers=228	key=CP009273__3474810__-1__CP009273__3475813__1__9____251__251__0__0	max_left=153	max_left_minus=153	max_left_plus=68	max_min_left=68	max_min_left_minus=0	max_min_left_plus=68	max_min_right=89	max_min_right_minus=89	max_min_right_plus=0	max_pos_hash_score=456	max_right=108	max_right_minus=89	max_right_plus=108	neg_log10_pos_hash_p_value=10.4	new_junction_coverage=0.03	new_junction_read_count=3	polymorphism_frequency=3.398e-02	pos_hash_score=3	prediction=polymorphism	reject=COVERAGE_EVENNESS_SKEW,FREQUENCY_CUTOFF	side_1_annotate_key=gene	side_1_continuation=0	side_1_coverage=1.01	side_1_overlap=9	side_1_possible_overlap_registers=237	side_1_read_count=116	side_1_redundant=0	side_2_annotate_key=gene	side_2_continuation=0	side_2_coverage=0.53	side_2_overlap=0	side_2_possible_overlap_registers=228	side_2_read_count=59	side_2_redundant=0	total_non_overlap_reads=3
JC	405	.	CP009273	3527473	-1	CP009273	3528625	1	0	alignment_overlap=8	coverage_minus=2	coverage_plus=1	flanking_left=251	flanking_right=251	frequency=3.486e-02	junction_possible_overlap_registers=229	key=CP009273__3527473__-1__CP009273__3528617__1__8____251__251__0__0	max_left=58	max_left_minus=58	max_left_plus=58	max_min_left=58	max_min_left_minus=8	max_min_left_plus=58	max_min_right=33	max_min_right_minus=33	max_min_right_plus=0	max_pos_hash_score=458	max_right=114	max_right_minus=33	max_right_plus=114	neg_log10_pos_hash_p_value=10.4	new_junction_coverage=0.03	new_junction_read_count=3	polymorphism_frequency=3.486e-02	pos_hash_score=3	prediction=polymorphism	reject=COVERAGE_EVENNESS_SKEW,FREQUENCY_CUTOFF	side_1_annotate_key=gene	side_1_continuation=0	side_1_coverage=0.74	side_1_overlap=8	side_1_possible_overlap_registers=237	side_1_read_count=85	side_1_redundant=0	side_2_annotate_key=gene	side_2_continuation=0	side_2_coverage=0.76	side_2_overlap=0	side_2_possible_overlap_registers=229	side_2_read_count=84	side_2_redundant=0	total_non_overlap_reads=3
JC	406	.	CP009273	3535062	-1	CP009273	3535994	1	0	alignment_overlap=5	coverage_minus=3	coverage_plus=1	flanking_left=251	flanking_right=251	frequency=3.158e-02	junction_possible_overlap_registers=232	key=CP009273__3535062__-1__CP009273__3535989__1__5____251__251__0__0	max_left=162	max_left_minus=162	max_left_plus=6	max_min_left=79	max_min_left_minus=79	max_min_left_plus=6	max_min_right=84	max_min_right_minus=84	max_min_right_plus=0	max_pos_hash_score=464	max_right=219	max_right_minus=114	max_right_plus=219	neg_log10_pos_hash_p_value=9.8	new_junction_coverage=0.04	new_junction_read_count=4	polymorphism_frequency=3.158e-02	pos_hash_score=4	prediction=polymorphism	reject=COVERAGE_EVENNESS_SKEW,FREQUENCY_CUTOFF	side_1_annotate_key=gene	side_1_continuation=0	side_1_coverage=1.11	side_1_overlap=5	side_1_possible_overlap_registers=237	side_1_read_count=127	side_1_redundant=0	side_2_annotate_key=gene	side_2_continuation=0	side_2_coverage=1.08	side_2_overlap=0	side_2_possible_overlap_registers=232	side_2_read_count=121	side_2_redundant=0	total_non_overlap_reads=4
JC	407	.	CP009273	3544305	-1	CP009273	3545482	1	0	alignment_overlap=10	coverage_minus=2	coverage_plus=2	flanking_left=251	flanking_right=251	frequency=3.690e-02	junction_possible_overlap_registers=227	key=CP009273__3544305__-1__CP009273__3545472__1__10____251__251__0__0	max_left=136	max_left_minus=87	max_left_plus=136	max_min_left=57	max_min_left_minus=0	max_min_left_plus=57	max_min_right=100	max_min_right_minus=42	max_min_right_plus=100	max_pos_hash_score=454	max_right=100	max_right_minus=42	max_right_plus=100	neg_log10_pos_hash_p_value=9.7	new_junction_coverage=0.04	new_junction_read_count=4	polymorphism_frequency=3.690e-02	pos_hash_score=4	prediction=polymorphism	reject=COVERAGE_EVENNESS_SKEW,FREQUENCY_CUTOFF	side_1_annotate_key=gene	side_1_continuation=0	side_1_coverage=1.07	side_1_overlap=10	side_1_possible_overlap_registers=237	side_1_read_count=123	side_1_redundant=0	side_2_annotate_key=gene	side_2_continuation=0	side_2_coverage=0.83	side_2_overlap=0	side_2_possible_overlap_registers=227	side_2_read_count=91	side_2_redundant=0	total_non_overlap_reads=4
JC	408	.	CP009273	3588300	-1	CP009273	3589101	1	0	alignment_overlap=9	coverage_minus=3	coverage_plus=2	flanking_left=251	flanking_right=251	frequency=5.894e-02	junction_possible_overlap_registers=228	key=CP009273__3588300__-1__CP009273__3589092__1__9____251__251__0__0	max_left=76	max_left_minus=76	max_left_plus=57	max_min_left=57	max_min_left_minus=20	max_min_left_plus=57	max_min_right=34	max_min_right_minus=34	max_min_right_plus=0	max_pos_hash_score=456	max_right=185	max_right_minus=40	max_right_plus=185	neg_log10_pos_hash_p_value=9.7	new_junction_coverage=0.05	new_junction_read_count=6	polymorphism_frequency=5.894e-02	pos_hash_score=4	prediction=polymorphism	reject=COVERAGE_EVENNESS_SKEW,FREQUENCY_CUTOFF	side_1_annotate_key=gene	side_1_continuation=0	side_1_coverage=0.78	side_1_overlap=9	side_1_possible_overlap_registers=237	side_1_read_count=90	side_1_redundant=0	side_2_annotate_key=gene	side_2_continuation=0	side_2_coverage=0.95	side_2_overlap=0	side_2_possible_overlap_registers=228	side_2_read_count=105	side_2_redundant=0	total_non_overlap_reads=5
JC	409	.	CP009273	3588543	-1	CP009273	3589116	1	0	alignment_overlap=9	coverage_minus=2	coverage_plus=1	flanking_left=251	flanking_right=251	frequency=3.930e-02	junction_possible_overlap_registers=228	key=CP009273__3588543__-1__CP009273__3589107__1__9____251__251__0__0	max_left=176	max_left_minus=176	max_left_plus=63	max_min_left=0	max_min_left_minus=0	max_min_left_plus=0	max_min_right=26	max_min_right_minus=26	max_min_right_plus=26	max_pos_hash_score=456	max_right=26	max_right_minus=26	max_right_plus=26	neg_log10_pos_hash_p_value=10.4	new_junction_coverage=0.04	new_junction_read_count=4	polymorphism_frequency=3.930e-02	pos_hash_score=3	prediction=polymorphism	reject=COVERAGE_EVENNESS_SKEW,FREQUENCY_CUTOFF	side_1_annotate_key=gene	side_1_continuation=0	side_1_coverage=0.78	side_1_overlap=9	side_1_possible_overlap_registers=237	side_1_read_count=90	side_1_redundant=0	side_2_annotate_key=gene	side_2_continuation=0	side_2_coverage=0.99	side_2_overlap=0	side_2_possible_overlap_registers=228	side_2_read_count=109	side_2_redundant=0	total_non_overlap_reads=3
JC	410	.	CP009273	3604074	-1	CP009273	3604420	1	0	alignment_overlap=10	coverage_minus=1	coverage_plus=2	flanking_left=251	flanking_right=251	frequency=3.521e-02	junction_possible_overlap_registers=227	key=CP009273__3604074__-1__CP009273__3604410__1__10____251__251__0__0	max_left=205	max_left_minus=205	max_left_plus=120	max_min_left=120	max_min_left_minus=0	max_min_left_plus=120	max_min_right=5	max_min_right_minus=5	max_min_right_plus=0	max_pos_hash_score=454	max_right=186	max_right_minus=5	max_right_plus=186	neg_log10_pos_hash_p_value=10.3	new_junction_coverage=0.03	new_junction_read_count=3	polymorphism_frequency=3.521e-02	pos_hash_score=3	prediction=polymorphism	reject=COVERAGE_EVENNESS_SKEW,FREQUENCY_CUTOFF	side_1_annotate_key=gene	side_1_continuation=0	side_1_coverage=0.74	side_1_overlap=10	side_1_possible_overlap_registers=237	side_1_read_count=85	side_1_redundant=0	side_2_annotate_key=gene	side_2_continuation=0	side_2_coverage=0.76	side_2_overlap=0	side_2_possible_overlap_registers=227	side_2_read_count=83	side_2_redundant=0	total_non_overlap_reads=3
JC	411	.	CP009273	3607847	-1	CP009273	3608756	1	0	alignment_overlap=9	coverage_minus=2	coverage_plus=2	flanking_left=251	flanking_right=251	frequency=4.609e-02	junction_possible_overlap_registers=228	key=CP009273__3607847__-1__CP009273__3608747__1__9____251__251__0__0	max_left=240	max_left_minus=240	max_left_plus=56	max_min_left=31	max_min_left_minus=31	max_min_left_plus=7	max_min_right=33	max_min_right_minus=1	max_min_right_plus=33	max_pos_hash_score=456	max_right=93	max_right_minus=93	max_right_plus=93	neg_log10_pos_hash_p_value=9.7	new_junction_coverage=0.04	new_junction_read_count=4	polymorphism_frequency=4.609e-02	pos_hash_score=4	prediction=polymorphism	reject=COVERAGE_EVENNESS_SKEW,FREQUENCY_CUTOFF	side_1_annotate_key=gene	side_1_continuation=0	side_1_coverage=0.78	side_1_overlap=9	side_1_possible_overlap_registers=237	side_1_read_count=90	side_1_redundant=0	side_2_annotate_key=gene	side_2_continuation=0	side_2_coverage=0.72	side_2_overlap=0	side_2_possible_overlap_registers=228	side_2_read_count=79	side_2_redundant=0	total_non_overlap_reads=4
JC	412	.	CP009273	3613732	-1	CP009273	3614920	1	0	alignment_overlap=8	coverage_minus=2	coverage_plus=2	flanking_left=251	flanking_right=251	frequency=1	junction_possible_overlap_registers=229	key=CP009273__3613740__-1__CP009273__3614920__1__8____251__251__1__0	max_left=148	max_left_minus=148	max_left_plus=102	max_min_left=102	max_min_left_minus=25	max_min_left_plus=102	max_min_right=95	max_min_right_minus=95	max_min_right_plus=0	max_pos_hash_score=458	max_right=138	max_right_minus=95	max_right_plus=138	neg_log10_pos_hash_p_value=9.7	new_junction_coverage=0.04	new_junction_read_count=4	polymorphism_frequency=1.000e+00	pos_hash_score=4	prediction=consensus	reject=COVERAGE_EVENNESS_SKEW	side_1_annotate_key=repeat	side_1_continuation=0	side_1_coverage=NA	side_1_overlap=0	side_1_read_count=NA	side_1_redundant=1	side_2_annotate_key=gene	side_2_continuation=0	side_2_coverage=0.00	side_2_overlap=8	side_2_possible_overlap_registers=237	side_2_read_count=0	side_2_redundant=0	total_non_overlap_reads=4
JC	413	.	CP009273	3613749	-1	CP009273	3614308	1	0	alignment_overlap=11	coverage_minus=3	coverage_plus=1	flanking_left=251	flanking_right=251	frequency=8.424e-02	junction_possible_overlap_registers=226	key=CP009273__3613760__-1__CP009273__3614308__1__11____251__251__1__0	max_left=202	max_left_minus=202	max_left_plus=122	max_min_left=0	max_min_left_minus=0	max_min_left_plus=0	max_min_right=89	max_min_right_minus=89	max_min_right_plus=89	max_pos_hash_score=452	max_right=89	max_right_minus=89	max_right_plus=89	neg_log10_pos_hash_p_value=9.6	new_junction_coverage=0.05	new_junction_read_count=5	polymorphism_frequency=8.424e-02	pos_hash_score=4	prediction=polymorphism	reject=COVERAGE_EVENNESS_SKEW,FREQUENCY_CUTOFF	side_1_annotate_key=repeat	side_1_continuation=0	side_1_coverage=NA	side_1_overlap=0	side_1_read_count=NA	side_1_redundant=1	side_2_annotate_key=gene	side_2_continuation=0	side_2_coverage=0.50	side_2_overlap=11	side_2_possible_overlap_registers=237	side_2_read_count=57	side_2_redundant=0	total_non_overlap_reads=4
JC	414	.	CP009273	3614121	-1	CP009273	3615193	1	0	alignment_overlap=10	coverage_minus=2	coverage_plus=4	flanking_left=251	flanking_right=251	frequency=1	junction_possible_overlap_registers=227	key=CP009273__3614131__-1__CP009273__3615193__1__10____251__251__1__0	max_left=65	max_left_minus=65	max_left_plus=65	max_min_left=39	max_min_left_minus=35	max_min_left_plus=39	max_min_right=47	max_min_right_minus=47	max_min_right_plus=47	max_pos_hash_score=454	max_right=165	max_right_minus=165	max_right_plus=165	neg_log10_pos_hash_p_value=9.1	new_junction_coverage=0.05	new_junction_read_count=6	polymorphism_frequency=1.000e+00	pos_hash_score=5	prediction=consensus	reject=COVERAGE_EVENNESS_SKEW	side_1_annotate_key=repeat	side_1_continuation=0	side_1_coverage=NA	side_1_overlap=0	side_1_read_count=NA	side_1_redundant=1	side_2_annotate_key=gene	side_2_continuation=0	side_2_coverage=0.00	side_2_overlap=10	side_2_possible_overlap_registers=237	side_2_read_count=0	side_2_redundant=0	total_non_overlap_reads=6
JC	415	.	CP009273	3614801	-1	CP009273	3615738	1	0	alignment_overlap=10	coverage_minus=2	coverage_plus=1	flanking_left=251	flanking_right=251	frequency=2.697e-02	junction_possible_overlap_registers=227	key=CP009273__3614811__-1__CP009273__3615738__1__10____251__251__1__0	max_left=92	max_left_minus=92	max_left_plus=92	max_min_left=92	max_min_left_minus=92	max_min_left_plus=92	max_min_right=63	max_min_right_minus=63	max_min_right_plus=0	max_pos_hash_score=454	max_right=142	max_right_minus=142	max_right_plus=142	neg_log10_pos_hash_p_value=10.3	new_junction_coverage=0.03	new_junction_read_count=3	polymorphism_frequency=2.697e-02	pos_hash_score=3	prediction=polymorphism	reject=COVERAGE_EVENNESS_SKEW,FREQUENCY_CUTOFF	side_1_annotate_key=repeat	side_1_continuation=0	side_1_coverage=NA	side_1_overlap=0	side_1_read_count=NA	side_1_redundant=1	side_2_annotate_key=gene	side_2_continuation=0	side_2_coverage=0.98	side_2_overlap=10	side_2_possible_overlap_registers=237	side_2_read_count=113	side_2_redundant=0	total_non_overlap_reads=3
JC	416	.	CP009273	3638663	-1	CP009273	3639698	1	0	alignment_overlap=10	coverage_minus=2	coverage_plus=3	flanking_left=251	flanking_right=251	frequency=4.710e-02	junction_possible_overlap_registers=227	key=CP009273__3638663__-1__CP009273__3639688__1__10____251__251__0__0	max_left=177	max_left_minus=177	max_left_plus=26	max_min_left=57	max_min_left_minus=57	max_min_left_plus=26	max_min_right=64	max_min_right_minus=64	max_min_right_plus=0	max_pos_hash_score=454	max_right=236	max_right_minus=181	max_right_plus=236	neg_log10_pos_hash_p_value=9.1	new_junction_coverage=0.05	new_junction_read_count=5	polymorphism_frequency=4.710e-02	pos_hash_score=5	prediction=polymorphism	reject=COVERAGE_EVENNESS_SKEW,FREQUENCY_CUTOFF	side_1_annotate_key=gene	side_1_continuation=0	side_1_coverage=0.97	side_1_overlap=10	side_1_possible_overlap_registers=237	side_1_read_count=111	side_1_redundant=0	side_2_annotate_key=gene	side_2_continuation=0	side_2_coverage=0.87	side_2_overlap=0	side_2_possible_overlap_registers=227	side_2_read_count=96	side_2_redundant=0	total_non_overlap_reads=5
JC	417	.	CP009273	3658962	-1	CP009273	3658963	1	-3	alignment_overlap=-3	coverage_minus=1	coverage_plus=2	flanking_left=251	flanking_right=251	frequency=7.862e-02	junction_possible_overlap_registers=234	key=CP009273__3658962__-1__CP009273__3658963__1__-3__CCT__251__251__0__0	max_left=241	max_left_minus=187	max_left_plus=241	max_min_left=56	max_min_left_minus=0	max_min_left_plus=56	max_min_right=61	max_min_right_minus=61	max_min_right_plus=7	max_pos_hash_score=450	max_right=192	max_right_minus=61	max_right_plus=192	neg_log10_pos_hash_p_value=10.3	new_junction_coverage=0.12	new_junction_read_count=14	polymorphism_frequency=7.862e-02	pos_hash_score=3	prediction=polymorphism	reject=COVERAGE_EVENNESS_SKEW,FREQUENCY_CUTOFF	side_1_annotate_key=gene	side_1_continuation=9	side_1_coverage=1.46	side_1_overlap=0	side_1_possible_overlap_registers=228	side_1_read_count=161	side_1_redundant=0	side_2_annotate_key=gene	side_2_continuation=0	side_2_coverage=1.44	side_2_overlap=0	side_2_possible_overlap_registers=237	side_2_read_count=165	side_2_redundant=0	total_non_overlap_reads=3	unique_read_sequence=CCT
JC	418	.	CP009273	3660047	-1	CP009273	3661227	1	0	alignment_overlap=12	coverage_minus=2	coverage_plus=2	flanking_left=251	flanking_right=251	frequency=4.831e-02	junction_possible_overlap_registers=225	key=CP009273__3660059__-1__CP009273__3661227__1__12____251__251__1__0	max_left=191	max_left_minus=191	max_left_plus=101	max_min_left=91	max_min_left_minus=0	max_min_left_plus=91	max_min_right=48	max_min_right_minus=48	max_min_right_plus=37	max_pos_hash_score=450	max_right=144	max_right_minus=48	max_right_plus=144	neg_log10_pos_hash_p_value=9.6	new_junction_coverage=0.04	new_junction_read_count=4	polymorphism_frequency=4.831e-02	pos_hash_score=4	prediction=polymorphism	reject=COVERAGE_EVENNESS_SKEW,FREQUENCY_CUTOFF	side_1_annotate_key=repeat	side_1_continuation=0	side_1_coverage=NA	side_1_overlap=0	side_1_read_count=NA	side_1_redundant=1	side_2_annotate_key=gene	side_2_continuation=0	side_2_coverage=0.72	side_2_overlap=12	side_2_possible_overlap_registers=237	side_2_read_count=83	side_2_redundant=0	total_non_overlap_reads=4
JC	419	.	CP009273	3668983	-1	CP009273	3670015	1	0	alignment_overlap=11	coverage_minus=5	coverage_plus=4	flanking_left=251	flanking_right=251	frequency=9.960e-02	junction_possible_overlap_registers=226	key=CP009273__3668983__-1__CP009273__3670004__1__11____251__251__0__0	max_left=193	max_left_minus=66	max_left_plus=193	max_min_left=66	max_min_left_minus=66	max_min_left_plus=66	max_min_right=23	max_min_right_minus=23	max_min_right_plus=10	max_pos_hash_score=452	max_right=221	max_right_minus=221	max_right_plus=170	neg_log10_pos_hash_p_value=7.2	new_junction_coverage=0.10	new_junction_read_count=11	polymorphism_frequency=9.960e-02	pos_hash_score=9	prediction=polymorphism	reject=COVERAGE_EVENNESS_SKEW,FREQUENCY_CUTOFF	side_1_annotate_key=gene	side_1_continuation=0	side_1_coverage=0.96	side_1_overlap=11	side_1_possible_overlap_registers=237	side_1_read_count=110	side_1_redundant=0	side_2_annotate_key=gene	side_2_continuation=0	side_2_coverage=0.86	side_2_overlap=0	side_2_possible_overlap_registers=226	side_2_read_count=94	side_2_redundant=0	total_non_overlap_reads=9
JC	420	.	CP009273	3686311	-1	CP009273	3687107	1	0	alignment_overlap=8	coverage_minus=4	coverage_plus=3	flanking_left=251	flanking_right=251	frequency=6.019e-02	junction_possible_overlap_registers=229	key=CP009273__3686311__-1__CP009273__3687099__1__8____251__251__0__0	max_left=221	max_left_minus=221	max_left_plus=156	max_min_left=66	max_min_left_minus=66	max_min_left_plus=19	max_min_right=87	max_min_right_minus=82	max_min_right_plus=87	max_pos_hash_score=458	max_right=146	max_right_minus=146	max_right_plus=89	neg_log10_pos_hash_p_value=8.6	new_junction_coverage=0.06	new_junction_read_count=7	polymorphism_frequency=6.019e-02	pos_hash_score=6	prediction=polymorphism	reject=COVERAGE_EVENNESS_SKEW,FREQUENCY_CUTOFF	side_1_annotate_key=gene	side_1_continuation=0	side_1_coverage=0.88	side_1_overlap=8	side_1_possible_overlap_registers=237	side_1_read_count=101	side_1_redundant=0	side_2_annotate_key=gene	side_2_continuation=0	side_2_coverage=1.09	side_2_overlap=0	side_2_possible_overlap_registers=229	side_2_read_count=121	side_2_redundant=0	total_non_overlap_reads=7
JC	421	.	CP009273	3694640	-1	CP009273	3695360	1	0	alignment_overlap=10	coverage_minus=5	coverage_plus=4	flanking_left=251	flanking_right=251	frequency=8.730e-02	junction_possible_overlap_registers=227	key=CP009273__3694640__-1__CP009273__3695350__1__10____251__251__0__0	max_left=232	max_left_minus=232	max_left_plus=56	max_min_left=62	max_min_left_minus=62	max_min_left_plus=56	max_min_right=38	max_min_right_minus=9	max_min_right_plus=38	max_pos_hash_score=454	max_right=187	max_right_minus=179	max_right_plus=187	neg_log10_pos_hash_p_value=7.3	new_junction_coverage=0.08	new_junction_read_count=9	polymorphism_frequency=8.730e-02	pos_hash_score=9	prediction=polymorphism	reject=COVERAGE_EVENNESS_SKEW,FREQUENCY_CUTOFF	side_1_annotate_key=gene	side_1_continuation=0	side_1_coverage=0.99	side_1_overlap=10	side_1_possible_overlap_registers=237	side_1_read_count=114	side_1_redundant=0	side_2_annotate_key=gene	side_2_continuation=0	side_2_coverage=0.72	side_2_overlap=0	side_2_possible_overlap_registers=227	side_2_read_count=79	side_2_redundant=0	total_non_overlap_reads=9
JC	422	.	CP009273	3696664	-1	CP009273	3697632	1	0	alignment_overlap=9	coverage_minus=3	coverage_plus=2	flanking_left=251	flanking_right=251	frequency=5.325e-02	junction_possible_overlap_registers=228	key=CP009273__3696664__-1__CP009273__3697623__1__9____251__251__0__0	max_left=119	max_left_minus=119	max_left_plus=78	max_min_left=80	max_min_left_minus=80	max_min_left_plus=78	max_min_right=8	max_min_right_minus=8	max_min_right_plus=0	max_pos_hash_score=456	max_right=163	max_right_minus=150	max_right_plus=163	neg_log10_pos_hash_p_value=9.1	new_junction_coverage=0.05	new_junction_read_count=5	polymorphism_frequency=5.325e-02	pos_hash_score=5	prediction=polymorphism	reject=COVERAGE_EVENNESS_SKEW,FREQUENCY_CUTOFF	side_1_annotate_key=gene	side_1_continuation=0	side_1_coverage=0.97	side_1_overlap=9	side_1_possible_overlap_registers=237	side_1_read_count=111	side_1_redundant=0	side_2_annotate_key=gene	side_2_continuation=0	side_2_coverage=0.64	side_2_overlap=0	side_2_possible_overlap_registers=228	side_2_read_count=71	side_2_redundant=0	total_non_overlap_reads=5
JC	423	.	CP009273	3702042	-1	CP009273	3703362	1	0	alignment_overlap=10	coverage_minus=2	coverage_plus=2	flanking_left=251	flanking_right=251	frequency=4.682e-02	junction_possible_overlap_registers=227	key=CP009273__3702042__-1__CP009273__3703352__1__10____251__251__0__0	max_left=48	max_left_minus=48	max_left_plus=47	max_min_left=1	max_min_left_minus=1	max_min_left_plus=1	max_min_right=41	max_min_right_minus=41	max_min_right_plus=41	max_pos_hash_score=454	max_right=129	max_right_minus=129	max_right_plus=129	neg_log10_pos_hash_p_value=9.7	new_junction_coverage=0.04	new_junction_read_count=4	polymorphism_frequency=4.682e-02	pos_hash_score=4	prediction=polymorphism	reject=COVERAGE_EVENNESS_SKEW,FREQUENCY_CUTOFF	side_1_annotate_key=gene	side_1_continuation=0	side_1_coverage=0.65	side_1_overlap=10	side_1_possible_overlap_registers=237	side_1_read_count=74	side_1_redundant=0	side_2_annotate_key=gene	side_2_continuation=0	side_2_coverage=0.84	side_2_overlap=0	side_2_possible_overlap_registers=227	side_2_read_count=92	side_2_redundant=0	total_non_overlap_reads=4
JC	424	.	CP009273	3756740	-1	CP009273	3757299	1	0	alignment_overlap=11	coverage_minus=3	coverage_plus=1	flanking_left=251	flanking_right=251	frequency=2.077e-01	junction_possible_overlap_registers=226	key=CP009273__3756751__-1__CP009273__3757299__1__11____251__251__1__0	max_left=202	max_left_minus=202	max_left_plus=122	max_min_left=0	max_min_left_minus=0	max_min_left_plus=0	max_min_right=89	max_min_right_minus=89	max_min_right_plus=89	max_pos_hash_score=452	max_right=89	max_right_minus=89	max_right_plus=89	neg_log10_pos_hash_p_value=9.6	new_junction_coverage=0.05	new_junction_read_count=5	polymorphism_frequency=2.077e-01	pos_hash_score=4	prediction=polymorphism	reject=COVERAGE_EVENNESS_SKEW	side_1_annotate_key=repeat	side_1_continuation=0	side_1_coverage=NA	side_1_overlap=0	side_1_read_count=NA	side_1_redundant=1	side_2_annotate_key=gene	side_2_continuation=0	side_2_coverage=0.17	side_2_overlap=11	side_2_possible_overlap_registers=237	side_2_read_count=20	side_2_redundant=0	total_non_overlap_reads=4
JC	425	.	CP009273	3822547	-1	CP009273	3823493	1	0	alignment_overlap=12	coverage_minus=3	coverage_plus=3	flanking_left=251	flanking_right=251	frequency=7.897e-02	junction_possible_overlap_registers=225	key=CP009273__3822547__-1__CP009273__3823481__1__12____251__251__0__0	max_left=166	max_left_minus=166	max_left_plus=36	max_min_left=36	max_min_left_minus=22	max_min_left_plus=36	max_min_right=63	max_min_right_minus=63	max_min_right_plus=0	max_pos_hash_score=450	max_right=184	max_right_minus=63	max_right_plus=184	neg_log10_pos_hash_p_value=8.5	new_junction_coverage=0.06	new_junction_read_count=6	polymorphism_frequency=7.897e-02	pos_hash_score=6	prediction=polymorphism	reject=COVERAGE_EVENNESS_SKEW,FREQUENCY_CUTOFF	side_1_annotate_key=gene	side_1_continuation=0	side_1_coverage=0.70	side_1_overlap=12	side_1_possible_overlap_registers=237	side_1_read_count=80	side_1_redundant=0	side_2_annotate_key=gene	side_2_continuation=0	side_2_coverage=0.59	side_2_overlap=0	side_2_possible_overlap_registers=225	side_2_read_count=64	side_2_redundant=0	total_non_overlap_reads=6
JC	426	.	CP009273	3847549	-1	CP009273	3848300	1	0	alignment_overlap=9	coverage_minus=2	coverage_plus=4	flanking_left=251	flanking_right=251	frequency=6.443e-02	junction_possible_overlap_registers=228	key=CP009273__3847549__-1__CP009273__3848291__1__9____251__251__0__0	max_left=220	max_left_minus=220	max_left_plus=115	max_min_left=115	max_min_left_minus=0	max_min_left_plus=115	max_min_right=110	max_min_right_minus=110	max_min_right_plus=0	max_pos_hash_score=456	max_right=126	max_right_minus=110	max_right_plus=126	neg_log10_pos_hash_p_value=8.6	new_junction_coverage=0.05	new_junction_read_count=6	polymorphism_frequency=6.443e-02	pos_hash_score=6	prediction=polymorphism	reject=COVERAGE_EVENNESS_SKEW,FREQUENCY_CUTOFF	side_1_annotate_key=gene	side_1_continuation=0	side_1_coverage=0.86	side_1_overlap=9	side_1_possible_overlap_registers=237	side_1_read_count=99	side_1_redundant=0	side_2_annotate_key=gene	side_2_continuation=0	side_2_coverage=0.72	side_2_overlap=0	side_2_possible_overlap_registers=228	side_2_read_count=79	side_2_redundant=0	total_non_overlap_reads=6
JC	427	.	CP009273	3858068	-1	CP009273	3859037	1	0	alignment_overlap=8	coverage_minus=4	coverage_plus=2	flanking_left=251	flanking_right=251	frequency=4.654e-02	junction_possible_overlap_registers=229	key=CP009273__3858068__-1__CP009273__3859029__1__8____251__251__0__0	max_left=120	max_left_minus=120	max_left_plus=2	max_min_left=120	max_min_left_minus=120	max_min_left_plus=2	max_min_right=0	max_min_right_minus=0	max_min_right_plus=0	max_pos_hash_score=458	max_right=150	max_right_minus=150	max_right_plus=124	neg_log10_pos_hash_p_value=9.7	new_junction_coverage=0.05	new_junction_read_count=6	polymorphism_frequency=4.654e-02	pos_hash_score=4	prediction=polymorphism	reject=COVERAGE_EVENNESS_SKEW,FREQUENCY_CUTOFF	side_1_annotate_key=gene	side_1_continuation=0	side_1_coverage=1.07	side_1_overlap=8	side_1_possible_overlap_registers=237	side_1_read_count=123	side_1_redundant=0	side_2_annotate_key=gene	side_2_continuation=0	side_2_coverage=1.15	side_2_overlap=0	side_2_possible_overlap_registers=229	side_2_read_count=127	side_2_redundant=0	total_non_overlap_reads=6
JC	428	.	CP009273	3860062	-1	CP009273	3860866	1	0	alignment_overlap=10	coverage_minus=2	coverage_plus=2	flanking_left=251	flanking_right=251	frequency=3.398e-02	junction_possible_overlap_registers=227	key=CP009273__3860062__-1__CP009273__3860856__1__10____251__251__0__0	max_left=64	max_left_minus=64	max_left_plus=56	max_min_left=56	max_min_left_minus=0	max_min_left_plus=56	max_min_right=22	max_min_right_minus=22	max_min_right_plus=0	max_pos_hash_score=454	max_right=97	max_right_minus=22	max_right_plus=97	neg_log10_pos_hash_p_value=9.7	new_junction_coverage=0.04	new_junction_read_count=4	polymorphism_frequency=3.398e-02	pos_hash_score=4	prediction=polymorphism	reject=COVERAGE_EVENNESS_SKEW,FREQUENCY_CUTOFF	side_1_annotate_key=gene	side_1_continuation=0	side_1_coverage=0.95	side_1_overlap=10	side_1_possible_overlap_registers=237	side_1_read_count=109	side_1_redundant=0	side_2_annotate_key=gene	side_2_continuation=0	side_2_coverage=1.12	side_2_overlap=0	side_2_possible_overlap_registers=227	side_2_read_count=123	side_2_redundant=0	total_non_overlap_reads=4
JC	429	.	CP009273	3871836	-1	CP009273	3873337	1	0	alignment_overlap=10	coverage_minus=2	coverage_plus=1	flanking_left=251	flanking_right=251	frequency=3.166e-02	junction_possible_overlap_registers=227	key=CP009273__3871836__-1__CP009273__3873327__1__10____251__251__0__0	max_left=239	max_left_minus=239	max_left_plus=25	max_min_left=25	max_min_left_minus=25	max_min_left_plus=25	max_min_right=1	max_min_right_minus=1	max_min_right_plus=0	max_pos_hash_score=454	max_right=26	max_right_minus=26	max_right_plus=26	neg_log10_pos_hash_p_value=10.3	new_junction_coverage=0.03	new_junction_read_count=3	polymorphism_frequency=3.166e-02	pos_hash_score=3	prediction=polymorphism	reject=COVERAGE_EVENNESS_SKEW,FREQUENCY_CUTOFF	side_1_annotate_key=gene	side_1_continuation=0	side_1_coverage=0.71	side_1_overlap=10	side_1_possible_overlap_registers=237	side_1_read_count=82	side_1_redundant=0	side_2_annotate_key=gene	side_2_continuation=0	side_2_coverage=0.96	side_2_overlap=0	side_2_possible_overlap_registers=227	side_2_read_count=105	side_2_redundant=0	total_non_overlap_reads=3
JC	430	.	CP009273	3880955	-1	CP009273	3881295	1	0	alignment_overlap=12	coverage_minus=2	coverage_plus=3	flanking_left=251	flanking_right=251	frequency=4.457e-02	junction_possible_overlap_registers=225	key=CP009273__3880955__-1__CP009273__3881283__1__12____251__251__0__0	max_left=172	max_left_minus=172	max_left_plus=150	max_min_left=57	max_min_left_minus=0	max_min_left_plus=57	max_min_right=113	max_min_right_minus=113	max_min_right_plus=89	max_pos_hash_score=450	max_right=181	max_right_minus=113	max_right_plus=181	neg_log10_pos_hash_p_value=9.0	new_junction_coverage=0.05	new_junction_read_count=5	polymorphism_frequency=4.457e-02	pos_hash_score=5	prediction=polymorphism	reject=COVERAGE_EVENNESS_SKEW,FREQUENCY_CUTOFF	side_1_annotate_key=gene	side_1_continuation=0	side_1_coverage=1.14	side_1_overlap=12	side_1_possible_overlap_registers=237	side_1_read_count=131	side_1_redundant=0	side_2_annotate_key=gene	side_2_continuation=0	side_2_coverage=0.83	side_2_overlap=0	side_2_possible_overlap_registers=225	side_2_read_count=90	side_2_redundant=0	total_non_overlap_reads=5
JC	431	.	CP009273	3886834	-1	CP009273	3887906	1	0	alignment_overlap=11	coverage_minus=2	coverage_plus=2	flanking_left=251	flanking_right=251	frequency=3.578e-02	junction_possible_overlap_registers=226	key=CP009273__3886834__-1__CP009273__3887895__1__11____251__251__0__0	max_left=102	max_left_minus=102	max_left_plus=102	max_min_left=74	max_min_left_minus=0	max_min_left_plus=74	max_min_right=60	max_min_right_minus=60	max_min_right_plus=60	max_pos_hash_score=452	max_right=109	max_right_minus=60	max_right_plus=109	neg_log10_pos_hash_p_value=9.6	new_junction_coverage=0.04	new_junction_read_count=4	polymorphism_frequency=3.578e-02	pos_hash_score=4	prediction=polymorphism	reject=COVERAGE_EVENNESS_SKEW,FREQUENCY_CUTOFF	side_1_annotate_key=gene	side_1_continuation=0	side_1_coverage=1.02	side_1_overlap=11	side_1_possible_overlap_registers=237	side_1_read_count=117	side_1_redundant=0	side_2_annotate_key=gene	side_2_continuation=0	side_2_coverage=0.95	side_2_overlap=0	side_2_possible_overlap_registers=226	side_2_read_count=104	side_2_redundant=0	total_non_overlap_reads=4
JC	432	.	CP009273	3917414	-1	CP009273	3918442	1	0	alignment_overlap=10	coverage_minus=2	coverage_plus=1	flanking_left=251	flanking_right=251	frequency=2.435e-02	junction_possible_overlap_registers=227	key=CP009273__3917414__-1__CP009273__3918432__1__10____251__251__0__0	max_left=114	max_left_minus=114	max_left_plus=3	max_min_left=3	max_min_left_minus=0	max_min_left_plus=3	max_min_right=65	max_min_right_minus=65	max_min_right_plus=0	max_pos_hash_score=454	max_right=65	max_right_minus=65	max_right_plus=65	neg_log10_pos_hash_p_value=10.3	new_junction_coverage=0.03	new_junction_read_count=3	polymorphism_frequency=2.435e-02	pos_hash_score=3	prediction=polymorphism	reject=COVERAGE_EVENNESS_SKEW,FREQUENCY_CUTOFF	side_1_annotate_key=gene	side_1_continuation=0	side_1_coverage=0.75	side_1_overlap=10	side_1_possible_overlap_registers=237	side_1_read_count=86	side_1_redundant=0	side_2_annotate_key=gene	side_2_continuation=0	side_2_coverage=1.44	side_2_overlap=0	side_2_possible_overlap_registers=227	side_2_read_count=158	side_2_redundant=0	total_non_overlap_reads=3
JC	433	.	CP009273	3983232	-1	CP009273	3984583	1	0	alignment_overlap=8	coverage_minus=2	coverage_plus=2	flanking_left=251	flanking_right=251	frequency=2.931e-02	junction_possible_overlap_registers=229	key=CP009273__3983232__-1__CP009273__3984575__1__8____251__251__0__0	max_left=49	max_left_minus=49	max_left_plus=49	max_min_left=49	max_min_left_minus=41	max_min_left_plus=49	max_min_right=17	max_min_right_minus=17	max_min_right_plus=0	max_pos_hash_score=458	max_right=65	max_right_minus=54	max_right_plus=65	neg_log10_pos_hash_p_value=9.7	new_junction_coverage=0.04	new_junction_read_count=4	polymorphism_frequency=2.931e-02	pos_hash_score=4	prediction=polymorphism	reject=COVERAGE_EVENNESS_SKEW,FREQUENCY_CUTOFF	side_1_annotate_key=gene	side_1_continuation=0	side_1_coverage=1.05	side_1_overlap=8	side_1_possible_overlap_registers=237	side_1_read_count=120	side_1_redundant=0	side_2_annotate_key=gene	side_2_continuation=0	side_2_coverage=1.34	side_2_overlap=0	side_2_possible_overlap_registers=229	side_2_read_count=149	side_2_redundant=0	total_non_overlap_reads=4
JC	434	.	CP009273	3992255	-1	CP009273	3993120	1	0	alignment_overlap=11	coverage_minus=4	coverage_plus=2	flanking_left=251	flanking_right=251	frequency=6.548e-02	junction_possible_overlap_registers=226	key=CP009273__3992255__-1__CP009273__3993109__1__11____251__251__0__0	max_left=178	max_left_minus=176	max_left_plus=178	max_min_left=51	max_min_left_minus=51	max_min_left_plus=16	max_min_right=88	max_min_right_minus=88	max_min_right_plus=62	max_pos_hash_score=452	max_right=189	max_right_minus=189	max_right_plus=91	neg_log10_pos_hash_p_value=8.5	new_junction_coverage=0.06	new_junction_read_count=7	polymorphism_frequency=6.548e-02	pos_hash_score=6	prediction=polymorphism	reject=COVERAGE_EVENNESS_SKEW,FREQUENCY_CUTOFF	side_1_annotate_key=gene	side_1_continuation=0	side_1_coverage=0.98	side_1_overlap=11	side_1_possible_overlap_registers=237	side_1_read_count=112	side_1_redundant=0	side_2_annotate_key=gene	side_2_continuation=0	side_2_coverage=0.85	side_2_overlap=0	side_2_possible_overlap_registers=226	side_2_read_count=93	side_2_redundant=0	total_non_overlap_reads=6
JC	435	.	CP009273	4007084	-1	CP009273	4008390	1	0	alignment_overlap=10	coverage_minus=2	coverage_plus=2	flanking_left=251	flanking_right=251	frequency=4.139e-02	junction_possible_overlap_registers=227	key=CP009273__4007084__-1__CP009273__4008380__1__10____251__251__0__0	max_left=156	max_left_minus=156	max_left_plus=156	max_min_left=26	max_min_left_minus=0	max_min_left_plus=26	max_min_right=46	max_min_right_minus=46	max_min_right_plus=46	max_pos_hash_score=454	max_right=66	max_right_minus=46	max_right_plus=66	neg_log10_pos_hash_p_value=9.7	new_junction_coverage=0.04	new_junction_read_count=4	polymorphism_frequency=4.139e-02	pos_hash_score=4	prediction=polymorphism	reject=COVERAGE_EVENNESS_SKEW,FREQUENCY_CUTOFF	side_1_annotate_key=gene	side_1_continuation=0	side_1_coverage=0.98	side_1_overlap=10	side_1_possible_overlap_registers=237	side_1_read_count=112	side_1_redundant=0	side_2_annotate_key=gene	side_2_continuation=0	side_2_coverage=0.71	side_2_overlap=0	side_2_possible_overlap_registers=227	side_2_read_count=78	side_2_redundant=0	total_non_overlap_reads=4
JC	436	.	CP009273	4011749	-1	CP009273	4012951	1	0	alignment_overlap=10	coverage_minus=2	coverage_plus=1	flanking_left=251	flanking_right=251	frequency=2.555e-02	junction_possible_overlap_registers=227	key=CP009273__4011749__-1__CP009273__4012941__1__10____251__251__0__0	max_left=27	max_left_minus=27	max_left_plus=22	max_min_left=27	max_min_left_minus=27	max_min_left_plus=22	max_min_right=0	max_min_right_minus=0	max_min_right_plus=0	max_pos_hash_score=454	max_right=214	max_right_minus=214	max_right_plus=32	neg_log10_pos_hash_p_value=10.3	new_junction_coverage=0.03	new_junction_read_count=3	polymorphism_frequency=2.555e-02	pos_hash_score=3	prediction=polymorphism	reject=COVERAGE_EVENNESS_SKEW,FREQUENCY_CUTOFF	side_1_annotate_key=gene	side_1_continuation=0	side_1_coverage=1.07	side_1_overlap=10	side_1_possible_overlap_registers=237	side_1_read_count=123	side_1_redundant=0	side_2_annotate_key=gene	side_2_continuation=0	side_2_coverage=1.01	side_2_overlap=0	side_2_possible_overlap_registers=227	side_2_read_count=111	side_2_redundant=0	total_non_overlap_reads=3
JC	437	.	CP009273	4020412	-1	CP009273	4022179	1	0	alignment_overlap=9	coverage_minus=2	coverage_plus=1	flanking_left=251	flanking_right=251	frequency=2.942e-02	junction_possible_overlap_registers=228	key=CP009273__4020412__-1__CP009273__4022170__1__9____251__251__0__0	max_left=207	max_left_minus=207	max_left_plus=99	max_min_left=0	max_min_left_minus=0	max_min_left_plus=0	max_min_right=49	max_min_right_minus=49	max_min_right_plus=49	max_pos_hash_score=456	max_right=49	max_right_minus=49	max_right_plus=49	neg_log10_pos_hash_p_value=10.4	new_junction_coverage=0.03	new_junction_read_count=3	polymorphism_frequency=2.942e-02	pos_hash_score=3	prediction=polymorphism	reject=COVERAGE_EVENNESS_SKEW,FREQUENCY_CUTOFF	side_1_annotate_key=gene	side_1_continuation=0	side_1_coverage=0.92	side_1_overlap=9	side_1_possible_overlap_registers=237	side_1_read_count=106	side_1_redundant=0	side_2_annotate_key=gene	side_2_continuation=0	side_2_coverage=0.87	side_2_overlap=0	side_2_possible_overlap_registers=228	side_2_read_count=96	side_2_redundant=0	total_non_overlap_reads=3
JC	438	.	CP009273	4033989	1	CP009273	4034161	-1	-10	alignment_overlap=-10	coverage_minus=0	coverage_plus=3	flanking_left=251	flanking_right=251	frequency=4.961e-02	junction_possible_overlap_registers=227	key=CP009273__4033989__1__CP009273__4034161__-1__-10__GGAATTAATT__251__251__0__0	max_left=25	max_left_minus=0	max_left_plus=25	max_min_left=25	max_min_left_minus=0	max_min_left_plus=25	max_min_right=0	max_min_right_minus=0	max_min_right_plus=0	max_pos_hash_score=454	max_right=54	max_right_minus=0	max_right_plus=54	neg_log10_pos_hash_p_value=10.3	new_junction_coverage=0.03	new_junction_read_count=3	polymorphism_frequency=4.961e-02	pos_hash_score=3	prediction=polymorphism	reject=COVERAGE_EVENNESS_SKEW,FREQUENCY_CUTOFF	side_1_annotate_key=gene	side_1_continuation=0	side_1_coverage=0.57	side_1_overlap=0	side_1_possible_overlap_registers=237	side_1_read_count=65	side_1_redundant=0	side_2_annotate_key=gene	side_2_continuation=0	side_2_coverage=0.48	side_2_overlap=0	side_2_possible_overlap_registers=237	side_2_read_count=55	side_2_redundant=0	total_non_overlap_reads=3	unique_read_sequence=GGAATTAATT
JC	439	.	CP009273	4033989	1	CP009273	4161849	-1	-10	alignment_overlap=-10	coverage_minus=0	coverage_plus=4	flanking_left=251	flanking_right=251	frequency=6.771e-02	junction_possible_overlap_registers=227	key=CP009273__4033989__1__CP009273__4161849__-1__-10__GGAATTAATT__251__251__0__0	max_left=25	max_left_minus=0	max_left_plus=25	max_min_left=25	max_min_left_minus=0	max_min_left_plus=25	max_min_right=0	max_min_right_minus=0	max_min_right_plus=0	max_pos_hash_score=454	max_right=156	max_right_minus=0	max_right_plus=156	neg_log10_pos_hash_p_value=9.7	new_junction_coverage=0.04	new_junction_read_count=4	polymorphism_frequency=6.771e-02	pos_hash_score=4	prediction=polymorphism	reject=COVERAGE_EVENNESS_SKEW,FREQUENCY_CUTOFF	side_1_annotate_key=gene	side_1_continuation=0	side_1_coverage=0.57	side_1_overlap=0	side_1_possible_overlap_registers=237	side_1_read_count=65	side_1_redundant=0	side_2_annotate_key=gene	side_2_continuation=0	side_2_coverage=0.44	side_2_overlap=0	side_2_possible_overlap_registers=237	side_2_read_count=50	side_2_redundant=0	total_non_overlap_reads=4	unique_read_sequence=GGAATTAATT
JC	440	.	CP009273	4034161	-1	CP009273	4161677	1	-10	alignment_overlap=-10	coverage_minus=8	coverage_plus=5	flanking_left=251	flanking_right=251	frequency=1.999e-01	junction_possible_overlap_registers=227	key=CP009273__4034161__-1__CP009273__4161677__1__-10__AATTAATTCC__251__251__0__0	max_left=107	max_left_minus=99	max_left_plus=107	max_min_left=107	max_min_left_minus=96	max_min_left_plus=107	max_min_right=56	max_min_right_minus=56	max_min_right_plus=38	max_pos_hash_score=454	max_right=167	max_right_minus=156	max_right_plus=167	neg_log10_pos_hash_p_value=5.9	new_junction_coverage=0.13	new_junction_read_count=14	polymorphism_frequency=1.999e-01	pos_hash_score=13	prediction=polymorphism	reject=COVERAGE_EVENNESS_SKEW,FREQUENCY_CUTOFF	side_1_annotate_key=gene	side_1_continuation=0	side_1_coverage=0.48	side_1_overlap=0	side_1_possible_overlap_registers=237	side_1_read_count=55	side_1_redundant=0	side_2_annotate_key=gene	side_2_continuation=0	side_2_coverage=0.54	side_2_overlap=0	side_2_possible_overlap_registers=237	side_2_read_count=62	side_2_redundant=0	total_non_overlap_reads=13	unique_read_sequence=AATTAATTCC
JC	441	.	CP009273	4069150	-1	CP009273	4069970	1	0	alignment_overlap=9	coverage_minus=3	coverage_plus=1	flanking_left=251	flanking_right=251	frequency=4.156e-02	junction_possible_overlap_registers=228	key=CP009273__4069150__-1__CP009273__4069961__1__9____251__251__0__0	max_left=215	max_left_minus=215	max_left_plus=109	max_min_left=109	max_min_left_minus=36	max_min_left_plus=109	max_min_right=96	max_min_right_minus=96	max_min_right_plus=0	max_pos_hash_score=456	max_right=132	max_right_minus=96	max_right_plus=132	neg_log10_pos_hash_p_value=9.7	new_junction_coverage=0.04	new_junction_read_count=4	polymorphism_frequency=4.156e-02	pos_hash_score=4	prediction=polymorphism	reject=COVERAGE_EVENNESS_SKEW,FREQUENCY_CUTOFF	side_1_annotate_key=gene	side_1_continuation=0	side_1_coverage=0.80	side_1_overlap=9	side_1_possible_overlap_registers=237	side_1_read_count=92	side_1_redundant=0	side_2_annotate_key=gene	side_2_continuation=0	side_2_coverage=0.87	side_2_overlap=0	side_2_possible_overlap_registers=228	side_2_read_count=96	side_2_redundant=0	total_non_overlap_reads=4
JC	442	.	CP009273	4076406	-1	CP009273	4077082	1	0	alignment_overlap=7	coverage_minus=2	coverage_plus=1	flanking_left=251	flanking_right=251	frequency=3.619e-02	junction_possible_overlap_registers=230	key=CP009273__4076406__-1__CP009273__4077075__1__7____251__251__0__0	max_left=38	max_left_minus=38	max_left_plus=38	max_min_left=38	max_min_left_minus=38	max_min_left_plus=38	max_min_right=0	max_min_right_minus=0	max_min_right_plus=0	max_pos_hash_score=460	max_right=52	max_right_minus=52	max_right_plus=52	neg_log10_pos_hash_p_value=10.4	new_junction_coverage=0.04	new_junction_read_count=4	polymorphism_frequency=3.619e-02	pos_hash_score=3	prediction=polymorphism	reject=COVERAGE_EVENNESS_SKEW,FREQUENCY_CUTOFF	side_1_annotate_key=gene	side_1_continuation=0	side_1_coverage=0.87	side_1_overlap=7	side_1_possible_overlap_registers=237	side_1_read_count=100	side_1_redundant=0	side_2_annotate_key=gene	side_2_continuation=0	side_2_coverage=1.04	side_2_overlap=0	side_2_possible_overlap_registers=230	side_2_read_count=116	side_2_redundant=0	total_non_overlap_reads=3
JC	443	.	CP009273	4094775	-1	CP009273	4095681	1	0	alignment_overlap=10	coverage_minus=3	coverage_plus=3	flanking_left=251	flanking_right=251	frequency=7.139e-02	junction_possible_overlap_registers=227	key=CP009273__4094775__-1__CP009273__4095671__1__10____251__251__0__0	max_left=159	max_left_minus=159	max_left_plus=159	max_min_left=109	max_min_left_minus=109	max_min_left_plus=25	max_min_right=71	max_min_right_minus=71	max_min_right_plus=70	max_pos_hash_score=454	max_right=124	max_right_minus=124	max_right_plus=124	neg_log10_pos_hash_p_value=8.6	new_junction_coverage=0.06	new_junction_read_count=7	polymorphism_frequency=7.139e-02	pos_hash_score=6	prediction=polymorphism	reject=COVERAGE_EVENNESS_SKEW,FREQUENCY_CUTOFF	side_1_annotate_key=gene	side_1_continuation=0	side_1_coverage=0.80	side_1_overlap=10	side_1_possible_overlap_registers=237	side_1_read_count=92	side_1_redundant=0	side_2_annotate_key=gene	side_2_continuation=0	side_2_coverage=0.86	side_2_overlap=0	side_2_possible_overlap_registers=227	side_2_read_count=94	side_2_redundant=0	total_non_overlap_reads=6
JC	444	.	CP009273	4101805	-1	CP009273	4102413	1	0	alignment_overlap=11	coverage_minus=1	coverage_plus=3	flanking_left=251	flanking_right=251	frequency=4.098e-02	junction_possible_overlap_registers=226	key=CP009273__4101805__-1__CP009273__4102402__1__11____251__251__0__0	max_left=32	max_left_minus=32	max_left_plus=32	max_min_left=32	max_min_left_minus=32	max_min_left_plus=32	max_min_right=0	max_min_right_minus=0	max_min_right_plus=0	max_pos_hash_score=452	max_right=217	max_right_minus=67	max_right_plus=217	neg_log10_pos_hash_p_value=9.6	new_junction_coverage=0.04	new_junction_read_count=4	polymorphism_frequency=4.098e-02	pos_hash_score=4	prediction=polymorphism	reject=COVERAGE_EVENNESS_SKEW,FREQUENCY_CUTOFF	side_1_annotate_key=gene	side_1_continuation=0	side_1_coverage=0.71	side_1_overlap=11	side_1_possible_overlap_registers=237	side_1_read_count=81	side_1_redundant=0	side_2_annotate_key=gene	side_2_continuation=0	side_2_coverage=1.01	side_2_overlap=0	side_2_possible_overlap_registers=226	side_2_read_count=110	side_2_redundant=0	total_non_overlap_reads=4
JC	445	.	CP009273	4115406	-1	CP009273	4116731	1	0	alignment_overlap=12	coverage_minus=2	coverage_plus=3	flanking_left=251	flanking_right=251	frequency=5.928e-02	junction_possible_overlap_registers=225	key=CP009273__4115406__-1__CP009273__4116719__1__12____251__251__0__0	max_left=143	max_left_minus=143	max_left_plus=25	max_min_left=14	max_min_left_minus=0	max_min_left_plus=14	max_min_right=96	max_min_right_minus=96	max_min_right_plus=18	max_pos_hash_score=450	max_right=198	max_right_minus=96	max_right_plus=198	neg_log10_pos_hash_p_value=9.0	new_junction_coverage=0.05	new_junction_read_count=5	polymorphism_frequency=5.928e-02	pos_hash_score=5	prediction=polymorphism	reject=COVERAGE_EVENNESS_SKEW,FREQUENCY_CUTOFF	side_1_annotate_key=gene	side_1_continuation=0	side_1_coverage=0.74	side_1_overlap=12	side_1_possible_overlap_registers=237	side_1_read_count=85	side_1_redundant=0	side_2_annotate_key=gene	side_2_continuation=0	side_2_coverage=0.72	side_2_overlap=0	side_2_possible_overlap_registers=225	side_2_read_count=78	side_2_redundant=0	total_non_overlap_reads=5
JC	446	.	CP009273	4120094	-1	CP009273	4120557	1	0	alignment_overlap=12	coverage_minus=1	coverage_plus=3	flanking_left=251	flanking_right=251	frequency=5.983e-02	junction_possible_overlap_registers=225	key=CP009273__4120094__-1__CP009273__4120545__1__12____251__251__0__0	max_left=195	max_left_minus=195	max_left_plus=62	max_min_left=26	max_min_left_minus=0	max_min_left_plus=26	max_min_right=21	max_min_right_minus=2	max_min_right_plus=21	max_pos_hash_score=450	max_right=212	max_right_minus=2	max_right_plus=212	neg_log10_pos_hash_p_value=9.6	new_junction_coverage=0.04	new_junction_read_count=4	polymorphism_frequency=5.983e-02	pos_hash_score=4	prediction=polymorphism	reject=COVERAGE_EVENNESS_SKEW,FREQUENCY_CUTOFF	side_1_annotate_key=gene	side_1_continuation=0	side_1_coverage=0.57	side_1_overlap=12	side_1_possible_overlap_registers=237	side_1_read_count=65	side_1_redundant=0	side_2_annotate_key=gene	side_2_continuation=0	side_2_coverage=0.59	side_2_overlap=0	side_2_possible_overlap_registers=225	side_2_read_count=64	side_2_redundant=0	total_non_overlap_reads=4
JC	447	.	CP009273	4146176	-1	CP009273	4147374	1	0	alignment_overlap=2	coverage_minus=2	coverage_plus=2	flanking_left=251	flanking_right=251	frequency=5.259e-02	junction_possible_overlap_registers=235	key=CP009273__4146176__-1__CP009273__4147372__1__2____251__251__0__0	max_left=145	max_left_minus=145	max_left_plus=89	max_min_left=71	max_min_left_minus=0	max_min_left_plus=71	max_min_right=79	max_min_right_minus=67	max_min_right_plus=79	max_pos_hash_score=470	max_right=175	max_right_minus=67	max_right_plus=175	neg_log10_pos_hash_p_value=9.9	new_junction_coverage=0.04	new_junction_read_count=5	polymorphism_frequency=5.259e-02	pos_hash_score=4	prediction=polymorphism	reject=COVERAGE_EVENNESS_SKEW,FREQUENCY_CUTOFF	side_1_annotate_key=gene	side_1_continuation=0	side_1_coverage=0.88	side_1_overlap=2	side_1_possible_overlap_registers=237	side_1_read_count=101	side_1_redundant=0	side_2_annotate_key=gene	side_2_continuation=0	side_2_coverage=0.70	side_2_overlap=0	side_2_possible_overlap_registers=235	side_2_read_count=80	side_2_redundant=0	total_non_overlap_reads=4
JC	448	.	CP009273	4146191	-1	CP009273	4147389	1	0	alignment_overlap=14	coverage_minus=5	coverage_plus=3	flanking_left=251	flanking_right=251	frequency=8.873e-02	junction_possible_overlap_registers=223	key=CP009273__4146191__-1__CP009273__4147375__1__14____251__251__0__0	max_left=199	max_left_minus=199	max_left_plus=78	max_min_left=102	max_min_left_minus=102	max_min_left_plus=74	max_min_right=62	max_min_right_minus=23	max_min_right_plus=62	max_pos_hash_score=446	max_right=160	max_right_minus=151	max_right_plus=160	neg_log10_pos_hash_p_value=7.6	new_junction_coverage=0.07	new_junction_read_count=8	polymorphism_frequency=8.873e-02	pos_hash_score=8	prediction=polymorphism	reject=COVERAGE_EVENNESS_SKEW,FREQUENCY_CUTOFF	side_1_annotate_key=gene	side_1_continuation=0	side_1_coverage=0.84	side_1_overlap=14	side_1_possible_overlap_registers=237	side_1_read_count=96	side_1_redundant=0	side_2_annotate_key=gene	side_2_continuation=0	side_2_coverage=0.69	side_2_overlap=0	side_2_possible_overlap_registers=223	side_2_read_count=74	side_2_redundant=0	total_non_overlap_reads=8
JC	449	.	CP009273	4161677	1	CP009273	4161849	-1	-10	alignment_overlap=-10	coverage_minus=7	coverage_plus=9	flanking_left=251	flanking_right=251	frequency=2.407e-01	junction_possible_overlap_registers=227	key=CP009273__4161677__1__CP009273__4161849__-1__-10__GGAATTAATT__251__251__0__0	max_left=167	max_left_minus=167	max_left_plus=156	max_min_left=96	max_min_left_minus=96	max_min_left_plus=56	max_min_right=107	max_min_right_minus=107	max_min_right_plus=96	max_pos_hash_score=454	max_right=156	max_right_minus=153	max_right_plus=156	neg_log10_pos_hash_p_value=5.3	new_junction_coverage=0.15	new_junction_read_count=17	polymorphism_frequency=2.407e-01	pos_hash_score=15	prediction=polymorphism	reject=COVERAGE_EVENNESS_SKEW	side_1_annotate_key=gene	side_1_continuation=0	side_1_coverage=0.54	side_1_overlap=0	side_1_possible_overlap_registers=237	side_1_read_count=62	side_1_redundant=0	side_2_annotate_key=gene	side_2_continuation=0	side_2_coverage=0.44	side_2_overlap=0	side_2_possible_overlap_registers=237	side_2_read_count=50	side_2_redundant=0	total_non_overlap_reads=16	unique_read_sequence=GGAATTAATT
JC	450	.	CP009273	4171164	-1	CP009273	4172101	1	0	alignment_overlap=9	coverage_minus=2	coverage_plus=2	flanking_left=251	flanking_right=251	frequency=3.576e-02	junction_possible_overlap_registers=228	key=CP009273__4171164__-1__CP009273__4172092__1__9____251__251__0__0	max_left=108	max_left_minus=108	max_left_plus=108	max_min_left=22	max_min_left_minus=22	max_min_left_plus=22	max_min_right=45	max_min_right_minus=45	max_min_right_plus=45	max_pos_hash_score=456	max_right=46	max_right_minus=46	max_right_plus=46	neg_log10_pos_hash_p_value=9.7	new_junction_coverage=0.04	new_junction_read_count=4	polymorphism_frequency=3.576e-02	pos_hash_score=4	prediction=polymorphism	reject=COVERAGE_EVENNESS_SKEW,FREQUENCY_CUTOFF	side_1_annotate_key=gene	side_1_continuation=0	side_1_coverage=0.98	side_1_overlap=9	side_1_possible_overlap_registers=237	side_1_read_count=113	side_1_redundant=0	side_2_annotate_key=gene	side_2_continuation=0	side_2_coverage=0.97	side_2_overlap=0	side_2_possible_overlap_registers=228	side_2_read_count=107	side_2_redundant=0	total_non_overlap_reads=4
JC	451	.	CP009273	4182811	-1	CP009273	4183552	1	0	alignment_overlap=8	coverage_minus=2	coverage_plus=2	flanking_left=251	flanking_right=251	frequency=4.694e-02	junction_possible_overlap_registers=229	key=CP009273__4182811__-1__CP009273__4183544__1__8____251__251__0__0	max_left=76	max_left_minus=76	max_left_plus=73	max_min_left=76	max_min_left_minus=76	max_min_left_plus=58	max_min_right=15	max_min_right_minus=0	max_min_right_plus=15	max_pos_hash_score=458	max_right=166	max_right_minus=166	max_right_plus=79	neg_log10_pos_hash_p_value=9.7	new_junction_coverage=0.04	new_junction_read_count=4	polymorphism_frequency=4.694e-02	pos_hash_score=4	prediction=polymorphism	reject=COVERAGE_EVENNESS_SKEW,FREQUENCY_CUTOFF	side_1_annotate_key=gene	side_1_continuation=0	side_1_coverage=0.66	side_1_overlap=8	side_1_possible_overlap_registers=237	side_1_read_count=76	side_1_redundant=0	side_2_annotate_key=gene	side_2_continuation=0	side_2_coverage=0.80	side_2_overlap=0	side_2_possible_overlap_registers=229	side_2_read_count=89	side_2_redundant=0	total_non_overlap_reads=4
JC	452	.	CP009273	4194796	-1	CP009273	4195382	1	0	alignment_overlap=12	coverage_minus=2	coverage_plus=1	flanking_left=251	flanking_right=251	frequency=5.168e-02	junction_possible_overlap_registers=225	key=CP009273__4194796__-1__CP009273__4195370__1__12____251__251__0__0	max_left=141	max_left_minus=141	max_left_plus=43	max_min_left=43	max_min_left_minus=43	max_min_left_plus=43	max_min_right=54	max_min_right_minus=54	max_min_right_plus=0	max_pos_hash_score=450	max_right=54	max_right_minus=54	max_right_plus=49	neg_log10_pos_hash_p_value=10.3	new_junction_coverage=0.04	new_junction_read_count=4	polymorphism_frequency=5.168e-02	pos_hash_score=3	prediction=polymorphism	reject=COVERAGE_EVENNESS_SKEW,FREQUENCY_CUTOFF	side_1_annotate_key=gene	side_1_continuation=0	side_1_coverage=0.72	side_1_overlap=12	side_1_possible_overlap_registers=237	side_1_read_count=83	side_1_redundant=0	side_2_annotate_key=gene	side_2_continuation=0	side_2_coverage=0.62	side_2_overlap=0	side_2_possible_overlap_registers=225	side_2_read_count=68	side_2_redundant=0	total_non_overlap_reads=3
JC	453	.	CP009273	4221956	-1	CP009273	4222852	1	0	alignment_overlap=6	coverage_minus=1	coverage_plus=2	flanking_left=251	flanking_right=251	frequency=2.849e-02	junction_possible_overlap_registers=231	key=CP009273__4221956__-1__CP009273__4222846__1__6____251__251__0__0	max_left=68	max_left_minus=62	max_left_plus=68	max_min_left=68	max_min_left_minus=0	max_min_left_plus=68	max_min_right=27	max_min_right_minus=27	max_min_right_plus=27	max_pos_hash_score=462	max_right=114	max_right_minus=27	max_right_plus=114	neg_log10_pos_hash_p_value=10.4	new_junction_coverage=0.03	new_junction_read_count=3	polymorphism_frequency=2.849e-02	pos_hash_score=3	prediction=polymorphism	reject=COVERAGE_EVENNESS_SKEW,FREQUENCY_CUTOFF	side_1_annotate_key=gene	side_1_continuation=0	side_1_coverage=0.82	side_1_overlap=6	side_1_possible_overlap_registers=237	side_1_read_count=94	side_1_redundant=0	side_2_annotate_key=gene	side_2_continuation=0	side_2_coverage=1.01	side_2_overlap=0	side_2_possible_overlap_registers=231	side_2_read_count=113	side_2_redundant=0	total_non_overlap_reads=3
JC	454	.	CP009273	4228178	-1	CP009273	4229166	1	0	alignment_overlap=10	coverage_minus=2	coverage_plus=2	flanking_left=251	flanking_right=251	frequency=3.676e-02	junction_possible_overlap_registers=227	key=CP009273__4228178__-1__CP009273__4229156__1__10____251__251__0__0	max_left=214	max_left_minus=213	max_left_plus=214	max_min_left=82	max_min_left_minus=82	max_min_left_plus=63	max_min_right=14	max_min_right_minus=5	max_min_right_plus=14	max_pos_hash_score=454	max_right=87	max_right_minus=87	max_right_plus=87	neg_log10_pos_hash_p_value=9.7	new_junction_coverage=0.04	new_junction_read_count=4	polymorphism_frequency=3.676e-02	pos_hash_score=4	prediction=polymorphism	reject=COVERAGE_EVENNESS_SKEW,FREQUENCY_CUTOFF	side_1_annotate_key=gene	side_1_continuation=0	side_1_coverage=0.90	side_1_overlap=10	side_1_possible_overlap_registers=237	side_1_read_count=103	side_1_redundant=0	side_2_annotate_key=gene	side_2_continuation=0	side_2_coverage=1.01	side_2_overlap=0	side_2_possible_overlap_registers=227	side_2_read_count=111	side_2_redundant=0	total_non_overlap_reads=4
JC	455	.	CP009273	4248155	-1	CP009273	4249022	1	0	alignment_overlap=6	coverage_minus=4	coverage_plus=3	flanking_left=251	flanking_right=251	frequency=7.998e-02	junction_possible_overlap_registers=231	key=CP009273__4248155__-1__CP009273__4249016__1__6____251__251__0__0	max_left=171	max_left_minus=171	max_left_plus=165	max_min_left=100	max_min_left_minus=100	max_min_left_plus=34	max_min_right=117	max_min_right_minus=117	max_min_right_plus=65	max_pos_hash_score=462	max_right=154	max_right_minus=120	max_right_plus=154	neg_log10_pos_hash_p_value=8.2	new_junction_coverage=0.06	new_junction_read_count=7	polymorphism_frequency=7.998e-02	pos_hash_score=7	prediction=polymorphism	reject=COVERAGE_EVENNESS_SKEW,FREQUENCY_CUTOFF	side_1_annotate_key=gene	side_1_continuation=0	side_1_coverage=0.67	side_1_overlap=6	side_1_possible_overlap_registers=237	side_1_read_count=77	side_1_redundant=0	side_2_annotate_key=gene	side_2_continuation=0	side_2_coverage=0.77	side_2_overlap=0	side_2_possible_overlap_registers=231	side_2_read_count=86	side_2_redundant=0	total_non_overlap_reads=7
JC	456	.	CP009273	4265579	-1	CP009273	4266645	1	0	alignment_overlap=10	coverage_minus=3	coverage_plus=3	flanking_left=251	flanking_right=251	frequency=5.349e-02	junction_possible_overlap_registers=227	key=CP009273__4265579__-1__CP009273__4266635__1__10____251__251__0__0	max_left=158	max_left_minus=158	max_left_plus=148	max_min_left=105	max_min_left_minus=0	max_min_left_plus=105	max_min_right=109	max_min_right_minus=109	max_min_right_plus=18	max_pos_hash_score=454	max_right=151	max_right_minus=109	max_right_plus=151	neg_log10_pos_hash_p_value=8.6	new_junction_coverage=0.05	new_junction_read_count=6	polymorphism_frequency=5.349e-02	pos_hash_score=6	prediction=polymorphism	reject=COVERAGE_EVENNESS_SKEW,FREQUENCY_CUTOFF	side_1_annotate_key=gene	side_1_continuation=0	side_1_coverage=0.96	side_1_overlap=10	side_1_possible_overlap_registers=237	side_1_read_count=110	side_1_redundant=0	side_2_annotate_key=gene	side_2_continuation=0	side_2_coverage=0.97	side_2_overlap=0	side_2_possible_overlap_registers=227	side_2_read_count=107	side_2_redundant=0	total_non_overlap_reads=6
JC	457	.	CP009273	4270271	-1	CP009273	4271286	1	0	alignment_overlap=10	coverage_minus=1	coverage_plus=2	flanking_left=251	flanking_right=251	frequency=3.332e-02	junction_possible_overlap_registers=227	key=CP009273__4270271__-1__CP009273__4271276__1__10____251__251__0__0	max_left=180	max_left_minus=180	max_left_plus=47	max_min_left=47	max_min_left_minus=0	max_min_left_plus=47	max_min_right=61	max_min_right_minus=61	max_min_right_plus=0	max_pos_hash_score=454	max_right=126	max_right_minus=61	max_right_plus=126	neg_log10_pos_hash_p_value=10.3	new_junction_coverage=0.03	new_junction_read_count=3	polymorphism_frequency=3.332e-02	pos_hash_score=3	prediction=polymorphism	reject=COVERAGE_EVENNESS_SKEW,FREQUENCY_CUTOFF	side_1_annotate_key=gene	side_1_continuation=0	side_1_coverage=0.61	side_1_overlap=10	side_1_possible_overlap_registers=237	side_1_read_count=70	side_1_redundant=0	side_2_annotate_key=gene	side_2_continuation=0	side_2_coverage=0.97	side_2_overlap=0	side_2_possible_overlap_registers=227	side_2_read_count=107	side_2_redundant=0	total_non_overlap_reads=3
JC	458	.	CP009273	4273534	-1	CP009273	4274496	1	0	alignment_overlap=8	coverage_minus=3	coverage_plus=1	flanking_left=251	flanking_right=251	frequency=3.932e-02	junction_possible_overlap_registers=229	key=CP009273__4273534__-1__CP009273__4274488__1__8____251__251__0__0	max_left=197	max_left_minus=197	max_left_plus=9	max_min_left=27	max_min_left_minus=27	max_min_left_plus=9	max_min_right=45	max_min_right_minus=45	max_min_right_plus=0	max_pos_hash_score=458	max_right=90	max_right_minus=90	max_right_plus=90	neg_log10_pos_hash_p_value=9.7	new_junction_coverage=0.04	new_junction_read_count=4	polymorphism_frequency=3.932e-02	pos_hash_score=4	prediction=polymorphism	reject=COVERAGE_EVENNESS_SKEW,FREQUENCY_CUTOFF	side_1_annotate_key=gene	side_1_continuation=0	side_1_coverage=0.92	side_1_overlap=8	side_1_possible_overlap_registers=237	side_1_read_count=105	side_1_redundant=0	side_2_annotate_key=gene	side_2_continuation=0	side_2_coverage=0.85	side_2_overlap=0	side_2_possible_overlap_registers=229	side_2_read_count=94	side_2_redundant=0	total_non_overlap_reads=4
JC	459	.	CP009273	4279320	-1	CP009273	4280142	1	0	alignment_overlap=10	coverage_minus=2	coverage_plus=3	flanking_left=251	flanking_right=251	frequency=4.424e-02	junction_possible_overlap_registers=227	key=CP009273__4279320__-1__CP009273__4280132__1__10____251__251__0__0	max_left=152	max_left_minus=81	max_left_plus=152	max_min_left=9	max_min_left_minus=0	max_min_left_plus=9	max_min_right=89	max_min_right_minus=10	max_min_right_plus=89	max_pos_hash_score=454	max_right=89	max_right_minus=10	max_right_plus=89	neg_log10_pos_hash_p_value=9.7	new_junction_coverage=0.05	new_junction_read_count=5	polymorphism_frequency=4.424e-02	pos_hash_score=4	prediction=polymorphism	reject=COVERAGE_EVENNESS_SKEW,FREQUENCY_CUTOFF	side_1_annotate_key=gene	side_1_continuation=0	side_1_coverage=1.02	side_1_overlap=10	side_1_possible_overlap_registers=237	side_1_read_count=117	side_1_redundant=0	side_2_annotate_key=gene	side_2_continuation=0	side_2_coverage=0.95	side_2_overlap=0	side_2_possible_overlap_registers=227	side_2_read_count=104	side_2_redundant=0	total_non_overlap_reads=5
JC	460	.	CP009273	4279800	-1	CP009273	4280585	1	0	alignment_overlap=2	coverage_minus=1	coverage_plus=2	flanking_left=251	flanking_right=251	frequency=2.619e-02	junction_possible_overlap_registers=235	key=CP009273__4279800__-1__CP009273__4280583__1__2____251__251__0__0	max_left=79	max_left_minus=79	max_left_plus=79	max_min_left=79	max_min_left_minus=0	max_min_left_plus=79	max_min_right=66	max_min_right_minus=64	max_min_right_plus=66	max_pos_hash_score=470	max_right=133	max_right_minus=64	max_right_plus=133	neg_log10_pos_hash_p_value=10.5	new_junction_coverage=0.03	new_junction_read_count=3	polymorphism_frequency=2.619e-02	pos_hash_score=3	prediction=polymorphism	reject=COVERAGE_EVENNESS_SKEW,FREQUENCY_CUTOFF	side_1_annotate_key=gene	side_1_continuation=0	side_1_coverage=0.92	side_1_overlap=2	side_1_possible_overlap_registers=237	side_1_read_count=105	side_1_redundant=0	side_2_annotate_key=gene	side_2_continuation=0	side_2_coverage=1.05	side_2_overlap=0	side_2_possible_overlap_registers=235	side_2_read_count=119	side_2_redundant=0	total_non_overlap_reads=3
JC	461	.	CP009273	4287161	-1	CP009273	4288398	1	0	alignment_overlap=10	coverage_minus=2	coverage_plus=2	flanking_left=251	flanking_right=251	frequency=4.143e-02	junction_possible_overlap_registers=227	key=CP009273__4287161__-1__CP009273__4288388__1__10____251__251__0__0	max_left=108	max_left_minus=108	max_left_plus=108	max_min_left=9	max_min_left_minus=0	max_min_left_plus=9	max_min_right=44	max_min_right_minus=44	max_min_right_plus=44	max_pos_hash_score=454	max_right=44	max_right_minus=44	max_right_plus=44	neg_log10_pos_hash_p_value=9.7	new_junction_coverage=0.04	new_junction_read_count=4	polymorphism_frequency=4.143e-02	pos_hash_score=4	prediction=polymorphism	reject=COVERAGE_EVENNESS_SKEW,FREQUENCY_CUTOFF	side_1_annotate_key=gene	side_1_continuation=0	side_1_coverage=0.81	side_1_overlap=10	side_1_possible_overlap_registers=237	side_1_read_count=93	side_1_redundant=0	side_2_annotate_key=gene	side_2_continuation=0	side_2_coverage=0.87	side_2_overlap=0	side_2_possible_overlap_registers=227	side_2_read_count=96	side_2_redundant=0	total_non_overlap_reads=4
[truncated: 43,969 more chars]
