# Supplementary material for: Mutators can drive the evolution of multi-resistance to antibiotics
Source: PLoS Genet. 2023 Jun 13;19(6):e1010791. doi: 10.1371/journal.pgen.1010791 (PMC10292718; doi:10.1371/journal.pgen.1010791)
Supplement: S2 File — (ZIP) [file pgen.1010791.s005.zip › 058831_lowF4190I2.gd]

#=GENOME_DIFF	1.0
#=CREATED	17:22:56 06 May 2022
#=PROGRAM	breseq 0.36.1 
#=COMMAND	/mnt/fls01-home01/mqbssdgg/breseq-0.36.1-Linux-x86_64/bin/breseq -r BW25113-fixed.gb -o 058831_lowF4190I2 058831_lowF4190I2_1_trimmed.fastq.gz 058831_lowF4190I2_2_trimmed.fastq.gz 058831_lowF4190I2_U1_trimmed.fastq.gz 058831_lowF4190I2_U2_trimmed.fastq.gz
#=REFSEQ	BW25113-fixed.gb
#=READSEQ	058831_lowF4190I2_1_trimmed.fastq.gz
#=READSEQ	058831_lowF4190I2_2_trimmed.fastq.gz
#=READSEQ	058831_lowF4190I2_U1_trimmed.fastq.gz
#=READSEQ	058831_lowF4190I2_U2_trimmed.fastq.gz
#=CONVERTED-BASES	397539825
#=CONVERTED-READS	1647729
#=INPUT-BASES	397618393
#=INPUT-READS	1648222
#=MAPPED-BASES	394605476
#=MAPPED-READS	1627424
SNP	1	37	CP009273	19617	C
SNP	2	39	CP009273	200887	T
SNP	3	40	CP009273	244229	T
SNP	4	41	CP009273	319885	T
SNP	5	44	CP009273	374745	G
SNP	6	45	CP009273	481170	G
SNP	7	46	CP009273	693336	G
SNP	8	48	CP009273	1089914	A
SNP	9	50	CP009273	1095569	C
SNP	10	51	CP009273	1104971	T
SNP	11	52	CP009273	1149795	G
SNP	12	54	CP009273	1264993	G
DEL	13	60,61	CP009273	1346407	2	repeat_length=2	repeat_new_copies=4	repeat_ref_copies=5	repeat_seq=GC
SNP	14	74	CP009273	1630390	A
SNP	15	75	CP009273	1697966	C
SNP	16	76	CP009273	1985889	A
SNP	17	77	CP009273	2175089	T
SNP	18	80	CP009273	2304190	A
INS	19	81	CP009273	2320404	C	repeat_length=1	repeat_new_copies=7	repeat_ref_copies=6	repeat_seq=C
SNP	20	82	CP009273	2332655	C
SNP	21	83	CP009273	2349971	A
SNP	22	84	CP009273	2409960	A
SNP	23	85	CP009273	2590129	A
SNP	24	86	CP009273	2665211	G
INS	25	91	CP009273	3140323	C	repeat_length=1	repeat_new_copies=6	repeat_ref_copies=5	repeat_seq=C
SNP	26	92	CP009273	3195091	C
SNP	27	94	CP009273	3307546	A
SNP	28	95	CP009273	3738964	G
SNP	29	96	CP009273	3892729	G
DEL	30	97	CP009273	3925013	1	repeat_length=1	repeat_new_copies=4	repeat_ref_copies=5	repeat_seq=T
SNP	31	98	CP009273	4172706	C
SNP	32	99	CP009273	4324172	G
INS	33	100	CP009273	4327934	A	repeat_length=1	repeat_new_copies=9	repeat_ref_copies=8	repeat_seq=A
SNP	34	101	CP009273	4332983	T
SNP	35	102	CP009273	4535787	G
SNP	36	103	CP009273	4553303	G
RA	37	.	CP009273	19617	0	T	C	bias_e_value=4631360	bias_p_value=0.999977	consensus_score=312.9	fisher_strand_p_value=1	frequency=1	ks_quality_p_value=0.993183	major_base=C	major_cov=32/53	major_frequency=9.884e-01	minor_base=A	minor_cov=0/1	new_cov=32/53	polymorphism_frequency=9.884e-01	polymorphism_score=-5.5	prediction=consensus	ref_cov=0/0	total_cov=32/54
RA	38	.	CP009273	155588	0	C	A	bias_e_value=4.48313	bias_p_value=9.67971e-07	consensus_reject=FREQUENCY_CUTOFF	consensus_score=135.4	fisher_strand_p_value=5.46169e-08	frequency=2.394e-01	ks_quality_p_value=1	major_base=C	major_cov=39/15	major_frequency=7.606e-01	minor_base=A	minor_cov=0/17	new_cov=0/17	polymorphism_frequency=2.394e-01	polymorphism_score=12.3	prediction=polymorphism	ref_cov=39/15	total_cov=39/32
RA	39	.	CP009273	200887	0	C	T	consensus_score=261.1	frequency=1	major_base=T	major_cov=22/45	major_frequency=1.000e+00	minor_base=N	minor_cov=0/0	new_cov=22/45	polymorphism_frequency=1.000e+00	polymorphism_score=NA	prediction=consensus	ref_cov=0/0	total_cov=22/45
RA	40	.	CP009273	244229	0	C	T	consensus_score=291.3	frequency=1	major_base=T	major_cov=33/40	major_frequency=1.000e+00	minor_base=N	minor_cov=0/0	new_cov=33/40	polymorphism_frequency=1.000e+00	polymorphism_score=NA	prediction=consensus	ref_cov=0/0	total_cov=33/40
RA	41	.	CP009273	319885	0	C	T	consensus_score=327.8	frequency=1	major_base=T	major_cov=65/20	major_frequency=1.000e+00	minor_base=N	minor_cov=0/0	new_cov=65/20	polymorphism_frequency=1.000e+00	polymorphism_score=NA	prediction=consensus	ref_cov=0/0	total_cov=65/20
RA	42	.	CP009273	353486	0	A	T	bias_e_value=4631470	bias_p_value=1	consensus_reject=FREQUENCY_CUTOFF	consensus_score=124.8	fisher_strand_p_value=1	frequency=2.500e-01	ks_quality_p_value=1	major_base=A	major_cov=18/27	major_frequency=7.500e-01	minor_base=T	minor_cov=6/9	new_cov=6/9	polymorphism_frequency=2.500e-01	polymorphism_score=23.7	prediction=polymorphism	ref_cov=18/27	total_cov=24/36
RA	43	.	CP009273	353489	0	C	T	bias_e_value=4413830	bias_p_value=0.953008	consensus_reject=FREQUENCY_CUTOFF	consensus_score=101.9	fisher_strand_p_value=0.760438	frequency=2.586e-01	ks_quality_p_value=0.93306	major_base=C	major_cov=18/25	major_frequency=7.414e-01	minor_base=T	minor_cov=5/10	new_cov=5/10	polymorphism_frequency=2.586e-01	polymorphism_score=40.9	prediction=polymorphism	ref_cov=18/25	total_cov=24/37
RA	44	.	CP009273	374745	0	A	G	consensus_score=295.0	frequency=1	major_base=G	major_cov=47/29	major_frequency=1.000e+00	minor_base=N	minor_cov=0/0	new_cov=47/29	polymorphism_frequency=1.000e+00	polymorphism_score=NA	prediction=consensus	ref_cov=0/0	total_cov=47/29
RA	45	.	CP009273	481170	0	A	G	consensus_score=248.7	frequency=1	major_base=G	major_cov=38/27	major_frequency=1.000e+00	minor_base=N	minor_cov=0/0	new_cov=38/27	polymorphism_frequency=1.000e+00	polymorphism_score=NA	prediction=consensus	ref_cov=0/0	total_cov=38/27
RA	46	.	CP009273	693336	0	A	G	consensus_score=322.2	frequency=1	major_base=G	major_cov=45/38	major_frequency=1.000e+00	minor_base=N	minor_cov=0/0	new_cov=45/38	polymorphism_frequency=1.000e+00	polymorphism_score=NA	prediction=consensus	ref_cov=0/0	total_cov=45/38
RA	47	.	CP009273	732119	0	C	T	bias_e_value=2223450	bias_p_value=0.480075	consensus_reject=FREQUENCY_CUTOFF	consensus_score=152.8	fisher_strand_p_value=0.175032	frequency=2.400e-01	ks_quality_p_value=1	major_base=C	major_cov=23/34	major_frequency=7.600e-01	minor_base=T	minor_cov=11/7	new_cov=11/7	polymorphism_frequency=2.400e-01	polymorphism_score=47.4	prediction=polymorphism	ref_cov=23/34	total_cov=51/41
RA	48	.	CP009273	1089914	0	G	A	consensus_score=16.9	frequency=1	major_base=A	major_cov=0/7	major_frequency=1.000e+00	minor_base=N	minor_cov=0/0	new_cov=0/7	polymorphism_frequency=1.000e+00	polymorphism_score=NA	prediction=consensus	ref_cov=0/0	total_cov=0/7
RA	49	.	CP009273	1092574	0	C	A	bias_e_value=1749210	bias_p_value=0.377679	consensus_reject=FREQUENCY_CUTOFF	consensus_score=65.0	fisher_strand_p_value=0.174708	frequency=2.250e-01	ks_quality_p_value=0.695654	major_base=C	major_cov=7/24	major_frequency=7.750e-01	minor_base=A	minor_cov=0/9	new_cov=0/9	polymorphism_frequency=2.250e-01	polymorphism_score=23.4	prediction=polymorphism	ref_cov=7/24	total_cov=7/33
RA	50	.	CP009273	1095569	0	T	C	consensus_score=422.1	frequency=1	major_base=C	major_cov=48/60	major_frequency=1.000e+00	minor_base=N	minor_cov=0/0	new_cov=48/60	polymorphism_frequency=1.000e+00	polymorphism_score=NA	prediction=consensus	ref_cov=0/0	total_cov=48/60
RA	51	.	CP009273	1104971	0	C	T	consensus_score=458.6	frequency=1	major_base=T	major_cov=49/64	major_frequency=1.000e+00	minor_base=N	minor_cov=0/0	new_cov=49/64	polymorphism_frequency=1.000e+00	polymorphism_score=NA	prediction=consensus	ref_cov=0/0	total_cov=49/64
RA	52	.	CP009273	1149795	0	A	G	consensus_score=346.6	frequency=1	major_base=G	major_cov=44/45	major_frequency=1.000e+00	minor_base=N	minor_cov=0/0	new_cov=44/45	polymorphism_frequency=1.000e+00	polymorphism_score=NA	prediction=consensus	ref_cov=0/0	total_cov=44/45
RA	53	.	CP009273	1264907	0	G	T	bias_e_value=4631470	bias_p_value=1	consensus_reject=FREQUENCY_CUTOFF	consensus_score=92.6	fisher_strand_p_value=1	frequency=2.200e-01	ks_quality_p_value=1	major_base=G	major_cov=13/26	major_frequency=7.800e-01	minor_base=T	minor_cov=4/7	new_cov=4/7	polymorphism_frequency=2.200e-01	polymorphism_score=24.9	prediction=polymorphism	ref_cov=13/26	total_cov=17/33
RA	54	.	CP009273	1264993	0	A	G	bias_e_value=4631470	bias_p_value=1	consensus_score=151.7	fisher_strand_p_value=1	frequency=1	ks_quality_p_value=1	major_base=G	major_cov=21/22	major_frequency=9.556e-01	minor_base=T	minor_cov=1/1	new_cov=21/22	polymorphism_frequency=9.556e-01	polymorphism_score=NA	prediction=consensus	ref_cov=1/1	total_cov=23/24
RA	55	.	CP009273	1265353	0	T	G	bias_e_value=4511530	bias_p_value=0.974104	consensus_reject=FREQUENCY_CUTOFF	consensus_score=105.8	fisher_strand_p_value=0.781228	frequency=2.812e-01	ks_quality_p_value=1	major_base=T	major_cov=26/20	major_frequency=7.188e-01	minor_base=G	minor_cov=9/9	new_cov=9/9	polymorphism_frequency=2.812e-01	polymorphism_score=42.0	prediction=polymorphism	ref_cov=26/20	total_cov=35/29
RA	56	.	CP009273	1265875	0	T	C	bias_e_value=4542500	bias_p_value=0.98079	consensus_reject=FREQUENCY_CUTOFF	consensus_score=157.7	fisher_strand_p_value=0.810503	frequency=2.824e-01	ks_quality_p_value=1	major_base=T	major_cov=36/25	major_frequency=7.176e-01	minor_base=C	minor_cov=15/9	new_cov=15/9	polymorphism_frequency=2.824e-01	polymorphism_score=67.9	prediction=polymorphism	ref_cov=36/25	total_cov=53/35
RA	57	.	CP009273	1266001	0	G	T	bias_e_value=3543180	bias_p_value=0.765023	consensus_reject=FREQUENCY_CUTOFF	consensus_score=251.2	fisher_strand_p_value=0.402054	frequency=2.320e-01	ks_quality_p_value=0.990847	major_base=G	major_cov=47/49	major_frequency=7.680e-01	minor_base=T	minor_cov=17/12	new_cov=17/12	polymorphism_frequency=2.320e-01	polymorphism_score=79.8	prediction=polymorphism	ref_cov=47/49	total_cov=64/61
RA	58	.	CP009273	1282249	0	A	G	bias_e_value=4628600	bias_p_value=0.999381	consensus_reject=FREQUENCY_CUTOFF	consensus_score=53.6	fisher_strand_p_value=1	frequency=3.077e-01	ks_quality_p_value=0.965014	major_base=A	major_cov=6/21	major_frequency=6.923e-01	minor_base=G	minor_cov=3/9	new_cov=3/9	polymorphism_frequency=3.077e-01	polymorphism_score=31.3	prediction=polymorphism	ref_cov=6/21	total_cov=11/31
RA	59	.	CP009273	1282287	0	T	A	bias_e_value=3935050	bias_p_value=0.849633	consensus_reject=FREQUENCY_CUTOFF	consensus_score=50.8	fisher_strand_p_value=0.669741	frequency=3.429e-01	ks_quality_p_value=0.753191	major_base=T	major_cov=4/19	major_frequency=6.571e-01	minor_base=A	minor_cov=3/9	new_cov=3/9	polymorphism_frequency=3.429e-01	polymorphism_score=29.6	prediction=polymorphism	ref_cov=4/19	total_cov=9/29
RA	60	.	CP009273	1346399	0	G	.	consensus_score=398.9	frequency=1	major_base=.	major_cov=45/36	major_frequency=1.000e+00	minor_base=N	minor_cov=0/0	new_cov=45/36	polymorphism_frequency=1.000e+00	polymorphism_score=NA	prediction=consensus	ref_cov=0/0	total_cov=45/36
RA	61	.	CP009273	1346400	0	C	.	bias_e_value=3727670	bias_p_value=0.804858	consensus_score=390.6	fisher_strand_p_value=0.444444	frequency=1	ks_quality_p_value=1	major_base=.	major_cov=45/35	major_frequency=9.877e-01	minor_base=C	minor_cov=0/1	new_cov=45/35	polymorphism_frequency=9.877e-01	polymorphism_score=-2.8	prediction=consensus	ref_cov=0/1	total_cov=45/36
RA	62	.	CP009273	1460458	0	T	C	bias_e_value=3124860	bias_p_value=0.674702	consensus_reject=FREQUENCY_CUTOFF	consensus_score=267.6	fisher_strand_p_value=0.467685	frequency=2.087e-01	ks_quality_p_value=0.66583	major_base=T	major_cov=29/62	major_frequency=7.913e-01	minor_base=C	minor_cov=10/14	new_cov=10/14	polymorphism_frequency=2.087e-01	polymorphism_score=72.5	prediction=polymorphism	ref_cov=29/62	total_cov=45/76
RA	63	.	CP009273	1460467	0	G	A	bias_e_value=2376590	bias_p_value=0.513139	consensus_reject=FREQUENCY_CUTOFF	consensus_score=224.8	fisher_strand_p_value=0.194609	frequency=2.650e-01	ks_quality_p_value=1	major_base=G	major_cov=29/57	major_frequency=7.350e-01	minor_base=A	minor_cov=15/16	new_cov=15/16	polymorphism_frequency=2.650e-01	polymorphism_score=93.2	prediction=polymorphism	ref_cov=29/57	total_cov=45/74
RA	64	.	CP009273	1460515	0	G	C	bias_e_value=64299.2	bias_p_value=0.0138831	consensus_reject=FREQUENCY_CUTOFF	consensus_score=130.7	fisher_strand_p_value=0.00191244	frequency=3.667e-01	ks_quality_p_value=1	major_base=G	major_cov=18/39	major_frequency=6.333e-01	minor_base=C	minor_cov=22/11	new_cov=22/11	polymorphism_frequency=3.667e-01	polymorphism_score=114.2	prediction=polymorphism	ref_cov=18/39	total_cov=40/50
RA	65	.	CP009273	1460527	0	C	T	bias_e_value=4127810	bias_p_value=0.891254	consensus_reject=FREQUENCY_CUTOFF	consensus_score=146.0	fisher_strand_p_value=0.571509	frequency=2.319e-01	ks_quality_p_value=1	major_base=C	major_cov=19/34	major_frequency=7.681e-01	minor_base=T	minor_cov=7/9	new_cov=7/9	polymorphism_frequency=2.319e-01	polymorphism_score=44.6	prediction=polymorphism	ref_cov=19/34	total_cov=33/43
RA	66	.	CP009273	1460533	0	T	C	bias_e_value=4485400	bias_p_value=0.968461	consensus_reject=FREQUENCY_CUTOFF	consensus_score=151.5	fisher_strand_p_value=0.759597	frequency=2.273e-01	ks_quality_p_value=1	major_base=T	major_cov=17/34	major_frequency=7.727e-01	minor_base=C	minor_cov=6/9	new_cov=6/9	polymorphism_frequency=2.273e-01	polymorphism_score=41.6	prediction=polymorphism	ref_cov=17/34	total_cov=31/43
RA	67	.	CP009273	1460537	0	A	C	bias_e_value=4120560	bias_p_value=0.889687	consensus_reject=FREQUENCY_CUTOFF	consensus_score=152.7	fisher_strand_p_value=0.572078	frequency=2.192e-01	ks_quality_p_value=0.994129	major_base=A	major_cov=23/34	major_frequency=7.808e-01	minor_base=C	minor_cov=8/8	new_cov=8/8	polymorphism_frequency=2.192e-01	polymorphism_score=34.0	prediction=polymorphism	ref_cov=23/34	total_cov=31/42
RA	68	.	CP009273	1460569	0	C	T	bias_e_value=4013130	bias_p_value=0.866491	consensus_reject=FREQUENCY_CUTOFF	consensus_score=119.2	fisher_strand_p_value=0.530009	frequency=2.456e-01	ks_quality_p_value=1	major_base=C	major_cov=14/29	major_frequency=7.544e-01	minor_base=T	minor_cov=6/8	new_cov=6/8	polymorphism_frequency=2.456e-01	polymorphism_score=38.1	prediction=polymorphism	ref_cov=14/29	total_cov=25/37
RA	69	.	CP009273	1460689	0	A	G	bias_e_value=4631470	bias_p_value=1	consensus_reject=FREQUENCY_CUTOFF	consensus_score=67.4	fisher_strand_p_value=1	frequency=2.121e-01	ks_quality_p_value=1	major_base=A	major_cov=11/15	major_frequency=7.879e-01	minor_base=G	minor_cov=3/4	new_cov=3/4	polymorphism_frequency=2.121e-01	polymorphism_score=10.2	prediction=polymorphism	ref_cov=11/15	total_cov=17/24
RA	70	.	CP009273	1460695	0	T	G	bias_e_value=3151230	bias_p_value=0.680396	consensus_reject=FREQUENCY_CUTOFF	consensus_score=62.0	fisher_strand_p_value=0.316313	frequency=2.857e-01	ks_quality_p_value=1	major_base=T	major_cov=13/17	major_frequency=7.143e-01	minor_base=G	minor_cov=3/9	new_cov=3/9	polymorphism_frequency=2.857e-01	polymorphism_score=15.2	prediction=polymorphism	ref_cov=13/17	total_cov=17/26
RA	71	.	CP009273	1460968	0	T	A	bias_e_value=3636060	bias_p_value=0.785077	consensus_reject=FREQUENCY_CUTOFF	consensus_score=106.3	fisher_strand_p_value=0.420838	frequency=2.545e-01	ks_quality_p_value=1	major_base=T	major_cov=33/8	major_frequency=7.455e-01	minor_base=A	minor_cov=13/1	new_cov=13/1	polymorphism_frequency=2.545e-01	polymorphism_score=13.9	prediction=polymorphism	ref_cov=33/8	total_cov=50/11
RA	72	.	CP009273	1461046	0	C	T	bias_e_value=9800.75	bias_p_value=0.00211612	consensus_reject=FREQUENCY_CUTOFF	consensus_score=173.9	fisher_strand_p_value=0.000225149	frequency=2.697e-01	ks_quality_p_value=1	major_base=C	major_cov=56/9	major_frequency=7.303e-01	minor_base=T	minor_cov=11/13	new_cov=11/13	polymorphism_frequency=2.697e-01	polymorphism_score=67.0	prediction=polymorphism	ref_cov=56/9	total_cov=69/23
RA	73	.	CP009273	1461055	0	A	G	bias_e_value=3512060	bias_p_value=0.758303	consensus_reject=FREQUENCY_CUTOFF	consensus_score=222.0	fisher_strand_p_value=0.391144	frequency=2.245e-01	ks_quality_p_value=1	major_base=A	major_cov=60/16	major_frequency=7.755e-01	minor_base=G	minor_cov=15/7	new_cov=15/7	polymorphism_frequency=2.245e-01	polymorphism_score=61.3	prediction=polymorphism	ref_cov=60/16	total_cov=75/28
RA	74	.	CP009273	1630390	0	G	A	consensus_score=265.6	frequency=1	major_base=A	major_cov=38/36	major_frequency=1.000e+00	minor_base=N	minor_cov=0/0	new_cov=38/36	polymorphism_frequency=1.000e+00	polymorphism_score=NA	prediction=consensus	ref_cov=0/0	total_cov=38/36
RA	75	.	CP009273	1697966	0	T	C	consensus_score=384.2	frequency=1	major_base=C	major_cov=77/27	major_frequency=1.000e+00	minor_base=N	minor_cov=0/0	new_cov=77/27	polymorphism_frequency=1.000e+00	polymorphism_score=NA	prediction=consensus	ref_cov=0/0	total_cov=77/27
RA	76	.	CP009273	1985889	0	G	A	bias_e_value=4631470	bias_p_value=1	consensus_score=306.7	fisher_strand_p_value=1	frequency=1	ks_quality_p_value=1	major_base=A	major_cov=41/39	major_frequency=9.877e-01	minor_base=T	minor_cov=1/0	new_cov=41/39	polymorphism_frequency=9.877e-01	polymorphism_score=NA	prediction=consensus	ref_cov=0/0	total_cov=42/39
RA	77	.	CP009273	2175089	0	C	T	consensus_score=254.0	frequency=1	major_base=T	major_cov=40/26	major_frequency=1.000e+00	minor_base=N	minor_cov=0/0	new_cov=40/26	polymorphism_frequency=1.000e+00	polymorphism_score=NA	prediction=consensus	ref_cov=0/0	total_cov=40/26
RA	78	.	CP009273	2178908	0	T	G	bias_e_value=0.000182984	bias_p_value=3.95089e-11	consensus_reject=FREQUENCY_CUTOFF	consensus_score=120.8	fisher_strand_p_value=1.39621e-12	frequency=3.854e-01	ks_quality_p_value=1	major_base=T	major_cov=19/40	major_frequency=6.146e-01	minor_base=G	minor_cov=37/0	new_cov=37/0	polymorphism_frequency=3.854e-01	polymorphism_score=35.3	prediction=polymorphism	ref_cov=19/40	total_cov=56/40
RA	79	.	CP009273	2298001	0	G	T	bias_e_value=4631470	bias_p_value=1	consensus_reject=FREQUENCY_CUTOFF	consensus_score=138.6	fisher_strand_p_value=1	frequency=2.568e-01	ks_quality_p_value=1	major_base=G	major_cov=24/31	major_frequency=7.432e-01	minor_base=T	minor_cov=8/11	new_cov=8/11	polymorphism_frequency=2.568e-01	polymorphism_score=17.6	prediction=polymorphism	ref_cov=24/31	total_cov=32/42
RA	80	.	CP009273	2304190	0	G	A	consensus_score=255.4	frequency=1	major_base=A	major_cov=30/34	major_frequency=1.000e+00	minor_base=N	minor_cov=0/0	new_cov=30/34	polymorphism_frequency=1.000e+00	polymorphism_score=NA	prediction=consensus	ref_cov=0/0	total_cov=30/34
RA	81	.	CP009273	2320404	1	.	C	bias_e_value=4631470	bias_p_value=1	consensus_score=334.2	fisher_strand_p_value=1	frequency=1	ks_quality_p_value=0.999726	major_base=C	major_cov=33/52	major_frequency=9.884e-01	minor_base=.	minor_cov=0/1	new_cov=33/52	polymorphism_frequency=9.884e-01	polymorphism_score=-3.2	prediction=consensus	ref_cov=0/1	total_cov=33/53
RA	82	.	CP009273	2332655	0	T	C	consensus_score=360.3	frequency=1	major_base=C	major_cov=51/44	major_frequency=1.000e+00	minor_base=N	minor_cov=0/0	new_cov=51/44	polymorphism_frequency=1.000e+00	polymorphism_score=NA	prediction=consensus	ref_cov=0/0	total_cov=51/44
RA	83	.	CP009273	2349971	0	G	A	bias_e_value=4631470	bias_p_value=1	consensus_score=310.0	fisher_strand_p_value=1	frequency=1	ks_quality_p_value=1	major_base=A	major_cov=42/38	major_frequency=9.877e-01	minor_base=C	minor_cov=1/0	new_cov=42/38	polymorphism_frequency=9.877e-01	polymorphism_score=NA	prediction=consensus	ref_cov=0/0	total_cov=43/38
RA	84	.	CP009273	2409960	0	G	A	consensus_score=255.8	frequency=1	major_base=A	major_cov=38/26	major_frequency=1.000e+00	minor_base=N	minor_cov=0/0	new_cov=38/26	polymorphism_frequency=1.000e+00	polymorphism_score=NA	prediction=consensus	ref_cov=0/0	total_cov=38/26
RA	85	.	CP009273	2590129	0	G	A	consensus_score=298.2	frequency=1	major_base=A	major_cov=34/39	major_frequency=1.000e+00	minor_base=N	minor_cov=0/0	new_cov=34/39	polymorphism_frequency=1.000e+00	polymorphism_score=NA	prediction=consensus	ref_cov=0/0	total_cov=34/39
RA	86	.	CP009273	2665211	0	A	G	consensus_score=256.1	frequency=1	major_base=G	major_cov=33/36	major_frequency=1.000e+00	minor_base=N	minor_cov=0/0	new_cov=33/36	polymorphism_frequency=1.000e+00	polymorphism_score=NA	prediction=consensus	ref_cov=0/0	total_cov=33/36
RA	87	.	CP009273	2811372	0	T	A	bias_e_value=2714040	bias_p_value=0.585999	consensus_reject=FREQUENCY_CUTOFF	consensus_score=154.0	fisher_strand_p_value=0.242455	frequency=2.090e-01	ks_quality_p_value=1	major_base=T	major_cov=28/25	major_frequency=7.910e-01	minor_base=A	minor_cov=10/4	new_cov=10/4	polymorphism_frequency=2.090e-01	polymorphism_score=20.3	prediction=polymorphism	ref_cov=28/25	total_cov=38/29
RA	88	.	CP009273	2811683	0	G	A	bias_e_value=4631470	bias_p_value=1	consensus_reject=FREQUENCY_CUTOFF	consensus_score=120.6	fisher_strand_p_value=1	frequency=2.586e-01	ks_quality_p_value=1	major_base=G	major_cov=22/21	major_frequency=7.414e-01	minor_base=A	minor_cov=8/7	new_cov=8/7	polymorphism_frequency=2.586e-01	polymorphism_score=39.9	prediction=polymorphism	ref_cov=22/21	total_cov=30/33
RA	89	.	CP009273	2811690	0	G	T	bias_e_value=3543760	bias_p_value=0.765147	consensus_reject=FREQUENCY_CUTOFF	consensus_score=97.5	fisher_strand_p_value=0.398509	frequency=3.051e-01	ks_quality_p_value=1	major_base=G	major_cov=22/19	major_frequency=6.949e-01	minor_base=T	minor_cov=7/11	new_cov=7/11	polymorphism_frequency=3.051e-01	polymorphism_score=31.4	prediction=polymorphism	ref_cov=22/19	total_cov=29/30
RA	90	.	CP009273	2811765	0	C	A	bias_e_value=4631470	bias_p_value=1	consensus_reject=FREQUENCY_CUTOFF	consensus_score=172.7	fisher_strand_p_value=1	frequency=2.078e-01	ks_quality_p_value=1	major_base=C	major_cov=38/23	major_frequency=7.922e-01	minor_base=A	minor_cov=10/6	new_cov=10/6	polymorphism_frequency=2.078e-01	polymorphism_score=23.4	prediction=polymorphism	ref_cov=38/23	total_cov=48/29
RA	91	.	CP009273	3140323	1	.	C	bias_e_value=4631450	bias_p_value=0.999997	consensus_score=418.0	fisher_strand_p_value=1	frequency=1	ks_quality_p_value=0.997383	major_base=C	major_cov=49/61	major_frequency=9.910e-01	minor_base=A	minor_cov=0/1	new_cov=49/61	polymorphism_frequency=9.910e-01	polymorphism_score=-5.7	prediction=consensus	ref_cov=0/0	total_cov=49/62
RA	92	.	CP009273	3195091	0	T	C	bias_e_value=4631430	bias_p_value=0.999992	consensus_score=246.3	fisher_strand_p_value=1	frequency=1	ks_quality_p_value=0.995938	major_base=C	major_cov=17/49	major_frequency=9.851e-01	minor_base=T	minor_cov=0/1	new_cov=17/49	polymorphism_frequency=9.851e-01	polymorphism_score=-4.2	prediction=consensus	ref_cov=0/1	total_cov=17/50
RA	93	.	CP009273	3263460	0	C	T	bias_e_value=461725	bias_p_value=0.099693	consensus_reject=FREQUENCY_CUTOFF	consensus_score=60.3	fisher_strand_p_value=0.0203722	frequency=2.683e-01	ks_quality_p_value=1	major_base=C	major_cov=11/19	major_frequency=7.317e-01	minor_base=T	minor_cov=0/11	new_cov=0/11	polymorphism_frequency=2.683e-01	polymorphism_score=19.2	prediction=polymorphism	ref_cov=11/19	total_cov=12/33
RA	94	.	CP009273	3307546	0	G	A	consensus_score=342.4	frequency=1	major_base=A	major_cov=20/66	major_frequency=1.000e+00	minor_base=N	minor_cov=0/0	new_cov=20/66	polymorphism_frequency=1.000e+00	polymorphism_score=NA	prediction=consensus	ref_cov=0/0	total_cov=20/66
RA	95	.	CP009273	3738964	0	A	G	consensus_score=309.4	frequency=1	major_base=G	major_cov=40/40	major_frequency=1.000e+00	minor_base=N	minor_cov=0/0	new_cov=40/40	polymorphism_frequency=1.000e+00	polymorphism_score=NA	prediction=consensus	ref_cov=0/0	total_cov=40/40
RA	96	.	CP009273	3892729	0	A	G	consensus_score=356.0	frequency=1	major_base=G	major_cov=58/34	major_frequency=1.000e+00	minor_base=N	minor_cov=0/0	new_cov=58/34	polymorphism_frequency=1.000e+00	polymorphism_score=NA	prediction=consensus	ref_cov=0/0	total_cov=58/34
RA	97	.	CP009273	3925013	0	T	.	bias_e_value=4630240	bias_p_value=0.999734	consensus_score=402.7	fisher_strand_p_value=1	frequency=1	ks_quality_p_value=0.977032	major_base=.	major_cov=32/51	major_frequency=9.881e-01	minor_base=T	minor_cov=0/1	new_cov=32/51	polymorphism_frequency=9.881e-01	polymorphism_score=-2.0	prediction=consensus	ref_cov=0/1	total_cov=32/52
RA	98	.	CP009273	4172706	0	T	C	consensus_score=364.9	frequency=1	major_base=C	major_cov=60/35	major_frequency=1.000e+00	minor_base=N	minor_cov=0/0	new_cov=60/35	polymorphism_frequency=1.000e+00	polymorphism_score=NA	prediction=consensus	ref_cov=0/0	total_cov=60/35
RA	99	.	CP009273	4324172	0	A	G	consensus_score=345.7	frequency=1	major_base=G	major_cov=37/53	major_frequency=1.000e+00	minor_base=N	minor_cov=0/0	new_cov=37/53	polymorphism_frequency=1.000e+00	polymorphism_score=NA	prediction=consensus	ref_cov=0/0	total_cov=37/53
RA	100	.	CP009273	4327934	1	.	A	consensus_score=310.3	frequency=1	major_base=A	major_cov=44/35	major_frequency=1.000e+00	minor_base=N	minor_cov=0/0	new_cov=44/35	polymorphism_frequency=1.000e+00	polymorphism_score=NA	prediction=consensus	ref_cov=0/0	total_cov=44/35
RA	101	.	CP009273	4332983	0	C	T	bias_e_value=4631470	bias_p_value=1	consensus_score=274.8	fisher_strand_p_value=1	frequency=1	ks_quality_p_value=1	major_base=T	major_cov=28/40	major_frequency=9.855e-01	minor_base=A	minor_cov=0/1	new_cov=28/40	polymorphism_frequency=9.855e-01	polymorphism_score=NA	prediction=consensus	ref_cov=0/0	total_cov=28/41
RA	102	.	CP009273	4535787	0	A	G	bias_e_value=2702430	bias_p_value=0.583492	consensus_score=561.6	fisher_strand_p_value=0.245036	frequency=1	ks_quality_p_value=0.982265	major_base=G	major_cov=73/72	major_frequency=9.797e-01	minor_base=A	minor_cov=0/3	new_cov=73/72	polymorphism_frequency=9.797e-01	polymorphism_score=1.4	prediction=consensus	ref_cov=0/3	total_cov=74/75
RA	103	.	CP009273	4553303	0	A	G	consensus_score=334.5	frequency=1	major_base=G	major_cov=28/59	major_frequency=1.000e+00	minor_base=N	minor_cov=0/0	new_cov=28/59	polymorphism_frequency=1.000e+00	polymorphism_score=NA	prediction=consensus	ref_cov=0/0	total_cov=28/59
RA	104	.	CP009273	4596147	0	G	.	bias_e_value=3107680	bias_p_value=0.670992	consensus_reject=FREQUENCY_CUTOFF	consensus_score=146.2	fisher_strand_p_value=0.311575	frequency=7.843e-01	ks_quality_p_value=0.989274	major_base=.	major_cov=19/21	major_frequency=7.843e-01	minor_base=G	minor_cov=3/8	new_cov=19/21	polymorphism_frequency=7.843e-01	polymorphism_score=48.7	prediction=polymorphism	ref_cov=3/8	total_cov=22/29
MC	105	.	CP009273	2850439	2853081	0	0	left_inside_cov=21	left_outside_cov=28	right_inside_cov=25	right_outside_cov=27
JC	106	.	CP009273	1	1	CP009273	4631469	-1	0	alignment_overlap=0	circular_chromosome=1	coverage_minus=63	coverage_plus=25	flanking_left=251	flanking_right=251	frequency=1	junction_possible_overlap_registers=240	key=CP009273__1__1__CP009273__4631469__-1__0____251__251__0__0	max_left=248	max_left_minus=248	max_left_plus=226	max_min_left=121	max_min_left_minus=121	max_min_left_plus=85	max_min_right=124	max_min_right_minus=124	max_min_right_plus=116	max_pos_hash_score=480	max_right=247	max_right_minus=247	max_right_plus=242	neg_log10_pos_hash_p_value=0.2	new_junction_coverage=1.05	new_junction_read_count=89	polymorphism_frequency=1.000e+00	pos_hash_score=61	prediction=consensus	side_1_annotate_key=gene	side_1_continuation=0	side_1_coverage=0.00	side_1_overlap=0	side_1_possible_overlap_registers=240	side_1_read_count=0	side_1_redundant=0	side_2_annotate_key=gene	side_2_continuation=0	side_2_coverage=0.00	side_2_overlap=0	side_2_possible_overlap_registers=240	side_2_read_count=0	side_2_redundant=0	total_non_overlap_reads=88
JC	107	.	CP009273	31620	-1	CP009273	32575	1	0	alignment_overlap=8	coverage_minus=3	coverage_plus=3	flanking_left=251	flanking_right=251	frequency=9.339e-02	junction_possible_overlap_registers=232	key=CP009273__31620__-1__CP009273__32567__1__8____251__251__0__0	max_left=190	max_left_minus=190	max_left_plus=137	max_min_left=57	max_min_left_minus=57	max_min_left_plus=57	max_min_right=50	max_min_right_minus=50	max_min_right_plus=50	max_pos_hash_score=464	max_right=134	max_right_minus=134	max_right_plus=134	neg_log10_pos_hash_p_value=6.4	new_junction_coverage=0.07	new_junction_read_count=6	polymorphism_frequency=9.339e-02	pos_hash_score=6	prediction=polymorphism	reject=COVERAGE_EVENNESS_SKEW,FREQUENCY_CUTOFF	side_1_annotate_key=gene	side_1_continuation=0	side_1_coverage=0.53	side_1_overlap=8	side_1_possible_overlap_registers=240	side_1_read_count=45	side_1_redundant=0	side_2_annotate_key=gene	side_2_continuation=0	side_2_coverage=0.89	side_2_overlap=0	side_2_possible_overlap_registers=232	side_2_read_count=73	side_2_redundant=0	total_non_overlap_reads=6
JC	108	.	CP009273	39884	-1	CP009273	40764	1	0	alignment_overlap=9	coverage_minus=9	coverage_plus=12	flanking_left=251	flanking_right=251	frequency=2.077e-01	junction_possible_overlap_registers=231	key=CP009273__39884__-1__CP009273__40755__1__9____251__251__0__0	max_left=210	max_left_minus=210	max_left_plus=164	max_min_left=104	max_min_left_minus=104	max_min_left_plus=104	max_min_right=78	max_min_right_minus=47	max_min_right_plus=78	max_pos_hash_score=462	max_right=199	max_right_minus=139	max_right_plus=199	neg_log10_pos_hash_p_value=2.9	new_junction_coverage=0.27	new_junction_read_count=22	polymorphism_frequency=2.077e-01	pos_hash_score=19	prediction=polymorphism	side_1_annotate_key=gene	side_1_continuation=0	side_1_coverage=0.99	side_1_overlap=9	side_1_possible_overlap_registers=240	side_1_read_count=84	side_1_redundant=0	side_2_annotate_key=gene	side_2_continuation=0	side_2_coverage=1.07	side_2_overlap=0	side_2_possible_overlap_registers=231	side_2_read_count=87	side_2_redundant=0	total_non_overlap_reads=21
JC	109	.	CP009273	67932	-1	CP009273	68536	1	0	alignment_overlap=10	coverage_minus=2	coverage_plus=1	flanking_left=251	flanking_right=251	frequency=5.483e-02	junction_possible_overlap_registers=230	key=CP009273__67932__-1__CP009273__68526__1__10____251__251__0__0	max_left=118	max_left_minus=118	max_left_plus=63	max_min_left=63	max_min_left_minus=63	max_min_left_plus=63	max_min_right=54	max_min_right_minus=54	max_min_right_plus=0	max_pos_hash_score=460	max_right=116	max_right_minus=116	max_right_plus=116	neg_log10_pos_hash_p_value=7.9	new_junction_coverage=0.05	new_junction_read_count=4	polymorphism_frequency=5.483e-02	pos_hash_score=3	prediction=polymorphism	reject=COVERAGE_EVENNESS_SKEW,FREQUENCY_CUTOFF	side_1_annotate_key=gene	side_1_continuation=0	side_1_coverage=0.87	side_1_overlap=10	side_1_possible_overlap_registers=240	side_1_read_count=74	side_1_redundant=0	side_2_annotate_key=gene	side_2_continuation=0	side_2_coverage=0.82	side_2_overlap=0	side_2_possible_overlap_registers=230	side_2_read_count=67	side_2_redundant=0	total_non_overlap_reads=3
JC	110	.	CP009273	94260	-1	CP009273	95194	1	0	alignment_overlap=10	coverage_minus=2	coverage_plus=1	flanking_left=251	flanking_right=251	frequency=3.357e-02	junction_possible_overlap_registers=230	key=CP009273__94260__-1__CP009273__95184__1__10____251__251__0__0	max_left=101	max_left_minus=101	max_left_plus=63	max_min_left=101	max_min_left_minus=101	max_min_left_plus=63	max_min_right=0	max_min_right_minus=0	max_min_right_plus=0	max_pos_hash_score=460	max_right=154	max_right_minus=142	max_right_plus=154	neg_log10_pos_hash_p_value=7.9	new_junction_coverage=0.04	new_junction_read_count=3	polymorphism_frequency=3.357e-02	pos_hash_score=3	prediction=polymorphism	reject=COVERAGE_EVENNESS_SKEW,FREQUENCY_CUTOFF	side_1_annotate_key=gene	side_1_continuation=0	side_1_coverage=0.93	side_1_overlap=10	side_1_possible_overlap_registers=240	side_1_read_count=79	side_1_redundant=0	side_2_annotate_key=gene	side_2_continuation=0	side_2_coverage=1.19	side_2_overlap=0	side_2_possible_overlap_registers=230	side_2_read_count=97	side_2_redundant=0	total_non_overlap_reads=3
JC	111	.	CP009273	115252	-1	CP009273	116298	1	0	alignment_overlap=7	coverage_minus=5	coverage_plus=5	flanking_left=251	flanking_right=251	frequency=1.133e-01	junction_possible_overlap_registers=233	key=CP009273__115252__-1__CP009273__116291__1__7____251__251__0__0	max_left=81	max_left_minus=81	max_left_plus=40	max_min_left=58	max_min_left_minus=58	max_min_left_plus=40	max_min_right=25	max_min_right_minus=25	max_min_right_plus=0	max_pos_hash_score=466	max_right=180	max_right_minus=117	max_right_plus=180	neg_log10_pos_hash_p_value=4.9	new_junction_coverage=0.13	new_junction_read_count=11	polymorphism_frequency=1.133e-01	pos_hash_score=10	prediction=polymorphism	reject=COVERAGE_EVENNESS_SKEW,FREQUENCY_CUTOFF	side_1_annotate_key=gene	side_1_continuation=0	side_1_coverage=1.11	side_1_overlap=7	side_1_possible_overlap_registers=240	side_1_read_count=94	side_1_redundant=0	side_2_annotate_key=gene	side_2_continuation=0	side_2_coverage=0.98	side_2_overlap=0	side_2_possible_overlap_registers=233	side_2_read_count=81	side_2_redundant=0	total_non_overlap_reads=10
JC	112	.	CP009273	181937	-1	CP009273	182880	1	0	alignment_overlap=12	coverage_minus=2	coverage_plus=2	flanking_left=251	flanking_right=251	frequency=5.714e-02	junction_possible_overlap_registers=228	key=CP009273__181937__-1__CP009273__182868__1__12____251__251__0__0	max_left=114	max_left_minus=114	max_left_plus=66	max_min_left=66	max_min_left_minus=37	max_min_left_plus=66	max_min_right=14	max_min_right_minus=8	max_min_right_plus=14	max_pos_hash_score=456	max_right=98	max_right_minus=98	max_right_plus=80	neg_log10_pos_hash_p_value=7.2	new_junction_coverage=0.05	new_junction_read_count=4	polymorphism_frequency=5.714e-02	pos_hash_score=4	prediction=polymorphism	reject=COVERAGE_EVENNESS_SKEW,FREQUENCY_CUTOFF	side_1_annotate_key=gene	side_1_continuation=0	side_1_coverage=0.94	side_1_overlap=12	side_1_possible_overlap_registers=240	side_1_read_count=80	side_1_redundant=0	side_2_annotate_key=gene	side_2_continuation=0	side_2_coverage=0.69	side_2_overlap=0	side_2_possible_overlap_registers=228	side_2_read_count=56	side_2_redundant=0	total_non_overlap_reads=4
JC	113	.	CP009273	235819	-1	CP009273	734340	1	-14	alignment_overlap=-14	coverage_minus=2	coverage_plus=2	flanking_left=251	flanking_right=251	frequency=4.707e-02	junction_possible_overlap_registers=226	key=CP009273__235819__-1__CP009273__734340__1__-14__TAGAAACTATCTCG__251__251__0__0	max_left=37	max_left_minus=26	max_left_plus=37	max_min_left=37	max_min_left_minus=26	max_min_left_plus=37	max_min_right=0	max_min_right_minus=0	max_min_right_plus=0	max_pos_hash_score=452	max_right=125	max_right_minus=99	max_right_plus=125	neg_log10_pos_hash_p_value=7.2	new_junction_coverage=0.05	new_junction_read_count=4	polymorphism_frequency=4.707e-02	pos_hash_score=4	prediction=polymorphism	reject=COVERAGE_EVENNESS_SKEW,FREQUENCY_CUTOFF	side_1_annotate_key=gene	side_1_continuation=0	side_1_coverage=0.80	side_1_overlap=0	side_1_possible_overlap_registers=240	side_1_read_count=68	side_1_redundant=0	side_2_annotate_key=gene	side_2_continuation=0	side_2_coverage=1.23	side_2_overlap=0	side_2_possible_overlap_registers=240	side_2_read_count=104	side_2_redundant=0	total_non_overlap_reads=4	unique_read_sequence=TAGAAACTATCTCG
JC	114	.	CP009273	238117	-1	CP009273	238775	1	0	alignment_overlap=10	coverage_minus=1	coverage_plus=2	flanking_left=251	flanking_right=251	frequency=7.337e-02	junction_possible_overlap_registers=230	key=CP009273__238117__-1__CP009273__238765__1__10____251__251__0__0	max_left=160	max_left_minus=160	max_left_plus=160	max_min_left=46	max_min_left_minus=0	max_min_left_plus=46	max_min_right=75	max_min_right_minus=75	max_min_right_plus=74	max_pos_hash_score=460	max_right=98	max_right_minus=75	max_right_plus=98	neg_log10_pos_hash_p_value=7.9	new_junction_coverage=0.05	new_junction_read_count=4	polymorphism_frequency=7.337e-02	pos_hash_score=3	prediction=polymorphism	reject=COVERAGE_EVENNESS_SKEW,FREQUENCY_CUTOFF	side_1_annotate_key=gene	side_1_continuation=0	side_1_coverage=0.55	side_1_overlap=10	side_1_possible_overlap_registers=240	side_1_read_count=47	side_1_redundant=0	side_2_annotate_key=gene	side_2_continuation=0	side_2_coverage=0.69	side_2_overlap=0	side_2_possible_overlap_registers=230	side_2_read_count=56	side_2_redundant=0	total_non_overlap_reads=3
JC	115	.	CP009273	245575	-1	CP009273	246408	1	0	alignment_overlap=10	coverage_minus=2	coverage_plus=1	flanking_left=251	flanking_right=251	frequency=4.167e-02	junction_possible_overlap_registers=230	key=CP009273__245575__-1__CP009273__246398__1__10____251__251__0__0	max_left=146	max_left_minus=146	max_left_plus=79	max_min_left=106	max_min_left_minus=106	max_min_left_plus=79	max_min_right=95	max_min_right_minus=95	max_min_right_plus=0	max_pos_hash_score=460	max_right=162	max_right_minus=135	max_right_plus=162	neg_log10_pos_hash_p_value=7.9	new_junction_coverage=0.04	new_junction_read_count=3	polymorphism_frequency=4.167e-02	pos_hash_score=3	prediction=polymorphism	reject=COVERAGE_EVENNESS_SKEW,FREQUENCY_CUTOFF	side_1_annotate_key=gene	side_1_continuation=0	side_1_coverage=1.13	side_1_overlap=10	side_1_possible_overlap_registers=240	side_1_read_count=96	side_1_redundant=0	side_2_annotate_key=gene	side_2_continuation=0	side_2_coverage=0.57	side_2_overlap=0	side_2_possible_overlap_registers=230	side_2_read_count=46	side_2_redundant=0	total_non_overlap_reads=3
JC	116	.	CP009273	360104	1	CP009273	360286	-1	0	alignment_overlap=0	coverage_minus=10	coverage_plus=11	flanking_left=251	flanking_right=251	frequency=4.554e-01	junction_possible_overlap_registers=240	key=CP009273__360104__1__CP009273__360286__-1__0____251__251__0__0	max_left=243	max_left_minus=243	max_left_plus=200	max_min_left=117	max_min_left_minus=117	max_min_left_plus=57	max_min_right=94	max_min_right_minus=29	max_min_right_plus=94	max_pos_hash_score=480	max_right=191	max_right_minus=191	max_right_plus=94	neg_log10_pos_hash_p_value=3.0	new_junction_coverage=0.27	new_junction_read_count=23	polymorphism_frequency=4.554e-01	pos_hash_score=19	prediction=polymorphism	reject=COVERAGE_EVENNESS_SKEW	side_1_annotate_key=gene	side_1_continuation=0	side_1_coverage=0.40	side_1_overlap=0	side_1_possible_overlap_registers=240	side_1_read_count=34	side_1_redundant=0	side_2_annotate_key=gene	side_2_continuation=0	side_2_coverage=0.25	side_2_overlap=0	side_2_possible_overlap_registers=240	side_2_read_count=21	side_2_redundant=0	total_non_overlap_reads=21
JC	117	.	CP009273	360104	1	CP009273	4033989	1	-6	alignment_overlap=-6	coverage_minus=2	coverage_plus=2	flanking_left=251	flanking_right=251	frequency=7.874e-02	junction_possible_overlap_registers=234	key=CP009273__360104__1__CP009273__4033989__1__-6__AATTCC__251__251__0__0	max_left=243	max_left_minus=243	max_left_plus=200	max_min_left=0	max_min_left_minus=0	max_min_left_plus=0	max_min_right=27	max_min_right_minus=23	max_min_right_plus=27	max_pos_hash_score=468	max_right=27	max_right_minus=23	max_right_plus=27	neg_log10_pos_hash_p_value=7.4	new_junction_coverage=0.05	new_junction_read_count=4	polymorphism_frequency=7.874e-02	pos_hash_score=4	prediction=polymorphism	reject=COVERAGE_EVENNESS_SKEW,FREQUENCY_CUTOFF	side_1_annotate_key=gene	side_1_continuation=0	side_1_coverage=0.40	side_1_overlap=0	side_1_possible_overlap_registers=240	side_1_read_count=34	side_1_redundant=0	side_2_annotate_key=gene	side_2_continuation=0	side_2_coverage=0.73	side_2_overlap=0	side_2_possible_overlap_registers=240	side_2_read_count=62	side_2_redundant=0	total_non_overlap_reads=4	unique_read_sequence=AATTCC
JC	118	.	CP009273	360104	1	CP009273	4161677	1	-6	alignment_overlap=-6	coverage_minus=5	coverage_plus=10	flanking_left=251	flanking_right=251	frequency=2.861e-01	junction_possible_overlap_registers=234	key=CP009273__360104__1__CP009273__4161677__1__-6__AATTCC__251__251__0__0	max_left=243	max_left_minus=243	max_left_plus=200	max_min_left=117	max_min_left_minus=117	max_min_left_plus=57	max_min_right=88	max_min_right_minus=23	max_min_right_plus=88	max_pos_hash_score=468	max_right=147	max_right_minus=147	max_right_plus=88	neg_log10_pos_hash_p_value=3.9	new_junction_coverage=0.21	new_junction_read_count=17	polymorphism_frequency=2.861e-01	pos_hash_score=14	prediction=polymorphism	reject=COVERAGE_EVENNESS_SKEW	side_1_annotate_key=gene	side_1_continuation=0	side_1_coverage=0.40	side_1_overlap=0	side_1_possible_overlap_registers=240	side_1_read_count=34	side_1_redundant=0	side_2_annotate_key=gene	side_2_continuation=0	side_2_coverage=0.62	side_2_overlap=0	side_2_possible_overlap_registers=240	side_2_read_count=53	side_2_redundant=0	total_non_overlap_reads=15	unique_read_sequence=AATTCC
JC	119	.	CP009273	360286	-1	CP009273	3416618	1	-5	alignment_overlap=-5	coverage_minus=4	coverage_plus=3	flanking_left=251	flanking_right=251	frequency=2.128e-01	junction_possible_overlap_registers=235	key=CP009273__360286__-1__CP009273__3416618__1__-5__AATTC__251__251__0__0	max_left=191	max_left_minus=94	max_left_plus=191	max_min_left=29	max_min_left_minus=0	max_min_left_plus=29	max_min_right=55	max_min_right_minus=52	max_min_right_plus=55	max_pos_hash_score=470	max_right=55	max_right_minus=52	max_right_plus=55	neg_log10_pos_hash_p_value=6.4	new_junction_coverage=0.11	new_junction_read_count=9	polymorphism_frequency=2.128e-01	pos_hash_score=6	prediction=polymorphism	reject=COVERAGE_EVENNESS_SKEW	side_1_annotate_key=gene	side_1_continuation=0	side_1_coverage=0.27	side_1_overlap=0	side_1_possible_overlap_registers=240	side_1_read_count=23	side_1_redundant=0	side_2_annotate_key=gene	side_2_continuation=0	side_2_coverage=0.53	side_2_overlap=0	side_2_possible_overlap_registers=240	side_2_read_count=45	side_2_redundant=0	total_non_overlap_reads=7	unique_read_sequence=AATTC
JC	120	.	CP009273	360286	-1	CP009273	4034161	-1	-4	alignment_overlap=-4	coverage_minus=5	coverage_plus=6	flanking_left=251	flanking_right=251	frequency=2.632e-01	junction_possible_overlap_registers=236	key=CP009273__360286__-1__CP009273__4034161__-1__-4__AATT__251__251__0__0	max_left=191	max_left_minus=94	max_left_plus=191	max_min_left=33	max_min_left_minus=33	max_min_left_plus=29	max_min_right=113	max_min_right_minus=53	max_min_right_plus=113	max_pos_hash_score=472	max_right=120	max_right_minus=120	max_right_plus=113	neg_log10_pos_hash_p_value=5.0	new_junction_coverage=0.16	new_junction_read_count=13	polymorphism_frequency=2.632e-01	pos_hash_score=10	prediction=polymorphism	reject=COVERAGE_EVENNESS_SKEW	side_1_annotate_key=gene	side_1_continuation=0	side_1_coverage=0.27	side_1_overlap=0	side_1_possible_overlap_registers=240	side_1_read_count=23	side_1_redundant=0	side_2_annotate_key=gene	side_2_continuation=0	side_2_coverage=0.60	side_2_overlap=0	side_2_possible_overlap_registers=240	side_2_read_count=51	side_2_redundant=0	total_non_overlap_reads=11	unique_read_sequence=AATT
JC	121	.	CP009273	360286	-1	CP009273	4161849	-1	-4	alignment_overlap=-4	coverage_minus=8	coverage_plus=9	flanking_left=251	flanking_right=251	frequency=3.525e-01	junction_possible_overlap_registers=236	key=CP009273__360286__-1__CP009273__4161849__-1__-4__AATT__251__251__0__0	max_left=191	max_left_minus=94	max_left_plus=191	max_min_left=94	max_min_left_minus=94	max_min_left_plus=29	max_min_right=113	max_min_right_minus=53	max_min_right_plus=113	max_pos_hash_score=472	max_right=164	max_right_minus=160	max_right_plus=164	neg_log10_pos_hash_p_value=3.7	new_junction_coverage=0.23	new_junction_read_count=19	polymorphism_frequency=3.525e-01	pos_hash_score=15	prediction=polymorphism	reject=COVERAGE_EVENNESS_SKEW	side_1_annotate_key=gene	side_1_continuation=0	side_1_coverage=0.27	side_1_overlap=0	side_1_possible_overlap_registers=240	side_1_read_count=23	side_1_redundant=0	side_2_annotate_key=gene	side_2_continuation=0	side_2_coverage=0.57	side_2_overlap=0	side_2_possible_overlap_registers=240	side_2_read_count=48	side_2_redundant=0	total_non_overlap_reads=17	unique_read_sequence=AATT
JC	122	.	CP009273	363264	-1	CP009273	364619	1	0	alignment_overlap=9	coverage_minus=2	coverage_plus=3	flanking_left=251	flanking_right=251	frequency=5.497e-02	junction_possible_overlap_registers=231	key=CP009273__363264__-1__CP009273__364610__1__9____251__251__0__0	max_left=174	max_left_minus=174	max_left_plus=174	max_min_left=41	max_min_left_minus=41	max_min_left_plus=41	max_min_right=53	max_min_right_minus=53	max_min_right_plus=53	max_pos_hash_score=462	max_right=86	max_right_minus=86	max_right_plus=86	neg_log10_pos_hash_p_value=7.3	new_junction_coverage=0.06	new_junction_read_count=5	polymorphism_frequency=5.497e-02	pos_hash_score=4	prediction=polymorphism	reject=COVERAGE_EVENNESS_SKEW,FREQUENCY_CUTOFF	side_1_annotate_key=gene	side_1_continuation=0	side_1_coverage=1.29	side_1_overlap=9	side_1_possible_overlap_registers=240	side_1_read_count=109	side_1_redundant=0	side_2_annotate_key=gene	side_2_continuation=0	side_2_coverage=0.82	side_2_overlap=0	side_2_possible_overlap_registers=231	side_2_read_count=67	side_2_redundant=0	total_non_overlap_reads=5
JC	123	.	CP009273	455329	-1	CP009273	455981	1	0	alignment_overlap=12	coverage_minus=4	coverage_plus=6	flanking_left=251	flanking_right=251	frequency=1.246e-01	junction_possible_overlap_registers=228	key=CP009273__455329__-1__CP009273__455969__1__12____251__251__0__0	max_left=122	max_left_minus=122	max_left_plus=80	max_min_left=63	max_min_left_minus=19	max_min_left_plus=63	max_min_right=59	max_min_right_minus=41	max_min_right_plus=59	max_pos_hash_score=456	max_right=124	max_right_minus=62	max_right_plus=124	neg_log10_pos_hash_p_value=4.8	new_junction_coverage=0.14	new_junction_read_count=11	polymorphism_frequency=1.246e-01	pos_hash_score=10	prediction=polymorphism	reject=COVERAGE_EVENNESS_SKEW,FREQUENCY_CUTOFF	side_1_annotate_key=gene	side_1_continuation=0	side_1_coverage=1.06	side_1_overlap=12	side_1_possible_overlap_registers=240	side_1_read_count=90	side_1_redundant=0	side_2_annotate_key=gene	side_2_continuation=0	side_2_coverage=0.86	side_2_overlap=0	side_2_possible_overlap_registers=228	side_2_read_count=69	side_2_redundant=0	total_non_overlap_reads=10
JC	124	.	CP009273	464686	-1	CP009273	465785	1	0	alignment_overlap=9	coverage_minus=4	coverage_plus=4	flanking_left=251	flanking_right=251	frequency=8.652e-02	junction_possible_overlap_registers=231	key=CP009273__464686__-1__CP009273__465776__1__9____251__251__0__0	max_left=233	max_left_minus=233	max_left_plus=225	max_min_left=36	max_min_left_minus=36	max_min_left_plus=36	max_min_right=9	max_min_right_minus=9	max_min_right_plus=9	max_pos_hash_score=462	max_right=164	max_right_minus=125	max_right_plus=164	neg_log10_pos_hash_p_value=5.6	new_junction_coverage=0.10	new_junction_read_count=8	polymorphism_frequency=8.652e-02	pos_hash_score=8	prediction=polymorphism	reject=COVERAGE_EVENNESS_SKEW,FREQUENCY_CUTOFF	side_1_annotate_key=gene	side_1_continuation=0	side_1_coverage=0.97	side_1_overlap=9	side_1_possible_overlap_registers=240	side_1_read_count=82	side_1_redundant=0	side_2_annotate_key=gene	side_2_continuation=0	side_2_coverage=1.10	side_2_overlap=0	side_2_possible_overlap_registers=231	side_2_read_count=90	side_2_redundant=0	total_non_overlap_reads=8
JC	125	.	CP009273	494572	-1	CP009273	495690	1	0	alignment_overlap=11	coverage_minus=2	coverage_plus=4	flanking_left=251	flanking_right=251	frequency=8.315e-02	junction_possible_overlap_registers=229	key=CP009273__494572__-1__CP009273__495679__1__11____251__251__0__0	max_left=148	max_left_minus=148	max_left_plus=30	max_min_left=94	max_min_left_minus=94	max_min_left_plus=28	max_min_right=28	max_min_right_minus=28	max_min_right_plus=3	max_pos_hash_score=458	max_right=197	max_right_minus=146	max_right_plus=197	neg_log10_pos_hash_p_value=6.3	new_junction_coverage=0.09	new_junction_read_count=7	polymorphism_frequency=8.315e-02	pos_hash_score=6	prediction=polymorphism	reject=COVERAGE_EVENNESS_SKEW,FREQUENCY_CUTOFF	side_1_annotate_key=gene	side_1_continuation=0	side_1_coverage=0.93	side_1_overlap=11	side_1_possible_overlap_registers=240	side_1_read_count=79	side_1_redundant=0	side_2_annotate_key=gene	side_2_continuation=0	side_2_coverage=0.98	side_2_overlap=0	side_2_possible_overlap_registers=229	side_2_read_count=79	side_2_redundant=0	total_non_overlap_reads=6
JC	126	.	CP009273	557148	-1	CP009273	557991	1	0	alignment_overlap=11	coverage_minus=4	coverage_plus=3	flanking_left=251	flanking_right=251	frequency=6.472e-02	junction_possible_overlap_registers=229	key=CP009273__557148__-1__CP009273__557980__1__11____251__251__0__0	max_left=190	max_left_minus=190	max_left_plus=83	max_min_left=39	max_min_left_minus=0	max_min_left_plus=39	max_min_right=64	max_min_right_minus=16	max_min_right_plus=64	max_pos_hash_score=458	max_right=67	max_right_minus=16	max_right_plus=67	neg_log10_pos_hash_p_value=5.9	new_junction_coverage=0.09	new_junction_read_count=7	polymorphism_frequency=6.472e-02	pos_hash_score=7	prediction=polymorphism	reject=COVERAGE_EVENNESS_SKEW,FREQUENCY_CUTOFF	side_1_annotate_key=gene	side_1_continuation=0	side_1_coverage=1.20	side_1_overlap=11	side_1_possible_overlap_registers=240	side_1_read_count=102	side_1_redundant=0	side_2_annotate_key=gene	side_2_continuation=0	side_2_coverage=1.30	side_2_overlap=0	side_2_possible_overlap_registers=229	side_2_read_count=105	side_2_redundant=0	total_non_overlap_reads=7
JC	127	.	CP009273	589161	-1	CP009273	590258	1	0	alignment_overlap=10	coverage_minus=3	coverage_plus=2	flanking_left=251	flanking_right=251	frequency=5.787e-02	junction_possible_overlap_registers=230	key=CP009273__589161__-1__CP009273__590248__1__10____251__251__0__0	max_left=122	max_left_minus=122	max_left_plus=120	max_min_left=51	max_min_left_minus=51	max_min_left_plus=51	max_min_right=75	max_min_right_minus=30	max_min_right_plus=75	max_pos_hash_score=460	max_right=75	max_right_minus=68	max_right_plus=75	neg_log10_pos_hash_p_value=6.8	new_junction_coverage=0.06	new_junction_read_count=5	polymorphism_frequency=5.787e-02	pos_hash_score=5	prediction=polymorphism	reject=COVERAGE_EVENNESS_SKEW,FREQUENCY_CUTOFF	side_1_annotate_key=gene	side_1_continuation=0	side_1_coverage=0.91	side_1_overlap=10	side_1_possible_overlap_registers=240	side_1_read_count=77	side_1_redundant=0	side_2_annotate_key=gene	side_2_continuation=0	side_2_coverage=1.09	side_2_overlap=0	side_2_possible_overlap_registers=230	side_2_read_count=89	side_2_redundant=0	total_non_overlap_reads=5
JC	128	.	CP009273	603466	-1	CP009273	604816	1	0	alignment_overlap=12	coverage_minus=4	coverage_plus=5	flanking_left=251	flanking_right=251	frequency=9.356e-02	junction_possible_overlap_registers=228	key=CP009273__603466__-1__CP009273__604804__1__12____251__251__0__0	max_left=205	max_left_minus=189	max_left_plus=205	max_min_left=0	max_min_left_minus=0	max_min_left_plus=0	max_min_right=85	max_min_right_minus=85	max_min_right_plus=76	max_pos_hash_score=456	max_right=85	max_right_minus=85	max_right_plus=76	neg_log10_pos_hash_p_value=6.3	new_junction_coverage=0.11	new_junction_read_count=9	polymorphism_frequency=9.356e-02	pos_hash_score=6	prediction=polymorphism	reject=COVERAGE_EVENNESS_SKEW,FREQUENCY_CUTOFF	side_1_annotate_key=gene	side_1_continuation=0	side_1_coverage=0.85	side_1_overlap=12	side_1_possible_overlap_registers=240	side_1_read_count=72	side_1_redundant=0	side_2_annotate_key=gene	side_2_continuation=0	side_2_coverage=1.32	side_2_overlap=0	side_2_possible_overlap_registers=228	side_2_read_count=106	side_2_redundant=0	total_non_overlap_reads=9
JC	129	.	CP009273	604875	-1	CP009273	606106	1	0	alignment_overlap=11	coverage_minus=4	coverage_plus=4	flanking_left=251	flanking_right=251	frequency=8.482e-02	junction_possible_overlap_registers=229	key=CP009273__604875__-1__CP009273__606095__1__11____251__251__0__0	max_left=180	max_left_minus=180	max_left_plus=180	max_min_left=107	max_min_left_minus=105	max_min_left_plus=107	max_min_right=46	max_min_right_minus=46	max_min_right_plus=26	max_pos_hash_score=458	max_right=129	max_right_minus=129	max_right_plus=128	neg_log10_pos_hash_p_value=5.5	new_junction_coverage=0.10	new_junction_read_count=8	polymorphism_frequency=8.482e-02	pos_hash_score=8	prediction=polymorphism	reject=COVERAGE_EVENNESS_SKEW,FREQUENCY_CUTOFF	side_1_annotate_key=gene	side_1_continuation=0	side_1_coverage=1.12	side_1_overlap=11	side_1_possible_overlap_registers=240	side_1_read_count=95	side_1_redundant=0	side_2_annotate_key=gene	side_2_continuation=0	side_2_coverage=1.01	side_2_overlap=0	side_2_possible_overlap_registers=229	side_2_read_count=82	side_2_redundant=0	total_non_overlap_reads=8
JC	130	.	CP009273	620957	-1	CP009273	621666	1	0	alignment_overlap=11	coverage_minus=5	coverage_plus=4	flanking_left=251	flanking_right=251	frequency=1.425e-01	junction_possible_overlap_registers=229	key=CP009273__620957__-1__CP009273__621655__1__11____251__251__0__0	max_left=193	max_left_minus=193	max_left_plus=126	max_min_left=108	max_min_left_minus=74	max_min_left_plus=108	max_min_right=53	max_min_right_minus=53	max_min_right_plus=53	max_pos_hash_score=458	max_right=192	max_right_minus=127	max_right_plus=192	neg_log10_pos_hash_p_value=5.5	new_junction_coverage=0.11	new_junction_read_count=9	polymorphism_frequency=1.425e-01	pos_hash_score=8	prediction=polymorphism	reject=COVERAGE_EVENNESS_SKEW,FREQUENCY_CUTOFF	side_1_annotate_key=gene	side_1_continuation=0	side_1_coverage=0.70	side_1_overlap=11	side_1_possible_overlap_registers=240	side_1_read_count=59	side_1_redundant=0	side_2_annotate_key=gene	side_2_continuation=0	side_2_coverage=0.64	side_2_overlap=0	side_2_possible_overlap_registers=229	side_2_read_count=52	side_2_redundant=0	total_non_overlap_reads=9
JC	131	.	CP009273	623906	-1	CP009273	624943	1	0	alignment_overlap=11	coverage_minus=5	coverage_plus=2	flanking_left=251	flanking_right=251	frequency=7.690e-02	junction_possible_overlap_registers=229	key=CP009273__623906__-1__CP009273__624932__1__11____251__251__0__0	max_left=141	max_left_minus=141	max_left_plus=21	max_min_left=93	max_min_left_minus=93	max_min_left_plus=21	max_min_right=98	max_min_right_minus=98	max_min_right_plus=0	max_pos_hash_score=458	max_right=202	max_right_minus=202	max_right_plus=30	neg_log10_pos_hash_p_value=5.9	new_junction_coverage=0.10	new_junction_read_count=8	polymorphism_frequency=7.690e-02	pos_hash_score=7	prediction=polymorphism	reject=COVERAGE_EVENNESS_SKEW,FREQUENCY_CUTOFF	side_1_annotate_key=gene	side_1_continuation=0	side_1_coverage=1.01	side_1_overlap=11	side_1_possible_overlap_registers=240	side_1_read_count=86	side_1_redundant=0	side_2_annotate_key=gene	side_2_continuation=0	side_2_coverage=1.36	side_2_overlap=0	side_2_possible_overlap_registers=229	side_2_read_count=110	side_2_redundant=0	total_non_overlap_reads=7
JC	132	.	CP009273	627054	-1	CP009273	628116	1	0	alignment_overlap=9	coverage_minus=3	coverage_plus=2	flanking_left=251	flanking_right=251	frequency=5.455e-02	junction_possible_overlap_registers=231	key=CP009273__627054__-1__CP009273__628107__1__9____251__251__0__0	max_left=123	max_left_minus=123	max_left_plus=102	max_min_left=69	max_min_left_minus=69	max_min_left_plus=39	max_min_right=119	max_min_right_minus=119	max_min_right_plus=63	max_pos_hash_score=462	max_right=203	max_right_minus=173	max_right_plus=203	neg_log10_pos_hash_p_value=6.8	new_junction_coverage=0.06	new_junction_read_count=5	polymorphism_frequency=5.455e-02	pos_hash_score=5	prediction=polymorphism	reject=COVERAGE_EVENNESS_SKEW,FREQUENCY_CUTOFF	side_1_annotate_key=gene	side_1_continuation=0	side_1_coverage=1.16	side_1_overlap=9	side_1_possible_overlap_registers=240	side_1_read_count=98	side_1_redundant=0	side_2_annotate_key=gene	side_2_continuation=0	side_2_coverage=0.97	side_2_overlap=0	side_2_possible_overlap_registers=231	side_2_read_count=79	side_2_redundant=0	total_non_overlap_reads=5
JC	133	.	CP009273	662822	-1	CP009273	663615	1	0	alignment_overlap=9	coverage_minus=1	coverage_plus=2	flanking_left=251	flanking_right=251	frequency=3.010e-02	junction_possible_overlap_registers=231	key=CP009273__662822__-1__CP009273__663606__1__9____251__251__0__0	max_left=173	max_left_minus=173	max_left_plus=73	max_min_left=73	max_min_left_minus=0	max_min_left_plus=73	max_min_right=69	max_min_right_minus=69	max_min_right_plus=0	max_pos_hash_score=462	max_right=169	max_right_minus=69	max_right_plus=169	neg_log10_pos_hash_p_value=7.9	new_junction_coverage=0.04	new_junction_read_count=3	polymorphism_frequency=3.010e-02	pos_hash_score=3	prediction=polymorphism	reject=COVERAGE_EVENNESS_SKEW,FREQUENCY_CUTOFF	side_1_annotate_key=gene	side_1_continuation=0	side_1_coverage=1.16	side_1_overlap=9	side_1_possible_overlap_registers=240	side_1_read_count=98	side_1_redundant=0	side_2_annotate_key=gene	side_2_continuation=0	side_2_coverage=1.21	side_2_overlap=0	side_2_possible_overlap_registers=231	side_2_read_count=99	side_2_redundant=0	total_non_overlap_reads=3
JC	134	.	CP009273	680998	-1	CP009273	681697	1	0	alignment_overlap=12	coverage_minus=9	coverage_plus=6	flanking_left=251	flanking_right=251	frequency=1.632e-01	junction_possible_overlap_registers=228	key=CP009273__680998__-1__CP009273__681685__1__12____251__251__0__0	max_left=176	max_left_minus=176	max_left_plus=169	max_min_left=26	max_min_left_minus=5	max_min_left_plus=26	max_min_right=89	max_min_right_minus=89	max_min_right_plus=70	max_pos_hash_score=456	max_right=217	max_right_minus=202	max_right_plus=217	neg_log10_pos_hash_p_value=4.6	new_junction_coverage=0.19	new_junction_read_count=15	polymorphism_frequency=1.632e-01	pos_hash_score=11	prediction=polymorphism	reject=COVERAGE_EVENNESS_SKEW,FREQUENCY_CUTOFF	side_1_annotate_key=gene	side_1_continuation=0	side_1_coverage=0.99	side_1_overlap=12	side_1_possible_overlap_registers=240	side_1_read_count=84	side_1_redundant=0	side_2_annotate_key=gene	side_2_continuation=0	side_2_coverage=0.92	side_2_overlap=0	side_2_possible_overlap_registers=228	side_2_read_count=74	side_2_redundant=0	total_non_overlap_reads=15
JC	135	.	CP009273	691962	-1	CP009273	692513	1	-45	alignment_overlap=-45	coverage_minus=4	coverage_plus=5	flanking_left=251	flanking_right=251	frequency=2.406e-01	junction_possible_overlap_registers=195	key=CP009273__691962__-1__CP009273__692513__1__-45__AAATTGGTTTTGAATTTGCCGAACATATTCGATACATTCAGAATT__251__251__0__0	max_left=106	max_left_minus=25	max_left_plus=106	max_min_left=73	max_min_left_minus=25	max_min_left_plus=73	max_min_right=70	max_min_right_minus=0	max_min_right_plus=70	max_pos_hash_score=390	max_right=155	max_right_minus=108	max_right_plus=155	neg_log10_pos_hash_p_value=4.8	new_junction_coverage=0.19	new_junction_read_count=13	polymorphism_frequency=2.406e-01	pos_hash_score=8	prediction=polymorphism	reject=COVERAGE_EVENNESS_SKEW	side_1_annotate_key=gene	side_1_continuation=0	side_1_coverage=0.66	side_1_overlap=0	side_1_possible_overlap_registers=240	side_1_read_count=56	side_1_redundant=0	side_2_annotate_key=gene	side_2_continuation=0	side_2_coverage=0.53	side_2_overlap=0	side_2_possible_overlap_registers=240	side_2_read_count=45	side_2_redundant=0	total_non_overlap_reads=9	unique_read_sequence=AAATTGGTTTTGAATTTGCCGAACATATTCGATACATTCAGAATT
JC	136	.	CP009273	721451	-1	CP009273	722235	1	0	alignment_overlap=13	coverage_minus=5	coverage_plus=5	flanking_left=251	flanking_right=251	frequency=1.310e-01	junction_possible_overlap_registers=227	key=CP009273__721451__-1__CP009273__722222__1__13____251__251__0__0	max_left=140	max_left_minus=140	max_left_plus=81	max_min_left=81	max_min_left_minus=79	max_min_left_plus=81	max_min_right=97	max_min_right_minus=97	max_min_right_plus=0	max_pos_hash_score=454	max_right=187	max_right_minus=119	max_right_plus=187	neg_log10_pos_hash_p_value=4.8	new_junction_coverage=0.14	new_junction_read_count=11	polymorphism_frequency=1.310e-01	pos_hash_score=10	prediction=polymorphism	reject=COVERAGE_EVENNESS_SKEW,FREQUENCY_CUTOFF	side_1_annotate_key=gene	side_1_continuation=0	side_1_coverage=0.87	side_1_overlap=13	side_1_possible_overlap_registers=240	side_1_read_count=74	side_1_redundant=0	side_2_annotate_key=gene	side_2_continuation=0	side_2_coverage=0.95	side_2_overlap=0	side_2_possible_overlap_registers=227	side_2_read_count=76	side_2_redundant=0	total_non_overlap_reads=10
JC	137	.	CP009273	733405	-1	CP009273	734360	1	0	alignment_overlap=20	coverage_minus=5	coverage_plus=6	flanking_left=251	flanking_right=251	frequency=1.059e-01	junction_possible_overlap_registers=220	key=CP009273__733405__-1__CP009273__734340__1__20____251__251__0__0	max_left=202	max_left_minus=161	max_left_plus=202	max_min_left=115	max_min_left_minus=115	max_min_left_plus=111	max_min_right=110	max_min_right_minus=110	max_min_right_plus=82	max_pos_hash_score=440	max_right=119	max_right_minus=116	max_right_plus=119	neg_log10_pos_hash_p_value=5.0	new_junction_coverage=0.15	new_junction_read_count=12	polymorphism_frequency=1.059e-01	pos_hash_score=9	prediction=polymorphism	reject=COVERAGE_EVENNESS_SKEW,FREQUENCY_CUTOFF	side_1_annotate_key=gene	side_1_continuation=0	side_1_coverage=1.33	side_1_overlap=20	side_1_possible_overlap_registers=240	side_1_read_count=113	side_1_redundant=0	side_2_annotate_key=gene	side_2_continuation=0	side_2_coverage=1.27	side_2_overlap=0	side_2_possible_overlap_registers=220	side_2_read_count=99	side_2_redundant=0	total_non_overlap_reads=11
JC	138	.	CP009273	734340	1	CP009273	1527163	-1	-14	alignment_overlap=-14	coverage_minus=3	coverage_plus=2	flanking_left=251	flanking_right=251	frequency=4.948e-02	junction_possible_overlap_registers=226	key=CP009273__734340__1__CP009273__1527163__-1__-14__CGAGATAGTTTCTA__251__251__0__0	max_left=125	max_left_minus=125	max_left_plus=99	max_min_left=49	max_min_left_minus=49	max_min_left_plus=0	max_min_right=37	max_min_right_minus=37	max_min_right_plus=26	max_pos_hash_score=452	max_right=54	max_right_minus=54	max_right_plus=26	neg_log10_pos_hash_p_value=6.7	new_junction_coverage=0.06	new_junction_read_count=5	polymorphism_frequency=4.948e-02	pos_hash_score=5	prediction=polymorphism	reject=COVERAGE_EVENNESS_SKEW,FREQUENCY_CUTOFF	side_1_annotate_key=gene	side_1_continuation=0	side_1_coverage=1.23	side_1_overlap=0	side_1_possible_overlap_registers=240	side_1_read_count=104	side_1_redundant=0	side_2_annotate_key=gene	side_2_continuation=0	side_2_coverage=1.18	side_2_overlap=0	side_2_possible_overlap_registers=240	side_2_read_count=100	side_2_redundant=0	total_non_overlap_reads=5	unique_read_sequence=CGAGATAGTTTCTA
JC	139	.	CP009273	734340	1	CP009273	3618828	-1	-14	alignment_overlap=-14	coverage_minus=3	coverage_plus=2	flanking_left=251	flanking_right=251	frequency=4.645e-02	junction_possible_overlap_registers=226	key=CP009273__734340__1__CP009273__3618828__-1__-14__CGAGATAGTTTCTA__251__251__0__0	max_left=125	max_left_minus=125	max_left_plus=99	max_min_left=49	max_min_left_minus=49	max_min_left_plus=0	max_min_right=37	max_min_right_minus=37	max_min_right_plus=26	max_pos_hash_score=452	max_right=54	max_right_minus=54	max_right_plus=26	neg_log10_pos_hash_p_value=6.7	new_junction_coverage=0.06	new_junction_read_count=5	polymorphism_frequency=4.645e-02	pos_hash_score=5	prediction=polymorphism	reject=COVERAGE_EVENNESS_SKEW,FREQUENCY_CUTOFF	side_1_annotate_key=gene	side_1_continuation=0	side_1_coverage=1.23	side_1_overlap=0	side_1_possible_overlap_registers=240	side_1_read_count=104	side_1_redundant=0	side_2_annotate_key=gene	side_2_continuation=0	side_2_coverage=1.34	side_2_overlap=0	side_2_possible_overlap_registers=240	side_2_read_count=114	side_2_redundant=0	total_non_overlap_reads=5	unique_read_sequence=CGAGATAGTTTCTA
JC	140	.	CP009273	735888	-1	CP009273	736887	1	0	alignment_overlap=11	coverage_minus=4	coverage_plus=4	flanking_left=251	flanking_right=251	frequency=7.063e-02	junction_possible_overlap_registers=229	key=CP009273__735888__-1__CP009273__736876__1__11____251__251__0__0	max_left=151	max_left_minus=151	max_left_plus=92	max_min_left=92	max_min_left_minus=61	max_min_left_plus=92	max_min_right=75	max_min_right_minus=75	max_min_right_plus=0	max_pos_hash_score=458	max_right=151	max_right_minus=151	max_right_plus=151	neg_log10_pos_hash_p_value=5.5	new_junction_coverage=0.10	new_junction_read_count=8	polymorphism_frequency=7.063e-02	pos_hash_score=8	prediction=polymorphism	reject=COVERAGE_EVENNESS_SKEW,FREQUENCY_CUTOFF	side_1_annotate_key=gene	side_1_continuation=0	side_1_coverage=1.40	side_1_overlap=11	side_1_possible_overlap_registers=240	side_1_read_count=119	side_1_redundant=0	side_2_annotate_key=gene	side_2_continuation=0	side_2_coverage=1.20	side_2_overlap=0	side_2_possible_overlap_registers=229	side_2_read_count=97	side_2_redundant=0	total_non_overlap_reads=8
JC	141	.	CP009273	736862	-1	CP009273	737784	1	0	alignment_overlap=11	coverage_minus=2	coverage_plus=2	flanking_left=251	flanking_right=251	frequency=3.420e-02	junction_possible_overlap_registers=229	key=CP009273__736862__-1__CP009273__737773__1__11____251__251__0__0	max_left=81	max_left_minus=81	max_left_plus=76	max_min_left=81	max_min_left_minus=81	max_min_left_plus=76	max_min_right=59	max_min_right_minus=0	max_min_right_plus=59	max_pos_hash_score=458	max_right=218	max_right_minus=218	max_right_plus=139	neg_log10_pos_hash_p_value=7.3	new_junction_coverage=0.05	new_junction_read_count=4	polymorphism_frequency=3.420e-02	pos_hash_score=4	prediction=polymorphism	reject=COVERAGE_EVENNESS_SKEW,FREQUENCY_CUTOFF	side_1_annotate_key=gene	side_1_continuation=0	side_1_coverage=1.31	side_1_overlap=11	side_1_possible_overlap_registers=240	side_1_read_count=111	side_1_redundant=0	side_2_annotate_key=gene	side_2_continuation=0	side_2_coverage=1.48	side_2_overlap=0	side_2_possible_overlap_registers=229	side_2_read_count=120	side_2_redundant=0	total_non_overlap_reads=4
JC	142	.	CP009273	739875	-1	CP009273	740527	1	0	alignment_overlap=11	coverage_minus=7	coverage_plus=3	flanking_left=251	flanking_right=251	frequency=9.999e-02	junction_possible_overlap_registers=229	key=CP009273__739875__-1__CP009273__740516__1__11____251__251__0__0	max_left=219	max_left_minus=219	max_left_plus=130	max_min_left=76	max_min_left_minus=76	max_min_left_plus=18	max_min_right=68	max_min_right_minus=68	max_min_right_plus=68	max_pos_hash_score=458	max_right=119	max_right_minus=94	max_right_plus=119	neg_log10_pos_hash_p_value=4.9	new_junction_coverage=0.12	new_junction_read_count=10	polymorphism_frequency=9.999e-02	pos_hash_score=10	prediction=polymorphism	reject=COVERAGE_EVENNESS_SKEW,FREQUENCY_CUTOFF	side_1_annotate_key=gene	side_1_continuation=0	side_1_coverage=1.03	side_1_overlap=11	side_1_possible_overlap_registers=240	side_1_read_count=87	side_1_redundant=0	side_2_annotate_key=gene	side_2_continuation=0	side_2_coverage=1.20	side_2_overlap=0	side_2_possible_overlap_registers=229	side_2_read_count=97	side_2_redundant=0	total_non_overlap_reads=10
JC	143	.	CP009273	751753	-1	CP009273	752642	1	0	alignment_overlap=8	coverage_minus=2	coverage_plus=2	flanking_left=251	flanking_right=251	frequency=4.665e-02	junction_possible_overlap_registers=232	key=CP009273__751753__-1__CP009273__752634__1__8____251__251__0__0	max_left=179	max_left_minus=179	max_left_plus=135	max_min_left=66	max_min_left_minus=0	max_min_left_plus=66	max_min_right=108	max_min_right_minus=96	max_min_right_plus=108	max_pos_hash_score=464	max_right=118	max_right_minus=96	max_right_plus=118	neg_log10_pos_hash_p_value=7.3	new_junction_coverage=0.05	new_junction_read_count=4	polymorphism_frequency=4.665e-02	pos_hash_score=4	prediction=polymorphism	reject=COVERAGE_EVENNESS_SKEW,FREQUENCY_CUTOFF	side_1_annotate_key=gene	side_1_continuation=0	side_1_coverage=0.88	side_1_overlap=8	side_1_possible_overlap_registers=240	side_1_read_count=75	side_1_redundant=0	side_2_annotate_key=gene	side_2_continuation=0	side_2_coverage=1.11	side_2_overlap=0	side_2_possible_overlap_registers=232	side_2_read_count=91	side_2_redundant=0	total_non_overlap_reads=4
JC	144	.	CP009273	776085	-1	CP009273	776375	1	0	alignment_overlap=76	coverage_minus=12	coverage_plus=9	flanking_left=251	flanking_right=251	frequency=2.879e-01	junction_possible_overlap_registers=164	key=CP009273__776085__-1__CP009273__776299__1__76____251__251__0__0	max_left=170	max_left_minus=170	max_left_plus=102	max_min_left=41	max_min_left_minus=0	max_min_left_plus=41	max_min_right=80	max_min_right_minus=80	max_min_right_plus=10	max_pos_hash_score=328	max_right=172	max_right_minus=80	max_right_plus=172	neg_log10_pos_hash_p_value=1.9	new_junction_coverage=0.38	new_junction_read_count=22	polymorphism_frequency=2.879e-01	pos_hash_score=17	prediction=polymorphism	side_1_annotate_key=gene	side_1_continuation=0	side_1_coverage=1.05	side_1_overlap=76	side_1_possible_overlap_registers=240	side_1_read_count=89	side_1_redundant=0	side_2_annotate_key=gene	side_2_continuation=0	side_2_coverage=0.83	side_2_overlap=0	side_2_possible_overlap_registers=164	side_2_read_count=48	side_2_redundant=0	total_non_overlap_reads=21
JC	145	.	CP009273	776085	-1	CP009273	776679	1	0	alignment_overlap=76	coverage_minus=3	coverage_plus=5	flanking_left=251	flanking_right=251	frequency=1.262e-01	junction_possible_overlap_registers=164	key=CP009273__776085__-1__CP009273__776603__1__76____251__251__0__0	max_left=102	max_left_minus=102	max_left_plus=87	max_min_left=35	max_min_left_minus=35	max_min_left_plus=34	max_min_right=66	max_min_right_minus=66	max_min_right_plus=65	max_pos_hash_score=328	max_right=146	max_right_minus=140	max_right_plus=146	neg_log10_pos_hash_p_value=4.0	new_junction_coverage=0.14	new_junction_read_count=8	polymorphism_frequency=1.262e-01	pos_hash_score=8	prediction=polymorphism	reject=COVERAGE_EVENNESS_SKEW,FREQUENCY_CUTOFF	side_1_annotate_key=gene	side_1_continuation=0	side_1_coverage=1.05	side_1_overlap=76	side_1_possible_overlap_registers=240	side_1_read_count=89	side_1_redundant=0	side_2_annotate_key=gene	side_2_continuation=0	side_2_coverage=0.86	side_2_overlap=0	side_2_possible_overlap_registers=164	side_2_read_count=50	side_2_redundant=0	total_non_overlap_reads=8
JC	146	.	CP009273	776472	-1	CP009273	777265	1	0	alignment_overlap=37	coverage_minus=7	coverage_plus=10	flanking_left=251	flanking_right=251	frequency=3.898e-01	junction_possible_overlap_registers=203	key=CP009273__776472__-1__CP009273__777228__1__37____251__251__0__0	max_left=118	max_left_minus=96	max_left_plus=118	max_min_left=95	max_min_left_minus=69	max_min_left_plus=95	max_min_right=90	max_min_right_minus=59	max_min_right_plus=90	max_pos_hash_score=406	max_right=203	max_right_minus=108	max_right_plus=203	neg_log10_pos_hash_p_value=3.5	new_junction_coverage=0.29	new_junction_read_count=21	polymorphism_frequency=3.898e-01	pos_hash_score=13	prediction=polymorphism	reject=COVERAGE_EVENNESS_SKEW	side_1_annotate_key=gene	side_1_continuation=0	side_1_coverage=0.40	side_1_overlap=37	side_1_possible_overlap_registers=240	side_1_read_count=34	side_1_redundant=0	side_2_annotate_key=gene	side_2_continuation=0	side_2_coverage=0.52	side_2_overlap=0	side_2_possible_overlap_registers=203	side_2_read_count=37	side_2_redundant=0	total_non_overlap_reads=17
JC	147	.	CP009273	792990	-1	CP009273	793796	1	0	alignment_overlap=2	coverage_minus=2	coverage_plus=4	flanking_left=251	flanking_right=251	frequency=6.053e-02	junction_possible_overlap_registers=238	key=CP009273__792990__-1__CP009273__793794__1__2____251__251__0__0	max_left=162	max_left_minus=87	max_left_plus=162	max_min_left=86	max_min_left_minus=63	max_min_left_plus=86	max_min_right=112	max_min_right_minus=12	max_min_right_plus=112	max_pos_hash_score=476	max_right=142	max_right_minus=142	max_right_plus=142	neg_log10_pos_hash_p_value=6.5	new_junction_coverage=0.07	new_junction_read_count=6	polymorphism_frequency=6.053e-02	pos_hash_score=6	prediction=polymorphism	reject=COVERAGE_EVENNESS_SKEW,FREQUENCY_CUTOFF	side_1_annotate_key=gene	side_1_continuation=0	side_1_coverage=1.06	side_1_overlap=2	side_1_possible_overlap_registers=240	side_1_read_count=90	side_1_redundant=0	side_2_annotate_key=gene	side_2_continuation=0	side_2_coverage=1.15	side_2_overlap=0	side_2_possible_overlap_registers=238	side_2_read_count=97	side_2_redundant=0	total_non_overlap_reads=6
JC	148	.	CP009273	806401	-1	CP009273	807161	1	0	alignment_overlap=12	coverage_minus=3	coverage_plus=2	flanking_left=251	flanking_right=251	frequency=6.748e-02	junction_possible_overlap_registers=228	key=CP009273__806401__-1__CP009273__807149__1__12____251__251__0__0	max_left=98	max_left_minus=98	max_left_plus=37	max_min_left=78	max_min_left_minus=78	max_min_left_plus=37	max_min_right=3	max_min_right_minus=3	max_min_right_plus=0	max_pos_hash_score=456	max_right=102	max_right_minus=102	max_right_plus=102	neg_log10_pos_hash_p_value=6.7	new_junction_coverage=0.06	new_junction_read_count=5	polymorphism_frequency=6.748e-02	pos_hash_score=5	prediction=polymorphism	reject=COVERAGE_EVENNESS_SKEW,FREQUENCY_CUTOFF	side_1_annotate_key=gene	side_1_continuation=0	side_1_coverage=0.66	side_1_overlap=12	side_1_possible_overlap_registers=240	side_1_read_count=56	side_1_redundant=0	side_2_annotate_key=gene	side_2_continuation=0	side_2_coverage=1.05	side_2_overlap=0	side_2_possible_overlap_registers=228	side_2_read_count=85	side_2_redundant=0	total_non_overlap_reads=5
JC	149	.	CP009273	827150	-1	CP009273	828190	1	0	alignment_overlap=9	coverage_minus=2	coverage_plus=2	flanking_left=251	flanking_right=251	frequency=6.045e-02	junction_possible_overlap_registers=231	key=CP009273__827150__-1__CP009273__828181__1__9____251__251__0__0	max_left=93	max_left_minus=93	max_left_plus=61	max_min_left=61	max_min_left_minus=0	max_min_left_plus=61	max_min_right=67	max_min_right_minus=67	max_min_right_plus=0	max_pos_hash_score=462	max_right=188	max_right_minus=67	max_right_plus=188	neg_log10_pos_hash_p_value=7.3	new_junction_coverage=0.05	new_junction_read_count=4	polymorphism_frequency=6.045e-02	pos_hash_score=4	prediction=polymorphism	reject=COVERAGE_EVENNESS_SKEW,FREQUENCY_CUTOFF	side_1_annotate_key=gene	side_1_continuation=0	side_1_coverage=0.84	side_1_overlap=9	side_1_possible_overlap_registers=240	side_1_read_count=71	side_1_redundant=0	side_2_annotate_key=gene	side_2_continuation=0	side_2_coverage=0.69	side_2_overlap=0	side_2_possible_overlap_registers=231	side_2_read_count=56	side_2_redundant=0	total_non_overlap_reads=4
JC	150	.	CP009273	836695	-1	CP009273	837910	1	0	alignment_overlap=9	coverage_minus=4	coverage_plus=3	flanking_left=251	flanking_right=251	frequency=9.062e-02	junction_possible_overlap_registers=231	key=CP009273__836695__-1__CP009273__837901__1__9____251__251__0__0	max_left=198	max_left_minus=198	max_left_plus=123	max_min_left=57	max_min_left_minus=57	max_min_left_plus=0	max_min_right=119	max_min_right_minus=82	max_min_right_plus=119	max_pos_hash_score=462	max_right=185	max_right_minus=185	max_right_plus=119	neg_log10_pos_hash_p_value=5.9	new_junction_coverage=0.09	new_junction_read_count=7	polymorphism_frequency=9.062e-02	pos_hash_score=7	prediction=polymorphism	reject=COVERAGE_EVENNESS_SKEW,FREQUENCY_CUTOFF	side_1_annotate_key=gene	side_1_continuation=0	side_1_coverage=0.79	side_1_overlap=9	side_1_possible_overlap_registers=240	side_1_read_count=67	side_1_redundant=0	side_2_annotate_key=gene	side_2_continuation=0	side_2_coverage=0.93	side_2_overlap=0	side_2_possible_overlap_registers=231	side_2_read_count=76	side_2_redundant=0	total_non_overlap_reads=7
JC	151	.	CP009273	857816	-1	CP009273	858859	1	0	alignment_overlap=8	coverage_minus=1	coverage_plus=2	flanking_left=251	flanking_right=251	frequency=2.791e-02	junction_possible_overlap_registers=232	key=CP009273__857816__-1__CP009273__858851__1__8____251__251__0__0	max_left=36	max_left_minus=21	max_left_plus=36	max_min_left=36	max_min_left_minus=21	max_min_left_plus=36	max_min_right=0	max_min_right_minus=0	max_min_right_plus=0	max_pos_hash_score=464	max_right=48	max_right_minus=48	max_right_plus=48	neg_log10_pos_hash_p_value=7.9	new_junction_coverage=0.04	new_junction_read_count=3	polymorphism_frequency=2.791e-02	pos_hash_score=3	prediction=polymorphism	reject=COVERAGE_EVENNESS_SKEW,FREQUENCY_CUTOFF	side_1_annotate_key=gene	side_1_continuation=0	side_1_coverage=1.06	side_1_overlap=8	side_1_possible_overlap_registers=240	side_1_read_count=90	side_1_redundant=0	side_2_annotate_key=gene	side_2_continuation=0	side_2_coverage=1.49	side_2_overlap=0	side_2_possible_overlap_registers=232	side_2_read_count=122	side_2_redundant=0	total_non_overlap_reads=3
JC	152	.	CP009273	862357	-1	CP009273	863539	1	0	alignment_overlap=11	coverage_minus=2	coverage_plus=2	flanking_left=251	flanking_right=251	frequency=6.042e-02	junction_possible_overlap_registers=229	key=CP009273__862357__-1__CP009273__863528__1__11____251__251__0__0	max_left=136	max_left_minus=136	max_left_plus=122	max_min_left=88	max_min_left_minus=88	max_min_left_plus=55	max_min_right=118	max_min_right_minus=82	max_min_right_plus=118	max_pos_hash_score=458	max_right=185	max_right_minus=147	max_right_plus=185	neg_log10_pos_hash_p_value=7.3	new_junction_coverage=0.06	new_junction_read_count=5	polymorphism_frequency=6.042e-02	pos_hash_score=4	prediction=polymorphism	reject=COVERAGE_EVENNESS_SKEW,FREQUENCY_CUTOFF	side_1_annotate_key=gene	side_1_continuation=0	side_1_coverage=0.90	side_1_overlap=11	side_1_possible_overlap_registers=240	side_1_read_count=76	side_1_redundant=0	side_2_annotate_key=gene	side_2_continuation=0	side_2_coverage=1.03	side_2_overlap=0	side_2_possible_overlap_registers=229	side_2_read_count=83	side_2_redundant=0	total_non_overlap_reads=4
JC	153	.	CP009273	889696	-1	CP009273	890604	1	0	alignment_overlap=9	coverage_minus=3	coverage_plus=5	flanking_left=251	flanking_right=251	frequency=1.023e-01	junction_possible_overlap_registers=231	key=CP009273__889696__-1__CP009273__890595__1__9____251__251__0__0	max_left=216	max_left_minus=216	max_left_plus=205	max_min_left=38	max_min_left_minus=27	max_min_left_plus=38	max_min_right=111	max_min_right_minus=75	max_min_right_plus=111	max_pos_hash_score=462	max_right=111	max_right_minus=75	max_right_plus=111	neg_log10_pos_hash_p_value=5.9	new_junction_coverage=0.10	new_junction_read_count=8	polymorphism_frequency=1.023e-01	pos_hash_score=7	prediction=polymorphism	reject=COVERAGE_EVENNESS_SKEW,FREQUENCY_CUTOFF	side_1_annotate_key=gene	side_1_continuation=0	side_1_coverage=0.80	side_1_overlap=9	side_1_possible_overlap_registers=240	side_1_read_count=68	side_1_redundant=0	side_2_annotate_key=gene	side_2_continuation=0	side_2_coverage=0.92	side_2_overlap=0	side_2_possible_overlap_registers=231	side_2_read_count=75	side_2_redundant=0	total_non_overlap_reads=8
JC	154	.	CP009273	892257	-1	CP009273	893076	1	0	alignment_overlap=13	coverage_minus=1	coverage_plus=9	flanking_left=251	flanking_right=251	frequency=1.488e-01	junction_possible_overlap_registers=227	key=CP009273__892257__-1__CP009273__893063__1__13____251__251__0__0	max_left=91	max_left_minus=50	max_left_plus=91	max_min_left=91	max_min_left_minus=0	max_min_left_plus=91	max_min_right=59	max_min_right_minus=18	max_min_right_plus=59	max_pos_hash_score=454	max_right=206	max_right_minus=18	max_right_plus=206	neg_log10_pos_hash_p_value=4.8	new_junction_coverage=0.14	new_junction_read_count=11	polymorphism_frequency=1.488e-01	pos_hash_score=10	prediction=polymorphism	reject=COVERAGE_EVENNESS_SKEW,FREQUENCY_CUTOFF	side_1_annotate_key=gene	side_1_continuation=0	side_1_coverage=0.91	side_1_overlap=13	side_1_possible_overlap_registers=240	side_1_read_count=77	side_1_redundant=0	side_2_annotate_key=gene	side_2_continuation=0	side_2_coverage=0.66	side_2_overlap=0	side_2_possible_overlap_registers=227	side_2_read_count=53	side_2_redundant=0	total_non_overlap_reads=10
JC	155	.	CP009273	913571	-1	CP009273	914318	1	0	alignment_overlap=10	coverage_minus=3	coverage_plus=2	flanking_left=251	flanking_right=251	frequency=5.900e-02	junction_possible_overlap_registers=230	key=CP009273__913571__-1__CP009273__914308__1__10____251__251__0__0	max_left=84	max_left_minus=84	max_left_plus=82	max_min_left=82	max_min_left_minus=40	max_min_left_plus=82	max_min_right=62	max_min_right_minus=62	max_min_right_plus=24	max_pos_hash_score=460	max_right=185	max_right_minus=185	max_right_plus=91	neg_log10_pos_hash_p_value=6.8	new_junction_coverage=0.06	new_junction_read_count=5	polymorphism_frequency=5.900e-02	pos_hash_score=5	prediction=polymorphism	reject=COVERAGE_EVENNESS_SKEW,FREQUENCY_CUTOFF	side_1_annotate_key=gene	side_1_continuation=0	side_1_coverage=0.99	side_1_overlap=10	side_1_possible_overlap_registers=240	side_1_read_count=84	side_1_redundant=0	side_2_annotate_key=gene	side_2_continuation=0	side_2_coverage=0.97	side_2_overlap=0	side_2_possible_overlap_registers=230	side_2_read_count=79	side_2_redundant=0	total_non_overlap_reads=5
JC	156	.	CP009273	921313	1	CP009273	1092450	-1	0	alignment_overlap=46	coverage_minus=3	coverage_plus=7	flanking_left=251	flanking_right=251	frequency=2.141e-01	junction_possible_overlap_registers=194	key=CP009273__921313__1__CP009273__1092496__-1__46____251__251__0__0	max_left=71	max_left_minus=71	max_left_plus=64	max_min_left=64	max_min_left_minus=53	max_min_left_plus=64	max_min_right=36	max_min_right_minus=36	max_min_right_plus=0	max_pos_hash_score=388	max_right=152	max_right_minus=152	max_right_plus=145	neg_log10_pos_hash_p_value=4.8	new_junction_coverage=0.26	new_junction_read_count=18	polymorphism_frequency=2.141e-01	pos_hash_score=8	prediction=polymorphism	reject=COVERAGE_EVENNESS_SKEW	side_1_annotate_key=gene	side_1_continuation=0	side_1_coverage=0.79	side_1_overlap=46	side_1_possible_overlap_registers=240	side_1_read_count=67	side_1_redundant=0	side_2_annotate_key=gene	side_2_continuation=0	side_2_coverage=1.14	side_2_overlap=0	side_2_possible_overlap_registers=194	side_2_read_count=78	side_2_redundant=0	total_non_overlap_reads=10
JC	157	.	CP009273	928186	-1	CP009273	929391	1	0	alignment_overlap=10	coverage_minus=2	coverage_plus=1	flanking_left=251	flanking_right=251	frequency=3.137e-02	junction_possible_overlap_registers=230	key=CP009273__928186__-1__CP009273__929381__1__10____251__251__0__0	max_left=175	max_left_minus=175	max_left_plus=153	max_min_left=71	max_min_left_minus=71	max_min_left_plus=0	max_min_right=88	max_min_right_minus=66	max_min_right_plus=88	max_pos_hash_score=460	max_right=170	max_right_minus=170	max_right_plus=88	neg_log10_pos_hash_p_value=7.9	new_junction_coverage=0.04	new_junction_read_count=3	polymorphism_frequency=3.137e-02	pos_hash_score=3	prediction=polymorphism	reject=COVERAGE_EVENNESS_SKEW,FREQUENCY_CUTOFF	side_1_annotate_key=gene	side_1_continuation=0	side_1_coverage=1.06	side_1_overlap=10	side_1_possible_overlap_registers=240	side_1_read_count=90	side_1_redundant=0	side_2_annotate_key=gene	side_2_continuation=0	side_2_coverage=1.22	side_2_overlap=0	side_2_possible_overlap_registers=230	side_2_read_count=99	side_2_redundant=0	total_non_overlap_reads=3
JC	158	.	CP009273	973784	-1	CP009273	974459	1	0	alignment_overlap=11	coverage_minus=3	coverage_plus=2	flanking_left=251	flanking_right=251	frequency=9.117e-02	junction_possible_overlap_registers=229	key=CP009273__973784__-1__CP009273__974448__1__11____251__251__0__0	max_left=150	max_left_minus=150	max_left_plus=45	max_min_left=65	max_min_left_minus=65	max_min_left_plus=45	max_min_right=10	max_min_right_minus=10	max_min_right_plus=0	max_pos_hash_score=458	max_right=137	max_right_minus=98	max_right_plus=137	neg_log10_pos_hash_p_value=6.8	new_junction_coverage=0.07	new_junction_read_count=6	polymorphism_frequency=9.117e-02	pos_hash_score=5	prediction=polymorphism	reject=COVERAGE_EVENNESS_SKEW,FREQUENCY_CUTOFF	side_1_annotate_key=gene	side_1_continuation=0	side_1_coverage=0.61	side_1_overlap=11	side_1_possible_overlap_registers=240	side_1_read_count=52	side_1_redundant=0	side_2_annotate_key=gene	side_2_continuation=0	side_2_coverage=0.86	side_2_overlap=0	side_2_possible_overlap_registers=229	side_2_read_count=70	side_2_redundant=0	total_non_overlap_reads=5
JC	159	.	CP009273	1021792	-1	CP009273	1022896	1	0	alignment_overlap=9	coverage_minus=4	coverage_plus=3	flanking_left=251	flanking_right=251	frequency=7.846e-02	junction_possible_overlap_registers=231	key=CP009273__1021792__-1__CP009273__1022887__1__9____251__251__0__0	max_left=170	max_left_minus=170	max_left_plus=164	max_min_left=73	max_min_left_minus=73	max_min_left_plus=7	max_min_right=121	max_min_right_minus=110	max_min_right_plus=121	max_pos_hash_score=462	max_right=121	max_right_minus=110	max_right_plus=121	neg_log10_pos_hash_p_value=5.9	new_junction_coverage=0.09	new_junction_read_count=7	polymorphism_frequency=7.846e-02	pos_hash_score=7	prediction=polymorphism	reject=COVERAGE_EVENNESS_SKEW,FREQUENCY_CUTOFF	side_1_annotate_key=gene	side_1_continuation=0	side_1_coverage=1.12	side_1_overlap=9	side_1_possible_overlap_registers=240	side_1_read_count=95	side_1_redundant=0	side_2_annotate_key=gene	side_2_continuation=0	side_2_coverage=0.89	side_2_overlap=0	side_2_possible_overlap_registers=231	side_2_read_count=73	side_2_redundant=0	total_non_overlap_reads=7
JC	160	.	CP009273	1062671	-1	CP009273	1064200	1	0	alignment_overlap=9	coverage_minus=3	coverage_plus=2	flanking_left=251	flanking_right=251	frequency=6.420e-02	junction_possible_overlap_registers=231	key=CP009273__1062671__-1__CP009273__1064191__1__9____251__251__0__0	max_left=68	max_left_minus=68	max_left_plus=68	max_min_left=29	max_min_left_minus=29	max_min_left_plus=1	max_min_right=64	max_min_right_minus=64	max_min_right_plus=64	max_pos_hash_score=462	max_right=64	max_right_minus=64	max_right_plus=64	neg_log10_pos_hash_p_value=7.3	new_junction_coverage=0.06	new_junction_read_count=5	polymorphism_frequency=6.420e-02	pos_hash_score=4	prediction=polymorphism	reject=COVERAGE_EVENNESS_SKEW,FREQUENCY_CUTOFF	side_1_annotate_key=gene	side_1_continuation=0	side_1_coverage=1.01	side_1_overlap=9	side_1_possible_overlap_registers=240	side_1_read_count=86	side_1_redundant=0	side_2_annotate_key=gene	side_2_continuation=0	side_2_coverage=0.77	side_2_overlap=0	side_2_possible_overlap_registers=231	side_2_read_count=63	side_2_redundant=0	total_non_overlap_reads=5
JC	161	.	CP009273	1076370	-1	CP009273	1077619	1	0	alignment_overlap=10	coverage_minus=2	coverage_plus=2	flanking_left=251	flanking_right=251	frequency=6.727e-02	junction_possible_overlap_registers=230	key=CP009273__1076370__-1__CP009273__1077609__1__10____251__251__0__0	max_left=154	max_left_minus=154	max_left_plus=154	max_min_left=41	max_min_left_minus=41	max_min_left_plus=41	max_min_right=58	max_min_right_minus=42	max_min_right_plus=58	max_pos_hash_score=460	max_right=68	max_right_minus=68	max_right_plus=68	neg_log10_pos_hash_p_value=7.3	new_junction_coverage=0.05	new_junction_read_count=4	polymorphism_frequency=6.727e-02	pos_hash_score=4	prediction=polymorphism	reject=COVERAGE_EVENNESS_SKEW,FREQUENCY_CUTOFF	side_1_annotate_key=gene	side_1_continuation=0	side_1_coverage=0.59	side_1_overlap=10	side_1_possible_overlap_registers=240	side_1_read_count=50	side_1_redundant=0	side_2_annotate_key=gene	side_2_continuation=0	side_2_coverage=0.78	side_2_overlap=0	side_2_possible_overlap_registers=230	side_2_read_count=63	side_2_redundant=0	total_non_overlap_reads=4
JC	162	.	CP009273	1078070	-1	CP009273	1079345	1	0	alignment_overlap=10	coverage_minus=2	coverage_plus=2	flanking_left=251	flanking_right=251	frequency=4.706e-02	junction_possible_overlap_registers=230	key=CP009273__1078070__-1__CP009273__1079335__1__10____251__251__0__0	max_left=137	max_left_minus=137	max_left_plus=78	max_min_left=16	max_min_left_minus=0	max_min_left_plus=16	max_min_right=94	max_min_right_minus=94	max_min_right_plus=74	max_pos_hash_score=460	max_right=94	max_right_minus=94	max_right_plus=94	neg_log10_pos_hash_p_value=7.3	new_junction_coverage=0.05	new_junction_read_count=4	polymorphism_frequency=4.706e-02	pos_hash_score=4	prediction=polymorphism	reject=COVERAGE_EVENNESS_SKEW,FREQUENCY_CUTOFF	side_1_annotate_key=gene	side_1_continuation=0	side_1_coverage=0.85	side_1_overlap=10	side_1_possible_overlap_registers=240	side_1_read_count=72	side_1_redundant=0	side_2_annotate_key=gene	side_2_continuation=0	side_2_coverage=1.14	side_2_overlap=0	side_2_possible_overlap_registers=230	side_2_read_count=93	side_2_redundant=0	total_non_overlap_reads=4
JC	163	.	CP009273	1092496	-1	CP009273	1093040	1	0	alignment_overlap=80	coverage_minus=7	coverage_plus=5	flanking_left=251	flanking_right=251	frequency=1.800e-01	junction_possible_overlap_registers=160	key=CP009273__1092496__-1__CP009273__1092960__1__80____251__251__0__0	max_left=118	max_left_minus=111	max_left_plus=118	max_min_left=65	max_min_left_minus=0	max_min_left_plus=65	max_min_right=64	max_min_right_minus=64	max_min_right_plus=53	max_pos_hash_score=320	max_right=124	max_right_minus=64	max_right_plus=124	neg_log10_pos_hash_p_value=3.3	new_junction_coverage=0.21	new_junction_read_count=12	polymorphism_frequency=1.800e-01	pos_hash_score=10	prediction=polymorphism	reject=COVERAGE_EVENNESS_SKEW,FREQUENCY_CUTOFF	side_1_annotate_key=gene	side_1_continuation=0	side_1_coverage=0.94	side_1_overlap=80	side_1_possible_overlap_registers=240	side_1_read_count=80	side_1_redundant=0	side_2_annotate_key=gene	side_2_continuation=0	side_2_coverage=0.99	side_2_overlap=0	side_2_possible_overlap_registers=160	side_2_read_count=56	side_2_redundant=0	total_non_overlap_reads=12
JC	164	.	CP009273	1094490	-1	CP009273	1095975	1	0	alignment_overlap=9	coverage_minus=2	coverage_plus=2	flanking_left=251	flanking_right=251	frequency=3.334e-02	junction_possible_overlap_registers=231	key=CP009273__1094490__-1__CP009273__1095966__1__9____251__251__0__0	max_left=134	max_left_minus=134	max_left_plus=115	max_min_left=14	max_min_left_minus=0	max_min_left_plus=14	max_min_right=104	max_min_right_minus=104	max_min_right_plus=60	max_pos_hash_score=462	max_right=104	max_right_minus=104	max_right_plus=104	neg_log10_pos_hash_p_value=7.3	new_junction_coverage=0.05	new_junction_read_count=4	polymorphism_frequency=3.334e-02	pos_hash_score=4	prediction=polymorphism	reject=COVERAGE_EVENNESS_SKEW,FREQUENCY_CUTOFF	side_1_annotate_key=gene	side_1_continuation=0	side_1_coverage=1.58	side_1_overlap=9	side_1_possible_overlap_registers=240	side_1_read_count=134	side_1_redundant=0	side_2_annotate_key=gene	side_2_continuation=0	side_2_coverage=1.26	side_2_overlap=0	side_2_possible_overlap_registers=231	side_2_read_count=103	side_2_redundant=0	total_non_overlap_reads=4
JC	165	.	CP009273	1161581	-1	CP009273	1162077	1	0	alignment_overlap=15	coverage_minus=6	coverage_plus=11	flanking_left=251	flanking_right=251	frequency=2.326e-01	junction_possible_overlap_registers=225	key=CP009273__1161581__-1__CP009273__1162062__1__15____251__251__0__0	max_left=179	max_left_minus=179	max_left_plus=89	max_min_left=94	max_min_left_minus=94	max_min_left_plus=60	max_min_right=95	max_min_right_minus=95	max_min_right_plus=69	max_pos_hash_score=450	max_right=224	max_right_minus=159	max_right_plus=224	neg_log10_pos_hash_p_value=3.7	new_junction_coverage=0.24	new_junction_read_count=19	polymorphism_frequency=2.326e-01	pos_hash_score=14	prediction=polymorphism	reject=COVERAGE_EVENNESS_SKEW	side_1_annotate_key=gene	side_1_continuation=0	side_1_coverage=0.87	side_1_overlap=15	side_1_possible_overlap_registers=240	side_1_read_count=74	side_1_redundant=0	side_2_annotate_key=gene	side_2_continuation=0	side_2_coverage=0.70	side_2_overlap=0	side_2_possible_overlap_registers=225	side_2_read_count=56	side_2_redundant=0	total_non_overlap_reads=17
JC	166	.	CP009273	1167080	-1	CP009273	1168059	1	0	alignment_overlap=10	coverage_minus=2	coverage_plus=2	flanking_left=251	flanking_right=251	frequency=5.442e-02	junction_possible_overlap_registers=230	key=CP009273__1167080__-1__CP009273__1168049__1__10____251__251__0__0	max_left=89	max_left_minus=89	max_left_plus=37	max_min_left=37	max_min_left_minus=37	max_min_left_plus=37	max_min_right=85	max_min_right_minus=85	max_min_right_plus=0	max_pos_hash_score=460	max_right=215	max_right_minus=85	max_right_plus=215	neg_log10_pos_hash_p_value=7.3	new_junction_coverage=0.05	new_junction_read_count=4	polymorphism_frequency=5.442e-02	pos_hash_score=4	prediction=polymorphism	reject=COVERAGE_EVENNESS_SKEW,FREQUENCY_CUTOFF	side_1_annotate_key=gene	side_1_continuation=0	side_1_coverage=1.13	side_1_overlap=10	side_1_possible_overlap_registers=240	side_1_read_count=96	side_1_redundant=0	side_2_annotate_key=gene	side_2_continuation=0	side_2_coverage=0.58	side_2_overlap=0	side_2_possible_overlap_registers=230	side_2_read_count=47	side_2_redundant=0	total_non_overlap_reads=4
JC	167	.	CP009273	1167964	-1	CP009273	1168952	1	0	alignment_overlap=12	coverage_minus=3	coverage_plus=4	flanking_left=251	flanking_right=251	frequency=1.108e-01	junction_possible_overlap_registers=228	key=CP009273__1167964__-1__CP009273__1168940__1__12____251__251__0__0	max_left=99	max_left_minus=68	max_left_plus=99	max_min_left=99	max_min_left_minus=35	max_min_left_plus=99	max_min_right=9	max_min_right_minus=9	max_min_right_plus=0	max_pos_hash_score=456	max_right=179	max_right_minus=54	max_right_plus=179	neg_log10_pos_hash_p_value=6.3	new_junction_coverage=0.10	new_junction_read_count=8	polymorphism_frequency=1.108e-01	pos_hash_score=6	prediction=polymorphism	reject=COVERAGE_EVENNESS_SKEW,FREQUENCY_CUTOFF	side_1_annotate_key=gene	side_1_continuation=0	side_1_coverage=0.86	side_1_overlap=12	side_1_possible_overlap_registers=240	side_1_read_count=73	side_1_redundant=0	side_2_annotate_key=gene	side_2_continuation=0	side_2_coverage=0.73	side_2_overlap=0	side_2_possible_overlap_registers=228	side_2_read_count=59	side_2_redundant=0	total_non_overlap_reads=7
JC	168	.	CP009273	1178587	-1	CP009273	1179376	1	0	alignment_overlap=15	coverage_minus=4	coverage_plus=2	flanking_left=251	flanking_right=251	frequency=5.950e-02	junction_possible_overlap_registers=225	key=CP009273__1178587__-1__CP009273__1179361__1__15____251__251__0__0	max_left=126	max_left_minus=126	max_left_plus=72	max_min_left=72	max_min_left_minus=72	max_min_left_plus=72	max_min_right=110	max_min_right_minus=110	max_min_right_plus=0	max_pos_hash_score=450	max_right=124	max_right_minus=124	max_right_plus=124	neg_log10_pos_hash_p_value=6.2	new_junction_coverage=0.08	new_junction_read_count=6	polymorphism_frequency=5.950e-02	pos_hash_score=6	prediction=polymorphism	reject=COVERAGE_EVENNESS_SKEW,FREQUENCY_CUTOFF	side_1_annotate_key=gene	side_1_continuation=0	side_1_coverage=1.19	side_1_overlap=15	side_1_possible_overlap_registers=240	side_1_read_count=101	side_1_redundant=0	side_2_annotate_key=gene	side_2_continuation=0	side_2_coverage=1.19	side_2_overlap=0	side_2_possible_overlap_registers=225	side_2_read_count=95	side_2_redundant=0	total_non_overlap_reads=6
JC	169	.	CP009273	1203246	1	CP009273	1205075	1	0	alignment_overlap=16	coverage_minus=5	coverage_plus=7	flanking_left=251	flanking_right=251	frequency=1.308e-01	junction_possible_overlap_registers=224	key=CP009273__1203246__1__CP009273__1205059__1__16____251__251__0__0	max_left=182	max_left_minus=155	max_left_plus=182	max_min_left=56	max_min_left_minus=56	max_min_left_plus=0	max_min_right=113	max_min_right_minus=87	max_min_right_plus=113	max_pos_hash_score=448	max_right=186	max_right_minus=186	max_right_plus=113	neg_log10_pos_hash_p_value=4.8	new_junction_coverage=0.15	new_junction_read_count=12	polymorphism_frequency=1.308e-01	pos_hash_score=10	prediction=polymorphism	reject=COVERAGE_EVENNESS_SKEW,FREQUENCY_CUTOFF	side_1_annotate_key=gene	side_1_continuation=0	side_1_coverage=0.98	side_1_overlap=16	side_1_possible_overlap_registers=240	side_1_read_count=83	side_1_redundant=0	side_2_annotate_key=gene	side_2_continuation=0	side_2_coverage=1.04	side_2_overlap=0	side_2_possible_overlap_registers=224	side_2_read_count=82	side_2_redundant=0	total_non_overlap_reads=12
JC	170	.	CP009273	1203261	-1	CP009273	1205058	-1	0	alignment_overlap=16	coverage_minus=11	coverage_plus=5	flanking_left=251	flanking_right=251	frequency=1.698e-01	junction_possible_overlap_registers=224	key=CP009273__1203261__-1__CP009273__1205074__-1__16____251__251__0__0	max_left=223	max_left_minus=190	max_left_plus=223	max_min_left=92	max_min_left_minus=92	max_min_left_plus=25	max_min_right=81	max_min_right_minus=81	max_min_right_plus=39	max_pos_hash_score=448	max_right=228	max_right_minus=213	max_right_plus=228	neg_log10_pos_hash_p_value=4.0	new_junction_coverage=0.20	new_junction_read_count=16	polymorphism_frequency=1.698e-01	pos_hash_score=13	prediction=polymorphism	reject=COVERAGE_EVENNESS_SKEW,FREQUENCY_CUTOFF	side_1_annotate_key=gene	side_1_continuation=0	side_1_coverage=0.98	side_1_overlap=16	side_1_possible_overlap_registers=240	side_1_read_count=83	side_1_redundant=0	side_2_annotate_key=gene	side_2_continuation=0	side_2_coverage=1.00	side_2_overlap=0	side_2_possible_overlap_registers=224	side_2_read_count=79	side_2_redundant=0	total_non_overlap_reads=16
JC	171	.	CP009273	1227747	-1	CP009273	1228455	1	0	alignment_overlap=10	coverage_minus=7	coverage_plus=5	flanking_left=251	flanking_right=251	frequency=1.248e-01	junction_possible_overlap_registers=230	key=CP009273__1227747__-1__CP009273__1228445__1__10____251__251__0__0	max_left=200	max_left_minus=200	max_left_plus=182	max_min_left=43	max_min_left_minus=0	max_min_left_plus=43	max_min_right=74	max_min_right_minus=66	max_min_right_plus=74	max_pos_hash_score=460	max_right=74	max_right_minus=66	max_right_plus=74	neg_log10_pos_hash_p_value=4.6	new_junction_coverage=0.15	new_junction_read_count=12	polymorphism_frequency=1.248e-01	pos_hash_score=11	prediction=polymorphism	reject=COVERAGE_EVENNESS_SKEW,FREQUENCY_CUTOFF	side_1_annotate_key=gene	side_1_continuation=0	side_1_coverage=1.05	side_1_overlap=10	side_1_possible_overlap_registers=240	side_1_read_count=89	side_1_redundant=0	side_2_annotate_key=gene	side_2_continuation=0	side_2_coverage=1.02	side_2_overlap=0	side_2_possible_overlap_registers=230	side_2_read_count=83	side_2_redundant=0	total_non_overlap_reads=12
JC	172	.	CP009273	1259302	-1	CP009273	1260284	1	0	alignment_overlap=11	coverage_minus=3	coverage_plus=2	flanking_left=251	flanking_right=251	frequency=5.830e-02	junction_possible_overlap_registers=229	key=CP009273__1259302__-1__CP009273__1260273__1__11____251__251__0__0	max_left=135	max_left_minus=135	max_left_plus=91	max_min_left=115	max_min_left_minus=115	max_min_left_plus=91	max_min_right=58	max_min_right_minus=58	max_min_right_plus=0	max_pos_hash_score=458	max_right=149	max_right_minus=125	max_right_plus=149	neg_log10_pos_hash_p_value=6.8	new_junction_coverage=0.07	new_junction_read_count=6	polymorphism_frequency=5.830e-02	pos_hash_score=5	prediction=polymorphism	reject=COVERAGE_EVENNESS_SKEW,FREQUENCY_CUTOFF	side_1_annotate_key=gene	side_1_continuation=0	side_1_coverage=1.33	side_1_overlap=11	side_1_possible_overlap_registers=240	side_1_read_count=113	side_1_redundant=0	side_2_annotate_key=gene	side_2_continuation=0	side_2_coverage=1.06	side_2_overlap=0	side_2_possible_overlap_registers=229	side_2_read_count=86	side_2_redundant=0	total_non_overlap_reads=5
JC	173	.	CP009273	1282362	-1	CP009273	1283013	1	0	alignment_overlap=20	coverage_minus=1	coverage_plus=3	flanking_left=251	flanking_right=251	frequency=1.292e-01	junction_possible_overlap_registers=220	key=CP009273__1282362__-1__CP009273__1282993__1__20____251__251__0__0	max_left=63	max_left_minus=20	max_left_plus=63	max_min_left=63	max_min_left_minus=20	max_min_left_plus=63	max_min_right=0	max_min_right_minus=0	max_min_right_plus=0	max_pos_hash_score=440	max_right=130	max_right_minus=119	max_right_plus=130	neg_log10_pos_hash_p_value=7.1	new_junction_coverage=0.05	new_junction_read_count=4	polymorphism_frequency=1.292e-01	pos_hash_score=4	prediction=polymorphism	reject=COVERAGE_EVENNESS_SKEW,FREQUENCY_CUTOFF	side_1_annotate_key=gene	side_1_continuation=0	side_1_coverage=0.29	side_1_overlap=20	side_1_possible_overlap_registers=240	side_1_read_count=25	side_1_redundant=0	side_2_annotate_key=gene	side_2_continuation=0	side_2_coverage=0.40	side_2_overlap=0	side_2_possible_overlap_registers=220	side_2_read_count=31	side_2_redundant=0	total_non_overlap_reads=4
JC	174	.	CP009273	1282785	-1	CP009273	1283080	1	0	alignment_overlap=87	coverage_minus=11	coverage_plus=7	flanking_left=251	flanking_right=251	frequency=4.144e-01	junction_possible_overlap_registers=153	key=CP009273__1282785__-1__CP009273__1282993__1__87____251__251__0__0	max_left=163	max_left_minus=163	max_left_plus=146	max_min_left=64	max_min_left_minus=64	max_min_left_plus=29	max_min_right=81	max_min_right_minus=28	max_min_right_plus=81	max_pos_hash_score=306	max_right=151	max_right_minus=115	max_right_plus=151	neg_log10_pos_hash_p_value=2.0	new_junction_coverage=0.33	new_junction_read_count=18	polymorphism_frequency=4.144e-01	pos_hash_score=15	prediction=polymorphism	side_1_annotate_key=gene	side_1_continuation=0	side_1_coverage=0.46	side_1_overlap=87	side_1_possible_overlap_registers=240	side_1_read_count=39	side_1_redundant=0	side_2_annotate_key=gene	side_2_continuation=0	side_2_coverage=0.48	side_2_overlap=0	side_2_possible_overlap_registers=153	side_2_read_count=26	side_2_redundant=0	total_non_overlap_reads=18
JC	175	.	CP009273	1320869	-1	CP009273	1321641	1	0	alignment_overlap=9	coverage_minus=2	coverage_plus=4	flanking_left=251	flanking_right=251	frequency=7.041e-02	junction_possible_overlap_registers=231	key=CP009273__1320869__-1__CP009273__1321632__1__9____251__251__0__0	max_left=173	max_left_minus=105	max_left_plus=173	max_min_left=105	max_min_left_minus=105	max_min_left_plus=2	max_min_right=69	max_min_right_minus=22	max_min_right_plus=69	max_pos_hash_score=462	max_right=135	max_right_minus=135	max_right_plus=111	neg_log10_pos_hash_p_value=6.8	new_junction_coverage=0.07	new_junction_read_count=6	polymorphism_frequency=7.041e-02	pos_hash_score=5	prediction=polymorphism	reject=COVERAGE_EVENNESS_SKEW,FREQUENCY_CUTOFF	side_1_annotate_key=gene	side_1_continuation=0	side_1_coverage=1.12	side_1_overlap=9	side_1_possible_overlap_registers=240	side_1_read_count=95	side_1_redundant=0	side_2_annotate_key=gene	side_2_continuation=0	side_2_coverage=0.82	side_2_overlap=0	side_2_possible_overlap_registers=231	side_2_read_count=67	side_2_redundant=0	total_non_overlap_reads=6
JC	176	.	CP009273	1357807	-1	CP009273	1358692	1	0	alignment_overlap=9	coverage_minus=3	coverage_plus=2	flanking_left=251	flanking_right=251	frequency=6.779e-02	junction_possible_overlap_registers=231	key=CP009273__1357807__-1__CP009273__1358683__1__9____251__251__0__0	max_left=154	max_left_minus=154	max_left_plus=56	max_min_left=56	max_min_left_minus=55	max_min_left_plus=56	max_min_right=88	max_min_right_minus=88	max_min_right_plus=0	max_pos_hash_score=462	max_right=181	max_right_minus=105	max_right_plus=181	neg_log10_pos_hash_p_value=6.8	new_junction_coverage=0.06	new_junction_read_count=5	polymorphism_frequency=6.779e-02	pos_hash_score=5	prediction=polymorphism	reject=COVERAGE_EVENNESS_SKEW,FREQUENCY_CUTOFF	side_1_annotate_key=gene	side_1_continuation=0	side_1_coverage=0.78	side_1_overlap=9	side_1_possible_overlap_registers=240	side_1_read_count=66	side_1_redundant=0	side_2_annotate_key=gene	side_2_continuation=0	side_2_coverage=0.91	side_2_overlap=0	side_2_possible_overlap_registers=231	side_2_read_count=74	side_2_redundant=0	total_non_overlap_reads=5
JC	177	.	CP009273	1591056	-1	CP009273	1591834	1	0	alignment_overlap=10	coverage_minus=13	coverage_plus=7	flanking_left=251	flanking_right=251	frequency=1.519e-01	junction_possible_overlap_registers=230	key=CP009273__1591056__-1__CP009273__1591824__1__10____251__251__0__0	max_left=234	max_left_minus=234	max_left_plus=182	max_min_left=78	max_min_left_minus=53	max_min_left_plus=78	max_min_right=59	max_min_right_minus=59	max_min_right_plus=59	max_pos_hash_score=460	max_right=222	max_right_minus=222	max_right_plus=207	neg_log10_pos_hash_p_value=3.4	new_junction_coverage=0.26	new_junction_read_count=21	polymorphism_frequency=1.519e-01	pos_hash_score=16	prediction=polymorphism	reject=COVERAGE_EVENNESS_SKEW,FREQUENCY_CUTOFF	side_1_annotate_key=gene	side_1_continuation=0	side_1_coverage=1.29	side_1_overlap=10	side_1_possible_overlap_registers=240	side_1_read_count=109	side_1_redundant=0	side_2_annotate_key=gene	side_2_continuation=0	side_2_coverage=1.60	side_2_overlap=0	side_2_possible_overlap_registers=230	side_2_read_count=130	side_2_redundant=0	total_non_overlap_reads=20
JC	178	.	CP009273	1671276	-1	CP009273	1672450	1	0	alignment_overlap=9	coverage_minus=3	coverage_plus=5	flanking_left=251	flanking_right=251	frequency=1.072e-01	junction_possible_overlap_registers=231	key=CP009273__1671276__-1__CP009273__1672441__1__9____251__251__0__0	max_left=90	max_left_minus=90	max_left_plus=58	max_min_left=40	max_min_left_minus=20	max_min_left_plus=40	max_min_right=41	max_min_right_minus=26	max_min_right_plus=41	max_pos_hash_score=462	max_right=161	max_right_minus=153	max_right_plus=161	neg_log10_pos_hash_p_value=5.9	new_junction_coverage=0.10	new_junction_read_count=8	polymorphism_frequency=1.072e-01	pos_hash_score=7	prediction=polymorphism	reject=COVERAGE_EVENNESS_SKEW,FREQUENCY_CUTOFF	side_1_annotate_key=gene	side_1_continuation=0	side_1_coverage=0.86	side_1_overlap=9	side_1_possible_overlap_registers=240	side_1_read_count=73	side_1_redundant=0	side_2_annotate_key=gene	side_2_continuation=0	side_2_coverage=0.77	side_2_overlap=0	side_2_possible_overlap_registers=231	side_2_read_count=63	side_2_redundant=0	total_non_overlap_reads=8
JC	179	.	CP009273	1709889	-1	CP009273	1710572	1	0	alignment_overlap=11	coverage_minus=4	coverage_plus=3	flanking_left=251	flanking_right=251	frequency=7.521e-02	junction_possible_overlap_registers=229	key=CP009273__1709889__-1__CP009273__1710561__1__11____251__251__0__0	max_left=148	max_left_minus=148	max_left_plus=102	max_min_left=52	max_min_left_minus=8	max_min_left_plus=52	max_min_right=82	max_min_right_minus=71	max_min_right_plus=82	max_pos_hash_score=458	max_right=225	max_right_minus=225	max_right_plus=225	neg_log10_pos_hash_p_value=5.9	new_junction_coverage=0.09	new_junction_read_count=7	polymorphism_frequency=7.521e-02	pos_hash_score=7	prediction=polymorphism	reject=COVERAGE_EVENNESS_SKEW,FREQUENCY_CUTOFF	side_1_annotate_key=gene	side_1_continuation=0	side_1_coverage=1.25	side_1_overlap=11	side_1_possible_overlap_registers=240	side_1_read_count=106	side_1_redundant=0	side_2_annotate_key=gene	side_2_continuation=0	side_2_coverage=0.88	side_2_overlap=0	side_2_possible_overlap_registers=229	side_2_read_count=71	side_2_redundant=0	total_non_overlap_reads=7
JC	180	.	CP009273	1757073	-1	CP009273	1758140	1	0	alignment_overlap=13	coverage_minus=3	coverage_plus=3	flanking_left=251	flanking_right=251	frequency=7.989e-02	junction_possible_overlap_registers=227	key=CP009273__1757073__-1__CP009273__1758127__1__13____251__251__0__0	max_left=75	max_left_minus=75	max_left_plus=66	max_min_left=75	max_min_left_minus=75	max_min_left_plus=66	max_min_right=0	max_min_right_minus=0	max_min_right_plus=0	max_pos_hash_score=454	max_right=178	max_right_minus=175	max_right_plus=178	neg_log10_pos_hash_p_value=6.3	new_junction_coverage=0.07	new_junction_read_count=6	polymorphism_frequency=7.989e-02	pos_hash_score=6	prediction=polymorphism	reject=COVERAGE_EVENNESS_SKEW,FREQUENCY_CUTOFF	side_1_annotate_key=gene	side_1_continuation=0	side_1_coverage=0.83	side_1_overlap=13	side_1_possible_overlap_registers=240	side_1_read_count=70	side_1_redundant=0	side_2_annotate_key=gene	side_2_continuation=0	side_2_coverage=0.90	side_2_overlap=0	side_2_possible_overlap_registers=227	side_2_read_count=72	side_2_redundant=0	total_non_overlap_reads=6
JC	181	.	CP009273	1805559	-1	CP009273	1806322	1	0	alignment_overlap=11	coverage_minus=5	coverage_plus=5	flanking_left=251	flanking_right=251	frequency=1.061e-01	junction_possible_overlap_registers=229	key=CP009273__1805559__-1__CP009273__1806311__1__11____251__251__0__0	max_left=216	max_left_minus=216	max_left_plus=127	max_min_left=34	max_min_left_minus=0	max_min_left_plus=34	max_min_right=71	max_min_right_minus=71	max_min_right_plus=70	max_pos_hash_score=458	max_right=146	max_right_minus=71	max_right_plus=146	neg_log10_pos_hash_p_value=5.2	new_junction_coverage=0.12	new_junction_read_count=10	polymorphism_frequency=1.061e-01	pos_hash_score=9	prediction=polymorphism	reject=COVERAGE_EVENNESS_SKEW,FREQUENCY_CUTOFF	side_1_annotate_key=gene	side_1_continuation=0	side_1_coverage=1.14	side_1_overlap=11	side_1_possible_overlap_registers=240	side_1_read_count=97	side_1_redundant=0	side_2_annotate_key=gene	side_2_continuation=0	side_2_coverage=0.94	side_2_overlap=0	side_2_possible_overlap_registers=229	side_2_read_count=76	side_2_redundant=0	total_non_overlap_reads=10
JC	182	.	CP009273	1820491	-1	CP009273	1821277	1	0	alignment_overlap=14	coverage_minus=3	coverage_plus=4	flanking_left=251	flanking_right=251	frequency=9.715e-02	junction_possible_overlap_registers=226	key=CP009273__1820491__-1__CP009273__1821263__1__14____251__251__0__0	max_left=196	max_left_minus=196	max_left_plus=176	max_min_left=42	max_min_left_minus=0	max_min_left_plus=42	max_min_right=71	max_min_right_minus=46	max_min_right_plus=71	max_pos_hash_score=452	max_right=71	max_right_minus=46	max_right_plus=71	neg_log10_pos_hash_p_value=5.8	new_junction_coverage=0.10	new_junction_read_count=8	polymorphism_frequency=9.715e-02	pos_hash_score=7	prediction=polymorphism	reject=COVERAGE_EVENNESS_SKEW,FREQUENCY_CUTOFF	side_1_annotate_key=gene	side_1_continuation=0	side_1_coverage=1.07	side_1_overlap=14	side_1_possible_overlap_registers=240	side_1_read_count=91	side_1_redundant=0	side_2_annotate_key=gene	side_2_continuation=0	side_2_coverage=0.79	side_2_overlap=0	side_2_possible_overlap_registers=226	side_2_read_count=63	side_2_redundant=0	total_non_overlap_reads=7
JC	183	.	CP009273	1824043	-1	CP009273	1825201	1	0	alignment_overlap=8	coverage_minus=2	coverage_plus=2	flanking_left=251	flanking_right=251	frequency=4.883e-02	junction_possible_overlap_registers=232	key=CP009273__1824043__-1__CP009273__1825193__1__8____251__251__0__0	max_left=132	max_left_minus=132	max_left_plus=132	max_min_left=89	max_min_left_minus=0	max_min_left_plus=89	max_min_right=86	max_min_right_minus=86	max_min_right_plus=83	max_pos_hash_score=464	max_right=120	max_right_minus=86	max_right_plus=120	neg_log10_pos_hash_p_value=7.3	new_junction_coverage=0.05	new_junction_read_count=4	polymorphism_frequency=4.883e-02	pos_hash_score=4	prediction=polymorphism	reject=COVERAGE_EVENNESS_SKEW,FREQUENCY_CUTOFF	side_1_annotate_key=gene	side_1_continuation=0	side_1_coverage=0.77	side_1_overlap=8	side_1_possible_overlap_registers=240	side_1_read_count=65	side_1_redundant=0	side_2_annotate_key=gene	side_2_continuation=0	side_2_coverage=1.13	side_2_overlap=0	side_2_possible_overlap_registers=232	side_2_read_count=93	side_2_redundant=0	total_non_overlap_reads=4
JC	184	.	CP009273	1964837	-1	CP009273	1966208	1	0	alignment_overlap=11	coverage_minus=2	coverage_plus=3	flanking_left=251	flanking_right=251	frequency=7.392e-02	junction_possible_overlap_registers=229	key=CP009273__1964837__-1__CP009273__1966197__1__11____251__251__0__0	max_left=141	max_left_minus=141	max_left_plus=141	max_min_left=86	max_min_left_minus=0	max_min_left_plus=86	max_min_right=51	max_min_right_minus=51	max_min_right_plus=51	max_pos_hash_score=458	max_right=154	max_right_minus=51	max_right_plus=154	neg_log10_pos_hash_p_value=6.8	new_junction_coverage=0.06	new_junction_read_count=5	polymorphism_frequency=7.392e-02	pos_hash_score=5	prediction=polymorphism	reject=COVERAGE_EVENNESS_SKEW,FREQUENCY_CUTOFF	side_1_annotate_key=gene	side_1_continuation=0	side_1_coverage=0.95	side_1_overlap=11	side_1_possible_overlap_registers=240	side_1_read_count=81	side_1_redundant=0	side_2_annotate_key=gene	side_2_continuation=0	side_2_coverage=0.59	side_2_overlap=0	side_2_possible_overlap_registers=229	side_2_read_count=48	side_2_redundant=0	total_non_overlap_reads=5
JC	185	.	CP009273	1987140	-1	CP009273	1987679	1	0	alignment_overlap=10	coverage_minus=3	coverage_plus=3	flanking_left=251	flanking_right=251	frequency=7.297e-02	junction_possible_overlap_registers=230	key=CP009273__1987140__-1__CP009273__1987669__1__10____251__251__0__0	max_left=216	max_left_minus=216	max_left_plus=97	max_min_left=97	max_min_left_minus=32	max_min_left_plus=97	max_min_right=90	max_min_right_minus=90	max_min_right_plus=0	max_pos_hash_score=460	max_right=184	max_right_minus=90	max_right_plus=184	neg_log10_pos_hash_p_value=6.3	new_junction_coverage=0.07	new_junction_read_count=6	polymorphism_frequency=7.297e-02	pos_hash_score=6	prediction=polymorphism	reject=COVERAGE_EVENNESS_SKEW,FREQUENCY_CUTOFF	side_1_annotate_key=gene	side_1_continuation=0	side_1_coverage=1.00	side_1_overlap=10	side_1_possible_overlap_registers=240	side_1_read_count=85	side_1_redundant=0	side_2_annotate_key=gene	side_2_continuation=0	side_2_coverage=0.87	side_2_overlap=0	side_2_possible_overlap_registers=230	side_2_read_count=71	side_2_redundant=0	total_non_overlap_reads=6
JC	186	.	CP009273	1992139	-1	CP009273	1993197	1	0	alignment_overlap=6	coverage_minus=2	coverage_plus=2	flanking_left=251	flanking_right=251	frequency=4.558e-02	junction_possible_overlap_registers=234	key=CP009273__1992139__-1__CP009273__1993191__1__6____251__251__0__0	max_left=73	max_left_minus=73	max_left_plus=73	max_min_left=73	max_min_left_minus=38	max_min_left_plus=73	max_min_right=20	max_min_right_minus=20	max_min_right_plus=0	max_pos_hash_score=468	max_right=130	max_right_minus=130	max_right_plus=130	neg_log10_pos_hash_p_value=7.4	new_junction_coverage=0.05	new_junction_read_count=4	polymorphism_frequency=4.558e-02	pos_hash_score=4	prediction=polymorphism	reject=COVERAGE_EVENNESS_SKEW,FREQUENCY_CUTOFF	side_1_annotate_key=gene	side_1_continuation=0	side_1_coverage=1.17	side_1_overlap=6	side_1_possible_overlap_registers=240	side_1_read_count=99	side_1_redundant=0	side_2_annotate_key=gene	side_2_continuation=0	side_2_coverage=0.86	side_2_overlap=0	side_2_possible_overlap_registers=234	side_2_read_count=71	side_2_redundant=0	total_non_overlap_reads=4
JC	187	.	CP009273	2087545	-1	CP009273	2088160	1	0	alignment_overlap=11	coverage_minus=3	coverage_plus=6	flanking_left=251	flanking_right=251	frequency=1.104e-01	junction_possible_overlap_registers=229	key=CP009273__2087545__-1__CP009273__2088149__1__11____251__251__0__0	max_left=94	max_left_minus=81	max_left_plus=94	max_min_left=94	max_min_left_minus=61	max_min_left_plus=94	max_min_right=49	max_min_right_minus=26	max_min_right_plus=49	max_pos_hash_score=458	max_right=203	max_right_minus=74	max_right_plus=203	neg_log10_pos_hash_p_value=5.2	new_junction_coverage=0.11	new_junction_read_count=9	polymorphism_frequency=1.104e-01	pos_hash_score=9	prediction=polymorphism	reject=COVERAGE_EVENNESS_SKEW,FREQUENCY_CUTOFF	side_1_annotate_key=gene	side_1_continuation=0	side_1_coverage=0.77	side_1_overlap=11	side_1_possible_overlap_registers=240	side_1_read_count=65	side_1_redundant=0	side_2_annotate_key=gene	side_2_continuation=0	side_2_coverage=1.03	side_2_overlap=0	side_2_possible_overlap_registers=229	side_2_read_count=83	side_2_redundant=0	total_non_overlap_reads=9
JC	188	.	CP009273	2088572	-1	CP009273	2089431	1	0	alignment_overlap=10	coverage_minus=2	coverage_plus=3	flanking_left=251	flanking_right=251	frequency=5.720e-02	junction_possible_overlap_registers=230	key=CP009273__2088572__-1__CP009273__2089421__1__10____251__251__0__0	max_left=153	max_left_minus=153	max_left_plus=86	max_min_left=119	max_min_left_minus=119	max_min_left_plus=86	max_min_right=88	max_min_right_minus=88	max_min_right_plus=0	max_pos_hash_score=460	max_right=155	max_right_minus=122	max_right_plus=155	neg_log10_pos_hash_p_value=6.8	new_junction_coverage=0.06	new_junction_read_count=5	polymorphism_frequency=5.720e-02	pos_hash_score=5	prediction=polymorphism	reject=COVERAGE_EVENNESS_SKEW,FREQUENCY_CUTOFF	side_1_annotate_key=gene	side_1_continuation=0	side_1_coverage=1.18	side_1_overlap=10	side_1_possible_overlap_registers=240	side_1_read_count=100	side_1_redundant=0	side_2_annotate_key=gene	side_2_continuation=0	side_2_coverage=0.85	side_2_overlap=0	side_2_possible_overlap_registers=230	side_2_read_count=69	side_2_redundant=0	total_non_overlap_reads=5
JC	189	.	CP009273	2089146	-1	CP009273	2090016	1	0	alignment_overlap=9	coverage_minus=4	coverage_plus=1	flanking_left=251	flanking_right=251	frequency=7.106e-02	junction_possible_overlap_registers=231	key=CP009273__2089146__-1__CP009273__2090007__1__9____251__251__0__0	max_left=145	max_left_minus=145	max_left_plus=145	max_min_left=65	max_min_left_minus=65	max_min_left_plus=0	max_min_right=116	max_min_right_minus=116	max_min_right_plus=97	max_pos_hash_score=462	max_right=116	max_right_minus=116	max_right_plus=97	neg_log10_pos_hash_p_value=6.8	new_junction_coverage=0.09	new_junction_read_count=7	polymorphism_frequency=7.106e-02	pos_hash_score=5	prediction=polymorphism	reject=COVERAGE_EVENNESS_SKEW,FREQUENCY_CUTOFF	side_1_annotate_key=gene	side_1_continuation=0	side_1_coverage=1.25	side_1_overlap=9	side_1_possible_overlap_registers=240	side_1_read_count=106	side_1_redundant=0	side_2_annotate_key=gene	side_2_continuation=0	side_2_coverage=0.99	side_2_overlap=0	side_2_possible_overlap_registers=231	side_2_read_count=81	side_2_redundant=0	total_non_overlap_reads=5
JC	190	.	CP009273	2112944	-1	CP009273	2113551	1	0	alignment_overlap=12	coverage_minus=6	coverage_plus=4	flanking_left=251	flanking_right=251	frequency=1.769e-01	junction_possible_overlap_registers=228	key=CP009273__2112944__-1__CP009273__2113539__1__12____251__251__0__0	max_left=209	max_left_minus=209	max_left_plus=124	max_min_left=105	max_min_left_minus=46	max_min_left_plus=105	max_min_right=80	max_min_right_minus=79	max_min_right_plus=80	max_pos_hash_score=456	max_right=159	max_right_minus=91	max_right_plus=159	neg_log10_pos_hash_p_value=5.2	new_junction_coverage=0.15	new_junction_read_count=12	polymorphism_frequency=1.769e-01	pos_hash_score=9	prediction=polymorphism	reject=COVERAGE_EVENNESS_SKEW,FREQUENCY_CUTOFF	side_1_annotate_key=gene	side_1_continuation=0	side_1_coverage=0.79	side_1_overlap=12	side_1_possible_overlap_registers=240	side_1_read_count=67	side_1_redundant=0	side_2_annotate_key=gene	side_2_continuation=0	side_2_coverage=0.60	side_2_overlap=0	side_2_possible_overlap_registers=228	side_2_read_count=48	side_2_redundant=0	total_non_overlap_reads=10
JC	191	.	CP009273	2126171	-1	CP009273	2127035	1	0	alignment_overlap=10	coverage_minus=2	coverage_plus=3	flanking_left=251	flanking_right=251	frequency=6.730e-02	junction_possible_overlap_registers=230	key=CP009273__2126171__-1__CP009273__2127025__1__10____251__251__0__0	max_left=172	max_left_minus=172	max_left_plus=88	max_min_left=88	max_min_left_minus=30	max_min_left_plus=88	max_min_right=22	max_min_right_minus=22	max_min_right_plus=0	max_pos_hash_score=460	max_right=153	max_right_minus=38	max_right_plus=153	neg_log10_pos_hash_p_value=6.8	new_junction_coverage=0.06	new_junction_read_count=5	polymorphism_frequency=6.730e-02	pos_hash_score=5	prediction=polymorphism	reject=COVERAGE_EVENNESS_SKEW,FREQUENCY_CUTOFF	side_1_annotate_key=gene	side_1_continuation=0	side_1_coverage=0.68	side_1_overlap=10	side_1_possible_overlap_registers=240	side_1_read_count=58	side_1_redundant=0	side_2_annotate_key=gene	side_2_continuation=0	side_2_coverage=1.02	side_2_overlap=0	side_2_possible_overlap_registers=230	side_2_read_count=83	side_2_redundant=0	total_non_overlap_reads=5
JC	192	.	CP009273	2153758	-1	CP009273	2154902	1	0	alignment_overlap=13	coverage_minus=4	coverage_plus=4	flanking_left=251	flanking_right=251	frequency=9.354e-02	junction_possible_overlap_registers=227	key=CP009273__2153758__-1__CP009273__2154889__1__13____251__251__0__0	max_left=155	max_left_minus=155	max_left_plus=88	max_min_left=90	max_min_left_minus=90	max_min_left_plus=88	max_min_right=83	max_min_right_minus=83	max_min_right_plus=0	max_pos_hash_score=454	max_right=208	max_right_minus=153	max_right_plus=208	neg_log10_pos_hash_p_value=5.5	new_junction_coverage=0.10	new_junction_read_count=8	polymorphism_frequency=9.354e-02	pos_hash_score=8	prediction=polymorphism	reject=COVERAGE_EVENNESS_SKEW,FREQUENCY_CUTOFF	side_1_annotate_key=gene	side_1_continuation=0	side_1_coverage=0.86	side_1_overlap=13	side_1_possible_overlap_registers=240	side_1_read_count=73	side_1_redundant=0	side_2_annotate_key=gene	side_2_continuation=0	side_2_coverage=1.07	side_2_overlap=0	side_2_possible_overlap_registers=227	side_2_read_count=86	side_2_redundant=0	total_non_overlap_reads=8
JC	193	.	CP009273	2198891	-1	CP009273	2199559	1	0	alignment_overlap=10	coverage_minus=3	coverage_plus=2	flanking_left=251	flanking_right=251	frequency=5.933e-02	junction_possible_overlap_registers=230	key=CP009273__2198891__-1__CP009273__2199549__1__10____251__251__0__0	max_left=116	max_left_minus=116	max_left_plus=73	max_min_left=102	max_min_left_minus=102	max_min_left_plus=73	max_min_right=7	max_min_right_minus=7	max_min_right_plus=0	max_pos_hash_score=460	max_right=168	max_right_minus=139	max_right_plus=168	neg_log10_pos_hash_p_value=6.8	new_junction_coverage=0.06	new_junction_read_count=5	polymorphism_frequency=5.933e-02	pos_hash_score=5	prediction=polymorphism	reject=COVERAGE_EVENNESS_SKEW,FREQUENCY_CUTOFF	side_1_annotate_key=gene	side_1_continuation=0	side_1_coverage=0.98	side_1_overlap=10	side_1_possible_overlap_registers=240	side_1_read_count=83	side_1_redundant=0	side_2_annotate_key=gene	side_2_continuation=0	side_2_coverage=0.97	side_2_overlap=0	side_2_possible_overlap_registers=230	side_2_read_count=79	side_2_redundant=0	total_non_overlap_reads=5
JC	194	.	CP009273	2247961	-1	CP009273	2248730	1	0	alignment_overlap=9	coverage_minus=6	coverage_plus=2	flanking_left=251	flanking_right=251	frequency=8.268e-02	junction_possible_overlap_registers=231	key=CP009273__2247961__-1__CP009273__2248721__1__9____251__251__0__0	max_left=171	max_left_minus=171	max_left_plus=96	max_min_left=96	max_min_left_minus=28	max_min_left_plus=96	max_min_right=64	max_min_right_minus=64	max_min_right_plus=0	max_pos_hash_score=462	max_right=104	max_right_minus=64	max_right_plus=104	neg_log10_pos_hash_p_value=5.6	new_junction_coverage=0.11	new_junction_read_count=9	polymorphism_frequency=8.268e-02	pos_hash_score=8	prediction=polymorphism	reject=COVERAGE_EVENNESS_SKEW,FREQUENCY_CUTOFF	side_1_annotate_key=gene	side_1_continuation=0	side_1_coverage=1.04	side_1_overlap=9	side_1_possible_overlap_registers=240	side_1_read_count=88	side_1_redundant=0	side_2_annotate_key=gene	side_2_continuation=0	side_2_coverage=1.41	side_2_overlap=0	side_2_possible_overlap_registers=231	side_2_read_count=115	side_2_redundant=0	total_non_overlap_reads=8
JC	195	.	CP009273	2260732	-1	CP009273	2261801	1	0	alignment_overlap=11	coverage_minus=1	coverage_plus=2	flanking_left=251	flanking_right=251	frequency=4.122e-02	junction_possible_overlap_registers=229	key=CP009273__2260732__-1__CP009273__2261790__1__11____251__251__0__0	max_left=142	max_left_minus=98	max_left_plus=142	max_min_left=98	max_min_left_minus=98	max_min_left_plus=0	max_min_right=98	max_min_right_minus=0	max_min_right_plus=98	max_pos_hash_score=458	max_right=142	max_right_minus=142	max_right_plus=98	neg_log10_pos_hash_p_value=7.8	new_junction_coverage=0.04	new_junction_read_count=3	polymorphism_frequency=4.122e-02	pos_hash_score=3	prediction=polymorphism	reject=COVERAGE_EVENNESS_SKEW,FREQUENCY_CUTOFF	side_1_annotate_key=gene	side_1_continuation=0	side_1_coverage=0.88	side_1_overlap=11	side_1_possible_overlap_registers=240	side_1_read_count=75	side_1_redundant=0	side_2_annotate_key=gene	side_2_continuation=0	side_2_coverage=0.84	side_2_overlap=0	side_2_possible_overlap_registers=229	side_2_read_count=68	side_2_redundant=0	total_non_overlap_reads=3
JC	196	.	CP009273	2273671	-1	CP009273	2275063	1	0	alignment_overlap=8	coverage_minus=1	coverage_plus=2	flanking_left=251	flanking_right=251	frequency=3.584e-02	junction_possible_overlap_registers=232	key=CP009273__2273671__-1__CP009273__2275055__1__8____251__251__0__0	max_left=113	max_left_minus=113	max_left_plus=113	max_min_left=0	max_min_left_minus=0	max_min_left_plus=0	max_min_right=54	max_min_right_minus=54	max_min_right_plus=54	max_pos_hash_score=464	max_right=54	max_right_minus=54	max_right_plus=54	neg_log10_pos_hash_p_value=7.9	new_junction_coverage=0.04	new_junction_read_count=3	polymorphism_frequency=3.584e-02	pos_hash_score=3	prediction=polymorphism	reject=COVERAGE_EVENNESS_SKEW,FREQUENCY_CUTOFF	side_1_annotate_key=gene	side_1_continuation=0	side_1_coverage=1.27	side_1_overlap=8	side_1_possible_overlap_registers=240	side_1_read_count=108	side_1_redundant=0	side_2_annotate_key=gene	side_2_continuation=0	side_2_coverage=0.70	side_2_overlap=0	side_2_possible_overlap_registers=232	side_2_read_count=57	side_2_redundant=0	total_non_overlap_reads=3
JC	197	.	CP009273	2286922	-1	CP009273	2288132	1	0	alignment_overlap=9	coverage_minus=2	coverage_plus=1	flanking_left=251	flanking_right=251	frequency=4.959e-02	junction_possible_overlap_registers=231	key=CP009273__2286922__-1__CP009273__2288123__1__9____251__251__0__0	max_left=51	max_left_minus=51	max_left_plus=42	max_min_left=51	max_min_left_minus=51	max_min_left_plus=42	max_min_right=0	max_min_right_minus=0	max_min_right_plus=0	max_pos_hash_score=462	max_right=75	max_right_minus=75	max_right_plus=75	neg_log10_pos_hash_p_value=7.9	new_junction_coverage=0.05	new_junction_read_count=4	polymorphism_frequency=4.959e-02	pos_hash_score=3	prediction=polymorphism	reject=COVERAGE_EVENNESS_SKEW,FREQUENCY_CUTOFF	side_1_annotate_key=gene	side_1_continuation=0	side_1_coverage=0.84	side_1_overlap=9	side_1_possible_overlap_registers=240	side_1_read_count=71	side_1_redundant=0	side_2_annotate_key=gene	side_2_continuation=0	side_2_coverage=1.04	side_2_overlap=0	side_2_possible_overlap_registers=231	side_2_read_count=85	side_2_redundant=0	total_non_overlap_reads=3
JC	198	.	CP009273	2288999	-1	CP009273	2289530	1	0	alignment_overlap=10	coverage_minus=2	coverage_plus=3	flanking_left=251	flanking_right=251	frequency=5.910e-02	junction_possible_overlap_registers=230	key=CP009273__2288999__-1__CP009273__2289520__1__10____251__251__0__0	max_left=134	max_left_minus=134	max_left_plus=134	max_min_left=68	max_min_left_minus=68	max_min_left_plus=3	max_min_right=62	max_min_right_minus=61	max_min_right_plus=62	max_pos_hash_score=460	max_right=234	max_right_minus=102	max_right_plus=234	neg_log10_pos_hash_p_value=6.8	new_junction_coverage=0.07	new_junction_read_count=6	polymorphism_frequency=5.910e-02	pos_hash_score=5	prediction=polymorphism	reject=COVERAGE_EVENNESS_SKEW,FREQUENCY_CUTOFF	side_1_annotate_key=gene	side_1_continuation=0	side_1_coverage=1.12	side_1_overlap=10	side_1_possible_overlap_registers=240	side_1_read_count=95	side_1_redundant=0	side_2_annotate_key=gene	side_2_continuation=0	side_2_coverage=1.23	side_2_overlap=0	side_2_possible_overlap_registers=230	side_2_read_count=100	side_2_redundant=0	total_non_overlap_reads=5
JC	199	.	CP009273	2394845	-1	CP009273	2396062	1	0	alignment_overlap=9	coverage_minus=5	coverage_plus=4	flanking_left=251	flanking_right=251	frequency=1.098e-01	junction_possible_overlap_registers=231	key=CP009273__2394845__-1__CP009273__2396053__1__9____251__251__0__0	max_left=158	max_left_minus=158	max_left_plus=158	max_min_left=19	max_min_left_minus=0	max_min_left_plus=19	max_min_right=75	max_min_right_minus=75	max_min_right_plus=66	max_pos_hash_score=462	max_right=76	max_right_minus=75	max_right_plus=76	neg_log10_pos_hash_p_value=5.6	new_junction_coverage=0.11	new_junction_read_count=9	polymorphism_frequency=1.098e-01	pos_hash_score=8	prediction=polymorphism	reject=COVERAGE_EVENNESS_SKEW,FREQUENCY_CUTOFF	side_1_annotate_key=gene	side_1_continuation=0	side_1_coverage=0.97	side_1_overlap=9	side_1_possible_overlap_registers=240	side_1_read_count=82	side_1_redundant=0	side_2_annotate_key=gene	side_2_continuation=0	side_2_coverage=0.82	side_2_overlap=0	side_2_possible_overlap_registers=231	side_2_read_count=67	side_2_redundant=0	total_non_overlap_reads=9
JC	200	.	CP009273	2449084	-1	CP009273	2450549	1	0	alignment_overlap=10	coverage_minus=2	coverage_plus=1	flanking_left=251	flanking_right=251	frequency=3.545e-02	junction_possible_overlap_registers=230	key=CP009273__2449084__-1__CP009273__2450539__1__10____251__251__0__0	max_left=88	max_left_minus=88	max_left_plus=54	max_min_left=88	max_min_left_minus=88	max_min_left_plus=0	max_min_right=52	max_min_right_minus=52	max_min_right_plus=52	max_pos_hash_score=460	max_right=153	max_right_minus=153	max_right_plus=52	neg_log10_pos_hash_p_value=7.9	new_junction_coverage=0.04	new_junction_read_count=3	polymorphism_frequency=3.545e-02	pos_hash_score=3	prediction=polymorphism	reject=COVERAGE_EVENNESS_SKEW,FREQUENCY_CUTOFF	side_1_annotate_key=gene	side_1_continuation=0	side_1_coverage=1.34	side_1_overlap=10	side_1_possible_overlap_registers=240	side_1_read_count=114	side_1_redundant=0	side_2_annotate_key=gene	side_2_continuation=0	side_2_coverage=0.66	side_2_overlap=0	side_2_possible_overlap_registers=230	side_2_read_count=54	side_2_redundant=0	total_non_overlap_reads=3
JC	201	.	CP009273	2576588	-1	CP009273	2577584	1	0	alignment_overlap=10	coverage_minus=6	coverage_plus=5	flanking_left=251	flanking_right=251	frequency=1.487e-01	junction_possible_overlap_registers=230	key=CP009273__2576588__-1__CP009273__2577574__1__10____251__251__0__0	max_left=149	max_left_minus=149	max_left_plus=73	max_min_left=106	max_min_left_minus=106	max_min_left_plus=18	max_min_right=68	max_min_right_minus=10	max_min_right_plus=68	max_pos_hash_score=460	max_right=226	max_right_minus=226	max_right_plus=226	neg_log10_pos_hash_p_value=4.6	new_junction_coverage=0.14	new_junction_read_count=11	polymorphism_frequency=1.487e-01	pos_hash_score=11	prediction=polymorphism	reject=COVERAGE_EVENNESS_SKEW,FREQUENCY_CUTOFF	side_1_annotate_key=gene	side_1_continuation=0	side_1_coverage=0.87	side_1_overlap=10	side_1_possible_overlap_registers=240	side_1_read_count=74	side_1_redundant=0	side_2_annotate_key=gene	side_2_continuation=0	side_2_coverage=0.68	side_2_overlap=0	side_2_possible_overlap_registers=230	side_2_read_count=55	side_2_redundant=0	total_non_overlap_reads=11
JC	202	.	CP009273	2601604	-1	CP009273	2602395	1	0	alignment_overlap=10	coverage_minus=5	coverage_plus=8	flanking_left=251	flanking_right=251	frequency=1.688e-01	junction_possible_overlap_registers=230	key=CP009273__2601604__-1__CP009273__2602385__1__10____251__251__0__0	max_left=229	max_left_minus=229	max_left_plus=177	max_min_left=45	max_min_left_minus=45	max_min_left_plus=38	max_min_right=103	max_min_right_minus=25	max_min_right_plus=103	max_pos_hash_score=460	max_right=203	max_right_minus=167	max_right_plus=203	neg_log10_pos_hash_p_value=4.1	new_junction_coverage=0.20	new_junction_read_count=16	polymorphism_frequency=1.688e-01	pos_hash_score=13	prediction=polymorphism	reject=COVERAGE_EVENNESS_SKEW,FREQUENCY_CUTOFF	side_1_annotate_key=gene	side_1_continuation=0	side_1_coverage=0.98	side_1_overlap=10	side_1_possible_overlap_registers=240	side_1_read_count=83	side_1_redundant=0	side_2_annotate_key=gene	side_2_continuation=0	side_2_coverage=0.96	side_2_overlap=0	side_2_possible_overlap_registers=230	side_2_read_count=78	side_2_redundant=0	total_non_overlap_reads=13
JC	203	.	CP009273	2629839	-1	CP009273	2630449	1	0	alignment_overlap=10	coverage_minus=11	coverage_plus=7	flanking_left=251	flanking_right=251	frequency=1.647e-01	junction_possible_overlap_registers=230	key=CP009273__2629839__-1__CP009273__2630439__1__10____251__251__0__0	max_left=225	max_left_minus=225	max_left_plus=29	max_min_left=69	max_min_left_minus=69	max_min_left_plus=29	max_min_right=63	max_min_right_minus=63	max_min_right_plus=0	max_pos_hash_score=460	max_right=223	max_right_minus=217	max_right_plus=223	neg_log10_pos_hash_p_value=3.4	new_junction_coverage=0.23	new_junction_read_count=19	polymorphism_frequency=1.647e-01	pos_hash_score=16	prediction=polymorphism	reject=COVERAGE_EVENNESS_SKEW,FREQUENCY_CUTOFF	side_1_annotate_key=gene	side_1_continuation=0	side_1_coverage=1.19	side_1_overlap=10	side_1_possible_overlap_registers=240	side_1_read_count=101	side_1_redundant=0	side_2_annotate_key=gene	side_2_continuation=0	side_2_coverage=1.18	side_2_overlap=0	side_2_possible_overlap_registers=230	side_2_read_count=96	side_2_redundant=0	total_non_overlap_reads=18
JC	204	.	CP009273	2634205	-1	CP009273	2635205	1	0	alignment_overlap=9	coverage_minus=3	coverage_plus=3	flanking_left=251	flanking_right=251	frequency=7.148e-02	junction_possible_overlap_registers=231	key=CP009273__2634205__-1__CP009273__2635196__1__9____251__251__0__0	max_left=155	max_left_minus=155	max_left_plus=152	max_min_left=67	max_min_left_minus=67	max_min_left_plus=66	max_min_right=90	max_min_right_minus=87	max_min_right_plus=90	max_pos_hash_score=462	max_right=90	max_right_minus=87	max_right_plus=90	neg_log10_pos_hash_p_value=6.3	new_junction_coverage=0.07	new_junction_read_count=6	polymorphism_frequency=7.148e-02	pos_hash_score=6	prediction=polymorphism	reject=COVERAGE_EVENNESS_SKEW,FREQUENCY_CUTOFF	side_1_annotate_key=gene	side_1_continuation=0	side_1_coverage=0.98	side_1_overlap=9	side_1_possible_overlap_registers=240	side_1_read_count=83	side_1_redundant=0	side_2_annotate_key=gene	side_2_continuation=0	side_2_coverage=0.93	side_2_overlap=0	side_2_possible_overlap_registers=231	side_2_read_count=76	side_2_redundant=0	total_non_overlap_reads=6
JC	205	.	CP009273	2639179	-1	CP009273	2640037	1	0	alignment_overlap=9	coverage_minus=3	coverage_plus=2	flanking_left=251	flanking_right=251	frequency=8.990e-02	junction_possible_overlap_registers=231	key=CP009273__2639179__-1__CP009273__2640028__1__9____251__251__0__0	max_left=181	max_left_minus=181	max_left_plus=106	max_min_left=106	max_min_left_minus=0	max_min_left_plus=106	max_min_right=66	max_min_right_minus=66	max_min_right_plus=0	max_pos_hash_score=462	max_right=136	max_right_minus=66	max_right_plus=136	neg_log10_pos_hash_p_value=6.8	new_junction_coverage=0.06	new_junction_read_count=5	polymorphism_frequency=8.990e-02	pos_hash_score=5	prediction=polymorphism	reject=COVERAGE_EVENNESS_SKEW,FREQUENCY_CUTOFF	side_1_annotate_key=gene	side_1_continuation=0	side_1_coverage=0.55	side_1_overlap=9	side_1_possible_overlap_registers=240	side_1_read_count=47	side_1_redundant=0	side_2_annotate_key=gene	side_2_continuation=0	side_2_coverage=0.69	side_2_overlap=0	side_2_possible_overlap_registers=231	side_2_read_count=56	side_2_redundant=0	total_non_overlap_reads=5
JC	206	.	CP009273	2704570	-1	CP009273	2705881	1	0	alignment_overlap=9	coverage_minus=2	coverage_plus=2	flanking_left=251	flanking_right=251	frequency=4.787e-02	junction_possible_overlap_registers=231	key=CP009273__2704570__-1__CP009273__2705872__1__9____251__251__0__0	max_left=108	max_left_minus=108	max_left_plus=40	max_min_left=108	max_min_left_minus=108	max_min_left_plus=40	max_min_right=0	max_min_right_minus=0	max_min_right_plus=0	max_pos_hash_score=462	max_right=133	max_right_minus=133	max_right_plus=133	neg_log10_pos_hash_p_value=7.3	new_junction_coverage=0.05	new_junction_read_count=4	polymorphism_frequency=4.787e-02	pos_hash_score=4	prediction=polymorphism	reject=COVERAGE_EVENNESS_SKEW,FREQUENCY_CUTOFF	side_1_annotate_key=gene	side_1_continuation=0	side_1_coverage=0.91	side_1_overlap=9	side_1_possible_overlap_registers=240	side_1_read_count=77	side_1_redundant=0	side_2_annotate_key=gene	side_2_continuation=0	side_2_coverage=1.04	side_2_overlap=0	side_2_possible_overlap_registers=231	side_2_read_count=85	side_2_redundant=0	total_non_overlap_reads=4
JC	207	.	CP009273	2774082	-1	CP009273	2775346	1	0	alignment_overlap=14	coverage_minus=3	coverage_plus=3	flanking_left=251	flanking_right=251	frequency=4.639e-02	junction_possible_overlap_registers=226	key=CP009273__2774082__-1__CP009273__2775332__1__14____251__251__0__0	max_left=115	max_left_minus=115	max_left_plus=90	max_min_left=10	max_min_left_minus=0	max_min_left_plus=10	max_min_right=90	max_min_right_minus=90	max_min_right_plus=89	max_pos_hash_score=452	max_right=100	max_right_minus=90	max_right_plus=100	neg_log10_pos_hash_p_value=6.2	new_junction_coverage=0.08	new_junction_read_count=6	polymorphism_frequency=4.639e-02	pos_hash_score=6	prediction=polymorphism	reject=COVERAGE_EVENNESS_SKEW,FREQUENCY_CUTOFF	side_1_annotate_key=gene	side_1_continuation=0	side_1_coverage=1.27	side_1_overlap=14	side_1_possible_overlap_registers=240	side_1_read_count=108	side_1_redundant=0	side_2_annotate_key=gene	side_2_continuation=0	side_2_coverage=1.82	side_2_overlap=0	side_2_possible_overlap_registers=226	side_2_read_count=145	side_2_redundant=0	total_non_overlap_reads=6
JC	208	.	CP009273	2811027	-1	CP009273	2811161	1	0	alignment_overlap=19	coverage_minus=3	coverage_plus=4	flanking_left=251	flanking_right=251	frequency=1.016e-01	junction_possible_overlap_registers=221	key=CP009273__2811027__-1__CP009273__2811142__1__19____251__251__0__0	max_left=200	max_left_minus=200	max_left_plus=55	max_min_left=4	max_min_left_minus=0	max_min_left_plus=4	max_min_right=42	max_min_right_minus=39	max_min_right_plus=42	max_pos_hash_score=442	max_right=228	max_right_minus=39	max_right_plus=228	neg_log10_pos_hash_p_value=5.7	new_junction_coverage=0.13	new_junction_read_count=10	polymorphism_frequency=1.016e-01	pos_hash_score=7	prediction=polymorphism	reject=COVERAGE_EVENNESS_SKEW,FREQUENCY_CUTOFF	side_1_annotate_key=gene	side_1_continuation=0	side_1_coverage=1.21	side_1_overlap=19	side_1_possible_overlap_registers=240	side_1_read_count=103	side_1_redundant=0	side_2_annotate_key=gene	side_2_continuation=0	side_2_coverage=1.05	side_2_overlap=0	side_2_possible_overlap_registers=221	side_2_read_count=82	side_2_redundant=0	total_non_overlap_reads=7
JC	209	.	CP009273	2811027	-1	CP009273	2811436	1	0	alignment_overlap=19	coverage_minus=3	coverage_plus=5	flanking_left=251	flanking_right=251	frequency=1.359e-01	junction_possible_overlap_registers=221	key=CP009273__2811027__-1__CP009273__2811417__1__19____251__251__0__0	max_left=200	max_left_minus=200	max_left_plus=55	max_min_left=18	max_min_left_minus=0	max_min_left_plus=18	max_min_right=42	max_min_right_minus=39	max_min_right_plus=42	max_pos_hash_score=442	max_right=91	max_right_minus=39	max_right_plus=91	neg_log10_pos_hash_p_value=5.7	new_junction_coverage=0.14	new_junction_read_count=11	polymorphism_frequency=1.359e-01	pos_hash_score=7	prediction=polymorphism	reject=COVERAGE_EVENNESS_SKEW,FREQUENCY_CUTOFF	side_1_annotate_key=gene	side_1_continuation=0	side_1_coverage=1.21	side_1_overlap=19	side_1_possible_overlap_registers=240	side_1_read_count=103	side_1_redundant=0	side_2_annotate_key=gene	side_2_continuation=0	side_2_coverage=0.58	side_2_overlap=0	side_2_possible_overlap_registers=221	side_2_read_count=45	side_2_redundant=0	total_non_overlap_reads=8
JC	210	.	CP009273	2811027	-1	CP009273	2811575	1	0	alignment_overlap=21	coverage_minus=3	coverage_plus=4	flanking_left=251	flanking_right=251	frequency=1.625e-01	junction_possible_overlap_registers=219	key=CP009273__2811027__-1__CP009273__2811554__1__21____251__251__0__0	max_left=198	max_left_minus=198	max_left_plus=53	max_min_left=40	max_min_left_minus=0	max_min_left_plus=40	max_min_right=42	max_min_right_minus=39	max_min_right_plus=42	max_pos_hash_score=438	max_right=114	max_right_minus=39	max_right_plus=114	neg_log10_pos_hash_p_value=5.7	new_junction_coverage=0.17	new_junction_read_count=13	polymorphism_frequency=1.625e-01	pos_hash_score=7	prediction=polymorphism	reject=COVERAGE_EVENNESS_SKEW,FREQUENCY_CUTOFF	side_1_annotate_key=gene	side_1_continuation=0	side_1_coverage=1.21	side_1_overlap=21	side_1_possible_overlap_registers=240	side_1_read_count=103	side_1_redundant=0	side_2_annotate_key=gene	side_2_continuation=0	side_2_coverage=0.52	side_2_overlap=0	side_2_possible_overlap_registers=219	side_2_read_count=40	side_2_redundant=0	total_non_overlap_reads=7
JC	211	.	CP009273	2811027	-1	CP009273	2811850	1	0	alignment_overlap=19	coverage_minus=3	coverage_plus=6	flanking_left=251	flanking_right=251	frequency=1.182e-01	junction_possible_overlap_registers=221	key=CP009273__2811027__-1__CP009273__2811831__1__19____251__251__0__0	max_left=200	max_left_minus=200	max_left_plus=55	max_min_left=2	max_min_left_minus=0	max_min_left_plus=2	max_min_right=42	max_min_right_minus=39	max_min_right_plus=42	max_pos_hash_score=442	max_right=225	max_right_minus=39	max_right_plus=225	neg_log10_pos_hash_p_value=5.0	new_junction_coverage=0.19	new_junction_read_count=15	polymorphism_frequency=1.182e-01	pos_hash_score=9	prediction=polymorphism	reject=COVERAGE_EVENNESS_SKEW,FREQUENCY_CUTOFF	side_1_annotate_key=gene	side_1_continuation=0	side_1_coverage=1.21	side_1_overlap=19	side_1_possible_overlap_registers=240	side_1_read_count=103	side_1_redundant=0	side_2_annotate_key=gene	side_2_continuation=0	side_2_coverage=1.65	side_2_overlap=0	side_2_possible_overlap_registers=221	side_2_read_count=129	side_2_redundant=0	total_non_overlap_reads=9
JC	212	.	CP009273	2817294	-1	CP009273	2818225	1	0	alignment_overlap=12	coverage_minus=4	coverage_plus=5	flanking_left=251	flanking_right=251	frequency=9.659e-02	junction_possible_overlap_registers=228	key=CP009273__2817294__-1__CP009273__2818213__1__12____251__251__0__0	max_left=185	max_left_minus=108	max_left_plus=185	max_min_left=70	max_min_left_minus=0	max_min_left_plus=70	max_min_right=54	max_min_right_minus=41	max_min_right_plus=54	max_pos_hash_score=456	max_right=169	max_right_minus=41	max_right_plus=169	neg_log10_pos_hash_p_value=5.5	new_junction_coverage=0.11	new_junction_read_count=9	polymorphism_frequency=9.659e-02	pos_hash_score=8	prediction=polymorphism	reject=COVERAGE_EVENNESS_SKEW,FREQUENCY_CUTOFF	side_1_annotate_key=gene	side_1_continuation=0	side_1_coverage=1.10	side_1_overlap=12	side_1_possible_overlap_registers=240	side_1_read_count=93	side_1_redundant=0	side_2_annotate_key=gene	side_2_continuation=0	side_2_coverage=0.99	side_2_overlap=0	side_2_possible_overlap_registers=228	side_2_read_count=80	side_2_redundant=0	total_non_overlap_reads=9
JC	213	.	CP009273	2831952	-1	CP009273	2832910	1	0	alignment_overlap=8	coverage_minus=3	coverage_plus=0	flanking_left=251	flanking_right=251	frequency=3.630e-02	junction_possible_overlap_registers=232	key=CP009273__2831952__-1__CP009273__2832902__1__8____251__251__0__0	max_left=175	max_left_minus=175	max_left_plus=0	max_min_left=65	max_min_left_minus=65	max_min_left_plus=0	max_min_right=68	max_min_right_minus=68	max_min_right_plus=0	max_pos_hash_score=464	max_right=81	max_right_minus=81	max_right_plus=0	neg_log10_pos_hash_p_value=7.9	new_junction_coverage=0.04	new_junction_read_count=3	polymorphism_frequency=3.630e-02	pos_hash_score=3	prediction=polymorphism	reject=COVERAGE_EVENNESS_SKEW,FREQUENCY_CUTOFF	side_1_annotate_key=gene	side_1_continuation=0	side_1_coverage=0.97	side_1_overlap=8	side_1_possible_overlap_registers=240	side_1_read_count=82	side_1_redundant=0	side_2_annotate_key=gene	side_2_continuation=0	side_2_coverage=0.98	side_2_overlap=0	side_2_possible_overlap_registers=232	side_2_read_count=80	side_2_redundant=0	total_non_overlap_reads=3
JC	214	.	CP009273	2897398	-1	CP009273	2897765	1	0	alignment_overlap=26	coverage_minus=7	coverage_plus=3	flanking_left=251	flanking_right=251	frequency=1.115e-01	junction_possible_overlap_registers=214	key=CP009273__2897398__-1__CP009273__2897739__1__26____251__251__0__0	max_left=219	max_left_minus=219	max_left_plus=21	max_min_left=13	max_min_left_minus=5	max_min_left_plus=13	max_min_right=42	max_min_right_minus=42	max_min_right_plus=21	max_pos_hash_score=428	max_right=144	max_right_minus=42	max_right_plus=144	neg_log10_pos_hash_p_value=4.6	new_junction_coverage=0.16	new_junction_read_count=12	polymorphism_frequency=1.115e-01	pos_hash_score=10	prediction=polymorphism	reject=COVERAGE_EVENNESS_SKEW,FREQUENCY_CUTOFF	side_1_annotate_key=gene	side_1_continuation=0	side_1_coverage=1.29	side_1_overlap=26	side_1_possible_overlap_registers=240	side_1_read_count=109	side_1_redundant=0	side_2_annotate_key=gene	side_2_continuation=0	side_2_coverage=1.24	side_2_overlap=0	side_2_possible_overlap_registers=214	side_2_read_count=94	side_2_redundant=0	total_non_overlap_reads=10
JC	215	.	CP009273	2912684	-1	CP009273	2914049	1	0	alignment_overlap=8	coverage_minus=4	coverage_plus=4	flanking_left=251	flanking_right=251	frequency=7.697e-02	junction_possible_overlap_registers=232	key=CP009273__2912684__-1__CP009273__2914041__1__8____251__251__0__0	max_left=91	max_left_minus=91	max_left_plus=43	max_min_left=91	max_min_left_minus=91	max_min_left_plus=43	max_min_right=0	max_min_right_minus=0	max_min_right_plus=0	max_pos_hash_score=464	max_right=198	max_right_minus=152	max_right_plus=198	neg_log10_pos_hash_p_value=5.6	new_junction_coverage=0.10	new_junction_read_count=8	polymorphism_frequency=7.697e-02	pos_hash_score=8	prediction=polymorphism	reject=COVERAGE_EVENNESS_SKEW,FREQUENCY_CUTOFF	side_1_annotate_key=gene	side_1_continuation=0	side_1_coverage=1.11	side_1_overlap=8	side_1_possible_overlap_registers=240	side_1_read_count=94	side_1_redundant=0	side_2_annotate_key=gene	side_2_continuation=0	side_2_coverage=1.23	side_2_overlap=0	side_2_possible_overlap_registers=232	side_2_read_count=101	side_2_redundant=0	total_non_overlap_reads=8
JC	216	.	CP009273	2946575	-1	CP009273	2947378	1	0	alignment_overlap=4	coverage_minus=1	coverage_plus=2	flanking_left=251	flanking_right=251	frequency=4.061e-02	junction_possible_overlap_registers=236	key=CP009273__2946575__-1__CP009273__2947374__1__4____251__251__0__0	max_left=181	max_left_minus=181	max_left_plus=139	max_min_left=0	max_min_left_minus=0	max_min_left_plus=0	max_min_right=108	max_min_right_minus=66	max_min_right_plus=108	max_pos_hash_score=472	max_right=108	max_right_minus=66	max_right_plus=108	neg_log10_pos_hash_p_value=8.0	new_junction_coverage=0.04	new_junction_read_count=3	polymorphism_frequency=4.061e-02	pos_hash_score=3	prediction=polymorphism	reject=COVERAGE_EVENNESS_SKEW,FREQUENCY_CUTOFF	side_1_annotate_key=gene	side_1_continuation=0	side_1_coverage=0.88	side_1_overlap=4	side_1_possible_overlap_registers=240	side_1_read_count=75	side_1_redundant=0	side_2_annotate_key=gene	side_2_continuation=0	side_2_coverage=0.82	side_2_overlap=0	side_2_possible_overlap_registers=236	side_2_read_count=68	side_2_redundant=0	total_non_overlap_reads=3
JC	217	.	CP009273	2954058	-1	CP009273	2955355	1	0	alignment_overlap=11	coverage_minus=2	coverage_plus=2	flanking_left=251	flanking_right=251	frequency=4.816e-02	junction_possible_overlap_registers=229	key=CP009273__2954058__-1__CP009273__2955344__1__11____251__251__0__0	max_left=167	max_left_minus=167	max_left_plus=125	max_min_left=61	max_min_left_minus=0	max_min_left_plus=61	max_min_right=115	max_min_right_minus=51	max_min_right_plus=115	max_pos_hash_score=458	max_right=115	max_right_minus=51	max_right_plus=115	neg_log10_pos_hash_p_value=7.3	new_junction_coverage=0.05	new_junction_read_count=4	polymorphism_frequency=4.816e-02	pos_hash_score=4	prediction=polymorphism	reject=COVERAGE_EVENNESS_SKEW,FREQUENCY_CUTOFF	side_1_annotate_key=gene	side_1_continuation=0	side_1_coverage=1.00	side_1_overlap=11	side_1_possible_overlap_registers=240	side_1_read_count=85	side_1_redundant=0	side_2_annotate_key=gene	side_2_continuation=0	side_2_coverage=0.95	side_2_overlap=0	side_2_possible_overlap_registers=229	side_2_read_count=77	side_2_redundant=0	total_non_overlap_reads=4
JC	218	.	CP009273	2995467	-1	CP009273	2996836	1	0	alignment_overlap=9	coverage_minus=3	coverage_plus=4	flanking_left=251	flanking_right=251	frequency=8.234e-02	junction_possible_overlap_registers=231	key=CP009273__2995467__-1__CP009273__2996827__1__9____251__251__0__0	max_left=178	max_left_minus=178	max_left_plus=113	max_min_left=52	max_min_left_minus=52	max_min_left_plus=52	max_min_right=54	max_min_right_minus=45	max_min_right_plus=54	max_pos_hash_score=462	max_right=235	max_right_minus=55	max_right_plus=235	neg_log10_pos_hash_p_value=6.8	new_junction_coverage=0.10	new_junction_read_count=8	polymorphism_frequency=8.234e-02	pos_hash_score=5	prediction=polymorphism	reject=COVERAGE_EVENNESS_SKEW,FREQUENCY_CUTOFF	side_1_annotate_key=gene	side_1_continuation=0	side_1_coverage=1.16	side_1_overlap=9	side_1_possible_overlap_registers=240	side_1_read_count=98	side_1_redundant=0	side_2_annotate_key=gene	side_2_continuation=0	side_2_coverage=1.03	side_2_overlap=0	side_2_possible_overlap_registers=231	side_2_read_count=84	side_2_redundant=0	total_non_overlap_reads=7
JC	219	.	CP009273	3015940	-1	CP009273	3016528	1	0	alignment_overlap=9	coverage_minus=2	coverage_plus=3	flanking_left=251	flanking_right=251	frequency=5.695e-02	junction_possible_overlap_registers=231	key=CP009273__3015940__-1__CP009273__3016519__1__9____251__251__0__0	max_left=129	max_left_minus=129	max_left_plus=95	max_min_left=95	max_min_left_minus=0	max_min_left_plus=95	max_min_right=113	max_min_right_minus=113	max_min_right_plus=44	max_pos_hash_score=462	max_right=153	max_right_minus=113	max_right_plus=153	neg_log10_pos_hash_p_value=6.8	new_junction_coverage=0.06	new_junction_read_count=5	polymorphism_frequency=5.695e-02	pos_hash_score=5	prediction=polymorphism	reject=COVERAGE_EVENNESS_SKEW,FREQUENCY_CUTOFF	side_1_annotate_key=gene	side_1_continuation=0	side_1_coverage=1.07	side_1_overlap=9	side_1_possible_overlap_registers=240	side_1_read_count=91	side_1_redundant=0	side_2_annotate_key=gene	side_2_continuation=0	side_2_coverage=0.96	side_2_overlap=0	side_2_possible_overlap_registers=231	side_2_read_count=78	side_2_redundant=0	total_non_overlap_reads=5
JC	220	.	CP009273	3066710	-1	CP009273	3067899	1	0	alignment_overlap=9	coverage_minus=2	coverage_plus=2	flanking_left=251	flanking_right=251	frequency=3.997e-02	junction_possible_overlap_registers=231	key=CP009273__3066710__-1__CP009273__3067890__1__9____251__251__0__0	max_left=233	max_left_minus=233	max_left_plus=163	max_min_left=0	max_min_left_minus=0	max_min_left_plus=0	max_min_right=121	max_min_right_minus=71	max_min_right_plus=121	max_pos_hash_score=462	max_right=121	max_right_minus=71	max_right_plus=121	neg_log10_pos_hash_p_value=7.3	new_junction_coverage=0.05	new_junction_read_count=4	polymorphism_frequency=3.997e-02	pos_hash_score=4	prediction=polymorphism	reject=COVERAGE_EVENNESS_SKEW,FREQUENCY_CUTOFF	side_1_annotate_key=gene	side_1_continuation=0	side_1_coverage=1.21	side_1_overlap=9	side_1_possible_overlap_registers=240	side_1_read_count=103	side_1_redundant=0	side_2_annotate_key=gene	side_2_continuation=0	side_2_coverage=1.14	side_2_overlap=0	side_2_possible_overlap_registers=231	side_2_read_count=93	side_2_redundant=0	total_non_overlap_reads=4
JC	221	.	CP009273	3077015	-1	CP009273	3078188	1	0	alignment_overlap=10	coverage_minus=2	coverage_plus=2	flanking_left=251	flanking_right=251	frequency=4.018e-02	junction_possible_overlap_registers=230	key=CP009273__3077015__-1__CP009273__3078178__1__10____251__251__0__0	max_left=151	max_left_minus=148	max_left_plus=151	max_min_left=88	max_min_left_minus=88	max_min_left_plus=88	max_min_right=92	max_min_right_minus=92	max_min_right_plus=70	max_pos_hash_score=460	max_right=103	max_right_minus=103	max_right_plus=103	neg_log10_pos_hash_p_value=7.3	new_junction_coverage=0.05	new_junction_read_count=4	polymorphism_frequency=4.018e-02	pos_hash_score=4	prediction=polymorphism	reject=COVERAGE_EVENNESS_SKEW,FREQUENCY_CUTOFF	side_1_annotate_key=gene	side_1_continuation=0	side_1_coverage=0.83	side_1_overlap=10	side_1_possible_overlap_registers=240	side_1_read_count=70	side_1_redundant=0	side_2_annotate_key=gene	side_2_continuation=0	side_2_coverage=1.53	side_2_overlap=0	side_2_possible_overlap_registers=230	side_2_read_count=124	side_2_redundant=0	total_non_overlap_reads=4
JC	222	.	CP009273	3095769	-1	CP009273	3096548	1	0	alignment_overlap=13	coverage_minus=2	coverage_plus=2	flanking_left=251	flanking_right=251	frequency=5.472e-02	junction_possible_overlap_registers=227	key=CP009273__3095769__-1__CP009273__3096535__1__13____251__251__0__0	max_left=181	max_left_minus=181	max_left_plus=165	max_min_left=99	max_min_left_minus=99	max_min_left_plus=0	max_min_right=73	max_min_right_minus=15	max_min_right_plus=73	max_pos_hash_score=454	max_right=109	max_right_minus=109	max_right_plus=73	neg_log10_pos_hash_p_value=7.2	new_junction_coverage=0.05	new_junction_read_count=4	polymorphism_frequency=5.472e-02	pos_hash_score=4	prediction=polymorphism	reject=COVERAGE_EVENNESS_SKEW,FREQUENCY_CUTOFF	side_1_annotate_key=gene	side_1_continuation=0	side_1_coverage=0.83	side_1_overlap=13	side_1_possible_overlap_registers=240	side_1_read_count=70	side_1_redundant=0	side_2_annotate_key=gene	side_2_continuation=0	side_2_coverage=0.90	side_2_overlap=0	side_2_possible_overlap_registers=227	side_2_read_count=72	side_2_redundant=0	total_non_overlap_reads=4
JC	223	.	CP009273	3135452	-1	CP009273	3136511	1	0	alignment_overlap=10	coverage_minus=4	coverage_plus=1	flanking_left=251	flanking_right=251	frequency=5.455e-02	junction_possible_overlap_registers=230	key=CP009273__3135452__-1__CP009273__3136501__1__10____251__251__0__0	max_left=141	max_left_minus=141	max_left_plus=46	max_min_left=0	max_min_left_minus=0	max_min_left_plus=0	max_min_right=100	max_min_right_minus=100	max_min_right_plus=35	max_pos_hash_score=460	max_right=100	max_right_minus=100	max_right_plus=35	neg_log10_pos_hash_p_value=6.8	new_junction_coverage=0.06	new_junction_read_count=5	polymorphism_frequency=5.455e-02	pos_hash_score=5	prediction=polymorphism	reject=COVERAGE_EVENNESS_SKEW,FREQUENCY_CUTOFF	side_1_annotate_key=gene	side_1_continuation=0	side_1_coverage=1.04	side_1_overlap=10	side_1_possible_overlap_registers=240	side_1_read_count=88	side_1_redundant=0	side_2_annotate_key=gene	side_2_continuation=0	side_2_coverage=1.09	side_2_overlap=0	side_2_possible_overlap_registers=230	side_2_read_count=89	side_2_redundant=0	total_non_overlap_reads=5
JC	224	.	CP009273	3217558	-1	CP009273	3218615	1	0	alignment_overlap=10	coverage_minus=3	coverage_plus=3	flanking_left=251	flanking_right=251	frequency=5.772e-02	junction_possible_overlap_registers=230	key=CP009273__3217558__-1__CP009273__3218605__1__10____251__251__0__0	max_left=123	max_left_minus=122	max_left_plus=123	max_min_left=23	max_min_left_minus=23	max_min_left_plus=23	max_min_right=103	max_min_right_minus=103	max_min_right_plus=103	max_pos_hash_score=460	max_right=103	max_right_minus=103	max_right_plus=103	neg_log10_pos_hash_p_value=6.3	new_junction_coverage=0.07	new_junction_read_count=6	polymorphism_frequency=5.772e-02	pos_hash_score=6	prediction=polymorphism	reject=COVERAGE_EVENNESS_SKEW,FREQUENCY_CUTOFF	side_1_annotate_key=gene	side_1_continuation=0	side_1_coverage=1.44	side_1_overlap=10	side_1_possible_overlap_registers=240	side_1_read_count=122	side_1_redundant=0	side_2_annotate_key=gene	side_2_continuation=0	side_2_coverage=0.97	side_2_overlap=0	side_2_possible_overlap_registers=230	side_2_read_count=79	side_2_redundant=0	total_non_overlap_reads=6
JC	225	.	CP009273	3217703	-1	CP009273	3218532	1	0	alignment_overlap=14	coverage_minus=5	coverage_plus=1	flanking_left=251	flanking_right=251	frequency=6.173e-02	junction_possible_overlap_registers=226	key=CP009273__3217703__-1__CP009273__3218518__1__14____251__251__0__0	max_left=106	max_left_minus=106	max_left_plus=104	max_min_left=81	max_min_left_minus=81	max_min_left_plus=0	max_min_right=17	max_min_right_minus=17	max_min_right_plus=16	max_pos_hash_score=452	max_right=162	max_right_minus=162	max_right_plus=16	neg_log10_pos_hash_p_value=6.2	new_junction_coverage=0.08	new_junction_read_count=6	polymorphism_frequency=6.173e-02	pos_hash_score=6	prediction=polymorphism	reject=COVERAGE_EVENNESS_SKEW,FREQUENCY_CUTOFF	side_1_annotate_key=gene	side_1_continuation=0	side_1_coverage=1.33	side_1_overlap=14	side_1_possible_overlap_registers=240	side_1_read_count=113	side_1_redundant=0	side_2_annotate_key=gene	side_2_continuation=0	side_2_coverage=0.95	side_2_overlap=0	side_2_possible_overlap_registers=226	side_2_read_count=76	side_2_redundant=0	total_non_overlap_reads=6
JC	226	.	CP009273	3249255	-1	CP009273	3250275	1	0	alignment_overlap=12	coverage_minus=2	coverage_plus=5	flanking_left=251	flanking_right=251	frequency=1.144e-01	junction_possible_overlap_registers=228	key=CP009273__3249255__-1__CP009273__3250263__1__12____251__251__0__0	max_left=150	max_left_minus=132	max_left_plus=150	max_min_left=91	max_min_left_minus=0	max_min_left_plus=91	max_min_right=89	max_min_right_minus=8	max_min_right_plus=89	max_pos_hash_score=456	max_right=180	max_right_minus=8	max_right_plus=180	neg_log10_pos_hash_p_value=5.9	new_junction_coverage=0.10	new_junction_read_count=8	polymorphism_frequency=1.144e-01	pos_hash_score=7	prediction=polymorphism	reject=COVERAGE_EVENNESS_SKEW,FREQUENCY_CUTOFF	side_1_annotate_key=gene	side_1_continuation=0	side_1_coverage=0.74	side_1_overlap=12	side_1_possible_overlap_registers=240	side_1_read_count=63	side_1_redundant=0	side_2_annotate_key=gene	side_2_continuation=0	side_2_coverage=0.79	side_2_overlap=0	side_2_possible_overlap_registers=228	side_2_read_count=64	side_2_redundant=0	total_non_overlap_reads=7
JC	227	.	CP009273	3249773	-1	CP009273	3250794	1	0	alignment_overlap=11	coverage_minus=4	coverage_plus=3	flanking_left=251	flanking_right=251	frequency=1.004e-01	junction_possible_overlap_registers=229	key=CP009273__3249773__-1__CP009273__3250783__1__11____251__251__0__0	max_left=187	max_left_minus=187	max_left_plus=187	max_min_left=67	max_min_left_minus=67	max_min_left_plus=0	max_min_right=70	max_min_right_minus=70	max_min_right_plus=70	max_pos_hash_score=458	max_right=106	max_right_minus=106	max_right_plus=70	neg_log10_pos_hash_p_value=6.8	new_junction_coverage=0.09	new_junction_read_count=7	polymorphism_frequency=1.004e-01	pos_hash_score=5	prediction=polymorphism	reject=COVERAGE_EVENNESS_SKEW,FREQUENCY_CUTOFF	side_1_annotate_key=gene	side_1_continuation=0	side_1_coverage=0.66	side_1_overlap=11	side_1_possible_overlap_registers=240	side_1_read_count=56	side_1_redundant=0	side_2_annotate_key=gene	side_2_continuation=0	side_2_coverage=0.89	side_2_overlap=0	side_2_possible_overlap_registers=229	side_2_read_count=72	side_2_redundant=0	total_non_overlap_reads=7
JC	228	.	CP009273	3265893	-1	CP009273	3267207	1	0	alignment_overlap=9	coverage_minus=3	coverage_plus=3	flanking_left=251	flanking_right=251	frequency=6.411e-02	junction_possible_overlap_registers=231	key=CP009273__3265893__-1__CP009273__3267198__1__9____251__251__0__0	max_left=125	max_left_minus=125	max_left_plus=125	max_min_left=42	max_min_left_minus=42	max_min_left_plus=41	max_min_right=83	max_min_right_minus=83	max_min_right_plus=83	max_pos_hash_score=462	max_right=180	max_right_minus=180	max_right_plus=180	neg_log10_pos_hash_p_value=6.3	new_junction_coverage=0.07	new_junction_read_count=6	polymorphism_frequency=6.411e-02	pos_hash_score=6	prediction=polymorphism	reject=COVERAGE_EVENNESS_SKEW,FREQUENCY_CUTOFF	side_1_annotate_key=gene	side_1_continuation=0	side_1_coverage=1.20	side_1_overlap=9	side_1_possible_overlap_registers=240	side_1_read_count=102	side_1_redundant=0	side_2_annotate_key=gene	side_2_continuation=0	side_2_coverage=0.94	side_2_overlap=0	side_2_possible_overlap_registers=231	side_2_read_count=77	side_2_redundant=0	total_non_overlap_reads=6
JC	229	.	CP009273	3289044	-1	CP009273	3290049	1	0	alignment_overlap=9	coverage_minus=5	coverage_plus=3	flanking_left=251	flanking_right=251	frequency=7.853e-02	junction_possible_overlap_registers=231	key=CP009273__3289044__-1__CP009273__3290040__1__9____251__251__0__0	max_left=150	max_left_minus=137	max_left_plus=150	max_min_left=20	max_min_left_minus=0	max_min_left_plus=20	max_min_right=46	max_min_right_minus=46	max_min_right_plus=46	max_pos_hash_score=462	max_right=46	max_right_minus=46	max_right_plus=46	neg_log10_pos_hash_p_value=5.9	new_junction_coverage=0.11	new_junction_read_count=9	polymorphism_frequency=7.853e-02	pos_hash_score=7	prediction=polymorphism	reject=COVERAGE_EVENNESS_SKEW,FREQUENCY_CUTOFF	side_1_annotate_key=gene	side_1_continuation=0	side_1_coverage=1.19	side_1_overlap=9	side_1_possible_overlap_registers=240	side_1_read_count=101	side_1_redundant=0	side_2_annotate_key=gene	side_2_continuation=0	side_2_coverage=1.40	side_2_overlap=0	side_2_possible_overlap_registers=231	side_2_read_count=114	side_2_redundant=0	total_non_overlap_reads=8
JC	230	.	CP009273	3365421	-1	CP009273	3366298	1	0	alignment_overlap=9	coverage_minus=2	coverage_plus=2	flanking_left=251	flanking_right=251	frequency=5.426e-02	junction_possible_overlap_registers=231	key=CP009273__3365421__-1__CP009273__3366289__1__9____251__251__0__0	max_left=131	max_left_minus=131	max_left_plus=81	max_min_left=8	max_min_left_minus=0	max_min_left_plus=8	max_min_right=111	max_min_right_minus=111	max_min_right_plus=26	max_pos_hash_score=462	max_right=234	max_right_minus=111	max_right_plus=234	neg_log10_pos_hash_p_value=7.3	new_junction_coverage=0.05	new_junction_read_count=4	polymorphism_frequency=5.426e-02	pos_hash_score=4	prediction=polymorphism	reject=COVERAGE_EVENNESS_SKEW,FREQUENCY_CUTOFF	side_1_annotate_key=gene	side_1_continuation=0	side_1_coverage=0.50	side_1_overlap=9	side_1_possible_overlap_registers=240	side_1_read_count=42	side_1_redundant=0	side_2_annotate_key=gene	side_2_continuation=0	side_2_coverage=1.21	side_2_overlap=0	side_2_possible_overlap_registers=231	side_2_read_count=99	side_2_redundant=0	total_non_overlap_reads=4
JC	231	.	CP009273	3367261	-1	CP009273	3368518	1	0	alignment_overlap=8	coverage_minus=2	coverage_plus=2	flanking_left=251	flanking_right=251	frequency=4.669e-02	junction_possible_overlap_registers=232	key=CP009273__3367261__-1__CP009273__3368510__1__8____251__251__0__0	max_left=73	max_left_minus=55	max_left_plus=73	max_min_left=73	max_min_left_minus=36	max_min_left_plus=73	max_min_right=41	max_min_right_minus=41	max_min_right_plus=41	max_pos_hash_score=464	max_right=83	max_right_minus=70	max_right_plus=83	neg_log10_pos_hash_p_value=7.3	new_junction_coverage=0.05	new_junction_read_count=4	polymorphism_frequency=4.669e-02	pos_hash_score=4	prediction=polymorphism	reject=COVERAGE_EVENNESS_SKEW,FREQUENCY_CUTOFF	side_1_annotate_key=gene	side_1_continuation=0	side_1_coverage=0.94	side_1_overlap=8	side_1_possible_overlap_registers=240	side_1_read_count=80	side_1_redundant=0	side_2_annotate_key=gene	side_2_continuation=0	side_2_coverage=1.05	side_2_overlap=0	side_2_possible_overlap_registers=232	side_2_read_count=86	side_2_redundant=0	total_non_overlap_reads=4
JC	232	.	CP009273	3414339	-1	CP009273	3415704	1	0	alignment_overlap=8	coverage_minus=3	coverage_plus=4	flanking_left=251	flanking_right=251	frequency=6.957e-02	junction_possible_overlap_registers=232	key=CP009273__3414339__-1__CP009273__3415696__1__8____251__251__0__0	max_left=126	max_left_minus=126	max_left_plus=123	max_min_left=6	max_min_left_minus=0	max_min_left_plus=6	max_min_right=94	max_min_right_minus=88	max_min_right_plus=94	max_pos_hash_score=464	max_right=104	max_right_minus=88	max_right_plus=104	neg_log10_pos_hash_p_value=6.0	new_junction_coverage=0.09	new_junction_read_count=7	polymorphism_frequency=6.957e-02	pos_hash_score=7	prediction=polymorphism	reject=COVERAGE_EVENNESS_SKEW,FREQUENCY_CUTOFF	side_1_annotate_key=gene	side_1_continuation=0	side_1_coverage=0.98	side_1_overlap=8	side_1_possible_overlap_registers=240	side_1_read_count=83	side_1_redundant=0	side_2_annotate_key=gene	side_2_continuation=0	side_2_coverage=1.30	side_2_overlap=0	side_2_possible_overlap_registers=232	side_2_read_count=107	side_2_redundant=0	total_non_overlap_reads=7
JC	233	.	CP009273	3416618	1	CP009273	4161677	1	-11	alignment_overlap=-11	coverage_minus=1	coverage_plus=4	flanking_left=251	flanking_right=251	frequency=1.302e-01	junction_possible_overlap_registers=229	key=CP009273__3416618__1__CP009273__4161677__1__-11__GAATTAATTCC__251__251__0__0	max_left=55	max_left_minus=55	max_left_plus=52	max_min_left=52	max_min_left_minus=0	max_min_left_plus=52	max_min_right=23	max_min_right_minus=23	max_min_right_plus=0	max_pos_hash_score=458	max_right=88	max_right_minus=23	max_right_plus=88	neg_log10_pos_hash_p_value=6.8	new_junction_coverage=0.09	new_junction_read_count=7	polymorphism_frequency=1.302e-01	pos_hash_score=5	prediction=polymorphism	reject=COVERAGE_EVENNESS_SKEW,FREQUENCY_CUTOFF	side_1_annotate_key=gene	side_1_continuation=0	side_1_coverage=0.53	side_1_overlap=0	side_1_possible_overlap_registers=240	side_1_read_count=45	side_1_redundant=0	side_2_annotate_key=gene	side_2_continuation=0	side_2_coverage=0.62	side_2_overlap=0	side_2_possible_overlap_registers=240	side_2_read_count=53	side_2_redundant=0	total_non_overlap_reads=5	unique_read_sequence=GAATTAATTCC
JC	234	.	CP009273	3461529	-1	CP009273	3463012	1	0	alignment_overlap=12	coverage_minus=5	coverage_plus=4	flanking_left=251	flanking_right=251	frequency=8.337e-02	junction_possible_overlap_registers=228	key=CP009273__3461529__-1__CP009273__3463000__1__12____251__251__0__0	max_left=137	max_left_minus=137	max_left_plus=137	max_min_left=84	max_min_left_minus=84	max_min_left_plus=83	max_min_right=104	max_min_right_minus=104	max_min_right_plus=101	max_pos_hash_score=456	max_right=209	max_right_minus=155	max_right_plus=209	neg_log10_pos_hash_p_value=5.5	new_junction_coverage=0.11	new_junction_read_count=9	polymorphism_frequency=8.337e-02	pos_hash_score=8	prediction=polymorphism	reject=COVERAGE_EVENNESS_SKEW,FREQUENCY_CUTOFF	side_1_annotate_key=gene	side_1_continuation=0	side_1_coverage=1.20	side_1_overlap=12	side_1_possible_overlap_registers=240	side_1_read_count=102	side_1_redundant=0	side_2_annotate_key=gene	side_2_continuation=0	side_2_coverage=1.25	side_2_overlap=0	side_2_possible_overlap_registers=228	side_2_read_count=101	side_2_redundant=0	total_non_overlap_reads=9
JC	235	.	CP009273	3462132	-1	CP009273	3463069	1	0	alignment_overlap=12	coverage_minus=5	coverage_plus=5	flanking_left=251	flanking_right=251	frequency=1.042e-01	junction_possible_overlap_registers=228	key=CP009273__3462132__-1__CP009273__3463057__1__12____251__251__0__0	max_left=215	max_left_minus=215	max_left_plus=48	max_min_left=99	max_min_left_minus=99	max_min_left_plus=48	max_min_right=54	max_min_right_minus=54	max_min_right_plus=0	max_pos_hash_score=456	max_right=152	max_right_minus=152	max_right_plus=152	neg_log10_pos_hash_p_value=5.2	new_junction_coverage=0.12	new_junction_read_count=10	polymorphism_frequency=1.042e-01	pos_hash_score=9	prediction=polymorphism	reject=COVERAGE_EVENNESS_SKEW,FREQUENCY_CUTOFF	side_1_annotate_key=gene	side_1_continuation=0	side_1_coverage=0.98	side_1_overlap=12	side_1_possible_overlap_registers=240	side_1_read_count=83	side_1_redundant=0	side_2_annotate_key=gene	side_2_continuation=0	side_2_coverage=1.15	side_2_overlap=0	side_2_possible_overlap_registers=228	side_2_read_count=93	side_2_redundant=0	total_non_overlap_reads=10
JC	236	.	CP009273	3497751	-1	CP009273	3498972	1	0	alignment_overlap=9	coverage_minus=2	coverage_plus=2	flanking_left=251	flanking_right=251	frequency=4.870e-02	junction_possible_overlap_registers=231	key=CP009273__3497751__-1__CP009273__3498963__1__9____251__251__0__0	max_left=113	max_left_minus=113	max_left_plus=112	max_min_left=4	max_min_left_minus=0	max_min_left_plus=4	max_min_right=94	max_min_right_minus=93	max_min_right_plus=94	max_pos_hash_score=462	max_right=94	max_right_minus=93	max_right_plus=94	neg_log10_pos_hash_p_value=7.3	new_junction_coverage=0.05	new_junction_read_count=4	polymorphism_frequency=4.870e-02	pos_hash_score=4	prediction=polymorphism	reject=COVERAGE_EVENNESS_SKEW,FREQUENCY_CUTOFF	side_1_annotate_key=gene	side_1_continuation=0	side_1_coverage=1.17	side_1_overlap=9	side_1_possible_overlap_registers=240	side_1_read_count=99	side_1_redundant=0	side_2_annotate_key=gene	side_2_continuation=0	side_2_coverage=0.75	side_2_overlap=0	side_2_possible_overlap_registers=231	side_2_read_count=61	side_2_redundant=0	total_non_overlap_reads=4
JC	237	.	CP009273	3534189	-1	CP009273	3535075	1	0	alignment_overlap=10	coverage_minus=2	coverage_plus=2	flanking_left=251	flanking_right=251	frequency=3.721e-02	junction_possible_overlap_registers=230	key=CP009273__3534189__-1__CP009273__3535065__1__10____251__251__0__0	max_left=125	max_left_minus=125	max_left_plus=125	max_min_left=0	max_min_left_minus=0	max_min_left_plus=0	max_min_right=83	max_min_right_minus=72	max_min_right_plus=83	max_pos_hash_score=460	max_right=83	max_right_minus=72	max_right_plus=83	neg_log10_pos_hash_p_value=7.3	new_junction_coverage=0.05	new_junction_read_count=4	polymorphism_frequency=3.721e-02	pos_hash_score=4	prediction=polymorphism	reject=COVERAGE_EVENNESS_SKEW,FREQUENCY_CUTOFF	side_1_annotate_key=gene	side_1_continuation=0	side_1_coverage=1.13	side_1_overlap=10	side_1_possible_overlap_registers=240	side_1_read_count=96	side_1_redundant=0	side_2_annotate_key=gene	side_2_continuation=0	side_2_coverage=1.41	side_2_overlap=0	side_2_possible_overlap_registers=230	side_2_read_count=115	side_2_redundant=0	total_non_overlap_reads=4
JC	238	.	CP009273	3544305	-1	CP009273	3545482	1	0	alignment_overlap=10	coverage_minus=3	coverage_plus=2	flanking_left=251	flanking_right=251	frequency=6.281e-02	junction_possible_overlap_registers=230	key=CP009273__3544305__-1__CP009273__3545472__1__10____251__251__0__0	max_left=114	max_left_minus=114	max_left_plus=66	max_min_left=74	max_min_left_minus=74	max_min_left_plus=66	max_min_right=71	max_min_right_minus=71	max_min_right_plus=0	max_pos_hash_score=460	max_right=155	max_right_minus=152	max_right_plus=155	neg_log10_pos_hash_p_value=6.8	new_junction_coverage=0.07	new_junction_read_count=6	polymorphism_frequency=6.281e-02	pos_hash_score=5	prediction=polymorphism	reject=COVERAGE_EVENNESS_SKEW,FREQUENCY_CUTOFF	side_1_annotate_key=gene	side_1_continuation=0	side_1_coverage=1.12	side_1_overlap=10	side_1_possible_overlap_registers=240	side_1_read_count=95	side_1_redundant=0	side_2_annotate_key=gene	side_2_continuation=0	side_2_coverage=1.08	side_2_overlap=0	side_2_possible_overlap_registers=230	side_2_read_count=88	side_2_redundant=0	total_non_overlap_reads=5
JC	239	.	CP009273	3582787	-1	CP009273	3583993	1	0	alignment_overlap=9	coverage_minus=2	coverage_plus=2	flanking_left=251	flanking_right=251	frequency=6.150e-02	junction_possible_overlap_registers=231	key=CP009273__3582787__-1__CP009273__3583984__1__9____251__251__0__0	max_left=99	max_left_minus=99	max_left_plus=54	max_min_left=54	max_min_left_minus=54	max_min_left_plus=54	max_min_right=67	max_min_right_minus=67	max_min_right_plus=0	max_pos_hash_score=462	max_right=83	max_right_minus=83	max_right_plus=83	neg_log10_pos_hash_p_value=7.3	new_junction_coverage=0.05	new_junction_read_count=4	polymorphism_frequency=6.150e-02	pos_hash_score=4	prediction=polymorphism	reject=COVERAGE_EVENNESS_SKEW,FREQUENCY_CUTOFF	side_1_annotate_key=gene	side_1_continuation=0	side_1_coverage=0.60	side_1_overlap=9	side_1_possible_overlap_registers=240	side_1_read_count=51	side_1_redundant=0	side_2_annotate_key=gene	side_2_continuation=0	side_2_coverage=0.89	side_2_overlap=0	side_2_possible_overlap_registers=231	side_2_read_count=73	side_2_redundant=0	total_non_overlap_reads=4
JC	240	.	CP009273	3668983	-1	CP009273	3670015	1	0	alignment_overlap=11	coverage_minus=6	coverage_plus=4	flanking_left=251	flanking_right=251	frequency=1.447e-01	junction_possible_overlap_registers=229	key=CP009273__3668983__-1__CP009273__3670004__1__11____251__251__0__0	max_left=79	max_left_minus=79	max_left_plus=79	max_min_left=64	max_min_left_minus=64	max_min_left_plus=64	max_min_right=63	max_min_right_minus=63	max_min_right_plus=63	max_pos_hash_score=458	max_right=222	max_right_minus=201	max_right_plus=222	neg_log10_pos_hash_p_value=5.5	new_junction_coverage=0.12	new_junction_read_count=10	polymorphism_frequency=1.447e-01	pos_hash_score=8	prediction=polymorphism	reject=COVERAGE_EVENNESS_SKEW,FREQUENCY_CUTOFF	side_1_annotate_key=gene	side_1_continuation=0	side_1_coverage=0.72	side_1_overlap=11	side_1_possible_overlap_registers=240	side_1_read_count=61	side_1_redundant=0	side_2_annotate_key=gene	side_2_continuation=0	side_2_coverage=0.74	side_2_overlap=0	side_2_possible_overlap_registers=229	side_2_read_count=60	side_2_redundant=0	total_non_overlap_reads=10
JC	241	.	CP009273	3831437	-1	CP009273	3832091	1	0	alignment_overlap=12	coverage_minus=3	coverage_plus=2	flanking_left=251	flanking_right=251	frequency=6.709e-02	junction_possible_overlap_registers=228	key=CP009273__3831437__-1__CP009273__3832079__1__12____251__251__0__0	max_left=153	max_left_minus=153	max_left_plus=28	max_min_left=29	max_min_left_minus=29	max_min_left_plus=28	max_min_right=26	max_min_right_minus=26	max_min_right_plus=0	max_pos_hash_score=456	max_right=40	max_right_minus=36	max_right_plus=40	neg_log10_pos_hash_p_value=6.7	new_junction_coverage=0.06	new_junction_read_count=5	polymorphism_frequency=6.709e-02	pos_hash_score=5	prediction=polymorphism	reject=COVERAGE_EVENNESS_SKEW,FREQUENCY_CUTOFF	side_1_annotate_key=gene	side_1_continuation=0	side_1_coverage=0.93	side_1_overlap=12	side_1_possible_overlap_registers=240	side_1_read_count=79	side_1_redundant=0	side_2_annotate_key=gene	side_2_continuation=0	side_2_coverage=0.79	side_2_overlap=0	side_2_possible_overlap_registers=228	side_2_read_count=64	side_2_redundant=0	total_non_overlap_reads=5
JC	242	.	CP009273	3989293	-1	CP009273	3990578	1	0	alignment_overlap=8	coverage_minus=2	coverage_plus=2	flanking_left=251	flanking_right=251	frequency=4.425e-02	junction_possible_overlap_registers=232	key=CP009273__3989293__-1__CP009273__3990570__1__8____251__251__0__0	max_left=94	max_left_minus=94	max_left_plus=63	max_min_left=0	max_min_left_minus=0	max_min_left_plus=0	max_min_right=37	max_min_right_minus=37	max_min_right_plus=37	max_pos_hash_score=464	max_right=37	max_right_minus=37	max_right_plus=37	neg_log10_pos_hash_p_value=7.3	new_junction_coverage=0.05	new_junction_read_count=4	polymorphism_frequency=4.425e-02	pos_hash_score=4	prediction=polymorphism	reject=COVERAGE_EVENNESS_SKEW,FREQUENCY_CUTOFF	side_1_annotate_key=gene	side_1_continuation=0	side_1_coverage=1.13	side_1_overlap=8	side_1_possible_overlap_registers=240	side_1_read_count=96	side_1_redundant=0	side_2_annotate_key=gene	side_2_continuation=0	side_2_coverage=0.98	side_2_overlap=0	side_2_possible_overlap_registers=232	side_2_read_count=80	side_2_redundant=0	total_non_overlap_reads=4
JC	243	.	CP009273	4034161	-1	CP009273	4161677	1	-10	alignment_overlap=-10	coverage_minus=4	coverage_plus=5	flanking_left=251	flanking_right=251	frequency=1.808e-01	junction_possible_overlap_registers=230	key=CP009273__4034161__-1__CP009273__4161677__1__-10__AATTAATTCC__251__251__0__0	max_left=120	max_left_minus=113	max_left_plus=120	max_min_left=113	max_min_left_minus=113	max_min_left_plus=53	max_min_right=27	max_min_right_minus=23	max_min_right_plus=27	max_pos_hash_score=460	max_right=147	max_right_minus=147	max_right_plus=88	neg_log10_pos_hash_p_value=5.2	new_junction_coverage=0.14	new_junction_read_count=11	polymorphism_frequency=1.808e-01	pos_hash_score=9	prediction=polymorphism	reject=COVERAGE_EVENNESS_SKEW,FREQUENCY_CUTOFF	side_1_annotate_key=gene	side_1_continuation=0	side_1_coverage=0.60	side_1_overlap=0	side_1_possible_overlap_registers=240	side_1_read_count=51	side_1_redundant=0	side_2_annotate_key=gene	side_2_continuation=0	side_2_coverage=0.62	side_2_overlap=0	side_2_possible_overlap_registers=240	side_2_read_count=53	side_2_redundant=0	total_non_overlap_reads=9	unique_read_sequence=AATTAATTCC
JC	244	.	CP009273	4041461	-1	CP009273	4042403	1	0	alignment_overlap=9	coverage_minus=2	coverage_plus=2	flanking_left=251	flanking_right=251	frequency=5.442e-02	junction_possible_overlap_registers=231	key=CP009273__4041461__-1__CP009273__4042394__1__9____251__251__0__0	max_left=135	max_left_minus=135	max_left_plus=41	max_min_left=41	max_min_left_minus=39	max_min_left_plus=41	max_min_right=107	max_min_right_minus=107	max_min_right_plus=0	max_pos_hash_score=462	max_right=239	max_right_minus=107	max_right_plus=239	neg_log10_pos_hash_p_value=7.3	new_junction_coverage=0.05	new_junction_read_count=4	polymorphism_frequency=5.442e-02	pos_hash_score=4	prediction=polymorphism	reject=COVERAGE_EVENNESS_SKEW,FREQUENCY_CUTOFF	side_1_annotate_key=gene	side_1_continuation=0	side_1_coverage=0.94	side_1_overlap=9	side_1_possible_overlap_registers=240	side_1_read_count=80	side_1_redundant=0	side_2_annotate_key=gene	side_2_continuation=0	side_2_coverage=0.76	side_2_overlap=0	side_2_possible_overlap_registers=231	side_2_read_count=62	side_2_redundant=0	total_non_overlap_reads=4
JC	245	.	CP009273	4072557	-1	CP009273	4072996	1	0	alignment_overlap=22	coverage_minus=8	coverage_plus=7	flanking_left=251	flanking_right=251	frequency=1.232e-01	junction_possible_overlap_registers=218	key=CP009273__4072557__-1__CP009273__4072974__1__22____251__251__0__0	max_left=216	max_left_minus=216	max_left_plus=138	max_min_left=54	max_min_left_minus=0	max_min_left_plus=54	max_min_right=80	max_min_right_minus=80	max_min_right_plus=59	max_pos_hash_score=436	max_right=223	max_right_minus=80	max_right_plus=223	neg_log10_pos_hash_p_value=3.6	new_junction_coverage=0.22	new_junction_read_count=17	polymorphism_frequency=1.232e-01	pos_hash_score=14	prediction=polymorphism	reject=COVERAGE_EVENNESS_SKEW,FREQUENCY_CUTOFF	side_1_annotate_key=gene	side_1_continuation=0	side_1_coverage=1.43	side_1_overlap=22	side_1_possible_overlap_registers=240	side_1_read_count=121	side_1_redundant=0	side_2_annotate_key=gene	side_2_continuation=0	side_2_coverage=1.71	side_2_overlap=0	side_2_possible_overlap_registers=218	side_2_read_count=132	side_2_redundant=0	total_non_overlap_reads=15
JC	246	.	CP009273	4083385	-1	CP009273	4084504	1	0	alignment_overlap=8	coverage_minus=2	coverage_plus=2	flanking_left=251	flanking_right=251	frequency=6.354e-02	junction_possible_overlap_registers=232	key=CP009273__4083385__-1__CP009273__4084496__1__8____251__251__0__0	max_left=152	max_left_minus=152	max_left_plus=152	max_min_left=90	max_min_left_minus=90	max_min_left_plus=85	max_min_right=78	max_min_right_minus=6	max_min_right_plus=78	max_pos_hash_score=464	max_right=132	max_right_minus=106	max_right_plus=132	neg_log10_pos_hash_p_value=7.3	new_junction_coverage=0.05	new_junction_read_count=4	polymorphism_frequency=6.354e-02	pos_hash_score=4	prediction=polymorphism	reject=COVERAGE_EVENNESS_SKEW,FREQUENCY_CUTOFF	side_1_annotate_key=gene	side_1_continuation=0	side_1_coverage=0.74	side_1_overlap=8	side_1_possible_overlap_registers=240	side_1_read_count=63	side_1_redundant=0	side_2_annotate_key=gene	side_2_continuation=0	side_2_coverage=0.70	side_2_overlap=0	side_2_possible_overlap_registers=232	side_2_read_count=57	side_2_redundant=0	total_non_overlap_reads=4
JC	247	.	CP009273	4096541	-1	CP009273	4097778	1	0	alignment_overlap=9	coverage_minus=3	coverage_plus=3	flanking_left=251	flanking_right=251	frequency=5.753e-02	junction_possible_overlap_registers=231	key=CP009273__4096541__-1__CP009273__4097769__1__9____251__251__0__0	max_left=197	max_left_minus=197	max_left_plus=172	max_min_left=117	max_min_left_minus=0	max_min_left_plus=117	max_min_right=82	max_min_right_minus=82	max_min_right_plus=82	max_pos_hash_score=462	max_right=125	max_right_minus=82	max_right_plus=125	neg_log10_pos_hash_p_value=6.3	new_junction_coverage=0.07	new_junction_read_count=6	polymorphism_frequency=5.753e-02	pos_hash_score=6	prediction=polymorphism	reject=COVERAGE_EVENNESS_SKEW,FREQUENCY_CUTOFF	side_1_annotate_key=gene	side_1_continuation=0	side_1_coverage=0.75	side_1_overlap=9	side_1_possible_overlap_registers=240	side_1_read_count=64	side_1_redundant=0	side_2_annotate_key=gene	side_2_continuation=0	side_2_coverage=1.65	side_2_overlap=0	side_2_possible_overlap_registers=231	side_2_read_count=135	side_2_redundant=0	total_non_overlap_reads=6
JC	248	.	CP009273	4115406	-1	CP009273	4116731	1	0	alignment_overlap=12	coverage_minus=2	coverage_plus=1	flanking_left=251	flanking_right=251	frequency=3.716e-02	junction_possible_overlap_registers=228	key=CP009273__4115406__-1__CP009273__4116719__1__12____251__251__0__0	max_left=53	max_left_minus=53	max_left_plus=37	max_min_left=37	max_min_left_minus=37	max_min_left_plus=37	max_min_right=18	max_min_right_minus=18	max_min_right_plus=0	max_pos_hash_score=456	max_right=61	max_right_minus=61	max_right_plus=61	neg_log10_pos_hash_p_value=7.8	new_junction_coverage=0.04	new_junction_read_count=3	polymorphism_frequency=3.716e-02	pos_hash_score=3	prediction=polymorphism	reject=COVERAGE_EVENNESS_SKEW,FREQUENCY_CUTOFF	side_1_annotate_key=gene	side_1_continuation=0	side_1_coverage=0.84	side_1_overlap=12	side_1_possible_overlap_registers=240	side_1_read_count=71	side_1_redundant=0	side_2_annotate_key=gene	side_2_continuation=0	side_2_coverage=1.09	side_2_overlap=0	side_2_possible_overlap_registers=228	side_2_read_count=88	side_2_redundant=0	total_non_overlap_reads=3
JC	249	.	CP009273	4120094	-1	CP009273	4120557	1	0	alignment_overlap=12	coverage_minus=3	coverage_plus=5	flanking_left=251	flanking_right=251	frequency=1.368e-01	junction_possible_overlap_registers=228	key=CP009273__4120094__-1__CP009273__4120545__1__12____251__251__0__0	max_left=151	max_left_minus=101	max_left_plus=151	max_min_left=44	max_min_left_minus=44	max_min_left_plus=44	max_min_right=87	max_min_right_minus=8	max_min_right_plus=87	max_pos_hash_score=456	max_right=232	max_right_minus=211	max_right_plus=232	neg_log10_pos_hash_p_value=5.5	new_junction_coverage=0.11	new_junction_read_count=9	polymorphism_frequency=1.368e-01	pos_hash_score=8	prediction=polymorphism	reject=COVERAGE_EVENNESS_SKEW,FREQUENCY_CUTOFF	side_1_annotate_key=gene	side_1_continuation=0	side_1_coverage=0.81	side_1_overlap=12	side_1_possible_overlap_registers=240	side_1_read_count=69	side_1_redundant=0	side_2_annotate_key=gene	side_2_continuation=0	side_2_coverage=0.60	side_2_overlap=0	side_2_possible_overlap_registers=228	side_2_read_count=48	side_2_redundant=0	total_non_overlap_reads=8
JC	250	.	CP009273	4130105	-1	CP009273	4131045	1	0	alignment_overlap=12	coverage_minus=1	coverage_plus=3	flanking_left=251	flanking_right=251	frequency=5.525e-02	junction_possible_overlap_registers=228	key=CP009273__4130105__-1__CP009273__4131033__1__12____251__251__0__0	max_left=60	max_left_minus=60	max_left_plus=60	max_min_left=60	max_min_left_minus=60	max_min_left_plus=60	max_min_right=16	max_min_right_minus=0	max_min_right_plus=16	max_pos_hash_score=456	max_right=118	max_right_minus=118	max_right_plus=118	neg_log10_pos_hash_p_value=7.8	new_junction_coverage=0.06	new_junction_read_count=5	polymorphism_frequency=5.525e-02	pos_hash_score=3	prediction=polymorphism	reject=COVERAGE_EVENNESS_SKEW,FREQUENCY_CUTOFF	side_1_annotate_key=gene	side_1_continuation=0	side_1_coverage=0.94	side_1_overlap=12	side_1_possible_overlap_registers=240	side_1_read_count=80	side_1_redundant=0	side_2_annotate_key=gene	side_2_continuation=0	side_2_coverage=1.18	side_2_overlap=0	side_2_possible_overlap_registers=228	side_2_read_count=95	side_2_redundant=0	total_non_overlap_reads=4
JC	251	.	CP009273	4161677	1	CP009273	4161849	-1	-10	alignment_overlap=-10	coverage_minus=8	coverage_plus=4	flanking_left=251	flanking_right=251	frequency=2.244e-01	junction_possible_overlap_registers=230	key=CP009273__4161677__1__CP009273__4161849__-1__-10__GGAATTAATT__251__251__0__0	max_left=147	max_left_minus=88	max_left_plus=147	max_min_left=88	max_min_left_minus=88	max_min_left_plus=23	max_min_right=113	max_min_right_minus=53	max_min_right_plus=113	max_pos_hash_score=460	max_right=160	max_right_minus=160	max_right_plus=113	neg_log10_pos_hash_p_value=4.6	new_junction_coverage=0.17	new_junction_read_count=14	polymorphism_frequency=2.244e-01	pos_hash_score=11	prediction=polymorphism	reject=COVERAGE_EVENNESS_SKEW	side_1_annotate_key=gene	side_1_continuation=0	side_1_coverage=0.62	side_1_overlap=0	side_1_possible_overlap_registers=240	side_1_read_count=53	side_1_redundant=0	side_2_annotate_key=gene	side_2_continuation=0	side_2_coverage=0.57	side_2_overlap=0	side_2_possible_overlap_registers=240	side_2_read_count=48	side_2_redundant=0	total_non_overlap_reads=12	unique_read_sequence=GGAATTAATT
JC	252	.	CP009273	4192540	-1	CP009273	4193615	1	0	alignment_overlap=10	coverage_minus=3	coverage_plus=2	flanking_left=251	flanking_right=251	frequency=6.170e-02	junction_possible_overlap_registers=230	key=CP009273__4192540__-1__CP009273__4193605__1__10____251__251__0__0	max_left=192	max_left_minus=192	max_left_plus=107	max_min_left=72	max_min_left_minus=0	max_min_left_plus=72	max_min_right=58	max_min_right_minus=51	max_min_right_plus=58	max_pos_hash_score=460	max_right=129	max_right_minus=51	max_right_plus=129	neg_log10_pos_hash_p_value=6.8	new_junction_coverage=0.06	new_junction_read_count=5	polymorphism_frequency=6.170e-02	pos_hash_score=5	prediction=polymorphism	reject=COVERAGE_EVENNESS_SKEW,FREQUENCY_CUTOFF	side_1_annotate_key=gene	side_1_continuation=0	side_1_coverage=0.83	side_1_overlap=10	side_1_possible_overlap_registers=240	side_1_read_count=70	side_1_redundant=0	side_2_annotate_key=gene	side_2_continuation=0	side_2_coverage=1.05	side_2_overlap=0	side_2_possible_overlap_registers=230	side_2_read_count=85	side_2_redundant=0	total_non_overlap_reads=5
JC	253	.	CP009273	4194722	-1	CP009273	4195839	1	0	alignment_overlap=13	coverage_minus=1	coverage_plus=5	flanking_left=251	flanking_right=251	frequency=1.036e-01	junction_possible_overlap_registers=227	key=CP009273__4194722__-1__CP009273__4195826__1__13____251__251__0__0	max_left=78	max_left_minus=78	max_left_plus=78	max_min_left=0	max_min_left_minus=0	max_min_left_plus=0	max_min_right=61	max_min_right_minus=51	max_min_right_plus=61	max_pos_hash_score=454	max_right=61	max_right_minus=51	max_right_plus=61	neg_log10_pos_hash_p_value=6.7	new_junction_coverage=0.07	new_junction_read_count=6	polymorphism_frequency=1.036e-01	pos_hash_score=5	prediction=polymorphism	reject=COVERAGE_EVENNESS_SKEW,FREQUENCY_CUTOFF	side_1_annotate_key=gene	side_1_continuation=0	side_1_coverage=0.70	side_1_overlap=13	side_1_possible_overlap_registers=240	side_1_read_count=59	side_1_redundant=0	side_2_annotate_key=gene	side_2_continuation=0	side_2_coverage=0.60	side_2_overlap=0	side_2_possible_overlap_registers=227	side_2_read_count=48	side_2_redundant=0	total_non_overlap_reads=6
JC	254	.	CP009273	4265579	-1	CP009273	4266645	1	0	alignment_overlap=10	coverage_minus=2	coverage_plus=5	flanking_left=251	flanking_right=251	frequency=8.092e-02	junction_possible_overlap_registers=230	key=CP009273__4265579__-1__CP009273__4266635__1__10____251__251__0__0	max_left=148	max_left_minus=148	max_left_plus=107	max_min_left=33	max_min_left_minus=0	max_min_left_plus=33	max_min_right=93	max_min_right_minus=93	max_min_right_plus=55	max_pos_hash_score=460	max_right=182	max_right_minus=93	max_right_plus=182	neg_log10_pos_hash_p_value=6.3	new_junction_coverage=0.09	new_junction_read_count=7	polymorphism_frequency=8.092e-02	pos_hash_score=6	prediction=polymorphism	reject=COVERAGE_EVENNESS_SKEW,FREQUENCY_CUTOFF	side_1_annotate_key=gene	side_1_continuation=0	side_1_coverage=1.13	side_1_overlap=10	side_1_possible_overlap_registers=240	side_1_read_count=96	side_1_redundant=0	side_2_annotate_key=gene	side_2_continuation=0	side_2_coverage=0.82	side_2_overlap=0	side_2_possible_overlap_registers=230	side_2_read_count=67	side_2_redundant=0	total_non_overlap_reads=7
JC	255	.	CP009273	4271218	-1	CP009273	4272059	1	0	alignment_overlap=12	coverage_minus=4	coverage_plus=2	flanking_left=251	flanking_right=251	frequency=8.586e-02	junction_possible_overlap_registers=228	key=CP009273__4271218__-1__CP009273__4272047__1__12____251__251__0__0	max_left=111	max_left_minus=111	max_left_plus=48	max_min_left=53	max_min_left_minus=53	max_min_left_plus=48	max_min_right=46	max_min_right_minus=46	max_min_right_plus=0	max_pos_hash_score=456	max_right=184	max_right_minus=184	max_right_plus=139	neg_log10_pos_hash_p_value=6.3	new_junction_coverage=0.10	new_junction_read_count=8	polymorphism_frequency=8.586e-02	pos_hash_score=6	prediction=polymorphism	reject=COVERAGE_EVENNESS_SKEW,FREQUENCY_CUTOFF	side_1_annotate_key=gene	side_1_continuation=0	side_1_coverage=0.62	side_1_overlap=12	side_1_possible_overlap_registers=240	side_1_read_count=53	side_1_redundant=0	side_2_annotate_key=gene	side_2_continuation=0	side_2_coverage=1.49	side_2_overlap=0	side_2_possible_overlap_registers=228	side_2_read_count=120	side_2_redundant=0	total_non_overlap_reads=6
JC	256	.	CP009273	4273524	-1	CP009273	4274596	1	0	alignment_overlap=5	coverage_minus=6	coverage_plus=4	flanking_left=251	flanking_right=251	frequency=9.797e-02	junction_possible_overlap_registers=235	key=CP009273__4273524__-1__CP009273__4274591__1__5____251__251__0__0	max_left=195	max_left_minus=195	max_left_plus=142	max_min_left=46	max_min_left_minus=46	max_min_left_plus=46	max_min_right=88	max_min_right_minus=88	max_min_right_plus=58	max_pos_hash_score=470	max_right=127	max_right_minus=127	max_right_plus=127	neg_log10_pos_hash_p_value=5.3	new_junction_coverage=0.12	new_junction_read_count=10	polymorphism_frequency=9.797e-02	pos_hash_score=9	prediction=polymorphism	reject=COVERAGE_EVENNESS_SKEW,FREQUENCY_CUTOFF	side_1_annotate_key=gene	side_1_continuation=0	side_1_coverage=1.05	side_1_overlap=5	side_1_possible_overlap_registers=240	side_1_read_count=89	side_1_redundant=0	side_2_annotate_key=gene	side_2_continuation=0	side_2_coverage=1.17	side_2_overlap=0	side_2_possible_overlap_registers=235	side_2_read_count=97	side_2_redundant=0	total_non_overlap_reads=10
JC	257	.	CP009273	4295209	-1	CP009273	4295957	1	0	alignment_overlap=9	coverage_minus=2	coverage_plus=3	flanking_left=251	flanking_right=251	frequency=5.716e-02	junction_possible_overlap_registers=231	key=CP009273__4295209__-1__CP009273__4295948__1__9____251__251__0__0	max_left=149	max_left_minus=149	max_left_plus=149	max_min_left=107	max_min_left_minus=107	max_min_left_plus=61	max_min_right=86	max_min_right_minus=86	max_min_right_plus=86	max_pos_hash_score=462	max_right=181	max_right_minus=135	max_right_plus=181	neg_log10_pos_hash_p_value=6.8	new_junction_coverage=0.06	new_junction_read_count=5	polymorphism_frequency=5.716e-02	pos_hash_score=5	prediction=polymorphism	reject=COVERAGE_EVENNESS_SKEW,FREQUENCY_CUTOFF	side_1_annotate_key=gene	side_1_continuation=0	side_1_coverage=0.95	side_1_overlap=9	side_1_possible_overlap_registers=240	side_1_read_count=81	side_1_redundant=0	side_2_annotate_key=gene	side_2_continuation=0	side_2_coverage=1.07	side_2_overlap=0	side_2_possible_overlap_registers=231	side_2_read_count=87	side_2_redundant=0	total_non_overlap_reads=5
JC	258	.	CP009273	4363643	-1	CP009273	4364512	1	0	alignment_overlap=10	coverage_minus=5	coverage_plus=6	flanking_left=251	flanking_right=251	frequency=9.979e-02	junction_possible_overlap_registers=230	key=CP009273__4363643__-1__CP009273__4364502__1__10____251__251__0__0	max_left=215	max_left_minus=215	max_left_plus=160	max_min_left=57	max_min_left_minus=57	max_min_left_plus=57	max_min_right=81	max_min_right_minus=26	max_min_right_plus=81	max_pos_hash_score=460	max_right=211	max_right_minus=211	max_right_plus=154	neg_log10_pos_hash_p_value=4.6	new_junction_coverage=0.15	new_junction_read_count=12	polymorphism_frequency=9.979e-02	pos_hash_score=11	prediction=polymorphism	reject=COVERAGE_EVENNESS_SKEW,FREQUENCY_CUTOFF	side_1_annotate_key=gene	side_1_continuation=0	side_1_coverage=1.56	side_1_overlap=10	side_1_possible_overlap_registers=240	side_1_read_count=132	side_1_redundant=0	side_2_annotate_key=gene	side_2_continuation=0	side_2_coverage=1.11	side_2_overlap=0	side_2_possible_overlap_registers=230	side_2_read_count=90	side_2_redundant=0	total_non_overlap_reads=11
JC	259	.	CP009273	4388307	-1	CP009273	4389368	1	0	alignment_overlap=11	coverage_minus=3	coverage_plus=2	flanking_left=251	flanking_right=251	frequency=1.048e-01	junction_possible_overlap_registers=229	key=CP009273__4388307__-1__CP009273__4389357__1__11____251__251__0__0	max_left=81	max_left_minus=81	max_left_plus=30	max_min_left=30	max_min_left_minus=25	max_min_left_plus=30	max_min_right=18	max_min_right_minus=18	max_min_right_plus=0	max_pos_hash_score=458	max_right=55	max_right_minus=36	max_right_plus=55	neg_log10_pos_hash_p_value=6.8	new_junction_coverage=0.07	new_junction_read_count=6	polymorphism_frequency=1.048e-01	pos_hash_score=5	prediction=polymorphism	reject=COVERAGE_EVENNESS_SKEW,FREQUENCY_CUTOFF	side_1_annotate_key=gene	side_1_continuation=0	side_1_coverage=0.65	side_1_overlap=11	side_1_possible_overlap_registers=240	side_1_read_count=55	side_1_redundant=0	side_2_annotate_key=gene	side_2_continuation=0	side_2_coverage=0.62	side_2_overlap=0	side_2_possible_overlap_registers=229	side_2_read_count=50	side_2_redundant=0	total_non_overlap_reads=5
JC	260	.	CP009273	4399757	-1	CP009273	4400612	1	0	alignment_overlap=12	coverage_minus=4	coverage_plus=6	flanking_left=251	flanking_right=251	frequency=1.061e-01	junction_possible_overlap_registers=228	key=CP009273__4399757__-1__CP009273__4400600__1__12____251__251__0__0	max_left=176	max_left_minus=176	max_left_plus=174	max_min_left=111	max_min_left_minus=111	max_min_left_plus=111	max_min_right=63	max_min_right_minus=63	max_min_right_plus=5	max_pos_hash_score=456	max_right=180	max_right_minus=124	max_right_plus=180	neg_log10_pos_hash_p_value=4.8	new_junction_coverage=0.12	new_junction_read_count=10	polymorphism_frequency=1.061e-01	pos_hash_score=10	prediction=polymorphism	reject=COVERAGE_EVENNESS_SKEW,FREQUENCY_CUTOFF	side_1_annotate_key=gene	side_1_continuation=0	side_1_coverage=1.07	side_1_overlap=12	side_1_possible_overlap_registers=240	side_1_read_count=91	side_1_redundant=0	side_2_annotate_key=gene	side_2_continuation=0	side_2_coverage=1.02	side_2_overlap=0	side_2_possible_overlap_registers=228	side_2_read_count=82	side_2_redundant=0	total_non_overlap_reads=10
JC	261	.	CP009273	4408875	-1	CP009273	4409972	1	0	alignment_overlap=11	coverage_minus=3	coverage_plus=2	flanking_left=251	flanking_right=251	frequency=5.109e-02	junction_possible_overlap_registers=229	key=CP009273__4408875__-1__CP009273__4409961__1__11____251__251__0__0	max_left=116	max_left_minus=116	max_left_plus=65	max_min_left=91	max_min_left_minus=91	max_min_left_plus=65	max_min_right=1	max_min_right_minus=1	max_min_right_plus=0	max_pos_hash_score=458	max_right=148	max_right_minus=148	max_right_plus=83	neg_log10_pos_hash_p_value=6.8	new_junction_coverage=0.06	new_junction_read_count=5	polymorphism_frequency=5.109e-02	pos_hash_score=5	prediction=polymorphism	reject=COVERAGE_EVENNESS_SKEW,FREQUENCY_CUTOFF	side_1_annotate_key=gene	side_1_continuation=0	side_1_coverage=1.10	side_1_overlap=11	side_1_possible_overlap_registers=240	side_1_read_count=93	side_1_redundant=0	side_2_annotate_key=gene	side_2_continuation=0	side_2_coverage=1.20	side_2_overlap=0	side_2_possible_overlap_registers=229	side_2_read_count=97	side_2_redundant=0	total_non_overlap_reads=5
JC	262	.	CP009273	4436675	-1	CP009273	4437511	1	0	alignment_overlap=9	coverage_minus=4	coverage_plus=5	flanking_left=251	flanking_right=251	frequency=9.932e-02	junction_possible_overlap_registers=231	key=CP009273__4436675__-1__CP009273__4437502__1__9____251__251__0__0	max_left=99	max_left_minus=99	max_left_plus=87	max_min_left=87	max_min_left_minus=87	max_min_left_plus=87	max_min_right=25	max_min_right_minus=25	max_min_right_plus=0	max_pos_hash_score=462	max_right=213	max_right_minus=115	max_right_plus=213	neg_log10_pos_hash_p_value=5.6	new_junction_coverage=0.11	new_junction_read_count=9	polymorphism_frequency=9.932e-02	pos_hash_score=8	prediction=polymorphism	reject=COVERAGE_EVENNESS_SKEW,FREQUENCY_CUTOFF	side_1_annotate_key=gene	side_1_continuation=0	side_1_coverage=0.87	side_1_overlap=9	side_1_possible_overlap_registers=240	side_1_read_count=74	side_1_redundant=0	side_2_annotate_key=gene	side_2_continuation=0	side_2_coverage=1.13	side_2_overlap=0	side_2_possible_overlap_registers=231	side_2_read_count=92	side_2_redundant=0	total_non_overlap_reads=9
JC	263	.	CP009273	4442836	-1	CP009273	4443789	1	0	alignment_overlap=9	coverage_minus=2	coverage_plus=2	flanking_left=251	flanking_right=251	frequency=5.426e-02	junction_possible_overlap_registers=231	key=CP009273__4442836__-1__CP009273__4443780__1__9____251__251__0__0	max_left=138	max_left_minus=113	max_left_plus=138	max_min_left=0	max_min_left_minus=0	max_min_left_plus=0	max_min_right=110	max_min_right_minus=110	max_min_right_plus=110	max_pos_hash_score=462	max_right=110	max_right_minus=110	max_right_plus=110	neg_log10_pos_hash_p_value=7.3	new_junction_coverage=0.05	new_junction_read_count=4	polymorphism_frequency=5.426e-02	pos_hash_score=4	prediction=polymorphism	reject=COVERAGE_EVENNESS_SKEW,FREQUENCY_CUTOFF	side_1_annotate_key=gene	side_1_continuation=0	side_1_coverage=0.80	side_1_overlap=9	side_1_possible_overlap_registers=240	side_1_read_count=68	side_1_redundant=0	side_2_annotate_key=gene	side_2_continuation=0	side_2_coverage=0.91	side_2_overlap=0	side_2_possible_overlap_registers=231	side_2_read_count=74	side_2_redundant=0	total_non_overlap_reads=4
JC	264	.	CP009273	4467306	-1	CP009273	4467852	1	0	alignment_overlap=10	coverage_minus=6	coverage_plus=1	flanking_left=251	flanking_right=251	frequency=7.046e-02	junction_possible_overlap_registers=230	key=CP009273__4467306__-1__CP009273__4467842__1__10____251__251__0__0	max_left=191	max_left_minus=191	max_left_plus=2	max_min_left=78	max_min_left_minus=78	max_min_left_plus=2	max_min_right=99	max_min_right_minus=99	max_min_right_plus=0	max_pos_hash_score=460	max_right=223	max_right_minus=119	max_right_plus=223	neg_log10_pos_hash_p_value=6.3	new_junction_coverage=0.10	new_junction_read_count=8	polymorphism_frequency=7.046e-02	pos_hash_score=6	prediction=polymorphism	reject=COVERAGE_EVENNESS_SKEW,FREQUENCY_CUTOFF	side_1_annotate_key=gene	side_1_continuation=0	side_1_coverage=1.67	side_1_overlap=10	side_1_possible_overlap_registers=240	side_1_read_count=142	side_1_redundant=0	side_2_annotate_key=gene	side_2_continuation=0	side_2_coverage=0.92	side_2_overlap=0	side_2_possible_overlap_registers=230	side_2_read_count=75	side_2_redundant=0	total_non_overlap_reads=7
JC	265	.	CP009273	4467850	-1	CP009273	4468846	1	0	alignment_overlap=10	coverage_minus=3	coverage_plus=3	flanking_left=251	flanking_right=251	frequency=7.036e-02	junction_possible_overlap_registers=230	key=CP009273__4467850__-1__CP009273__4468836__1__10____251__251__0__0	max_left=116	max_left_minus=116	max_left_plus=25	max_min_left=116	max_min_left_minus=116	max_min_left_plus=25	max_min_right=0	max_min_right_minus=0	max_min_right_plus=0	max_pos_hash_score=460	max_right=147	max_right_minus=147	max_right_plus=141	neg_log10_pos_hash_p_value=6.3	new_junction_coverage=0.07	new_junction_read_count=6	polymorphism_frequency=7.036e-02	pos_hash_score=6	prediction=polymorphism	reject=COVERAGE_EVENNESS_SKEW,FREQUENCY_CUTOFF	side_1_annotate_key=gene	side_1_continuation=0	side_1_coverage=0.98	side_1_overlap=10	side_1_possible_overlap_registers=240	side_1_read_count=83	side_1_redundant=0	side_2_annotate_key=gene	side_2_continuation=0	side_2_coverage=0.97	side_2_overlap=0	side_2_possible_overlap_registers=230	side_2_read_count=79	side_2_redundant=0	total_non_overlap_reads=6
JC	266	.	CP009273	4487998	1	CP009273	4489329	-1	0	alignment_overlap=0	coverage_minus=27	coverage_plus=31	flanking_left=251	flanking_right=251	frequency=NA	junction_possible_overlap_registers=240	key=CP009273__4487998__1__CP009273__4489329__-1__0____251__251__1__1	max_left=227	max_left_minus=215	max_left_plus=227	max_min_left=125	max_min_left_minus=125	max_min_left_plus=112	max_min_right=119	max_min_right_minus=118	max_min_right_plus=119	max_pos_hash_score=480	max_right=244	max_right_minus=244	max_right_plus=235	neg_log10_pos_hash_p_value=0.5	new_junction_coverage=0.79	new_junction_read_count=67	polymorphism_frequency=NA	pos_hash_score=48	prediction=unknown	side_1_annotate_key=repeat	side_1_continuation=0	side_1_coverage=NA	side_1_overlap=0	side_1_read_count=NA	side_1_redundant=1	side_2_annotate_key=repeat	side_2_continuation=0	side_2_coverage=NA	side_2_overlap=0	side_2_possible_overlap_registers=NA	side_2_read_count=NA	side_2_redundant=1	total_non_overlap_reads=58
JC	267	.	CP009273	4491776	-1	CP009273	4492477	1	0	alignment_overlap=10	coverage_minus=1	coverage_plus=4	flanking_left=251	flanking_right=251	frequency=5.384e-02	junction_possible_overlap_registers=230	key=CP009273__4491776__-1__CP009273__4492467__1__10____251__251__0__0	max_left=130	max_left_minus=130	max_left_plus=72	max_min_left=72	max_min_left_minus=0	max_min_left_plus=72	max_min_right=73	max_min_right_minus=73	max_min_right_plus=0	max_pos_hash_score=460	max_right=162	max_right_minus=73	max_right_plus=162	neg_log10_pos_hash_p_value=6.8	new_junction_coverage=0.06	new_junction_read_count=5	polymorphism_frequency=5.384e-02	pos_hash_score=5	prediction=polymorphism	reject=COVERAGE_EVENNESS_SKEW,FREQUENCY_CUTOFF	side_1_annotate_key=gene	side_1_continuation=0	side_1_coverage=1.20	side_1_overlap=10	side_1_possible_overlap_registers=240	side_1_read_count=102	side_1_redundant=0	side_2_annotate_key=gene	side_2_continuation=0	side_2_coverage=0.96	side_2_overlap=0	side_2_possible_overlap_registers=230	side_2_read_count=78	side_2_redundant=0	total_non_overlap_reads=5
JC	268	.	CP009273	4572774	-1	CP009273	4573755	1	0	alignment_overlap=9	coverage_minus=1	coverage_plus=4	flanking_left=251	flanking_right=251	frequency=6.091e-02	junction_possible_overlap_registers=231	key=CP009273__4572774__-1__CP009273__4573746__1__9____251__251__0__0	max_left=213	max_left_minus=58	max_left_plus=213	max_min_left=58	max_min_left_minus=58	max_min_left_plus=57	max_min_right=63	max_min_right_minus=0	max_min_right_plus=63	max_pos_hash_score=462	max_right=107	max_right_minus=64	max_right_plus=107	neg_log10_pos_hash_p_value=6.8	new_junction_coverage=0.06	new_junction_read_count=5	polymorphism_frequency=6.091e-02	pos_hash_score=5	prediction=polymorphism	reject=COVERAGE_EVENNESS_SKEW,FREQUENCY_CUTOFF	side_1_annotate_key=gene	side_1_continuation=0	side_1_coverage=0.88	side_1_overlap=9	side_1_possible_overlap_registers=240	side_1_read_count=75	side_1_redundant=0	side_2_annotate_key=gene	side_2_continuation=0	side_2_coverage=1.00	side_2_overlap=0	side_2_possible_overlap_registers=231	side_2_read_count=82	side_2_redundant=0	total_non_overlap_reads=5
JC	269	.	CP009273	4595983	-1	CP009273	4596220	1	0	alignment_overlap=89	coverage_minus=4	coverage_plus=3	flanking_left=251	flanking_right=251	frequency=1.828e-01	junction_possible_overlap_registers=151	key=CP009273__4595983__-1__CP009273__4596131__1__89____251__251__0__0	max_left=132	max_left_minus=132	max_left_plus=97	max_min_left=68	max_min_left_minus=0	max_min_left_plus=68	max_min_right=54	max_min_right_minus=54	max_min_right_plus=25	max_pos_hash_score=302	max_right=124	max_right_minus=54	max_right_plus=124	neg_log10_pos_hash_p_value=4.0	new_junction_coverage=0.13	new_junction_read_count=7	polymorphism_frequency=1.828e-01	pos_hash_score=7	prediction=polymorphism	reject=COVERAGE_EVENNESS_SKEW,FREQUENCY_CUTOFF	side_1_annotate_key=gene	side_1_continuation=0	side_1_coverage=0.55	side_1_overlap=89	side_1_possible_overlap_registers=240	side_1_read_count=47	side_1_redundant=0	side_2_annotate_key=gene	side_2_continuation=0	side_2_coverage=0.62	side_2_overlap=0	side_2_possible_overlap_registers=151	side_2_read_count=33	side_2_redundant=0	total_non_overlap_reads=7
JC	270	.	CP009273	4607688	-1	CP009273	4608939	1	0	alignment_overlap=10	coverage_minus=3	coverage_plus=3	flanking_left=251	flanking_right=251	frequency=7.127e-02	junction_possible_overlap_registers=230	key=CP009273__4607688__-1__CP009273__4608929__1__10____251__251__0__0	max_left=228	max_left_minus=228	max_left_plus=98	max_min_left=98	max_min_left_minus=88	max_min_left_plus=98	max_min_right=94	max_min_right_minus=94	max_min_right_plus=0	max_pos_hash_score=460	max_right=143	max_right_minus=122	max_right_plus=143	neg_log10_pos_hash_p_value=6.3	new_junction_coverage=0.07	new_junction_read_count=6	polymorphism_frequency=7.127e-02	pos_hash_score=6	prediction=polymorphism	reject=COVERAGE_EVENNESS_SKEW,FREQUENCY_CUTOFF	side_1_annotate_key=gene	side_1_continuation=0	side_1_coverage=1.03	side_1_overlap=10	side_1_possible_overlap_registers=240	side_1_read_count=87	side_1_redundant=0	side_2_annotate_key=gene	side_2_continuation=0	side_2_coverage=0.90	side_2_overlap=0	side_2_possible_overlap_registers=230	side_2_read_count=73	side_2_redundant=0	total_non_overlap_reads=6
UN	271	.	CP009273	15618	16501
UN	272	.	CP009273	20027	20027
UN	273	.	CP009273	20033	20319
UN	274	.	CP009273	220450	221038
UN	275	.	CP009273	221040	221046
UN	276	.	CP009273	221051	221051
UN	277	.	CP009273	221589	221832
UN	278	.	CP009273	223697	224922
UN	279	.	CP009273	266485	266766
UN	280	.	CP009273	269908	270640
UN	281	.	CP009273	275099	275403
UN	282	.	CP009273	286576	286578
UN	283	.	CP009273	286582	286875
UN	284	.	CP009273	311152	311949
UN	285	.	CP009273	366232	367025
UN	286	.	CP009273	376955	377826
UN	287	.	CP009273	387389	388197
UN	288	.	CP009273	521558	521938
UN	289	.	CP009273	562459	562460
UN	290	.	CP009273	562462	563258
UN	291	.	CP009273	563260	563260
UN	292	.	CP009273	563266	563266
UN	293	.	CP009273	570276	571024
UN	294	.	CP009273	603698	604573
UN	295	.	CP009273	604577	604577
UN	296	.	CP009273	683538	684286
UN	297	.	CP009273	1089923	1090736
UN	298	.	CP009273	1390521	1391280
UN	299	.	CP009273	1391282	1391283
UN	300	.	CP009273	1427128	1427217
UN	301	.	CP009273	1462406	1463266
UN	302	.	CP009273	1463792	1464549
UN	303	.	CP009273	1522809	1523219
UN	304	.	CP009273	1565356	1565400
UN	305	.	CP009273	1628589	1628677
UN	306	.	CP009273	1628683	1628683
UN	307	.	CP009273	1645313	1645314
UN	308	.	CP009273	1645318	1645318
UN	309	.	CP009273	1645322	1645582
UN	310	.	CP009273	1645596	1645596
UN	311	.	CP009273	2060431	2060551
UN	312	.	CP009273	2062649	2063523
UN	313	.	CP009273	2095460	2096191
UN	314	.	CP009273	2163872	2164684
UN	315	.	CP009273	2282635	2283362
UN	316	.	CP009273	2283364	2283366
UN	317	.	CP009273	2507975	2507975
UN	318	.	CP009273	2507980	2508866
UN	319	.	CP009273	2719664	2722368
UN	320	.	CP009273	2723146	2724077
UN	321	.	CP009273	2724079	2724080
UN	322	.	CP009273	2850455	2853009
UN	323	.	CP009273	2853011	2853011
UN	324	.	CP009273	2989951	2990806
UN	325	.	CP009273	3123727	3123729
UN	326	.	CP009273	3123732	3124478
UN	327	.	CP009273	3124480	3124480
UN	328	.	CP009273	3124484	3124484
UN	329	.	CP009273	3179700	3180558
UN	330	.	CP009273	3359145	3359876
UN	331	.	CP009273	3417256	3417783
UN	332	.	CP009273	3418229	3419969
UN	333	.	CP009273	3420404	3421699
UN	334	.	CP009273	3421702	3421702
UN	335	.	CP009273	3463753	3463857
UN	336	.	CP009273	3577023	3577023
UN	337	.	CP009273	3577027	3577027
UN	338	.	CP009273	3577031	3577315
UN	339	.	CP009273	3612840	3614217
UN	340	.	CP009273	3614682	3615419
UN	341	.	CP009273	3645608	3646365
UN	342	.	CP009273	3659966	3659967
UN	343	.	CP009273	3659971	3660023
UN	344	.	CP009273	3755850	3757208
UN	345	.	CP009273	3757659	3758410
UN	346	.	CP009273	3935636	3936538
UN	347	.	CP009273	3937655	3937655
UN	348	.	CP009273	3937658	3938687
UN	349	.	CP009273	4028770	4028860
UN	350	.	CP009273	4029308	4030220
UN	351	.	CP009273	4031417	4031811
UN	352	.	CP009273	4031814	4031815
UN	353	.	CP009273	4032316	4032505
UN	354	.	CP009273	4032988	4033730
UN	355	.	CP009273	4156463	4157957
UN	356	.	CP009273	4158736	4161363
UN	357	.	CP009273	4166683	4166799
UN	358	.	CP009273	4198263	4199432
UN	359	.	CP009273	4200186	4202819
UN	360	.	CP009273	4488229	4489088
UN	361	.	CP009273	4489090	4489091
UN	362	.	CP009273	4497494	4497494
UN	363	.	CP009273	4497496	4498263
