# Supplementary material for: Mutators can drive the evolution of multi-resistance to antibiotics
Source: PLoS Genet. 2023 Jun 13;19(6):e1010791. doi: 10.1371/journal.pgen.1010791 (PMC10292718; doi:10.1371/journal.pgen.1010791)
Supplement: S2 File — (ZIP) [file pgen.1010791.s005.zip › 058832_lowF6190I4.gd]

#=GENOME_DIFF	1.0
#=CREATED	17:38:39 06 May 2022
#=PROGRAM	breseq 0.36.1 
#=COMMAND	/mnt/fls01-home01/mqbssdgg/breseq-0.36.1-Linux-x86_64/bin/breseq -r BW25113-fixed.gb -o 058832_lowF6190I4 058832_lowF6190I4_1_trimmed.fastq.gz 058832_lowF6190I4_2_trimmed.fastq.gz 058832_lowF6190I4_U1_trimmed.fastq.gz 058832_lowF6190I4_U2_trimmed.fastq.gz
#=REFSEQ	BW25113-fixed.gb
#=READSEQ	058832_lowF6190I4_1_trimmed.fastq.gz
#=READSEQ	058832_lowF6190I4_2_trimmed.fastq.gz
#=READSEQ	058832_lowF6190I4_U1_trimmed.fastq.gz
#=READSEQ	058832_lowF6190I4_U2_trimmed.fastq.gz
#=CONVERTED-BASES	599508792
#=CONVERTED-READS	2542519
#=INPUT-BASES	599617520
#=INPUT-READS	2543244
#=MAPPED-BASES	594922378
#=MAPPED-READS	2509764
SNP	1	56	CP009273	19617	C
SNP	2	57	CP009273	107258	G
SNP	3	58	CP009273	124327	T
DEL	4	59	CP009273	132944	1	repeat_length=1	repeat_new_copies=7	repeat_ref_copies=8	repeat_seq=T
SNP	5	60	CP009273	193873	G
SNP	6	61	CP009273	244229	T
SNP	7	62	CP009273	374745	G
INS	8	63	CP009273	375478	G	repeat_length=1	repeat_new_copies=11	repeat_ref_copies=10	repeat_seq=G
SNP	9	64	CP009273	481833	T
INS	10	65	CP009273	604603	C	repeat_length=1	repeat_new_copies=8	repeat_ref_copies=7	repeat_seq=C
SNP	11	66	CP009273	607892	A
DEL	12	67	CP009273	634242	1	repeat_length=1	repeat_new_copies=4	repeat_ref_copies=5	repeat_seq=G
SNP	13	68	CP009273	760439	T
DEL	14	70	CP009273	869903	1
INS	15	71	CP009273	1062360	A	repeat_length=1	repeat_new_copies=7	repeat_ref_copies=6	repeat_seq=A
INS	16	72	CP009273	1105529	G	repeat_length=1	repeat_new_copies=6	repeat_ref_copies=5	repeat_seq=G
SNP	17	73	CP009273	1146079	G
SNP	18	75	CP009273	1264993	G
SNP	19	78	CP009273	1428899	A
SNP	20	81	CP009273	1479046	C
DEL	21	82	CP009273	1493071	1
SNP	22	83	CP009273	1569950	T
SNP	23	84	CP009273	1613666	C
SNP	24	85	CP009273	1660046	A
SNP	25	86	CP009273	1697966	C
SNP	26	88	CP009273	1798011	C
SNP	27	89	CP009273	1847098	A
SNP	28	90	CP009273	1882003	A
SNP	29	91	CP009273	1985889	A
SNP	30	92	CP009273	2172579	C
SNP	31	93	CP009273	2175089	T
SNP	32	95	CP009273	2204646	T
SNP	33	96	CP009273	2277705	T
SNP	34	97	CP009273	2332442	C
SNP	35	99	CP009273	2409960	A
DEL	36	100	CP009273	2456368	1	repeat_length=1	repeat_new_copies=8	repeat_ref_copies=9	repeat_seq=C
SNP	37	101	CP009273	2511766	C
SNP	38	103	CP009273	2590129	A
SNP	39	104	CP009273	2596779	C
DEL	40	105	CP009273	2675516	1	repeat_length=1	repeat_new_copies=6	repeat_ref_copies=7	repeat_seq=C
DEL	41	106	CP009273	2782206	1
SNP	42	108	CP009273	3147519	C
SNP	43	109	CP009273	3276148	A
SNP	44	110	CP009273	3307546	A
INS	45	111	CP009273	3326941	A	repeat_length=1	repeat_new_copies=9	repeat_ref_copies=8	repeat_seq=A
DEL	46	112	CP009273	3421763	1
SNP	47	113	CP009273	3557804	C
SNP	48	114	CP009273	3688591	G
DEL	49	115	CP009273	3925013	1	repeat_length=1	repeat_new_copies=4	repeat_ref_copies=5	repeat_seq=T
SNP	50	116	CP009273	4105986	C
SNP	51	117	CP009273	4172772	A
SNP	52	118	CP009273	4285851	T
SNP	53	119	CP009273	4291270	G
SNP	54	120	CP009273	4399322	G
SNP	55	122	CP009273	4543258	G
RA	56	.	CP009273	19617	0	T	C	consensus_score=370.8	frequency=1	major_base=C	major_cov=60/48	major_frequency=1.000e+00	minor_base=N	minor_cov=0/0	new_cov=60/48	polymorphism_frequency=1.000e+00	polymorphism_score=NA	prediction=consensus	ref_cov=0/0	total_cov=60/48
RA	57	.	CP009273	107258	0	A	G	bias_e_value=4631470	bias_p_value=1	consensus_score=307.6	fisher_strand_p_value=1	frequency=1	ks_quality_p_value=1	major_base=G	major_cov=47/47	major_frequency=9.895e-01	minor_base=C	minor_cov=1/0	new_cov=47/47	polymorphism_frequency=9.895e-01	polymorphism_score=NA	prediction=consensus	ref_cov=0/0	total_cov=48/47
RA	58	.	CP009273	124327	0	C	T	bias_e_value=4631470	bias_p_value=1	consensus_score=392.0	fisher_strand_p_value=1	frequency=1	ks_quality_p_value=1	major_base=T	major_cov=52/52	major_frequency=9.905e-01	minor_base=G	minor_cov=1/0	new_cov=52/52	polymorphism_frequency=9.905e-01	polymorphism_score=NA	prediction=consensus	ref_cov=0/0	total_cov=53/52
RA	59	.	CP009273	132944	0	T	.	bias_e_value=14542.1	bias_p_value=0.00313985	consensus_score=575.7	fisher_strand_p_value=0.000540472	frequency=1	ks_quality_p_value=0.648674	major_base=.	major_cov=77/54	major_frequency=9.357e-01	minor_base=T	minor_cov=0/9	new_cov=77/54	polymorphism_frequency=9.357e-01	polymorphism_score=33.4	prediction=consensus	ref_cov=0/9	total_cov=77/63
RA	60	.	CP009273	193873	0	A	G	consensus_score=380.9	frequency=1	major_base=G	major_cov=46/67	major_frequency=1.000e+00	minor_base=N	minor_cov=0/0	new_cov=46/67	polymorphism_frequency=1.000e+00	polymorphism_score=NA	prediction=consensus	ref_cov=0/0	total_cov=46/67
RA	61	.	CP009273	244229	0	C	T	bias_e_value=4631460	bias_p_value=0.999998	consensus_score=448.7	fisher_strand_p_value=1	frequency=1	ks_quality_p_value=0.997799	major_base=T	major_cov=47/73	major_frequency=9.917e-01	minor_base=A	minor_cov=0/1	new_cov=47/73	polymorphism_frequency=9.917e-01	polymorphism_score=-6.5	prediction=consensus	ref_cov=0/0	total_cov=47/74
RA	62	.	CP009273	374745	0	A	G	consensus_score=475.4	frequency=1	major_base=G	major_cov=95/43	major_frequency=1.000e+00	minor_base=N	minor_cov=0/0	new_cov=95/43	polymorphism_frequency=1.000e+00	polymorphism_score=NA	prediction=consensus	ref_cov=0/0	total_cov=95/43
RA	63	.	CP009273	375478	1	.	G	bias_e_value=72782.7	bias_p_value=0.0157148	consensus_score=369.0	fisher_strand_p_value=0.00220856	frequency=1	ks_quality_p_value=1	major_base=G	major_cov=107/3	major_frequency=8.462e-01	minor_base=.	minor_cov=15/5	new_cov=107/3	polymorphism_frequency=8.462e-01	polymorphism_score=71.5	prediction=consensus	ref_cov=15/5	total_cov=122/8
RA	64	.	CP009273	481833	0	C	T	consensus_score=420.1	frequency=1	major_base=T	major_cov=61/56	major_frequency=1.000e+00	minor_base=N	minor_cov=0/0	new_cov=61/56	polymorphism_frequency=1.000e+00	polymorphism_score=NA	prediction=consensus	ref_cov=0/0	total_cov=61/56
RA	65	.	CP009273	604603	1	.	C	consensus_score=38.4	frequency=1	major_base=C	major_cov=10/7	major_frequency=1.000e+00	minor_base=N	minor_cov=0/0	new_cov=10/7	polymorphism_frequency=1.000e+00	polymorphism_score=NA	prediction=consensus	ref_cov=0/0	total_cov=10/7
RA	66	.	CP009273	607892	0	G	A	consensus_score=535.8	frequency=1	major_base=A	major_cov=64/83	major_frequency=1.000e+00	minor_base=N	minor_cov=0/0	new_cov=64/83	polymorphism_frequency=1.000e+00	polymorphism_score=NA	prediction=consensus	ref_cov=0/0	total_cov=64/83
RA	67	.	CP009273	634242	0	G	.	bias_e_value=17760.5	bias_p_value=0.00383475	consensus_score=504.0	fisher_strand_p_value=0.000471584	frequency=1	ks_quality_p_value=0.93141	major_base=.	major_cov=73/40	major_frequency=9.113e-01	minor_base=G	minor_cov=1/10	new_cov=73/40	polymorphism_frequency=9.113e-01	polymorphism_score=42.1	prediction=consensus	ref_cov=1/10	total_cov=74/50
RA	68	.	CP009273	760439	0	C	T	bias_e_value=4631470	bias_p_value=1	consensus_score=392.3	fisher_strand_p_value=1	frequency=1	ks_quality_p_value=1	major_base=T	major_cov=36/66	major_frequency=9.903e-01	minor_base=G	minor_cov=0/1	new_cov=36/66	polymorphism_frequency=9.903e-01	polymorphism_score=NA	prediction=consensus	ref_cov=0/0	total_cov=36/67
RA	69	.	CP009273	776694	0	T	A	bias_e_value=4631470	bias_p_value=1	consensus_reject=FREQUENCY_CUTOFF	consensus_score=103.1	fisher_strand_p_value=1	frequency=2.632e-01	ks_quality_p_value=1	major_base=T	major_cov=21/21	major_frequency=7.368e-01	minor_base=A	minor_cov=8/7	new_cov=8/7	polymorphism_frequency=2.632e-01	polymorphism_score=17.0	prediction=polymorphism	ref_cov=21/21	total_cov=30/28
RA	70	.	CP009273	869903	0	A	.	bias_e_value=1810500	bias_p_value=0.390912	consensus_score=636.8	fisher_strand_p_value=0.127893	frequency=1	ks_quality_p_value=1	major_base=.	major_cov=66/75	major_frequency=9.527e-01	minor_base=A	minor_cov=1/6	new_cov=66/75	polymorphism_frequency=9.527e-01	polymorphism_score=24.0	prediction=consensus	ref_cov=1/6	total_cov=67/81
RA	71	.	CP009273	1062360	1	.	A	bias_e_value=2002960	bias_p_value=0.432468	consensus_score=391.2	fisher_strand_p_value=0.154776	frequency=1	ks_quality_p_value=0.962005	major_base=A	major_cov=65/45	major_frequency=9.565e-01	minor_base=.	minor_cov=5/0	new_cov=65/45	polymorphism_frequency=9.565e-01	polymorphism_score=9.8	prediction=consensus	ref_cov=5/0	total_cov=71/45
RA	72	.	CP009273	1105529	1	.	G	bias_e_value=2578700	bias_p_value=0.556778	consensus_score=534.1	fisher_strand_p_value=0.223736	frequency=1	ks_quality_p_value=0.994175	major_base=G	major_cov=73/83	major_frequency=9.873e-01	minor_base=.	minor_cov=2/0	new_cov=73/83	polymorphism_frequency=9.873e-01	polymorphism_score=-0.1	prediction=consensus	ref_cov=2/0	total_cov=75/83
RA	73	.	CP009273	1146079	0	A	G	consensus_score=331.4	frequency=1	major_base=G	major_cov=66/27	major_frequency=1.000e+00	minor_base=N	minor_cov=0/0	new_cov=66/27	polymorphism_frequency=1.000e+00	polymorphism_score=NA	prediction=consensus	ref_cov=0/0	total_cov=66/27
RA	74	.	CP009273	1264647	0	T	C	bias_e_value=3818260	bias_p_value=0.824417	consensus_reject=FREQUENCY_CUTOFF	consensus_score=110.6	fisher_strand_p_value=0.47413	frequency=2.000e-01	ks_quality_p_value=0.99005	major_base=T	major_cov=14/26	major_frequency=8.000e-01	minor_base=C	minor_cov=5/5	new_cov=5/5	polymorphism_frequency=2.000e-01	polymorphism_score=24.9	prediction=polymorphism	ref_cov=14/26	total_cov=20/31
RA	75	.	CP009273	1264993	0	A	G	bias_e_value=4613050	bias_p_value=0.996023	consensus_score=162.3	fisher_strand_p_value=1	frequency=1	ks_quality_p_value=0.912147	major_base=G	major_cov=32/22	major_frequency=9.310e-01	minor_base=A	minor_cov=3/1	new_cov=32/22	polymorphism_frequency=9.310e-01	polymorphism_score=5.4	prediction=consensus	ref_cov=3/1	total_cov=36/25
RA	76	.	CP009273	1265875	0	T	C	bias_e_value=4039730	bias_p_value=0.872235	consensus_reject=FREQUENCY_CUTOFF	consensus_score=194.9	fisher_strand_p_value=0.560303	frequency=2.078e-01	ks_quality_p_value=0.9623	major_base=T	major_cov=40/21	major_frequency=7.922e-01	minor_base=C	minor_cov=12/4	new_cov=12/4	polymorphism_frequency=2.078e-01	polymorphism_score=43.3	prediction=polymorphism	ref_cov=40/21	total_cov=53/27
RA	77	.	CP009273	1428841	0	C	T	consensus_score=71.6	deleted=1	frequency=1	major_base=T	major_cov=20/3	major_frequency=1.000e+00	minor_base=N	minor_cov=0/0	new_cov=20/3	polymorphism_frequency=1.000e+00	polymorphism_score=NA	prediction=consensus	ref_cov=0/0	total_cov=20/3
RA	78	.	CP009273	1428899	0	G	A	bias_e_value=4631470	bias_p_value=1	consensus_score=220.0	fisher_strand_p_value=1	frequency=1	ks_quality_p_value=1	major_base=A	major_cov=45/17	major_frequency=9.841e-01	minor_base=T	minor_cov=1/0	new_cov=45/17	polymorphism_frequency=9.841e-01	polymorphism_score=NA	prediction=consensus	ref_cov=0/0	total_cov=46/17
RA	79	.	CP009273	1460515	0	G	C	bias_e_value=3173590	bias_p_value=0.685222	consensus_reject=FREQUENCY_CUTOFF	consensus_score=139.4	fisher_strand_p_value=0.533884	frequency=2.222e-01	ks_quality_p_value=0.600373	major_base=G	major_cov=16/33	major_frequency=7.778e-01	minor_base=C	minor_cov=6/8	new_cov=6/8	polymorphism_frequency=2.222e-01	polymorphism_score=43.7	prediction=polymorphism	ref_cov=16/33	total_cov=22/41
RA	80	.	CP009273	1460689	0	A	T	bias_e_value=519899	bias_p_value=0.112254	consensus_reject=FREQUENCY_CUTOFF	consensus_score=71.4	fisher_strand_p_value=0.023663	frequency=2.833e-01	ks_quality_p_value=1	major_base=A	major_cov=16/27	major_frequency=7.167e-01	minor_base=T	minor_cov=1/16	new_cov=1/16	polymorphism_frequency=2.833e-01	polymorphism_score=22.8	prediction=polymorphism	ref_cov=16/27	total_cov=19/50
RA	81	.	CP009273	1479046	0	T	C	consensus_score=387.6	frequency=1	major_base=C	major_cov=56/56	major_frequency=1.000e+00	minor_base=N	minor_cov=0/0	new_cov=56/56	polymorphism_frequency=1.000e+00	polymorphism_score=NA	prediction=consensus	ref_cov=0/0	total_cov=56/56
RA	82	.	CP009273	1493071	0	A	.	bias_e_value=1739210	bias_p_value=0.37552	consensus_score=408.7	fisher_strand_p_value=0.120514	frequency=1	ks_quality_p_value=1	major_base=.	major_cov=53/46	major_frequency=9.000e-01	minor_base=A	minor_cov=3/8	new_cov=53/46	polymorphism_frequency=9.000e-01	polymorphism_score=44.3	prediction=consensus	ref_cov=3/8	total_cov=56/54
RA	83	.	CP009273	1569950	0	C	T	bias_e_value=4631470	bias_p_value=1	consensus_score=563.3	fisher_strand_p_value=1	frequency=1	ks_quality_p_value=1	major_base=T	major_cov=86/63	major_frequency=9.933e-01	minor_base=A	minor_cov=1/0	new_cov=86/63	polymorphism_frequency=9.933e-01	polymorphism_score=NA	prediction=consensus	ref_cov=0/0	total_cov=87/63
RA	84	.	CP009273	1613666	0	T	C	consensus_score=495.5	frequency=1	major_base=C	major_cov=71/73	major_frequency=1.000e+00	minor_base=N	minor_cov=0/0	new_cov=71/73	polymorphism_frequency=1.000e+00	polymorphism_score=NA	prediction=consensus	ref_cov=0/0	total_cov=71/73
RA	85	.	CP009273	1660046	0	G	A	consensus_score=385.4	frequency=1	major_base=A	major_cov=51/58	major_frequency=1.000e+00	minor_base=N	minor_cov=0/0	new_cov=51/58	polymorphism_frequency=1.000e+00	polymorphism_score=NA	prediction=consensus	ref_cov=0/0	total_cov=51/58
RA	86	.	CP009273	1697966	0	T	C	consensus_score=525.4	frequency=1	major_base=C	major_cov=102/56	major_frequency=1.000e+00	minor_base=N	minor_cov=0/0	new_cov=102/56	polymorphism_frequency=1.000e+00	polymorphism_score=NA	prediction=consensus	ref_cov=0/0	total_cov=102/56
RA	87	.	CP009273	1702966	0	T	A	bias_e_value=255802	bias_p_value=0.0552313	consensus_reject=FREQUENCY_CUTOFF	consensus_score=144.6	fisher_strand_p_value=0.0098222	frequency=2.222e-01	ks_quality_p_value=1	major_base=T	major_cov=24/32	major_frequency=7.778e-01	minor_base=A	minor_cov=13/3	new_cov=13/3	polymorphism_frequency=2.222e-01	polymorphism_score=10.9	prediction=polymorphism	ref_cov=24/32	total_cov=38/35
RA	88	.	CP009273	1798011	0	T	C	consensus_score=672.0	frequency=1	major_base=C	major_cov=78/112	major_frequency=1.000e+00	minor_base=N	minor_cov=0/0	new_cov=78/112	polymorphism_frequency=1.000e+00	polymorphism_score=NA	prediction=consensus	ref_cov=0/0	total_cov=78/112
RA	89	.	CP009273	1847098	0	G	A	consensus_score=683.6	frequency=1	major_base=A	major_cov=74/110	major_frequency=1.000e+00	minor_base=N	minor_cov=0/0	new_cov=74/110	polymorphism_frequency=1.000e+00	polymorphism_score=NA	prediction=consensus	ref_cov=0/0	total_cov=74/110
RA	90	.	CP009273	1882003	0	G	A	bias_e_value=4631440	bias_p_value=0.999993	consensus_score=358.2	fisher_strand_p_value=1	frequency=1	ks_quality_p_value=0.996346	major_base=A	major_cov=49/44	major_frequency=9.894e-01	minor_base=G	minor_cov=1/0	new_cov=49/44	polymorphism_frequency=9.894e-01	polymorphism_score=-3.8	prediction=consensus	ref_cov=1/0	total_cov=50/44
RA	91	.	CP009273	1985889	0	G	A	bias_e_value=3727670	bias_p_value=0.804858	consensus_score=457.0	fisher_strand_p_value=0.444444	frequency=1	ks_quality_p_value=1	major_base=A	major_cov=70/55	major_frequency=9.921e-01	minor_base=C	minor_cov=0/1	new_cov=70/55	polymorphism_frequency=9.921e-01	polymorphism_score=NA	prediction=consensus	ref_cov=0/0	total_cov=70/56
RA	92	.	CP009273	2172579	0	T	C	consensus_score=464.6	frequency=1	major_base=C	major_cov=50/83	major_frequency=1.000e+00	minor_base=N	minor_cov=0/0	new_cov=50/83	polymorphism_frequency=1.000e+00	polymorphism_score=NA	prediction=consensus	ref_cov=0/0	total_cov=50/83
RA	93	.	CP009273	2175089	0	C	T	bias_e_value=3744600	bias_p_value=0.808513	consensus_score=368.1	fisher_strand_p_value=0.44898	frequency=1	ks_quality_p_value=1	major_base=T	major_cov=43/54	major_frequency=9.898e-01	minor_base=G	minor_cov=1/0	new_cov=43/54	polymorphism_frequency=9.898e-01	polymorphism_score=NA	prediction=consensus	ref_cov=0/0	total_cov=44/54
RA	94	.	CP009273	2178908	0	T	G	bias_e_value=2.18197e-06	bias_p_value=4.71119e-13	consensus_reject=FREQUENCY_CUTOFF	consensus_score=282.8	fisher_strand_p_value=1.433e-14	frequency=2.680e-01	ks_quality_p_value=1	major_base=T	major_cov=41/71	major_frequency=7.320e-01	minor_base=G	minor_cov=41/0	new_cov=41/0	polymorphism_frequency=2.680e-01	polymorphism_score=26.4	prediction=polymorphism	ref_cov=41/71	total_cov=82/72
RA	95	.	CP009273	2204646	0	C	T	consensus_score=417.5	frequency=1	major_base=T	major_cov=58/54	major_frequency=1.000e+00	minor_base=N	minor_cov=0/0	new_cov=58/54	polymorphism_frequency=1.000e+00	polymorphism_score=NA	prediction=consensus	ref_cov=0/0	total_cov=58/54
RA	96	.	CP009273	2277705	0	C	T	bias_e_value=4631470	bias_p_value=1	consensus_score=510.4	fisher_strand_p_value=1	frequency=1	ks_quality_p_value=1	major_base=T	major_cov=64/72	major_frequency=9.927e-01	minor_base=A	minor_cov=0/1	new_cov=64/72	polymorphism_frequency=9.927e-01	polymorphism_score=NA	prediction=consensus	ref_cov=0/0	total_cov=64/73
RA	97	.	CP009273	2332442	0	T	C	bias_e_value=3634230	bias_p_value=0.784682	consensus_score=540.1	fisher_strand_p_value=0.420382	frequency=1	ks_quality_p_value=1	major_base=C	major_cov=91/65	major_frequency=9.936e-01	minor_base=G	minor_cov=0/1	new_cov=91/65	polymorphism_frequency=9.936e-01	polymorphism_score=NA	prediction=consensus	ref_cov=0/0	total_cov=91/66
RA	98	.	CP009273	2404729	0	C	A	bias_e_value=5.70492	bias_p_value=1.23177e-06	consensus_reject=FREQUENCY_CUTOFF	consensus_score=194.6	fisher_strand_p_value=7.05184e-08	frequency=2.079e-01	ks_quality_p_value=1	major_base=C	major_cov=50/30	major_frequency=7.921e-01	minor_base=A	minor_cov=0/21	new_cov=0/21	polymorphism_frequency=2.079e-01	polymorphism_score=13.0	prediction=polymorphism	ref_cov=50/30	total_cov=50/51
RA	99	.	CP009273	2409960	0	G	A	consensus_score=377.1	frequency=1	major_base=A	major_cov=47/55	major_frequency=1.000e+00	minor_base=N	minor_cov=0/0	new_cov=47/55	polymorphism_frequency=1.000e+00	polymorphism_score=NA	prediction=consensus	ref_cov=0/0	total_cov=47/55
RA	100	.	CP009273	2456368	0	C	.	bias_e_value=1654340	bias_p_value=0.357195	consensus_score=553.7	fisher_strand_p_value=0.137344	frequency=1	ks_quality_p_value=0.815464	major_base=.	major_cov=51/66	major_frequency=9.669e-01	minor_base=C	minor_cov=0/4	new_cov=51/66	polymorphism_frequency=9.669e-01	polymorphism_score=9.6	prediction=consensus	ref_cov=0/4	total_cov=51/70
RA	101	.	CP009273	2511766	0	T	C	bias_e_value=3449590	bias_p_value=0.744815	consensus_score=387.4	fisher_strand_p_value=0.377049	frequency=1	ks_quality_p_value=1	major_base=C	major_cov=45/76	major_frequency=9.918e-01	minor_base=A	minor_cov=1/0	new_cov=45/76	polymorphism_frequency=9.918e-01	polymorphism_score=NA	prediction=consensus	ref_cov=0/0	total_cov=46/76
RA	102	.	CP009273	2513367	0	T	C	bias_e_value=2653530	bias_p_value=0.572936	consensus_reject=FREQUENCY_CUTOFF	consensus_score=344.8	fisher_strand_p_value=0.416781	frequency=2.128e-01	ks_quality_p_value=0.559905	major_base=T	major_cov=58/53	major_frequency=7.872e-01	minor_base=C	minor_cov=13/17	new_cov=13/17	polymorphism_frequency=2.128e-01	polymorphism_score=93.2	prediction=polymorphism	ref_cov=58/53	total_cov=72/70
RA	103	.	CP009273	2590129	0	G	A	bias_e_value=3565590	bias_p_value=0.769862	consensus_score=402.8	fisher_strand_p_value=0.40367	frequency=1	ks_quality_p_value=1	major_base=A	major_cov=65/43	major_frequency=9.908e-01	minor_base=T	minor_cov=0/1	new_cov=65/43	polymorphism_frequency=9.908e-01	polymorphism_score=NA	prediction=consensus	ref_cov=0/0	total_cov=65/44
RA	104	.	CP009273	2596779	0	T	C	consensus_score=458.0	frequency=1	major_base=C	major_cov=89/42	major_frequency=1.000e+00	minor_base=N	minor_cov=0/0	new_cov=89/42	polymorphism_frequency=1.000e+00	polymorphism_score=NA	prediction=consensus	ref_cov=0/0	total_cov=89/42
RA	105	.	CP009273	2675516	0	C	.	bias_e_value=4086470	bias_p_value=0.882327	consensus_score=650.5	fisher_strand_p_value=1	frequency=1	ks_quality_p_value=0.555936	major_base=.	major_cov=74/67	major_frequency=9.338e-01	minor_base=C	minor_cov=5/5	new_cov=74/67	polymorphism_frequency=9.338e-01	polymorphism_score=36.6	prediction=consensus	ref_cov=5/5	total_cov=79/72
RA	106	.	CP009273	2782206	0	A	.	bias_e_value=1739820	bias_p_value=0.375653	consensus_score=568.8	fisher_strand_p_value=0.120577	frequency=1	ks_quality_p_value=1	major_base=.	major_cov=78/50	major_frequency=9.481e-01	minor_base=A	minor_cov=2/5	new_cov=78/50	polymorphism_frequency=9.481e-01	polymorphism_score=25.2	prediction=consensus	ref_cov=2/5	total_cov=80/58
RA	107	.	CP009273	3048075	0	T	C	bias_e_value=1879120	bias_p_value=0.40573	consensus_reject=FREQUENCY_CUTOFF	consensus_score=256.0	fisher_strand_p_value=0.17066	frequency=2.273e-01	ks_quality_p_value=0.7922	major_base=T	major_cov=49/36	major_frequency=7.727e-01	minor_base=C	minor_cov=10/15	new_cov=10/15	polymorphism_frequency=2.273e-01	polymorphism_score=75.7	prediction=polymorphism	ref_cov=49/36	total_cov=59/51
RA	108	.	CP009273	3147519	0	T	C	consensus_score=284.2	frequency=1	major_base=C	major_cov=35/49	major_frequency=1.000e+00	minor_base=N	minor_cov=0/0	new_cov=35/49	polymorphism_frequency=1.000e+00	polymorphism_score=NA	prediction=consensus	ref_cov=0/0	total_cov=35/49
RA	109	.	CP009273	3276148	0	G	A	bias_e_value=3493030	bias_p_value=0.754194	consensus_score=379.2	fisher_strand_p_value=0.386792	frequency=1	ks_quality_p_value=1	major_base=A	major_cov=40/65	major_frequency=9.906e-01	minor_base=T	minor_cov=1/0	new_cov=40/65	polymorphism_frequency=9.906e-01	polymorphism_score=NA	prediction=consensus	ref_cov=0/0	total_cov=41/65
RA	110	.	CP009273	3307546	0	G	A	consensus_score=440.4	frequency=1	major_base=A	major_cov=33/86	major_frequency=1.000e+00	minor_base=N	minor_cov=0/0	new_cov=33/86	polymorphism_frequency=1.000e+00	polymorphism_score=NA	prediction=consensus	ref_cov=0/0	total_cov=33/86
RA	111	.	CP009273	3326941	1	.	A	bias_e_value=3004920	bias_p_value=0.648804	consensus_score=335.9	fisher_strand_p_value=0.289855	frequency=1	ks_quality_p_value=1	major_base=A	major_cov=48/42	major_frequency=9.184e-01	minor_base=.	minor_cov=6/2	new_cov=48/42	polymorphism_frequency=9.184e-01	polymorphism_score=21.1	prediction=consensus	ref_cov=6/2	total_cov=54/44
RA	112	.	CP009273	3421763	0	C	.	bias_e_value=3778160	bias_p_value=0.815758	consensus_score=123.4	fisher_strand_p_value=0.491265	frequency=1	ks_quality_p_value=0.93258	major_base=.	major_cov=26/26	major_frequency=9.630e-01	minor_base=C	minor_cov=0/2	new_cov=26/26	polymorphism_frequency=9.630e-01	polymorphism_score=2.1	prediction=consensus	ref_cov=0/2	total_cov=26/28
RA	113	.	CP009273	3557804	0	T	C	consensus_score=326.9	frequency=1	major_base=C	major_cov=46/47	major_frequency=1.000e+00	minor_base=N	minor_cov=0/0	new_cov=46/47	polymorphism_frequency=1.000e+00	polymorphism_score=NA	prediction=consensus	ref_cov=0/0	total_cov=46/47
RA	114	.	CP009273	3688591	0	A	G	consensus_score=306.3	frequency=1	major_base=G	major_cov=46/42	major_frequency=1.000e+00	minor_base=N	minor_cov=0/0	new_cov=46/42	polymorphism_frequency=1.000e+00	polymorphism_score=NA	prediction=consensus	ref_cov=0/0	total_cov=46/42
RA	115	.	CP009273	3925013	0	T	.	bias_e_value=4631470	bias_p_value=1	consensus_score=478.4	fisher_strand_p_value=1	frequency=1	ks_quality_p_value=1	major_base=.	major_cov=54/53	major_frequency=9.469e-01	minor_base=T	minor_cov=3/3	new_cov=54/53	polymorphism_frequency=9.469e-01	polymorphism_score=19.7	prediction=consensus	ref_cov=3/3	total_cov=57/56
RA	116	.	CP009273	4105986	0	T	C	bias_e_value=3937860	bias_p_value=0.85024	consensus_score=456.3	fisher_strand_p_value=0.50533	frequency=1	ks_quality_p_value=1	major_base=C	major_cov=58/74	major_frequency=9.851e-01	minor_base=A	minor_cov=0/2	new_cov=58/74	polymorphism_frequency=9.851e-01	polymorphism_score=NA	prediction=consensus	ref_cov=0/0	total_cov=58/76
RA	117	.	CP009273	4172772	0	G	A	bias_e_value=3791770	bias_p_value=0.818697	consensus_score=747.8	fisher_strand_p_value=0.461929	frequency=1	ks_quality_p_value=1	major_base=A	major_cov=106/90	major_frequency=9.949e-01	minor_base=C	minor_cov=0/1	new_cov=106/90	polymorphism_frequency=9.949e-01	polymorphism_score=NA	prediction=consensus	ref_cov=0/0	total_cov=106/91
RA	118	.	CP009273	4285851	0	C	T	bias_e_value=776728	bias_p_value=0.167707	consensus_score=164.0	fisher_strand_p_value=0.072616	frequency=1	ks_quality_p_value=0.546363	major_base=T	major_cov=24/31	major_frequency=9.016e-01	minor_base=C	minor_cov=0/6	new_cov=24/31	polymorphism_frequency=9.016e-01	polymorphism_score=12.0	prediction=consensus	ref_cov=0/6	total_cov=25/38
RA	119	.	CP009273	4291270	0	A	G	consensus_score=441.5	frequency=1	major_base=G	major_cov=55/74	major_frequency=1.000e+00	minor_base=N	minor_cov=0/0	new_cov=55/74	polymorphism_frequency=1.000e+00	polymorphism_score=NA	prediction=consensus	ref_cov=0/0	total_cov=55/74
RA	120	.	CP009273	4399322	0	A	G	consensus_score=302.9	frequency=1	major_base=G	major_cov=54/33	major_frequency=1.000e+00	minor_base=N	minor_cov=0/0	new_cov=54/33	polymorphism_frequency=1.000e+00	polymorphism_score=NA	prediction=consensus	ref_cov=0/0	total_cov=54/33
RA	121	.	CP009273	4402596	0	T	G	bias_e_value=0.0315021	bias_p_value=6.80176e-09	consensus_reject=FREQUENCY_CUTOFF	consensus_score=163.9	fisher_strand_p_value=2.96516e-10	frequency=2.469e-01	ks_quality_p_value=1	major_base=T	major_cov=14/47	major_frequency=7.531e-01	minor_base=G	minor_cov=20/0	new_cov=20/0	polymorphism_frequency=2.469e-01	polymorphism_score=12.2	prediction=polymorphism	ref_cov=14/47	total_cov=34/47
RA	122	.	CP009273	4543258	0	A	G	consensus_score=439.6	frequency=1	major_base=G	major_cov=49/79	major_frequency=1.000e+00	minor_base=N	minor_cov=0/0	new_cov=49/79	polymorphism_frequency=1.000e+00	polymorphism_score=NA	prediction=consensus	ref_cov=0/0	total_cov=49/79
RA	123	.	CP009273	4596147	0	G	.	bias_e_value=1160.21	bias_p_value=0.000250506	consensus_reject=FREQUENCY_CUTOFF	consensus_score=78.9	fisher_strand_p_value=2.52943e-05	frequency=6.418e-01	ks_quality_p_value=0.842403	major_base=.	major_cov=26/17	major_frequency=6.418e-01	minor_base=G	minor_cov=2/22	new_cov=26/17	polymorphism_frequency=6.418e-01	polymorphism_score=115.9	prediction=polymorphism	ref_cov=2/22	total_cov=28/39
MC	124	.	CP009273	1426711	1428871	202	112	left_inside_cov=44	left_outside_cov=45	right_inside_cov=44	right_outside_cov=47
MC	125	.	CP009273	2059850	2060597	747	0	left_inside_cov=42	left_outside_cov=46	right_inside_cov=44	right_outside_cov=45
MC	126	.	CP009273	2850431	2853083	0	0	left_inside_cov=44	left_outside_cov=49	right_inside_cov=44	right_outside_cov=61
JC	127	.	CP009273	1	1	CP009273	4631469	-1	0	alignment_overlap=0	circular_chromosome=1	coverage_minus=93	coverage_plus=28	flanking_left=251	flanking_right=251	frequency=1	junction_possible_overlap_registers=234	key=CP009273__1__1__CP009273__4631469__-1__0____251__251__0__0	max_left=245	max_left_minus=241	max_left_plus=245	max_min_left=117	max_min_left_minus=87	max_min_left_plus=117	max_min_right=120	max_min_right_minus=120	max_min_right_plus=116	max_pos_hash_score=470	max_right=239	max_right_minus=235	max_right_plus=239	neg_log10_pos_hash_p_value=0.3	new_junction_coverage=0.95	new_junction_read_count=121	polymorphism_frequency=1.000e+00	pos_hash_score=72	prediction=consensus	side_1_annotate_key=gene	side_1_continuation=0	side_1_coverage=0.00	side_1_overlap=0	side_1_possible_overlap_registers=234	side_1_read_count=0	side_1_redundant=0	side_2_annotate_key=gene	side_2_continuation=0	side_2_coverage=0.00	side_2_overlap=0	side_2_possible_overlap_registers=234	side_2_read_count=0	side_2_redundant=0	total_non_overlap_reads=121
JC	128	.	CP009273	23396	-1	CP009273	24369	1	0	alignment_overlap=9	coverage_minus=2	coverage_plus=1	flanking_left=251	flanking_right=251	frequency=2.277e-02	junction_possible_overlap_registers=225	key=CP009273__23396__-1__CP009273__24360__1__9____251__251__0__0	max_left=112	max_left_minus=112	max_left_plus=60	max_min_left=60	max_min_left_minus=28	max_min_left_plus=60	max_min_right=1	max_min_right_minus=1	max_min_right_plus=0	max_pos_hash_score=452	max_right=181	max_right_minus=75	max_right_plus=181	neg_log10_pos_hash_p_value=10.8	new_junction_coverage=0.02	new_junction_read_count=3	polymorphism_frequency=2.277e-02	pos_hash_score=3	prediction=polymorphism	reject=COVERAGE_EVENNESS_SKEW,FREQUENCY_CUTOFF	side_1_annotate_key=gene	side_1_continuation=0	side_1_coverage=0.92	side_1_overlap=9	side_1_possible_overlap_registers=234	side_1_read_count=118	side_1_redundant=0	side_2_annotate_key=gene	side_2_continuation=0	side_2_coverage=1.17	side_2_overlap=0	side_2_possible_overlap_registers=225	side_2_read_count=144	side_2_redundant=0	total_non_overlap_reads=3
JC	129	.	CP009273	32590	-1	CP009273	33671	1	0	alignment_overlap=9	coverage_minus=2	coverage_plus=2	flanking_left=251	flanking_right=251	frequency=3.112e-02	junction_possible_overlap_registers=225	key=CP009273__32590__-1__CP009273__33662__1__9____251__251__0__0	max_left=144	max_left_minus=144	max_left_plus=112	max_min_left=112	max_min_left_minus=0	max_min_left_plus=112	max_min_right=98	max_min_right_minus=98	max_min_right_plus=0	max_pos_hash_score=452	max_right=165	max_right_minus=98	max_right_plus=165	neg_log10_pos_hash_p_value=10.2	new_junction_coverage=0.03	new_junction_read_count=4	polymorphism_frequency=3.112e-02	pos_hash_score=4	prediction=polymorphism	reject=COVERAGE_EVENNESS_SKEW,FREQUENCY_CUTOFF	side_1_annotate_key=gene	side_1_continuation=0	side_1_coverage=1.00	side_1_overlap=9	side_1_possible_overlap_registers=234	side_1_read_count=128	side_1_redundant=0	side_2_annotate_key=gene	side_2_continuation=0	side_2_coverage=1.02	side_2_overlap=0	side_2_possible_overlap_registers=225	side_2_read_count=126	side_2_redundant=0	total_non_overlap_reads=4
JC	130	.	CP009273	47531	-1	CP009273	48391	1	0	alignment_overlap=9	coverage_minus=2	coverage_plus=1	flanking_left=251	flanking_right=251	frequency=2.703e-02	junction_possible_overlap_registers=225	key=CP009273__47531__-1__CP009273__48382__1__9____251__251__0__0	max_left=77	max_left_minus=77	max_left_plus=52	max_min_left=77	max_min_left_minus=77	max_min_left_plus=52	max_min_right=0	max_min_right_minus=0	max_min_right_plus=0	max_pos_hash_score=452	max_right=164	max_right_minus=164	max_right_plus=131	neg_log10_pos_hash_p_value=10.8	new_junction_coverage=0.02	new_junction_read_count=3	polymorphism_frequency=2.703e-02	pos_hash_score=3	prediction=polymorphism	reject=COVERAGE_EVENNESS_SKEW,FREQUENCY_CUTOFF	side_1_annotate_key=gene	side_1_continuation=0	side_1_coverage=0.82	side_1_overlap=9	side_1_possible_overlap_registers=234	side_1_read_count=105	side_1_redundant=0	side_2_annotate_key=gene	side_2_continuation=0	side_2_coverage=0.93	side_2_overlap=0	side_2_possible_overlap_registers=225	side_2_read_count=115	side_2_redundant=0	total_non_overlap_reads=3
JC	131	.	CP009273	60238	-1	CP009273	61483	1	0	alignment_overlap=11	coverage_minus=2	coverage_plus=2	flanking_left=251	flanking_right=251	frequency=3.200e-02	junction_possible_overlap_registers=223	key=CP009273__60238__-1__CP009273__61472__1__11____251__251__0__0	max_left=164	max_left_minus=164	max_left_plus=16	max_min_left=98	max_min_left_minus=98	max_min_left_plus=16	max_min_right=52	max_min_right_minus=52	max_min_right_plus=0	max_pos_hash_score=448	max_right=209	max_right_minus=142	max_right_plus=209	neg_log10_pos_hash_p_value=10.1	new_junction_coverage=0.03	new_junction_read_count=4	polymorphism_frequency=3.200e-02	pos_hash_score=4	prediction=polymorphism	reject=COVERAGE_EVENNESS_SKEW,FREQUENCY_CUTOFF	side_1_annotate_key=gene	side_1_continuation=0	side_1_coverage=1.00	side_1_overlap=11	side_1_possible_overlap_registers=234	side_1_read_count=128	side_1_redundant=0	side_2_annotate_key=gene	side_2_continuation=0	side_2_coverage=0.98	side_2_overlap=0	side_2_possible_overlap_registers=223	side_2_read_count=120	side_2_redundant=0	total_non_overlap_reads=4
JC	132	.	CP009273	111762	-1	CP009273	112550	1	0	alignment_overlap=11	coverage_minus=5	coverage_plus=1	flanking_left=251	flanking_right=251	frequency=5.348e-02	junction_possible_overlap_registers=223	key=CP009273__111762__-1__CP009273__112539__1__11____251__251__0__0	max_left=139	max_left_minus=139	max_left_plus=138	max_min_left=0	max_min_left_minus=0	max_min_left_plus=0	max_min_right=35	max_min_right_minus=35	max_min_right_plus=6	max_pos_hash_score=448	max_right=35	max_right_minus=35	max_right_plus=6	neg_log10_pos_hash_p_value=10.1	new_junction_coverage=0.05	new_junction_read_count=6	polymorphism_frequency=5.348e-02	pos_hash_score=4	prediction=polymorphism	reject=COVERAGE_EVENNESS_SKEW,FREQUENCY_CUTOFF	side_1_annotate_key=gene	side_1_continuation=0	side_1_coverage=0.77	side_1_overlap=11	side_1_possible_overlap_registers=234	side_1_read_count=98	side_1_redundant=0	side_2_annotate_key=gene	side_2_continuation=0	side_2_coverage=0.98	side_2_overlap=0	side_2_possible_overlap_registers=223	side_2_read_count=119	side_2_redundant=0	total_non_overlap_reads=6
JC	133	.	CP009273	115252	-1	CP009273	116298	1	0	alignment_overlap=7	coverage_minus=2	coverage_plus=2	flanking_left=251	flanking_right=251	frequency=2.615e-02	junction_possible_overlap_registers=227	key=CP009273__115252__-1__CP009273__116291__1__7____251__251__0__0	max_left=73	max_left_minus=73	max_left_plus=22	max_min_left=22	max_min_left_minus=22	max_min_left_plus=22	max_min_right=1	max_min_right_minus=1	max_min_right_plus=0	max_pos_hash_score=456	max_right=97	max_right_minus=42	max_right_plus=97	neg_log10_pos_hash_p_value=10.2	new_junction_coverage=0.03	new_junction_read_count=4	polymorphism_frequency=2.615e-02	pos_hash_score=4	prediction=polymorphism	reject=COVERAGE_EVENNESS_SKEW,FREQUENCY_CUTOFF	side_1_annotate_key=gene	side_1_continuation=0	side_1_coverage=1.05	side_1_overlap=7	side_1_possible_overlap_registers=234	side_1_read_count=135	side_1_redundant=0	side_2_annotate_key=gene	side_2_continuation=0	side_2_coverage=1.35	side_2_overlap=0	side_2_possible_overlap_registers=227	side_2_read_count=167	side_2_redundant=0	total_non_overlap_reads=4
JC	134	.	CP009273	115506	-1	CP009273	116283	1	0	alignment_overlap=11	coverage_minus=5	coverage_plus=2	flanking_left=251	flanking_right=251	frequency=4.548e-02	junction_possible_overlap_registers=223	key=CP009273__115506__-1__CP009273__116272__1__11____251__251__0__0	max_left=151	max_left_minus=151	max_left_plus=19	max_min_left=91	max_min_left_minus=91	max_min_left_plus=19	max_min_right=45	max_min_right_minus=45	max_min_right_plus=0	max_pos_hash_score=448	max_right=146	max_right_minus=146	max_right_plus=117	neg_log10_pos_hash_p_value=8.6	new_junction_coverage=0.06	new_junction_read_count=7	polymorphism_frequency=4.548e-02	pos_hash_score=7	prediction=polymorphism	reject=COVERAGE_EVENNESS_SKEW,FREQUENCY_CUTOFF	side_1_annotate_key=gene	side_1_continuation=0	side_1_coverage=1.03	side_1_overlap=11	side_1_possible_overlap_registers=234	side_1_read_count=132	side_1_redundant=0	side_2_annotate_key=gene	side_2_continuation=0	side_2_coverage=1.38	side_2_overlap=0	side_2_possible_overlap_registers=223	side_2_read_count=168	side_2_redundant=0	total_non_overlap_reads=7
JC	135	.	CP009273	122775	-1	CP009273	123316	1	0	alignment_overlap=18	coverage_minus=2	coverage_plus=6	flanking_left=251	flanking_right=251	frequency=1.034e-01	junction_possible_overlap_registers=216	key=CP009273__122775__-1__CP009273__123298__1__18____251__251__0__0	max_left=218	max_left_minus=140	max_left_plus=218	max_min_left=94	max_min_left_minus=93	max_min_left_plus=94	max_min_right=92	max_min_right_minus=92	max_min_right_plus=15	max_pos_hash_score=434	max_right=176	max_right_minus=133	max_right_plus=176	neg_log10_pos_hash_p_value=8.4	new_junction_coverage=0.07	new_junction_read_count=8	polymorphism_frequency=1.034e-01	pos_hash_score=7	prediction=polymorphism	reject=COVERAGE_EVENNESS_SKEW,FREQUENCY_CUTOFF	side_1_annotate_key=gene	side_1_continuation=0	side_1_coverage=0.54	side_1_overlap=18	side_1_possible_overlap_registers=234	side_1_read_count=69	side_1_redundant=0	side_2_annotate_key=gene	side_2_continuation=0	side_2_coverage=0.63	side_2_overlap=0	side_2_possible_overlap_registers=216	side_2_read_count=75	side_2_redundant=0	total_non_overlap_reads=8
JC	136	.	CP009273	139518	-1	CP009273	140280	1	0	alignment_overlap=10	coverage_minus=5	coverage_plus=6	flanking_left=251	flanking_right=251	frequency=6.935e-02	junction_possible_overlap_registers=224	key=CP009273__139518__-1__CP009273__140270__1__10____251__251__0__0	max_left=211	max_left_minus=98	max_left_plus=211	max_min_left=96	max_min_left_minus=96	max_min_left_plus=75	max_min_right=85	max_min_right_minus=85	max_min_right_plus=85	max_pos_hash_score=450	max_right=186	max_right_minus=185	max_right_plus=186	neg_log10_pos_hash_p_value=7.7	new_junction_coverage=0.09	new_junction_read_count=11	polymorphism_frequency=6.935e-02	pos_hash_score=9	prediction=polymorphism	reject=COVERAGE_EVENNESS_SKEW,FREQUENCY_CUTOFF	side_1_annotate_key=gene	side_1_continuation=0	side_1_coverage=1.05	side_1_overlap=10	side_1_possible_overlap_registers=234	side_1_read_count=135	side_1_redundant=0	side_2_annotate_key=gene	side_2_continuation=0	side_2_coverage=1.36	side_2_overlap=0	side_2_possible_overlap_registers=224	side_2_read_count=166	side_2_redundant=0	total_non_overlap_reads=11
JC	137	.	CP009273	172038	-1	CP009273	172985	1	0	alignment_overlap=9	coverage_minus=1	coverage_plus=2	flanking_left=251	flanking_right=251	frequency=2.318e-02	junction_possible_overlap_registers=225	key=CP009273__172038__-1__CP009273__172976__1__9____251__251__0__0	max_left=143	max_left_minus=143	max_left_plus=143	max_min_left=12	max_min_left_minus=0	max_min_left_plus=12	max_min_right=51	max_min_right_minus=51	max_min_right_plus=51	max_pos_hash_score=452	max_right=52	max_right_minus=51	max_right_plus=52	neg_log10_pos_hash_p_value=10.8	new_junction_coverage=0.02	new_junction_read_count=3	polymorphism_frequency=2.318e-02	pos_hash_score=3	prediction=polymorphism	reject=COVERAGE_EVENNESS_SKEW,FREQUENCY_CUTOFF	side_1_annotate_key=gene	side_1_continuation=0	side_1_coverage=0.84	side_1_overlap=9	side_1_possible_overlap_registers=234	side_1_read_count=107	side_1_redundant=0	side_2_annotate_key=gene	side_2_continuation=0	side_2_coverage=1.22	side_2_overlap=0	side_2_possible_overlap_registers=225	side_2_read_count=150	side_2_redundant=0	total_non_overlap_reads=3
JC	138	.	CP009273	197202	-1	CP009273	198232	1	0	alignment_overlap=9	coverage_minus=3	coverage_plus=4	flanking_left=251	flanking_right=251	frequency=4.764e-02	junction_possible_overlap_registers=225	key=CP009273__197202__-1__CP009273__198223__1__9____251__251__0__0	max_left=148	max_left_minus=148	max_left_plus=102	max_min_left=87	max_min_left_minus=0	max_min_left_plus=87	max_min_right=98	max_min_right_minus=98	max_min_right_plus=98	max_pos_hash_score=452	max_right=220	max_right_minus=98	max_right_plus=220	neg_log10_pos_hash_p_value=8.6	new_junction_coverage=0.06	new_junction_read_count=7	polymorphism_frequency=4.764e-02	pos_hash_score=7	prediction=polymorphism	reject=COVERAGE_EVENNESS_SKEW,FREQUENCY_CUTOFF	side_1_annotate_key=gene	side_1_continuation=0	side_1_coverage=1.04	side_1_overlap=9	side_1_possible_overlap_registers=234	side_1_read_count=133	side_1_redundant=0	side_2_annotate_key=gene	side_2_continuation=0	side_2_coverage=1.24	side_2_overlap=0	side_2_possible_overlap_registers=225	side_2_read_count=152	side_2_redundant=0	total_non_overlap_reads=7
JC	139	.	CP009273	224077	-1	CP009273	224957	1	0	alignment_overlap=9	coverage_minus=6	coverage_plus=6	flanking_left=251	flanking_right=251	frequency=4.580e-01	junction_possible_overlap_registers=225	key=CP009273__224086__-1__CP009273__224957__1__9____251__251__1__0	max_left=230	max_left_minus=230	max_left_plus=122	max_min_left=77	max_min_left_minus=19	max_min_left_plus=77	max_min_right=102	max_min_right_minus=102	max_min_right_plus=81	max_pos_hash_score=452	max_right=165	max_right_minus=102	max_right_plus=165	neg_log10_pos_hash_p_value=6.7	new_junction_coverage=0.11	new_junction_read_count=13	polymorphism_frequency=4.580e-01	pos_hash_score=12	prediction=polymorphism	reject=COVERAGE_EVENNESS_SKEW	side_1_annotate_key=repeat	side_1_continuation=0	side_1_coverage=NA	side_1_overlap=0	side_1_read_count=NA	side_1_redundant=1	side_2_annotate_key=gene	side_2_continuation=0	side_2_coverage=0.13	side_2_overlap=9	side_2_possible_overlap_registers=234	side_2_read_count=16	side_2_redundant=0	total_non_overlap_reads=12
JC	140	.	CP009273	224957	1	CP009273	2720712	1	0	alignment_overlap=9	coverage_minus=5	coverage_plus=4	flanking_left=251	flanking_right=251	frequency=4.169e-01	junction_possible_overlap_registers=225	key=CP009273__224957__1__CP009273__2720703__1__9____251__251__0__1	max_left=165	max_left_minus=165	max_left_plus=117	max_min_left=117	max_min_left_minus=81	max_min_left_plus=117	max_min_right=77	max_min_right_minus=77	max_min_right_plus=19	max_pos_hash_score=452	max_right=156	max_right_minus=86	max_right_plus=156	neg_log10_pos_hash_p_value=7.8	new_junction_coverage=0.09	new_junction_read_count=11	polymorphism_frequency=4.169e-01	pos_hash_score=9	prediction=polymorphism	reject=COVERAGE_EVENNESS_SKEW	side_1_annotate_key=gene	side_1_continuation=0	side_1_coverage=0.13	side_1_overlap=9	side_1_possible_overlap_registers=234	side_1_read_count=16	side_1_redundant=0	side_2_annotate_key=repeat	side_2_continuation=0	side_2_coverage=NA	side_2_overlap=0	side_2_possible_overlap_registers=NA	side_2_read_count=NA	side_2_redundant=1	total_non_overlap_reads=9
JC	141	.	CP009273	225367	-1	CP009273	360267	-1	0	alignment_overlap=13	coverage_minus=1	coverage_plus=3	flanking_left=251	flanking_right=251	frequency=1.099e-01	junction_possible_overlap_registers=221	key=CP009273__225367__-1__CP009273__360280__-1__13____251__251__0__0	max_left=179	max_left_minus=179	max_left_plus=165	max_min_left=0	max_min_left_minus=0	max_min_left_plus=0	max_min_right=72	max_min_right_minus=58	max_min_right_plus=72	max_pos_hash_score=444	max_right=72	max_right_minus=58	max_right_plus=72	neg_log10_pos_hash_p_value=10.1	new_junction_coverage=0.08	new_junction_read_count=10	polymorphism_frequency=1.099e-01	pos_hash_score=4	prediction=polymorphism	reject=COVERAGE_EVENNESS_SKEW,FREQUENCY_CUTOFF	side_1_annotate_key=gene	side_1_continuation=0	side_1_coverage=0.99	side_1_overlap=13	side_1_possible_overlap_registers=234	side_1_read_count=127	side_1_redundant=0	side_2_annotate_key=gene	side_2_continuation=0	side_2_coverage=0.35	side_2_overlap=0	side_2_possible_overlap_registers=221	side_2_read_count=42	side_2_redundant=0	total_non_overlap_reads=4
JC	142	.	CP009273	243511	-1	CP009273	244358	1	0	alignment_overlap=10	coverage_minus=2	coverage_plus=2	flanking_left=251	flanking_right=251	frequency=2.860e-02	junction_possible_overlap_registers=224	key=CP009273__243511__-1__CP009273__244348__1__10____251__251__0__0	max_left=165	max_left_minus=165	max_left_plus=63	max_min_left=63	max_min_left_minus=60	max_min_left_plus=63	max_min_right=58	max_min_right_minus=58	max_min_right_plus=0	max_pos_hash_score=450	max_right=178	max_right_minus=83	max_right_plus=178	neg_log10_pos_hash_p_value=10.2	new_junction_coverage=0.03	new_junction_read_count=4	polymorphism_frequency=2.860e-02	pos_hash_score=4	prediction=polymorphism	reject=COVERAGE_EVENNESS_SKEW,FREQUENCY_CUTOFF	side_1_annotate_key=gene	side_1_continuation=0	side_1_coverage=1.14	side_1_overlap=10	side_1_possible_overlap_registers=234	side_1_read_count=146	side_1_redundant=0	side_2_annotate_key=gene	side_2_continuation=0	side_2_coverage=1.08	side_2_overlap=0	side_2_possible_overlap_registers=224	side_2_read_count=132	side_2_redundant=0	total_non_overlap_reads=4
JC	143	.	CP009273	244028	-1	CP009273	244771	1	0	alignment_overlap=37	coverage_minus=6	coverage_plus=6	flanking_left=251	flanking_right=251	frequency=1.066e-01	junction_possible_overlap_registers=197	key=CP009273__244028__-1__CP009273__244734__1__37____251__251__0__0	max_left=185	max_left_minus=161	max_left_plus=185	max_min_left=72	max_min_left_minus=72	max_min_left_plus=48	max_min_right=81	max_min_right_minus=55	max_min_right_plus=81	max_pos_hash_score=396	max_right=201	max_right_minus=104	max_right_plus=201	neg_log10_pos_hash_p_value=6.0	new_junction_coverage=0.12	new_junction_read_count=13	polymorphism_frequency=1.066e-01	pos_hash_score=12	prediction=polymorphism	reject=COVERAGE_EVENNESS_SKEW,FREQUENCY_CUTOFF	side_1_annotate_key=repeat	side_1_continuation=0	side_1_coverage=NA	side_1_overlap=37	side_1_read_count=NA	side_1_redundant=0	side_2_annotate_key=gene	side_2_continuation=0	side_2_coverage=1.01	side_2_overlap=0	side_2_possible_overlap_registers=197	side_2_read_count=109	side_2_redundant=0	total_non_overlap_reads=12
JC	144	.	CP009273	244724	-1	CP009273	244826	1	0	alignment_overlap=16	coverage_minus=1	coverage_plus=3	flanking_left=251	flanking_right=251	frequency=2.989e-02	junction_possible_overlap_registers=218	key=CP009273__244724__-1__CP009273__244810__1__16____251__251__0__0	max_left=212	max_left_minus=212	max_left_plus=176	max_min_left=0	max_min_left_minus=0	max_min_left_plus=0	max_min_right=91	max_min_right_minus=22	max_min_right_plus=91	max_pos_hash_score=438	max_right=91	max_right_minus=22	max_right_plus=91	neg_log10_pos_hash_p_value=10.7	new_junction_coverage=0.03	new_junction_read_count=4	polymorphism_frequency=2.989e-02	pos_hash_score=3	prediction=polymorphism	reject=COVERAGE_EVENNESS_SKEW,FREQUENCY_CUTOFF	side_1_annotate_key=gene	side_1_continuation=0	side_1_coverage=1.07	side_1_overlap=16	side_1_possible_overlap_registers=234	side_1_read_count=137	side_1_redundant=0	side_2_annotate_key=gene	side_2_continuation=0	side_2_coverage=1.11	side_2_overlap=0	side_2_possible_overlap_registers=218	side_2_read_count=132	side_2_redundant=0	total_non_overlap_reads=4
JC	145	.	CP009273	259261	-1	CP009273	260486	1	0	alignment_overlap=13	coverage_minus=2	coverage_plus=3	flanking_left=251	flanking_right=251	frequency=3.339e-02	junction_possible_overlap_registers=221	key=CP009273__259261__-1__CP009273__260473__1__13____251__251__0__0	max_left=106	max_left_minus=106	max_left_plus=106	max_min_left=18	max_min_left_minus=18	max_min_left_plus=3	max_min_right=43	max_min_right_minus=42	max_min_right_plus=43	max_pos_hash_score=444	max_right=204	max_right_minus=203	max_right_plus=204	neg_log10_pos_hash_p_value=9.5	new_junction_coverage=0.04	new_junction_read_count=5	polymorphism_frequency=3.339e-02	pos_hash_score=5	prediction=polymorphism	reject=COVERAGE_EVENNESS_SKEW,FREQUENCY_CUTOFF	side_1_annotate_key=gene	side_1_continuation=0	side_1_coverage=1.34	side_1_overlap=13	side_1_possible_overlap_registers=234	side_1_read_count=171	side_1_redundant=0	side_2_annotate_key=gene	side_2_continuation=0	side_2_coverage=1.06	side_2_overlap=0	side_2_possible_overlap_registers=221	side_2_read_count=128	side_2_redundant=0	total_non_overlap_reads=5
JC	146	.	CP009273	273049	-1	CP009273	274197	1	0	alignment_overlap=10	coverage_minus=3	coverage_plus=1	flanking_left=251	flanking_right=251	frequency=2.998e-02	junction_possible_overlap_registers=224	key=CP009273__273049__-1__CP009273__274187__1__10____251__251__0__0	max_left=89	max_left_minus=89	max_left_plus=39	max_min_left=39	max_min_left_minus=39	max_min_left_plus=39	max_min_right=17	max_min_right_minus=17	max_min_right_plus=0	max_pos_hash_score=450	max_right=99	max_right_minus=99	max_right_plus=95	neg_log10_pos_hash_p_value=10.2	new_junction_coverage=0.03	new_junction_read_count=4	polymorphism_frequency=2.998e-02	pos_hash_score=4	prediction=polymorphism	reject=COVERAGE_EVENNESS_SKEW,FREQUENCY_CUTOFF	side_1_annotate_key=gene	side_1_continuation=0	side_1_coverage=1.12	side_1_overlap=10	side_1_possible_overlap_registers=234	side_1_read_count=143	side_1_redundant=0	side_2_annotate_key=gene	side_2_continuation=0	side_2_coverage=1.00	side_2_overlap=0	side_2_possible_overlap_registers=224	side_2_read_count=122	side_2_redundant=0	total_non_overlap_reads=4
JC	147	.	CP009273	284434	-1	CP009273	285308	1	0	alignment_overlap=11	coverage_minus=1	coverage_plus=2	flanking_left=251	flanking_right=251	frequency=4.518e-02	junction_possible_overlap_registers=223	key=CP009273__284434__-1__CP009273__285297__1__11____251__251__0__0	max_left=132	max_left_minus=120	max_left_plus=132	max_min_left=14	max_min_left_minus=0	max_min_left_plus=14	max_min_right=107	max_min_right_minus=36	max_min_right_plus=107	max_pos_hash_score=448	max_right=225	max_right_minus=36	max_right_plus=225	neg_log10_pos_hash_p_value=10.8	new_junction_coverage=0.02	new_junction_read_count=3	polymorphism_frequency=4.518e-02	pos_hash_score=3	prediction=polymorphism	reject=COVERAGE_EVENNESS_SKEW,FREQUENCY_CUTOFF	side_1_annotate_key=gene	side_1_continuation=0	side_1_coverage=0.53	side_1_overlap=11	side_1_possible_overlap_registers=234	side_1_read_count=68	side_1_redundant=0	side_2_annotate_key=gene	side_2_continuation=0	side_2_coverage=0.51	side_2_overlap=0	side_2_possible_overlap_registers=223	side_2_read_count=62	side_2_redundant=0	total_non_overlap_reads=3
JC	148	.	CP009273	286327	-1	CP009273	287257	1	0	alignment_overlap=11	coverage_minus=3	coverage_plus=0	flanking_left=251	flanking_right=251	frequency=2.300e-02	junction_possible_overlap_registers=223	key=CP009273__286327__-1__CP009273__287246__1__11____251__251__0__0	max_left=83	max_left_minus=83	max_left_plus=0	max_min_left=83	max_min_left_minus=83	max_min_left_plus=0	max_min_right=3	max_min_right_minus=3	max_min_right_plus=0	max_pos_hash_score=448	max_right=140	max_right_minus=140	max_right_plus=0	neg_log10_pos_hash_p_value=10.8	new_junction_coverage=0.02	new_junction_read_count=3	polymorphism_frequency=2.300e-02	pos_hash_score=3	prediction=polymorphism	reject=COVERAGE_EVENNESS_SKEW,FREQUENCY_CUTOFF	side_1_annotate_key=gene	side_1_continuation=0	side_1_coverage=0.85	side_1_overlap=11	side_1_possible_overlap_registers=234	side_1_read_count=109	side_1_redundant=0	side_2_annotate_key=gene	side_2_continuation=0	side_2_coverage=1.24	side_2_overlap=0	side_2_possible_overlap_registers=223	side_2_read_count=151	side_2_redundant=0	total_non_overlap_reads=3
JC	149	.	CP009273	287246	1	CP009273	2753417	-1	0	alignment_overlap=11	coverage_minus=0	coverage_plus=3	flanking_left=251	flanking_right=251	frequency=1.961e-02	junction_possible_overlap_registers=223	key=CP009273__287246__1__CP009273__2753428__-1__11____251__251__0__0	max_left=140	max_left_minus=0	max_left_plus=140	max_min_left=3	max_min_left_minus=0	max_min_left_plus=3	max_min_right=83	max_min_right_minus=0	max_min_right_plus=83	max_pos_hash_score=448	max_right=83	max_right_minus=0	max_right_plus=83	neg_log10_pos_hash_p_value=10.8	new_junction_coverage=0.02	new_junction_read_count=3	polymorphism_frequency=1.961e-02	pos_hash_score=3	prediction=polymorphism	reject=COVERAGE_EVENNESS_SKEW,FREQUENCY_CUTOFF	side_1_annotate_key=gene	side_1_continuation=0	side_1_coverage=1.34	side_1_overlap=11	side_1_possible_overlap_registers=234	side_1_read_count=171	side_1_redundant=0	side_2_annotate_key=gene	side_2_continuation=0	side_2_coverage=1.12	side_2_overlap=0	side_2_possible_overlap_registers=223	side_2_read_count=137	side_2_redundant=0	total_non_overlap_reads=3
JC	150	.	CP009273	344689	-1	CP009273	346120	1	0	alignment_overlap=8	coverage_minus=1	coverage_plus=2	flanking_left=251	flanking_right=251	frequency=3.035e-02	junction_possible_overlap_registers=226	key=CP009273__344689__-1__CP009273__346112__1__8____251__251__0__0	max_left=99	max_left_minus=99	max_left_plus=99	max_min_left=1	max_min_left_minus=0	max_min_left_plus=1	max_min_right=66	max_min_right_minus=66	max_min_right_plus=66	max_pos_hash_score=454	max_right=240	max_right_minus=66	max_right_plus=240	neg_log10_pos_hash_p_value=10.9	new_junction_coverage=0.02	new_junction_read_count=3	polymorphism_frequency=3.035e-02	pos_hash_score=3	prediction=polymorphism	reject=COVERAGE_EVENNESS_SKEW,FREQUENCY_CUTOFF	side_1_annotate_key=gene	side_1_continuation=0	side_1_coverage=0.75	side_1_overlap=8	side_1_possible_overlap_registers=234	side_1_read_count=96	side_1_redundant=0	side_2_annotate_key=gene	side_2_continuation=0	side_2_coverage=0.80	side_2_overlap=0	side_2_possible_overlap_registers=226	side_2_read_count=99	side_2_redundant=0	total_non_overlap_reads=3
JC	151	.	CP009273	346790	-1	CP009273	347601	1	0	alignment_overlap=10	coverage_minus=1	coverage_plus=2	flanking_left=251	flanking_right=251	frequency=2.887e-02	junction_possible_overlap_registers=224	key=CP009273__346790__-1__CP009273__347591__1__10____251__251__0__0	max_left=96	max_left_minus=96	max_left_plus=46	max_min_left=96	max_min_left_minus=96	max_min_left_plus=46	max_min_right=0	max_min_right_minus=0	max_min_right_plus=0	max_pos_hash_score=450	max_right=219	max_right_minus=145	max_right_plus=219	neg_log10_pos_hash_p_value=10.8	new_junction_coverage=0.02	new_junction_read_count=3	polymorphism_frequency=2.887e-02	pos_hash_score=3	prediction=polymorphism	reject=COVERAGE_EVENNESS_SKEW,FREQUENCY_CUTOFF	side_1_annotate_key=gene	side_1_continuation=0	side_1_coverage=0.95	side_1_overlap=10	side_1_possible_overlap_registers=234	side_1_read_count=121	side_1_redundant=0	side_2_annotate_key=gene	side_2_continuation=0	side_2_coverage=0.70	side_2_overlap=0	side_2_possible_overlap_registers=224	side_2_read_count=86	side_2_redundant=0	total_non_overlap_reads=3
JC	152	.	CP009273	360104	1	CP009273	360286	-1	0	alignment_overlap=0	coverage_minus=14	coverage_plus=12	flanking_left=251	flanking_right=251	frequency=3.704e-01	junction_possible_overlap_registers=234	key=CP009273__360104__1__CP009273__360286__-1__0____251__251__0__0	max_left=189	max_left_minus=163	max_left_plus=189	max_min_left=106	max_min_left_minus=98	max_min_left_plus=106	max_min_right=122	max_min_right_minus=99	max_min_right_plus=122	max_pos_hash_score=470	max_right=230	max_right_minus=230	max_right_plus=144	neg_log10_pos_hash_p_value=4.5	new_junction_coverage=0.23	new_junction_read_count=30	polymorphism_frequency=3.704e-01	pos_hash_score=22	prediction=polymorphism	reject=COVERAGE_EVENNESS_SKEW	side_1_annotate_key=gene	side_1_continuation=0	side_1_coverage=0.42	side_1_overlap=0	side_1_possible_overlap_registers=234	side_1_read_count=54	side_1_redundant=0	side_2_annotate_key=gene	side_2_continuation=0	side_2_coverage=0.38	side_2_overlap=0	side_2_possible_overlap_registers=234	side_2_read_count=48	side_2_redundant=0	total_non_overlap_reads=26
JC	153	.	CP009273	360104	1	CP009273	4033989	1	-6	alignment_overlap=-6	coverage_minus=3	coverage_plus=3	flanking_left=251	flanking_right=251	frequency=1.121e-01	junction_possible_overlap_registers=228	key=CP009273__360104__1__CP009273__4033989__1__-6__AATTCC__251__251__0__0	max_left=183	max_left_minus=149	max_left_plus=183	max_min_left=0	max_min_left_minus=0	max_min_left_plus=0	max_min_right=18	max_min_right_minus=18	max_min_right_plus=18	max_pos_hash_score=458	max_right=18	max_right_minus=18	max_right_plus=18	neg_log10_pos_hash_p_value=10.3	new_junction_coverage=0.06	new_junction_read_count=8	polymorphism_frequency=1.121e-01	pos_hash_score=4	prediction=polymorphism	reject=COVERAGE_EVENNESS_SKEW,FREQUENCY_CUTOFF	side_1_annotate_key=gene	side_1_continuation=0	side_1_coverage=0.43	side_1_overlap=0	side_1_possible_overlap_registers=234	side_1_read_count=55	side_1_redundant=0	side_2_annotate_key=gene	side_2_continuation=0	side_2_coverage=0.59	side_2_overlap=0	side_2_possible_overlap_registers=234	side_2_read_count=75	side_2_redundant=0	total_non_overlap_reads=6	unique_read_sequence=AATTCC
JC	154	.	CP009273	360104	1	CP009273	4161677	1	-6	alignment_overlap=-6	coverage_minus=8	coverage_plus=12	flanking_left=251	flanking_right=251	frequency=2.741e-01	junction_possible_overlap_registers=228	key=CP009273__360104__1__CP009273__4161677__1__-6__AATTCC__251__251__0__0	max_left=189	max_left_minus=149	max_left_plus=189	max_min_left=106	max_min_left_minus=0	max_min_left_plus=106	max_min_right=116	max_min_right_minus=93	max_min_right_plus=116	max_pos_hash_score=458	max_right=138	max_right_minus=93	max_right_plus=138	neg_log10_pos_hash_p_value=5.6	new_junction_coverage=0.18	new_junction_read_count=23	polymorphism_frequency=2.741e-01	pos_hash_score=16	prediction=polymorphism	reject=COVERAGE_EVENNESS_SKEW	side_1_annotate_key=gene	side_1_continuation=0	side_1_coverage=0.43	side_1_overlap=0	side_1_possible_overlap_registers=234	side_1_read_count=55	side_1_redundant=0	side_2_annotate_key=gene	side_2_continuation=0	side_2_coverage=0.55	side_2_overlap=0	side_2_possible_overlap_registers=234	side_2_read_count=70	side_2_redundant=0	total_non_overlap_reads=20	unique_read_sequence=AATTCC
JC	155	.	CP009273	360280	-1	CP009273	2719436	1	0	alignment_overlap=13	coverage_minus=4	coverage_plus=4	flanking_left=251	flanking_right=251	frequency=2.375e-01	junction_possible_overlap_registers=221	key=CP009273__360280__-1__CP009273__2719423__1__13____251__251__0__1	max_left=58	max_left_minus=53	max_left_plus=58	max_min_left=58	max_min_left_minus=53	max_min_left_plus=58	max_min_right=0	max_min_right_minus=0	max_min_right_plus=0	max_pos_hash_score=444	max_right=237	max_right_minus=213	max_right_plus=237	neg_log10_pos_hash_p_value=8.1	new_junction_coverage=0.12	new_junction_read_count=15	polymorphism_frequency=2.375e-01	pos_hash_score=8	prediction=polymorphism	reject=COVERAGE_EVENNESS_SKEW	side_1_annotate_key=gene	side_1_continuation=0	side_1_coverage=0.40	side_1_overlap=13	side_1_possible_overlap_registers=234	side_1_read_count=51	side_1_redundant=0	side_2_annotate_key=repeat	side_2_continuation=0	side_2_coverage=NA	side_2_overlap=0	side_2_possible_overlap_registers=NA	side_2_read_count=NA	side_2_redundant=1	total_non_overlap_reads=8
JC	156	.	CP009273	360286	-1	CP009273	3416618	1	-5	alignment_overlap=-5	coverage_minus=3	coverage_plus=5	flanking_left=251	flanking_right=251	frequency=1.684e-01	junction_possible_overlap_registers=229	key=CP009273__360286__-1__CP009273__3416618__1__-5__AATTC__251__251__0__0	max_left=230	max_left_minus=92	max_left_plus=230	max_min_left=24	max_min_left_minus=24	max_min_left_plus=0	max_min_right=80	max_min_right_minus=78	max_min_right_plus=80	max_pos_hash_score=460	max_right=80	max_right_minus=78	max_right_plus=80	neg_log10_pos_hash_p_value=8.3	new_junction_coverage=0.09	new_junction_read_count=11	polymorphism_frequency=1.684e-01	pos_hash_score=8	prediction=polymorphism	reject=COVERAGE_EVENNESS_SKEW,FREQUENCY_CUTOFF	side_1_annotate_key=gene	side_1_continuation=0	side_1_coverage=0.38	side_1_overlap=0	side_1_possible_overlap_registers=234	side_1_read_count=48	side_1_redundant=0	side_2_annotate_key=gene	side_2_continuation=0	side_2_coverage=0.49	side_2_overlap=0	side_2_possible_overlap_registers=234	side_2_read_count=63	side_2_redundant=0	total_non_overlap_reads=8	unique_read_sequence=AATTC
JC	157	.	CP009273	360286	-1	CP009273	4034161	-1	-4	alignment_overlap=-4	coverage_minus=7	coverage_plus=12	flanking_left=251	flanking_right=251	frequency=2.947e-01	junction_possible_overlap_registers=230	key=CP009273__360286__-1__CP009273__4034161__-1__-4__AATT__251__251__0__0	max_left=230	max_left_minus=144	max_left_plus=230	max_min_left=122	max_min_left_minus=122	max_min_left_plus=99	max_min_right=102	max_min_right_minus=102	max_min_right_plus=94	max_pos_hash_score=462	max_right=128	max_right_minus=128	max_right_plus=125	neg_log10_pos_hash_p_value=6.0	new_junction_coverage=0.18	new_junction_read_count=23	polymorphism_frequency=2.947e-01	pos_hash_score=15	prediction=polymorphism	reject=COVERAGE_EVENNESS_SKEW	side_1_annotate_key=gene	side_1_continuation=0	side_1_coverage=0.38	side_1_overlap=0	side_1_possible_overlap_registers=234	side_1_read_count=48	side_1_redundant=0	side_2_annotate_key=gene	side_2_continuation=0	side_2_coverage=0.50	side_2_overlap=0	side_2_possible_overlap_registers=234	side_2_read_count=64	side_2_redundant=0	total_non_overlap_reads=19	unique_read_sequence=AATT
JC	158	.	CP009273	360286	-1	CP009273	4161849	-1	-4	alignment_overlap=-4	coverage_minus=8	coverage_plus=14	flanking_left=251	flanking_right=251	frequency=3.151e-01	junction_possible_overlap_registers=230	key=CP009273__360286__-1__CP009273__4161849__-1__-4__AATT__251__251__0__0	max_left=230	max_left_minus=144	max_left_plus=230	max_min_left=122	max_min_left_minus=122	max_min_left_plus=99	max_min_right=102	max_min_right_minus=102	max_min_right_plus=94	max_pos_hash_score=462	max_right=170	max_right_minus=170	max_right_plus=159	neg_log10_pos_hash_p_value=5.2	new_junction_coverage=0.21	new_junction_read_count=26	polymorphism_frequency=3.151e-01	pos_hash_score=18	prediction=polymorphism	reject=COVERAGE_EVENNESS_SKEW	side_1_annotate_key=gene	side_1_continuation=0	side_1_coverage=0.38	side_1_overlap=0	side_1_possible_overlap_registers=234	side_1_read_count=48	side_1_redundant=0	side_2_annotate_key=gene	side_2_continuation=0	side_2_coverage=0.52	side_2_overlap=0	side_2_possible_overlap_registers=234	side_2_read_count=67	side_2_redundant=0	total_non_overlap_reads=22	unique_read_sequence=AATT
JC	159	.	CP009273	372330	-1	CP009273	373517	1	0	alignment_overlap=10	coverage_minus=1	coverage_plus=2	flanking_left=251	flanking_right=251	frequency=2.635e-02	junction_possible_overlap_registers=224	key=CP009273__372330__-1__CP009273__373507__1__10____251__251__0__0	max_left=137	max_left_minus=137	max_left_plus=137	max_min_left=0	max_min_left_minus=0	max_min_left_plus=0	max_min_right=70	max_min_right_minus=52	max_min_right_plus=70	max_pos_hash_score=450	max_right=70	max_right_minus=52	max_right_plus=70	neg_log10_pos_hash_p_value=10.8	new_junction_coverage=0.02	new_junction_read_count=3	polymorphism_frequency=2.635e-02	pos_hash_score=3	prediction=polymorphism	reject=COVERAGE_EVENNESS_SKEW,FREQUENCY_CUTOFF	side_1_annotate_key=gene	side_1_continuation=0	side_1_coverage=0.96	side_1_overlap=10	side_1_possible_overlap_registers=234	side_1_read_count=123	side_1_redundant=0	side_2_annotate_key=gene	side_2_continuation=0	side_2_coverage=0.85	side_2_overlap=0	side_2_possible_overlap_registers=224	side_2_read_count=104	side_2_redundant=0	total_non_overlap_reads=3
JC	160	.	CP009273	376277	-1	CP009273	377259	1	0	alignment_overlap=11	coverage_minus=1	coverage_plus=2	flanking_left=251	flanking_right=251	frequency=1.953e-02	junction_possible_overlap_registers=223	key=CP009273__376277__-1__CP009273__377248__1__11____251__251__0__1	max_left=221	max_left_minus=221	max_left_plus=130	max_min_left=33	max_min_left_minus=0	max_min_left_plus=33	max_min_right=45	max_min_right_minus=19	max_min_right_plus=45	max_pos_hash_score=448	max_right=65	max_right_minus=19	max_right_plus=65	neg_log10_pos_hash_p_value=10.8	new_junction_coverage=0.02	new_junction_read_count=3	polymorphism_frequency=1.953e-02	pos_hash_score=3	prediction=polymorphism	reject=COVERAGE_EVENNESS_SKEW,FREQUENCY_CUTOFF	side_1_annotate_key=gene	side_1_continuation=0	side_1_coverage=1.23	side_1_overlap=11	side_1_possible_overlap_registers=234	side_1_read_count=158	side_1_redundant=0	side_2_annotate_key=repeat	side_2_continuation=0	side_2_coverage=NA	side_2_overlap=0	side_2_possible_overlap_registers=NA	side_2_read_count=NA	side_2_redundant=1	total_non_overlap_reads=3
JC	161	.	CP009273	376714	1	CP009273	378045	-1	0	alignment_overlap=1	coverage_minus=13	coverage_plus=13	flanking_left=251	flanking_right=251	frequency=NA	junction_possible_overlap_registers=233	key=CP009273__376714__1__CP009273__378046__-1__1____251__251__1__1	max_left=216	max_left_minus=216	max_left_plus=212	max_min_left=123	max_min_left_minus=100	max_min_left_plus=123	max_min_right=107	max_min_right_minus=107	max_min_right_plus=106	max_pos_hash_score=468	max_right=202	max_right_minus=202	max_right_plus=195	neg_log10_pos_hash_p_value=4.6	new_junction_coverage=0.22	new_junction_read_count=28	polymorphism_frequency=NA	pos_hash_score=21	prediction=unknown	reject=COVERAGE_EVENNESS_SKEW	side_1_annotate_key=repeat	side_1_continuation=0	side_1_coverage=NA	side_1_overlap=1	side_1_read_count=NA	side_1_redundant=1	side_2_annotate_key=repeat	side_2_continuation=0	side_2_coverage=NA	side_2_overlap=0	side_2_possible_overlap_registers=NA	side_2_read_count=NA	side_2_redundant=1	total_non_overlap_reads=26
JC	162	.	CP009273	388737	-1	CP009273	389734	1	0	alignment_overlap=12	coverage_minus=1	coverage_plus=2	flanking_left=251	flanking_right=251	frequency=2.181e-02	junction_possible_overlap_registers=222	key=CP009273__388737__-1__CP009273__389722__1__12____251__251__0__0	max_left=141	max_left_minus=141	max_left_plus=71	max_min_left=71	max_min_left_minus=0	max_min_left_plus=71	max_min_right=96	max_min_right_minus=96	max_min_right_plus=0	max_pos_hash_score=446	max_right=168	max_right_minus=96	max_right_plus=168	neg_log10_pos_hash_p_value=10.8	new_junction_coverage=0.02	new_junction_read_count=3	polymorphism_frequency=2.181e-02	pos_hash_score=3	prediction=polymorphism	reject=COVERAGE_EVENNESS_SKEW,FREQUENCY_CUTOFF	side_1_annotate_key=gene	side_1_continuation=0	side_1_coverage=1.20	side_1_overlap=12	side_1_possible_overlap_registers=234	side_1_read_count=153	side_1_redundant=0	side_2_annotate_key=gene	side_2_continuation=0	side_2_coverage=1.02	side_2_overlap=0	side_2_possible_overlap_registers=222	side_2_read_count=124	side_2_redundant=0	total_non_overlap_reads=3
JC	163	.	CP009273	410184	-1	CP009273	411276	1	0	alignment_overlap=11	coverage_minus=1	coverage_plus=2	flanking_left=251	flanking_right=251	frequency=3.268e-02	junction_possible_overlap_registers=223	key=CP009273__410184__-1__CP009273__411265__1__11____251__251__0__0	max_left=185	max_left_minus=185	max_left_plus=165	max_min_left=11	max_min_left_minus=0	max_min_left_plus=11	max_min_right=75	max_min_right_minus=53	max_min_right_plus=75	max_pos_hash_score=448	max_right=92	max_right_minus=53	max_right_plus=92	neg_log10_pos_hash_p_value=10.8	new_junction_coverage=0.02	new_junction_read_count=3	polymorphism_frequency=3.268e-02	pos_hash_score=3	prediction=polymorphism	reject=COVERAGE_EVENNESS_SKEW,FREQUENCY_CUTOFF	side_1_annotate_key=gene	side_1_continuation=0	side_1_coverage=0.56	side_1_overlap=11	side_1_possible_overlap_registers=234	side_1_read_count=72	side_1_redundant=0	side_2_annotate_key=gene	side_2_continuation=0	side_2_coverage=0.89	side_2_overlap=0	side_2_possible_overlap_registers=223	side_2_read_count=109	side_2_redundant=0	total_non_overlap_reads=3
JC	164	.	CP009273	410497	-1	CP009273	411277	1	0	alignment_overlap=11	coverage_minus=2	coverage_plus=3	flanking_left=251	flanking_right=251	frequency=5.411e-02	junction_possible_overlap_registers=223	key=CP009273__410497__-1__CP009273__411266__1__11____251__251__0__0	max_left=79	max_left_minus=79	max_left_plus=58	max_min_left=79	max_min_left_minus=79	max_min_left_plus=58	max_min_right=27	max_min_right_minus=27	max_min_right_plus=0	max_pos_hash_score=448	max_right=182	max_right_minus=127	max_right_plus=182	neg_log10_pos_hash_p_value=9.6	new_junction_coverage=0.04	new_junction_read_count=5	polymorphism_frequency=5.411e-02	pos_hash_score=5	prediction=polymorphism	reject=COVERAGE_EVENNESS_SKEW,FREQUENCY_CUTOFF	side_1_annotate_key=gene	side_1_continuation=0	side_1_coverage=0.53	side_1_overlap=11	side_1_possible_overlap_registers=234	side_1_read_count=68	side_1_redundant=0	side_2_annotate_key=gene	side_2_continuation=0	side_2_coverage=0.90	side_2_overlap=0	side_2_possible_overlap_registers=223	side_2_read_count=110	side_2_redundant=0	total_non_overlap_reads=5
JC	165	.	CP009273	412941	-1	CP009273	413920	1	0	alignment_overlap=10	coverage_minus=2	coverage_plus=2	flanking_left=251	flanking_right=251	frequency=5.140e-02	junction_possible_overlap_registers=224	key=CP009273__412941__-1__CP009273__413910__1__10____251__251__0__0	max_left=167	max_left_minus=167	max_left_plus=139	max_min_left=75	max_min_left_minus=75	max_min_left_plus=0	max_min_right=102	max_min_right_minus=25	max_min_right_plus=102	max_pos_hash_score=450	max_right=102	max_right_minus=88	max_right_plus=102	neg_log10_pos_hash_p_value=10.2	new_junction_coverage=0.06	new_junction_read_count=7	polymorphism_frequency=5.140e-02	pos_hash_score=4	prediction=polymorphism	reject=COVERAGE_EVENNESS_SKEW,FREQUENCY_CUTOFF	side_1_annotate_key=gene	side_1_continuation=0	side_1_coverage=1.03	side_1_overlap=10	side_1_possible_overlap_registers=234	side_1_read_count=132	side_1_redundant=0	side_2_annotate_key=gene	side_2_continuation=0	side_2_coverage=1.08	side_2_overlap=0	side_2_possible_overlap_registers=224	side_2_read_count=132	side_2_redundant=0	total_non_overlap_reads=4
JC	166	.	CP009273	429698	-1	CP009273	430628	1	0	alignment_overlap=10	coverage_minus=2	coverage_plus=2	flanking_left=251	flanking_right=251	frequency=3.058e-02	junction_possible_overlap_registers=224	key=CP009273__429698__-1__CP009273__430618__1__10____251__251__0__0	max_left=127	max_left_minus=127	max_left_plus=90	max_min_left=90	max_min_left_minus=0	max_min_left_plus=90	max_min_right=113	max_min_right_minus=113	max_min_right_plus=0	max_pos_hash_score=450	max_right=164	max_right_minus=113	max_right_plus=164	neg_log10_pos_hash_p_value=10.2	new_junction_coverage=0.03	new_junction_read_count=4	polymorphism_frequency=3.058e-02	pos_hash_score=4	prediction=polymorphism	reject=COVERAGE_EVENNESS_SKEW,FREQUENCY_CUTOFF	side_1_annotate_key=gene	side_1_continuation=0	side_1_coverage=0.99	side_1_overlap=10	side_1_possible_overlap_registers=234	side_1_read_count=127	side_1_redundant=0	side_2_annotate_key=gene	side_2_continuation=0	side_2_coverage=1.08	side_2_overlap=0	side_2_possible_overlap_registers=224	side_2_read_count=132	side_2_redundant=0	total_non_overlap_reads=4
JC	167	.	CP009273	468966	-1	CP009273	469856	1	0	alignment_overlap=10	coverage_minus=4	coverage_plus=5	flanking_left=251	flanking_right=251	frequency=8.353e-02	junction_possible_overlap_registers=224	key=CP009273__468966__-1__CP009273__469846__1__10____251__251__0__0	max_left=179	max_left_minus=179	max_left_plus=32	max_min_left=38	max_min_left_minus=38	max_min_left_plus=32	max_min_right=70	max_min_right_minus=70	max_min_right_plus=0	max_pos_hash_score=450	max_right=240	max_right_minus=70	max_right_plus=240	neg_log10_pos_hash_p_value=7.7	new_junction_coverage=0.07	new_junction_read_count=9	polymorphism_frequency=8.353e-02	pos_hash_score=9	prediction=polymorphism	reject=COVERAGE_EVENNESS_SKEW,FREQUENCY_CUTOFF	side_1_annotate_key=gene	side_1_continuation=0	side_1_coverage=0.64	side_1_overlap=10	side_1_possible_overlap_registers=234	side_1_read_count=82	side_1_redundant=0	side_2_annotate_key=gene	side_2_continuation=0	side_2_coverage=0.97	side_2_overlap=0	side_2_possible_overlap_registers=224	side_2_read_count=119	side_2_redundant=0	total_non_overlap_reads=9
JC	168	.	CP009273	476383	-1	CP009273	477318	1	0	alignment_overlap=12	coverage_minus=1	coverage_plus=2	flanking_left=251	flanking_right=251	frequency=2.898e-02	junction_possible_overlap_registers=222	key=CP009273__476383__-1__CP009273__477306__1__12____251__251__0__0	max_left=185	max_left_minus=28	max_left_plus=185	max_min_left=28	max_min_left_minus=28	max_min_left_plus=27	max_min_right=19	max_min_right_minus=0	max_min_right_plus=19	max_pos_hash_score=446	max_right=94	max_right_minus=94	max_right_plus=44	neg_log10_pos_hash_p_value=10.8	new_junction_coverage=0.03	new_junction_read_count=4	polymorphism_frequency=2.898e-02	pos_hash_score=3	prediction=polymorphism	reject=COVERAGE_EVENNESS_SKEW,FREQUENCY_CUTOFF	side_1_annotate_key=gene	side_1_continuation=0	side_1_coverage=1.37	side_1_overlap=12	side_1_possible_overlap_registers=234	side_1_read_count=175	side_1_redundant=0	side_2_annotate_key=gene	side_2_continuation=0	side_2_coverage=0.84	side_2_overlap=0	side_2_possible_overlap_registers=222	side_2_read_count=102	side_2_redundant=0	total_non_overlap_reads=3
JC	169	.	CP009273	507736	-1	CP009273	508342	1	0	alignment_overlap=11	coverage_minus=3	coverage_plus=3	flanking_left=251	flanking_right=251	frequency=6.046e-02	junction_possible_overlap_registers=223	key=CP009273__507736__-1__CP009273__508331__1__11____251__251__0__0	max_left=228	max_left_minus=206	max_left_plus=228	max_min_left=0	max_min_left_minus=0	max_min_left_plus=0	max_min_right=58	max_min_right_minus=58	max_min_right_plus=40	max_pos_hash_score=448	max_right=58	max_right_minus=58	max_right_plus=40	neg_log10_pos_hash_p_value=9.0	new_junction_coverage=0.05	new_junction_read_count=6	polymorphism_frequency=6.046e-02	pos_hash_score=6	prediction=polymorphism	reject=COVERAGE_EVENNESS_SKEW,FREQUENCY_CUTOFF	side_1_annotate_key=gene	side_1_continuation=0	side_1_coverage=0.75	side_1_overlap=11	side_1_possible_overlap_registers=234	side_1_read_count=96	side_1_redundant=0	side_2_annotate_key=gene	side_2_continuation=0	side_2_coverage=0.78	side_2_overlap=0	side_2_possible_overlap_registers=223	side_2_read_count=95	side_2_redundant=0	total_non_overlap_reads=6
JC	170	.	CP009273	515948	-1	CP009273	517200	1	0	alignment_overlap=10	coverage_minus=3	coverage_plus=3	flanking_left=251	flanking_right=251	frequency=5.618e-02	junction_possible_overlap_registers=224	key=CP009273__515948__-1__CP009273__517190__1__10____251__251__0__0	max_left=173	max_left_minus=173	max_left_plus=36	max_min_left=36	max_min_left_minus=0	max_min_left_plus=36	max_min_right=68	max_min_right_minus=68	max_min_right_plus=0	max_pos_hash_score=450	max_right=173	max_right_minus=68	max_right_plus=173	neg_log10_pos_hash_p_value=10.2	new_junction_coverage=0.05	new_junction_read_count=6	polymorphism_frequency=5.618e-02	pos_hash_score=4	prediction=polymorphism	reject=COVERAGE_EVENNESS_SKEW,FREQUENCY_CUTOFF	side_1_annotate_key=gene	side_1_continuation=0	side_1_coverage=0.80	side_1_overlap=10	side_1_possible_overlap_registers=234	side_1_read_count=103	side_1_redundant=0	side_2_annotate_key=gene	side_2_continuation=0	side_2_coverage=0.84	side_2_overlap=0	side_2_possible_overlap_registers=224	side_2_read_count=103	side_2_redundant=0	total_non_overlap_reads=6
JC	171	.	CP009273	520749	-1	CP009273	521641	1	0	alignment_overlap=6	coverage_minus=2	coverage_plus=2	flanking_left=251	flanking_right=251	frequency=3.205e-02	junction_possible_overlap_registers=228	key=CP009273__520749__-1__CP009273__521635__1__6____251__251__0__1	max_left=88	max_left_minus=88	max_left_plus=79	max_min_left=88	max_min_left_minus=88	max_min_left_plus=79	max_min_right=0	max_min_right_minus=0	max_min_right_plus=0	max_pos_hash_score=458	max_right=166	max_right_minus=161	max_right_plus=166	neg_log10_pos_hash_p_value=10.3	new_junction_coverage=0.03	new_junction_read_count=4	polymorphism_frequency=3.205e-02	pos_hash_score=4	prediction=polymorphism	reject=COVERAGE_EVENNESS_SKEW,FREQUENCY_CUTOFF	side_1_annotate_key=gene	side_1_continuation=0	side_1_coverage=0.97	side_1_overlap=6	side_1_possible_overlap_registers=234	side_1_read_count=124	side_1_redundant=0	side_2_annotate_key=repeat	side_2_continuation=0	side_2_coverage=NA	side_2_overlap=0	side_2_possible_overlap_registers=NA	side_2_read_count=NA	side_2_redundant=1	total_non_overlap_reads=4
JC	172	.	CP009273	527236	-1	CP009273	528394	1	0	alignment_overlap=9	coverage_minus=2	coverage_plus=2	flanking_left=251	flanking_right=251	frequency=3.370e-02	junction_possible_overlap_registers=225	key=CP009273__527236__-1__CP009273__528385__1__9____251__251__0__0	max_left=46	max_left_minus=46	max_left_plus=46	max_min_left=0	max_min_left_minus=0	max_min_left_plus=0	max_min_right=39	max_min_right_minus=39	max_min_right_plus=39	max_pos_hash_score=452	max_right=39	max_right_minus=39	max_right_plus=39	neg_log10_pos_hash_p_value=10.2	new_junction_coverage=0.03	new_junction_read_count=4	polymorphism_frequency=3.370e-02	pos_hash_score=4	prediction=polymorphism	reject=COVERAGE_EVENNESS_SKEW,FREQUENCY_CUTOFF	side_1_annotate_key=gene	side_1_continuation=0	side_1_coverage=1.13	side_1_overlap=9	side_1_possible_overlap_registers=234	side_1_read_count=145	side_1_redundant=0	side_2_annotate_key=gene	side_2_continuation=0	side_2_coverage=0.73	side_2_overlap=0	side_2_possible_overlap_registers=225	side_2_read_count=90	side_2_redundant=0	total_non_overlap_reads=4
JC	173	.	CP009273	532891	-1	CP009273	533876	1	0	alignment_overlap=11	coverage_minus=1	coverage_plus=3	flanking_left=251	flanking_right=251	frequency=2.681e-02	junction_possible_overlap_registers=223	key=CP009273__532891__-1__CP009273__533865__1__11____251__251__0__0	max_left=66	max_left_minus=66	max_left_plus=66	max_min_left=55	max_min_left_minus=0	max_min_left_plus=55	max_min_right=36	max_min_right_minus=9	max_min_right_plus=36	max_pos_hash_score=448	max_right=185	max_right_minus=9	max_right_plus=185	neg_log10_pos_hash_p_value=10.1	new_junction_coverage=0.03	new_junction_read_count=4	polymorphism_frequency=2.681e-02	pos_hash_score=4	prediction=polymorphism	reject=COVERAGE_EVENNESS_SKEW,FREQUENCY_CUTOFF	side_1_annotate_key=gene	side_1_continuation=0	side_1_coverage=0.77	side_1_overlap=11	side_1_possible_overlap_registers=234	side_1_read_count=98	side_1_redundant=0	side_2_annotate_key=gene	side_2_continuation=0	side_2_coverage=1.62	side_2_overlap=0	side_2_possible_overlap_registers=223	side_2_read_count=197	side_2_redundant=0	total_non_overlap_reads=4
JC	174	.	CP009273	542355	-1	CP009273	543178	1	0	alignment_overlap=11	coverage_minus=1	coverage_plus=3	flanking_left=251	flanking_right=251	frequency=3.747e-02	junction_possible_overlap_registers=223	key=CP009273__542355__-1__CP009273__543167__1__11____251__251__0__0	max_left=45	max_left_minus=45	max_left_plus=45	max_min_left=45	max_min_left_minus=45	max_min_left_plus=45	max_min_right=7	max_min_right_minus=0	max_min_right_plus=7	max_pos_hash_score=448	max_right=170	max_right_minus=48	max_right_plus=170	neg_log10_pos_hash_p_value=10.1	new_junction_coverage=0.03	new_junction_read_count=4	polymorphism_frequency=3.747e-02	pos_hash_score=4	prediction=polymorphism	reject=COVERAGE_EVENNESS_SKEW,FREQUENCY_CUTOFF	side_1_annotate_key=gene	side_1_continuation=0	side_1_coverage=0.91	side_1_overlap=11	side_1_possible_overlap_registers=234	side_1_read_count=117	side_1_redundant=0	side_2_annotate_key=gene	side_2_continuation=0	side_2_coverage=0.77	side_2_overlap=0	side_2_possible_overlap_registers=223	side_2_read_count=94	side_2_redundant=0	total_non_overlap_reads=4
JC	175	.	CP009273	544546	-1	CP009273	545825	1	0	alignment_overlap=9	coverage_minus=3	coverage_plus=3	flanking_left=251	flanking_right=251	frequency=5.324e-02	junction_possible_overlap_registers=225	key=CP009273__544546__-1__CP009273__545816__1__9____251__251__0__0	max_left=138	max_left_minus=138	max_left_plus=138	max_min_left=105	max_min_left_minus=105	max_min_left_plus=57	max_min_right=59	max_min_right_minus=59	max_min_right_plus=23	max_pos_hash_score=452	max_right=185	max_right_minus=137	max_right_plus=185	neg_log10_pos_hash_p_value=9.1	new_junction_coverage=0.05	new_junction_read_count=6	polymorphism_frequency=5.324e-02	pos_hash_score=6	prediction=polymorphism	reject=COVERAGE_EVENNESS_SKEW,FREQUENCY_CUTOFF	side_1_annotate_key=gene	side_1_continuation=0	side_1_coverage=0.94	side_1_overlap=9	side_1_possible_overlap_registers=234	side_1_read_count=120	side_1_redundant=0	side_2_annotate_key=gene	side_2_continuation=0	side_2_coverage=0.80	side_2_overlap=0	side_2_possible_overlap_registers=225	side_2_read_count=98	side_2_redundant=0	total_non_overlap_reads=6
JC	176	.	CP009273	545166	-1	CP009273	546449	1	0	alignment_overlap=10	coverage_minus=1	coverage_plus=2	flanking_left=251	flanking_right=251	frequency=2.693e-02	junction_possible_overlap_registers=224	key=CP009273__545166__-1__CP009273__546439__1__10____251__251__0__0	max_left=101	max_left_minus=101	max_left_plus=101	max_min_left=20	max_min_left_minus=0	max_min_left_plus=20	max_min_right=51	max_min_right_minus=51	max_min_right_plus=51	max_pos_hash_score=450	max_right=51	max_right_minus=51	max_right_plus=51	neg_log10_pos_hash_p_value=10.8	new_junction_coverage=0.02	new_junction_read_count=3	polymorphism_frequency=2.693e-02	pos_hash_score=3	prediction=polymorphism	reject=COVERAGE_EVENNESS_SKEW,FREQUENCY_CUTOFF	side_1_annotate_key=gene	side_1_continuation=0	side_1_coverage=0.95	side_1_overlap=10	side_1_possible_overlap_registers=234	side_1_read_count=121	side_1_redundant=0	side_2_annotate_key=gene	side_2_continuation=0	side_2_coverage=0.82	side_2_overlap=0	side_2_possible_overlap_registers=224	side_2_read_count=101	side_2_redundant=0	total_non_overlap_reads=3
JC	177	.	CP009273	557148	-1	CP009273	557991	1	0	alignment_overlap=11	coverage_minus=2	coverage_plus=7	flanking_left=251	flanking_right=251	frequency=5.497e-02	junction_possible_overlap_registers=223	key=CP009273__557148__-1__CP009273__557980__1__11____251__251__0__0	max_left=81	max_left_minus=81	max_left_plus=47	max_min_left=81	max_min_left_minus=81	max_min_left_plus=47	max_min_right=2	max_min_right_minus=2	max_min_right_plus=0	max_pos_hash_score=448	max_right=113	max_right_minus=96	max_right_plus=113	neg_log10_pos_hash_p_value=8.1	new_junction_coverage=0.07	new_junction_read_count=9	polymorphism_frequency=5.497e-02	pos_hash_score=8	prediction=polymorphism	reject=COVERAGE_EVENNESS_SKEW,FREQUENCY_CUTOFF	side_1_annotate_key=gene	side_1_continuation=0	side_1_coverage=1.26	side_1_overlap=11	side_1_possible_overlap_registers=234	side_1_read_count=161	side_1_redundant=0	side_2_annotate_key=gene	side_2_continuation=0	side_2_coverage=1.28	side_2_overlap=0	side_2_possible_overlap_registers=223	side_2_read_count=156	side_2_redundant=0	total_non_overlap_reads=9
JC	178	.	CP009273	559262	-1	CP009273	560484	1	0	alignment_overlap=9	coverage_minus=2	coverage_plus=1	flanking_left=251	flanking_right=251	frequency=1.954e-02	junction_possible_overlap_registers=225	key=CP009273__559262__-1__CP009273__560475__1__9____251__251__0__0	max_left=58	max_left_minus=58	max_left_plus=58	max_min_left=58	max_min_left_minus=58	max_min_left_plus=58	max_min_right=0	max_min_right_minus=0	max_min_right_plus=0	max_pos_hash_score=452	max_right=214	max_right_minus=214	max_right_plus=139	neg_log10_pos_hash_p_value=10.8	new_junction_coverage=0.02	new_junction_read_count=3	polymorphism_frequency=1.954e-02	pos_hash_score=3	prediction=polymorphism	reject=COVERAGE_EVENNESS_SKEW,FREQUENCY_CUTOFF	side_1_annotate_key=gene	side_1_continuation=0	side_1_coverage=1.20	side_1_overlap=9	side_1_possible_overlap_registers=234	side_1_read_count=153	side_1_redundant=0	side_2_annotate_key=gene	side_2_continuation=0	side_2_coverage=1.25	side_2_overlap=0	side_2_possible_overlap_registers=225	side_2_read_count=154	side_2_redundant=0	total_non_overlap_reads=3
JC	179	.	CP009273	603466	-1	CP009273	604816	1	0	alignment_overlap=12	coverage_minus=6	coverage_plus=4	flanking_left=251	flanking_right=251	frequency=7.767e-02	junction_possible_overlap_registers=222	key=CP009273__603466__-1__CP009273__604804__1__12____251__251__0__0	max_left=146	max_left_minus=135	max_left_plus=146	max_min_left=115	max_min_left_minus=115	max_min_left_plus=97	max_min_right=93	max_min_right_minus=1	max_min_right_plus=93	max_pos_hash_score=446	max_right=217	max_right_minus=217	max_right_plus=142	neg_log10_pos_hash_p_value=8.5	new_junction_coverage=0.08	new_junction_read_count=10	polymorphism_frequency=7.767e-02	pos_hash_score=7	prediction=polymorphism	reject=COVERAGE_EVENNESS_SKEW,FREQUENCY_CUTOFF	side_1_annotate_key=gene	side_1_continuation=0	side_1_coverage=0.84	side_1_overlap=12	side_1_possible_overlap_registers=234	side_1_read_count=107	side_1_redundant=0	side_2_annotate_key=gene	side_2_continuation=0	side_2_coverage=1.12	side_2_overlap=0	side_2_possible_overlap_registers=222	side_2_read_count=136	side_2_redundant=0	total_non_overlap_reads=10
JC	180	.	CP009273	606321	-1	CP009273	606925	1	0	alignment_overlap=10	coverage_minus=9	coverage_plus=8	flanking_left=251	flanking_right=251	frequency=1.702e-01	junction_possible_overlap_registers=224	key=CP009273__606321__-1__CP009273__606915__1__10____251__251__0__0	max_left=189	max_left_minus=189	max_left_plus=78	max_min_left=116	max_min_left_minus=116	max_min_left_plus=78	max_min_right=49	max_min_right_minus=49	max_min_right_plus=0	max_pos_hash_score=450	max_right=184	max_right_minus=154	max_right_plus=184	neg_log10_pos_hash_p_value=5.8	new_junction_coverage=0.18	new_junction_read_count=22	polymorphism_frequency=1.702e-01	pos_hash_score=15	prediction=polymorphism	reject=COVERAGE_EVENNESS_SKEW,FREQUENCY_CUTOFF	side_1_annotate_key=gene	side_1_continuation=0	side_1_coverage=0.83	side_1_overlap=10	side_1_possible_overlap_registers=234	side_1_read_count=106	side_1_redundant=0	side_2_annotate_key=gene	side_2_continuation=0	side_2_coverage=0.92	side_2_overlap=0	side_2_possible_overlap_registers=224	side_2_read_count=113	side_2_redundant=0	total_non_overlap_reads=17
JC	181	.	CP009273	611269	-1	CP009273	612323	1	0	alignment_overlap=10	coverage_minus=1	coverage_plus=2	flanking_left=251	flanking_right=251	frequency=2.524e-02	junction_possible_overlap_registers=224	key=CP009273__611269__-1__CP009273__612313__1__10____251__251__0__0	max_left=92	max_left_minus=92	max_left_plus=92	max_min_left=92	max_min_left_minus=92	max_min_left_plus=92	max_min_right=0	max_min_right_minus=0	max_min_right_plus=0	max_pos_hash_score=450	max_right=185	max_right_minus=96	max_right_plus=185	neg_log10_pos_hash_p_value=10.8	new_junction_coverage=0.02	new_junction_read_count=3	polymorphism_frequency=2.524e-02	pos_hash_score=3	prediction=polymorphism	reject=COVERAGE_EVENNESS_SKEW,FREQUENCY_CUTOFF	side_1_annotate_key=gene	side_1_continuation=0	side_1_coverage=0.96	side_1_overlap=10	side_1_possible_overlap_registers=234	side_1_read_count=123	side_1_redundant=0	side_2_annotate_key=gene	side_2_continuation=0	side_2_coverage=0.93	side_2_overlap=0	side_2_possible_overlap_registers=224	side_2_read_count=114	side_2_redundant=0	total_non_overlap_reads=3
JC	182	.	CP009273	612047	-1	CP009273	613050	1	0	alignment_overlap=11	coverage_minus=3	coverage_plus=4	flanking_left=251	flanking_right=251	frequency=5.511e-02	junction_possible_overlap_registers=223	key=CP009273__612047__-1__CP009273__613039__1__11____251__251__0__0	max_left=68	max_left_minus=68	max_left_plus=68	max_min_left=68	max_min_left_minus=0	max_min_left_plus=68	max_min_right=22	max_min_right_minus=22	max_min_right_plus=0	max_pos_hash_score=448	max_right=206	max_right_minus=22	max_right_plus=206	neg_log10_pos_hash_p_value=9.6	new_junction_coverage=0.06	new_junction_read_count=7	polymorphism_frequency=5.511e-02	pos_hash_score=5	prediction=polymorphism	reject=COVERAGE_EVENNESS_SKEW,FREQUENCY_CUTOFF	side_1_annotate_key=gene	side_1_continuation=0	side_1_coverage=0.99	side_1_overlap=11	side_1_possible_overlap_registers=234	side_1_read_count=127	side_1_redundant=0	side_2_annotate_key=gene	side_2_continuation=0	side_2_coverage=0.98	side_2_overlap=0	side_2_possible_overlap_registers=223	side_2_read_count=119	side_2_redundant=0	total_non_overlap_reads=7
JC	183	.	CP009273	618459	-1	CP009273	618865	1	0	alignment_overlap=17	coverage_minus=1	coverage_plus=3	flanking_left=251	flanking_right=251	frequency=5.320e-02	junction_possible_overlap_registers=217	key=CP009273__618459__-1__CP009273__618848__1__17____251__251__0__0	max_left=104	max_left_minus=84	max_left_plus=104	max_min_left=13	max_min_left_minus=0	max_min_left_plus=13	max_min_right=99	max_min_right_minus=26	max_min_right_plus=99	max_pos_hash_score=436	max_right=194	max_right_minus=26	max_right_plus=194	neg_log10_pos_hash_p_value=10.0	new_junction_coverage=0.04	new_junction_read_count=5	polymorphism_frequency=5.320e-02	pos_hash_score=4	prediction=polymorphism	reject=COVERAGE_EVENNESS_SKEW,FREQUENCY_CUTOFF	side_1_annotate_key=gene	side_1_continuation=0	side_1_coverage=0.65	side_1_overlap=17	side_1_possible_overlap_registers=234	side_1_read_count=83	side_1_redundant=0	side_2_annotate_key=gene	side_2_continuation=0	side_2_coverage=0.85	side_2_overlap=0	side_2_possible_overlap_registers=217	side_2_read_count=101	side_2_redundant=0	total_non_overlap_reads=4
JC	184	.	CP009273	622222	-1	CP009273	622895	1	0	alignment_overlap=8	coverage_minus=3	coverage_plus=3	flanking_left=251	flanking_right=251	frequency=6.219e-02	junction_possible_overlap_registers=226	key=CP009273__622222__-1__CP009273__622887__1__8____251__251__0__0	max_left=76	max_left_minus=67	max_left_plus=76	max_min_left=67	max_min_left_minus=67	max_min_left_plus=67	max_min_right=76	max_min_right_minus=21	max_min_right_plus=76	max_pos_hash_score=454	max_right=164	max_right_minus=155	max_right_plus=164	neg_log10_pos_hash_p_value=9.1	new_junction_coverage=0.06	new_junction_read_count=7	polymorphism_frequency=6.219e-02	pos_hash_score=6	prediction=polymorphism	reject=COVERAGE_EVENNESS_SKEW,FREQUENCY_CUTOFF	side_1_annotate_key=gene	side_1_continuation=0	side_1_coverage=0.89	side_1_overlap=8	side_1_possible_overlap_registers=234	side_1_read_count=114	side_1_redundant=0	side_2_annotate_key=gene	side_2_continuation=0	side_2_coverage=0.82	side_2_overlap=0	side_2_possible_overlap_registers=226	side_2_read_count=101	side_2_redundant=0	total_non_overlap_reads=6
JC	185	.	CP009273	623803	-1	CP009273	624460	1	0	alignment_overlap=12	coverage_minus=5	coverage_plus=3	flanking_left=251	flanking_right=251	frequency=8.693e-02	junction_possible_overlap_registers=222	key=CP009273__623803__-1__CP009273__624448__1__12____251__251__0__0	max_left=204	max_left_minus=204	max_left_plus=181	max_min_left=67	max_min_left_minus=0	max_min_left_plus=67	max_min_right=58	max_min_right_minus=3	max_min_right_plus=58	max_pos_hash_score=446	max_right=161	max_right_minus=3	max_right_plus=161	neg_log10_pos_hash_p_value=8.1	new_junction_coverage=0.07	new_junction_read_count=9	polymorphism_frequency=8.693e-02	pos_hash_score=8	prediction=polymorphism	reject=COVERAGE_EVENNESS_SKEW,FREQUENCY_CUTOFF	side_1_annotate_key=gene	side_1_continuation=0	side_1_coverage=0.91	side_1_overlap=12	side_1_possible_overlap_registers=234	side_1_read_count=116	side_1_redundant=0	side_2_annotate_key=gene	side_2_continuation=0	side_2_coverage=0.65	side_2_overlap=0	side_2_possible_overlap_registers=222	side_2_read_count=79	side_2_redundant=0	total_non_overlap_reads=8
JC	186	.	CP009273	629869	-1	CP009273	630783	1	0	alignment_overlap=8	coverage_minus=2	coverage_plus=1	flanking_left=251	flanking_right=251	frequency=2.246e-02	junction_possible_overlap_registers=226	key=CP009273__629869__-1__CP009273__630775__1__8____251__251__0__0	max_left=107	max_left_minus=107	max_left_plus=35	max_min_left=0	max_min_left_minus=0	max_min_left_plus=0	max_min_right=30	max_min_right_minus=30	max_min_right_plus=30	max_pos_hash_score=454	max_right=30	max_right_minus=30	max_right_plus=30	neg_log10_pos_hash_p_value=10.9	new_junction_coverage=0.02	new_junction_read_count=3	polymorphism_frequency=2.246e-02	pos_hash_score=3	prediction=polymorphism	reject=COVERAGE_EVENNESS_SKEW,FREQUENCY_CUTOFF	side_1_annotate_key=gene	side_1_continuation=0	side_1_coverage=0.89	side_1_overlap=8	side_1_possible_overlap_registers=234	side_1_read_count=114	side_1_redundant=0	side_2_annotate_key=gene	side_2_continuation=0	side_2_coverage=1.22	side_2_overlap=0	side_2_possible_overlap_registers=226	side_2_read_count=151	side_2_redundant=0	total_non_overlap_reads=3
JC	187	.	CP009273	630191	-1	CP009273	631321	1	0	alignment_overlap=10	coverage_minus=3	coverage_plus=3	flanking_left=251	flanking_right=251	frequency=4.442e-02	junction_possible_overlap_registers=224	key=CP009273__630191__-1__CP009273__631311__1__10____251__251__0__0	max_left=93	max_left_minus=93	max_left_plus=93	max_min_left=43	max_min_left_minus=0	max_min_left_plus=43	max_min_right=53	max_min_right_minus=51	max_min_right_plus=53	max_pos_hash_score=450	max_right=102	max_right_minus=51	max_right_plus=102	neg_log10_pos_hash_p_value=9.1	new_junction_coverage=0.05	new_junction_read_count=6	polymorphism_frequency=4.442e-02	pos_hash_score=6	prediction=polymorphism	reject=COVERAGE_EVENNESS_SKEW,FREQUENCY_CUTOFF	side_1_annotate_key=gene	side_1_continuation=0	side_1_coverage=0.88	side_1_overlap=10	side_1_possible_overlap_registers=234	side_1_read_count=113	side_1_redundant=0	side_2_annotate_key=gene	side_2_continuation=0	side_2_coverage=1.22	side_2_overlap=0	side_2_possible_overlap_registers=224	side_2_read_count=150	side_2_redundant=0	total_non_overlap_reads=6
JC	188	.	CP009273	680998	-1	CP009273	681697	1	0	alignment_overlap=12	coverage_minus=9	coverage_plus=7	flanking_left=251	flanking_right=251	frequency=1.361e-01	junction_possible_overlap_registers=222	key=CP009273__680998__-1__CP009273__681685__1__12____251__251__0__0	max_left=189	max_left_minus=189	max_left_plus=152	max_min_left=72	max_min_left_minus=0	max_min_left_plus=72	max_min_right=105	max_min_right_minus=105	max_min_right_plus=97	max_pos_hash_score=446	max_right=189	max_right_minus=105	max_right_plus=189	neg_log10_pos_hash_p_value=6.0	new_junction_coverage=0.13	new_junction_read_count=16	polymorphism_frequency=1.361e-01	pos_hash_score=14	prediction=polymorphism	reject=COVERAGE_EVENNESS_SKEW,FREQUENCY_CUTOFF	side_1_annotate_key=gene	side_1_continuation=0	side_1_coverage=0.88	side_1_overlap=12	side_1_possible_overlap_registers=234	side_1_read_count=113	side_1_redundant=0	side_2_annotate_key=gene	side_2_continuation=0	side_2_coverage=0.79	side_2_overlap=0	side_2_possible_overlap_registers=222	side_2_read_count=96	side_2_redundant=0	total_non_overlap_reads=16
JC	189	.	CP009273	691962	-1	CP009273	692513	1	-45	alignment_overlap=-45	coverage_minus=5	coverage_plus=2	flanking_left=251	flanking_right=251	frequency=1.192e-01	junction_possible_overlap_registers=189	key=CP009273__691962__-1__CP009273__692513__1__-45__AAATTGGTTTTGAATTTGCCGAACATATTCGATACATTCAGAATT__251__251__0__0	max_left=146	max_left_minus=71	max_left_plus=146	max_min_left=80	max_min_left_minus=71	max_min_left_plus=80	max_min_right=60	max_min_right_minus=0	max_min_right_plus=60	max_pos_hash_score=380	max_right=180	max_right_minus=180	max_right_plus=125	neg_log10_pos_hash_p_value=8.1	new_junction_coverage=0.10	new_junction_read_count=10	polymorphism_frequency=1.192e-01	pos_hash_score=6	prediction=polymorphism	reject=COVERAGE_EVENNESS_SKEW,FREQUENCY_CUTOFF	side_1_annotate_key=gene	side_1_continuation=0	side_1_coverage=0.63	side_1_overlap=0	side_1_possible_overlap_registers=234	side_1_read_count=81	side_1_redundant=0	side_2_annotate_key=gene	side_2_continuation=0	side_2_coverage=0.80	side_2_overlap=0	side_2_possible_overlap_registers=234	side_2_read_count=102	side_2_redundant=0	total_non_overlap_reads=7	unique_read_sequence=AAATTGGTTTTGAATTTGCCGAACATATTCGATACATTCAGAATT
JC	190	.	CP009273	692197	-1	CP009273	692591	1	0	alignment_overlap=78	coverage_minus=14	coverage_plus=8	flanking_left=251	flanking_right=251	frequency=3.239e-01	junction_possible_overlap_registers=156	key=CP009273__692197__-1__CP009273__692513__1__78____251__251__0__0	max_left=164	max_left_minus=164	max_left_plus=29	max_min_left=78	max_min_left_minus=78	max_min_left_plus=29	max_min_right=30	max_min_right_minus=30	max_min_right_plus=0	max_pos_hash_score=314	max_right=136	max_right_minus=102	max_right_plus=136	neg_log10_pos_hash_p_value=3.4	new_junction_coverage=0.27	new_junction_read_count=23	polymorphism_frequency=3.239e-01	pos_hash_score=17	prediction=polymorphism	reject=COVERAGE_EVENNESS_SKEW	side_1_annotate_key=gene	side_1_continuation=0	side_1_coverage=0.40	side_1_overlap=78	side_1_possible_overlap_registers=234	side_1_read_count=51	side_1_redundant=0	side_2_annotate_key=gene	side_2_continuation=0	side_2_coverage=0.73	side_2_overlap=0	side_2_possible_overlap_registers=156	side_2_read_count=62	side_2_redundant=0	total_non_overlap_reads=22
JC	191	.	CP009273	725302	-1	CP009273	725969	1	0	alignment_overlap=8	coverage_minus=3	coverage_plus=2	flanking_left=251	flanking_right=251	frequency=7.619e-02	junction_possible_overlap_registers=226	key=CP009273__725302__-1__CP009273__725961__1__8____251__251__0__0	max_left=220	max_left_minus=220	max_left_plus=161	max_min_left=42	max_min_left_minus=42	max_min_left_plus=12	max_min_right=82	max_min_right_minus=81	max_min_right_plus=82	max_pos_hash_score=454	max_right=82	max_right_minus=81	max_right_plus=82	neg_log10_pos_hash_p_value=9.6	new_junction_coverage=0.04	new_junction_read_count=5	polymorphism_frequency=7.619e-02	pos_hash_score=5	prediction=polymorphism	reject=COVERAGE_EVENNESS_SKEW,FREQUENCY_CUTOFF	side_1_annotate_key=gene	side_1_continuation=0	side_1_coverage=0.40	side_1_overlap=8	side_1_possible_overlap_registers=234	side_1_read_count=51	side_1_redundant=0	side_2_annotate_key=gene	side_2_continuation=0	side_2_coverage=0.58	side_2_overlap=0	side_2_possible_overlap_registers=226	side_2_read_count=72	side_2_redundant=0	total_non_overlap_reads=5
JC	192	.	CP009273	727087	-1	CP009273	727700	1	0	alignment_overlap=9	coverage_minus=2	coverage_plus=1	flanking_left=251	flanking_right=251	frequency=2.654e-02	junction_possible_overlap_registers=225	key=CP009273__727087__-1__CP009273__727691__1__9____251__251__0__0	max_left=203	max_left_minus=203	max_left_plus=29	max_min_left=29	max_min_left_minus=0	max_min_left_plus=29	max_min_right=49	max_min_right_minus=49	max_min_right_plus=0	max_pos_hash_score=452	max_right=109	max_right_minus=49	max_right_plus=109	neg_log10_pos_hash_p_value=10.8	new_junction_coverage=0.02	new_junction_read_count=3	polymorphism_frequency=2.654e-02	pos_hash_score=3	prediction=polymorphism	reject=COVERAGE_EVENNESS_SKEW,FREQUENCY_CUTOFF	side_1_annotate_key=gene	side_1_continuation=0	side_1_coverage=1.01	side_1_overlap=9	side_1_possible_overlap_registers=234	side_1_read_count=129	side_1_redundant=0	side_2_annotate_key=gene	side_2_continuation=0	side_2_coverage=0.78	side_2_overlap=0	side_2_possible_overlap_registers=225	side_2_read_count=96	side_2_redundant=0	total_non_overlap_reads=3
JC	193	.	CP009273	742337	-1	CP009273	743152	1	0	alignment_overlap=8	coverage_minus=4	coverage_plus=3	flanking_left=251	flanking_right=251	frequency=5.833e-02	junction_possible_overlap_registers=226	key=CP009273__742337__-1__CP009273__743144__1__8____251__251__0__0	max_left=127	max_left_minus=127	max_left_plus=127	max_min_left=37	max_min_left_minus=14	max_min_left_plus=37	max_min_right=114	max_min_right_minus=53	max_min_right_plus=114	max_pos_hash_score=454	max_right=183	max_right_minus=183	max_right_plus=114	neg_log10_pos_hash_p_value=9.1	new_junction_coverage=0.06	new_junction_read_count=8	polymorphism_frequency=5.833e-02	pos_hash_score=6	prediction=polymorphism	reject=COVERAGE_EVENNESS_SKEW,FREQUENCY_CUTOFF	side_1_annotate_key=gene	side_1_continuation=0	side_1_coverage=1.08	side_1_overlap=8	side_1_possible_overlap_registers=234	side_1_read_count=138	side_1_redundant=0	side_2_annotate_key=gene	side_2_continuation=0	side_2_coverage=1.01	side_2_overlap=0	side_2_possible_overlap_registers=226	side_2_read_count=125	side_2_redundant=0	total_non_overlap_reads=7
JC	194	.	CP009273	751767	-1	CP009273	752652	1	0	alignment_overlap=9	coverage_minus=2	coverage_plus=2	flanking_left=251	flanking_right=251	frequency=3.484e-02	junction_possible_overlap_registers=225	key=CP009273__751767__-1__CP009273__752643__1__9____251__251__0__0	max_left=192	max_left_minus=192	max_left_plus=146	max_min_left=66	max_min_left_minus=0	max_min_left_plus=66	max_min_right=96	max_min_right_minus=50	max_min_right_plus=96	max_pos_hash_score=452	max_right=176	max_right_minus=50	max_right_plus=176	neg_log10_pos_hash_p_value=10.2	new_junction_coverage=0.03	new_junction_read_count=4	polymorphism_frequency=3.484e-02	pos_hash_score=4	prediction=polymorphism	reject=COVERAGE_EVENNESS_SKEW,FREQUENCY_CUTOFF	side_1_annotate_key=gene	side_1_continuation=0	side_1_coverage=0.88	side_1_overlap=9	side_1_possible_overlap_registers=234	side_1_read_count=113	side_1_redundant=0	side_2_annotate_key=gene	side_2_continuation=0	side_2_coverage=0.92	side_2_overlap=0	side_2_possible_overlap_registers=225	side_2_read_count=113	side_2_redundant=0	total_non_overlap_reads=4
JC	195	.	CP009273	767201	-1	CP009273	768072	1	0	alignment_overlap=9	coverage_minus=0	coverage_plus=4	flanking_left=251	flanking_right=251	frequency=3.280e-02	junction_possible_overlap_registers=225	key=CP009273__767201__-1__CP009273__768063__1__9____251__251__0__0	max_left=113	max_left_minus=0	max_left_plus=113	max_min_left=113	max_min_left_minus=0	max_min_left_plus=113	max_min_right=0	max_min_right_minus=0	max_min_right_plus=0	max_pos_hash_score=452	max_right=129	max_right_minus=0	max_right_plus=129	neg_log10_pos_hash_p_value=10.2	new_junction_coverage=0.04	new_junction_read_count=5	polymorphism_frequency=3.280e-02	pos_hash_score=4	prediction=polymorphism	reject=COVERAGE_EVENNESS_SKEW,FREQUENCY_CUTOFF	side_1_annotate_key=gene	side_1_continuation=0	side_1_coverage=1.05	side_1_overlap=9	side_1_possible_overlap_registers=234	side_1_read_count=134	side_1_redundant=0	side_2_annotate_key=gene	side_2_continuation=0	side_2_coverage=1.35	side_2_overlap=0	side_2_possible_overlap_registers=225	side_2_read_count=166	side_2_redundant=0	total_non_overlap_reads=4
JC	196	.	CP009273	776085	-1	CP009273	776375	1	0	alignment_overlap=76	coverage_minus=4	coverage_plus=11	flanking_left=251	flanking_right=251	frequency=1.736e-01	junction_possible_overlap_registers=158	key=CP009273__776085__-1__CP009273__776299__1__76____251__251__0__0	max_left=116	max_left_minus=116	max_left_plus=84	max_min_left=51	max_min_left_minus=0	max_min_left_plus=51	max_min_right=39	max_min_right_minus=39	max_min_right_plus=39	max_pos_hash_score=318	max_right=172	max_right_minus=39	max_right_plus=172	neg_log10_pos_hash_p_value=4.2	new_junction_coverage=0.17	new_junction_read_count=15	polymorphism_frequency=1.736e-01	pos_hash_score=14	prediction=polymorphism	reject=COVERAGE_EVENNESS_SKEW,FREQUENCY_CUTOFF	side_1_annotate_key=gene	side_1_continuation=0	side_1_coverage=1.06	side_1_overlap=76	side_1_possible_overlap_registers=234	side_1_read_count=136	side_1_redundant=0	side_2_annotate_key=gene	side_2_continuation=0	side_2_coverage=0.59	side_2_overlap=0	side_2_possible_overlap_registers=158	side_2_read_count=51	side_2_redundant=0	total_non_overlap_reads=15
JC	197	.	CP009273	776085	-1	CP009273	776679	1	0	alignment_overlap=76	coverage_minus=7	coverage_plus=10	flanking_left=251	flanking_right=251	frequency=1.860e-01	junction_possible_overlap_registers=158	key=CP009273__776085__-1__CP009273__776603__1__76____251__251__0__0	max_left=124	max_left_minus=124	max_left_plus=115	max_min_left=47	max_min_left_minus=33	max_min_left_plus=47	max_min_right=51	max_min_right_minus=51	max_min_right_plus=27	max_pos_hash_score=318	max_right=146	max_right_minus=100	max_right_plus=146	neg_log10_pos_hash_p_value=3.7	new_junction_coverage=0.20	new_junction_read_count=17	polymorphism_frequency=1.860e-01	pos_hash_score=16	prediction=polymorphism	reject=COVERAGE_EVENNESS_SKEW,FREQUENCY_CUTOFF	side_1_annotate_key=gene	side_1_continuation=0	side_1_coverage=1.06	side_1_overlap=76	side_1_possible_overlap_registers=234	side_1_read_count=136	side_1_redundant=0	side_2_annotate_key=gene	side_2_continuation=0	side_2_coverage=0.66	side_2_overlap=0	side_2_possible_overlap_registers=158	side_2_read_count=57	side_2_redundant=0	total_non_overlap_reads=17
JC	198	.	CP009273	776434	-1	CP009273	777227	1	0	alignment_overlap=8	coverage_minus=2	coverage_plus=1	flanking_left=251	flanking_right=251	frequency=4.660e-02	junction_possible_overlap_registers=226	key=CP009273__776434__-1__CP009273__777219__1__8____251__251__0__0	max_left=175	max_left_minus=175	max_left_plus=126	max_min_left=0	max_min_left_minus=0	max_min_left_plus=0	max_min_right=47	max_min_right_minus=47	max_min_right_plus=47	max_pos_hash_score=454	max_right=47	max_right_minus=47	max_right_plus=47	neg_log10_pos_hash_p_value=10.9	new_junction_coverage=0.02	new_junction_read_count=3	polymorphism_frequency=4.660e-02	pos_hash_score=3	prediction=polymorphism	reject=COVERAGE_EVENNESS_SKEW,FREQUENCY_CUTOFF	side_1_annotate_key=gene	side_1_continuation=0	side_1_coverage=0.52	side_1_overlap=8	side_1_possible_overlap_registers=234	side_1_read_count=66	side_1_redundant=0	side_2_annotate_key=gene	side_2_continuation=0	side_2_coverage=0.48	side_2_overlap=0	side_2_possible_overlap_registers=226	side_2_read_count=59	side_2_redundant=0	total_non_overlap_reads=3
JC	199	.	CP009273	776472	-1	CP009273	777265	1	0	alignment_overlap=37	coverage_minus=8	coverage_plus=8	flanking_left=251	flanking_right=251	frequency=2.878e-01	junction_possible_overlap_registers=197	key=CP009273__776472__-1__CP009273__777228__1__37____251__251__0__0	max_left=201	max_left_minus=201	max_left_plus=201	max_min_left=76	max_min_left_minus=60	max_min_left_plus=76	max_min_right=26	max_min_right_minus=26	max_min_right_plus=9	max_pos_hash_score=396	max_right=209	max_right_minus=209	max_right_plus=188	neg_log10_pos_hash_p_value=5.4	new_junction_coverage=0.17	new_junction_read_count=18	polymorphism_frequency=2.878e-01	pos_hash_score=14	prediction=polymorphism	reject=COVERAGE_EVENNESS_SKEW	side_1_annotate_key=gene	side_1_continuation=0	side_1_coverage=0.39	side_1_overlap=37	side_1_possible_overlap_registers=234	side_1_read_count=50	side_1_redundant=0	side_2_annotate_key=gene	side_2_continuation=0	side_2_coverage=0.44	side_2_overlap=0	side_2_possible_overlap_registers=197	side_2_read_count=47	side_2_redundant=0	total_non_overlap_reads=16
JC	200	.	CP009273	776738	-1	CP009273	777227	1	0	alignment_overlap=8	coverage_minus=2	coverage_plus=1	flanking_left=251	flanking_right=251	frequency=5.207e-02	junction_possible_overlap_registers=226	key=CP009273__776738__-1__CP009273__777219__1__8____251__251__0__0	max_left=227	max_left_minus=227	max_left_plus=56	max_min_left=56	max_min_left_minus=0	max_min_left_plus=56	max_min_right=96	max_min_right_minus=96	max_min_right_plus=0	max_pos_hash_score=454	max_right=96	max_right_minus=96	max_right_plus=96	neg_log10_pos_hash_p_value=10.9	new_junction_coverage=0.02	new_junction_read_count=3	polymorphism_frequency=5.207e-02	pos_hash_score=3	prediction=polymorphism	reject=COVERAGE_EVENNESS_SKEW,FREQUENCY_CUTOFF	side_1_annotate_key=gene	side_1_continuation=0	side_1_coverage=0.41	side_1_overlap=8	side_1_possible_overlap_registers=234	side_1_read_count=52	side_1_redundant=0	side_2_annotate_key=gene	side_2_continuation=0	side_2_coverage=0.48	side_2_overlap=0	side_2_possible_overlap_registers=226	side_2_read_count=59	side_2_redundant=0	total_non_overlap_reads=3
JC	201	.	CP009273	776778	-1	CP009273	777267	1	0	alignment_overlap=39	coverage_minus=5	coverage_plus=3	flanking_left=251	flanking_right=251	frequency=1.677e-01	junction_possible_overlap_registers=195	key=CP009273__776778__-1__CP009273__777228__1__39____251__251__0__0	max_left=156	max_left_minus=156	max_left_plus=116	max_min_left=9	max_min_left_minus=5	max_min_left_plus=9	max_min_right=96	max_min_right_minus=54	max_min_right_plus=96	max_pos_hash_score=392	max_right=207	max_right_minus=207	max_right_plus=186	neg_log10_pos_hash_p_value=7.3	new_junction_coverage=0.08	new_junction_read_count=9	polymorphism_frequency=1.677e-01	pos_hash_score=8	prediction=polymorphism	reject=COVERAGE_EVENNESS_SKEW,FREQUENCY_CUTOFF	side_1_annotate_key=gene	side_1_continuation=0	side_1_coverage=0.41	side_1_overlap=39	side_1_possible_overlap_registers=234	side_1_read_count=52	side_1_redundant=0	side_2_annotate_key=gene	side_2_continuation=0	side_2_coverage=0.43	side_2_overlap=0	side_2_possible_overlap_registers=195	side_2_read_count=46	side_2_redundant=0	total_non_overlap_reads=8
JC	202	.	CP009273	777033	1	CP009273	2514486	-1	-1	alignment_overlap=-1	coverage_minus=2	coverage_plus=6	flanking_left=251	flanking_right=251	frequency=1.455e-01	junction_possible_overlap_registers=233	key=CP009273__777033__1__CP009273__2514486__-1__-1__G__251__251__0__0	max_left=150	max_left_minus=121	max_left_plus=150	max_min_left=40	max_min_left_minus=0	max_min_left_plus=40	max_min_right=98	max_min_right_minus=46	max_min_right_plus=98	max_pos_hash_score=468	max_right=101	max_right_minus=46	max_right_plus=101	neg_log10_pos_hash_p_value=8.4	new_junction_coverage=0.12	new_junction_read_count=15	polymorphism_frequency=1.455e-01	pos_hash_score=8	prediction=polymorphism	reject=COVERAGE_EVENNESS_SKEW,FREQUENCY_CUTOFF	side_1_annotate_key=gene	side_1_continuation=0	side_1_coverage=0.55	side_1_overlap=0	side_1_possible_overlap_registers=234	side_1_read_count=70	side_1_redundant=0	side_2_annotate_key=gene	side_2_continuation=0	side_2_coverage=0.84	side_2_overlap=0	side_2_possible_overlap_registers=234	side_2_read_count=107	side_2_redundant=0	total_non_overlap_reads=8	unique_read_sequence=G
JC	203	.	CP009273	785571	-1	CP009273	787144	1	0	alignment_overlap=12	coverage_minus=1	coverage_plus=2	flanking_left=251	flanking_right=251	frequency=2.707e-02	junction_possible_overlap_registers=222	key=CP009273__785571__-1__CP009273__787132__1__12____251__251__0__0	max_left=24	max_left_minus=24	max_left_plus=24	max_min_left=24	max_min_left_minus=24	max_min_left_plus=24	max_min_right=0	max_min_right_minus=0	max_min_right_plus=0	max_pos_hash_score=446	max_right=89	max_right_minus=83	max_right_plus=89	neg_log10_pos_hash_p_value=10.8	new_junction_coverage=0.02	new_junction_read_count=3	polymorphism_frequency=2.707e-02	pos_hash_score=3	prediction=polymorphism	reject=COVERAGE_EVENNESS_SKEW,FREQUENCY_CUTOFF	side_1_annotate_key=gene	side_1_continuation=0	side_1_coverage=0.81	side_1_overlap=12	side_1_possible_overlap_registers=234	side_1_read_count=104	side_1_redundant=0	side_2_annotate_key=gene	side_2_continuation=0	side_2_coverage=0.96	side_2_overlap=0	side_2_possible_overlap_registers=222	side_2_read_count=117	side_2_redundant=0	total_non_overlap_reads=3
JC	204	.	CP009273	797443	-1	CP009273	798657	1	0	alignment_overlap=10	coverage_minus=1	coverage_plus=2	flanking_left=251	flanking_right=251	frequency=2.005e-02	junction_possible_overlap_registers=224	key=CP009273__797443__-1__CP009273__798647__1__10____251__251__0__0	max_left=136	max_left_minus=136	max_left_plus=118	max_min_left=118	max_min_left_minus=0	max_min_left_plus=118	max_min_right=85	max_min_right_minus=85	max_min_right_plus=0	max_pos_hash_score=450	max_right=123	max_right_minus=85	max_right_plus=123	neg_log10_pos_hash_p_value=10.8	new_junction_coverage=0.02	new_junction_read_count=3	polymorphism_frequency=2.005e-02	pos_hash_score=3	prediction=polymorphism	reject=COVERAGE_EVENNESS_SKEW,FREQUENCY_CUTOFF	side_1_annotate_key=gene	side_1_continuation=0	side_1_coverage=1.04	side_1_overlap=10	side_1_possible_overlap_registers=234	side_1_read_count=133	side_1_redundant=0	side_2_annotate_key=gene	side_2_continuation=0	side_2_coverage=1.36	side_2_overlap=0	side_2_possible_overlap_registers=224	side_2_read_count=166	side_2_redundant=0	total_non_overlap_reads=3
JC	205	.	CP009273	808085	-1	CP009273	809194	1	0	alignment_overlap=9	coverage_minus=1	coverage_plus=2	flanking_left=251	flanking_right=251	frequency=2.365e-02	junction_possible_overlap_registers=225	key=CP009273__808085__-1__CP009273__809185__1__9____251__251__0__0	max_left=151	max_left_minus=151	max_left_plus=147	max_min_left=21	max_min_left_minus=0	max_min_left_plus=21	max_min_right=95	max_min_right_minus=91	max_min_right_plus=95	max_pos_hash_score=452	max_right=95	max_right_minus=91	max_right_plus=95	neg_log10_pos_hash_p_value=10.8	new_junction_coverage=0.02	new_junction_read_count=3	polymorphism_frequency=2.365e-02	pos_hash_score=3	prediction=polymorphism	reject=COVERAGE_EVENNESS_SKEW,FREQUENCY_CUTOFF	side_1_annotate_key=gene	side_1_continuation=0	side_1_coverage=1.09	side_1_overlap=9	side_1_possible_overlap_registers=234	side_1_read_count=139	side_1_redundant=0	side_2_annotate_key=gene	side_2_continuation=0	side_2_coverage=0.93	side_2_overlap=0	side_2_possible_overlap_registers=225	side_2_read_count=114	side_2_redundant=0	total_non_overlap_reads=3
JC	206	.	CP009273	847373	-1	CP009273	848323	1	0	alignment_overlap=8	coverage_minus=1	coverage_plus=2	flanking_left=251	flanking_right=251	frequency=2.424e-02	junction_possible_overlap_registers=226	key=CP009273__847373__-1__CP009273__848315__1__8____251__251__0__0	max_left=69	max_left_minus=69	max_left_plus=52	max_min_left=69	max_min_left_minus=69	max_min_left_plus=52	max_min_right=0	max_min_right_minus=0	max_min_right_plus=0	max_pos_hash_score=454	max_right=197	max_right_minus=174	max_right_plus=197	neg_log10_pos_hash_p_value=10.9	new_junction_coverage=0.03	new_junction_read_count=4	polymorphism_frequency=2.424e-02	pos_hash_score=3	prediction=polymorphism	reject=COVERAGE_EVENNESS_SKEW,FREQUENCY_CUTOFF	side_1_annotate_key=gene	side_1_continuation=0	side_1_coverage=1.14	side_1_overlap=8	side_1_possible_overlap_registers=234	side_1_read_count=146	side_1_redundant=0	side_2_annotate_key=gene	side_2_continuation=0	side_2_coverage=1.46	side_2_overlap=0	side_2_possible_overlap_registers=226	side_2_read_count=181	side_2_redundant=0	total_non_overlap_reads=3
JC	207	.	CP009273	862196	-1	CP009273	863288	1	0	alignment_overlap=8	coverage_minus=1	coverage_plus=2	flanking_left=251	flanking_right=251	frequency=2.653e-02	junction_possible_overlap_registers=226	key=CP009273__862196__-1__CP009273__863280__1__8____251__251__0__0	max_left=163	max_left_minus=163	max_left_plus=78	max_min_left=37	max_min_left_minus=0	max_min_left_plus=37	max_min_right=55	max_min_right_minus=55	max_min_right_plus=53	max_pos_hash_score=454	max_right=55	max_right_minus=55	max_right_plus=55	neg_log10_pos_hash_p_value=10.9	new_junction_coverage=0.02	new_junction_read_count=3	polymorphism_frequency=2.653e-02	pos_hash_score=3	prediction=polymorphism	reject=COVERAGE_EVENNESS_SKEW,FREQUENCY_CUTOFF	side_1_annotate_key=gene	side_1_continuation=0	side_1_coverage=0.88	side_1_overlap=8	side_1_possible_overlap_registers=234	side_1_read_count=112	side_1_redundant=0	side_2_annotate_key=gene	side_2_continuation=0	side_2_coverage=0.91	side_2_overlap=0	side_2_possible_overlap_registers=226	side_2_read_count=112	side_2_redundant=0	total_non_overlap_reads=3
JC	208	.	CP009273	892257	-1	CP009273	893076	1	0	alignment_overlap=13	coverage_minus=4	coverage_plus=9	flanking_left=251	flanking_right=251	frequency=1.085e-01	junction_possible_overlap_registers=221	key=CP009273__892257__-1__CP009273__893063__1__13____251__251__0__0	max_left=200	max_left_minus=184	max_left_plus=200	max_min_left=74	max_min_left_minus=25	max_min_left_plus=74	max_min_right=82	max_min_right_minus=80	max_min_right_plus=82	max_pos_hash_score=444	max_right=164	max_right_minus=80	max_right_plus=164	neg_log10_pos_hash_p_value=6.6	new_junction_coverage=0.11	new_junction_read_count=13	polymorphism_frequency=1.085e-01	pos_hash_score=12	prediction=polymorphism	reject=COVERAGE_EVENNESS_SKEW,FREQUENCY_CUTOFF	side_1_annotate_key=gene	side_1_continuation=0	side_1_coverage=0.90	side_1_overlap=13	side_1_possible_overlap_registers=234	side_1_read_count=115	side_1_redundant=0	side_2_annotate_key=gene	side_2_continuation=0	side_2_coverage=0.87	side_2_overlap=0	side_2_possible_overlap_registers=221	side_2_read_count=105	side_2_redundant=0	total_non_overlap_reads=13
JC	209	.	CP009273	892332	-1	CP009273	893229	1	0	alignment_overlap=10	coverage_minus=4	coverage_plus=1	flanking_left=251	flanking_right=251	frequency=4.959e-02	junction_possible_overlap_registers=224	key=CP009273__892332__-1__CP009273__893219__1__10____251__251__0__0	max_left=143	max_left_minus=143	max_left_plus=26	max_min_left=103	max_min_left_minus=103	max_min_left_plus=26	max_min_right=98	max_min_right_minus=98	max_min_right_plus=0	max_pos_hash_score=450	max_right=138	max_right_minus=138	max_right_plus=113	neg_log10_pos_hash_p_value=10.2	new_junction_coverage=0.04	new_junction_read_count=5	polymorphism_frequency=4.959e-02	pos_hash_score=4	prediction=polymorphism	reject=COVERAGE_EVENNESS_SKEW,FREQUENCY_CUTOFF	side_1_annotate_key=gene	side_1_continuation=0	side_1_coverage=0.61	side_1_overlap=10	side_1_possible_overlap_registers=234	side_1_read_count=78	side_1_redundant=0	side_2_annotate_key=gene	side_2_continuation=0	side_2_coverage=0.96	side_2_overlap=0	side_2_possible_overlap_registers=224	side_2_read_count=117	side_2_redundant=0	total_non_overlap_reads=5
JC	210	.	CP009273	897313	-1	CP009273	898112	1	0	alignment_overlap=9	coverage_minus=2	coverage_plus=1	flanking_left=251	flanking_right=251	frequency=2.897e-02	junction_possible_overlap_registers=225	key=CP009273__897313__-1__CP009273__898103__1__9____251__251__0__0	max_left=103	max_left_minus=103	max_left_plus=58	max_min_left=58	max_min_left_minus=58	max_min_left_plus=58	max_min_right=18	max_min_right_minus=18	max_min_right_plus=0	max_pos_hash_score=452	max_right=79	max_right_minus=79	max_right_plus=79	neg_log10_pos_hash_p_value=10.8	new_junction_coverage=0.02	new_junction_read_count=3	polymorphism_frequency=2.897e-02	pos_hash_score=3	prediction=polymorphism	reject=COVERAGE_EVENNESS_SKEW,FREQUENCY_CUTOFF	side_1_annotate_key=gene	side_1_continuation=0	side_1_coverage=0.79	side_1_overlap=9	side_1_possible_overlap_registers=234	side_1_read_count=101	side_1_redundant=0	side_2_annotate_key=gene	side_2_continuation=0	side_2_coverage=0.85	side_2_overlap=0	side_2_possible_overlap_registers=225	side_2_read_count=104	side_2_redundant=0	total_non_overlap_reads=3
JC	211	.	CP009273	974332	-1	CP009273	975086	1	0	alignment_overlap=10	coverage_minus=2	coverage_plus=3	flanking_left=251	flanking_right=251	frequency=5.280e-02	junction_possible_overlap_registers=224	key=CP009273__974332__-1__CP009273__975076__1__10____251__251__0__0	max_left=195	max_left_minus=195	max_left_plus=166	max_min_left=29	max_min_left_minus=0	max_min_left_plus=29	max_min_right=74	max_min_right_minus=13	max_min_right_plus=74	max_pos_hash_score=450	max_right=121	max_right_minus=13	max_right_plus=121	neg_log10_pos_hash_p_value=9.6	new_junction_coverage=0.04	new_junction_read_count=5	polymorphism_frequency=5.280e-02	pos_hash_score=5	prediction=polymorphism	reject=COVERAGE_EVENNESS_SKEW,FREQUENCY_CUTOFF	side_1_annotate_key=gene	side_1_continuation=0	side_1_coverage=0.66	side_1_overlap=10	side_1_possible_overlap_registers=234	side_1_read_count=84	side_1_redundant=0	side_2_annotate_key=gene	side_2_continuation=0	side_2_coverage=0.81	side_2_overlap=0	side_2_possible_overlap_registers=224	side_2_read_count=99	side_2_redundant=0	total_non_overlap_reads=5
JC	212	.	CP009273	1016318	-1	CP009273	1016936	1	0	alignment_overlap=10	coverage_minus=2	coverage_plus=2	flanking_left=251	flanking_right=251	frequency=2.279e-02	junction_possible_overlap_registers=224	key=CP009273__1016318__-1__CP009273__1016926__1__10____251__251__0__0	max_left=134	max_left_minus=134	max_left_plus=84	max_min_left=84	max_min_left_minus=0	max_min_left_plus=84	max_min_right=106	max_min_right_minus=106	max_min_right_plus=50	max_pos_hash_score=450	max_right=157	max_right_minus=106	max_right_plus=157	neg_log10_pos_hash_p_value=10.2	new_junction_coverage=0.03	new_junction_read_count=4	polymorphism_frequency=2.279e-02	pos_hash_score=4	prediction=polymorphism	reject=COVERAGE_EVENNESS_SKEW,FREQUENCY_CUTOFF	side_1_annotate_key=gene	side_1_continuation=0	side_1_coverage=1.45	side_1_overlap=10	side_1_possible_overlap_registers=234	side_1_read_count=186	side_1_redundant=0	side_2_annotate_key=gene	side_2_continuation=0	side_2_coverage=1.35	side_2_overlap=0	side_2_possible_overlap_registers=224	side_2_read_count=165	side_2_redundant=0	total_non_overlap_reads=4
JC	213	.	CP009273	1021792	-1	CP009273	1022896	1	0	alignment_overlap=9	coverage_minus=5	coverage_plus=3	flanking_left=251	flanking_right=251	frequency=6.130e-02	junction_possible_overlap_registers=225	key=CP009273__1021792__-1__CP009273__1022887__1__9____251__251__0__0	max_left=235	max_left_minus=235	max_left_plus=212	max_min_left=44	max_min_left_minus=44	max_min_left_plus=0	max_min_right=97	max_min_right_minus=97	max_min_right_plus=35	max_pos_hash_score=452	max_right=97	max_right_minus=97	max_right_plus=35	neg_log10_pos_hash_p_value=8.2	new_junction_coverage=0.07	new_junction_read_count=8	polymorphism_frequency=6.130e-02	pos_hash_score=8	prediction=polymorphism	reject=COVERAGE_EVENNESS_SKEW,FREQUENCY_CUTOFF	side_1_annotate_key=gene	side_1_continuation=0	side_1_coverage=0.81	side_1_overlap=9	side_1_possible_overlap_registers=234	side_1_read_count=104	side_1_redundant=0	side_2_annotate_key=gene	side_2_continuation=0	side_2_coverage=1.18	side_2_overlap=0	side_2_possible_overlap_registers=225	side_2_read_count=145	side_2_redundant=0	total_non_overlap_reads=8
JC	214	.	CP009273	1105718	-1	CP009273	1106467	1	0	alignment_overlap=11	coverage_minus=2	coverage_plus=3	flanking_left=251	flanking_right=251	frequency=3.723e-02	junction_possible_overlap_registers=223	key=CP009273__1105718__-1__CP009273__1106456__1__11____251__251__0__0	max_left=171	max_left_minus=171	max_left_plus=26	max_min_left=26	max_min_left_minus=0	max_min_left_plus=26	max_min_right=68	max_min_right_minus=68	max_min_right_plus=0	max_pos_hash_score=448	max_right=148	max_right_minus=68	max_right_plus=148	neg_log10_pos_hash_p_value=10.1	new_junction_coverage=0.04	new_junction_read_count=5	polymorphism_frequency=3.723e-02	pos_hash_score=4	prediction=polymorphism	reject=COVERAGE_EVENNESS_SKEW,FREQUENCY_CUTOFF	side_1_annotate_key=gene	side_1_continuation=0	side_1_coverage=1.06	side_1_overlap=11	side_1_possible_overlap_registers=234	side_1_read_count=136	side_1_redundant=0	side_2_annotate_key=gene	side_2_continuation=0	side_2_coverage=1.06	side_2_overlap=0	side_2_possible_overlap_registers=223	side_2_read_count=129	side_2_redundant=0	total_non_overlap_reads=5
JC	215	.	CP009273	1123858	-1	CP009273	1124756	1	0	alignment_overlap=9	coverage_minus=1	coverage_plus=3	flanking_left=251	flanking_right=251	frequency=3.347e-02	junction_possible_overlap_registers=225	key=CP009273__1123858__-1__CP009273__1124747__1__9____251__251__0__0	max_left=194	max_left_minus=194	max_left_plus=163	max_min_left=1	max_min_left_minus=0	max_min_left_plus=1	max_min_right=78	max_min_right_minus=43	max_min_right_plus=78	max_pos_hash_score=452	max_right=103	max_right_minus=43	max_right_plus=103	neg_log10_pos_hash_p_value=10.2	new_junction_coverage=0.03	new_junction_read_count=4	polymorphism_frequency=3.347e-02	pos_hash_score=4	prediction=polymorphism	reject=COVERAGE_EVENNESS_SKEW,FREQUENCY_CUTOFF	side_1_annotate_key=gene	side_1_continuation=0	side_1_coverage=0.80	side_1_overlap=9	side_1_possible_overlap_registers=234	side_1_read_count=103	side_1_redundant=0	side_2_annotate_key=gene	side_2_continuation=0	side_2_coverage=1.07	side_2_overlap=0	side_2_possible_overlap_registers=225	side_2_read_count=132	side_2_redundant=0	total_non_overlap_reads=4
JC	216	.	CP009273	1129446	-1	CP009273	1130806	1	0	alignment_overlap=9	coverage_minus=2	coverage_plus=1	flanking_left=251	flanking_right=251	frequency=2.853e-02	junction_possible_overlap_registers=225	key=CP009273__1129446__-1__CP009273__1130797__1__9____251__251__0__0	max_left=108	max_left_minus=108	max_left_plus=33	max_min_left=0	max_min_left_minus=0	max_min_left_plus=0	max_min_right=29	max_min_right_minus=29	max_min_right_plus=26	max_pos_hash_score=452	max_right=29	max_right_minus=29	max_right_plus=26	neg_log10_pos_hash_p_value=10.8	new_junction_coverage=0.02	new_junction_read_count=3	polymorphism_frequency=2.853e-02	pos_hash_score=3	prediction=polymorphism	reject=COVERAGE_EVENNESS_SKEW,FREQUENCY_CUTOFF	side_1_annotate_key=gene	side_1_continuation=0	side_1_coverage=0.76	side_1_overlap=9	side_1_possible_overlap_registers=234	side_1_read_count=97	side_1_redundant=0	side_2_annotate_key=gene	side_2_continuation=0	side_2_coverage=0.90	side_2_overlap=0	side_2_possible_overlap_registers=225	side_2_read_count=111	side_2_redundant=0	total_non_overlap_reads=3
JC	217	.	CP009273	1146071	-1	CP009273	1146757	1	0	alignment_overlap=10	coverage_minus=3	coverage_plus=1	flanking_left=251	flanking_right=251	frequency=3.570e-02	junction_possible_overlap_registers=224	key=CP009273__1146071__-1__CP009273__1146747__1__10____251__251__0__0	max_left=91	max_left_minus=91	max_left_plus=86	max_min_left=86	max_min_left_minus=8	max_min_left_plus=86	max_min_right=78	max_min_right_minus=78	max_min_right_plus=0	max_pos_hash_score=450	max_right=155	max_right_minus=123	max_right_plus=155	neg_log10_pos_hash_p_value=10.2	new_junction_coverage=0.03	new_junction_read_count=4	polymorphism_frequency=3.570e-02	pos_hash_score=4	prediction=polymorphism	reject=COVERAGE_EVENNESS_SKEW,FREQUENCY_CUTOFF	side_1_annotate_key=gene	side_1_continuation=0	side_1_coverage=0.72	side_1_overlap=10	side_1_possible_overlap_registers=234	side_1_read_count=92	side_1_redundant=0	side_2_annotate_key=gene	side_2_continuation=0	side_2_coverage=1.04	side_2_overlap=0	side_2_possible_overlap_registers=224	side_2_read_count=128	side_2_redundant=0	total_non_overlap_reads=4
JC	218	.	CP009273	1161581	-1	CP009273	1162077	1	0	alignment_overlap=15	coverage_minus=3	coverage_plus=3	flanking_left=251	flanking_right=251	frequency=5.818e-02	junction_possible_overlap_registers=219	key=CP009273__1161581__-1__CP009273__1162062__1__15____251__251__0__0	max_left=185	max_left_minus=185	max_left_plus=10	max_min_left=44	max_min_left_minus=44	max_min_left_plus=10	max_min_right=60	max_min_right_minus=60	max_min_right_plus=0	max_pos_hash_score=440	max_right=75	max_right_minus=75	max_right_plus=72	neg_log10_pos_hash_p_value=8.9	new_junction_coverage=0.05	new_junction_read_count=6	polymorphism_frequency=5.818e-02	pos_hash_score=6	prediction=polymorphism	reject=COVERAGE_EVENNESS_SKEW,FREQUENCY_CUTOFF	side_1_annotate_key=gene	side_1_continuation=0	side_1_coverage=0.95	side_1_overlap=15	side_1_possible_overlap_registers=234	side_1_read_count=121	side_1_redundant=0	side_2_annotate_key=gene	side_2_continuation=0	side_2_coverage=0.68	side_2_overlap=0	side_2_possible_overlap_registers=219	side_2_read_count=81	side_2_redundant=0	total_non_overlap_reads=6
JC	219	.	CP009273	1167964	-1	CP009273	1168952	1	0	alignment_overlap=12	coverage_minus=3	coverage_plus=2	flanking_left=251	flanking_right=251	frequency=5.336e-02	junction_possible_overlap_registers=222	key=CP009273__1167964__-1__CP009273__1168940__1__12____251__251__0__0	max_left=166	max_left_minus=166	max_left_plus=2	max_min_left=111	max_min_left_minus=111	max_min_left_plus=2	max_min_right=97	max_min_right_minus=97	max_min_right_plus=0	max_pos_hash_score=446	max_right=128	max_right_minus=128	max_right_plus=123	neg_log10_pos_hash_p_value=9.5	new_junction_coverage=0.04	new_junction_read_count=5	polymorphism_frequency=5.336e-02	pos_hash_score=5	prediction=polymorphism	reject=COVERAGE_EVENNESS_SKEW,FREQUENCY_CUTOFF	side_1_annotate_key=gene	side_1_continuation=0	side_1_coverage=0.85	side_1_overlap=12	side_1_possible_overlap_registers=234	side_1_read_count=109	side_1_redundant=0	side_2_annotate_key=gene	side_2_continuation=0	side_2_coverage=0.61	side_2_overlap=0	side_2_possible_overlap_registers=222	side_2_read_count=74	side_2_redundant=0	total_non_overlap_reads=5
JC	220	.	CP009273	1179784	-1	CP009273	1180827	1	0	alignment_overlap=10	coverage_minus=2	coverage_plus=2	flanking_left=251	flanking_right=251	frequency=2.803e-02	junction_possible_overlap_registers=224	key=CP009273__1179784__-1__CP009273__1180817__1__10____251__251__0__0	max_left=139	max_left_minus=139	max_left_plus=134	max_min_left=2	max_min_left_minus=0	max_min_left_plus=2	max_min_right=103	max_min_right_minus=98	max_min_right_plus=103	max_pos_hash_score=450	max_right=117	max_right_minus=98	max_right_plus=117	neg_log10_pos_hash_p_value=10.2	new_junction_coverage=0.03	new_junction_read_count=4	polymorphism_frequency=2.803e-02	pos_hash_score=4	prediction=polymorphism	reject=COVERAGE_EVENNESS_SKEW,FREQUENCY_CUTOFF	side_1_annotate_key=gene	side_1_continuation=0	side_1_coverage=1.21	side_1_overlap=10	side_1_possible_overlap_registers=234	side_1_read_count=155	side_1_redundant=0	side_2_annotate_key=gene	side_2_continuation=0	side_2_coverage=1.05	side_2_overlap=0	side_2_possible_overlap_registers=224	side_2_read_count=129	side_2_redundant=0	total_non_overlap_reads=4
JC	221	.	CP009273	1203246	1	CP009273	1205075	1	0	alignment_overlap=16	coverage_minus=61	coverage_plus=65	flanking_left=251	flanking_right=251	frequency=7.792e-01	junction_possible_overlap_registers=218	key=CP009273__1203246__1__CP009273__1205059__1__16____251__251__0__0	max_left=233	max_left_minus=233	max_left_plus=227	max_min_left=115	max_min_left_minus=109	max_min_left_plus=115	max_min_right=115	max_min_right_minus=101	max_min_right_plus=115	max_pos_hash_score=438	max_right=234	max_right_minus=222	max_right_plus=234	neg_log10_pos_hash_p_value=0.2	new_junction_coverage=1.06	new_junction_read_count=126	polymorphism_frequency=7.792e-01	pos_hash_score=75	prediction=polymorphism	side_1_annotate_key=gene	side_1_continuation=0	side_1_coverage=0.30	side_1_overlap=16	side_1_possible_overlap_registers=234	side_1_read_count=38	side_1_redundant=0	side_2_annotate_key=gene	side_2_continuation=0	side_2_coverage=0.30	side_2_overlap=0	side_2_possible_overlap_registers=218	side_2_read_count=36	side_2_redundant=0	total_non_overlap_reads=126
JC	222	.	CP009273	1203250	-1	CP009273	1205068	-1	-1	alignment_overlap=-1	coverage_minus=3	coverage_plus=0	flanking_left=251	flanking_right=251	frequency=7.625e-02	junction_possible_overlap_registers=233	key=CP009273__1203250__-1__CP009273__1205068__-1__-1__G__251__251__0__0	max_left=224	max_left_minus=224	max_left_plus=0	max_min_left=75	max_min_left_minus=75	max_min_left_plus=0	max_min_right=108	max_min_right_minus=108	max_min_right_plus=0	max_pos_hash_score=468	max_right=175	max_right_minus=175	max_right_plus=0	neg_log10_pos_hash_p_value=11.1	new_junction_coverage=0.02	new_junction_read_count=3	polymorphism_frequency=7.625e-02	pos_hash_score=3	prediction=polymorphism	reject=COVERAGE_EVENNESS_SKEW,FREQUENCY_CUTOFF	side_1_annotate_key=gene	side_1_continuation=0	side_1_coverage=0.29	side_1_overlap=0	side_1_possible_overlap_registers=234	side_1_read_count=37	side_1_redundant=0	side_2_annotate_key=gene	side_2_continuation=0	side_2_coverage=0.28	side_2_overlap=0	side_2_possible_overlap_registers=234	side_2_read_count=36	side_2_redundant=0	total_non_overlap_reads=3	unique_read_sequence=G
JC	223	.	CP009273	1203261	-1	CP009273	1205058	-1	0	alignment_overlap=16	coverage_minus=60	coverage_plus=45	flanking_left=251	flanking_right=251	frequency=7.530e-01	junction_possible_overlap_registers=218	key=CP009273__1203261__-1__CP009273__1205074__-1__16____251__251__0__0	max_left=234	max_left_minus=227	max_left_plus=234	max_min_left=116	max_min_left_minus=116	max_min_left_plus=97	max_min_right=117	max_min_right_minus=116	max_min_right_plus=117	max_pos_hash_score=438	max_right=233	max_right_minus=213	max_right_plus=233	neg_log10_pos_hash_p_value=0.4	new_junction_coverage=0.89	new_junction_read_count=106	polymorphism_frequency=7.530e-01	pos_hash_score=65	prediction=polymorphism	side_1_annotate_key=gene	side_1_continuation=0	side_1_coverage=0.28	side_1_overlap=16	side_1_possible_overlap_registers=234	side_1_read_count=36	side_1_redundant=0	side_2_annotate_key=gene	side_2_continuation=0	side_2_coverage=0.30	side_2_overlap=0	side_2_possible_overlap_registers=218	side_2_read_count=36	side_2_redundant=0	total_non_overlap_reads=105
JC	224	.	CP009273	1227747	-1	CP009273	1228455	1	0	alignment_overlap=10	coverage_minus=4	coverage_plus=3	flanking_left=251	flanking_right=251	frequency=6.086e-02	junction_possible_overlap_registers=224	key=CP009273__1227747__-1__CP009273__1228445__1__10____251__251__0__0	max_left=136	max_left_minus=136	max_left_plus=74	max_min_left=26	max_min_left_minus=26	max_min_left_plus=21	max_min_right=60	max_min_right_minus=60	max_min_right_plus=60	max_pos_hash_score=450	max_right=181	max_right_minus=60	max_right_plus=181	neg_log10_pos_hash_p_value=8.6	new_junction_coverage=0.07	new_junction_read_count=9	polymorphism_frequency=6.086e-02	pos_hash_score=7	prediction=polymorphism	reject=COVERAGE_EVENNESS_SKEW,FREQUENCY_CUTOFF	side_1_annotate_key=gene	side_1_continuation=0	side_1_coverage=1.14	side_1_overlap=10	side_1_possible_overlap_registers=234	side_1_read_count=146	side_1_redundant=0	side_2_annotate_key=gene	side_2_continuation=0	side_2_coverage=1.13	side_2_overlap=0	side_2_possible_overlap_registers=224	side_2_read_count=138	side_2_redundant=0	total_non_overlap_reads=7
JC	225	.	CP009273	1234919	-1	CP009273	1236075	1	0	alignment_overlap=11	coverage_minus=2	coverage_plus=2	flanking_left=251	flanking_right=251	frequency=3.395e-02	junction_possible_overlap_registers=223	key=CP009273__1234919__-1__CP009273__1236064__1__11____251__251__0__0	max_left=125	max_left_minus=125	max_left_plus=51	max_min_left=51	max_min_left_minus=0	max_min_left_plus=51	max_min_right=115	max_min_right_minus=115	max_min_right_plus=0	max_pos_hash_score=448	max_right=225	max_right_minus=115	max_right_plus=225	neg_log10_pos_hash_p_value=10.1	new_junction_coverage=0.03	new_junction_read_count=4	polymorphism_frequency=3.395e-02	pos_hash_score=4	prediction=polymorphism	reject=COVERAGE_EVENNESS_SKEW,FREQUENCY_CUTOFF	side_1_annotate_key=gene	side_1_continuation=0	side_1_coverage=0.89	side_1_overlap=11	side_1_possible_overlap_registers=234	side_1_read_count=114	side_1_redundant=0	side_2_annotate_key=gene	side_2_continuation=0	side_2_coverage=0.98	side_2_overlap=0	side_2_possible_overlap_registers=223	side_2_read_count=119	side_2_redundant=0	total_non_overlap_reads=4
JC	226	.	CP009273	1259302	-1	CP009273	1260284	1	0	alignment_overlap=11	coverage_minus=3	coverage_plus=6	flanking_left=251	flanking_right=251	frequency=6.159e-02	junction_possible_overlap_registers=223	key=CP009273__1259302__-1__CP009273__1260273__1__11____251__251__0__0	max_left=216	max_left_minus=216	max_left_plus=123	max_min_left=61	max_min_left_minus=0	max_min_left_plus=61	max_min_right=117	max_min_right_minus=21	max_min_right_plus=117	max_pos_hash_score=448	max_right=158	max_right_minus=21	max_right_plus=158	neg_log10_pos_hash_p_value=8.1	new_junction_coverage=0.07	new_junction_read_count=9	polymorphism_frequency=6.159e-02	pos_hash_score=8	prediction=polymorphism	reject=COVERAGE_EVENNESS_SKEW,FREQUENCY_CUTOFF	side_1_annotate_key=gene	side_1_continuation=0	side_1_coverage=1.29	side_1_overlap=11	side_1_possible_overlap_registers=234	side_1_read_count=165	side_1_redundant=0	side_2_annotate_key=gene	side_2_continuation=0	side_2_coverage=0.96	side_2_overlap=0	side_2_possible_overlap_registers=223	side_2_read_count=117	side_2_redundant=0	total_non_overlap_reads=9
JC	227	.	CP009273	1277099	-1	CP009273	1277916	1	0	alignment_overlap=11	coverage_minus=2	coverage_plus=2	flanking_left=251	flanking_right=251	frequency=4.303e-02	junction_possible_overlap_registers=223	key=CP009273__1277099__-1__CP009273__1277905__1__11____251__251__0__0	max_left=173	max_left_minus=173	max_left_plus=54	max_min_left=54	max_min_left_minus=0	max_min_left_plus=54	max_min_right=114	max_min_right_minus=114	max_min_right_plus=0	max_pos_hash_score=448	max_right=186	max_right_minus=114	max_right_plus=186	neg_log10_pos_hash_p_value=10.1	new_junction_coverage=0.03	new_junction_read_count=4	polymorphism_frequency=4.303e-02	pos_hash_score=4	prediction=polymorphism	reject=COVERAGE_EVENNESS_SKEW,FREQUENCY_CUTOFF	side_1_annotate_key=gene	side_1_continuation=0	side_1_coverage=0.68	side_1_overlap=11	side_1_possible_overlap_registers=234	side_1_read_count=87	side_1_redundant=0	side_2_annotate_key=gene	side_2_continuation=0	side_2_coverage=0.78	side_2_overlap=0	side_2_possible_overlap_registers=223	side_2_read_count=95	side_2_redundant=0	total_non_overlap_reads=4
JC	228	.	CP009273	1282184	-1	CP009273	1282719	1	0	alignment_overlap=21	coverage_minus=2	coverage_plus=2	flanking_left=251	flanking_right=251	frequency=7.523e-02	junction_possible_overlap_registers=213	key=CP009273__1282184__-1__CP009273__1282698__1__21____251__251__0__0	max_left=89	max_left_minus=89	max_left_plus=13	max_min_left=13	max_min_left_minus=0	max_min_left_plus=13	max_min_right=68	max_min_right_minus=68	max_min_right_plus=0	max_pos_hash_score=428	max_right=68	max_right_minus=68	max_right_plus=36	neg_log10_pos_hash_p_value=9.9	new_junction_coverage=0.03	new_junction_read_count=4	polymorphism_frequency=7.523e-02	pos_hash_score=4	prediction=polymorphism	reject=COVERAGE_EVENNESS_SKEW,FREQUENCY_CUTOFF	side_1_annotate_key=gene	side_1_continuation=0	side_1_coverage=0.49	side_1_overlap=21	side_1_possible_overlap_registers=234	side_1_read_count=63	side_1_redundant=0	side_2_annotate_key=gene	side_2_continuation=0	side_2_coverage=0.35	side_2_overlap=0	side_2_possible_overlap_registers=213	side_2_read_count=41	side_2_redundant=0	total_non_overlap_reads=4
JC	229	.	CP009273	1282184	-1	CP009273	1283013	1	0	alignment_overlap=20	coverage_minus=1	coverage_plus=3	flanking_left=251	flanking_right=251	frequency=7.041e-02	junction_possible_overlap_registers=214	key=CP009273__1282184__-1__CP009273__1282993__1__20____251__251__0__0	max_left=88	max_left_minus=88	max_left_plus=82	max_min_left=82	max_min_left_minus=0	max_min_left_plus=82	max_min_right=65	max_min_right_minus=65	max_min_right_plus=0	max_pos_hash_score=430	max_right=113	max_right_minus=65	max_right_plus=113	neg_log10_pos_hash_p_value=9.9	new_junction_coverage=0.03	new_junction_read_count=4	polymorphism_frequency=7.041e-02	pos_hash_score=4	prediction=polymorphism	reject=COVERAGE_EVENNESS_SKEW,FREQUENCY_CUTOFF	side_1_annotate_key=gene	side_1_continuation=0	side_1_coverage=0.49	side_1_overlap=20	side_1_possible_overlap_registers=234	side_1_read_count=63	side_1_redundant=0	side_2_annotate_key=gene	side_2_continuation=0	side_2_coverage=0.41	side_2_overlap=0	side_2_possible_overlap_registers=214	side_2_read_count=48	side_2_redundant=0	total_non_overlap_reads=4
JC	230	.	CP009273	1282362	-1	CP009273	1283013	1	0	alignment_overlap=20	coverage_minus=2	coverage_plus=3	flanking_left=251	flanking_right=251	frequency=1.057e-01	junction_possible_overlap_registers=214	key=CP009273__1282362__-1__CP009273__1282993__1__20____251__251__0__0	max_left=146	max_left_minus=67	max_left_plus=146	max_min_left=67	max_min_left_minus=67	max_min_left_plus=28	max_min_right=85	max_min_right_minus=0	max_min_right_plus=85	max_pos_hash_score=430	max_right=181	max_right_minus=70	max_right_plus=181	neg_log10_pos_hash_p_value=9.3	new_junction_coverage=0.04	new_junction_read_count=5	polymorphism_frequency=1.057e-01	pos_hash_score=5	prediction=polymorphism	reject=COVERAGE_EVENNESS_SKEW,FREQUENCY_CUTOFF	side_1_annotate_key=gene	side_1_continuation=0	side_1_coverage=0.31	side_1_overlap=20	side_1_possible_overlap_registers=234	side_1_read_count=40	side_1_redundant=0	side_2_annotate_key=gene	side_2_continuation=0	side_2_coverage=0.41	side_2_overlap=0	side_2_possible_overlap_registers=214	side_2_read_count=48	side_2_redundant=0	total_non_overlap_reads=5
JC	231	.	CP009273	1282540	-1	CP009273	1283013	1	0	alignment_overlap=20	coverage_minus=3	coverage_plus=2	flanking_left=251	flanking_right=251	frequency=1.018e-01	junction_possible_overlap_registers=214	key=CP009273__1282540__-1__CP009273__1282993__1__20____251__251__0__0	max_left=158	max_left_minus=158	max_left_plus=20	max_min_left=49	max_min_left_minus=49	max_min_left_plus=20	max_min_right=72	max_min_right_minus=72	max_min_right_plus=0	max_pos_hash_score=430	max_right=181	max_right_minus=138	max_right_plus=181	neg_log10_pos_hash_p_value=9.3	new_junction_coverage=0.04	new_junction_read_count=5	polymorphism_frequency=1.018e-01	pos_hash_score=5	prediction=polymorphism	reject=COVERAGE_EVENNESS_SKEW,FREQUENCY_CUTOFF	side_1_annotate_key=gene	side_1_continuation=0	side_1_coverage=0.34	side_1_overlap=20	side_1_possible_overlap_registers=234	side_1_read_count=44	side_1_redundant=0	side_2_annotate_key=gene	side_2_continuation=0	side_2_coverage=0.41	side_2_overlap=0	side_2_possible_overlap_registers=214	side_2_read_count=48	side_2_redundant=0	total_non_overlap_reads=5
JC	232	.	CP009273	1302094	-1	CP009273	1302797	1	0	alignment_overlap=9	coverage_minus=2	coverage_plus=1	flanking_left=251	flanking_right=251	frequency=2.579e-02	junction_possible_overlap_registers=225	key=CP009273__1302094__-1__CP009273__1302788__1__9____251__251__0__0	max_left=87	max_left_minus=87	max_left_plus=73	max_min_left=0	max_min_left_minus=0	max_min_left_plus=0	max_min_right=57	max_min_right_minus=57	max_min_right_plus=50	max_pos_hash_score=452	max_right=57	max_right_minus=57	max_right_plus=50	neg_log10_pos_hash_p_value=10.8	new_junction_coverage=0.03	new_junction_read_count=4	polymorphism_frequency=2.579e-02	pos_hash_score=3	prediction=polymorphism	reject=COVERAGE_EVENNESS_SKEW,FREQUENCY_CUTOFF	side_1_annotate_key=gene	side_1_continuation=0	side_1_coverage=1.17	side_1_overlap=9	side_1_possible_overlap_registers=234	side_1_read_count=150	side_1_redundant=0	side_2_annotate_key=gene	side_2_continuation=0	side_2_coverage=1.28	side_2_overlap=0	side_2_possible_overlap_registers=225	side_2_read_count=158	side_2_redundant=0	total_non_overlap_reads=3
JC	233	.	CP009273	1353257	-1	CP009273	1354052	1	0	alignment_overlap=9	coverage_minus=3	coverage_plus=1	flanking_left=251	flanking_right=251	frequency=3.847e-02	junction_possible_overlap_registers=225	key=CP009273__1353257__-1__CP009273__1354043__1__9____251__251__0__0	max_left=104	max_left_minus=104	max_left_plus=70	max_min_left=0	max_min_left_minus=0	max_min_left_plus=0	max_min_right=47	max_min_right_minus=47	max_min_right_plus=47	max_pos_hash_score=452	max_right=47	max_right_minus=47	max_right_plus=47	neg_log10_pos_hash_p_value=10.2	new_junction_coverage=0.03	new_junction_read_count=4	polymorphism_frequency=3.847e-02	pos_hash_score=4	prediction=polymorphism	reject=COVERAGE_EVENNESS_SKEW,FREQUENCY_CUTOFF	side_1_annotate_key=gene	side_1_continuation=0	side_1_coverage=0.82	side_1_overlap=9	side_1_possible_overlap_registers=234	side_1_read_count=105	side_1_redundant=0	side_2_annotate_key=gene	side_2_continuation=0	side_2_coverage=0.80	side_2_overlap=0	side_2_possible_overlap_registers=225	side_2_read_count=99	side_2_redundant=0	total_non_overlap_reads=4
JC	234	.	CP009273	1354514	-1	CP009273	1355722	1	0	alignment_overlap=13	coverage_minus=2	coverage_plus=1	flanking_left=251	flanking_right=251	frequency=2.103e-02	junction_possible_overlap_registers=221	key=CP009273__1354514__-1__CP009273__1355709__1__13____251__251__0__0	max_left=159	max_left_minus=159	max_left_plus=159	max_min_left=66	max_min_left_minus=66	max_min_left_plus=0	max_min_right=47	max_min_right_minus=47	max_min_right_plus=47	max_pos_hash_score=444	max_right=67	max_right_minus=67	max_right_plus=47	neg_log10_pos_hash_p_value=10.7	new_junction_coverage=0.02	new_junction_read_count=3	polymorphism_frequency=2.103e-02	pos_hash_score=3	prediction=polymorphism	reject=COVERAGE_EVENNESS_SKEW,FREQUENCY_CUTOFF	side_1_annotate_key=gene	side_1_continuation=0	side_1_coverage=1.08	side_1_overlap=13	side_1_possible_overlap_registers=234	side_1_read_count=138	side_1_redundant=0	side_2_annotate_key=gene	side_2_continuation=0	side_2_coverage=1.23	side_2_overlap=0	side_2_possible_overlap_registers=221	side_2_read_count=149	side_2_redundant=0	total_non_overlap_reads=3
JC	235	.	CP009273	1382887	-1	CP009273	1383824	1	0	alignment_overlap=10	coverage_minus=2	coverage_plus=2	flanking_left=251	flanking_right=251	frequency=4.022e-02	junction_possible_overlap_registers=224	key=CP009273__1382887__-1__CP009273__1383814__1__10____251__251__0__0	max_left=201	max_left_minus=201	max_left_plus=139	max_min_left=27	max_min_left_minus=0	max_min_left_plus=27	max_min_right=102	max_min_right_minus=54	max_min_right_plus=102	max_pos_hash_score=450	max_right=102	max_right_minus=54	max_right_plus=102	neg_log10_pos_hash_p_value=10.2	new_junction_coverage=0.04	new_junction_read_count=5	polymorphism_frequency=4.022e-02	pos_hash_score=4	prediction=polymorphism	reject=COVERAGE_EVENNESS_SKEW,FREQUENCY_CUTOFF	side_1_annotate_key=gene	side_1_continuation=0	side_1_coverage=0.98	side_1_overlap=10	side_1_possible_overlap_registers=234	side_1_read_count=126	side_1_redundant=0	side_2_annotate_key=gene	side_2_continuation=0	side_2_coverage=0.96	side_2_overlap=0	side_2_possible_overlap_registers=224	side_2_read_count=118	side_2_redundant=0	total_non_overlap_reads=4
JC	236	.	CP009273	1441452	-1	CP009273	1442588	1	0	alignment_overlap=11	coverage_minus=2	coverage_plus=1	flanking_left=251	flanking_right=251	frequency=2.581e-02	junction_possible_overlap_registers=223	key=CP009273__1441452__-1__CP009273__1442577__1__11____251__251__0__0	max_left=88	max_left_minus=88	max_left_plus=44	max_min_left=88	max_min_left_minus=88	max_min_left_plus=44	max_min_right=0	max_min_right_minus=0	max_min_right_plus=0	max_pos_hash_score=448	max_right=152	max_right_minus=152	max_right_plus=103	neg_log10_pos_hash_p_value=10.8	new_junction_coverage=0.02	new_junction_read_count=3	polymorphism_frequency=2.581e-02	pos_hash_score=3	prediction=polymorphism	reject=COVERAGE_EVENNESS_SKEW,FREQUENCY_CUTOFF	side_1_annotate_key=gene	side_1_continuation=0	side_1_coverage=0.76	side_1_overlap=11	side_1_possible_overlap_registers=234	side_1_read_count=97	side_1_redundant=0	side_2_annotate_key=gene	side_2_continuation=0	side_2_coverage=1.10	side_2_overlap=0	side_2_possible_overlap_registers=223	side_2_read_count=134	side_2_redundant=0	total_non_overlap_reads=3
JC	237	.	CP009273	1443891	-1	CP009273	1444729	1	0	alignment_overlap=10	coverage_minus=4	coverage_plus=4	flanking_left=251	flanking_right=251	frequency=5.965e-02	junction_possible_overlap_registers=224	key=CP009273__1443891__-1__CP009273__1444719__1__10____251__251__0__0	max_left=146	max_left_minus=120	max_left_plus=146	max_min_left=120	max_min_left_minus=120	max_min_left_plus=79	max_min_right=95	max_min_right_minus=81	max_min_right_plus=95	max_pos_hash_score=450	max_right=194	max_right_minus=121	max_right_plus=194	neg_log10_pos_hash_p_value=8.2	new_junction_coverage=0.07	new_junction_read_count=8	polymorphism_frequency=5.965e-02	pos_hash_score=8	prediction=polymorphism	reject=COVERAGE_EVENNESS_SKEW,FREQUENCY_CUTOFF	side_1_annotate_key=gene	side_1_continuation=0	side_1_coverage=1.05	side_1_overlap=10	side_1_possible_overlap_registers=234	side_1_read_count=135	side_1_redundant=0	side_2_annotate_key=gene	side_2_continuation=0	side_2_coverage=1.00	side_2_overlap=0	side_2_possible_overlap_registers=224	side_2_read_count=123	side_2_redundant=0	total_non_overlap_reads=8
JC	238	.	CP009273	1467395	-1	CP009273	1468692	1	0	alignment_overlap=12	coverage_minus=2	coverage_plus=2	flanking_left=251	flanking_right=251	frequency=2.991e-02	junction_possible_overlap_registers=222	key=CP009273__1467395__-1__CP009273__1468680__1__12____251__251__0__0	max_left=164	max_left_minus=164	max_left_plus=164	max_min_left=0	max_min_left_minus=0	max_min_left_plus=0	max_min_right=111	max_min_right_minus=106	max_min_right_plus=111	max_pos_hash_score=446	max_right=111	max_right_minus=106	max_right_plus=111	neg_log10_pos_hash_p_value=10.1	new_junction_coverage=0.03	new_junction_read_count=4	polymorphism_frequency=2.991e-02	pos_hash_score=4	prediction=polymorphism	reject=COVERAGE_EVENNESS_SKEW,FREQUENCY_CUTOFF	side_1_annotate_key=gene	side_1_continuation=0	side_1_coverage=1.14	side_1_overlap=12	side_1_possible_overlap_registers=234	side_1_read_count=146	side_1_redundant=0	side_2_annotate_key=gene	side_2_continuation=0	side_2_coverage=1.00	side_2_overlap=0	side_2_possible_overlap_registers=222	side_2_read_count=121	side_2_redundant=0	total_non_overlap_reads=4
JC	239	.	CP009273	1477672	-1	CP009273	1478651	1	0	alignment_overlap=8	coverage_minus=2	coverage_plus=2	flanking_left=251	flanking_right=251	frequency=3.428e-02	junction_possible_overlap_registers=226	key=CP009273__1477672__-1__CP009273__1478643__1__8____251__251__0__0	max_left=72	max_left_minus=72	max_left_plus=72	max_min_left=0	max_min_left_minus=0	max_min_left_plus=0	max_min_right=23	max_min_right_minus=22	max_min_right_plus=23	max_pos_hash_score=454	max_right=23	max_right_minus=22	max_right_plus=23	neg_log10_pos_hash_p_value=10.2	new_junction_coverage=0.03	new_junction_read_count=4	polymorphism_frequency=3.428e-02	pos_hash_score=4	prediction=polymorphism	reject=COVERAGE_EVENNESS_SKEW,FREQUENCY_CUTOFF	side_1_annotate_key=gene	side_1_continuation=0	side_1_coverage=0.83	side_1_overlap=8	side_1_possible_overlap_registers=234	side_1_read_count=106	side_1_redundant=0	side_2_annotate_key=gene	side_2_continuation=0	side_2_coverage=1.00	side_2_overlap=0	side_2_possible_overlap_registers=226	side_2_read_count=123	side_2_redundant=0	total_non_overlap_reads=4
JC	240	.	CP009273	1479584	-1	CP009273	1480455	1	0	alignment_overlap=11	coverage_minus=4	coverage_plus=3	flanking_left=251	flanking_right=251	frequency=5.944e-02	junction_possible_overlap_registers=223	key=CP009273__1479584__-1__CP009273__1480444__1__11____251__251__0__0	max_left=151	max_left_minus=151	max_left_plus=88	max_min_left=88	max_min_left_minus=0	max_min_left_plus=88	max_min_right=86	max_min_right_minus=86	max_min_right_plus=0	max_pos_hash_score=448	max_right=185	max_right_minus=86	max_right_plus=185	neg_log10_pos_hash_p_value=9.0	new_junction_coverage=0.06	new_junction_read_count=7	polymorphism_frequency=5.944e-02	pos_hash_score=6	prediction=polymorphism	reject=COVERAGE_EVENNESS_SKEW,FREQUENCY_CUTOFF	side_1_annotate_key=gene	side_1_continuation=0	side_1_coverage=0.91	side_1_overlap=11	side_1_possible_overlap_registers=234	side_1_read_count=116	side_1_redundant=0	side_2_annotate_key=gene	side_2_continuation=0	side_2_coverage=0.91	side_2_overlap=0	side_2_possible_overlap_registers=223	side_2_read_count=111	side_2_redundant=0	total_non_overlap_reads=7
JC	241	.	CP009273	1481399	-1	CP009273	1482843	1	0	alignment_overlap=9	coverage_minus=2	coverage_plus=3	flanking_left=251	flanking_right=251	frequency=3.799e-02	junction_possible_overlap_registers=225	key=CP009273__1481399__-1__CP009273__1482834__1__9____251__251__0__0	max_left=41	max_left_minus=41	max_left_plus=41	max_min_left=33	max_min_left_minus=33	max_min_left_plus=17	max_min_right=24	max_min_right_minus=4	max_min_right_plus=24	max_pos_hash_score=452	max_right=55	max_right_minus=55	max_right_plus=55	neg_log10_pos_hash_p_value=9.6	new_junction_coverage=0.04	new_junction_read_count=5	polymorphism_frequency=3.799e-02	pos_hash_score=5	prediction=polymorphism	reject=COVERAGE_EVENNESS_SKEW,FREQUENCY_CUTOFF	side_1_annotate_key=gene	side_1_continuation=0	side_1_coverage=1.17	side_1_overlap=9	side_1_possible_overlap_registers=234	side_1_read_count=150	side_1_redundant=0	side_2_annotate_key=gene	side_2_continuation=0	side_2_coverage=0.89	side_2_overlap=0	side_2_possible_overlap_registers=225	side_2_read_count=109	side_2_redundant=0	total_non_overlap_reads=5
JC	242	.	CP009273	1490433	-1	CP009273	1491304	1	0	alignment_overlap=13	coverage_minus=3	coverage_plus=3	flanking_left=251	flanking_right=251	frequency=4.652e-02	junction_possible_overlap_registers=221	key=CP009273__1490433__-1__CP009273__1491291__1__13____251__251__0__0	max_left=216	max_left_minus=216	max_left_plus=70	max_min_left=60	max_min_left_minus=60	max_min_left_plus=60	max_min_right=67	max_min_right_minus=32	max_min_right_plus=67	max_pos_hash_score=444	max_right=185	max_right_minus=87	max_right_plus=185	neg_log10_pos_hash_p_value=9.0	new_junction_coverage=0.05	new_junction_read_count=6	polymorphism_frequency=4.652e-02	pos_hash_score=6	prediction=polymorphism	reject=COVERAGE_EVENNESS_SKEW,FREQUENCY_CUTOFF	side_1_annotate_key=gene	side_1_continuation=0	side_1_coverage=1.13	side_1_overlap=13	side_1_possible_overlap_registers=234	side_1_read_count=145	side_1_redundant=0	side_2_annotate_key=gene	side_2_continuation=0	side_2_coverage=0.90	side_2_overlap=0	side_2_possible_overlap_registers=221	side_2_read_count=109	side_2_redundant=0	total_non_overlap_reads=6
JC	243	.	CP009273	1516772	-1	CP009273	1517984	1	0	alignment_overlap=8	coverage_minus=1	coverage_plus=2	flanking_left=251	flanking_right=251	frequency=2.059e-02	junction_possible_overlap_registers=226	key=CP009273__1516772__-1__CP009273__1517976__1__8____251__251__0__0	max_left=99	max_left_minus=99	max_left_plus=99	max_min_left=99	max_min_left_minus=0	max_min_left_plus=99	max_min_right=14	max_min_right_minus=14	max_min_right_plus=0	max_pos_hash_score=454	max_right=126	max_right_minus=14	max_right_plus=126	neg_log10_pos_hash_p_value=10.9	new_junction_coverage=0.02	new_junction_read_count=3	polymorphism_frequency=2.059e-02	pos_hash_score=3	prediction=polymorphism	reject=COVERAGE_EVENNESS_SKEW,FREQUENCY_CUTOFF	side_1_annotate_key=gene	side_1_continuation=0	side_1_coverage=1.05	side_1_overlap=8	side_1_possible_overlap_registers=234	side_1_read_count=134	side_1_redundant=0	side_2_annotate_key=gene	side_2_continuation=0	side_2_coverage=1.26	side_2_overlap=0	side_2_possible_overlap_registers=226	side_2_read_count=156	side_2_redundant=0	total_non_overlap_reads=3
JC	244	.	CP009273	1544443	-1	CP009273	1545506	1	0	alignment_overlap=5	coverage_minus=3	coverage_plus=4	flanking_left=251	flanking_right=251	frequency=4.916e-02	junction_possible_overlap_registers=229	key=CP009273__1544443__-1__CP009273__1545501__1__5____251__251__0__0	max_left=245	max_left_minus=245	max_left_plus=115	max_min_left=97	max_min_left_minus=0	max_min_left_plus=97	max_min_right=90	max_min_right_minus=90	max_min_right_plus=90	max_pos_hash_score=460	max_right=173	max_right_minus=90	max_right_plus=173	neg_log10_pos_hash_p_value=8.7	new_junction_coverage=0.06	new_junction_read_count=7	polymorphism_frequency=4.916e-02	pos_hash_score=7	prediction=polymorphism	reject=COVERAGE_EVENNESS_SKEW,FREQUENCY_CUTOFF	side_1_annotate_key=gene	side_1_continuation=0	side_1_coverage=1.18	side_1_overlap=5	side_1_possible_overlap_registers=234	side_1_read_count=151	side_1_redundant=0	side_2_annotate_key=gene	side_2_continuation=0	side_2_coverage=0.98	side_2_overlap=0	side_2_possible_overlap_registers=229	side_2_read_count=123	side_2_redundant=0	total_non_overlap_reads=7
JC	245	.	CP009273	1558910	-1	CP009273	1559637	1	0	alignment_overlap=10	coverage_minus=2	coverage_plus=4	flanking_left=251	flanking_right=251	frequency=4.604e-02	junction_possible_overlap_registers=224	key=CP009273__1558910__-1__CP009273__1559627__1__10____251__251__0__0	max_left=239	max_left_minus=134	max_left_plus=239	max_min_left=97	max_min_left_minus=0	max_min_left_plus=97	max_min_right=44	max_min_right_minus=19	max_min_right_plus=44	max_pos_hash_score=450	max_right=188	max_right_minus=19	max_right_plus=188	neg_log10_pos_hash_p_value=9.1	new_junction_coverage=0.06	new_junction_read_count=7	polymorphism_frequency=4.604e-02	pos_hash_score=6	prediction=polymorphism	reject=COVERAGE_EVENNESS_SKEW,FREQUENCY_CUTOFF	side_1_annotate_key=gene	side_1_continuation=0	side_1_coverage=1.27	side_1_overlap=10	side_1_possible_overlap_registers=234	side_1_read_count=162	side_1_redundant=0	side_2_annotate_key=gene	side_2_continuation=0	side_2_coverage=1.10	side_2_overlap=0	side_2_possible_overlap_registers=224	side_2_read_count=135	side_2_redundant=0	total_non_overlap_reads=6
JC	246	.	CP009273	1589081	-1	CP009273	1590149	1	0	alignment_overlap=10	coverage_minus=2	coverage_plus=1	flanking_left=251	flanking_right=251	frequency=2.193e-02	junction_possible_overlap_registers=224	key=CP009273__1589081__-1__CP009273__1590139__1__10____251__251__0__0	max_left=173	max_left_minus=173	max_left_plus=44	max_min_left=44	max_min_left_minus=44	max_min_left_plus=44	max_min_right=59	max_min_right_minus=59	max_min_right_plus=0	max_pos_hash_score=450	max_right=77	max_right_minus=73	max_right_plus=77	neg_log10_pos_hash_p_value=10.8	new_junction_coverage=0.02	new_junction_read_count=3	polymorphism_frequency=2.193e-02	pos_hash_score=3	prediction=polymorphism	reject=COVERAGE_EVENNESS_SKEW,FREQUENCY_CUTOFF	side_1_annotate_key=gene	side_1_continuation=0	side_1_coverage=0.99	side_1_overlap=10	side_1_possible_overlap_registers=234	side_1_read_count=127	side_1_redundant=0	side_2_annotate_key=gene	side_2_continuation=0	side_2_coverage=1.19	side_2_overlap=0	side_2_possible_overlap_registers=224	side_2_read_count=146	side_2_redundant=0	total_non_overlap_reads=3
JC	247	.	CP009273	1589674	-1	CP009273	1590581	1	0	alignment_overlap=10	coverage_minus=4	coverage_plus=6	flanking_left=251	flanking_right=251	frequency=5.216e-02	junction_possible_overlap_registers=224	key=CP009273__1589674__-1__CP009273__1590571__1__10____251__251__0__0	max_left=145	max_left_minus=145	max_left_plus=145	max_min_left=28	max_min_left_minus=27	max_min_left_plus=28	max_min_right=88	max_min_right_minus=46	max_min_right_plus=88	max_pos_hash_score=450	max_right=213	max_right_minus=57	max_right_plus=213	neg_log10_pos_hash_p_value=7.4	new_junction_coverage=0.08	new_junction_read_count=10	polymorphism_frequency=5.216e-02	pos_hash_score=10	prediction=polymorphism	reject=COVERAGE_EVENNESS_SKEW,FREQUENCY_CUTOFF	side_1_annotate_key=gene	side_1_continuation=0	side_1_coverage=1.20	side_1_overlap=10	side_1_possible_overlap_registers=234	side_1_read_count=154	side_1_redundant=0	side_2_annotate_key=gene	side_2_continuation=0	side_2_coverage=1.76	side_2_overlap=0	side_2_possible_overlap_registers=224	side_2_read_count=216	side_2_redundant=0	total_non_overlap_reads=10
JC	248	.	CP009273	1591056	-1	CP009273	1591834	1	0	alignment_overlap=10	coverage_minus=8	coverage_plus=3	flanking_left=251	flanking_right=251	frequency=9.469e-02	junction_possible_overlap_registers=224	key=CP009273__1591056__-1__CP009273__1591824__1__10____251__251__0__0	max_left=156	max_left_minus=156	max_left_plus=44	max_min_left=91	max_min_left_minus=91	max_min_left_plus=44	max_min_right=39	max_min_right_minus=39	max_min_right_plus=0	max_pos_hash_score=450	max_right=197	max_right_minus=184	max_right_plus=197	neg_log10_pos_hash_p_value=7.7	new_junction_coverage=0.14	new_junction_read_count=17	polymorphism_frequency=9.469e-02	pos_hash_score=9	prediction=polymorphism	reject=COVERAGE_EVENNESS_SKEW,FREQUENCY_CUTOFF	side_1_annotate_key=gene	side_1_continuation=0	side_1_coverage=1.45	side_1_overlap=10	side_1_possible_overlap_registers=234	side_1_read_count=186	side_1_redundant=0	side_2_annotate_key=gene	side_2_continuation=0	side_2_coverage=1.20	side_2_overlap=0	side_2_possible_overlap_registers=224	side_2_read_count=147	side_2_redundant=0	total_non_overlap_reads=11
JC	249	.	CP009273	1593620	-1	CP009273	1594908	1	0	alignment_overlap=10	coverage_minus=3	coverage_plus=2	flanking_left=251	flanking_right=251	frequency=4.354e-02	junction_possible_overlap_registers=224	key=CP009273__1593620__-1__CP009273__1594898__1__10____251__251__0__0	max_left=238	max_left_minus=238	max_left_plus=135	max_min_left=0	max_min_left_minus=0	max_min_left_plus=0	max_min_right=106	max_min_right_minus=60	max_min_right_plus=106	max_pos_hash_score=450	max_right=106	max_right_minus=60	max_right_plus=106	neg_log10_pos_hash_p_value=9.6	new_junction_coverage=0.04	new_junction_read_count=5	polymorphism_frequency=4.354e-02	pos_hash_score=5	prediction=polymorphism	reject=COVERAGE_EVENNESS_SKEW,FREQUENCY_CUTOFF	side_1_annotate_key=gene	side_1_continuation=0	side_1_coverage=0.79	side_1_overlap=10	side_1_possible_overlap_registers=234	side_1_read_count=101	side_1_redundant=0	side_2_annotate_key=gene	side_2_continuation=0	side_2_coverage=1.00	side_2_overlap=0	side_2_possible_overlap_registers=224	side_2_read_count=123	side_2_redundant=0	total_non_overlap_reads=5
JC	250	.	CP009273	1597326	-1	CP009273	1598176	1	0	alignment_overlap=12	coverage_minus=5	coverage_plus=3	flanking_left=251	flanking_right=251	frequency=7.680e-02	junction_possible_overlap_registers=222	key=CP009273__1597326__-1__CP009273__1598164__1__12____251__251__0__0	max_left=150	max_left_minus=150	max_left_plus=89	max_min_left=100	max_min_left_minus=100	max_min_left_plus=89	max_min_right=89	max_min_right_minus=89	max_min_right_plus=24	max_pos_hash_score=446	max_right=212	max_right_minus=212	max_right_plus=150	neg_log10_pos_hash_p_value=8.5	new_junction_coverage=0.08	new_junction_read_count=10	polymorphism_frequency=7.680e-02	pos_hash_score=7	prediction=polymorphism	reject=COVERAGE_EVENNESS_SKEW,FREQUENCY_CUTOFF	side_1_annotate_key=gene	side_1_continuation=0	side_1_coverage=0.85	side_1_overlap=12	side_1_possible_overlap_registers=234	side_1_read_count=109	side_1_redundant=0	side_2_annotate_key=gene	side_2_continuation=0	side_2_coverage=1.13	side_2_overlap=0	side_2_possible_overlap_registers=222	side_2_read_count=137	side_2_redundant=0	total_non_overlap_reads=8
JC	251	.	CP009273	1599751	-1	CP009273	1600688	1	0	alignment_overlap=10	coverage_minus=0	coverage_plus=3	flanking_left=251	flanking_right=251	frequency=2.339e-02	junction_possible_overlap_registers=224	key=CP009273__1599751__-1__CP009273__1600678__1__10____251__251__0__0	max_left=181	max_left_minus=0	max_left_plus=181	max_min_left=28	max_min_left_minus=0	max_min_left_plus=28	max_min_right=60	max_min_right_minus=0	max_min_right_plus=60	max_pos_hash_score=450	max_right=117	max_right_minus=0	max_right_plus=117	neg_log10_pos_hash_p_value=10.8	new_junction_coverage=0.02	new_junction_read_count=3	polymorphism_frequency=2.339e-02	pos_hash_score=3	prediction=polymorphism	reject=COVERAGE_EVENNESS_SKEW,FREQUENCY_CUTOFF	side_1_annotate_key=gene	side_1_continuation=0	side_1_coverage=1.18	side_1_overlap=10	side_1_possible_overlap_registers=234	side_1_read_count=151	side_1_redundant=0	side_2_annotate_key=gene	side_2_continuation=0	side_2_coverage=0.87	side_2_overlap=0	side_2_possible_overlap_registers=224	side_2_read_count=106	side_2_redundant=0	total_non_overlap_reads=3
JC	252	.	CP009273	1619746	-1	CP009273	1620662	1	0	alignment_overlap=10	coverage_minus=3	coverage_plus=5	flanking_left=251	flanking_right=251	frequency=6.523e-02	junction_possible_overlap_registers=224	key=CP009273__1619746__-1__CP009273__1620652__1__10____251__251__0__0	max_left=170	max_left_minus=170	max_left_plus=84	max_min_left=69	max_min_left_minus=35	max_min_left_plus=69	max_min_right=71	max_min_right_minus=71	max_min_right_plus=24	max_pos_hash_score=450	max_right=196	max_right_minus=162	max_right_plus=196	neg_log10_pos_hash_p_value=8.2	new_junction_coverage=0.07	new_junction_read_count=8	polymorphism_frequency=6.523e-02	pos_hash_score=8	prediction=polymorphism	reject=COVERAGE_EVENNESS_SKEW,FREQUENCY_CUTOFF	side_1_annotate_key=gene	side_1_continuation=0	side_1_coverage=1.05	side_1_overlap=10	side_1_possible_overlap_registers=234	side_1_read_count=134	side_1_redundant=0	side_2_annotate_key=gene	side_2_continuation=0	side_2_coverage=0.82	side_2_overlap=0	side_2_possible_overlap_registers=224	side_2_read_count=101	side_2_redundant=0	total_non_overlap_reads=8
JC	253	.	CP009273	1621804	-1	CP009273	1622869	1	0	alignment_overlap=10	coverage_minus=1	coverage_plus=3	flanking_left=251	flanking_right=251	frequency=3.182e-02	junction_possible_overlap_registers=224	key=CP009273__1621804__-1__CP009273__1622859__1__10____251__251__0__0	max_left=74	max_left_minus=60	max_left_plus=74	max_min_left=59	max_min_left_minus=0	max_min_left_plus=59	max_min_right=37	max_min_right_minus=4	max_min_right_plus=37	max_pos_hash_score=450	max_right=77	max_right_minus=4	max_right_plus=77	neg_log10_pos_hash_p_value=10.2	new_junction_coverage=0.03	new_junction_read_count=4	polymorphism_frequency=3.182e-02	pos_hash_score=4	prediction=polymorphism	reject=COVERAGE_EVENNESS_SKEW,FREQUENCY_CUTOFF	side_1_annotate_key=gene	side_1_continuation=0	side_1_coverage=1.02	side_1_overlap=10	side_1_possible_overlap_registers=234	side_1_read_count=130	side_1_redundant=0	side_2_annotate_key=gene	side_2_continuation=0	side_2_coverage=0.97	side_2_overlap=0	side_2_possible_overlap_registers=224	side_2_read_count=119	side_2_redundant=0	total_non_overlap_reads=4
JC	254	.	CP009273	1670864	-1	CP009273	1671883	1	0	alignment_overlap=10	coverage_minus=3	coverage_plus=2	flanking_left=251	flanking_right=251	frequency=4.475e-02	junction_possible_overlap_registers=224	key=CP009273__1670864__-1__CP009273__1671873__1__10____251__251__0__0	max_left=198	max_left_minus=198	max_left_plus=175	max_min_left=26	max_min_left_minus=26	max_min_left_plus=5	max_min_right=80	max_min_right_minus=80	max_min_right_plus=66	max_pos_hash_score=450	max_right=112	max_right_minus=80	max_right_plus=112	neg_log10_pos_hash_p_value=9.6	new_junction_coverage=0.04	new_junction_read_count=5	polymorphism_frequency=4.475e-02	pos_hash_score=5	prediction=polymorphism	reject=COVERAGE_EVENNESS_SKEW,FREQUENCY_CUTOFF	side_1_annotate_key=gene	side_1_continuation=0	side_1_coverage=0.83	side_1_overlap=10	side_1_possible_overlap_registers=234	side_1_read_count=106	side_1_redundant=0	side_2_annotate_key=gene	side_2_continuation=0	side_2_coverage=0.91	side_2_overlap=0	side_2_possible_overlap_registers=224	side_2_read_count=112	side_2_redundant=0	total_non_overlap_reads=5
JC	255	.	CP009273	1671276	-1	CP009273	1672450	1	0	alignment_overlap=9	coverage_minus=2	coverage_plus=2	flanking_left=251	flanking_right=251	frequency=3.468e-02	junction_possible_overlap_registers=225	key=CP009273__1671276__-1__CP009273__1672441__1__9____251__251__0__0	max_left=130	max_left_minus=130	max_left_plus=46	max_min_left=46	max_min_left_minus=46	max_min_left_plus=46	max_min_right=7	max_min_right_minus=7	max_min_right_plus=0	max_pos_hash_score=452	max_right=192	max_right_minus=123	max_right_plus=192	neg_log10_pos_hash_p_value=10.2	new_junction_coverage=0.03	new_junction_read_count=4	polymorphism_frequency=3.468e-02	pos_hash_score=4	prediction=polymorphism	reject=COVERAGE_EVENNESS_SKEW,FREQUENCY_CUTOFF	side_1_annotate_key=gene	side_1_continuation=0	side_1_coverage=0.88	side_1_overlap=9	side_1_possible_overlap_registers=234	side_1_read_count=112	side_1_redundant=0	side_2_annotate_key=gene	side_2_continuation=0	side_2_coverage=0.93	side_2_overlap=0	side_2_possible_overlap_registers=225	side_2_read_count=115	side_2_redundant=0	total_non_overlap_reads=4
JC	256	.	CP009273	1681364	-1	CP009273	1681974	1	0	alignment_overlap=4	coverage_minus=1	coverage_plus=2	flanking_left=251	flanking_right=251	frequency=1.984e-02	junction_possible_overlap_registers=230	key=CP009273__1681364__-1__CP009273__1681970__1__4____251__251__0__0	max_left=98	max_left_minus=98	max_left_plus=98	max_min_left=98	max_min_left_minus=98	max_min_left_plus=98	max_min_right=0	max_min_right_minus=0	max_min_right_plus=0	max_pos_hash_score=462	max_right=155	max_right_minus=145	max_right_plus=155	neg_log10_pos_hash_p_value=11.0	new_junction_coverage=0.02	new_junction_read_count=3	polymorphism_frequency=1.984e-02	pos_hash_score=3	prediction=polymorphism	reject=COVERAGE_EVENNESS_SKEW,FREQUENCY_CUTOFF	side_1_annotate_key=gene	side_1_continuation=0	side_1_coverage=1.15	side_1_overlap=4	side_1_possible_overlap_registers=234	side_1_read_count=147	side_1_redundant=0	side_2_annotate_key=gene	side_2_continuation=0	side_2_coverage=1.21	side_2_overlap=0	side_2_possible_overlap_registers=230	side_2_read_count=152	side_2_redundant=0	total_non_overlap_reads=3
JC	257	.	CP009273	1709015	-1	CP009273	1709646	1	0	alignment_overlap=11	coverage_minus=3	coverage_plus=1	flanking_left=251	flanking_right=251	frequency=3.442e-02	junction_possible_overlap_registers=223	key=CP009273__1709015__-1__CP009273__1709635__1__11____251__251__0__0	max_left=99	max_left_minus=99	max_left_plus=46	max_min_left=22	max_min_left_minus=22	max_min_left_plus=0	max_min_right=47	max_min_right_minus=47	max_min_right_plus=30	max_pos_hash_score=448	max_right=47	max_right_minus=47	max_right_plus=30	neg_log10_pos_hash_p_value=10.1	new_junction_coverage=0.03	new_junction_read_count=4	polymorphism_frequency=3.442e-02	pos_hash_score=4	prediction=polymorphism	reject=COVERAGE_EVENNESS_SKEW,FREQUENCY_CUTOFF	side_1_annotate_key=gene	side_1_continuation=0	side_1_coverage=0.92	side_1_overlap=11	side_1_possible_overlap_registers=234	side_1_read_count=118	side_1_redundant=0	side_2_annotate_key=gene	side_2_continuation=0	side_2_coverage=0.92	side_2_overlap=0	side_2_possible_overlap_registers=223	side_2_read_count=112	side_2_redundant=0	total_non_overlap_reads=4
JC	258	.	CP009273	1709889	-1	CP009273	1710572	1	0	alignment_overlap=11	coverage_minus=1	coverage_plus=2	flanking_left=251	flanking_right=251	frequency=2.572e-02	junction_possible_overlap_registers=223	key=CP009273__1709889__-1__CP009273__1710561__1__11____251__251__0__0	max_left=189	max_left_minus=189	max_left_plus=172	max_min_left=15	max_min_left_minus=0	max_min_left_plus=15	max_min_right=68	max_min_right_minus=51	max_min_right_plus=68	max_pos_hash_score=448	max_right=175	max_right_minus=51	max_right_plus=175	neg_log10_pos_hash_p_value=10.8	new_junction_coverage=0.02	new_junction_read_count=3	polymorphism_frequency=2.572e-02	pos_hash_score=3	prediction=polymorphism	reject=COVERAGE_EVENNESS_SKEW,FREQUENCY_CUTOFF	side_1_annotate_key=gene	side_1_continuation=0	side_1_coverage=0.95	side_1_overlap=11	side_1_possible_overlap_registers=234	side_1_read_count=122	side_1_redundant=0	side_2_annotate_key=gene	side_2_continuation=0	side_2_coverage=0.91	side_2_overlap=0	side_2_possible_overlap_registers=223	side_2_read_count=111	side_2_redundant=0	total_non_overlap_reads=3
JC	259	.	CP009273	1722512	-1	CP009273	1723381	1	0	alignment_overlap=10	coverage_minus=1	coverage_plus=3	flanking_left=251	flanking_right=251	frequency=2.860e-02	junction_possible_overlap_registers=224	key=CP009273__1722512__-1__CP009273__1723371__1__10____251__251__0__0	max_left=174	max_left_minus=103	max_left_plus=174	max_min_left=104	max_min_left_minus=0	max_min_left_plus=104	max_min_right=48	max_min_right_minus=14	max_min_right_plus=48	max_pos_hash_score=450	max_right=178	max_right_minus=14	max_right_plus=178	neg_log10_pos_hash_p_value=10.2	new_junction_coverage=0.03	new_junction_read_count=4	polymorphism_frequency=2.860e-02	pos_hash_score=4	prediction=polymorphism	reject=COVERAGE_EVENNESS_SKEW,FREQUENCY_CUTOFF	side_1_annotate_key=gene	side_1_continuation=0	side_1_coverage=1.15	side_1_overlap=10	side_1_possible_overlap_registers=234	side_1_read_count=147	side_1_redundant=0	side_2_annotate_key=gene	side_2_continuation=0	side_2_coverage=1.07	side_2_overlap=0	side_2_possible_overlap_registers=224	side_2_read_count=131	side_2_redundant=0	total_non_overlap_reads=4
JC	260	.	CP009273	1771592	-1	CP009273	1772406	1	0	alignment_overlap=9	coverage_minus=2	coverage_plus=2	flanking_left=251	flanking_right=251	frequency=4.655e-02	junction_possible_overlap_registers=225	key=CP009273__1771592__-1__CP009273__1772397__1__9____251__251__0__0	max_left=137	max_left_minus=137	max_left_plus=131	max_min_left=40	max_min_left_minus=0	max_min_left_plus=40	max_min_right=71	max_min_right_minus=71	max_min_right_plus=71	max_pos_hash_score=452	max_right=149	max_right_minus=71	max_right_plus=149	neg_log10_pos_hash_p_value=10.2	new_junction_coverage=0.04	new_junction_read_count=5	polymorphism_frequency=4.655e-02	pos_hash_score=4	prediction=polymorphism	reject=COVERAGE_EVENNESS_SKEW,FREQUENCY_CUTOFF	side_1_annotate_key=gene	side_1_continuation=0	side_1_coverage=0.85	side_1_overlap=9	side_1_possible_overlap_registers=234	side_1_read_count=109	side_1_redundant=0	side_2_annotate_key=gene	side_2_continuation=0	side_2_coverage=0.81	side_2_overlap=0	side_2_possible_overlap_registers=225	side_2_read_count=100	side_2_redundant=0	total_non_overlap_reads=4
JC	261	.	CP009273	1790280	-1	CP009273	1791109	1	0	alignment_overlap=13	coverage_minus=4	coverage_plus=2	flanking_left=251	flanking_right=251	frequency=6.340e-02	junction_possible_overlap_registers=221	key=CP009273__1790280__-1__CP009273__1791096__1__13____251__251__0__0	max_left=139	max_left_minus=139	max_left_plus=91	max_min_left=110	max_min_left_minus=110	max_min_left_plus=91	max_min_right=47	max_min_right_minus=47	max_min_right_plus=0	max_pos_hash_score=444	max_right=162	max_right_minus=162	max_right_plus=146	neg_log10_pos_hash_p_value=9.0	new_junction_coverage=0.06	new_junction_read_count=7	polymorphism_frequency=6.340e-02	pos_hash_score=6	prediction=polymorphism	reject=COVERAGE_EVENNESS_SKEW,FREQUENCY_CUTOFF	side_1_annotate_key=gene	side_1_continuation=0	side_1_coverage=0.73	side_1_overlap=13	side_1_possible_overlap_registers=234	side_1_read_count=93	side_1_redundant=0	side_2_annotate_key=gene	side_2_continuation=0	side_2_coverage=0.98	side_2_overlap=0	side_2_possible_overlap_registers=221	side_2_read_count=119	side_2_redundant=0	total_non_overlap_reads=6
JC	262	.	CP009273	1791071	-1	CP009273	1791863	1	0	alignment_overlap=7	coverage_minus=2	coverage_plus=1	flanking_left=251	flanking_right=251	frequency=3.032e-02	junction_possible_overlap_registers=227	key=CP009273__1791071__-1__CP009273__1791856__1__7____251__251__0__0	max_left=243	max_left_minus=243	max_left_plus=42	max_min_left=42	max_min_left_minus=42	max_min_left_plus=42	max_min_right=1	max_min_right_minus=1	max_min_right_plus=0	max_pos_hash_score=456	max_right=76	max_right_minus=76	max_right_plus=76	neg_log10_pos_hash_p_value=10.9	new_junction_coverage=0.02	new_junction_read_count=3	polymorphism_frequency=3.032e-02	pos_hash_score=3	prediction=polymorphism	reject=COVERAGE_EVENNESS_SKEW,FREQUENCY_CUTOFF	side_1_annotate_key=gene	side_1_continuation=0	side_1_coverage=0.80	side_1_overlap=7	side_1_possible_overlap_registers=234	side_1_read_count=103	side_1_redundant=0	side_2_annotate_key=gene	side_2_continuation=0	side_2_coverage=0.74	side_2_overlap=0	side_2_possible_overlap_registers=227	side_2_read_count=92	side_2_redundant=0	total_non_overlap_reads=3
JC	263	.	CP009273	1812475	-1	CP009273	1813766	1	0	alignment_overlap=12	coverage_minus=1	coverage_plus=2	flanking_left=251	flanking_right=251	frequency=1.870e-02	junction_possible_overlap_registers=222	key=CP009273__1812475__-1__CP009273__1813754__1__12____251__251__0__0	max_left=71	max_left_minus=71	max_left_plus=71	max_min_left=13	max_min_left_minus=0	max_min_left_plus=13	max_min_right=47	max_min_right_minus=47	max_min_right_plus=47	max_pos_hash_score=446	max_right=181	max_right_minus=47	max_right_plus=181	neg_log10_pos_hash_p_value=10.8	new_junction_coverage=0.02	new_junction_read_count=3	polymorphism_frequency=1.870e-02	pos_hash_score=3	prediction=polymorphism	reject=COVERAGE_EVENNESS_SKEW,FREQUENCY_CUTOFF	side_1_annotate_key=gene	side_1_continuation=0	side_1_coverage=1.23	side_1_overlap=12	side_1_possible_overlap_registers=234	side_1_read_count=158	side_1_redundant=0	side_2_annotate_key=gene	side_2_continuation=0	side_2_coverage=1.36	side_2_overlap=0	side_2_possible_overlap_registers=222	side_2_read_count=165	side_2_redundant=0	total_non_overlap_reads=3
JC	264	.	CP009273	1814626	-1	CP009273	1815161	1	0	alignment_overlap=11	coverage_minus=2	coverage_plus=3	flanking_left=251	flanking_right=251	frequency=3.514e-02	junction_possible_overlap_registers=223	key=CP009273__1814626__-1__CP009273__1815150__1__11____251__251__0__0	max_left=188	max_left_minus=188	max_left_plus=152	max_min_left=116	max_min_left_minus=0	max_min_left_plus=116	max_min_right=88	max_min_right_minus=52	max_min_right_plus=88	max_pos_hash_score=448	max_right=124	max_right_minus=52	max_right_plus=124	neg_log10_pos_hash_p_value=9.6	new_junction_coverage=0.04	new_junction_read_count=5	polymorphism_frequency=3.514e-02	pos_hash_score=5	prediction=polymorphism	reject=COVERAGE_EVENNESS_SKEW,FREQUENCY_CUTOFF	side_1_annotate_key=gene	side_1_continuation=0	side_1_coverage=1.06	side_1_overlap=11	side_1_possible_overlap_registers=234	side_1_read_count=136	side_1_redundant=0	side_2_annotate_key=gene	side_2_continuation=0	side_2_coverage=1.19	side_2_overlap=0	side_2_possible_overlap_registers=223	side_2_read_count=145	side_2_redundant=0	total_non_overlap_reads=5
JC	265	.	CP009273	1817134	-1	CP009273	1818149	1	0	alignment_overlap=10	coverage_minus=1	coverage_plus=2	flanking_left=251	flanking_right=251	frequency=2.705e-02	junction_possible_overlap_registers=224	key=CP009273__1817134__-1__CP009273__1818139__1__10____251__251__0__0	max_left=68	max_left_minus=34	max_left_plus=68	max_min_left=68	max_min_left_minus=0	max_min_left_plus=68	max_min_right=6	max_min_right_minus=6	max_min_right_plus=0	max_pos_hash_score=450	max_right=92	max_right_minus=6	max_right_plus=92	neg_log10_pos_hash_p_value=10.8	new_junction_coverage=0.03	new_junction_read_count=4	polymorphism_frequency=2.705e-02	pos_hash_score=3	prediction=polymorphism	reject=COVERAGE_EVENNESS_SKEW,FREQUENCY_CUTOFF	side_1_annotate_key=gene	side_1_continuation=0	side_1_coverage=1.32	side_1_overlap=10	side_1_possible_overlap_registers=234	side_1_read_count=169	side_1_redundant=0	side_2_annotate_key=gene	side_2_continuation=0	side_2_coverage=1.03	side_2_overlap=0	side_2_possible_overlap_registers=224	side_2_read_count=126	side_2_redundant=0	total_non_overlap_reads=3
JC	266	.	CP009273	1822917	-1	CP009273	1824044	1	0	alignment_overlap=12	coverage_minus=2	coverage_plus=2	flanking_left=251	flanking_right=251	frequency=4.864e-02	junction_possible_overlap_registers=222	key=CP009273__1822917__-1__CP009273__1824032__1__12____251__251__0__0	max_left=123	max_left_minus=123	max_left_plus=123	max_min_left=39	max_min_left_minus=0	max_min_left_plus=39	max_min_right=84	max_min_right_minus=41	max_min_right_plus=84	max_pos_hash_score=446	max_right=84	max_right_minus=41	max_right_plus=84	neg_log10_pos_hash_p_value=10.1	new_junction_coverage=0.03	new_junction_read_count=4	polymorphism_frequency=4.864e-02	pos_hash_score=4	prediction=polymorphism	reject=COVERAGE_EVENNESS_SKEW,FREQUENCY_CUTOFF	side_1_annotate_key=gene	side_1_continuation=0	side_1_coverage=0.69	side_1_overlap=12	side_1_possible_overlap_registers=234	side_1_read_count=88	side_1_redundant=0	side_2_annotate_key=gene	side_2_continuation=0	side_2_coverage=0.60	side_2_overlap=0	side_2_possible_overlap_registers=222	side_2_read_count=73	side_2_redundant=0	total_non_overlap_reads=4
JC	267	.	CP009273	1827200	-1	CP009273	1827967	1	0	alignment_overlap=10	coverage_minus=5	coverage_plus=4	flanking_left=251	flanking_right=251	frequency=6.899e-02	junction_possible_overlap_registers=224	key=CP009273__1827200__-1__CP009273__1827957__1__10____251__251__0__0	max_left=207	max_left_minus=207	max_left_plus=25	max_min_left=55	max_min_left_minus=55	max_min_left_plus=25	max_min_right=34	max_min_right_minus=34	max_min_right_plus=0	max_pos_hash_score=450	max_right=221	max_right_minus=82	max_right_plus=221	neg_log10_pos_hash_p_value=8.6	new_junction_coverage=0.08	new_junction_read_count=10	polymorphism_frequency=6.899e-02	pos_hash_score=7	prediction=polymorphism	reject=COVERAGE_EVENNESS_SKEW,FREQUENCY_CUTOFF	side_1_annotate_key=gene	side_1_continuation=0	side_1_coverage=0.93	side_1_overlap=10	side_1_possible_overlap_registers=234	side_1_read_count=119	side_1_redundant=0	side_2_annotate_key=gene	side_2_continuation=0	side_2_coverage=1.27	side_2_overlap=0	side_2_possible_overlap_registers=224	side_2_read_count=156	side_2_redundant=0	total_non_overlap_reads=9
JC	268	.	CP009273	1829361	-1	CP009273	1830456	1	0	alignment_overlap=10	coverage_minus=1	coverage_plus=2	flanking_left=251	flanking_right=251	frequency=3.102e-02	junction_possible_overlap_registers=224	key=CP009273__1829361__-1__CP009273__1830446__1__10____251__251__0__0	max_left=27	max_left_minus=27	max_left_plus=27	max_min_left=27	max_min_left_minus=27	max_min_left_plus=27	max_min_right=0	max_min_right_minus=0	max_min_right_plus=0	max_pos_hash_score=450	max_right=163	max_right_minus=73	max_right_plus=163	neg_log10_pos_hash_p_value=10.8	new_junction_coverage=0.02	new_junction_read_count=3	polymorphism_frequency=3.102e-02	pos_hash_score=3	prediction=polymorphism	reject=COVERAGE_EVENNESS_SKEW,FREQUENCY_CUTOFF	side_1_annotate_key=gene	side_1_continuation=0	side_1_coverage=0.84	side_1_overlap=10	side_1_possible_overlap_registers=234	side_1_read_count=107	side_1_redundant=0	side_2_annotate_key=gene	side_2_continuation=0	side_2_coverage=0.69	side_2_overlap=0	side_2_possible_overlap_registers=224	side_2_read_count=85	side_2_redundant=0	total_non_overlap_reads=3
JC	269	.	CP009273	1868655	-1	CP009273	1869558	1	0	alignment_overlap=10	coverage_minus=2	coverage_plus=2	flanking_left=251	flanking_right=251	frequency=2.887e-02	junction_possible_overlap_registers=224	key=CP009273__1868655__-1__CP009273__1869548__1__10____251__251__0__0	max_left=211	max_left_minus=211	max_left_plus=157	max_min_left=64	max_min_left_minus=0	max_min_left_plus=64	max_min_right=59	max_min_right_minus=30	max_min_right_plus=59	max_pos_hash_score=450	max_right=176	max_right_minus=30	max_right_plus=176	neg_log10_pos_hash_p_value=10.8	new_junction_coverage=0.03	new_junction_read_count=4	polymorphism_frequency=2.887e-02	pos_hash_score=3	prediction=polymorphism	reject=COVERAGE_EVENNESS_SKEW,FREQUENCY_CUTOFF	side_1_annotate_key=gene	side_1_continuation=0	side_1_coverage=1.08	side_1_overlap=10	side_1_possible_overlap_registers=234	side_1_read_count=138	side_1_redundant=0	side_2_annotate_key=gene	side_2_continuation=0	side_2_coverage=1.12	side_2_overlap=0	side_2_possible_overlap_registers=224	side_2_read_count=137	side_2_redundant=0	total_non_overlap_reads=4
JC	270	.	CP009273	1873754	-1	CP009273	1874953	1	0	alignment_overlap=9	coverage_minus=2	coverage_plus=1	flanking_left=251	flanking_right=251	frequency=2.423e-02	junction_possible_overlap_registers=225	key=CP009273__1873754__-1__CP009273__1874944__1__9____251__251__0__0	max_left=90	max_left_minus=90	max_left_plus=78	max_min_left=0	max_min_left_minus=0	max_min_left_plus=0	max_min_right=72	max_min_right_minus=72	max_min_right_plus=72	max_pos_hash_score=452	max_right=72	max_right_minus=72	max_right_plus=72	neg_log10_pos_hash_p_value=10.8	new_junction_coverage=0.02	new_junction_read_count=3	polymorphism_frequency=2.423e-02	pos_hash_score=3	prediction=polymorphism	reject=COVERAGE_EVENNESS_SKEW,FREQUENCY_CUTOFF	side_1_annotate_key=gene	side_1_continuation=0	side_1_coverage=0.89	side_1_overlap=9	side_1_possible_overlap_registers=234	side_1_read_count=114	side_1_redundant=0	side_2_annotate_key=gene	side_2_continuation=0	side_2_coverage=1.07	side_2_overlap=0	side_2_possible_overlap_registers=225	side_2_read_count=132	side_2_redundant=0	total_non_overlap_reads=3
JC	271	.	CP009273	1914862	-1	CP009273	1915787	1	0	alignment_overlap=8	coverage_minus=0	coverage_plus=3	flanking_left=251	flanking_right=251	frequency=3.369e-02	junction_possible_overlap_registers=226	key=CP009273__1914862__-1__CP009273__1915779__1__8____251__251__0__0	max_left=191	max_left_minus=0	max_left_plus=191	max_min_left=61	max_min_left_minus=0	max_min_left_plus=61	max_min_right=52	max_min_right_minus=0	max_min_right_plus=52	max_pos_hash_score=454	max_right=238	max_right_minus=0	max_right_plus=238	neg_log10_pos_hash_p_value=10.9	new_junction_coverage=0.03	new_junction_read_count=4	polymorphism_frequency=3.369e-02	pos_hash_score=3	prediction=polymorphism	reject=COVERAGE_EVENNESS_SKEW,FREQUENCY_CUTOFF	side_1_annotate_key=gene	side_1_continuation=0	side_1_coverage=1.03	side_1_overlap=8	side_1_possible_overlap_registers=234	side_1_read_count=132	side_1_redundant=0	side_2_annotate_key=gene	side_2_continuation=0	side_2_coverage=0.83	side_2_overlap=0	side_2_possible_overlap_registers=226	side_2_read_count=102	side_2_redundant=0	total_non_overlap_reads=3
JC	272	.	CP009273	1959132	-1	CP009273	1960151	1	0	alignment_overlap=11	coverage_minus=2	coverage_plus=2	flanking_left=251	flanking_right=251	frequency=4.518e-02	junction_possible_overlap_registers=223	key=CP009273__1959132__-1__CP009273__1960140__1__11____251__251__0__0	max_left=114	max_left_minus=114	max_left_plus=106	max_min_left=20	max_min_left_minus=0	max_min_left_plus=20	max_min_right=98	max_min_right_minus=56	max_min_right_plus=98	max_pos_hash_score=448	max_right=98	max_right_minus=56	max_right_plus=98	neg_log10_pos_hash_p_value=10.1	new_junction_coverage=0.03	new_junction_read_count=4	polymorphism_frequency=4.518e-02	pos_hash_score=4	prediction=polymorphism	reject=COVERAGE_EVENNESS_SKEW,FREQUENCY_CUTOFF	side_1_annotate_key=gene	side_1_continuation=0	side_1_coverage=0.66	side_1_overlap=11	side_1_possible_overlap_registers=234	side_1_read_count=84	side_1_redundant=0	side_2_annotate_key=gene	side_2_continuation=0	side_2_coverage=0.73	side_2_overlap=0	side_2_possible_overlap_registers=223	side_2_read_count=89	side_2_redundant=0	total_non_overlap_reads=4
JC	273	.	CP009273	1964837	-1	CP009273	1966208	1	0	alignment_overlap=11	coverage_minus=2	coverage_plus=2	flanking_left=251	flanking_right=251	frequency=3.645e-02	junction_possible_overlap_registers=223	key=CP009273__1964837__-1__CP009273__1966197__1__11____251__251__0__0	max_left=110	max_left_minus=110	max_left_plus=110	max_min_left=95	max_min_left_minus=94	max_min_left_plus=95	max_min_right=6	max_min_right_minus=6	max_min_right_plus=6	max_pos_hash_score=448	max_right=131	max_right_minus=131	max_right_plus=131	neg_log10_pos_hash_p_value=10.1	new_junction_coverage=0.03	new_junction_read_count=4	polymorphism_frequency=3.645e-02	pos_hash_score=4	prediction=polymorphism	reject=COVERAGE_EVENNESS_SKEW,FREQUENCY_CUTOFF	side_1_annotate_key=gene	side_1_continuation=0	side_1_coverage=0.92	side_1_overlap=11	side_1_possible_overlap_registers=234	side_1_read_count=118	side_1_redundant=0	side_2_annotate_key=gene	side_2_continuation=0	side_2_coverage=0.81	side_2_overlap=0	side_2_possible_overlap_registers=223	side_2_read_count=99	side_2_redundant=0	total_non_overlap_reads=4
JC	274	.	CP009273	2041761	-1	CP009273	2043007	1	0	alignment_overlap=16	coverage_minus=2	coverage_plus=2	flanking_left=251	flanking_right=251	frequency=3.109e-02	junction_possible_overlap_registers=218	key=CP009273__2041761__-1__CP009273__2042991__1__16____251__251__0__0	max_left=110	max_left_minus=110	max_left_plus=75	max_min_left=110	max_min_left_minus=110	max_min_left_plus=75	max_min_right=38	max_min_right_minus=38	max_min_right_plus=0	max_pos_hash_score=438	max_right=165	max_right_minus=125	max_right_plus=165	neg_log10_pos_hash_p_value=10.0	new_junction_coverage=0.03	new_junction_read_count=4	polymorphism_frequency=3.109e-02	pos_hash_score=4	prediction=polymorphism	reject=COVERAGE_EVENNESS_SKEW,FREQUENCY_CUTOFF	side_1_annotate_key=gene	side_1_continuation=0	side_1_coverage=0.88	side_1_overlap=16	side_1_possible_overlap_registers=234	side_1_read_count=112	side_1_redundant=0	side_2_annotate_key=gene	side_2_continuation=0	side_2_coverage=1.22	side_2_overlap=0	side_2_possible_overlap_registers=218	side_2_read_count=145	side_2_redundant=0	total_non_overlap_reads=4
JC	275	.	CP009273	2049624	-1	CP009273	2050713	1	0	alignment_overlap=10	coverage_minus=3	coverage_plus=3	flanking_left=251	flanking_right=251	frequency=3.610e-02	junction_possible_overlap_registers=224	key=CP009273__2049624__-1__CP009273__2050703__1__10____251__251__0__0	max_left=121	max_left_minus=121	max_left_plus=65	max_min_left=58	max_min_left_minus=58	max_min_left_plus=4	max_min_right=114	max_min_right_minus=114	max_min_right_plus=30	max_pos_hash_score=450	max_right=147	max_right_minus=146	max_right_plus=147	neg_log10_pos_hash_p_value=9.1	new_junction_coverage=0.05	new_junction_read_count=6	polymorphism_frequency=3.610e-02	pos_hash_score=6	prediction=polymorphism	reject=COVERAGE_EVENNESS_SKEW,FREQUENCY_CUTOFF	side_1_annotate_key=gene	side_1_continuation=0	side_1_coverage=1.58	side_1_overlap=10	side_1_possible_overlap_registers=234	side_1_read_count=202	side_1_redundant=0	side_2_annotate_key=gene	side_2_continuation=0	side_2_coverage=1.04	side_2_overlap=0	side_2_possible_overlap_registers=224	side_2_read_count=127	side_2_redundant=0	total_non_overlap_reads=6
JC	276	.	CP009273	2058262	-1	CP009273	2059679	1	0	alignment_overlap=8	coverage_minus=1	coverage_plus=2	flanking_left=251	flanking_right=251	frequency=2.083e-02	junction_possible_overlap_registers=226	key=CP009273__2058262__-1__CP009273__2059671__1__8____251__251__0__1	max_left=70	max_left_minus=70	max_left_plus=70	max_min_left=70	max_min_left_minus=70	max_min_left_plus=70	max_min_right=0	max_min_right_minus=0	max_min_right_plus=0	max_pos_hash_score=454	max_right=162	max_right_minus=74	max_right_plus=162	neg_log10_pos_hash_p_value=10.9	new_junction_coverage=0.02	new_junction_read_count=3	polymorphism_frequency=2.083e-02	pos_hash_score=3	prediction=polymorphism	reject=COVERAGE_EVENNESS_SKEW,FREQUENCY_CUTOFF	side_1_annotate_key=gene	side_1_continuation=0	side_1_coverage=1.14	side_1_overlap=8	side_1_possible_overlap_registers=234	side_1_read_count=146	side_1_redundant=0	side_2_annotate_key=repeat	side_2_continuation=0	side_2_coverage=NA	side_2_overlap=0	side_2_possible_overlap_registers=NA	side_2_read_count=NA	side_2_redundant=1	total_non_overlap_reads=3
JC	277	.	CP009273	2079448	-1	CP009273	2080139	1	0	alignment_overlap=11	coverage_minus=3	coverage_plus=7	flanking_left=251	flanking_right=251	frequency=9.874e-02	junction_possible_overlap_registers=223	key=CP009273__2079448__-1__CP009273__2080128__1__11____251__251__0__0	max_left=163	max_left_minus=163	max_left_plus=43	max_min_left=95	max_min_left_minus=95	max_min_left_plus=43	max_min_right=41	max_min_right_minus=41	max_min_right_plus=0	max_pos_hash_score=448	max_right=217	max_right_minus=144	max_right_plus=217	neg_log10_pos_hash_p_value=7.3	new_junction_coverage=0.11	new_junction_read_count=13	polymorphism_frequency=9.874e-02	pos_hash_score=10	prediction=polymorphism	reject=COVERAGE_EVENNESS_SKEW,FREQUENCY_CUTOFF	side_1_annotate_key=gene	side_1_continuation=0	side_1_coverage=0.95	side_1_overlap=11	side_1_possible_overlap_registers=234	side_1_read_count=121	side_1_redundant=0	side_2_annotate_key=gene	side_2_continuation=0	side_2_coverage=1.00	side_2_overlap=0	side_2_possible_overlap_registers=223	side_2_read_count=122	side_2_redundant=0	total_non_overlap_reads=10
JC	278	.	CP009273	2081799	-1	CP009273	2082571	1	0	alignment_overlap=10	coverage_minus=1	coverage_plus=2	flanking_left=251	flanking_right=251	frequency=2.647e-02	junction_possible_overlap_registers=224	key=CP009273__2081799__-1__CP009273__2082561__1__10____251__251__0__0	max_left=169	max_left_minus=68	max_left_plus=169	max_min_left=68	max_min_left_minus=68	max_min_left_plus=40	max_min_right=71	max_min_right_minus=0	max_min_right_plus=71	max_pos_hash_score=450	max_right=147	max_right_minus=147	max_right_plus=147	neg_log10_pos_hash_p_value=10.8	new_junction_coverage=0.03	new_junction_read_count=4	polymorphism_frequency=2.647e-02	pos_hash_score=3	prediction=polymorphism	reject=COVERAGE_EVENNESS_SKEW,FREQUENCY_CUTOFF	side_1_annotate_key=gene	side_1_continuation=0	side_1_coverage=1.05	side_1_overlap=10	side_1_possible_overlap_registers=234	side_1_read_count=135	side_1_redundant=0	side_2_annotate_key=gene	side_2_continuation=0	side_2_coverage=1.35	side_2_overlap=0	side_2_possible_overlap_registers=224	side_2_read_count=165	side_2_redundant=0	total_non_overlap_reads=3
JC	279	.	CP009273	2084156	-1	CP009273	2085464	1	0	alignment_overlap=10	coverage_minus=2	coverage_plus=2	flanking_left=251	flanking_right=251	frequency=3.544e-02	junction_possible_overlap_registers=224	key=CP009273__2084156__-1__CP009273__2085454__1__10____251__251__0__0	max_left=55	max_left_minus=55	max_left_plus=55	max_min_left=55	max_min_left_minus=55	max_min_left_plus=55	max_min_right=0	max_min_right_minus=0	max_min_right_plus=0	max_pos_hash_score=450	max_right=158	max_right_minus=158	max_right_plus=158	neg_log10_pos_hash_p_value=10.2	new_junction_coverage=0.03	new_junction_read_count=4	polymorphism_frequency=3.544e-02	pos_hash_score=4	prediction=polymorphism	reject=COVERAGE_EVENNESS_SKEW,FREQUENCY_CUTOFF	side_1_annotate_key=gene	side_1_continuation=0	side_1_coverage=0.96	side_1_overlap=10	side_1_possible_overlap_registers=234	side_1_read_count=123	side_1_redundant=0	side_2_annotate_key=gene	side_2_continuation=0	side_2_coverage=0.82	side_2_overlap=0	side_2_possible_overlap_registers=224	side_2_read_count=100	side_2_redundant=0	total_non_overlap_reads=4
JC	280	.	CP009273	2087666	-1	CP009273	2088991	1	0	alignment_overlap=10	coverage_minus=2	coverage_plus=1	flanking_left=251	flanking_right=251	frequency=2.306e-02	junction_possible_overlap_registers=224	key=CP009273__2087666__-1__CP009273__2088981__1__10____251__251__0__0	max_left=226	max_left_minus=226	max_left_plus=106	max_min_left=106	max_min_left_minus=0	max_min_left_plus=106	max_min_right=111	max_min_right_minus=111	max_min_right_plus=0	max_pos_hash_score=450	max_right=135	max_right_minus=111	max_right_plus=135	neg_log10_pos_hash_p_value=10.8	new_junction_coverage=0.02	new_junction_read_count=3	polymorphism_frequency=2.306e-02	pos_hash_score=3	prediction=polymorphism	reject=COVERAGE_EVENNESS_SKEW,FREQUENCY_CUTOFF	side_1_annotate_key=gene	side_1_continuation=0	side_1_coverage=0.88	side_1_overlap=10	side_1_possible_overlap_registers=234	side_1_read_count=112	side_1_redundant=0	side_2_annotate_key=gene	side_2_continuation=0	side_2_coverage=1.20	side_2_overlap=0	side_2_possible_overlap_registers=224	side_2_read_count=147	side_2_redundant=0	total_non_overlap_reads=3
JC	281	.	CP009273	2110200	-1	CP009273	2111163	1	0	alignment_overlap=10	coverage_minus=2	coverage_plus=2	flanking_left=251	flanking_right=251	frequency=3.539e-02	junction_possible_overlap_registers=224	key=CP009273__2110200__-1__CP009273__2111153__1__10____251__251__0__0	max_left=203	max_left_minus=203	max_left_plus=45	max_min_left=45	max_min_left_minus=45	max_min_left_plus=45	max_min_right=38	max_min_right_minus=38	max_min_right_plus=0	max_pos_hash_score=450	max_right=143	max_right_minus=63	max_right_plus=143	neg_log10_pos_hash_p_value=10.2	new_junction_coverage=0.03	new_junction_read_count=4	polymorphism_frequency=3.539e-02	pos_hash_score=4	prediction=polymorphism	reject=COVERAGE_EVENNESS_SKEW,FREQUENCY_CUTOFF	side_1_annotate_key=gene	side_1_continuation=0	side_1_coverage=0.91	side_1_overlap=10	side_1_possible_overlap_registers=234	side_1_read_count=116	side_1_redundant=0	side_2_annotate_key=gene	side_2_continuation=0	side_2_coverage=0.87	side_2_overlap=0	side_2_possible_overlap_registers=224	side_2_read_count=107	side_2_redundant=0	total_non_overlap_reads=4
JC	282	.	CP009273	2114489	-1	CP009273	2115352	1	0	alignment_overlap=11	coverage_minus=4	coverage_plus=3	flanking_left=251	flanking_right=251	frequency=6.750e-02	junction_possible_overlap_registers=223	key=CP009273__2114489__-1__CP009273__2115341__1__11____251__251__0__0	max_left=205	max_left_minus=205	max_left_plus=166	max_min_left=71	max_min_left_minus=7	max_min_left_plus=71	max_min_right=98	max_min_right_minus=58	max_min_right_plus=98	max_pos_hash_score=448	max_right=140	max_right_minus=140	max_right_plus=98	neg_log10_pos_hash_p_value=8.6	new_junction_coverage=0.07	new_junction_read_count=8	polymorphism_frequency=6.750e-02	pos_hash_score=7	prediction=polymorphism	reject=COVERAGE_EVENNESS_SKEW,FREQUENCY_CUTOFF	side_1_annotate_key=gene	side_1_continuation=0	side_1_coverage=0.99	side_1_overlap=11	side_1_possible_overlap_registers=234	side_1_read_count=127	side_1_redundant=0	side_2_annotate_key=gene	side_2_continuation=0	side_2_coverage=0.82	side_2_overlap=0	side_2_possible_overlap_registers=223	side_2_read_count=100	side_2_redundant=0	total_non_overlap_reads=7
JC	283	.	CP009273	2119936	-1	CP009273	2120965	1	0	alignment_overlap=14	coverage_minus=4	coverage_plus=4	flanking_left=251	flanking_right=251	frequency=6.935e-02	junction_possible_overlap_registers=220	key=CP009273__2119936__-1__CP009273__2120951__1__14____251__251__0__0	max_left=181	max_left_minus=181	max_left_plus=118	max_min_left=118	max_min_left_minus=55	max_min_left_plus=118	max_min_right=93	max_min_right_minus=93	max_min_right_plus=61	max_pos_hash_score=442	max_right=119	max_right_minus=93	max_right_plus=119	neg_log10_pos_hash_p_value=8.0	new_junction_coverage=0.07	new_junction_read_count=8	polymorphism_frequency=6.935e-02	pos_hash_score=8	prediction=polymorphism	reject=COVERAGE_EVENNESS_SKEW,FREQUENCY_CUTOFF	side_1_annotate_key=gene	side_1_continuation=0	side_1_coverage=0.82	side_1_overlap=14	side_1_possible_overlap_registers=234	side_1_read_count=105	side_1_redundant=0	side_2_annotate_key=gene	side_2_continuation=0	side_2_coverage=0.96	side_2_overlap=0	side_2_possible_overlap_registers=220	side_2_read_count=116	side_2_redundant=0	total_non_overlap_reads=8
JC	284	.	CP009273	2141510	-1	CP009273	2142536	1	0	alignment_overlap=12	coverage_minus=2	coverage_plus=1	flanking_left=251	flanking_right=251	frequency=2.864e-02	junction_possible_overlap_registers=222	key=CP009273__2141510__-1__CP009273__2142524__1__12____251__251__0__0	max_left=130	max_left_minus=130	max_left_plus=60	max_min_left=60	max_min_left_minus=60	max_min_left_plus=60	max_min_right=32	max_min_right_minus=32	max_min_right_plus=0	max_pos_hash_score=446	max_right=69	max_right_minus=69	max_right_plus=69	neg_log10_pos_hash_p_value=10.8	new_junction_coverage=0.02	new_junction_read_count=3	polymorphism_frequency=2.864e-02	pos_hash_score=3	prediction=polymorphism	reject=COVERAGE_EVENNESS_SKEW,FREQUENCY_CUTOFF	side_1_annotate_key=gene	side_1_continuation=0	side_1_coverage=1.15	side_1_overlap=12	side_1_possible_overlap_registers=234	side_1_read_count=147	side_1_redundant=0	side_2_annotate_key=gene	side_2_continuation=0	side_2_coverage=0.53	side_2_overlap=0	side_2_possible_overlap_registers=222	side_2_read_count=64	side_2_redundant=0	total_non_overlap_reads=3
JC	285	.	CP009273	2148939	-1	CP009273	2149640	1	0	alignment_overlap=10	coverage_minus=4	coverage_plus=1	flanking_left=251	flanking_right=251	frequency=4.886e-02	junction_possible_overlap_registers=224	key=CP009273__2148939__-1__CP009273__2149630__1__10____251__251__0__0	max_left=114	max_left_minus=114	max_left_plus=100	max_min_left=100	max_min_left_minus=99	max_min_left_plus=100	max_min_right=6	max_min_right_minus=6	max_min_right_plus=0	max_pos_hash_score=450	max_right=190	max_right_minus=190	max_right_plus=134	neg_log10_pos_hash_p_value=9.6	new_junction_coverage=0.04	new_junction_read_count=5	polymorphism_frequency=4.886e-02	pos_hash_score=5	prediction=polymorphism	reject=COVERAGE_EVENNESS_SKEW,FREQUENCY_CUTOFF	side_1_annotate_key=gene	side_1_continuation=0	side_1_coverage=0.79	side_1_overlap=10	side_1_possible_overlap_registers=234	side_1_read_count=101	side_1_redundant=0	side_2_annotate_key=gene	side_2_continuation=0	side_2_coverage=0.80	side_2_overlap=0	side_2_possible_overlap_registers=224	side_2_read_count=98	side_2_redundant=0	total_non_overlap_reads=5
JC	286	.	CP009273	2153758	-1	CP009273	2154902	1	0	alignment_overlap=13	coverage_minus=3	coverage_plus=4	flanking_left=251	flanking_right=251	frequency=6.410e-02	junction_possible_overlap_registers=221	key=CP009273__2153758__-1__CP009273__2154889__1__13____251__251__0__0	max_left=187	max_left_minus=181	max_left_plus=187	max_min_left=102	max_min_left_minus=0	max_min_left_plus=102	max_min_right=51	max_min_right_minus=14	max_min_right_plus=51	max_pos_hash_score=444	max_right=206	max_right_minus=14	max_right_plus=206	neg_log10_pos_hash_p_value=8.5	new_junction_coverage=0.07	new_junction_read_count=8	polymorphism_frequency=6.410e-02	pos_hash_score=7	prediction=polymorphism	reject=COVERAGE_EVENNESS_SKEW,FREQUENCY_CUTOFF	side_1_annotate_key=gene	side_1_continuation=0	side_1_coverage=1.18	side_1_overlap=13	side_1_possible_overlap_registers=234	side_1_read_count=151	side_1_redundant=0	side_2_annotate_key=gene	side_2_continuation=0	side_2_coverage=0.75	side_2_overlap=0	side_2_possible_overlap_registers=221	side_2_read_count=91	side_2_redundant=0	total_non_overlap_reads=7
JC	287	.	CP009273	2166108	-1	CP009273	2166792	1	0	alignment_overlap=9	coverage_minus=2	coverage_plus=3	flanking_left=251	flanking_right=251	frequency=3.624e-02	junction_possible_overlap_registers=225	key=CP009273__2166108__-1__CP009273__2166783__1__9____251__251__0__0	max_left=153	max_left_minus=153	max_left_plus=46	max_min_left=46	max_min_left_minus=0	max_min_left_plus=46	max_min_right=19	max_min_right_minus=8	max_min_right_plus=19	max_pos_hash_score=452	max_right=62	max_right_minus=8	max_right_plus=62	neg_log10_pos_hash_p_value=9.6	new_junction_coverage=0.04	new_junction_read_count=5	polymorphism_frequency=3.624e-02	pos_hash_score=5	prediction=polymorphism	reject=COVERAGE_EVENNESS_SKEW,FREQUENCY_CUTOFF	side_1_annotate_key=gene	side_1_continuation=0	side_1_coverage=1.02	side_1_overlap=9	side_1_possible_overlap_registers=234	side_1_read_count=131	side_1_redundant=0	side_2_annotate_key=gene	side_2_continuation=0	side_2_coverage=1.14	side_2_overlap=0	side_2_possible_overlap_registers=225	side_2_read_count=140	side_2_redundant=0	total_non_overlap_reads=5
JC	288	.	CP009273	2203536	-1	CP009273	2204323	1	0	alignment_overlap=10	coverage_minus=4	coverage_plus=3	flanking_left=251	flanking_right=251	frequency=6.447e-02	junction_possible_overlap_registers=224	key=CP009273__2203536__-1__CP009273__2204313__1__10____251__251__0__0	max_left=174	max_left_minus=174	max_left_plus=151	max_min_left=66	max_min_left_minus=66	max_min_left_plus=14	max_min_right=90	max_min_right_minus=18	max_min_right_plus=90	max_pos_hash_score=450	max_right=179	max_right_minus=175	max_right_plus=179	neg_log10_pos_hash_p_value=9.1	new_junction_coverage=0.06	new_junction_read_count=7	polymorphism_frequency=6.447e-02	pos_hash_score=6	prediction=polymorphism	reject=COVERAGE_EVENNESS_SKEW,FREQUENCY_CUTOFF	side_1_annotate_key=gene	side_1_continuation=0	side_1_coverage=0.88	side_1_overlap=10	side_1_possible_overlap_registers=234	side_1_read_count=113	side_1_redundant=0	side_2_annotate_key=gene	side_2_continuation=0	side_2_coverage=0.78	side_2_overlap=0	side_2_possible_overlap_registers=224	side_2_read_count=95	side_2_redundant=0	total_non_overlap_reads=7
JC	289	.	CP009273	2254009	-1	CP009273	2254965	1	0	alignment_overlap=11	coverage_minus=3	coverage_plus=1	flanking_left=251	flanking_right=251	frequency=3.268e-02	junction_possible_overlap_registers=223	key=CP009273__2254009__-1__CP009273__2254954__1__11____251__251__0__0	max_left=102	max_left_minus=102	max_left_plus=102	max_min_left=0	max_min_left_minus=0	max_min_left_plus=0	max_min_right=42	max_min_right_minus=39	max_min_right_plus=42	max_pos_hash_score=448	max_right=42	max_right_minus=39	max_right_plus=42	neg_log10_pos_hash_p_value=10.1	new_junction_coverage=0.03	new_junction_read_count=4	polymorphism_frequency=3.268e-02	pos_hash_score=4	prediction=polymorphism	reject=COVERAGE_EVENNESS_SKEW,FREQUENCY_CUTOFF	side_1_annotate_key=gene	side_1_continuation=0	side_1_coverage=0.86	side_1_overlap=11	side_1_possible_overlap_registers=234	side_1_read_count=110	side_1_redundant=0	side_2_annotate_key=gene	side_2_continuation=0	side_2_coverage=1.08	side_2_overlap=0	side_2_possible_overlap_registers=223	side_2_read_count=132	side_2_redundant=0	total_non_overlap_reads=4
JC	290	.	CP009273	2257991	-1	CP009273	2258881	1	0	alignment_overlap=9	coverage_minus=2	coverage_plus=2	flanking_left=251	flanking_right=251	frequency=3.128e-02	junction_possible_overlap_registers=225	key=CP009273__2257991__-1__CP009273__2258872__1__9____251__251__0__0	max_left=119	max_left_minus=119	max_left_plus=119	max_min_left=1	max_min_left_minus=0	max_min_left_plus=1	max_min_right=78	max_min_right_minus=78	max_min_right_plus=78	max_pos_hash_score=452	max_right=85	max_right_minus=78	max_right_plus=85	neg_log10_pos_hash_p_value=10.2	new_junction_coverage=0.03	new_junction_read_count=4	polymorphism_frequency=3.128e-02	pos_hash_score=4	prediction=polymorphism	reject=COVERAGE_EVENNESS_SKEW,FREQUENCY_CUTOFF	side_1_annotate_key=gene	side_1_continuation=0	side_1_coverage=0.86	side_1_overlap=9	side_1_possible_overlap_registers=234	side_1_read_count=110	side_1_redundant=0	side_2_annotate_key=gene	side_2_continuation=0	side_2_coverage=1.15	side_2_overlap=0	side_2_possible_overlap_registers=225	side_2_read_count=142	side_2_redundant=0	total_non_overlap_reads=4
JC	291	.	CP009273	2263716	-1	CP009273	2264938	1	0	alignment_overlap=10	coverage_minus=2	coverage_plus=2	flanking_left=251	flanking_right=251	frequency=2.709e-02	junction_possible_overlap_registers=224	key=CP009273__2263716__-1__CP009273__2264928__1__10____251__251__0__0	max_left=121	max_left_minus=121	max_left_plus=121	max_min_left=15	max_min_left_minus=0	max_min_left_plus=15	max_min_right=69	max_min_right_minus=69	max_min_right_plus=69	max_pos_hash_score=450	max_right=69	max_right_minus=69	max_right_plus=69	neg_log10_pos_hash_p_value=10.2	new_junction_coverage=0.03	new_junction_read_count=4	polymorphism_frequency=2.709e-02	pos_hash_score=4	prediction=polymorphism	reject=COVERAGE_EVENNESS_SKEW,FREQUENCY_CUTOFF	side_1_annotate_key=gene	side_1_continuation=0	side_1_coverage=1.05	side_1_overlap=10	side_1_possible_overlap_registers=234	side_1_read_count=134	side_1_redundant=0	side_2_annotate_key=gene	side_2_continuation=0	side_2_coverage=1.30	side_2_overlap=0	side_2_possible_overlap_registers=224	side_2_read_count=159	side_2_redundant=0	total_non_overlap_reads=4
JC	292	.	CP009273	2265219	-1	CP009273	2266249	1	0	alignment_overlap=11	coverage_minus=1	coverage_plus=3	flanking_left=251	flanking_right=251	frequency=2.905e-02	junction_possible_overlap_registers=223	key=CP009273__2265219__-1__CP009273__2266238__1__11____251__251__0__0	max_left=145	max_left_minus=141	max_left_plus=145	max_min_left=50	max_min_left_minus=0	max_min_left_plus=50	max_min_right=94	max_min_right_minus=59	max_min_right_plus=94	max_pos_hash_score=448	max_right=188	max_right_minus=59	max_right_plus=188	neg_log10_pos_hash_p_value=10.8	new_junction_coverage=0.03	new_junction_read_count=4	polymorphism_frequency=2.905e-02	pos_hash_score=3	prediction=polymorphism	reject=COVERAGE_EVENNESS_SKEW,FREQUENCY_CUTOFF	side_1_annotate_key=gene	side_1_continuation=0	side_1_coverage=1.09	side_1_overlap=11	side_1_possible_overlap_registers=234	side_1_read_count=140	side_1_redundant=0	side_2_annotate_key=gene	side_2_continuation=0	side_2_coverage=1.10	side_2_overlap=0	side_2_possible_overlap_registers=223	side_2_read_count=134	side_2_redundant=0	total_non_overlap_reads=4
JC	293	.	CP009273	2284108	-1	CP009273	2285527	1	0	alignment_overlap=8	coverage_minus=2	coverage_plus=1	flanking_left=251	flanking_right=251	frequency=2.495e-02	junction_possible_overlap_registers=226	key=CP009273__2284108__-1__CP009273__2285519__1__8____251__251__0__0	max_left=82	max_left_minus=82	max_left_plus=76	max_min_left=0	max_min_left_minus=0	max_min_left_plus=0	max_min_right=80	max_min_right_minus=80	max_min_right_plus=34	max_pos_hash_score=454	max_right=80	max_right_minus=80	max_right_plus=34	neg_log10_pos_hash_p_value=10.9	new_junction_coverage=0.02	new_junction_read_count=3	polymorphism_frequency=2.495e-02	pos_hash_score=3	prediction=polymorphism	reject=COVERAGE_EVENNESS_SKEW,FREQUENCY_CUTOFF	side_1_annotate_key=gene	side_1_continuation=0	side_1_coverage=1.02	side_1_overlap=8	side_1_possible_overlap_registers=234	side_1_read_count=131	side_1_redundant=0	side_2_annotate_key=gene	side_2_continuation=0	side_2_coverage=0.87	side_2_overlap=0	side_2_possible_overlap_registers=226	side_2_read_count=108	side_2_redundant=0	total_non_overlap_reads=3
JC	294	.	CP009273	2286507	-1	CP009273	2287528	1	0	alignment_overlap=10	coverage_minus=2	coverage_plus=1	flanking_left=251	flanking_right=251	frequency=3.579e-02	junction_possible_overlap_registers=224	key=CP009273__2286507__-1__CP009273__2287518__1__10____251__251__0__0	max_left=185	max_left_minus=185	max_left_plus=19	max_min_left=5	max_min_left_minus=5	max_min_left_plus=0	max_min_right=56	max_min_right_minus=56	max_min_right_plus=17	max_pos_hash_score=450	max_right=111	max_right_minus=111	max_right_plus=17	neg_log10_pos_hash_p_value=10.8	new_junction_coverage=0.03	new_junction_read_count=4	polymorphism_frequency=3.579e-02	pos_hash_score=3	prediction=polymorphism	reject=COVERAGE_EVENNESS_SKEW,FREQUENCY_CUTOFF	side_1_annotate_key=gene	side_1_continuation=0	side_1_coverage=0.82	side_1_overlap=10	side_1_possible_overlap_registers=234	side_1_read_count=105	side_1_redundant=0	side_2_annotate_key=gene	side_2_continuation=0	side_2_coverage=0.94	side_2_overlap=0	side_2_possible_overlap_registers=224	side_2_read_count=115	side_2_redundant=0	total_non_overlap_reads=3
JC	295	.	CP009273	2288059	-1	CP009273	2289527	1	0	alignment_overlap=9	coverage_minus=2	coverage_plus=1	flanking_left=251	flanking_right=251	frequency=2.587e-02	junction_possible_overlap_registers=225	key=CP009273__2288059__-1__CP009273__2289518__1__9____251__251__0__0	max_left=150	max_left_minus=150	max_left_plus=137	max_min_left=89	max_min_left_minus=89	max_min_left_plus=0	max_min_right=105	max_min_right_minus=92	max_min_right_plus=105	max_pos_hash_score=452	max_right=152	max_right_minus=152	max_right_plus=105	neg_log10_pos_hash_p_value=10.8	new_junction_coverage=0.02	new_junction_read_count=3	polymorphism_frequency=2.587e-02	pos_hash_score=3	prediction=polymorphism	reject=COVERAGE_EVENNESS_SKEW,FREQUENCY_CUTOFF	side_1_annotate_key=gene	side_1_continuation=0	side_1_coverage=1.02	side_1_overlap=9	side_1_possible_overlap_registers=234	side_1_read_count=131	side_1_redundant=0	side_2_annotate_key=gene	side_2_continuation=0	side_2_coverage=0.81	side_2_overlap=0	side_2_possible_overlap_registers=225	side_2_read_count=100	side_2_redundant=0	total_non_overlap_reads=3
JC	296	.	CP009273	2332960	-1	CP009273	2334168	1	0	alignment_overlap=8	coverage_minus=2	coverage_plus=3	flanking_left=251	flanking_right=251	frequency=3.240e-02	junction_possible_overlap_registers=226	key=CP009273__2332960__-1__CP009273__2334160__1__8____251__251__0__0	max_left=56	max_left_minus=56	max_left_plus=54	max_min_left=56	max_min_left_minus=56	max_min_left_plus=54	max_min_right=0	max_min_right_minus=0	max_min_right_plus=0	max_pos_hash_score=454	max_right=187	max_right_minus=187	max_right_plus=147	neg_log10_pos_hash_p_value=10.2	new_junction_coverage=0.04	new_junction_read_count=5	polymorphism_frequency=3.240e-02	pos_hash_score=4	prediction=polymorphism	reject=COVERAGE_EVENNESS_SKEW,FREQUENCY_CUTOFF	side_1_annotate_key=gene	side_1_continuation=0	side_1_coverage=1.23	side_1_overlap=8	side_1_possible_overlap_registers=234	side_1_read_count=157	side_1_redundant=0	side_2_annotate_key=gene	side_2_continuation=0	side_2_coverage=1.19	side_2_overlap=0	side_2_possible_overlap_registers=226	side_2_read_count=147	side_2_redundant=0	total_non_overlap_reads=5
JC	297	.	CP009273	2334654	-1	CP009273	2335698	1	0	alignment_overlap=11	coverage_minus=4	coverage_plus=2	flanking_left=251	flanking_right=251	frequency=4.457e-02	junction_possible_overlap_registers=223	key=CP009273__2334654__-1__CP009273__2335687__1__11____251__251__0__0	max_left=221	max_left_minus=221	max_left_plus=28	max_min_left=30	max_min_left_minus=30	max_min_left_plus=28	max_min_right=54	max_min_right_minus=54	max_min_right_plus=0	max_pos_hash_score=448	max_right=54	max_right_minus=54	max_right_plus=54	neg_log10_pos_hash_p_value=9.0	new_junction_coverage=0.05	new_junction_read_count=6	polymorphism_frequency=4.457e-02	pos_hash_score=6	prediction=polymorphism	reject=COVERAGE_EVENNESS_SKEW,FREQUENCY_CUTOFF	side_1_annotate_key=gene	side_1_continuation=0	side_1_coverage=0.95	side_1_overlap=11	side_1_possible_overlap_registers=234	side_1_read_count=122	side_1_redundant=0	side_2_annotate_key=gene	side_2_continuation=0	side_2_coverage=1.16	side_2_overlap=0	side_2_possible_overlap_registers=223	side_2_read_count=141	side_2_redundant=0	total_non_overlap_reads=6
JC	298	.	CP009273	2351169	-1	CP009273	2351353	1	0	alignment_overlap=25	coverage_minus=0	coverage_plus=4	flanking_left=251	flanking_right=251	frequency=3.061e-02	junction_possible_overlap_registers=209	key=CP009273__2351169__-1__CP009273__2351328__1__25____251__251__0__0	max_left=127	max_left_minus=0	max_left_plus=127	max_min_left=59	max_min_left_minus=0	max_min_left_plus=59	max_min_right=104	max_min_right_minus=0	max_min_right_plus=104	max_pos_hash_score=420	max_right=214	max_right_minus=0	max_right_plus=214	neg_log10_pos_hash_p_value=9.8	new_junction_coverage=0.03	new_junction_read_count=4	polymorphism_frequency=3.061e-02	pos_hash_score=4	prediction=polymorphism	reject=COVERAGE_EVENNESS_SKEW,FREQUENCY_CUTOFF	side_1_annotate_key=gene	side_1_continuation=0	side_1_coverage=1.22	side_1_overlap=25	side_1_possible_overlap_registers=234	side_1_read_count=156	side_1_redundant=0	side_2_annotate_key=gene	side_2_continuation=0	side_2_coverage=1.00	side_2_overlap=0	side_2_possible_overlap_registers=209	side_2_read_count=114	side_2_redundant=0	total_non_overlap_reads=4
JC	299	.	CP009273	2353401	-1	CP009273	2354329	1	0	alignment_overlap=11	coverage_minus=2	coverage_plus=1	flanking_left=251	flanking_right=251	frequency=2.262e-02	junction_possible_overlap_registers=223	key=CP009273__2353401__-1__CP009273__2354318__1__11____251__251__0__0	max_left=181	max_left_minus=181	max_left_plus=88	max_min_left=88	max_min_left_minus=56	max_min_left_plus=88	max_min_right=3	max_min_right_minus=3	max_min_right_plus=0	max_pos_hash_score=448	max_right=184	max_right_minus=184	max_right_plus=151	neg_log10_pos_hash_p_value=10.8	new_junction_coverage=0.02	new_junction_read_count=3	polymorphism_frequency=2.262e-02	pos_hash_score=3	prediction=polymorphism	reject=COVERAGE_EVENNESS_SKEW,FREQUENCY_CUTOFF	side_1_annotate_key=gene	side_1_continuation=0	side_1_coverage=1.12	side_1_overlap=11	side_1_possible_overlap_registers=234	side_1_read_count=143	side_1_redundant=0	side_2_annotate_key=gene	side_2_continuation=0	side_2_coverage=1.01	side_2_overlap=0	side_2_possible_overlap_registers=223	side_2_read_count=123	side_2_redundant=0	total_non_overlap_reads=3
JC	300	.	CP009273	2366946	-1	CP009273	2367749	1	0	alignment_overlap=10	coverage_minus=5	coverage_plus=3	flanking_left=251	flanking_right=251	frequency=6.552e-02	junction_possible_overlap_registers=224	key=CP009273__2366946__-1__CP009273__2367739__1__10____251__251__0__0	max_left=235	max_left_minus=235	max_left_plus=28	max_min_left=83	max_min_left_minus=83	max_min_left_plus=28	max_min_right=57	max_min_right_minus=57	max_min_right_plus=0	max_pos_hash_score=450	max_right=212	max_right_minus=158	max_right_plus=212	neg_log10_pos_hash_p_value=8.6	new_junction_coverage=0.07	new_junction_read_count=8	polymorphism_frequency=6.552e-02	pos_hash_score=7	prediction=polymorphism	reject=COVERAGE_EVENNESS_SKEW,FREQUENCY_CUTOFF	side_1_annotate_key=gene	side_1_continuation=0	side_1_coverage=1.06	side_1_overlap=10	side_1_possible_overlap_registers=234	side_1_read_count=136	side_1_redundant=0	side_2_annotate_key=gene	side_2_continuation=0	side_2_coverage=0.80	side_2_overlap=0	side_2_possible_overlap_registers=224	side_2_read_count=98	side_2_redundant=0	total_non_overlap_reads=8
JC	301	.	CP009273	2375131	-1	CP009273	2376057	1	0	alignment_overlap=8	coverage_minus=2	coverage_plus=3	flanking_left=251	flanking_right=251	frequency=3.165e-02	junction_possible_overlap_registers=226	key=CP009273__2375131__-1__CP009273__2376049__1__8____251__251__0__0	max_left=131	max_left_minus=103	max_left_plus=131	max_min_left=15	max_min_left_minus=15	max_min_left_plus=0	max_min_right=31	max_min_right_minus=29	max_min_right_plus=31	max_pos_hash_score=454	max_right=204	max_right_minus=204	max_right_plus=31	neg_log10_pos_hash_p_value=9.6	new_junction_coverage=0.04	new_junction_read_count=5	polymorphism_frequency=3.165e-02	pos_hash_score=5	prediction=polymorphism	reject=COVERAGE_EVENNESS_SKEW,FREQUENCY_CUTOFF	side_1_annotate_key=gene	side_1_continuation=0	side_1_coverage=1.38	side_1_overlap=8	side_1_possible_overlap_registers=234	side_1_read_count=176	side_1_redundant=0	side_2_annotate_key=gene	side_2_continuation=0	side_2_coverage=1.10	side_2_overlap=0	side_2_possible_overlap_registers=226	side_2_read_count=136	side_2_redundant=0	total_non_overlap_reads=5
JC	302	.	CP009273	2384964	-1	CP009273	2386066	1	0	alignment_overlap=13	coverage_minus=2	coverage_plus=3	flanking_left=251	flanking_right=251	frequency=4.036e-02	junction_possible_overlap_registers=221	key=CP009273__2384964__-1__CP009273__2386053__1__13____251__251__0__0	max_left=150	max_left_minus=150	max_left_plus=150	max_min_left=4	max_min_left_minus=0	max_min_left_plus=4	max_min_right=53	max_min_right_minus=53	max_min_right_plus=53	max_pos_hash_score=444	max_right=105	max_right_minus=53	max_right_plus=105	neg_log10_pos_hash_p_value=9.5	new_junction_coverage=0.04	new_junction_read_count=5	polymorphism_frequency=4.036e-02	pos_hash_score=5	prediction=polymorphism	reject=COVERAGE_EVENNESS_SKEW,FREQUENCY_CUTOFF	side_1_annotate_key=gene	side_1_continuation=0	side_1_coverage=0.88	side_1_overlap=13	side_1_possible_overlap_registers=234	side_1_read_count=112	side_1_redundant=0	side_2_annotate_key=gene	side_2_continuation=0	side_2_coverage=1.09	side_2_overlap=0	side_2_possible_overlap_registers=221	side_2_read_count=132	side_2_redundant=0	total_non_overlap_reads=5
JC	303	.	CP009273	2386231	-1	CP009273	2387268	1	0	alignment_overlap=6	coverage_minus=3	coverage_plus=2	flanking_left=251	flanking_right=251	frequency=4.150e-02	junction_possible_overlap_registers=228	key=CP009273__2386231__-1__CP009273__2387262__1__6____251__251__0__0	max_left=182	max_left_minus=182	max_left_plus=149	max_min_left=16	max_min_left_minus=16	max_min_left_plus=9	max_min_right=96	max_min_right_minus=62	max_min_right_plus=96	max_pos_hash_score=458	max_right=150	max_right_minus=148	max_right_plus=150	neg_log10_pos_hash_p_value=9.7	new_junction_coverage=0.04	new_junction_read_count=5	polymorphism_frequency=4.150e-02	pos_hash_score=5	prediction=polymorphism	reject=COVERAGE_EVENNESS_SKEW,FREQUENCY_CUTOFF	side_1_annotate_key=gene	side_1_continuation=0	side_1_coverage=0.92	side_1_overlap=6	side_1_possible_overlap_registers=234	side_1_read_count=118	side_1_redundant=0	side_2_annotate_key=gene	side_2_continuation=0	side_2_coverage=0.93	side_2_overlap=0	side_2_possible_overlap_registers=228	side_2_read_count=116	side_2_redundant=0	total_non_overlap_reads=5
JC	304	.	CP009273	2509940	-1	CP009273	2510664	1	0	alignment_overlap=14	coverage_minus=3	coverage_plus=1	flanking_left=251	flanking_right=251	frequency=3.154e-02	junction_possible_overlap_registers=220	key=CP009273__2509940__-1__CP009273__2510650__1__14____251__251__0__0	max_left=116	max_left_minus=116	max_left_plus=116	max_min_left=0	max_min_left_minus=0	max_min_left_plus=0	max_min_right=82	max_min_right_minus=82	max_min_right_plus=46	max_pos_hash_score=442	max_right=82	max_right_minus=82	max_right_plus=46	neg_log10_pos_hash_p_value=10.1	new_junction_coverage=0.03	new_junction_read_count=4	polymorphism_frequency=3.154e-02	pos_hash_score=4	prediction=polymorphism	reject=COVERAGE_EVENNESS_SKEW,FREQUENCY_CUTOFF	side_1_annotate_key=gene	side_1_continuation=0	side_1_coverage=1.35	side_1_overlap=14	side_1_possible_overlap_registers=234	side_1_read_count=173	side_1_redundant=0	side_2_annotate_key=gene	side_2_continuation=0	side_2_coverage=0.69	side_2_overlap=0	side_2_possible_overlap_registers=220	side_2_read_count=83	side_2_redundant=0	total_non_overlap_reads=4
JC	305	.	CP009273	2576408	-1	CP009273	2577302	1	0	alignment_overlap=10	coverage_minus=6	coverage_plus=4	flanking_left=251	flanking_right=251	frequency=7.804e-02	junction_possible_overlap_registers=224	key=CP009273__2576408__-1__CP009273__2577292__1__10____251__251__0__0	max_left=182	max_left_minus=182	max_left_plus=172	max_min_left=101	max_min_left_minus=101	max_min_left_plus=93	max_min_right=58	max_min_right_minus=58	max_min_right_plus=58	max_pos_hash_score=450	max_right=177	max_right_minus=177	max_right_plus=110	neg_log10_pos_hash_p_value=7.4	new_junction_coverage=0.08	new_junction_read_count=10	polymorphism_frequency=7.804e-02	pos_hash_score=10	prediction=polymorphism	reject=COVERAGE_EVENNESS_SKEW,FREQUENCY_CUTOFF	side_1_annotate_key=gene	side_1_continuation=0	side_1_coverage=1.05	side_1_overlap=10	side_1_possible_overlap_registers=234	side_1_read_count=134	side_1_redundant=0	side_2_annotate_key=gene	side_2_continuation=0	side_2_coverage=0.88	side_2_overlap=0	side_2_possible_overlap_registers=224	side_2_read_count=108	side_2_redundant=0	total_non_overlap_reads=10
JC	306	.	CP009273	2576588	-1	CP009273	2577584	1	0	alignment_overlap=10	coverage_minus=4	coverage_plus=7	flanking_left=251	flanking_right=251	frequency=1.088e-01	junction_possible_overlap_registers=224	key=CP009273__2576588__-1__CP009273__2577574__1__10____251__251__0__0	max_left=124	max_left_minus=124	max_left_plus=93	max_min_left=50	max_min_left_minus=0	max_min_left_plus=50	max_min_right=117	max_min_right_minus=117	max_min_right_plus=77	max_pos_hash_score=450	max_right=224	max_right_minus=117	max_right_plus=224	neg_log10_pos_hash_p_value=8.2	new_junction_coverage=0.10	new_junction_read_count=12	polymorphism_frequency=1.088e-01	pos_hash_score=8	prediction=polymorphism	reject=COVERAGE_EVENNESS_SKEW,FREQUENCY_CUTOFF	side_1_annotate_key=gene	side_1_continuation=0	side_1_coverage=0.98	side_1_overlap=10	side_1_possible_overlap_registers=234	side_1_read_count=126	side_1_redundant=0	side_2_annotate_key=gene	side_2_continuation=0	side_2_coverage=0.62	side_2_overlap=0	side_2_possible_overlap_registers=224	side_2_read_count=76	side_2_redundant=0	total_non_overlap_reads=11
JC	307	.	CP009273	2581340	-1	CP009273	2582076	1	0	alignment_overlap=5	coverage_minus=2	coverage_plus=1	flanking_left=251	flanking_right=251	frequency=1.797e-02	junction_possible_overlap_registers=229	key=CP009273__2581340__-1__CP009273__2582071__1__5____251__251__0__0	max_left=156	max_left_minus=156	max_left_plus=97	max_min_left=97	max_min_left_minus=0	max_min_left_plus=97	max_min_right=77	max_min_right_minus=77	max_min_right_plus=0	max_pos_hash_score=460	max_right=140	max_right_minus=77	max_right_plus=140	neg_log10_pos_hash_p_value=10.9	new_junction_coverage=0.02	new_junction_read_count=3	polymorphism_frequency=1.797e-02	pos_hash_score=3	prediction=polymorphism	reject=COVERAGE_EVENNESS_SKEW,FREQUENCY_CUTOFF	side_1_annotate_key=gene	side_1_continuation=0	side_1_coverage=1.13	side_1_overlap=5	side_1_possible_overlap_registers=234	side_1_read_count=145	side_1_redundant=0	side_2_annotate_key=gene	side_2_continuation=0	side_2_coverage=1.49	side_2_overlap=0	side_2_possible_overlap_registers=229	side_2_read_count=186	side_2_redundant=0	total_non_overlap_reads=3
JC	308	.	CP009273	2595302	-1	CP009273	2596501	1	0	alignment_overlap=9	coverage_minus=3	coverage_plus=2	flanking_left=251	flanking_right=251	frequency=5.191e-02	junction_possible_overlap_registers=225	key=CP009273__2595302__-1__CP009273__2596492__1__9____251__251__0__0	max_left=148	max_left_minus=148	max_left_plus=122	max_min_left=101	max_min_left_minus=0	max_min_left_plus=101	max_min_right=64	max_min_right_minus=38	max_min_right_plus=64	max_pos_hash_score=452	max_right=133	max_right_minus=38	max_right_plus=133	neg_log10_pos_hash_p_value=9.6	new_junction_coverage=0.05	new_junction_read_count=6	polymorphism_frequency=5.191e-02	pos_hash_score=5	prediction=polymorphism	reject=COVERAGE_EVENNESS_SKEW,FREQUENCY_CUTOFF	side_1_annotate_key=gene	side_1_continuation=0	side_1_coverage=0.78	side_1_overlap=9	side_1_possible_overlap_registers=234	side_1_read_count=100	side_1_redundant=0	side_2_annotate_key=gene	side_2_continuation=0	side_2_coverage=1.00	side_2_overlap=0	side_2_possible_overlap_registers=225	side_2_read_count=123	side_2_redundant=0	total_non_overlap_reads=5
JC	309	.	CP009273	2604290	-1	CP009273	2605533	1	0	alignment_overlap=12	coverage_minus=1	coverage_plus=2	flanking_left=251	flanking_right=251	frequency=2.507e-02	junction_possible_overlap_registers=222	key=CP009273__2604290__-1__CP009273__2605521__1__12____251__251__0__0	max_left=112	max_left_minus=112	max_left_plus=112	max_min_left=112	max_min_left_minus=0	max_min_left_plus=112	max_min_right=108	max_min_right_minus=108	max_min_right_plus=0	max_pos_hash_score=446	max_right=122	max_right_minus=108	max_right_plus=122	neg_log10_pos_hash_p_value=10.8	new_junction_coverage=0.02	new_junction_read_count=3	polymorphism_frequency=2.507e-02	pos_hash_score=3	prediction=polymorphism	reject=COVERAGE_EVENNESS_SKEW,FREQUENCY_CUTOFF	side_1_annotate_key=gene	side_1_continuation=0	side_1_coverage=0.86	side_1_overlap=12	side_1_possible_overlap_registers=234	side_1_read_count=110	side_1_redundant=0	side_2_annotate_key=gene	side_2_continuation=0	side_2_coverage=1.06	side_2_overlap=0	side_2_possible_overlap_registers=222	side_2_read_count=129	side_2_redundant=0	total_non_overlap_reads=3
JC	310	.	CP009273	2624417	-1	CP009273	2624964	1	0	alignment_overlap=12	coverage_minus=3	coverage_plus=3	flanking_left=251	flanking_right=251	frequency=5.199e-02	junction_possible_overlap_registers=222	key=CP009273__2624417__-1__CP009273__2624952__1__12____251__251__0__0	max_left=127	max_left_minus=127	max_left_plus=69	max_min_left=69	max_min_left_minus=0	max_min_left_plus=69	max_min_right=4	max_min_right_minus=4	max_min_right_plus=0	max_pos_hash_score=446	max_right=93	max_right_minus=4	max_right_plus=93	neg_log10_pos_hash_p_value=9.0	new_junction_coverage=0.05	new_junction_read_count=6	polymorphism_frequency=5.199e-02	pos_hash_score=6	prediction=polymorphism	reject=COVERAGE_EVENNESS_SKEW,FREQUENCY_CUTOFF	side_1_annotate_key=gene	side_1_continuation=0	side_1_coverage=0.95	side_1_overlap=12	side_1_possible_overlap_registers=234	side_1_read_count=121	side_1_redundant=0	side_2_annotate_key=gene	side_2_continuation=0	side_2_coverage=0.86	side_2_overlap=0	side_2_possible_overlap_registers=222	side_2_read_count=104	side_2_redundant=0	total_non_overlap_reads=6
JC	311	.	CP009273	2629839	-1	CP009273	2630449	1	0	alignment_overlap=10	coverage_minus=7	coverage_plus=7	flanking_left=251	flanking_right=251	frequency=9.873e-02	junction_possible_overlap_registers=224	key=CP009273__2629839__-1__CP009273__2630439__1__10____251__251__0__0	max_left=204	max_left_minus=204	max_left_plus=119	max_min_left=119	max_min_left_minus=44	max_min_left_plus=119	max_min_right=51	max_min_right_minus=51	max_min_right_plus=10	max_pos_hash_score=450	max_right=214	max_right_minus=51	max_right_plus=214	neg_log10_pos_hash_p_value=6.1	new_junction_coverage=0.11	new_junction_read_count=14	polymorphism_frequency=9.873e-02	pos_hash_score=14	prediction=polymorphism	reject=COVERAGE_EVENNESS_SKEW,FREQUENCY_CUTOFF	side_1_annotate_key=gene	side_1_continuation=0	side_1_coverage=1.17	side_1_overlap=10	side_1_possible_overlap_registers=234	side_1_read_count=150	side_1_redundant=0	side_2_annotate_key=gene	side_2_continuation=0	side_2_coverage=0.91	side_2_overlap=0	side_2_possible_overlap_registers=224	side_2_read_count=112	side_2_redundant=0	total_non_overlap_reads=14
JC	312	.	CP009273	2648176	-1	CP009273	2649061	1	0	alignment_overlap=8	coverage_minus=2	coverage_plus=2	flanking_left=251	flanking_right=251	frequency=4.145e-02	junction_possible_overlap_registers=226	key=CP009273__2648176__-1__CP009273__2649053__1__8____251__251__0__0	max_left=97	max_left_minus=97	max_left_plus=51	max_min_left=51	max_min_left_minus=44	max_min_left_plus=51	max_min_right=2	max_min_right_minus=2	max_min_right_plus=0	max_pos_hash_score=454	max_right=192	max_right_minus=106	max_right_plus=192	neg_log10_pos_hash_p_value=10.2	new_junction_coverage=0.03	new_junction_read_count=4	polymorphism_frequency=4.145e-02	pos_hash_score=4	prediction=polymorphism	reject=COVERAGE_EVENNESS_SKEW,FREQUENCY_CUTOFF	side_1_annotate_key=gene	side_1_continuation=0	side_1_coverage=0.68	side_1_overlap=8	side_1_possible_overlap_registers=234	side_1_read_count=87	side_1_redundant=0	side_2_annotate_key=gene	side_2_continuation=0	side_2_coverage=0.82	side_2_overlap=0	side_2_possible_overlap_registers=226	side_2_read_count=101	side_2_redundant=0	total_non_overlap_reads=4
JC	313	.	CP009273	2650476	-1	CP009273	2651344	1	0	alignment_overlap=10	coverage_minus=1	coverage_plus=2	flanking_left=251	flanking_right=251	frequency=2.643e-02	junction_possible_overlap_registers=224	key=CP009273__2650476__-1__CP009273__2651334__1__10____251__251__0__0	max_left=57	max_left_minus=57	max_left_plus=57	max_min_left=57	max_min_left_minus=57	max_min_left_plus=57	max_min_right=0	max_min_right_minus=0	max_min_right_plus=0	max_pos_hash_score=450	max_right=154	max_right_minus=99	max_right_plus=154	neg_log10_pos_hash_p_value=10.8	new_junction_coverage=0.02	new_junction_read_count=3	polymorphism_frequency=2.643e-02	pos_hash_score=3	prediction=polymorphism	reject=COVERAGE_EVENNESS_SKEW,FREQUENCY_CUTOFF	side_1_annotate_key=gene	side_1_continuation=0	side_1_coverage=0.91	side_1_overlap=10	side_1_possible_overlap_registers=234	side_1_read_count=116	side_1_redundant=0	side_2_annotate_key=gene	side_2_continuation=0	side_2_coverage=0.90	side_2_overlap=0	side_2_possible_overlap_registers=224	side_2_read_count=110	side_2_redundant=0	total_non_overlap_reads=3
JC	314	.	CP009273	2670832	-1	CP009273	2671460	1	0	alignment_overlap=7	coverage_minus=2	coverage_plus=1	flanking_left=251	flanking_right=251	frequency=2.598e-02	junction_possible_overlap_registers=227	key=CP009273__2670832__-1__CP009273__2671453__1__7____251__251__0__0	max_left=126	max_left_minus=126	max_left_plus=98	max_min_left=0	max_min_left_minus=0	max_min_left_plus=0	max_min_right=64	max_min_right_minus=64	max_min_right_plus=64	max_pos_hash_score=456	max_right=64	max_right_minus=64	max_right_plus=64	neg_log10_pos_hash_p_value=10.9	new_junction_coverage=0.02	new_junction_read_count=3	polymorphism_frequency=2.598e-02	pos_hash_score=3	prediction=polymorphism	reject=COVERAGE_EVENNESS_SKEW,FREQUENCY_CUTOFF	side_1_annotate_key=gene	side_1_continuation=0	side_1_coverage=1.06	side_1_overlap=7	side_1_possible_overlap_registers=234	side_1_read_count=136	side_1_redundant=0	side_2_annotate_key=gene	side_2_continuation=0	side_2_coverage=0.75	side_2_overlap=0	side_2_possible_overlap_registers=227	side_2_read_count=93	side_2_redundant=0	total_non_overlap_reads=3
JC	315	.	CP009273	2681073	-1	CP009273	2682054	1	0	alignment_overlap=10	coverage_minus=2	coverage_plus=2	flanking_left=251	flanking_right=251	frequency=4.083e-02	junction_possible_overlap_registers=224	key=CP009273__2681073__-1__CP009273__2682044__1__10____251__251__0__0	max_left=207	max_left_minus=207	max_left_plus=152	max_min_left=0	max_min_left_minus=0	max_min_left_plus=0	max_min_right=89	max_min_right_minus=79	max_min_right_plus=89	max_pos_hash_score=450	max_right=89	max_right_minus=79	max_right_plus=89	neg_log10_pos_hash_p_value=10.2	new_junction_coverage=0.03	new_junction_read_count=4	polymorphism_frequency=4.083e-02	pos_hash_score=4	prediction=polymorphism	reject=COVERAGE_EVENNESS_SKEW,FREQUENCY_CUTOFF	side_1_annotate_key=gene	side_1_continuation=0	side_1_coverage=0.74	side_1_overlap=10	side_1_possible_overlap_registers=234	side_1_read_count=95	side_1_redundant=0	side_2_annotate_key=gene	side_2_continuation=0	side_2_coverage=0.79	side_2_overlap=0	side_2_possible_overlap_registers=224	side_2_read_count=97	side_2_redundant=0	total_non_overlap_reads=4
JC	316	.	CP009273	2698290	-1	CP009273	2699212	1	0	alignment_overlap=10	coverage_minus=1	coverage_plus=2	flanking_left=251	flanking_right=251	frequency=2.346e-02	junction_possible_overlap_registers=224	key=CP009273__2698290__-1__CP009273__2699202__1__10____251__251__0__0	max_left=178	max_left_minus=52	max_left_plus=178	max_min_left=52	max_min_left_minus=0	max_min_left_plus=52	max_min_right=24	max_min_right_minus=24	max_min_right_plus=18	max_pos_hash_score=450	max_right=53	max_right_minus=24	max_right_plus=53	neg_log10_pos_hash_p_value=10.8	new_junction_coverage=0.02	new_junction_read_count=3	polymorphism_frequency=2.346e-02	pos_hash_score=3	prediction=polymorphism	reject=COVERAGE_EVENNESS_SKEW,FREQUENCY_CUTOFF	side_1_annotate_key=gene	side_1_continuation=0	side_1_coverage=0.77	side_1_overlap=10	side_1_possible_overlap_registers=234	side_1_read_count=99	side_1_redundant=0	side_2_annotate_key=gene	side_2_continuation=0	side_2_coverage=1.27	side_2_overlap=0	side_2_possible_overlap_registers=224	side_2_read_count=155	side_2_redundant=0	total_non_overlap_reads=3
JC	317	.	CP009273	2719832	-1	CP009273	2720712	1	0	alignment_overlap=9	coverage_minus=2	coverage_plus=4	flanking_left=251	flanking_right=251	frequency=NA	junction_possible_overlap_registers=225	key=CP009273__2719832__-1__CP009273__2720703__1__9____251__251__1__1	max_left=135	max_left_minus=135	max_left_plus=107	max_min_left=107	max_min_left_minus=0	max_min_left_plus=107	max_min_right=20	max_min_right_minus=20	max_min_right_plus=19	max_pos_hash_score=452	max_right=156	max_right_minus=20	max_right_plus=156	neg_log10_pos_hash_p_value=9.1	new_junction_coverage=0.07	new_junction_read_count=8	polymorphism_frequency=NA	pos_hash_score=6	prediction=unknown	reject=COVERAGE_EVENNESS_SKEW	side_1_annotate_key=repeat	side_1_continuation=0	side_1_coverage=NA	side_1_overlap=9	side_1_read_count=NA	side_1_redundant=1	side_2_annotate_key=repeat	side_2_continuation=0	side_2_coverage=NA	side_2_overlap=0	side_2_possible_overlap_registers=NA	side_2_read_count=NA	side_2_redundant=1	total_non_overlap_reads=6
JC	318	.	CP009273	2725685	-1	CP009273	2726631	1	0	alignment_overlap=10	coverage_minus=1	coverage_plus=2	flanking_left=251	flanking_right=251	frequency=2.766e-02	junction_possible_overlap_registers=224	key=CP009273__2725685__-1__CP009273__2726621__1__10____251__251__0__0	max_left=78	max_left_minus=78	max_left_plus=78	max_min_left=78	max_min_left_minus=78	max_min_left_plus=78	max_min_right=0	max_min_right_minus=0	max_min_right_plus=0	max_pos_hash_score=450	max_right=132	max_right_minus=132	max_right_plus=132	neg_log10_pos_hash_p_value=10.8	new_junction_coverage=0.02	new_junction_read_count=3	polymorphism_frequency=2.766e-02	pos_hash_score=3	prediction=polymorphism	reject=COVERAGE_EVENNESS_SKEW,FREQUENCY_CUTOFF	side_1_annotate_key=gene	side_1_continuation=0	side_1_coverage=0.74	side_1_overlap=10	side_1_possible_overlap_registers=234	side_1_read_count=95	side_1_redundant=0	side_2_annotate_key=gene	side_2_continuation=0	side_2_coverage=0.98	side_2_overlap=0	side_2_possible_overlap_registers=224	side_2_read_count=120	side_2_redundant=0	total_non_overlap_reads=3
JC	319	.	CP009273	2774082	-1	CP009273	2775346	1	0	alignment_overlap=14	coverage_minus=1	coverage_plus=2	flanking_left=251	flanking_right=251	frequency=1.795e-02	junction_possible_overlap_registers=220	key=CP009273__2774082__-1__CP009273__2775332__1__14____251__251__0__0	max_left=90	max_left_minus=90	max_left_plus=90	max_min_left=90	max_min_left_minus=90	max_min_left_plus=90	max_min_right=0	max_min_right_minus=0	max_min_right_plus=0	max_pos_hash_score=442	max_right=199	max_right_minus=92	max_right_plus=199	neg_log10_pos_hash_p_value=10.7	new_junction_coverage=0.02	new_junction_read_count=3	polymorphism_frequency=1.795e-02	pos_hash_score=3	prediction=polymorphism	reject=COVERAGE_EVENNESS_SKEW,FREQUENCY_CUTOFF	side_1_annotate_key=gene	side_1_continuation=0	side_1_coverage=1.15	side_1_overlap=14	side_1_possible_overlap_registers=234	side_1_read_count=147	side_1_redundant=0	side_2_annotate_key=gene	side_2_continuation=0	side_2_coverage=1.58	side_2_overlap=0	side_2_possible_overlap_registers=220	side_2_read_count=190	side_2_redundant=0	total_non_overlap_reads=3
JC	320	.	CP009273	2786701	-1	CP009273	2787956	1	0	alignment_overlap=11	coverage_minus=1	coverage_plus=2	flanking_left=251	flanking_right=251	frequency=2.236e-02	junction_possible_overlap_registers=223	key=CP009273__2786701__-1__CP009273__2787945__1__11____251__251__0__0	max_left=159	max_left_minus=109	max_left_plus=159	max_min_left=109	max_min_left_minus=109	max_min_left_plus=109	max_min_right=81	max_min_right_minus=0	max_min_right_plus=81	max_pos_hash_score=448	max_right=125	max_right_minus=125	max_right_plus=125	neg_log10_pos_hash_p_value=10.8	new_junction_coverage=0.02	new_junction_read_count=3	polymorphism_frequency=2.236e-02	pos_hash_score=3	prediction=polymorphism	reject=COVERAGE_EVENNESS_SKEW,FREQUENCY_CUTOFF	side_1_annotate_key=gene	side_1_continuation=0	side_1_coverage=0.95	side_1_overlap=11	side_1_possible_overlap_registers=234	side_1_read_count=121	side_1_redundant=0	side_2_annotate_key=gene	side_2_continuation=0	side_2_coverage=1.21	side_2_overlap=0	side_2_possible_overlap_registers=223	side_2_read_count=147	side_2_redundant=0	total_non_overlap_reads=3
JC	321	.	CP009273	2806481	-1	CP009273	2807458	1	0	alignment_overlap=10	coverage_minus=2	coverage_plus=5	flanking_left=251	flanking_right=251	frequency=4.657e-02	junction_possible_overlap_registers=224	key=CP009273__2806481__-1__CP009273__2807448__1__10____251__251__0__0	max_left=192	max_left_minus=192	max_left_plus=159	max_min_left=29	max_min_left_minus=0	max_min_left_plus=29	max_min_right=82	max_min_right_minus=68	max_min_right_plus=82	max_pos_hash_score=450	max_right=82	max_right_minus=68	max_right_plus=82	neg_log10_pos_hash_p_value=9.6	new_junction_coverage=0.06	new_junction_read_count=7	polymorphism_frequency=4.657e-02	pos_hash_score=5	prediction=polymorphism	reject=COVERAGE_EVENNESS_SKEW,FREQUENCY_CUTOFF	side_1_annotate_key=gene	side_1_continuation=0	side_1_coverage=1.35	side_1_overlap=10	side_1_possible_overlap_registers=234	side_1_read_count=173	side_1_redundant=0	side_2_annotate_key=gene	side_2_continuation=0	side_2_coverage=0.99	side_2_overlap=0	side_2_possible_overlap_registers=224	side_2_read_count=121	side_2_redundant=0	total_non_overlap_reads=7
JC	322	.	CP009273	2811301	-1	CP009273	2811851	1	0	alignment_overlap=20	coverage_minus=6	coverage_plus=2	flanking_left=251	flanking_right=251	frequency=1.079e-01	junction_possible_overlap_registers=214	key=CP009273__2811301__-1__CP009273__2811831__1__20____251__251__0__0	max_left=87	max_left_minus=87	max_left_plus=6	max_min_left=87	max_min_left_minus=87	max_min_left_plus=6	max_min_right=0	max_min_right_minus=0	max_min_right_plus=0	max_pos_hash_score=430	max_right=224	max_right_minus=207	max_right_plus=224	neg_log10_pos_hash_p_value=8.3	new_junction_coverage=0.09	new_junction_read_count=10	polymorphism_frequency=1.079e-01	pos_hash_score=7	prediction=polymorphism	reject=COVERAGE_EVENNESS_SKEW,FREQUENCY_CUTOFF	side_1_annotate_key=gene	side_1_continuation=0	side_1_coverage=0.43	side_1_overlap=20	side_1_possible_overlap_registers=234	side_1_read_count=55	side_1_redundant=0	side_2_annotate_key=gene	side_2_continuation=0	side_2_coverage=0.98	side_2_overlap=0	side_2_possible_overlap_registers=214	side_2_read_count=115	side_2_redundant=0	total_non_overlap_reads=8
JC	323	.	CP009273	2811556	1	CP009273	2811830	-1	0	alignment_overlap=79	coverage_minus=4	coverage_plus=2	flanking_left=251	flanking_right=251	frequency=1.099e-01	junction_possible_overlap_registers=155	key=CP009273__2811556__1__CP009273__2811909__-1__79____251__251__0__0	max_left=135	max_left_minus=135	max_left_plus=108	max_min_left=5	max_min_left_minus=1	max_min_left_plus=5	max_min_right=63	max_min_right_minus=35	max_min_right_plus=63	max_pos_hash_score=312	max_right=159	max_right_minus=77	max_right_plus=159	neg_log10_pos_hash_p_value=6.9	new_junction_coverage=0.11	new_junction_read_count=9	polymorphism_frequency=1.099e-01	pos_hash_score=6	prediction=polymorphism	reject=COVERAGE_EVENNESS_SKEW,FREQUENCY_CUTOFF	side_1_annotate_key=gene	side_1_continuation=0	side_1_coverage=0.45	side_1_overlap=79	side_1_possible_overlap_registers=234	side_1_read_count=57	side_1_redundant=0	side_2_annotate_key=gene	side_2_continuation=0	side_2_coverage=1.27	side_2_overlap=0	side_2_possible_overlap_registers=155	side_2_read_count=108	side_2_redundant=0	total_non_overlap_reads=6
JC	324	.	CP009273	2847220	-1	CP009273	2848290	1	0	alignment_overlap=9	coverage_minus=3	coverage_plus=3	flanking_left=251	flanking_right=251	frequency=5.729e-02	junction_possible_overlap_registers=225	key=CP009273__2847220__-1__CP009273__2848281__1__9____251__251__0__0	max_left=129	max_left_minus=129	max_left_plus=62	max_min_left=62	max_min_left_minus=53	max_min_left_plus=62	max_min_right=113	max_min_right_minus=113	max_min_right_plus=0	max_pos_hash_score=452	max_right=196	max_right_minus=135	max_right_plus=196	neg_log10_pos_hash_p_value=9.6	new_junction_coverage=0.05	new_junction_read_count=6	polymorphism_frequency=5.729e-02	pos_hash_score=5	prediction=polymorphism	reject=COVERAGE_EVENNESS_SKEW,FREQUENCY_CUTOFF	side_1_annotate_key=gene	side_1_continuation=0	side_1_coverage=0.72	side_1_overlap=9	side_1_possible_overlap_registers=234	side_1_read_count=92	side_1_redundant=0	side_2_annotate_key=gene	side_2_continuation=0	side_2_coverage=0.89	side_2_overlap=0	side_2_possible_overlap_registers=225	side_2_read_count=109	side_2_redundant=0	total_non_overlap_reads=6
JC	325	.	CP009273	2905927	-1	CP009273	2906787	1	0	alignment_overlap=5	coverage_minus=4	coverage_plus=4	flanking_left=251	flanking_right=251	frequency=5.476e-02	junction_possible_overlap_registers=229	key=CP009273__2905927__-1__CP009273__2906782__1__5____251__251__0__0	max_left=231	max_left_minus=231	max_left_plus=182	max_min_left=97	max_min_left_minus=51	max_min_left_plus=97	max_min_right=60	max_min_right_minus=20	max_min_right_plus=60	max_pos_hash_score=460	max_right=195	max_right_minus=195	max_right_plus=148	neg_log10_pos_hash_p_value=8.3	new_junction_coverage=0.06	new_junction_read_count=8	polymorphism_frequency=5.476e-02	pos_hash_score=8	prediction=polymorphism	reject=COVERAGE_EVENNESS_SKEW,FREQUENCY_CUTOFF	side_1_annotate_key=gene	side_1_continuation=0	side_1_coverage=1.04	side_1_overlap=5	side_1_possible_overlap_registers=234	side_1_read_count=133	side_1_redundant=0	side_2_annotate_key=gene	side_2_continuation=0	side_2_coverage=1.17	side_2_overlap=0	side_2_possible_overlap_registers=229	side_2_read_count=146	side_2_redundant=0	total_non_overlap_reads=8
JC	326	.	CP009273	2924671	-1	CP009273	2925423	1	0	alignment_overlap=12	coverage_minus=5	coverage_plus=2	flanking_left=251	flanking_right=251	frequency=5.386e-02	junction_possible_overlap_registers=222	key=CP009273__2924671__-1__CP009273__2925411__1__12____251__251__0__0	max_left=223	max_left_minus=173	max_left_plus=223	max_min_left=0	max_min_left_minus=0	max_min_left_plus=0	max_min_right=43	max_min_right_minus=43	max_min_right_plus=37	max_pos_hash_score=446	max_right=43	max_right_minus=43	max_right_plus=37	neg_log10_pos_hash_p_value=8.5	new_junction_coverage=0.06	new_junction_read_count=7	polymorphism_frequency=5.386e-02	pos_hash_score=7	prediction=polymorphism	reject=COVERAGE_EVENNESS_SKEW,FREQUENCY_CUTOFF	side_1_annotate_key=gene	side_1_continuation=0	side_1_coverage=0.77	side_1_overlap=12	side_1_possible_overlap_registers=234	side_1_read_count=99	side_1_redundant=0	side_2_annotate_key=gene	side_2_continuation=0	side_2_coverage=1.25	side_2_overlap=0	side_2_possible_overlap_registers=222	side_2_read_count=152	side_2_redundant=0	total_non_overlap_reads=7
JC	327	.	CP009273	2974808	-1	CP009273	2975969	1	0	alignment_overlap=6	coverage_minus=2	coverage_plus=2	flanking_left=251	flanking_right=251	frequency=2.181e-02	junction_possible_overlap_registers=228	key=CP009273__2974808__-1__CP009273__2975963__1__6____251__251__0__0	max_left=98	max_left_minus=98	max_left_plus=98	max_min_left=98	max_min_left_minus=51	max_min_left_plus=98	max_min_right=12	max_min_right_minus=12	max_min_right_plus=0	max_pos_hash_score=458	max_right=123	max_right_minus=69	max_right_plus=123	neg_log10_pos_hash_p_value=10.3	new_junction_coverage=0.03	new_junction_read_count=4	polymorphism_frequency=2.181e-02	pos_hash_score=4	prediction=polymorphism	reject=COVERAGE_EVENNESS_SKEW,FREQUENCY_CUTOFF	side_1_annotate_key=gene	side_1_continuation=0	side_1_coverage=1.59	side_1_overlap=6	side_1_possible_overlap_registers=234	side_1_read_count=203	side_1_redundant=0	side_2_annotate_key=gene	side_2_continuation=0	side_2_coverage=1.29	side_2_overlap=0	side_2_possible_overlap_registers=228	side_2_read_count=161	side_2_redundant=0	total_non_overlap_reads=4
JC	328	.	CP009273	3010856	-1	CP009273	3011694	1	0	alignment_overlap=11	coverage_minus=3	coverage_plus=1	flanking_left=251	flanking_right=251	frequency=3.538e-02	junction_possible_overlap_registers=223	key=CP009273__3010856__-1__CP009273__3011683__1__11____251__251__0__0	max_left=187	max_left_minus=187	max_left_plus=140	max_min_left=0	max_min_left_minus=0	max_min_left_plus=0	max_min_right=100	max_min_right_minus=53	max_min_right_plus=100	max_pos_hash_score=448	max_right=100	max_right_minus=53	max_right_plus=100	neg_log10_pos_hash_p_value=10.1	new_junction_coverage=0.04	new_junction_read_count=5	polymorphism_frequency=3.538e-02	pos_hash_score=4	prediction=polymorphism	reject=COVERAGE_EVENNESS_SKEW,FREQUENCY_CUTOFF	side_1_annotate_key=gene	side_1_continuation=0	side_1_coverage=1.06	side_1_overlap=11	side_1_possible_overlap_registers=234	side_1_read_count=136	side_1_redundant=0	side_2_annotate_key=gene	side_2_continuation=0	side_2_coverage=1.17	side_2_overlap=0	side_2_possible_overlap_registers=223	side_2_read_count=143	side_2_redundant=0	total_non_overlap_reads=4
JC	329	.	CP009273	3015361	-1	CP009273	3016074	1	0	alignment_overlap=10	coverage_minus=2	coverage_plus=2	flanking_left=251	flanking_right=251	frequency=2.904e-02	junction_possible_overlap_registers=224	key=CP009273__3015361__-1__CP009273__3016064__1__10____251__251__0__0	max_left=168	max_left_minus=168	max_left_plus=161	max_min_left=64	max_min_left_minus=0	max_min_left_plus=64	max_min_right=86	max_min_right_minus=86	max_min_right_plus=80	max_pos_hash_score=450	max_right=176	max_right_minus=86	max_right_plus=176	neg_log10_pos_hash_p_value=10.2	new_junction_coverage=0.03	new_junction_read_count=4	polymorphism_frequency=2.904e-02	pos_hash_score=4	prediction=polymorphism	reject=COVERAGE_EVENNESS_SKEW,FREQUENCY_CUTOFF	side_1_annotate_key=gene	side_1_continuation=0	side_1_coverage=1.20	side_1_overlap=10	side_1_possible_overlap_registers=234	side_1_read_count=153	side_1_redundant=0	side_2_annotate_key=gene	side_2_continuation=0	side_2_coverage=0.99	side_2_overlap=0	side_2_possible_overlap_registers=224	side_2_read_count=121	side_2_redundant=0	total_non_overlap_reads=4
JC	330	.	CP009273	3018500	-1	CP009273	3019553	1	0	alignment_overlap=7	coverage_minus=2	coverage_plus=1	flanking_left=251	flanking_right=251	frequency=1.924e-02	junction_possible_overlap_registers=227	key=CP009273__3018500__-1__CP009273__3019546__1__7____251__251__0__0	max_left=114	max_left_minus=114	max_left_plus=114	max_min_left=0	max_min_left_minus=0	max_min_left_plus=0	max_min_right=88	max_min_right_minus=88	max_min_right_plus=88	max_pos_hash_score=456	max_right=88	max_right_minus=88	max_right_plus=88	neg_log10_pos_hash_p_value=10.9	new_junction_coverage=0.02	new_junction_read_count=3	polymorphism_frequency=1.924e-02	pos_hash_score=3	prediction=polymorphism	reject=COVERAGE_EVENNESS_SKEW,FREQUENCY_CUTOFF	side_1_annotate_key=gene	side_1_continuation=0	side_1_coverage=1.35	side_1_overlap=7	side_1_possible_overlap_registers=234	side_1_read_count=173	side_1_redundant=0	side_2_annotate_key=gene	side_2_continuation=0	side_2_coverage=1.11	side_2_overlap=0	side_2_possible_overlap_registers=227	side_2_read_count=138	side_2_redundant=0	total_non_overlap_reads=3
JC	331	.	CP009273	3030779	-1	CP009273	3031787	1	0	alignment_overlap=11	coverage_minus=4	coverage_plus=4	flanking_left=251	flanking_right=251	frequency=7.036e-02	junction_possible_overlap_registers=223	key=CP009273__3030779__-1__CP009273__3031776__1__11____251__251__0__0	max_left=176	max_left_minus=175	max_left_plus=176	max_min_left=15	max_min_left_minus=13	max_min_left_plus=15	max_min_right=53	max_min_right_minus=53	max_min_right_plus=53	max_pos_hash_score=448	max_right=239	max_right_minus=239	max_right_plus=225	neg_log10_pos_hash_p_value=8.1	new_junction_coverage=0.07	new_junction_read_count=9	polymorphism_frequency=7.036e-02	pos_hash_score=8	prediction=polymorphism	reject=COVERAGE_EVENNESS_SKEW,FREQUENCY_CUTOFF	side_1_annotate_key=gene	side_1_continuation=0	side_1_coverage=0.86	side_1_overlap=11	side_1_possible_overlap_registers=234	side_1_read_count=110	side_1_redundant=0	side_2_annotate_key=gene	side_2_continuation=0	side_2_coverage=1.09	side_2_overlap=0	side_2_possible_overlap_registers=223	side_2_read_count=133	side_2_redundant=0	total_non_overlap_reads=8
JC	332	.	CP009273	3100832	-1	CP009273	3101541	1	0	alignment_overlap=10	coverage_minus=5	coverage_plus=4	flanking_left=251	flanking_right=251	frequency=6.192e-02	junction_possible_overlap_registers=224	key=CP009273__3100832__-1__CP009273__3101531__1__10____251__251__0__0	max_left=157	max_left_minus=157	max_left_plus=133	max_min_left=56	max_min_left_minus=56	max_min_left_plus=16	max_min_right=108	max_min_right_minus=26	max_min_right_plus=108	max_pos_hash_score=450	max_right=108	max_right_minus=85	max_right_plus=108	neg_log10_pos_hash_p_value=8.2	new_junction_coverage=0.07	new_junction_read_count=9	polymorphism_frequency=6.192e-02	pos_hash_score=8	prediction=polymorphism	reject=COVERAGE_EVENNESS_SKEW,FREQUENCY_CUTOFF	side_1_annotate_key=gene	side_1_continuation=0	side_1_coverage=1.16	side_1_overlap=10	side_1_possible_overlap_registers=234	side_1_read_count=148	side_1_redundant=0	side_2_annotate_key=gene	side_2_continuation=0	side_2_coverage=1.07	side_2_overlap=0	side_2_possible_overlap_registers=224	side_2_read_count=131	side_2_redundant=0	total_non_overlap_reads=9
JC	333	.	CP009273	3135452	-1	CP009273	3136511	1	0	alignment_overlap=10	coverage_minus=6	coverage_plus=5	flanking_left=251	flanking_right=251	frequency=9.063e-02	junction_possible_overlap_registers=224	key=CP009273__3135452__-1__CP009273__3136501__1__10____251__251__0__0	max_left=132	max_left_minus=132	max_left_plus=107	max_min_left=17	max_min_left_minus=17	max_min_left_plus=14	max_min_right=76	max_min_right_minus=76	max_min_right_plus=76	max_pos_hash_score=450	max_right=227	max_right_minus=107	max_right_plus=227	neg_log10_pos_hash_p_value=7.4	new_junction_coverage=0.11	new_junction_read_count=14	polymorphism_frequency=9.063e-02	pos_hash_score=10	prediction=polymorphism	reject=COVERAGE_EVENNESS_SKEW,FREQUENCY_CUTOFF	side_1_annotate_key=gene	side_1_continuation=0	side_1_coverage=1.29	side_1_overlap=10	side_1_possible_overlap_registers=234	side_1_read_count=165	side_1_redundant=0	side_2_annotate_key=gene	side_2_continuation=0	side_2_coverage=1.00	side_2_overlap=0	side_2_possible_overlap_registers=224	side_2_read_count=123	side_2_redundant=0	total_non_overlap_reads=11
JC	334	.	CP009273	3136825	-1	CP009273	3137589	1	0	alignment_overlap=6	coverage_minus=2	coverage_plus=2	flanking_left=251	flanking_right=251	frequency=3.387e-02	junction_possible_overlap_registers=228	key=CP009273__3136825__-1__CP009273__3137583__1__6____251__251__0__0	max_left=126	max_left_minus=126	max_left_plus=66	max_min_left=66	max_min_left_minus=0	max_min_left_plus=66	max_min_right=118	max_min_right_minus=118	max_min_right_plus=0	max_pos_hash_score=458	max_right=177	max_right_minus=118	max_right_plus=177	neg_log10_pos_hash_p_value=10.3	new_junction_coverage=0.03	new_junction_read_count=4	polymorphism_frequency=3.387e-02	pos_hash_score=4	prediction=polymorphism	reject=COVERAGE_EVENNESS_SKEW,FREQUENCY_CUTOFF	side_1_annotate_key=gene	side_1_continuation=0	side_1_coverage=0.84	side_1_overlap=6	side_1_possible_overlap_registers=234	side_1_read_count=108	side_1_redundant=0	side_2_annotate_key=gene	side_2_continuation=0	side_2_coverage=0.99	side_2_overlap=0	side_2_possible_overlap_registers=228	side_2_read_count=123	side_2_redundant=0	total_non_overlap_reads=4
JC	335	.	CP009273	3217703	-1	CP009273	3218532	1	0	alignment_overlap=14	coverage_minus=5	coverage_plus=3	flanking_left=251	flanking_right=251	frequency=6.155e-02	junction_possible_overlap_registers=220	key=CP009273__3217703__-1__CP009273__3218518__1__14____251__251__0__0	max_left=200	max_left_minus=200	max_left_plus=170	max_min_left=76	max_min_left_minus=76	max_min_left_plus=25	max_min_right=67	max_min_right_minus=40	max_min_right_plus=67	max_pos_hash_score=442	max_right=77	max_right_minus=77	max_right_plus=67	neg_log10_pos_hash_p_value=8.0	new_junction_coverage=0.07	new_junction_read_count=8	polymorphism_frequency=6.155e-02	pos_hash_score=8	prediction=polymorphism	reject=COVERAGE_EVENNESS_SKEW,FREQUENCY_CUTOFF	side_1_annotate_key=gene	side_1_continuation=0	side_1_coverage=1.31	side_1_overlap=14	side_1_possible_overlap_registers=234	side_1_read_count=168	side_1_redundant=0	side_2_annotate_key=gene	side_2_continuation=0	side_2_coverage=0.71	side_2_overlap=0	side_2_possible_overlap_registers=220	side_2_read_count=86	side_2_redundant=0	total_non_overlap_reads=8
JC	336	.	CP009273	3217764	-1	CP009273	3218614	1	0	alignment_overlap=9	coverage_minus=1	coverage_plus=2	flanking_left=251	flanking_right=251	frequency=2.299e-02	junction_possible_overlap_registers=225	key=CP009273__3217764__-1__CP009273__3218605__1__9____251__251__0__0	max_left=159	max_left_minus=49	max_left_plus=159	max_min_left=40	max_min_left_minus=0	max_min_left_plus=40	max_min_right=80	max_min_right_minus=32	max_min_right_plus=80	max_pos_hash_score=452	max_right=80	max_right_minus=32	max_right_plus=80	neg_log10_pos_hash_p_value=10.8	new_junction_coverage=0.02	new_junction_read_count=3	polymorphism_frequency=2.299e-02	pos_hash_score=3	prediction=polymorphism	reject=COVERAGE_EVENNESS_SKEW,FREQUENCY_CUTOFF	side_1_annotate_key=gene	side_1_continuation=0	side_1_coverage=1.21	side_1_overlap=9	side_1_possible_overlap_registers=234	side_1_read_count=155	side_1_redundant=0	side_2_annotate_key=gene	side_2_continuation=0	side_2_coverage=0.86	side_2_overlap=0	side_2_possible_overlap_registers=225	side_2_read_count=106	side_2_redundant=0	total_non_overlap_reads=3
JC	337	.	CP009273	3249255	-1	CP009273	3250275	1	0	alignment_overlap=12	coverage_minus=5	coverage_plus=3	flanking_left=251	flanking_right=251	frequency=6.864e-02	junction_possible_overlap_registers=222	key=CP009273__3249255__-1__CP009273__3250263__1__12____251__251__0__0	max_left=219	max_left_minus=219	max_left_plus=45	max_min_left=45	max_min_left_minus=43	max_min_left_plus=45	max_min_right=116	max_min_right_minus=116	max_min_right_plus=0	max_pos_hash_score=446	max_right=235	max_right_minus=192	max_right_plus=235	neg_log10_pos_hash_p_value=8.5	new_junction_coverage=0.07	new_junction_read_count=8	polymorphism_frequency=6.864e-02	pos_hash_score=7	prediction=polymorphism	reject=COVERAGE_EVENNESS_SKEW,FREQUENCY_CUTOFF	side_1_annotate_key=gene	side_1_continuation=0	side_1_coverage=0.90	side_1_overlap=12	side_1_possible_overlap_registers=234	side_1_read_count=115	side_1_redundant=0	side_2_annotate_key=gene	side_2_continuation=0	side_2_coverage=0.89	side_2_overlap=0	side_2_possible_overlap_registers=222	side_2_read_count=108	side_2_redundant=0	total_non_overlap_reads=8
JC	338	.	CP009273	3265893	-1	CP009273	3267207	1	0	alignment_overlap=9	coverage_minus=1	coverage_plus=2	flanking_left=251	flanking_right=251	frequency=2.182e-02	junction_possible_overlap_registers=225	key=CP009273__3265893__-1__CP009273__3267198__1__9____251__251__0__0	max_left=61	max_left_minus=61	max_left_plus=61	max_min_left=61	max_min_left_minus=61	max_min_left_plus=61	max_min_right=0	max_min_right_minus=0	max_min_right_plus=0	max_pos_hash_score=452	max_right=86	max_right_minus=76	max_right_plus=86	neg_log10_pos_hash_p_value=10.8	new_junction_coverage=0.02	new_junction_read_count=3	polymorphism_frequency=2.182e-02	pos_hash_score=3	prediction=polymorphism	reject=COVERAGE_EVENNESS_SKEW,FREQUENCY_CUTOFF	side_1_annotate_key=gene	side_1_continuation=0	side_1_coverage=1.21	side_1_overlap=9	side_1_possible_overlap_registers=234	side_1_read_count=155	side_1_redundant=0	side_2_annotate_key=gene	side_2_continuation=0	side_2_coverage=0.98	side_2_overlap=0	side_2_possible_overlap_registers=225	side_2_read_count=120	side_2_redundant=0	total_non_overlap_reads=3
JC	339	.	CP009273	3275523	-1	CP009273	3276652	1	0	alignment_overlap=9	coverage_minus=2	coverage_plus=3	flanking_left=251	flanking_right=251	frequency=4.036e-02	junction_possible_overlap_registers=225	key=CP009273__3275523__-1__CP009273__3276643__1__9____251__251__0__0	max_left=98	max_left_minus=98	max_left_plus=98	max_min_left=28	max_min_left_minus=0	max_min_left_plus=28	max_min_right=90	max_min_right_minus=84	max_min_right_plus=90	max_pos_hash_score=452	max_right=90	max_right_minus=84	max_right_plus=90	neg_log10_pos_hash_p_value=10.2	new_junction_coverage=0.04	new_junction_read_count=5	polymorphism_frequency=4.036e-02	pos_hash_score=4	prediction=polymorphism	reject=COVERAGE_EVENNESS_SKEW,FREQUENCY_CUTOFF	side_1_annotate_key=gene	side_1_continuation=0	side_1_coverage=0.86	side_1_overlap=9	side_1_possible_overlap_registers=234	side_1_read_count=110	side_1_redundant=0	side_2_annotate_key=gene	side_2_continuation=0	side_2_coverage=1.07	side_2_overlap=0	side_2_possible_overlap_registers=225	side_2_read_count=132	side_2_redundant=0	total_non_overlap_reads=5
JC	340	.	CP009273	3299389	-1	CP009273	3300194	1	0	alignment_overlap=8	coverage_minus=4	coverage_plus=2	flanking_left=251	flanking_right=251	frequency=6.161e-02	junction_possible_overlap_registers=226	key=CP009273__3299389__-1__CP009273__3300186__1__8____251__251__0__0	max_left=94	max_left_minus=94	max_left_plus=34	max_min_left=94	max_min_left_minus=94	max_min_left_plus=34	max_min_right=17	max_min_right_minus=17	max_min_right_plus=0	max_pos_hash_score=454	max_right=148	max_right_minus=148	max_right_plus=104	neg_log10_pos_hash_p_value=9.6	new_junction_coverage=0.06	new_junction_read_count=8	polymorphism_frequency=6.161e-02	pos_hash_score=5	prediction=polymorphism	reject=COVERAGE_EVENNESS_SKEW,FREQUENCY_CUTOFF	side_1_annotate_key=gene	side_1_continuation=0	side_1_coverage=0.98	side_1_overlap=8	side_1_possible_overlap_registers=234	side_1_read_count=126	side_1_redundant=0	side_2_annotate_key=gene	side_2_continuation=0	side_2_coverage=0.99	side_2_overlap=0	side_2_possible_overlap_registers=226	side_2_read_count=122	side_2_redundant=0	total_non_overlap_reads=6
JC	341	.	CP009273	3299397	-1	CP009273	3300202	1	0	alignment_overlap=6	coverage_minus=4	coverage_plus=2	flanking_left=251	flanking_right=251	frequency=5.452e-02	junction_possible_overlap_registers=228	key=CP009273__3299397__-1__CP009273__3300196__1__6____251__251__0__0	max_left=162	max_left_minus=162	max_left_plus=68	max_min_left=17	max_min_left_minus=0	max_min_left_plus=17	max_min_right=24	max_min_right_minus=24	max_min_right_plus=24	max_pos_hash_score=458	max_right=26	max_right_minus=24	max_right_plus=26	neg_log10_pos_hash_p_value=9.2	new_junction_coverage=0.06	new_junction_read_count=7	polymorphism_frequency=5.452e-02	pos_hash_score=6	prediction=polymorphism	reject=COVERAGE_EVENNESS_SKEW,FREQUENCY_CUTOFF	side_1_annotate_key=gene	side_1_continuation=0	side_1_coverage=0.98	side_1_overlap=6	side_1_possible_overlap_registers=234	side_1_read_count=126	side_1_redundant=0	side_2_annotate_key=gene	side_2_continuation=0	side_2_coverage=0.96	side_2_overlap=0	side_2_possible_overlap_registers=228	side_2_read_count=120	side_2_redundant=0	total_non_overlap_reads=6
JC	342	.	CP009273	3365419	-1	CP009273	3366343	1	0	alignment_overlap=7	coverage_minus=5	coverage_plus=5	flanking_left=251	flanking_right=251	frequency=7.044e-02	junction_possible_overlap_registers=227	key=CP009273__3365419__-1__CP009273__3366336__1__7____251__251__0__0	max_left=193	max_left_minus=193	max_left_plus=136	max_min_left=101	max_min_left_minus=101	max_min_left_plus=86	max_min_right=81	max_min_right_minus=81	max_min_right_plus=81	max_pos_hash_score=456	max_right=173	max_right_minus=142	max_right_plus=173	neg_log10_pos_hash_p_value=7.4	new_junction_coverage=0.08	new_junction_read_count=10	polymorphism_frequency=7.044e-02	pos_hash_score=10	prediction=polymorphism	reject=COVERAGE_EVENNESS_SKEW,FREQUENCY_CUTOFF	side_1_annotate_key=gene	side_1_continuation=0	side_1_coverage=0.80	side_1_overlap=7	side_1_possible_overlap_registers=234	side_1_read_count=102	side_1_redundant=0	side_2_annotate_key=gene	side_2_continuation=0	side_2_coverage=1.33	side_2_overlap=0	side_2_possible_overlap_registers=227	side_2_read_count=165	side_2_redundant=0	total_non_overlap_reads=10
JC	343	.	CP009273	3367165	-1	CP009273	3367721	1	0	alignment_overlap=11	coverage_minus=14	coverage_plus=12	flanking_left=251	flanking_right=251	frequency=1.883e-01	junction_possible_overlap_registers=223	key=CP009273__3367165__-1__CP009273__3367710__1__11____251__251__0__0	max_left=237	max_left_minus=237	max_left_plus=168	max_min_left=104	max_min_left_minus=55	max_min_left_plus=104	max_min_right=60	max_min_right_minus=60	max_min_right_plus=21	max_pos_hash_score=448	max_right=229	max_right_minus=136	max_right_plus=229	neg_log10_pos_hash_p_value=4.0	new_junction_coverage=0.25	new_junction_read_count=31	polymorphism_frequency=1.883e-01	pos_hash_score=23	prediction=polymorphism	reject=COVERAGE_EVENNESS_SKEW,FREQUENCY_CUTOFF	side_1_annotate_key=gene	side_1_continuation=0	side_1_coverage=1.13	side_1_overlap=11	side_1_possible_overlap_registers=234	side_1_read_count=145	side_1_redundant=0	side_2_annotate_key=gene	side_2_continuation=0	side_2_coverage=1.06	side_2_overlap=0	side_2_possible_overlap_registers=223	side_2_read_count=129	side_2_redundant=0	total_non_overlap_reads=26
JC	344	.	CP009273	3385461	-1	CP009273	3385736	1	0	alignment_overlap=33	coverage_minus=1	coverage_plus=4	flanking_left=251	flanking_right=251	frequency=5.681e-02	junction_possible_overlap_registers=201	key=CP009273__3385461__-1__CP009273__3385703__1__33____251__251__0__0	max_left=139	max_left_minus=64	max_left_plus=139	max_min_left=80	max_min_left_minus=64	max_min_left_plus=80	max_min_right=79	max_min_right_minus=0	max_min_right_plus=79	max_pos_hash_score=404	max_right=216	max_right_minus=154	max_right_plus=216	neg_log10_pos_hash_p_value=8.9	new_junction_coverage=0.05	new_junction_read_count=5	polymorphism_frequency=5.681e-02	pos_hash_score=5	prediction=polymorphism	reject=COVERAGE_EVENNESS_SKEW,FREQUENCY_CUTOFF	side_1_annotate_key=gene	side_1_continuation=0	side_1_coverage=0.66	side_1_overlap=33	side_1_possible_overlap_registers=234	side_1_read_count=85	side_1_redundant=0	side_2_annotate_key=gene	side_2_continuation=0	side_2_coverage=0.85	side_2_overlap=0	side_2_possible_overlap_registers=201	side_2_read_count=93	side_2_redundant=0	total_non_overlap_reads=5
JC	345	.	CP009273	3388486	-1	CP009273	3389354	1	0	alignment_overlap=15	coverage_minus=3	coverage_plus=1	flanking_left=251	flanking_right=251	frequency=4.405e-02	junction_possible_overlap_registers=219	key=CP009273__3388486__-1__CP009273__3389339__1__15____251__251__0__0	max_left=140	max_left_minus=140	max_left_plus=76	max_min_left=53	max_min_left_minus=53	max_min_left_plus=0	max_min_right=57	max_min_right_minus=57	max_min_right_plus=57	max_pos_hash_score=440	max_right=130	max_right_minus=130	max_right_plus=57	neg_log10_pos_hash_p_value=10.0	new_junction_coverage=0.03	new_junction_read_count=4	polymorphism_frequency=4.405e-02	pos_hash_score=4	prediction=polymorphism	reject=COVERAGE_EVENNESS_SKEW,FREQUENCY_CUTOFF	side_1_annotate_key=gene	side_1_continuation=0	side_1_coverage=0.66	side_1_overlap=15	side_1_possible_overlap_registers=234	side_1_read_count=84	side_1_redundant=0	side_2_annotate_key=gene	side_2_continuation=0	side_2_coverage=0.79	side_2_overlap=0	side_2_possible_overlap_registers=219	side_2_read_count=95	side_2_redundant=0	total_non_overlap_reads=4
JC	346	.	CP009273	3402639	-1	CP009273	3403111	1	0	alignment_overlap=11	coverage_minus=3	coverage_plus=2	flanking_left=251	flanking_right=251	frequency=4.337e-02	junction_possible_overlap_registers=223	key=CP009273__3402639__-1__CP009273__3403100__1__11____251__251__0__0	max_left=223	max_left_minus=223	max_left_plus=41	max_min_left=83	max_min_left_minus=83	max_min_left_plus=41	max_min_right=13	max_min_right_minus=13	max_min_right_plus=0	max_pos_hash_score=448	max_right=202	max_right_minus=139	max_right_plus=202	neg_log10_pos_hash_p_value=9.6	new_junction_coverage=0.04	new_junction_read_count=5	polymorphism_frequency=4.337e-02	pos_hash_score=5	prediction=polymorphism	reject=COVERAGE_EVENNESS_SKEW,FREQUENCY_CUTOFF	side_1_annotate_key=gene	side_1_continuation=0	side_1_coverage=0.90	side_1_overlap=11	side_1_possible_overlap_registers=234	side_1_read_count=115	side_1_redundant=0	side_2_annotate_key=gene	side_2_continuation=0	side_2_coverage=0.91	side_2_overlap=0	side_2_possible_overlap_registers=223	side_2_read_count=111	side_2_redundant=0	total_non_overlap_reads=5
JC	347	.	CP009273	3416618	1	CP009273	4161677	1	-11	alignment_overlap=-11	coverage_minus=1	coverage_plus=3	flanking_left=251	flanking_right=251	frequency=8.649e-02	junction_possible_overlap_registers=223	key=CP009273__3416618__1__CP009273__4161677__1__-11__GAATTAATTCC__251__251__0__0	max_left=80	max_left_minus=80	max_left_plus=78	max_min_left=78	max_min_left_minus=0	max_min_left_plus=78	max_min_right=75	max_min_right_minus=75	max_min_right_plus=18	max_pos_hash_score=448	max_right=86	max_right_minus=75	max_right_plus=86	neg_log10_pos_hash_p_value=10.1	new_junction_coverage=0.05	new_junction_read_count=6	polymorphism_frequency=8.649e-02	pos_hash_score=4	prediction=polymorphism	reject=COVERAGE_EVENNESS_SKEW,FREQUENCY_CUTOFF	side_1_annotate_key=gene	side_1_continuation=0	side_1_coverage=0.49	side_1_overlap=0	side_1_possible_overlap_registers=234	side_1_read_count=63	side_1_redundant=0	side_2_annotate_key=gene	side_2_continuation=0	side_2_coverage=0.55	side_2_overlap=0	side_2_possible_overlap_registers=234	side_2_read_count=70	side_2_redundant=0	total_non_overlap_reads=4	unique_read_sequence=GAATTAATTCC
JC	348	.	CP009273	3417431	-1	CP009273	3418311	1	0	alignment_overlap=9	coverage_minus=3	coverage_plus=4	flanking_left=251	flanking_right=251	frequency=NA	junction_possible_overlap_registers=225	key=CP009273__3417431__-1__CP009273__3418302__1__9____251__251__1__1	max_left=135	max_left_minus=135	max_left_plus=30	max_min_left=70	max_min_left_minus=70	max_min_left_plus=23	max_min_right=20	max_min_right_minus=20	max_min_right_plus=19	max_pos_hash_score=452	max_right=230	max_right_minus=122	max_right_plus=230	neg_log10_pos_hash_p_value=8.6	new_junction_coverage=0.07	new_junction_read_count=9	polymorphism_frequency=NA	pos_hash_score=7	prediction=unknown	reject=COVERAGE_EVENNESS_SKEW	side_1_annotate_key=repeat	side_1_continuation=0	side_1_coverage=NA	side_1_overlap=9	side_1_read_count=NA	side_1_redundant=1	side_2_annotate_key=repeat	side_2_continuation=0	side_2_coverage=NA	side_2_overlap=0	side_2_possible_overlap_registers=NA	side_2_read_count=NA	side_2_redundant=1	total_non_overlap_reads=7
JC	349	.	CP009273	3432576	-1	CP009273	3433795	1	0	alignment_overlap=10	coverage_minus=2	coverage_plus=2	flanking_left=251	flanking_right=251	frequency=2.862e-02	junction_possible_overlap_registers=224	key=CP009273__3432576__-1__CP009273__3433785__1__10____251__251__0__0	max_left=130	max_left_minus=130	max_left_plus=130	max_min_left=43	max_min_left_minus=43	max_min_left_plus=43	max_min_right=98	max_min_right_minus=98	max_min_right_plus=97	max_pos_hash_score=450	max_right=98	max_right_minus=98	max_right_plus=97	neg_log10_pos_hash_p_value=10.2	new_junction_coverage=0.03	new_junction_read_count=4	polymorphism_frequency=2.862e-02	pos_hash_score=4	prediction=polymorphism	reject=COVERAGE_EVENNESS_SKEW,FREQUENCY_CUTOFF	side_1_annotate_key=gene	side_1_continuation=0	side_1_coverage=1.19	side_1_overlap=10	side_1_possible_overlap_registers=234	side_1_read_count=152	side_1_redundant=0	side_2_annotate_key=gene	side_2_continuation=0	side_2_coverage=1.03	side_2_overlap=0	side_2_possible_overlap_registers=224	side_2_read_count=126	side_2_redundant=0	total_non_overlap_reads=4
JC	350	.	CP009273	3462377	-1	CP009273	3462675	1	0	alignment_overlap=9	coverage_minus=3	coverage_plus=3	flanking_left=251	flanking_right=251	frequency=4.473e-02	junction_possible_overlap_registers=225	key=CP009273__3462377__-1__CP009273__3462666__1__9____251__251__0__0	max_left=191	max_left_minus=191	max_left_plus=69	max_min_left=69	max_min_left_minus=58	max_min_left_plus=69	max_min_right=59	max_min_right_minus=59	max_min_right_plus=0	max_pos_hash_score=452	max_right=185	max_right_minus=97	max_right_plus=185	neg_log10_pos_hash_p_value=9.1	new_junction_coverage=0.05	new_junction_read_count=6	polymorphism_frequency=4.473e-02	pos_hash_score=6	prediction=polymorphism	reject=COVERAGE_EVENNESS_SKEW,FREQUENCY_CUTOFF	side_1_annotate_key=gene	side_1_continuation=0	side_1_coverage=0.96	side_1_overlap=9	side_1_possible_overlap_registers=234	side_1_read_count=123	side_1_redundant=0	side_2_annotate_key=gene	side_2_continuation=0	side_2_coverage=1.12	side_2_overlap=0	side_2_possible_overlap_registers=225	side_2_read_count=138	side_2_redundant=0	total_non_overlap_reads=6
JC	351	.	CP009273	3488256	-1	CP009273	3489308	1	0	alignment_overlap=12	coverage_minus=3	coverage_plus=1	flanking_left=251	flanking_right=251	frequency=3.029e-02	junction_possible_overlap_registers=222	key=CP009273__3488256__-1__CP009273__3489296__1__12____251__251__0__0	max_left=109	max_left_minus=109	max_left_plus=14	max_min_left=109	max_min_left_minus=109	max_min_left_plus=14	max_min_right=17	max_min_right_minus=17	max_min_right_plus=0	max_pos_hash_score=446	max_right=202	max_right_minus=130	max_right_plus=202	neg_log10_pos_hash_p_value=10.1	new_junction_coverage=0.03	new_junction_read_count=4	polymorphism_frequency=3.029e-02	pos_hash_score=4	prediction=polymorphism	reject=COVERAGE_EVENNESS_SKEW,FREQUENCY_CUTOFF	side_1_annotate_key=gene	side_1_continuation=0	side_1_coverage=1.20	side_1_overlap=12	side_1_possible_overlap_registers=234	side_1_read_count=153	side_1_redundant=0	side_2_annotate_key=gene	side_2_continuation=0	side_2_coverage=0.91	side_2_overlap=0	side_2_possible_overlap_registers=222	side_2_read_count=111	side_2_redundant=0	total_non_overlap_reads=4
JC	352	.	CP009273	3506502	-1	CP009273	3507656	1	0	alignment_overlap=10	coverage_minus=2	coverage_plus=2	flanking_left=251	flanking_right=251	frequency=3.152e-02	junction_possible_overlap_registers=224	key=CP009273__3506502__-1__CP009273__3507646__1__10____251__251__0__0	max_left=176	max_left_minus=176	max_left_plus=176	max_min_left=0	max_min_left_minus=0	max_min_left_plus=0	max_min_right=52	max_min_right_minus=52	max_min_right_plus=52	max_pos_hash_score=450	max_right=52	max_right_minus=52	max_right_plus=52	neg_log10_pos_hash_p_value=10.8	new_junction_coverage=0.03	new_junction_read_count=4	polymorphism_frequency=3.152e-02	pos_hash_score=3	prediction=polymorphism	reject=COVERAGE_EVENNESS_SKEW,FREQUENCY_CUTOFF	side_1_annotate_key=gene	side_1_continuation=0	side_1_coverage=0.95	side_1_overlap=10	side_1_possible_overlap_registers=234	side_1_read_count=122	side_1_redundant=0	side_2_annotate_key=gene	side_2_continuation=0	side_2_coverage=1.05	side_2_overlap=0	side_2_possible_overlap_registers=224	side_2_read_count=129	side_2_redundant=0	total_non_overlap_reads=4
JC	353	.	CP009273	3534189	-1	CP009273	3535075	1	0	alignment_overlap=10	coverage_minus=3	coverage_plus=3	flanking_left=251	flanking_right=251	frequency=3.428e-02	junction_possible_overlap_registers=224	key=CP009273__3534189__-1__CP009273__3535065__1__10____251__251__0__0	max_left=143	max_left_minus=143	max_left_plus=94	max_min_left=60	max_min_left_minus=0	max_min_left_plus=60	max_min_right=98	max_min_right_minus=98	max_min_right_plus=72	max_pos_hash_score=450	max_right=177	max_right_minus=98	max_right_plus=177	neg_log10_pos_hash_p_value=10.2	new_junction_coverage=0.05	new_junction_read_count=6	polymorphism_frequency=3.428e-02	pos_hash_score=4	prediction=polymorphism	reject=COVERAGE_EVENNESS_SKEW,FREQUENCY_CUTOFF	side_1_annotate_key=gene	side_1_continuation=0	side_1_coverage=1.45	side_1_overlap=10	side_1_possible_overlap_registers=234	side_1_read_count=185	side_1_redundant=0	side_2_annotate_key=gene	side_2_continuation=0	side_2_coverage=1.31	side_2_overlap=0	side_2_possible_overlap_registers=224	side_2_read_count=161	side_2_redundant=0	total_non_overlap_reads=6
JC	354	.	CP009273	3538893	-1	CP009273	3539430	1	0	alignment_overlap=11	coverage_minus=2	coverage_plus=4	flanking_left=251	flanking_right=251	frequency=4.524e-02	junction_possible_overlap_registers=223	key=CP009273__3538893__-1__CP009273__3539419__1__11____251__251__0__0	max_left=74	max_left_minus=74	max_left_plus=34	max_min_left=33	max_min_left_minus=29	max_min_left_plus=33	max_min_right=51	max_min_right_minus=51	max_min_right_plus=23	max_pos_hash_score=448	max_right=160	max_right_minus=51	max_right_plus=160	neg_log10_pos_hash_p_value=9.0	new_junction_coverage=0.05	new_junction_read_count=6	polymorphism_frequency=4.524e-02	pos_hash_score=6	prediction=polymorphism	reject=COVERAGE_EVENNESS_SKEW,FREQUENCY_CUTOFF	side_1_annotate_key=gene	side_1_continuation=0	side_1_coverage=1.13	side_1_overlap=11	side_1_possible_overlap_registers=234	side_1_read_count=144	side_1_redundant=0	side_2_annotate_key=gene	side_2_continuation=0	side_2_coverage=0.95	side_2_overlap=0	side_2_possible_overlap_registers=223	side_2_read_count=116	side_2_redundant=0	total_non_overlap_reads=6
JC	355	.	CP009273	3554880	-1	CP009273	3555897	1	0	alignment_overlap=12	coverage_minus=2	coverage_plus=2	flanking_left=251	flanking_right=251	frequency=4.467e-02	junction_possible_overlap_registers=222	key=CP009273__3554880__-1__CP009273__3555885__1__12____251__251__0__0	max_left=190	max_left_minus=190	max_left_plus=88	max_min_left=88	max_min_left_minus=0	max_min_left_plus=88	max_min_right=17	max_min_right_minus=17	max_min_right_plus=0	max_pos_hash_score=446	max_right=151	max_right_minus=17	max_right_plus=151	neg_log10_pos_hash_p_value=10.1	new_junction_coverage=0.04	new_junction_read_count=5	polymorphism_frequency=4.467e-02	pos_hash_score=4	prediction=polymorphism	reject=COVERAGE_EVENNESS_SKEW,FREQUENCY_CUTOFF	side_1_annotate_key=gene	side_1_continuation=0	side_1_coverage=0.78	side_1_overlap=12	side_1_possible_overlap_registers=234	side_1_read_count=100	side_1_redundant=0	side_2_annotate_key=gene	side_2_continuation=0	side_2_coverage=0.98	side_2_overlap=0	side_2_possible_overlap_registers=222	side_2_read_count=119	side_2_redundant=0	total_non_overlap_reads=4
JC	356	.	CP009273	3582573	-1	CP009273	3583974	1	0	alignment_overlap=11	coverage_minus=2	coverage_plus=2	flanking_left=251	flanking_right=251	frequency=4.480e-02	junction_possible_overlap_registers=223	key=CP009273__3582573__-1__CP009273__3583963__1__11____251__251__0__0	max_left=101	max_left_minus=101	max_left_plus=101	max_min_left=9	max_min_left_minus=9	max_min_left_plus=1	max_min_right=89	max_min_right_minus=58	max_min_right_plus=89	max_pos_hash_score=448	max_right=236	max_right_minus=58	max_right_plus=236	neg_log10_pos_hash_p_value=10.1	new_junction_coverage=0.03	new_junction_read_count=4	polymorphism_frequency=4.480e-02	pos_hash_score=4	prediction=polymorphism	reject=COVERAGE_EVENNESS_SKEW,FREQUENCY_CUTOFF	side_1_annotate_key=gene	side_1_continuation=0	side_1_coverage=0.57	side_1_overlap=11	side_1_possible_overlap_registers=234	side_1_read_count=73	side_1_redundant=0	side_2_annotate_key=gene	side_2_continuation=0	side_2_coverage=0.83	side_2_overlap=0	side_2_possible_overlap_registers=223	side_2_read_count=101	side_2_redundant=0	total_non_overlap_reads=4
JC	357	.	CP009273	3589032	-1	CP009273	3590010	1	0	alignment_overlap=11	coverage_minus=3	coverage_plus=1	flanking_left=251	flanking_right=251	frequency=3.703e-02	junction_possible_overlap_registers=223	key=CP009273__3589032__-1__CP009273__3589999__1__11____251__251__0__0	max_left=140	max_left_minus=140	max_left_plus=68	max_min_left=68	max_min_left_minus=14	max_min_left_plus=68	max_min_right=34	max_min_right_minus=34	max_min_right_plus=0	max_pos_hash_score=448	max_right=171	max_right_minus=162	max_right_plus=171	neg_log10_pos_hash_p_value=10.1	new_junction_coverage=0.03	new_junction_read_count=4	polymorphism_frequency=3.703e-02	pos_hash_score=4	prediction=polymorphism	reject=COVERAGE_EVENNESS_SKEW,FREQUENCY_CUTOFF	side_1_annotate_key=gene	side_1_continuation=0	side_1_coverage=0.83	side_1_overlap=11	side_1_possible_overlap_registers=234	side_1_read_count=106	side_1_redundant=0	side_2_annotate_key=gene	side_2_continuation=0	side_2_coverage=0.88	side_2_overlap=0	side_2_possible_overlap_registers=223	side_2_read_count=107	side_2_redundant=0	total_non_overlap_reads=4
JC	358	.	CP009273	3593418	-1	CP009273	3594039	1	0	alignment_overlap=10	coverage_minus=1	coverage_plus=2	flanking_left=251	flanking_right=251	frequency=2.863e-02	junction_possible_overlap_registers=224	key=CP009273__3593418__-1__CP009273__3594029__1__10____251__251__0__0	max_left=41	max_left_minus=41	max_left_plus=41	max_min_left=3	max_min_left_minus=0	max_min_left_plus=3	max_min_right=39	max_min_right_minus=39	max_min_right_plus=39	max_pos_hash_score=450	max_right=171	max_right_minus=39	max_right_plus=171	neg_log10_pos_hash_p_value=10.8	new_junction_coverage=0.02	new_junction_read_count=3	polymorphism_frequency=2.863e-02	pos_hash_score=3	prediction=polymorphism	reject=COVERAGE_EVENNESS_SKEW,FREQUENCY_CUTOFF	side_1_annotate_key=gene	side_1_continuation=0	side_1_coverage=0.63	side_1_overlap=10	side_1_possible_overlap_registers=234	side_1_read_count=80	side_1_redundant=0	side_2_annotate_key=gene	side_2_continuation=0	side_2_coverage=1.04	side_2_overlap=0	side_2_possible_overlap_registers=224	side_2_read_count=127	side_2_redundant=0	total_non_overlap_reads=3
JC	359	.	CP009273	3607847	-1	CP009273	3608756	1	0	alignment_overlap=9	coverage_minus=1	coverage_plus=3	flanking_left=251	flanking_right=251	frequency=4.206e-02	junction_possible_overlap_registers=225	key=CP009273__3607847__-1__CP009273__3608747__1__9____251__251__0__0	max_left=123	max_left_minus=99	max_left_plus=123	max_min_left=2	max_min_left_minus=0	max_min_left_plus=2	max_min_right=66	max_min_right_minus=52	max_min_right_plus=66	max_pos_hash_score=452	max_right=182	max_right_minus=52	max_right_plus=182	neg_log10_pos_hash_p_value=10.2	new_junction_coverage=0.03	new_junction_read_count=4	polymorphism_frequency=4.206e-02	pos_hash_score=4	prediction=polymorphism	reject=COVERAGE_EVENNESS_SKEW,FREQUENCY_CUTOFF	side_1_annotate_key=gene	side_1_continuation=0	side_1_coverage=0.77	side_1_overlap=9	side_1_possible_overlap_registers=234	side_1_read_count=99	side_1_redundant=0	side_2_annotate_key=gene	side_2_continuation=0	side_2_coverage=0.71	side_2_overlap=0	side_2_possible_overlap_registers=225	side_2_read_count=87	side_2_redundant=0	total_non_overlap_reads=4
JC	360	.	CP009273	3609379	-1	CP009273	3610279	1	0	alignment_overlap=9	coverage_minus=2	coverage_plus=1	flanking_left=251	flanking_right=251	frequency=2.925e-02	junction_possible_overlap_registers=225	key=CP009273__3609379__-1__CP009273__3610270__1__9____251__251__0__0	max_left=71	max_left_minus=71	max_left_plus=70	max_min_left=71	max_min_left_minus=71	max_min_left_plus=70	max_min_right=0	max_min_right_minus=0	max_min_right_plus=0	max_pos_hash_score=452	max_right=172	max_right_minus=171	max_right_plus=172	neg_log10_pos_hash_p_value=10.8	new_junction_coverage=0.02	new_junction_read_count=3	polymorphism_frequency=2.925e-02	pos_hash_score=3	prediction=polymorphism	reject=COVERAGE_EVENNESS_SKEW,FREQUENCY_CUTOFF	side_1_annotate_key=gene	side_1_continuation=0	side_1_coverage=0.59	side_1_overlap=9	side_1_possible_overlap_registers=234	side_1_read_count=75	side_1_redundant=0	side_2_annotate_key=gene	side_2_continuation=0	side_2_coverage=1.03	side_2_overlap=0	side_2_possible_overlap_registers=225	side_2_read_count=127	side_2_redundant=0	total_non_overlap_reads=3
JC	361	.	CP009273	3610424	-1	CP009273	3611093	1	0	alignment_overlap=9	coverage_minus=2	coverage_plus=1	flanking_left=251	flanking_right=251	frequency=2.395e-02	junction_possible_overlap_registers=225	key=CP009273__3610424__-1__CP009273__3611084__1__9____251__251__0__0	max_left=173	max_left_minus=173	max_left_plus=144	max_min_left=0	max_min_left_minus=0	max_min_left_plus=0	max_min_right=100	max_min_right_minus=100	max_min_right_plus=98	max_pos_hash_score=452	max_right=100	max_right_minus=100	max_right_plus=98	neg_log10_pos_hash_p_value=10.8	new_junction_coverage=0.02	new_junction_read_count=3	polymorphism_frequency=2.395e-02	pos_hash_score=3	prediction=polymorphism	reject=COVERAGE_EVENNESS_SKEW,FREQUENCY_CUTOFF	side_1_annotate_key=gene	side_1_continuation=0	side_1_coverage=1.12	side_1_overlap=9	side_1_possible_overlap_registers=234	side_1_read_count=143	side_1_redundant=0	side_2_annotate_key=gene	side_2_continuation=0	side_2_coverage=0.87	side_2_overlap=0	side_2_possible_overlap_registers=225	side_2_read_count=107	side_2_redundant=0	total_non_overlap_reads=3
JC	362	.	CP009273	3614600	-1	CP009273	3615213	1	0	alignment_overlap=9	coverage_minus=2	coverage_plus=1	flanking_left=251	flanking_right=251	frequency=5.560e-02	junction_possible_overlap_registers=225	key=CP009273__3614600__-1__CP009273__3615204__1__9____251__251__0__1	max_left=222	max_left_minus=222	max_left_plus=68	max_min_left=0	max_min_left_minus=0	max_min_left_plus=0	max_min_right=52	max_min_right_minus=52	max_min_right_plus=52	max_pos_hash_score=452	max_right=52	max_right_minus=52	max_right_plus=52	neg_log10_pos_hash_p_value=10.8	new_junction_coverage=0.02	new_junction_read_count=3	polymorphism_frequency=5.560e-02	pos_hash_score=3	prediction=polymorphism	reject=COVERAGE_EVENNESS_SKEW,FREQUENCY_CUTOFF	side_1_annotate_key=gene	side_1_continuation=0	side_1_coverage=0.41	side_1_overlap=9	side_1_possible_overlap_registers=234	side_1_read_count=53	side_1_redundant=0	side_2_annotate_key=repeat	side_2_continuation=0	side_2_coverage=NA	side_2_overlap=0	side_2_possible_overlap_registers=NA	side_2_read_count=NA	side_2_redundant=1	total_non_overlap_reads=3
JC	363	.	CP009273	3616198	-1	CP009273	3762131	1	-37	alignment_overlap=-37	coverage_minus=1	coverage_plus=2	flanking_left=251	flanking_right=251	frequency=1.627e-02	junction_possible_overlap_registers=197	key=CP009273__3616198__-1__CP009273__3762131__1__-37__GTATATCACTCAGGATCCGATTGGACTGAAGGGGGGA__251__251__0__0	max_left=42	max_left_minus=42	max_left_plus=42	max_min_left=42	max_min_left_minus=42	max_min_left_plus=42	max_min_right=0	max_min_right_minus=0	max_min_right_plus=0	max_pos_hash_score=396	max_right=210	max_right_minus=56	max_right_plus=210	neg_log10_pos_hash_p_value=10.1	new_junction_coverage=0.03	new_junction_read_count=3	polymorphism_frequency=1.627e-02	pos_hash_score=3	prediction=polymorphism	reject=COVERAGE_EVENNESS_SKEW,FREQUENCY_CUTOFF	side_1_annotate_key=gene	side_1_continuation=0	side_1_coverage=1.59	side_1_overlap=0	side_1_possible_overlap_registers=234	side_1_read_count=204	side_1_redundant=0	side_2_annotate_key=gene	side_2_continuation=0	side_2_coverage=1.77	side_2_overlap=0	side_2_possible_overlap_registers=234	side_2_read_count=227	side_2_redundant=0	total_non_overlap_reads=3	unique_read_sequence=GTATATCACTCAGGATCCGATTGGACTGAAGGGGGGA
JC	364	.	CP009273	3634439	-1	CP009273	3635523	1	0	alignment_overlap=11	coverage_minus=2	coverage_plus=2	flanking_left=251	flanking_right=251	frequency=3.267e-02	junction_possible_overlap_registers=223	key=CP009273__3634439__-1__CP009273__3635512__1__11____251__251__0__0	max_left=101	max_left_minus=101	max_left_plus=86	max_min_left=86	max_min_left_minus=0	max_min_left_plus=86	max_min_right=35	max_min_right_minus=35	max_min_right_plus=35	max_pos_hash_score=448	max_right=110	max_right_minus=35	max_right_plus=110	neg_log10_pos_hash_p_value=10.1	new_junction_coverage=0.03	new_junction_read_count=4	polymorphism_frequency=3.267e-02	pos_hash_score=4	prediction=polymorphism	reject=COVERAGE_EVENNESS_SKEW,FREQUENCY_CUTOFF	side_1_annotate_key=gene	side_1_continuation=0	side_1_coverage=1.02	side_1_overlap=11	side_1_possible_overlap_registers=234	side_1_read_count=131	side_1_redundant=0	side_2_annotate_key=gene	side_2_continuation=0	side_2_coverage=0.92	side_2_overlap=0	side_2_possible_overlap_registers=223	side_2_read_count=112	side_2_redundant=0	total_non_overlap_reads=4
JC	365	.	CP009273	3668983	-1	CP009273	3670015	1	0	alignment_overlap=11	coverage_minus=3	coverage_plus=3	flanking_left=251	flanking_right=251	frequency=6.877e-02	junction_possible_overlap_registers=223	key=CP009273__3668983__-1__CP009273__3670004__1__11____251__251__0__0	max_left=209	max_left_minus=64	max_left_plus=209	max_min_left=64	max_min_left_minus=64	max_min_left_plus=12	max_min_right=31	max_min_right_minus=0	max_min_right_plus=31	max_pos_hash_score=448	max_right=207	max_right_minus=207	max_right_plus=207	neg_log10_pos_hash_p_value=9.0	new_junction_coverage=0.06	new_junction_read_count=7	polymorphism_frequency=6.877e-02	pos_hash_score=6	prediction=polymorphism	reject=COVERAGE_EVENNESS_SKEW,FREQUENCY_CUTOFF	side_1_annotate_key=gene	side_1_continuation=0	side_1_coverage=0.73	side_1_overlap=11	side_1_possible_overlap_registers=234	side_1_read_count=94	side_1_redundant=0	side_2_annotate_key=gene	side_2_continuation=0	side_2_coverage=0.82	side_2_overlap=0	side_2_possible_overlap_registers=223	side_2_read_count=100	side_2_redundant=0	total_non_overlap_reads=6
JC	366	.	CP009273	3674995	-1	CP009273	3675779	1	0	alignment_overlap=7	coverage_minus=3	coverage_plus=2	flanking_left=251	flanking_right=251	frequency=3.917e-02	junction_possible_overlap_registers=227	key=CP009273__3674995__-1__CP009273__3675772__1__7____251__251__0__0	max_left=237	max_left_minus=237	max_left_plus=75	max_min_left=75	max_min_left_minus=62	max_min_left_plus=75	max_min_right=35	max_min_right_minus=35	max_min_right_plus=0	max_pos_hash_score=456	max_right=133	max_right_minus=80	max_right_plus=133	neg_log10_pos_hash_p_value=9.7	new_junction_coverage=0.04	new_junction_read_count=5	polymorphism_frequency=3.917e-02	pos_hash_score=5	prediction=polymorphism	reject=COVERAGE_EVENNESS_SKEW,FREQUENCY_CUTOFF	side_1_annotate_key=gene	side_1_continuation=0	side_1_coverage=0.96	side_1_overlap=7	side_1_possible_overlap_registers=234	side_1_read_count=123	side_1_redundant=0	side_2_annotate_key=gene	side_2_continuation=0	side_2_coverage=1.01	side_2_overlap=0	side_2_possible_overlap_registers=227	side_2_read_count=126	side_2_redundant=0	total_non_overlap_reads=5
JC	367	.	CP009273	3703602	-1	CP009273	3704502	1	0	alignment_overlap=11	coverage_minus=2	coverage_plus=4	flanking_left=251	flanking_right=251	frequency=6.444e-02	junction_possible_overlap_registers=223	key=CP009273__3703602__-1__CP009273__3704491__1__11____251__251__0__0	max_left=222	max_left_minus=222	max_left_plus=54	max_min_left=54	max_min_left_minus=0	max_min_left_plus=54	max_min_right=45	max_min_right_minus=45	max_min_right_plus=0	max_pos_hash_score=448	max_right=206	max_right_minus=45	max_right_plus=206	neg_log10_pos_hash_p_value=9.0	new_junction_coverage=0.07	new_junction_read_count=8	polymorphism_frequency=6.444e-02	pos_hash_score=6	prediction=polymorphism	reject=COVERAGE_EVENNESS_SKEW,FREQUENCY_CUTOFF	side_1_annotate_key=gene	side_1_continuation=0	side_1_coverage=0.95	side_1_overlap=11	side_1_possible_overlap_registers=234	side_1_read_count=121	side_1_redundant=0	side_2_annotate_key=gene	side_2_continuation=0	side_2_coverage=0.96	side_2_overlap=0	side_2_possible_overlap_registers=223	side_2_read_count=117	side_2_redundant=0	total_non_overlap_reads=6
JC	368	.	CP009273	3704561	-1	CP009273	3705195	1	0	alignment_overlap=5	coverage_minus=2	coverage_plus=1	flanking_left=251	flanking_right=251	frequency=2.581e-02	junction_possible_overlap_registers=229	key=CP009273__3704561__-1__CP009273__3705190__1__5____251__251__0__0	max_left=58	max_left_minus=58	max_left_plus=58	max_min_left=58	max_min_left_minus=57	max_min_left_plus=58	max_min_right=31	max_min_right_minus=31	max_min_right_plus=0	max_pos_hash_score=460	max_right=151	max_right_minus=151	max_right_plus=151	neg_log10_pos_hash_p_value=10.9	new_junction_coverage=0.02	new_junction_read_count=3	polymorphism_frequency=2.581e-02	pos_hash_score=3	prediction=polymorphism	reject=COVERAGE_EVENNESS_SKEW,FREQUENCY_CUTOFF	side_1_annotate_key=gene	side_1_continuation=0	side_1_coverage=0.92	side_1_overlap=5	side_1_possible_overlap_registers=234	side_1_read_count=118	side_1_redundant=0	side_2_annotate_key=gene	side_2_continuation=0	side_2_coverage=0.89	side_2_overlap=0	side_2_possible_overlap_registers=229	side_2_read_count=111	side_2_redundant=0	total_non_overlap_reads=3
JC	369	.	CP009273	3757591	-1	CP009273	3758204	1	0	alignment_overlap=9	coverage_minus=2	coverage_plus=1	flanking_left=251	flanking_right=251	frequency=6.765e-02	junction_possible_overlap_registers=225	key=CP009273__3757591__-1__CP009273__3758195__1__9____251__251__0__1	max_left=184	max_left_minus=184	max_left_plus=68	max_min_left=0	max_min_left_minus=0	max_min_left_plus=0	max_min_right=58	max_min_right_minus=58	max_min_right_plus=52	max_pos_hash_score=452	max_right=58	max_right_minus=58	max_right_plus=52	neg_log10_pos_hash_p_value=10.8	new_junction_coverage=0.02	new_junction_read_count=3	polymorphism_frequency=6.765e-02	pos_hash_score=3	prediction=polymorphism	reject=COVERAGE_EVENNESS_SKEW,FREQUENCY_CUTOFF	side_1_annotate_key=gene	side_1_continuation=0	side_1_coverage=0.34	side_1_overlap=9	side_1_possible_overlap_registers=234	side_1_read_count=43	side_1_redundant=0	side_2_annotate_key=repeat	side_2_continuation=0	side_2_coverage=NA	side_2_overlap=0	side_2_possible_overlap_registers=NA	side_2_read_count=NA	side_2_redundant=1	total_non_overlap_reads=3
JC	370	.	CP009273	3776058	-1	CP009273	3776647	1	0	alignment_overlap=5	coverage_minus=2	coverage_plus=2	flanking_left=251	flanking_right=251	frequency=4.416e-02	junction_possible_overlap_registers=229	key=CP009273__3776058__-1__CP009273__3776642__1__5____251__251__0__0	max_left=131	max_left_minus=131	max_left_plus=104	max_min_left=75	max_min_left_minus=75	max_min_left_plus=73	max_min_right=94	max_min_right_minus=9	max_min_right_plus=94	max_pos_hash_score=460	max_right=117	max_right_minus=117	max_right_plus=117	neg_log10_pos_hash_p_value=10.3	new_junction_coverage=0.04	new_junction_read_count=5	polymorphism_frequency=4.416e-02	pos_hash_score=4	prediction=polymorphism	reject=COVERAGE_EVENNESS_SKEW,FREQUENCY_CUTOFF	side_1_annotate_key=gene	side_1_continuation=0	side_1_coverage=0.94	side_1_overlap=5	side_1_possible_overlap_registers=234	side_1_read_count=120	side_1_redundant=0	side_2_annotate_key=gene	side_2_continuation=0	side_2_coverage=0.79	side_2_overlap=0	side_2_possible_overlap_registers=229	side_2_read_count=99	side_2_redundant=0	total_non_overlap_reads=4
JC	371	.	CP009273	3851433	-1	CP009273	3852178	1	0	alignment_overlap=6	coverage_minus=2	coverage_plus=1	flanking_left=251	flanking_right=251	frequency=2.246e-02	junction_possible_overlap_registers=228	key=CP009273__3851433__-1__CP009273__3852172__1__6____251__251__0__0	max_left=101	max_left_minus=101	max_left_plus=3	max_min_left=101	max_min_left_minus=101	max_min_left_plus=3	max_min_right=0	max_min_right_minus=0	max_min_right_plus=0	max_pos_hash_score=458	max_right=242	max_right_minus=185	max_right_plus=242	neg_log10_pos_hash_p_value=10.9	new_junction_coverage=0.02	new_junction_read_count=3	polymorphism_frequency=2.246e-02	pos_hash_score=3	prediction=polymorphism	reject=COVERAGE_EVENNESS_SKEW,FREQUENCY_CUTOFF	side_1_annotate_key=gene	side_1_continuation=0	side_1_coverage=0.86	side_1_overlap=6	side_1_possible_overlap_registers=234	side_1_read_count=110	side_1_redundant=0	side_2_annotate_key=gene	side_2_continuation=0	side_2_coverage=1.24	side_2_overlap=0	side_2_possible_overlap_registers=228	side_2_read_count=154	side_2_redundant=0	total_non_overlap_reads=3
JC	372	.	CP009273	3852527	-1	CP009273	3853544	1	0	alignment_overlap=9	coverage_minus=3	coverage_plus=2	flanking_left=251	flanking_right=251	frequency=3.707e-02	junction_possible_overlap_registers=225	key=CP009273__3852527__-1__CP009273__3853535__1__9____251__251__0__0	max_left=61	max_left_minus=61	max_left_plus=61	max_min_left=61	max_min_left_minus=10	max_min_left_plus=61	max_min_right=27	max_min_right_minus=27	max_min_right_plus=0	max_pos_hash_score=452	max_right=231	max_right_minus=231	max_right_plus=132	neg_log10_pos_hash_p_value=10.8	new_junction_coverage=0.04	new_junction_read_count=5	polymorphism_frequency=3.707e-02	pos_hash_score=3	prediction=polymorphism	reject=COVERAGE_EVENNESS_SKEW,FREQUENCY_CUTOFF	side_1_annotate_key=gene	side_1_continuation=0	side_1_coverage=1.07	side_1_overlap=9	side_1_possible_overlap_registers=234	side_1_read_count=137	side_1_redundant=0	side_2_annotate_key=gene	side_2_continuation=0	side_2_coverage=1.04	side_2_overlap=0	side_2_possible_overlap_registers=225	side_2_read_count=128	side_2_redundant=0	total_non_overlap_reads=5
JC	373	.	CP009273	3858562	-1	CP009273	3859271	1	0	alignment_overlap=10	coverage_minus=4	coverage_plus=3	flanking_left=251	flanking_right=251	frequency=5.771e-02	junction_possible_overlap_registers=224	key=CP009273__3858562__-1__CP009273__3859261__1__10____251__251__0__0	max_left=190	max_left_minus=190	max_left_plus=161	max_min_left=103	max_min_left_minus=32	max_min_left_plus=103	max_min_right=80	max_min_right_minus=56	max_min_right_plus=80	max_pos_hash_score=450	max_right=209	max_right_minus=209	max_right_plus=144	neg_log10_pos_hash_p_value=8.6	new_junction_coverage=0.06	new_junction_read_count=7	polymorphism_frequency=5.771e-02	pos_hash_score=7	prediction=polymorphism	reject=COVERAGE_EVENNESS_SKEW,FREQUENCY_CUTOFF	side_1_annotate_key=gene	side_1_continuation=0	side_1_coverage=0.99	side_1_overlap=10	side_1_possible_overlap_registers=234	side_1_read_count=127	side_1_redundant=0	side_2_annotate_key=gene	side_2_continuation=0	side_2_coverage=0.87	side_2_overlap=0	side_2_possible_overlap_registers=224	side_2_read_count=107	side_2_redundant=0	total_non_overlap_reads=7
JC	374	.	CP009273	3861554	-1	CP009273	3862491	1	0	alignment_overlap=9	coverage_minus=2	coverage_plus=1	flanking_left=251	flanking_right=251	frequency=2.212e-02	junction_possible_overlap_registers=225	key=CP009273__3861554__-1__CP009273__3862482__1__9____251__251__0__0	max_left=105	max_left_minus=105	max_left_plus=19	max_min_left=60	max_min_left_minus=60	max_min_left_plus=19	max_min_right=39	max_min_right_minus=39	max_min_right_plus=0	max_pos_hash_score=452	max_right=79	max_right_minus=78	max_right_plus=79	neg_log10_pos_hash_p_value=10.8	new_junction_coverage=0.02	new_junction_read_count=3	polymorphism_frequency=2.212e-02	pos_hash_score=3	prediction=polymorphism	reject=COVERAGE_EVENNESS_SKEW,FREQUENCY_CUTOFF	side_1_annotate_key=gene	side_1_continuation=0	side_1_coverage=0.98	side_1_overlap=9	side_1_possible_overlap_registers=234	side_1_read_count=125	side_1_redundant=0	side_2_annotate_key=gene	side_2_continuation=0	side_2_coverage=1.18	side_2_overlap=0	side_2_possible_overlap_registers=225	side_2_read_count=145	side_2_redundant=0	total_non_overlap_reads=3
JC	375	.	CP009273	3887441	-1	CP009273	3888099	1	0	alignment_overlap=12	coverage_minus=3	coverage_plus=1	flanking_left=251	flanking_right=251	frequency=3.371e-02	junction_possible_overlap_registers=222	key=CP009273__3887441__-1__CP009273__3888087__1__12____251__251__0__0	max_left=210	max_left_minus=210	max_left_plus=95	max_min_left=33	max_min_left_minus=33	max_min_left_plus=0	max_min_right=55	max_min_right_minus=28	max_min_right_plus=55	max_pos_hash_score=446	max_right=55	max_right_minus=40	max_right_plus=55	neg_log10_pos_hash_p_value=10.1	new_junction_coverage=0.03	new_junction_read_count=4	polymorphism_frequency=3.371e-02	pos_hash_score=4	prediction=polymorphism	reject=COVERAGE_EVENNESS_SKEW,FREQUENCY_CUTOFF	side_1_annotate_key=gene	side_1_continuation=0	side_1_coverage=1.17	side_1_overlap=12	side_1_possible_overlap_registers=234	side_1_read_count=150	side_1_redundant=0	side_2_annotate_key=gene	side_2_continuation=0	side_2_coverage=0.72	side_2_overlap=0	side_2_possible_overlap_registers=222	side_2_read_count=87	side_2_redundant=0	total_non_overlap_reads=4
JC	376	.	CP009273	3938895	-1	CP009273	3939775	1	0	alignment_overlap=9	coverage_minus=6	coverage_plus=6	flanking_left=251	flanking_right=251	frequency=2.310e-01	junction_possible_overlap_registers=225	key=CP009273__3938904__-1__CP009273__3939775__1__9____251__251__1__0	max_left=230	max_left_minus=230	max_left_plus=122	max_min_left=77	max_min_left_minus=19	max_min_left_plus=77	max_min_right=102	max_min_right_minus=102	max_min_right_plus=81	max_pos_hash_score=452	max_right=165	max_right_minus=102	max_right_plus=165	neg_log10_pos_hash_p_value=6.7	new_junction_coverage=0.11	new_junction_read_count=13	polymorphism_frequency=2.310e-01	pos_hash_score=12	prediction=polymorphism	reject=COVERAGE_EVENNESS_SKEW	side_1_annotate_key=repeat	side_1_continuation=0	side_1_coverage=NA	side_1_overlap=0	side_1_read_count=NA	side_1_redundant=1	side_2_annotate_key=gene	side_2_continuation=0	side_2_coverage=0.35	side_2_overlap=9	side_2_possible_overlap_registers=234	side_2_read_count=45	side_2_redundant=0	total_non_overlap_reads=12
JC	377	.	CP009273	3939775	1	CP009273	4160400	-1	0	alignment_overlap=9	coverage_minus=5	coverage_plus=4	flanking_left=251	flanking_right=251	frequency=2.027e-01	junction_possible_overlap_registers=225	key=CP009273__3939775__1__CP009273__4160409__-1__9____251__251__0__1	max_left=165	max_left_minus=165	max_left_plus=117	max_min_left=117	max_min_left_minus=81	max_min_left_plus=117	max_min_right=77	max_min_right_minus=77	max_min_right_plus=19	max_pos_hash_score=452	max_right=156	max_right_minus=86	max_right_plus=156	neg_log10_pos_hash_p_value=7.8	new_junction_coverage=0.09	new_junction_read_count=11	polymorphism_frequency=2.027e-01	pos_hash_score=9	prediction=polymorphism	reject=COVERAGE_EVENNESS_SKEW	side_1_annotate_key=gene	side_1_continuation=0	side_1_coverage=0.35	side_1_overlap=9	side_1_possible_overlap_registers=234	side_1_read_count=45	side_1_redundant=0	side_2_annotate_key=repeat	side_2_continuation=0	side_2_coverage=NA	side_2_overlap=0	side_2_possible_overlap_registers=NA	side_2_read_count=NA	side_2_redundant=1	total_non_overlap_reads=9
JC	378	.	CP009273	3986399	-1	CP009273	3987306	1	0	alignment_overlap=4	coverage_minus=2	coverage_plus=1	flanking_left=251	flanking_right=251	frequency=2.701e-02	junction_possible_overlap_registers=230	key=CP009273__3986399__-1__CP009273__3987302__1__4____251__251__0__0	max_left=55	max_left_minus=55	max_left_plus=36	max_min_left=55	max_min_left_minus=55	max_min_left_plus=36	max_min_right=8	max_min_right_minus=8	max_min_right_plus=0	max_pos_hash_score=462	max_right=110	max_right_minus=110	max_right_plus=70	neg_log10_pos_hash_p_value=11.0	new_junction_coverage=0.02	new_junction_read_count=3	polymorphism_frequency=2.701e-02	pos_hash_score=3	prediction=polymorphism	reject=COVERAGE_EVENNESS_SKEW,FREQUENCY_CUTOFF	side_1_annotate_key=gene	side_1_continuation=0	side_1_coverage=0.86	side_1_overlap=4	side_1_possible_overlap_registers=234	side_1_read_count=110	side_1_redundant=0	side_2_annotate_key=gene	side_2_continuation=0	side_2_coverage=0.86	side_2_overlap=0	side_2_possible_overlap_registers=230	side_2_read_count=108	side_2_redundant=0	total_non_overlap_reads=3
JC	379	.	CP009273	3992255	-1	CP009273	3993120	1	0	alignment_overlap=11	coverage_minus=2	coverage_plus=1	flanking_left=251	flanking_right=251	frequency=2.358e-02	junction_possible_overlap_registers=223	key=CP009273__3992255__-1__CP009273__3993109__1__11____251__251__0__0	max_left=123	max_left_minus=123	max_left_plus=123	max_min_left=95	max_min_left_minus=95	max_min_left_plus=0	max_min_right=35	max_min_right_minus=14	max_min_right_plus=35	max_pos_hash_score=448	max_right=100	max_right_minus=100	max_right_plus=35	neg_log10_pos_hash_p_value=10.8	new_junction_coverage=0.02	new_junction_read_count=3	polymorphism_frequency=2.358e-02	pos_hash_score=3	prediction=polymorphism	reject=COVERAGE_EVENNESS_SKEW,FREQUENCY_CUTOFF	side_1_annotate_key=gene	side_1_continuation=0	side_1_coverage=1.25	side_1_overlap=11	side_1_possible_overlap_registers=234	side_1_read_count=160	side_1_redundant=0	side_2_annotate_key=gene	side_2_continuation=0	side_2_coverage=0.79	side_2_overlap=0	side_2_possible_overlap_registers=223	side_2_read_count=96	side_2_redundant=0	total_non_overlap_reads=3
JC	380	.	CP009273	4015629	-1	CP009273	4016294	1	0	alignment_overlap=7	coverage_minus=1	coverage_plus=2	flanking_left=251	flanking_right=251	frequency=2.441e-02	junction_possible_overlap_registers=227	key=CP009273__4015629__-1__CP009273__4016287__1__7____251__251__0__0	max_left=65	max_left_minus=65	max_left_plus=31	max_min_left=31	max_min_left_minus=0	max_min_left_plus=31	max_min_right=34	max_min_right_minus=34	max_min_right_plus=0	max_pos_hash_score=456	max_right=84	max_right_minus=34	max_right_plus=84	neg_log10_pos_hash_p_value=10.9	new_junction_coverage=0.02	new_junction_read_count=3	polymorphism_frequency=2.441e-02	pos_hash_score=3	prediction=polymorphism	reject=COVERAGE_EVENNESS_SKEW,FREQUENCY_CUTOFF	side_1_annotate_key=gene	side_1_continuation=0	side_1_coverage=0.84	side_1_overlap=7	side_1_possible_overlap_registers=234	side_1_read_count=107	side_1_redundant=0	side_2_annotate_key=gene	side_2_continuation=0	side_2_coverage=1.10	side_2_overlap=0	side_2_possible_overlap_registers=227	side_2_read_count=136	side_2_redundant=0	total_non_overlap_reads=3
JC	381	.	CP009273	4032718	-1	CP009273	4033600	1	0	alignment_overlap=9	coverage_minus=6	coverage_plus=6	flanking_left=251	flanking_right=251	frequency=1.113e-01	junction_possible_overlap_registers=225	key=CP009273__4032718__-1__CP009273__4033591__1__9____251__251__0__1	max_left=230	max_left_minus=230	max_left_plus=122	max_min_left=77	max_min_left_minus=19	max_min_left_plus=77	max_min_right=102	max_min_right_minus=102	max_min_right_plus=81	max_pos_hash_score=452	max_right=165	max_right_minus=102	max_right_plus=165	neg_log10_pos_hash_p_value=6.7	new_junction_coverage=0.11	new_junction_read_count=13	polymorphism_frequency=1.113e-01	pos_hash_score=12	prediction=polymorphism	reject=COVERAGE_EVENNESS_SKEW,FREQUENCY_CUTOFF	side_1_annotate_key=gene	side_1_continuation=0	side_1_coverage=0.84	side_1_overlap=9	side_1_possible_overlap_registers=234	side_1_read_count=108	side_1_redundant=0	side_2_annotate_key=repeat	side_2_continuation=0	side_2_coverage=NA	side_2_overlap=0	side_2_possible_overlap_registers=NA	side_2_read_count=NA	side_2_redundant=1	total_non_overlap_reads=12
JC	382	.	CP009273	4033989	1	CP009273	4161849	-1	-10	alignment_overlap=-10	coverage_minus=2	coverage_plus=3	flanking_left=251	flanking_right=251	frequency=9.338e-02	junction_possible_overlap_registers=224	key=CP009273__4033989__1__CP009273__4161849__-1__-10__GGAATTAATT__251__251__0__0	max_left=18	max_left_minus=18	max_left_plus=18	max_min_left=18	max_min_left_minus=18	max_min_left_plus=18	max_min_right=0	max_min_right_minus=0	max_min_right_plus=0	max_pos_hash_score=450	max_right=145	max_right_minus=98	max_right_plus=145	neg_log10_pos_hash_p_value=10.8	new_junction_coverage=0.06	new_junction_read_count=7	polymorphism_frequency=9.338e-02	pos_hash_score=3	prediction=polymorphism	reject=COVERAGE_EVENNESS_SKEW,FREQUENCY_CUTOFF	side_1_annotate_key=gene	side_1_continuation=0	side_1_coverage=0.59	side_1_overlap=0	side_1_possible_overlap_registers=234	side_1_read_count=75	side_1_redundant=0	side_2_annotate_key=gene	side_2_continuation=0	side_2_coverage=0.52	side_2_overlap=0	side_2_possible_overlap_registers=234	side_2_read_count=67	side_2_redundant=0	total_non_overlap_reads=5	unique_read_sequence=GGAATTAATT
JC	383	.	CP009273	4034161	-1	CP009273	4161677	1	-10	alignment_overlap=-10	coverage_minus=7	coverage_plus=7	flanking_left=251	flanking_right=251	frequency=2.095e-01	junction_possible_overlap_registers=224	key=CP009273__4034161__-1__CP009273__4161677__1__-10__AATTAATTCC__251__251__0__0	max_left=128	max_left_minus=121	max_left_plus=128	max_min_left=102	max_min_left_minus=0	max_min_left_plus=102	max_min_right=116	max_min_right_minus=93	max_min_right_plus=116	max_pos_hash_score=450	max_right=138	max_right_minus=93	max_right_plus=138	neg_log10_pos_hash_p_value=7.4	new_junction_coverage=0.14	new_junction_read_count=17	polymorphism_frequency=2.095e-01	pos_hash_score=10	prediction=polymorphism	reject=COVERAGE_EVENNESS_SKEW	side_1_annotate_key=gene	side_1_continuation=0	side_1_coverage=0.50	side_1_overlap=0	side_1_possible_overlap_registers=234	side_1_read_count=64	side_1_redundant=0	side_2_annotate_key=gene	side_2_continuation=0	side_2_coverage=0.55	side_2_overlap=0	side_2_possible_overlap_registers=234	side_2_read_count=70	side_2_redundant=0	total_non_overlap_reads=14	unique_read_sequence=AATTAATTCC
JC	384	.	CP009273	4040913	-1	CP009273	4041692	1	0	alignment_overlap=9	coverage_minus=2	coverage_plus=4	flanking_left=251	flanking_right=251	frequency=4.096e-02	junction_possible_overlap_registers=225	key=CP009273__4040913__-1__CP009273__4041683__1__9____251__251__0__0	max_left=171	max_left_minus=171	max_left_plus=86	max_min_left=86	max_min_left_minus=0	max_min_left_plus=86	max_min_right=34	max_min_right_minus=34	max_min_right_plus=0	max_pos_hash_score=452	max_right=162	max_right_minus=34	max_right_plus=162	neg_log10_pos_hash_p_value=9.1	new_junction_coverage=0.05	new_junction_read_count=6	polymorphism_frequency=4.096e-02	pos_hash_score=6	prediction=polymorphism	reject=COVERAGE_EVENNESS_SKEW,FREQUENCY_CUTOFF	side_1_annotate_key=gene	side_1_continuation=0	side_1_coverage=1.23	side_1_overlap=9	side_1_possible_overlap_registers=234	side_1_read_count=157	side_1_redundant=0	side_2_annotate_key=gene	side_2_continuation=0	side_2_coverage=1.06	side_2_overlap=0	side_2_possible_overlap_registers=225	side_2_read_count=130	side_2_redundant=0	total_non_overlap_reads=6
JC	385	.	CP009273	4072557	-1	CP009273	4072996	1	0	alignment_overlap=22	coverage_minus=7	coverage_plus=8	flanking_left=251	flanking_right=251	frequency=9.636e-02	junction_possible_overlap_registers=212	key=CP009273__4072557__-1__CP009273__4072974__1__22____251__251__0__0	max_left=209	max_left_minus=209	max_left_plus=110	max_min_left=110	max_min_left_minus=69	max_min_left_plus=110	max_min_right=58	max_min_right_minus=58	max_min_right_plus=0	max_pos_hash_score=426	max_right=227	max_right_minus=118	max_right_plus=227	neg_log10_pos_hash_p_value=5.5	new_junction_coverage=0.13	new_junction_read_count=15	polymorphism_frequency=9.636e-02	pos_hash_score=15	prediction=polymorphism	reject=COVERAGE_EVENNESS_SKEW,FREQUENCY_CUTOFF	side_1_annotate_key=gene	side_1_continuation=0	side_1_coverage=1.22	side_1_overlap=22	side_1_possible_overlap_registers=234	side_1_read_count=156	side_1_redundant=0	side_2_annotate_key=gene	side_2_continuation=0	side_2_coverage=1.21	side_2_overlap=0	side_2_possible_overlap_registers=212	side_2_read_count=140	side_2_redundant=0	total_non_overlap_reads=15
JC	386	.	CP009273	4088008	-1	CP009273	4088925	1	0	alignment_overlap=9	coverage_minus=1	coverage_plus=2	flanking_left=251	flanking_right=251	frequency=2.182e-02	junction_possible_overlap_registers=225	key=CP009273__4088008__-1__CP009273__4088916__1__9____251__251__0__0	max_left=177	max_left_minus=177	max_left_plus=116	max_min_left=116	max_min_left_minus=0	max_min_left_plus=116	max_min_right=65	max_min_right_minus=65	max_min_right_plus=0	max_pos_hash_score=452	max_right=149	max_right_minus=65	max_right_plus=149	neg_log10_pos_hash_p_value=10.8	new_junction_coverage=0.02	new_junction_read_count=3	polymorphism_frequency=2.182e-02	pos_hash_score=3	prediction=polymorphism	reject=COVERAGE_EVENNESS_SKEW,FREQUENCY_CUTOFF	side_1_annotate_key=gene	side_1_continuation=0	side_1_coverage=1.21	side_1_overlap=9	side_1_possible_overlap_registers=234	side_1_read_count=155	side_1_redundant=0	side_2_annotate_key=gene	side_2_continuation=0	side_2_coverage=0.98	side_2_overlap=0	side_2_possible_overlap_registers=225	side_2_read_count=120	side_2_redundant=0	total_non_overlap_reads=3
JC	387	.	CP009273	4090969	-1	CP009273	4091957	1	0	alignment_overlap=11	coverage_minus=3	coverage_plus=3	flanking_left=251	flanking_right=251	frequency=6.410e-02	junction_possible_overlap_registers=223	key=CP009273__4090969__-1__CP009273__4091946__1__11____251__251__0__0	max_left=138	max_left_minus=138	max_left_plus=118	max_min_left=118	max_min_left_minus=0	max_min_left_plus=118	max_min_right=108	max_min_right_minus=108	max_min_right_plus=0	max_pos_hash_score=448	max_right=139	max_right_minus=108	max_right_plus=139	neg_log10_pos_hash_p_value=9.0	new_junction_coverage=0.07	new_junction_read_count=8	polymorphism_frequency=6.410e-02	pos_hash_score=6	prediction=polymorphism	reject=COVERAGE_EVENNESS_SKEW,FREQUENCY_CUTOFF	side_1_annotate_key=gene	side_1_continuation=0	side_1_coverage=1.06	side_1_overlap=11	side_1_possible_overlap_registers=234	side_1_read_count=136	side_1_redundant=0	side_2_annotate_key=gene	side_2_continuation=0	side_2_coverage=0.85	side_2_overlap=0	side_2_possible_overlap_registers=223	side_2_read_count=104	side_2_redundant=0	total_non_overlap_reads=6
JC	388	.	CP009273	4094775	-1	CP009273	4095681	1	0	alignment_overlap=10	coverage_minus=2	coverage_plus=1	flanking_left=251	flanking_right=251	frequency=3.028e-02	junction_possible_overlap_registers=224	key=CP009273__4094775__-1__CP009273__4095671__1__10____251__251__0__0	max_left=183	max_left_minus=183	max_left_plus=119	max_min_left=119	max_min_left_minus=0	max_min_left_plus=119	max_min_right=104	max_min_right_minus=104	max_min_right_plus=0	max_pos_hash_score=450	max_right=122	max_right_minus=104	max_right_plus=122	neg_log10_pos_hash_p_value=10.8	new_junction_coverage=0.02	new_junction_read_count=3	polymorphism_frequency=3.028e-02	pos_hash_score=3	prediction=polymorphism	reject=COVERAGE_EVENNESS_SKEW,FREQUENCY_CUTOFF	side_1_annotate_key=gene	side_1_continuation=0	side_1_coverage=0.70	side_1_overlap=10	side_1_possible_overlap_registers=234	side_1_read_count=90	side_1_redundant=0	side_2_annotate_key=gene	side_2_continuation=0	side_2_coverage=0.87	side_2_overlap=0	side_2_possible_overlap_registers=224	side_2_read_count=106	side_2_redundant=0	total_non_overlap_reads=3
JC	389	.	CP009273	4121948	-1	CP009273	4122801	1	0	alignment_overlap=11	coverage_minus=5	coverage_plus=3	flanking_left=251	flanking_right=251	frequency=6.392e-02	junction_possible_overlap_registers=223	key=CP009273__4121948__-1__CP009273__4122790__1__11____251__251__0__0	max_left=215	max_left_minus=215	max_left_plus=107	max_min_left=107	max_min_left_minus=0	max_min_left_plus=107	max_min_right=59	max_min_right_minus=59	max_min_right_plus=0	max_pos_hash_score=448	max_right=181	max_right_minus=59	max_right_plus=181	neg_log10_pos_hash_p_value=8.1	new_junction_coverage=0.07	new_junction_read_count=8	polymorphism_frequency=6.392e-02	pos_hash_score=8	prediction=polymorphism	reject=COVERAGE_EVENNESS_SKEW,FREQUENCY_CUTOFF	side_1_annotate_key=gene	side_1_continuation=0	side_1_coverage=0.95	side_1_overlap=11	side_1_possible_overlap_registers=234	side_1_read_count=121	side_1_redundant=0	side_2_annotate_key=gene	side_2_continuation=0	side_2_coverage=0.98	side_2_overlap=0	side_2_possible_overlap_registers=223	side_2_read_count=119	side_2_redundant=0	total_non_overlap_reads=8
JC	390	.	CP009273	4134549	-1	CP009273	4135702	1	0	alignment_overlap=10	coverage_minus=1	coverage_plus=2	flanking_left=251	flanking_right=251	frequency=2.416e-02	junction_possible_overlap_registers=224	key=CP009273__4134549__-1__CP009273__4135692__1__10____251__251__0__0	max_left=154	max_left_minus=154	max_left_plus=141	max_min_left=0	max_min_left_minus=0	max_min_left_plus=0	max_min_right=99	max_min_right_minus=9	max_min_right_plus=99	max_pos_hash_score=450	max_right=99	max_right_minus=9	max_right_plus=99	neg_log10_pos_hash_p_value=10.8	new_junction_coverage=0.02	new_junction_read_count=3	polymorphism_frequency=2.416e-02	pos_hash_score=3	prediction=polymorphism	reject=COVERAGE_EVENNESS_SKEW,FREQUENCY_CUTOFF	side_1_annotate_key=gene	side_1_continuation=0	side_1_coverage=1.04	side_1_overlap=10	side_1_possible_overlap_registers=234	side_1_read_count=133	side_1_redundant=0	side_2_annotate_key=gene	side_2_continuation=0	side_2_coverage=0.94	side_2_overlap=0	side_2_possible_overlap_registers=224	side_2_read_count=115	side_2_redundant=0	total_non_overlap_reads=3
JC	391	.	CP009273	4138193	-1	CP009273	4139061	1	0	alignment_overlap=9	coverage_minus=2	coverage_plus=1	flanking_left=251	flanking_right=251	frequency=2.043e-02	junction_possible_overlap_registers=225	key=CP009273__4138193__-1__CP009273__4139052__1__9____251__251__0__0	max_left=83	max_left_minus=83	max_left_plus=71	max_min_left=71	max_min_left_minus=0	max_min_left_plus=71	max_min_right=33	max_min_right_minus=33	max_min_right_plus=0	max_pos_hash_score=452	max_right=171	max_right_minus=33	max_right_plus=171	neg_log10_pos_hash_p_value=10.8	new_junction_coverage=0.02	new_junction_read_count=3	polymorphism_frequency=2.043e-02	pos_hash_score=3	prediction=polymorphism	reject=COVERAGE_EVENNESS_SKEW,FREQUENCY_CUTOFF	side_1_annotate_key=gene	side_1_continuation=0	side_1_coverage=1.07	side_1_overlap=9	side_1_possible_overlap_registers=234	side_1_read_count=137	side_1_redundant=0	side_2_annotate_key=gene	side_2_continuation=0	side_2_coverage=1.27	side_2_overlap=0	side_2_possible_overlap_registers=225	side_2_read_count=156	side_2_redundant=0	total_non_overlap_reads=3
JC	392	.	CP009273	4145339	-1	CP009273	4146871	1	0	alignment_overlap=11	coverage_minus=2	coverage_plus=2	flanking_left=251	flanking_right=251	frequency=3.372e-02	junction_possible_overlap_registers=223	key=CP009273__4145339__-1__CP009273__4146860__1__11____251__251__0__0	max_left=141	max_left_minus=141	max_left_plus=135	max_min_left=0	max_min_left_minus=0	max_min_left_plus=0	max_min_right=105	max_min_right_minus=99	max_min_right_plus=105	max_pos_hash_score=448	max_right=105	max_right_minus=99	max_right_plus=105	neg_log10_pos_hash_p_value=10.1	new_junction_coverage=0.03	new_junction_read_count=4	polymorphism_frequency=3.372e-02	pos_hash_score=4	prediction=polymorphism	reject=COVERAGE_EVENNESS_SKEW,FREQUENCY_CUTOFF	side_1_annotate_key=gene	side_1_continuation=0	side_1_coverage=0.96	side_1_overlap=11	side_1_possible_overlap_registers=234	side_1_read_count=123	side_1_redundant=0	side_2_annotate_key=gene	side_2_continuation=0	side_2_coverage=0.92	side_2_overlap=0	side_2_possible_overlap_registers=223	side_2_read_count=112	side_2_redundant=0	total_non_overlap_reads=4
JC	393	.	CP009273	4161677	1	CP009273	4161849	-1	-10	alignment_overlap=-10	coverage_minus=8	coverage_plus=8	flanking_left=251	flanking_right=251	frequency=2.247e-01	junction_possible_overlap_registers=224	key=CP009273__4161677__1__CP009273__4161849__-1__-10__GGAATTAATT__251__251__0__0	max_left=138	max_left_minus=138	max_left_plus=93	max_min_left=116	max_min_left_minus=116	max_min_left_plus=93	max_min_right=102	max_min_right_minus=102	max_min_right_plus=0	max_pos_hash_score=450	max_right=170	max_right_minus=170	max_right_plus=145	neg_log10_pos_hash_p_value=6.7	new_junction_coverage=0.16	new_junction_read_count=19	polymorphism_frequency=2.247e-01	pos_hash_score=12	prediction=polymorphism	reject=COVERAGE_EVENNESS_SKEW	side_1_annotate_key=gene	side_1_continuation=0	side_1_coverage=0.55	side_1_overlap=0	side_1_possible_overlap_registers=234	side_1_read_count=70	side_1_redundant=0	side_2_annotate_key=gene	side_2_continuation=0	side_2_coverage=0.52	side_2_overlap=0	side_2_possible_overlap_registers=234	side_2_read_count=67	side_2_redundant=0	total_non_overlap_reads=16	unique_read_sequence=GGAATTAATT
JC	394	.	CP009273	4201811	-1	CP009273	4202691	1	0	alignment_overlap=9	coverage_minus=5	coverage_plus=5	flanking_left=251	flanking_right=251	frequency=NA	junction_possible_overlap_registers=225	key=CP009273__4201811__-1__CP009273__4202682__1__9____251__251__1__1	max_left=156	max_left_minus=156	max_left_plus=86	max_min_left=77	max_min_left_minus=19	max_min_left_plus=77	max_min_right=117	max_min_right_minus=117	max_min_right_plus=81	max_pos_hash_score=452	max_right=165	max_right_minus=117	max_right_plus=165	neg_log10_pos_hash_p_value=7.4	new_junction_coverage=0.09	new_junction_read_count=11	polymorphism_frequency=NA	pos_hash_score=10	prediction=unknown	reject=COVERAGE_EVENNESS_SKEW	side_1_annotate_key=repeat	side_1_continuation=0	side_1_coverage=NA	side_1_overlap=9	side_1_read_count=NA	side_1_redundant=1	side_2_annotate_key=repeat	side_2_continuation=0	side_2_coverage=NA	side_2_overlap=0	side_2_possible_overlap_registers=NA	side_2_read_count=NA	side_2_redundant=1	total_non_overlap_reads=10
JC	395	.	CP009273	4207868	-1	CP009273	4208540	1	0	alignment_overlap=10	coverage_minus=2	coverage_plus=1	flanking_left=251	flanking_right=251	frequency=2.566e-02	junction_possible_overlap_registers=224	key=CP009273__4207868__-1__CP009273__4208530__1__10____251__251__0__0	max_left=219	max_left_minus=219	max_left_plus=126	max_min_left=0	max_min_left_minus=0	max_min_left_plus=0	max_min_right=47	max_min_right_minus=47	max_min_right_plus=47	max_pos_hash_score=450	max_right=47	max_right_minus=47	max_right_plus=47	neg_log10_pos_hash_p_value=10.8	new_junction_coverage=0.02	new_junction_read_count=3	polymorphism_frequency=2.566e-02	pos_hash_score=3	prediction=polymorphism	reject=COVERAGE_EVENNESS_SKEW,FREQUENCY_CUTOFF	side_1_annotate_key=gene	side_1_continuation=0	side_1_coverage=0.95	side_1_overlap=10	side_1_possible_overlap_registers=234	side_1_read_count=122	side_1_redundant=0	side_2_annotate_key=gene	side_2_continuation=0	side_2_coverage=0.91	side_2_overlap=0	side_2_possible_overlap_registers=224	side_2_read_count=111	side_2_redundant=0	total_non_overlap_reads=3
JC	396	.	CP009273	4229427	-1	CP009273	4230694	1	0	alignment_overlap=8	coverage_minus=1	coverage_plus=2	flanking_left=251	flanking_right=251	frequency=2.506e-02	junction_possible_overlap_registers=226	key=CP009273__4229427__-1__CP009273__4230686__1__8____251__251__0__0	max_left=157	max_left_minus=157	max_left_plus=67	max_min_left=67	max_min_left_minus=0	max_min_left_plus=67	max_min_right=86	max_min_right_minus=86	max_min_right_plus=0	max_pos_hash_score=454	max_right=176	max_right_minus=86	max_right_plus=176	neg_log10_pos_hash_p_value=10.9	new_junction_coverage=0.02	new_junction_read_count=3	polymorphism_frequency=2.506e-02	pos_hash_score=3	prediction=polymorphism	reject=COVERAGE_EVENNESS_SKEW,FREQUENCY_CUTOFF	side_1_annotate_key=gene	side_1_continuation=0	side_1_coverage=1.05	side_1_overlap=8	side_1_possible_overlap_registers=234	side_1_read_count=135	side_1_redundant=0	side_2_annotate_key=gene	side_2_continuation=0	side_2_coverage=0.83	side_2_overlap=0	side_2_possible_overlap_registers=226	side_2_read_count=103	side_2_redundant=0	total_non_overlap_reads=3
JC	397	.	CP009273	4234973	-1	CP009273	4236461	1	0	alignment_overlap=10	coverage_minus=1	coverage_plus=2	flanking_left=251	flanking_right=251	frequency=2.587e-02	junction_possible_overlap_registers=224	key=CP009273__4234973__-1__CP009273__4236451__1__10____251__251__0__0	max_left=46	max_left_minus=46	max_left_plus=46	max_min_left=46	max_min_left_minus=46	max_min_left_plus=46	max_min_right=0	max_min_right_minus=0	max_min_right_plus=0	max_pos_hash_score=450	max_right=51	max_right_minus=51	max_right_plus=51	neg_log10_pos_hash_p_value=10.8	new_junction_coverage=0.02	new_junction_read_count=3	polymorphism_frequency=2.587e-02	pos_hash_score=3	prediction=polymorphism	reject=COVERAGE_EVENNESS_SKEW,FREQUENCY_CUTOFF	side_1_annotate_key=gene	side_1_continuation=0	side_1_coverage=0.74	side_1_overlap=10	side_1_possible_overlap_registers=234	side_1_read_count=95	side_1_redundant=0	side_2_annotate_key=gene	side_2_continuation=0	side_2_coverage=1.10	side_2_overlap=0	side_2_possible_overlap_registers=224	side_2_read_count=135	side_2_redundant=0	total_non_overlap_reads=3
JC	398	.	CP009273	4244295	-1	CP009273	4244842	1	0	alignment_overlap=10	coverage_minus=3	coverage_plus=4	flanking_left=251	flanking_right=251	frequency=5.417e-02	junction_possible_overlap_registers=224	key=CP009273__4244295__-1__CP009273__4244832__1__10____251__251__0__0	max_left=211	max_left_minus=211	max_left_plus=204	max_min_left=115	max_min_left_minus=0	max_min_left_plus=115	max_min_right=73	max_min_right_minus=53	max_min_right_plus=73	max_pos_hash_score=450	max_right=162	max_right_minus=53	max_right_plus=162	neg_log10_pos_hash_p_value=9.1	new_junction_coverage=0.06	new_junction_read_count=7	polymorphism_frequency=5.417e-02	pos_hash_score=6	prediction=polymorphism	reject=COVERAGE_EVENNESS_SKEW,FREQUENCY_CUTOFF	side_1_annotate_key=gene	side_1_continuation=0	side_1_coverage=1.02	side_1_overlap=10	side_1_possible_overlap_registers=234	side_1_read_count=130	side_1_redundant=0	side_2_annotate_key=gene	side_2_continuation=0	side_2_coverage=0.98	side_2_overlap=0	side_2_possible_overlap_registers=224	side_2_read_count=120	side_2_redundant=0	total_non_overlap_reads=7
JC	399	.	CP009273	4274001	-1	CP009273	4274811	1	0	alignment_overlap=9	coverage_minus=1	coverage_plus=2	flanking_left=251	flanking_right=251	frequency=2.037e-02	junction_possible_overlap_registers=225	key=CP009273__4274001__-1__CP009273__4274802__1__9____251__251__0__0	max_left=130	max_left_minus=130	max_left_plus=126	max_min_left=0	max_min_left_minus=0	max_min_left_plus=0	max_min_right=55	max_min_right_minus=55	max_min_right_plus=55	max_pos_hash_score=452	max_right=55	max_right_minus=55	max_right_plus=55	neg_log10_pos_hash_p_value=10.8	new_junction_coverage=0.02	new_junction_read_count=3	polymorphism_frequency=2.037e-02	pos_hash_score=3	prediction=polymorphism	reject=COVERAGE_EVENNESS_SKEW,FREQUENCY_CUTOFF	side_1_annotate_key=gene	side_1_continuation=0	side_1_coverage=1.12	side_1_overlap=9	side_1_possible_overlap_registers=234	side_1_read_count=143	side_1_redundant=0	side_2_annotate_key=gene	side_2_continuation=0	side_2_coverage=1.23	side_2_overlap=0	side_2_possible_overlap_registers=225	side_2_read_count=151	side_2_redundant=0	total_non_overlap_reads=3
JC	400	.	CP009273	4275538	-1	CP009273	4276346	1	0	alignment_overlap=11	coverage_minus=3	coverage_plus=3	flanking_left=251	flanking_right=251	frequency=4.639e-02	junction_possible_overlap_registers=223	key=CP009273__4275538__-1__CP009273__4276335__1__11____251__251__0__0	max_left=232	max_left_minus=138	max_left_plus=232	max_min_left=57	max_min_left_minus=57	max_min_left_plus=5	max_min_right=102	max_min_right_minus=102	max_min_right_plus=16	max_pos_hash_score=448	max_right=235	max_right_minus=197	max_right_plus=235	neg_log10_pos_hash_p_value=9.0	new_junction_coverage=0.05	new_junction_read_count=6	polymorphism_frequency=4.639e-02	pos_hash_score=6	prediction=polymorphism	reject=COVERAGE_EVENNESS_SKEW,FREQUENCY_CUTOFF	side_1_annotate_key=gene	side_1_continuation=0	side_1_coverage=1.05	side_1_overlap=11	side_1_possible_overlap_registers=234	side_1_read_count=135	side_1_redundant=0	side_2_annotate_key=gene	side_2_continuation=0	side_2_coverage=0.97	side_2_overlap=0	side_2_possible_overlap_registers=223	side_2_read_count=118	side_2_redundant=0	total_non_overlap_reads=6
JC	401	.	CP009273	4280736	-1	CP009273	4281818	1	0	alignment_overlap=11	coverage_minus=2	coverage_plus=2	flanking_left=251	flanking_right=251	frequency=3.677e-02	junction_possible_overlap_registers=223	key=CP009273__4280736__-1__CP009273__4281807__1__11____251__251__0__0	max_left=173	max_left_minus=62	max_left_plus=173	max_min_left=51	max_min_left_minus=51	max_min_left_plus=51	max_min_right=66	max_min_right_minus=14	max_min_right_plus=66	max_pos_hash_score=448	max_right=125	max_right_minus=112	max_right_plus=125	neg_log10_pos_hash_p_value=10.1	new_junction_coverage=0.03	new_junction_read_count=4	polymorphism_frequency=3.677e-02	pos_hash_score=4	prediction=polymorphism	reject=COVERAGE_EVENNESS_SKEW,FREQUENCY_CUTOFF	side_1_annotate_key=gene	side_1_continuation=0	side_1_coverage=0.90	side_1_overlap=11	side_1_possible_overlap_registers=234	side_1_read_count=115	side_1_redundant=0	side_2_annotate_key=gene	side_2_continuation=0	side_2_coverage=0.82	side_2_overlap=0	side_2_possible_overlap_registers=223	side_2_read_count=100	side_2_redundant=0	total_non_overlap_reads=4
JC	402	.	CP009273	4280863	-1	CP009273	4282013	1	0	alignment_overlap=6	coverage_minus=2	coverage_plus=1	flanking_left=251	flanking_right=251	frequency=2.683e-02	junction_possible_overlap_registers=228	key=CP009273__4280863__-1__CP009273__4282007__1__6____251__251__0__0	max_left=139	max_left_minus=139	max_left_plus=79	max_min_left=79	max_min_left_minus=77	max_min_left_plus=79	max_min_right=106	max_min_right_minus=106	max_min_right_plus=0	max_pos_hash_score=458	max_right=166	max_right_minus=127	max_right_plus=166	neg_log10_pos_hash_p_value=10.9	new_junction_coverage=0.02	new_junction_read_count=3	polymorphism_frequency=2.683e-02	pos_hash_score=3	prediction=polymorphism	reject=COVERAGE_EVENNESS_SKEW,FREQUENCY_CUTOFF	side_1_annotate_key=gene	side_1_continuation=0	side_1_coverage=1.02	side_1_overlap=6	side_1_possible_overlap_registers=234	side_1_read_count=130	side_1_redundant=0	side_2_annotate_key=gene	side_2_continuation=0	side_2_coverage=0.73	side_2_overlap=0	side_2_possible_overlap_registers=228	side_2_read_count=91	side_2_redundant=0	total_non_overlap_reads=3
JC	403	.	CP009273	4281130	-1	CP009273	4282022	1	0	alignment_overlap=13	coverage_minus=3	coverage_plus=3	flanking_left=251	flanking_right=251	frequency=6.166e-02	junction_possible_overlap_registers=221	key=CP009273__4281130__-1__CP009273__4282009__1__13____251__251__0__0	max_left=183	max_left_minus=183	max_left_plus=75	max_min_left=71	max_min_left_minus=0	max_min_left_plus=71	max_min_right=50	max_min_right_minus=50	max_min_right_plus=50	max_pos_hash_score=444	max_right=214	max_right_minus=50	max_right_plus=214	neg_log10_pos_hash_p_value=9.0	new_junction_coverage=0.05	new_junction_read_count=6	polymorphism_frequency=6.166e-02	pos_hash_score=6	prediction=polymorphism	reject=COVERAGE_EVENNESS_SKEW,FREQUENCY_CUTOFF	side_1_annotate_key=gene	side_1_continuation=0	side_1_coverage=0.76	side_1_overlap=13	side_1_possible_overlap_registers=234	side_1_read_count=97	side_1_redundant=0	side_2_annotate_key=gene	side_2_continuation=0	side_2_coverage=0.75	side_2_overlap=0	side_2_possible_overlap_registers=221	side_2_read_count=91	side_2_redundant=0	total_non_overlap_reads=6
JC	404	.	CP009273	4297417	-1	CP009273	4298365	1	0	alignment_overlap=10	coverage_minus=1	coverage_plus=2	flanking_left=251	flanking_right=251	frequency=2.296e-02	junction_possible_overlap_registers=224	key=CP009273__4297417__-1__CP009273__4298355__1__10____251__251__0__0	max_left=79	max_left_minus=79	max_left_plus=26	max_min_left=21	max_min_left_minus=0	max_min_left_plus=21	max_min_right=78	max_min_right_minus=78	max_min_right_plus=22	max_pos_hash_score=450	max_right=175	max_right_minus=78	max_right_plus=175	neg_log10_pos_hash_p_value=10.8	new_junction_coverage=0.02	new_junction_read_count=3	polymorphism_frequency=2.296e-02	pos_hash_score=3	prediction=polymorphism	reject=COVERAGE_EVENNESS_SKEW,FREQUENCY_CUTOFF	side_1_annotate_key=gene	side_1_continuation=0	side_1_coverage=1.03	side_1_overlap=10	side_1_possible_overlap_registers=234	side_1_read_count=132	side_1_redundant=0	side_2_annotate_key=gene	side_2_continuation=0	side_2_coverage=1.05	side_2_overlap=0	side_2_possible_overlap_registers=224	side_2_read_count=129	side_2_redundant=0	total_non_overlap_reads=3
JC	405	.	CP009273	4349019	-1	CP009273	4350332	1	0	alignment_overlap=11	coverage_minus=2	coverage_plus=2	flanking_left=251	flanking_right=251	frequency=1.942e-02	junction_possible_overlap_registers=223	key=CP009273__4349019__-1__CP009273__4350321__1__11____251__251__0__0	max_left=74	max_left_minus=57	max_left_plus=74	max_min_left=57	max_min_left_minus=0	max_min_left_plus=57	max_min_right=52	max_min_right_minus=22	max_min_right_plus=52	max_pos_hash_score=448	max_right=173	max_right_minus=22	max_right_plus=173	neg_log10_pos_hash_p_value=10.1	new_junction_coverage=0.03	new_junction_read_count=4	polymorphism_frequency=1.942e-02	pos_hash_score=4	prediction=polymorphism	reject=COVERAGE_EVENNESS_SKEW,FREQUENCY_CUTOFF	side_1_annotate_key=gene	side_1_continuation=0	side_1_coverage=1.67	side_1_overlap=11	side_1_possible_overlap_registers=234	side_1_read_count=214	side_1_redundant=0	side_2_annotate_key=gene	side_2_continuation=0	side_2_coverage=1.64	side_2_overlap=0	side_2_possible_overlap_registers=223	side_2_read_count=200	side_2_redundant=0	total_non_overlap_reads=4
JC	406	.	CP009273	4353688	-1	CP009273	4354196	1	0	alignment_overlap=11	coverage_minus=2	coverage_plus=3	flanking_left=251	flanking_right=251	frequency=4.608e-02	junction_possible_overlap_registers=223	key=CP009273__4353688__-1__CP009273__4354185__1__11____251__251__0__0	max_left=157	max_left_minus=117	max_left_plus=157	max_min_left=117	max_min_left_minus=117	max_min_left_plus=96	max_min_right=83	max_min_right_minus=13	max_min_right_plus=83	max_pos_hash_score=448	max_right=144	max_right_minus=123	max_right_plus=144	neg_log10_pos_hash_p_value=9.6	new_junction_coverage=0.05	new_junction_read_count=6	polymorphism_frequency=4.608e-02	pos_hash_score=5	prediction=polymorphism	reject=COVERAGE_EVENNESS_SKEW,FREQUENCY_CUTOFF	side_1_annotate_key=gene	side_1_continuation=0	side_1_coverage=1.09	side_1_overlap=11	side_1_possible_overlap_registers=234	side_1_read_count=140	side_1_redundant=0	side_2_annotate_key=gene	side_2_continuation=0	side_2_coverage=0.94	side_2_overlap=0	side_2_possible_overlap_registers=223	side_2_read_count=115	side_2_redundant=0	total_non_overlap_reads=5
JC	407	.	CP009273	4363643	-1	CP009273	4364512	1	0	alignment_overlap=10	coverage_minus=3	coverage_plus=1	flanking_left=251	flanking_right=251	frequency=3.623e-02	junction_possible_overlap_registers=224	key=CP009273__4363643__-1__CP009273__4364502__1__10____251__251__0__0	max_left=95	max_left_minus=95	max_left_plus=95	max_min_left=95	max_min_left_minus=95	max_min_left_plus=95	max_min_right=0	max_min_right_minus=0	max_min_right_plus=0	max_pos_hash_score=450	max_right=219	max_right_minus=219	max_right_plus=101	neg_log10_pos_hash_p_value=10.2	new_junction_coverage=0.04	new_junction_read_count=5	polymorphism_frequency=3.623e-02	pos_hash_score=4	prediction=polymorphism	reject=COVERAGE_EVENNESS_SKEW,FREQUENCY_CUTOFF	side_1_annotate_key=gene	side_1_continuation=0	side_1_coverage=1.09	side_1_overlap=10	side_1_possible_overlap_registers=234	side_1_read_count=140	side_1_redundant=0	side_2_annotate_key=gene	side_2_continuation=0	side_2_coverage=1.08	side_2_overlap=0	side_2_possible_overlap_registers=224	side_2_read_count=132	side_2_redundant=0	total_non_overlap_reads=4
JC	408	.	CP009273	4388307	-1	CP009273	4389368	1	0	alignment_overlap=11	coverage_minus=3	coverage_plus=1	flanking_left=251	flanking_right=251	frequency=4.167e-02	junction_possible_overlap_registers=223	key=CP009273__4388307__-1__CP009273__4389357__1__11____251__251__0__0	max_left=222	max_left_minus=222	max_left_plus=198	max_min_left=103	max_min_left_minus=103	max_min_left_plus=0	max_min_right=42	max_min_right_minus=18	max_min_right_plus=42	max_pos_hash_score=448	max_right=157	max_right_minus=157	max_right_plus=42	neg_log10_pos_hash_p_value=10.1	new_junction_coverage=0.03	new_junction_read_count=4	polymorphism_frequency=4.167e-02	pos_hash_score=4	prediction=polymorphism	reject=COVERAGE_EVENNESS_SKEW,FREQUENCY_CUTOFF	side_1_annotate_key=gene	side_1_continuation=0	side_1_coverage=0.84	side_1_overlap=11	side_1_possible_overlap_registers=234	side_1_read_count=107	side_1_redundant=0	side_2_annotate_key=gene	side_2_continuation=0	side_2_coverage=0.67	side_2_overlap=0	side_2_possible_overlap_registers=223	side_2_read_count=82	side_2_redundant=0	total_non_overlap_reads=4
JC	409	.	CP009273	4392220	-1	CP009273	4393273	1	0	alignment_overlap=13	coverage_minus=3	coverage_plus=4	flanking_left=251	flanking_right=251	frequency=5.738e-02	junction_possible_overlap_registers=221	key=CP009273__4392220__-1__CP009273__4393260__1__13____251__251__0__0	max_left=176	max_left_minus=89	max_left_plus=176	max_min_left=66	max_min_left_minus=32	max_min_left_plus=66	max_min_right=67	max_min_right_minus=67	max_min_right_plus=62	max_pos_hash_score=444	max_right=98	max_right_minus=68	max_right_plus=98	neg_log10_pos_hash_p_value=8.5	new_junction_coverage=0.07	new_junction_read_count=8	polymorphism_frequency=5.738e-02	pos_hash_score=7	prediction=polymorphism	reject=COVERAGE_EVENNESS_SKEW,FREQUENCY_CUTOFF	side_1_annotate_key=gene	side_1_continuation=0	side_1_coverage=0.87	side_1_overlap=13	side_1_possible_overlap_registers=234	side_1_read_count=111	side_1_redundant=0	side_2_annotate_key=gene	side_2_continuation=0	side_2_coverage=1.31	side_2_overlap=0	side_2_possible_overlap_registers=221	side_2_read_count=158	side_2_redundant=0	total_non_overlap_reads=7
JC	410	.	CP009273	4436675	-1	CP009273	4437511	1	0	alignment_overlap=9	coverage_minus=2	coverage_plus=4	flanking_left=251	flanking_right=251	frequency=5.101e-02	junction_possible_overlap_registers=225	key=CP009273__4436675__-1__CP009273__4437502__1__9____251__251__0__0	max_left=174	max_left_minus=174	max_left_plus=142	max_min_left=68	max_min_left_minus=68	max_min_left_plus=3	max_min_right=100	max_min_right_minus=33	max_min_right_plus=100	max_pos_hash_score=452	max_right=146	max_right_minus=88	max_right_plus=146	neg_log10_pos_hash_p_value=9.1	new_junction_coverage=0.05	new_junction_read_count=6	polymorphism_frequency=5.101e-02	pos_hash_score=6	prediction=polymorphism	reject=COVERAGE_EVENNESS_SKEW,FREQUENCY_CUTOFF	side_1_annotate_key=gene	side_1_continuation=0	side_1_coverage=0.76	side_1_overlap=9	side_1_possible_overlap_registers=234	side_1_read_count=97	side_1_redundant=0	side_2_annotate_key=gene	side_2_continuation=0	side_2_coverage=1.06	side_2_overlap=0	side_2_possible_overlap_registers=225	side_2_read_count=130	side_2_redundant=0	total_non_overlap_reads=6
JC	411	.	CP009273	4457520	-1	CP009273	4458471	1	0	alignment_overlap=9	coverage_minus=3	coverage_plus=3	flanking_left=251	flanking_right=251	frequency=4.414e-02	junction_possible_overlap_registers=225	key=CP009273__4457520__-1__CP009273__4458462__1__9____251__251__0__0	max_left=107	max_left_minus=107	max_left_plus=61	max_min_left=74	max_min_left_minus=74	max_min_left_plus=61	max_min_right=6	max_min_right_minus=6	max_min_right_plus=0	max_pos_hash_score=452	max_right=217	max_right_minus=146	max_right_plus=217	neg_log10_pos_hash_p_value=9.6	new_junction_coverage=0.05	new_junction_read_count=6	polymorphism_frequency=4.414e-02	pos_hash_score=5	prediction=polymorphism	reject=COVERAGE_EVENNESS_SKEW,FREQUENCY_CUTOFF	side_1_annotate_key=gene	side_1_continuation=0	side_1_coverage=1.05	side_1_overlap=9	side_1_possible_overlap_registers=234	side_1_read_count=134	side_1_redundant=0	side_2_annotate_key=gene	side_2_continuation=0	side_2_coverage=1.06	side_2_overlap=0	side_2_possible_overlap_registers=225	side_2_read_count=131	side_2_redundant=0	total_non_overlap_reads=6
JC	412	.	CP009273	4476763	-1	CP009273	4477873	1	0	alignment_overlap=6	coverage_minus=2	coverage_plus=4	flanking_left=251	flanking_right=251	frequency=4.957e-02	junction_possible_overlap_registers=228	key=CP009273__4476763__-1__CP009273__4477867__1__6____251__251__0__0	max_left=177	max_left_minus=177	max_left_plus=70	max_min_left=56	max_min_left_minus=0	max_min_left_plus=56	max_min_right=37	max_min_right_minus=9	max_min_right_plus=37	max_pos_hash_score=458	max_right=175	max_right_minus=9	max_right_plus=175	neg_log10_pos_hash_p_value=9.2	new_junction_coverage=0.06	new_junction_read_count=7	polymorphism_frequency=4.957e-02	pos_hash_score=6	prediction=polymorphism	reject=COVERAGE_EVENNESS_SKEW,FREQUENCY_CUTOFF	side_1_annotate_key=gene	side_1_continuation=0	side_1_coverage=1.09	side_1_overlap=6	side_1_possible_overlap_registers=234	side_1_read_count=140	side_1_redundant=0	side_2_annotate_key=gene	side_2_continuation=0	side_2_coverage=1.06	side_2_overlap=0	side_2_possible_overlap_registers=228	side_2_read_count=132	side_2_redundant=0	total_non_overlap_reads=6
JC	413	.	CP009273	4487998	1	CP009273	4489329	-1	0	alignment_overlap=0	coverage_minus=13	coverage_plus=13	flanking_left=251	flanking_right=251	frequency=NA	junction_possible_overlap_registers=234	key=CP009273__4487998__1__CP009273__4489329__-1__0____251__251__1__1	max_left=215	max_left_minus=215	max_left_plus=211	max_min_left=122	max_min_left_minus=99	max_min_left_plus=122	max_min_right=109	max_min_right_minus=109	max_min_right_plus=108	max_pos_hash_score=470	max_right=204	max_right_minus=204	max_right_plus=197	neg_log10_pos_hash_p_value=4.7	new_junction_coverage=0.21	new_junction_read_count=27	polymorphism_frequency=NA	pos_hash_score=21	prediction=unknown	reject=COVERAGE_EVENNESS_SKEW	side_1_annotate_key=repeat	side_1_continuation=0	side_1_coverage=NA	side_1_overlap=0	side_1_read_count=NA	side_1_redundant=1	side_2_annotate_key=repeat	side_2_continuation=0	side_2_coverage=NA	side_2_overlap=0	side_2_possible_overlap_registers=NA	side_2_read_count=NA	side_2_redundant=1	total_non_overlap_reads=26
JC	414	.	CP009273	4487999	1	CP009273	4500115	1	0	alignment_overlap=1	coverage_minus=19	coverage_plus=21	flanking_left=251	flanking_right=251	frequency=3.638e-01	junction_possible_overlap_registers=233	key=CP009273__4487998__1__CP009273__4500115__1__1____251__251__1__0	max_left=249	max_left_minus=249	max_left_plus=246	max_min_left=109	max_min_left_minus=98	max_min_left_plus=109	max_min_right=116	max_min_right_minus=116	max_min_right_plus=77	max_pos_hash_score=468	max_right=249	max_right_minus=245	max_right_plus=249	neg_log10_pos_hash_p_value=3.1	new_junction_coverage=0.32	new_junction_read_count=41	polymorphism_frequency=3.638e-01	pos_hash_score=30	prediction=polymorphism	reject=COVERAGE_EVENNESS_SKEW	side_1_annotate_key=repeat	side_1_continuation=0	side_1_coverage=NA	side_1_overlap=0	side_1_read_count=NA	side_1_redundant=1	side_2_annotate_key=gene	side_2_continuation=0	side_2_coverage=0.56	side_2_overlap=1	side_2_possible_overlap_registers=234	side_2_read_count=72	side_2_redundant=0	total_non_overlap_reads=40
JC	415	.	CP009273	4489328	-1	CP009273	4500120	-1	0	alignment_overlap=0	coverage_minus=28	coverage_plus=39	flanking_left=251	flanking_right=251	frequency=4.694e-01	junction_possible_overlap_registers=234	key=CP009273__4489328__-1__CP009273__4500120__-1__0____251__251__1__0	max_left=226	max_left_minus=226	max_left_plus=224	max_min_left=119	max_min_left_minus=118	max_min_left_plus=119	max_min_right=115	max_min_right_minus=72	max_min_right_plus=115	max_pos_hash_score=470	max_right=249	max_right_minus=249	max_right_plus=247	neg_log10_pos_hash_p_value=1.3	new_junction_coverage=0.54	new_junction_read_count=69	polymorphism_frequency=4.694e-01	pos_hash_score=49	prediction=polymorphism	side_1_annotate_key=repeat	side_1_continuation=0	side_1_coverage=NA	side_1_overlap=0	side_1_read_count=NA	side_1_redundant=1	side_2_annotate_key=gene	side_2_continuation=0	side_2_coverage=0.61	side_2_overlap=0	side_2_possible_overlap_registers=234	side_2_read_count=78	side_2_redundant=0	total_non_overlap_reads=67
JC	416	.	CP009273	4491776	-1	CP009273	4492477	1	0	alignment_overlap=10	coverage_minus=2	coverage_plus=4	flanking_left=251	flanking_right=251	frequency=5.764e-02	junction_possible_overlap_registers=224	key=CP009273__4491776__-1__CP009273__4492467__1__10____251__251__0__0	max_left=216	max_left_minus=216	max_left_plus=74	max_min_left=24	max_min_left_minus=0	max_min_left_plus=24	max_min_right=71	max_min_right_minus=71	max_min_right_plus=71	max_pos_hash_score=450	max_right=71	max_right_minus=71	max_right_plus=71	neg_log10_pos_hash_p_value=9.6	new_junction_coverage=0.06	new_junction_read_count=7	polymorphism_frequency=5.764e-02	pos_hash_score=5	prediction=polymorphism	reject=COVERAGE_EVENNESS_SKEW,FREQUENCY_CUTOFF	side_1_annotate_key=gene	side_1_continuation=0	side_1_coverage=0.94	side_1_overlap=10	side_1_possible_overlap_registers=234	side_1_read_count=120	side_1_redundant=0	side_2_annotate_key=gene	side_2_continuation=0	side_2_coverage=0.93	side_2_overlap=0	side_2_possible_overlap_registers=224	side_2_read_count=114	side_2_redundant=0	total_non_overlap_reads=6
JC	417	.	CP009273	4512501	-1	CP009273	4513441	1	0	alignment_overlap=10	coverage_minus=2	coverage_plus=1	flanking_left=251	flanking_right=251	frequency=3.777e-02	junction_possible_overlap_registers=224	key=CP009273__4512501__-1__CP009273__4513431__1__10____251__251__0__0	max_left=152	max_left_minus=152	max_left_plus=108	max_min_left=108	max_min_left_minus=0	max_min_left_plus=108	max_min_right=92	max_min_right_minus=92	max_min_right_plus=0	max_pos_hash_score=450	max_right=133	max_right_minus=92	max_right_plus=133	neg_log10_pos_hash_p_value=10.8	new_junction_coverage=0.03	new_junction_read_count=4	polymorphism_frequency=3.777e-02	pos_hash_score=3	prediction=polymorphism	reject=COVERAGE_EVENNESS_SKEW,FREQUENCY_CUTOFF	side_1_annotate_key=gene	side_1_continuation=0	side_1_coverage=0.95	side_1_overlap=10	side_1_possible_overlap_registers=234	side_1_read_count=121	side_1_redundant=0	side_2_annotate_key=gene	side_2_continuation=0	side_2_coverage=0.72	side_2_overlap=0	side_2_possible_overlap_registers=224	side_2_read_count=88	side_2_redundant=0	total_non_overlap_reads=3
JC	418	.	CP009273	4527455	-1	CP009273	4527461	-1	0	alignment_overlap=9	coverage_minus=2	coverage_plus=2	flanking_left=251	flanking_right=251	frequency=3.383e-02	junction_possible_overlap_registers=225	key=CP009273__4527455__-1__CP009273__4527470__-1__9____251__251__0__0	max_left=234	max_left_minus=51	max_left_plus=234	max_min_left=51	max_min_left_minus=51	max_min_left_plus=51	max_min_right=8	max_min_right_minus=0	max_min_right_plus=8	max_pos_hash_score=452	max_right=172	max_right_minus=170	max_right_plus=172	neg_log10_pos_hash_p_value=10.2	new_junction_coverage=0.03	new_junction_read_count=4	polymorphism_frequency=3.383e-02	pos_hash_score=4	prediction=polymorphism	reject=COVERAGE_EVENNESS_SKEW,FREQUENCY_CUTOFF	side_1_annotate_key=gene	side_1_continuation=0	side_1_coverage=0.92	side_1_overlap=9	side_1_possible_overlap_registers=234	side_1_read_count=118	side_1_redundant=0	side_2_annotate_key=gene	side_2_continuation=0	side_2_coverage=0.93	side_2_overlap=0	side_2_possible_overlap_registers=225	side_2_read_count=115	side_2_redundant=0	total_non_overlap_reads=4
JC	419	.	CP009273	4531906	-1	CP009273	4533079	1	0	alignment_overlap=10	coverage_minus=2	coverage_plus=2	flanking_left=251	flanking_right=251	frequency=2.435e-02	junction_possible_overlap_registers=224	key=CP009273__4531906__-1__CP009273__4533069__1__10____251__251__0__0	max_left=92	max_left_minus=92	max_left_plus=41	max_min_left=41	max_min_left_minus=41	max_min_left_plus=41	max_min_right=24	max_min_right_minus=10	max_min_right_plus=24	max_pos_hash_score=450	max_right=43	max_right_minus=43	max_right_plus=43	neg_log10_pos_hash_p_value=10.2	new_junction_coverage=0.03	new_junction_read_count=4	polymorphism_frequency=2.435e-02	pos_hash_score=4	prediction=polymorphism	reject=COVERAGE_EVENNESS_SKEW,FREQUENCY_CUTOFF	side_1_annotate_key=gene	side_1_continuation=0	side_1_coverage=1.56	side_1_overlap=10	side_1_possible_overlap_registers=234	side_1_read_count=199	side_1_redundant=0	side_2_annotate_key=gene	side_2_continuation=0	side_2_coverage=1.06	side_2_overlap=0	side_2_possible_overlap_registers=224	side_2_read_count=130	side_2_redundant=0	total_non_overlap_reads=4
JC	420	.	CP009273	4532499	1	CP009273	4532813	1	0	alignment_overlap=9	coverage_minus=2	coverage_plus=3	flanking_left=251	flanking_right=251	frequency=3.462e-02	junction_possible_overlap_registers=225	key=CP009273__4532499__1__CP009273__4532804__1__9____251__251__0__0	max_left=172	max_left_minus=170	max_left_plus=172	max_min_left=96	max_min_left_minus=96	max_min_left_plus=0	max_min_right=116	max_min_right_minus=72	max_min_right_plus=116	max_pos_hash_score=452	max_right=146	max_right_minus=146	max_right_plus=116	neg_log10_pos_hash_p_value=10.2	new_junction_coverage=0.04	new_junction_read_count=5	polymorphism_frequency=3.462e-02	pos_hash_score=4	prediction=polymorphism	reject=COVERAGE_EVENNESS_SKEW,FREQUENCY_CUTOFF	side_1_annotate_key=gene	side_1_continuation=0	side_1_coverage=1.25	side_1_overlap=9	side_1_possible_overlap_registers=234	side_1_read_count=160	side_1_redundant=0	side_2_annotate_key=gene	side_2_continuation=0	side_2_coverage=1.02	side_2_overlap=0	side_2_possible_overlap_registers=225	side_2_read_count=125	side_2_redundant=0	total_non_overlap_reads=5
JC	421	.	CP009273	4532507	-1	CP009273	4532803	-1	0	alignment_overlap=9	coverage_minus=5	coverage_plus=2	flanking_left=251	flanking_right=251	frequency=4.977e-02	junction_possible_overlap_registers=225	key=CP009273__4532507__-1__CP009273__4532812__-1__9____251__251__0__0	max_left=222	max_left_minus=185	max_left_plus=222	max_min_left=104	max_min_left_minus=104	max_min_left_plus=71	max_min_right=101	max_min_right_minus=101	max_min_right_plus=19	max_pos_hash_score=452	max_right=171	max_right_minus=138	max_right_plus=171	neg_log10_pos_hash_p_value=9.6	new_junction_coverage=0.06	new_junction_read_count=7	polymorphism_frequency=4.977e-02	pos_hash_score=5	prediction=polymorphism	reject=COVERAGE_EVENNESS_SKEW,FREQUENCY_CUTOFF	side_1_annotate_key=gene	side_1_continuation=0	side_1_coverage=1.16	side_1_overlap=9	side_1_possible_overlap_registers=234	side_1_read_count=148	side_1_redundant=0	side_2_annotate_key=gene	side_2_continuation=0	side_2_coverage=1.02	side_2_overlap=0	side_2_possible_overlap_registers=225	side_2_read_count=125	side_2_redundant=0	total_non_overlap_reads=7
JC	422	.	CP009273	4550292	-1	CP009273	4551391	1	0	alignment_overlap=9	coverage_minus=2	coverage_plus=2	flanking_left=251	flanking_right=251	frequency=3.587e-02	junction_possible_overlap_registers=225	key=CP009273__4550292__-1__CP009273__4551382__1__9____251__251__0__0	max_left=154	max_left_minus=154	max_left_plus=85	max_min_left=85	max_min_left_minus=0	max_min_left_plus=85	max_min_right=24	max_min_right_minus=24	max_min_right_plus=0	max_pos_hash_score=452	max_right=175	max_right_minus=24	max_right_plus=175	neg_log10_pos_hash_p_value=10.2	new_junction_coverage=0.03	new_junction_read_count=4	polymorphism_frequency=3.587e-02	pos_hash_score=4	prediction=polymorphism	reject=COVERAGE_EVENNESS_SKEW,FREQUENCY_CUTOFF	side_1_annotate_key=gene	side_1_continuation=0	side_1_coverage=0.81	side_1_overlap=9	side_1_possible_overlap_registers=234	side_1_read_count=104	side_1_redundant=0	side_2_annotate_key=gene	side_2_continuation=0	side_2_coverage=0.93	side_2_overlap=0	side_2_possible_overlap_registers=225	side_2_read_count=115	side_2_redundant=0	total_non_overlap_reads=4
JC	423	.	CP009273	4572774	-1	CP009273	4573755	1	0	alignment_overlap=9	coverage_minus=4	coverage_plus=2	flanking_left=251	flanking_right=251	frequency=4.913e-02	junction_possible_overlap_registers=225	key=CP009273__4572774__-1__CP009273__4573746__1__9____251__251__0__0	max_left=184	max_left_minus=184	max_left_plus=38	max_min_left=38	max_min_left_minus=0	max_min_left_plus=38	max_min_right=111	max_min_right_minus=111	max_min_right_plus=0	max_pos_hash_score=452	max_right=212	max_right_minus=111	max_right_plus=212	neg_log10_pos_hash_p_value=9.1	new_junction_coverage=0.05	new_junction_read_count=6	polymorphism_frequency=4.913e-02	pos_hash_score=6	prediction=polymorphism	reject=COVERAGE_EVENNESS_SKEW,FREQUENCY_CUTOFF	side_1_annotate_key=gene	side_1_continuation=0	side_1_coverage=0.97	side_1_overlap=9	side_1_possible_overlap_registers=234	side_1_read_count=124	side_1_redundant=0	side_2_annotate_key=gene	side_2_continuation=0	side_2_coverage=0.92	side_2_overlap=0	side_2_possible_overlap_registers=225	side_2_read_count=113	side_2_redundant=0	total_non_overlap_reads=6
JC	424	.	CP009273	4582385	-1	CP009273	4582983	1	0	alignment_overlap=11	coverage_minus=3	coverage_plus=1	flanking_left=251	flanking_right=251	frequency=6.159e-02	junction_possible_overlap_registers=223	key=CP009273__4582385__-1__CP009273__4582972__1__11____251__251__0__0	max_left=168	max_left_minus=168	max_left_plus=22	max_min_left=0	max_min_left_minus=0	max_min_left_plus=0	max_min_right=66	max_min_right_minus=66	max_min_right_plus=6	max_pos_hash_score=448	max_right=66	max_right_minus=66	max_right_plus=6	neg_log10_pos_hash_p_value=10.1	new_junction_coverage=0.05	new_junction_read_count=6	polymorphism_frequency=6.159e-02	pos_hash_score=4	prediction=polymorphism	reject=COVERAGE_EVENNESS_SKEW,FREQUENCY_CUTOFF	side_1_annotate_key=gene	side_1_continuation=0	side_1_coverage=1.02	side_1_overlap=11	side_1_possible_overlap_registers=234	side_1_read_count=131	side_1_redundant=0	side_2_annotate_key=gene	side_2_continuation=0	side_2_coverage=0.48	side_2_overlap=0	side_2_possible_overlap_registers=223	side_2_read_count=58	side_2_redundant=0	total_non_overlap_reads=4
JC	425	.	CP009273	4606033	-1	CP009273	4607692	1	0	alignment_overlap=8	coverage_minus=2	coverage_plus=1	flanking_left=251	flanking_right=251	frequency=2.384e-02	junction_possible_overlap_registers=226	key=CP009273__4606033__-1__CP009273__4607684__1__8____251__251__0__0	max_left=168	max_left_minus=168	max_left_plus=165	max_min_left=0	max_min_left_minus=0	max_min_left_plus=0	max_min_right=78	max_min_right_minus=75	max_min_right_plus=78	max_pos_hash_score=454	max_right=78	max_right_minus=75	max_right_plus=78	neg_log10_pos_hash_p_value=10.9	new_junction_coverage=0.02	new_junction_read_count=3	polymorphism_frequency=2.384e-02	pos_hash_score=3	prediction=polymorphism	reject=COVERAGE_EVENNESS_SKEW,FREQUENCY_CUTOFF	side_1_annotate_key=gene	side_1_continuation=0	side_1_coverage=0.98	side_1_overlap=8	side_1_possible_overlap_registers=234	side_1_read_count=125	side_1_redundant=0	side_2_annotate_key=gene	side_2_continuation=0	side_2_coverage=1.01	side_2_overlap=0	side_2_possible_overlap_registers=226	side_2_read_count=125	side_2_redundant=0	total_non_overlap_reads=3
JC	426	.	CP009273	4607168	-1	CP009273	4608362	1	0	alignment_overlap=10	coverage_minus=1	coverage_plus=3	flanking_left=251	flanking_right=251	frequency=3.975e-02	junction_possible_overlap_registers=224	key=CP009273__4607168__-1__CP009273__4608352__1__10____251__251__0__0	max_left=175	max_left_minus=152	max_left_plus=175	max_min_left=28	max_min_left_minus=0	max_min_left_plus=28	max_min_right=106	max_min_right_minus=89	max_min_right_plus=106	max_pos_hash_score=450	max_right=106	max_right_minus=89	max_right_plus=106	neg_log10_pos_hash_p_value=10.2	new_junction_coverage=0.04	new_junction_read_count=5	polymorphism_frequency=3.975e-02	pos_hash_score=4	prediction=polymorphism	reject=COVERAGE_EVENNESS_SKEW,FREQUENCY_CUTOFF	side_1_annotate_key=gene	side_1_continuation=0	side_1_coverage=1.17	side_1_overlap=10	side_1_possible_overlap_registers=234	side_1_read_count=150	side_1_redundant=0	side_2_annotate_key=gene	side_2_continuation=0	side_2_coverage=0.80	side_2_overlap=0	side_2_possible_overlap_registers=224	side_2_read_count=98	side_2_redundant=0	total_non_overlap_reads=4
JC	427	.	CP009273	4611841	-1	CP009273	4612514	1	0	alignment_overlap=10	coverage_minus=3	coverage_plus=2	flanking_left=251	flanking_right=251	frequency=4.249e-02	junction_possible_overlap_registers=224	key=CP009273__4611841__-1__CP009273__4612504__1__10____251__251__0__0	max_left=228	max_left_minus=228	max_left_plus=81	max_min_left=0	max_min_left_minus=0	max_min_left_plus=0	max_min_right=120	max_min_right_minus=120	max_min_right_plus=39	max_pos_hash_score=450	max_right=120	max_right_minus=120	max_right_plus=39	neg_log10_pos_hash_p_value=9.6	new_junction_coverage=0.04	new_junction_read_count=5	polymorphism_frequency=4.249e-02	pos_hash_score=5	prediction=polymorphism	reject=COVERAGE_EVENNESS_SKEW,FREQUENCY_CUTOFF	side_1_annotate_key=gene	side_1_continuation=0	side_1_coverage=0.85	side_1_overlap=10	side_1_possible_overlap_registers=234	side_1_read_count=109	side_1_redundant=0	side_2_annotate_key=gene	side_2_continuation=0	side_2_coverage=0.99	side_2_overlap=0	side_2_possible_overlap_registers=224	side_2_read_count=121	side_2_redundant=0	total_non_overlap_reads=5
UN	428	.	CP009273	15619	16497
UN	429	.	CP009273	16499	16499
UN	430	.	CP009273	20035	20323
UN	431	.	CP009273	220454	221028
UN	432	.	CP009273	221598	221837
UN	433	.	CP009273	221843	221843
UN	434	.	CP009273	223711	224925
UN	435	.	CP009273	224932	224932
UN	436	.	CP009273	266491	266764
UN	437	.	CP009273	269908	270646
UN	438	.	CP009273	275105	275401
UN	439	.	CP009273	286584	286874
UN	440	.	CP009273	311176	311949
UN	441	.	CP009273	366232	366998
UN	442	.	CP009273	376953	377821
UN	443	.	CP009273	377824	377824
UN	444	.	CP009273	387389	388186
UN	445	.	CP009273	521571	521571
UN	446	.	CP009273	521575	521943
UN	447	.	CP009273	521952	521952
UN	448	.	CP009273	562462	563267
UN	449	.	CP009273	570286	571008
UN	450	.	CP009273	603695	604573
UN	451	.	CP009273	683536	684274
UN	452	.	CP009273	684280	684280
UN	453	.	CP009273	1089925	1090740
UN	454	.	CP009273	1390539	1391259
UN	455	.	CP009273	1391262	1391264
UN	456	.	CP009273	1426776	1428821
UN	457	.	CP009273	1428831	1428831
UN	458	.	CP009273	1462404	1463266
UN	459	.	CP009273	1463792	1464548
UN	460	.	CP009273	1522814	1523200
UN	461	.	CP009273	1565350	1565417
UN	462	.	CP009273	1628595	1628668
UN	463	.	CP009273	1645330	1645574
UN	464	.	CP009273	2059894	2060543
UN	465	.	CP009273	2062645	2063537
UN	466	.	CP009273	2095472	2096188
UN	467	.	CP009273	2163881	2164671
UN	468	.	CP009273	2164673	2164675
UN	469	.	CP009273	2282637	2283348
UN	470	.	CP009273	2507989	2508862
UN	471	.	CP009273	2719655	2722368
UN	472	.	CP009273	2723164	2724078
UN	473	.	CP009273	2850455	2852993
UN	474	.	CP009273	2852995	2852995
UN	475	.	CP009273	2989960	2990819
UN	476	.	CP009273	2990822	2990822
UN	477	.	CP009273	3123734	3124468
UN	478	.	CP009273	3179700	3180545
UN	479	.	CP009273	3359146	3359876
UN	480	.	CP009273	3417254	3417773
UN	481	.	CP009273	3418230	3419984
UN	482	.	CP009273	3420401	3421687
UN	483	.	CP009273	3463755	3463857
UN	484	.	CP009273	3463859	3463859
UN	485	.	CP009273	3577028	3577324
UN	486	.	CP009273	3612841	3612841
UN	487	.	CP009273	3612861	3612861
UN	488	.	CP009273	3612865	3612866
UN	489	.	CP009273	3612869	3614217
UN	490	.	CP009273	3614670	3615419
UN	491	.	CP009273	3645611	3645611
UN	492	.	CP009273	3645613	3646359
UN	493	.	CP009273	3659966	3660107
UN	494	.	CP009273	3755858	3757208
UN	495	.	CP009273	3757673	3758408
UN	496	.	CP009273	3935624	3935624
UN	497	.	CP009273	3935629	3936530
UN	498	.	CP009273	3937658	3937658
UN	499	.	CP009273	3937661	3938691
UN	500	.	CP009273	4028765	4028850
UN	501	.	CP009273	4029330	4030218
UN	502	.	CP009273	4031421	4031805
UN	503	.	CP009273	4032325	4032505
UN	504	.	CP009273	4032997	4033728
UN	505	.	CP009273	4033730	4033730
UN	506	.	CP009273	4156470	4156560
UN	507	.	CP009273	4156563	4156565
UN	508	.	CP009273	4156567	4156569
UN	509	.	CP009273	4156571	4156572
UN	510	.	CP009273	4156578	4156578
UN	511	.	CP009273	4156580	4156580
UN	512	.	CP009273	4156593	4156593
UN	513	.	CP009273	4156604	4156604
UN	514	.	CP009273	4156608	4156609
UN	515	.	CP009273	4156612	4156612
UN	516	.	CP009273	4156614	4156614
UN	517	.	CP009273	4156618	4156618
UN	518	.	CP009273	4156629	4156629
UN	519	.	CP009273	4156638	4156638
UN	520	.	CP009273	4156649	4156649
UN	521	.	CP009273	4156651	4156651
UN	522	.	CP009273	4156666	4156666
UN	523	.	CP009273	4156668	4156668
UN	524	.	CP009273	4156674	4156674
UN	525	.	CP009273	4156676	4156676
UN	526	.	CP009273	4156684	4156684
UN	527	.	CP009273	4156687	4156687
UN	528	.	CP009273	4156695	4156695
UN	529	.	CP009273	4156705	4156705
UN	530	.	CP009273	4156715	4156715
UN	531	.	CP009273	4156719	4156721
UN	532	.	CP009273	4156725	4156726
UN	533	.	CP009273	4156729	4156729
UN	534	.	CP009273	4156739	4156739
UN	535	.	CP009273	4156748	4156748
UN	536	.	CP009273	4156752	4156752
UN	537	.	CP009273	4156754	4156754
UN	538	.	CP009273	4156761	4156761
UN	539	.	CP009273	4156765	4156765
UN	540	.	CP009273	4156767	4156767
UN	541	.	CP009273	4156782	4156782
UN	542	.	CP009273	4156786	4156786
UN	543	.	CP009273	4156792	4157924
UN	544	.	CP009273	4158740	4161355
UN	545	.	CP009273	4166703	4166817
UN	546	.	CP009273	4198271	4199439
UN	547	.	CP009273	4199442	4199442
UN	548	.	CP009273	4200178	4202819
UN	549	.	CP009273	4488243	4489097
UN	550	.	CP009273	4497505	4498264
UN	551	.	CP009273	4498266	4498266
