# Supplementary material for: Mutators can drive the evolution of multi-resistance to antibiotics
Source: PLoS Genet. 2023 Jun 13;19(6):e1010791. doi: 10.1371/journal.pgen.1010791 (PMC10292718; doi:10.1371/journal.pgen.1010791)
Supplement: S2 File — (ZIP) [file pgen.1010791.s005.zip › 058833_lowG3190J5.gd]

#=GENOME_DIFF	1.0
#=CREATED	17:17:26 06 May 2022
#=PROGRAM	breseq 0.36.1 
#=COMMAND	/mnt/fls01-home01/mqbssdgg/breseq-0.36.1-Linux-x86_64/bin/breseq -r BW25113-fixed.gb -o 058833_lowG3190J5 058833_lowG3190J5_1_trimmed.fastq.gz 058833_lowG3190J5_2_trimmed.fastq.gz 058833_lowG3190J5_U1_trimmed.fastq.gz 058833_lowG3190J5_U2_trimmed.fastq.gz
#=REFSEQ	BW25113-fixed.gb
#=READSEQ	058833_lowG3190J5_1_trimmed.fastq.gz
#=READSEQ	058833_lowG3190J5_2_trimmed.fastq.gz
#=READSEQ	058833_lowG3190J5_U1_trimmed.fastq.gz
#=READSEQ	058833_lowG3190J5_U2_trimmed.fastq.gz
#=CONVERTED-BASES	304757477
#=CONVERTED-READS	1272798
#=INPUT-BASES	304894405
#=INPUT-READS	1273583
#=MAPPED-BASES	302242570
#=MAPPED-READS	1254785
SNP	1	110	CP009273	19617	C
SNP	2	111	CP009273	74792	G
SNP	3	112	CP009273	107258	G
SNP	4	113	CP009273	110883	G
SNP	5	114	CP009273	244229	T
SNP	6	115	CP009273	294804	C
DEL	7	116	CP009273	365821	1	repeat_length=1	repeat_new_copies=5	repeat_ref_copies=6	repeat_seq=G
SNP	8	117	CP009273	374745	G
DEL	9	120,121	CP009273	454638	2	repeat_length=2	repeat_new_copies=3	repeat_ref_copies=4	repeat_seq=CG
SNP	10	122	CP009273	474381	C
SNP	11	123	CP009273	479964	G
SNP	12	124	CP009273	726012	C
SNP	13	126	CP009273	741524	G
SNP	14	127	CP009273	744280	G
SNP	15	128	CP009273	814025	C
INS	16	131	CP009273	993595	A	repeat_length=1	repeat_new_copies=7	repeat_ref_copies=6	repeat_seq=A
SNP	17	132	CP009273	1005418	C
SNP	18	134	CP009273	1093562	C
SNP	19	135	CP009273	1136607	C
SNP	20	136	CP009273	1155358	T
SNP	21	137	CP009273	1159257	A
SNP	22	138	CP009273	1206224	G
DEL	23	139	CP009273	1231157	1	repeat_length=1	repeat_new_copies=5	repeat_ref_copies=6	repeat_seq=T
SNP	24	141	CP009273	1264993	G
SNP	25	147	CP009273	1291388	G
SNP	26	148	CP009273	1297261	G
INS	27	149	CP009273	1347897	C	repeat_length=1	repeat_new_copies=6	repeat_ref_copies=5	repeat_seq=C
SNP	28	150	CP009273	1350030	G
SNP	29	151	CP009273	1364451	C
SNP	30	152	CP009273	1365457	G
SNP	31	153	CP009273	1371451	G
SNP	32	163	CP009273	1477894	G
SNP	33	164	CP009273	1491304	C
SNP	34	165	CP009273	1522554	A
INS	35	166	CP009273	1549943	T	repeat_length=1	repeat_new_copies=7	repeat_ref_copies=6	repeat_seq=T
SNP	36	167	CP009273	1600261	C
SNP	37	168	CP009273	1655728	G
SNP	38	169	CP009273	1659087	C
SNP	39	170	CP009273	1697966	C
SNP	40	171	CP009273	1722665	C
SNP	41	173	CP009273	1787268	T
SNP	42	174	CP009273	1814935	C
SNP	43	175	CP009273	1832302	A
DEL	44	176	CP009273	1869313	1	repeat_length=1	repeat_new_copies=5	repeat_ref_copies=6	repeat_seq=C
SNP	45	177	CP009273	1916481	C
SNP	46	178	CP009273	1985889	A
INS	47	179	CP009273	2080768	G	repeat_length=1	repeat_new_copies=8	repeat_ref_copies=7	repeat_seq=G
SNP	48	180	CP009273	2101123	C
SNP	49	181	CP009273	2156938	G
SNP	50	182	CP009273	2175089	T
SNP	51	183	CP009273	2180504	G
INS	52	184	CP009273	2181522	C	repeat_length=1	repeat_new_copies=7	repeat_ref_copies=6	repeat_seq=C
SNP	53	185	CP009273	2184955	C
SNP	54	186	CP009273	2213735	G
DEL	55	187	CP009273	2279807	1	repeat_length=1	repeat_new_copies=6	repeat_ref_copies=7	repeat_seq=T
SNP	56	188	CP009273	2311729	G
SNP	57	189	CP009273	2326855	C
SNP	58	190	CP009273	2332677	T
SNP	59	191	CP009273	2343311	A
SNP	60	192	CP009273	2405322	C
SNP	61	193	CP009273	2409960	A
DEL	62	195	CP009273	2520341	1
SNP	63	196	CP009273	2526579	A
SNP	64	197	CP009273	2590129	A
INS	65	198	CP009273	2638176	T	repeat_length=1	repeat_new_copies=7	repeat_ref_copies=6	repeat_seq=T
SNP	66	199	CP009273	2642637	C
SNP	67	200	CP009273	2710352	C
SNP	68	201	CP009273	2719403	C
DEL	69	202	CP009273	2734742	1	repeat_length=1	repeat_new_copies=4	repeat_ref_copies=5	repeat_seq=C
SNP	70	203	CP009273	2804490	A
SNP	71	204	CP009273	2923887	C
SNP	72	205	CP009273	2935174	C
DEL	73	206	CP009273	2975260	1	repeat_length=1	repeat_new_copies=4	repeat_ref_copies=5	repeat_seq=C
SNP	74	207	CP009273	3069967	G
SNP	75	208	CP009273	3116523	C
SNP	76	209	CP009273	3160218	A
SNP	77	210	CP009273	3186377	C
SNP	78	212	CP009273	3254583	C
SNP	79	213	CP009273	3261667	C
SNP	80	214	CP009273	3262136	C
SNP	81	215	CP009273	3264632	G
SNP	82	216	CP009273	3277593	C
SNP	83	217	CP009273	3307546	A
SNP	84	218	CP009273	3369423	T
INS	85	219	CP009273	3396269	C	repeat_length=1	repeat_new_copies=6	repeat_ref_copies=5	repeat_seq=C
SNP	86	220	CP009273	3414561	A
SNP	87	221	CP009273	3415341	C
SNP	88	222	CP009273	3425830	T
SNP	89	223	CP009273	3431860	C
SNP	90	224	CP009273	3443867	C
SNP	91	225	CP009273	3451168	C
DEL	92	226	CP009273	3522998	1	repeat_length=1	repeat_new_copies=5	repeat_ref_copies=6	repeat_seq=A
DEL	93	227	CP009273	3666999	1	repeat_length=1	repeat_new_copies=4	repeat_ref_copies=5	repeat_seq=G
SNP	94	228	CP009273	3697875	C
INS	95	229	CP009273	3784551	T	repeat_length=1	repeat_new_copies=7	repeat_ref_copies=6	repeat_seq=T
SNP	96	230	CP009273	3792357	C
SNP	97	231	CP009273	3914028	G
DEL	98	232	CP009273	3925013	1	repeat_length=1	repeat_new_copies=4	repeat_ref_copies=5	repeat_seq=T
SNP	99	233	CP009273	4052822	T
SNP	100	234	CP009273	4172886	T
SNP	101	235	CP009273	4212858	C
SNP	102	236	CP009273	4260377	C
SNP	103	237	CP009273	4295579	T
SNP	104	238	CP009273	4302254	T
SNP	105	239	CP009273	4326733	T
SNP	106	240	CP009273	4362498	G
INS	107	241	CP009273	4414291	G	repeat_length=1	repeat_new_copies=6	repeat_ref_copies=5	repeat_seq=G
SNP	108	242	CP009273	4549261	G
DEL	109	244	CP009273	4627560	1	repeat_length=1	repeat_new_copies=8	repeat_ref_copies=9	repeat_seq=A
RA	110	.	CP009273	19617	0	T	C	consensus_score=247.5	frequency=1	major_base=C	major_cov=35/34	major_frequency=1.000e+00	minor_base=N	minor_cov=0/0	new_cov=35/34	polymorphism_frequency=1.000e+00	polymorphism_score=NA	prediction=consensus	ref_cov=0/0	total_cov=35/34
RA	111	.	CP009273	74792	0	A	G	consensus_score=299.3	frequency=1	major_base=G	major_cov=27/54	major_frequency=1.000e+00	minor_base=N	minor_cov=0/0	new_cov=27/54	polymorphism_frequency=1.000e+00	polymorphism_score=NA	prediction=consensus	ref_cov=0/0	total_cov=27/54
RA	112	.	CP009273	107258	0	A	G	consensus_score=192.4	frequency=1	major_base=G	major_cov=29/26	major_frequency=1.000e+00	minor_base=N	minor_cov=0/0	new_cov=29/26	polymorphism_frequency=1.000e+00	polymorphism_score=NA	prediction=consensus	ref_cov=0/0	total_cov=29/26
RA	113	.	CP009273	110883	0	A	G	consensus_score=193.9	frequency=1	major_base=G	major_cov=15/38	major_frequency=1.000e+00	minor_base=N	minor_cov=0/0	new_cov=15/38	polymorphism_frequency=1.000e+00	polymorphism_score=NA	prediction=consensus	ref_cov=0/0	total_cov=15/38
RA	114	.	CP009273	244229	0	C	T	consensus_score=191.7	frequency=1	major_base=T	major_cov=16/36	major_frequency=1.000e+00	minor_base=N	minor_cov=0/0	new_cov=16/36	polymorphism_frequency=1.000e+00	polymorphism_score=NA	prediction=consensus	ref_cov=0/0	total_cov=16/36
RA	115	.	CP009273	294804	0	T	C	consensus_score=197.6	frequency=1	major_base=C	major_cov=27/28	major_frequency=1.000e+00	minor_base=N	minor_cov=0/0	new_cov=27/28	polymorphism_frequency=1.000e+00	polymorphism_score=NA	prediction=consensus	ref_cov=0/0	total_cov=27/28
RA	116	.	CP009273	365821	0	G	.	bias_e_value=2180360	bias_p_value=0.47077	consensus_score=283.5	fisher_strand_p_value=0.169739	frequency=1	ks_quality_p_value=1	major_base=.	major_cov=46/15	major_frequency=9.531e-01	minor_base=G	minor_cov=1/2	new_cov=46/15	polymorphism_frequency=9.531e-01	polymorphism_score=6.4	prediction=consensus	ref_cov=1/2	total_cov=47/17
RA	117	.	CP009273	374745	0	A	G	consensus_score=223.0	frequency=1	major_base=G	major_cov=32/27	major_frequency=1.000e+00	minor_base=N	minor_cov=0/0	new_cov=32/27	polymorphism_frequency=1.000e+00	polymorphism_score=NA	prediction=consensus	ref_cov=0/0	total_cov=32/27
RA	118	.	CP009273	375478	1	.	G	bias_e_value=660850	bias_p_value=0.142687	consensus_reject=FREQUENCY_CUTOFF	consensus_score=146.6	fisher_strand_p_value=0.0550514	frequency=7.586e-01	ks_quality_p_value=0.584138	major_base=G	major_cov=44/0	major_frequency=7.586e-01	minor_base=.	minor_cov=12/2	new_cov=44/0	polymorphism_frequency=7.586e-01	polymorphism_score=51.8	prediction=polymorphism	ref_cov=12/2	total_cov=56/2
RA	119	.	CP009273	408363	0	A	G	bias_e_value=3429630	bias_p_value=0.740506	consensus_reject=FREQUENCY_CUTOFF	consensus_score=113.7	fisher_strand_p_value=1	frequency=2.742e-01	ks_quality_p_value=0.372657	major_base=A	major_cov=17/28	major_frequency=7.258e-01	minor_base=G	minor_cov=6/11	new_cov=6/11	polymorphism_frequency=2.742e-01	polymorphism_score=49.5	prediction=polymorphism	ref_cov=17/28	total_cov=23/39
RA	120	.	CP009273	454631	0	G	.	consensus_score=251.2	frequency=1	major_base=.	major_cov=27/26	major_frequency=1.000e+00	minor_base=N	minor_cov=0/0	new_cov=27/26	polymorphism_frequency=1.000e+00	polymorphism_score=NA	prediction=consensus	ref_cov=0/0	total_cov=27/26
RA	121	.	CP009273	454632	0	C	.	bias_e_value=4631470	bias_p_value=1	consensus_score=242.7	fisher_strand_p_value=1	frequency=1	ks_quality_p_value=1	major_base=.	major_cov=26/26	major_frequency=9.811e-01	minor_base=C	minor_cov=1/0	new_cov=26/26	polymorphism_frequency=9.811e-01	polymorphism_score=-2.8	prediction=consensus	ref_cov=1/0	total_cov=27/26
RA	122	.	CP009273	474381	0	T	C	bias_e_value=3920590	bias_p_value=0.846511	consensus_score=290.5	fisher_strand_p_value=0.505063	frequency=1	ks_quality_p_value=0.989796	major_base=C	major_cov=34/44	major_frequency=9.750e-01	minor_base=T	minor_cov=0/2	new_cov=34/44	polymorphism_frequency=9.750e-01	polymorphism_score=-0.9	prediction=consensus	ref_cov=0/2	total_cov=34/46
RA	123	.	CP009273	479964	0	A	G	consensus_score=192.5	frequency=1	major_base=G	major_cov=29/25	major_frequency=1.000e+00	minor_base=N	minor_cov=0/0	new_cov=29/25	polymorphism_frequency=1.000e+00	polymorphism_score=NA	prediction=consensus	ref_cov=0/0	total_cov=29/25
RA	124	.	CP009273	726012	0	T	C	consensus_score=162.9	frequency=1	major_base=C	major_cov=16/31	major_frequency=1.000e+00	minor_base=N	minor_cov=0/0	new_cov=16/31	polymorphism_frequency=1.000e+00	polymorphism_score=NA	prediction=consensus	ref_cov=0/0	total_cov=16/31
RA	125	.	CP009273	732119	0	C	T	bias_e_value=359841	bias_p_value=0.0776947	consensus_reject=FREQUENCY_CUTOFF	consensus_score=87.6	fisher_strand_p_value=0.0149284	frequency=2.391e-01	ks_quality_p_value=1	major_base=C	major_cov=13/22	major_frequency=7.609e-01	minor_base=T	minor_cov=9/2	new_cov=9/2	polymorphism_frequency=2.391e-01	polymorphism_score=23.7	prediction=polymorphism	ref_cov=13/22	total_cov=32/24
RA	126	.	CP009273	741524	0	T	G	consensus_score=173.8	frequency=1	major_base=G	major_cov=22/26	major_frequency=1.000e+00	minor_base=N	minor_cov=0/0	new_cov=22/26	polymorphism_frequency=1.000e+00	polymorphism_score=NA	prediction=consensus	ref_cov=0/0	total_cov=22/26
RA	127	.	CP009273	744280	0	A	G	consensus_score=257.8	frequency=1	major_base=G	major_cov=42/31	major_frequency=1.000e+00	minor_base=N	minor_cov=0/0	new_cov=42/31	polymorphism_frequency=1.000e+00	polymorphism_score=NA	prediction=consensus	ref_cov=0/0	total_cov=42/31
RA	128	.	CP009273	814025	0	T	C	consensus_score=205.8	frequency=1	major_base=C	major_cov=28/28	major_frequency=1.000e+00	minor_base=N	minor_cov=0/0	new_cov=28/28	polymorphism_frequency=1.000e+00	polymorphism_score=NA	prediction=consensus	ref_cov=0/0	total_cov=28/28
RA	129	.	CP009273	863878	1	.	C	bias_e_value=4625750	bias_p_value=0.998765	consensus_reject=FREQUENCY_CUTOFF	consensus_score=35.2	fisher_strand_p_value=1	frequency=3.962e-01	ks_quality_p_value=0.950717	major_base=.	major_cov=21/11	major_frequency=6.038e-01	minor_base=C	minor_cov=14/7	new_cov=14/7	polymorphism_frequency=3.962e-01	polymorphism_score=98.9	prediction=polymorphism	ref_cov=21/11	total_cov=35/18
RA	130	.	CP009273	971370	0	T	C	bias_e_value=2357620	bias_p_value=0.509044	consensus_reject=FREQUENCY_CUTOFF	consensus_score=36.6	fisher_strand_p_value=0.380155	frequency=3.958e-01	ks_quality_p_value=0.505367	major_base=T	major_cov=11/18	major_frequency=6.042e-01	minor_base=C	minor_cov=10/9	new_cov=10/9	polymorphism_frequency=3.958e-01	polymorphism_score=59.6	prediction=polymorphism	ref_cov=11/18	total_cov=21/27
RA	131	.	CP009273	993595	1	.	A	consensus_score=282.5	frequency=1	major_base=A	major_cov=38/35	major_frequency=1.000e+00	minor_base=N	minor_cov=0/0	new_cov=38/35	polymorphism_frequency=1.000e+00	polymorphism_score=NA	prediction=consensus	ref_cov=0/0	total_cov=38/35
RA	132	.	CP009273	1005418	0	T	C	consensus_score=248.1	frequency=1	major_base=C	major_cov=26/42	major_frequency=1.000e+00	minor_base=N	minor_cov=0/0	new_cov=26/42	polymorphism_frequency=1.000e+00	polymorphism_score=NA	prediction=consensus	ref_cov=0/0	total_cov=26/42
RA	133	.	CP009273	1092574	0	C	A	bias_e_value=4157340	bias_p_value=0.897628	consensus_reject=FREQUENCY_CUTOFF	consensus_score=15.0	fisher_strand_p_value=0.647128	frequency=3.750e-01	ks_quality_p_value=0.901075	major_base=C	major_cov=3/17	major_frequency=6.250e-01	minor_base=A	minor_cov=3/9	new_cov=3/9	polymorphism_frequency=3.750e-01	polymorphism_score=32.4	prediction=polymorphism	ref_cov=3/17	total_cov=6/26
RA	134	.	CP009273	1093562	0	T	C	bias_e_value=1880370	bias_p_value=0.405998	consensus_score=298.2	fisher_strand_p_value=0.137931	frequency=1	ks_quality_p_value=0.981152	major_base=C	major_cov=55/31	major_frequency=9.773e-01	minor_base=T	minor_cov=0/2	new_cov=55/31	polymorphism_frequency=9.773e-01	polymorphism_score=-1.5	prediction=consensus	ref_cov=0/2	total_cov=55/33
RA	135	.	CP009273	1136607	0	T	C	consensus_score=178.8	frequency=1	major_base=C	major_cov=19/31	major_frequency=1.000e+00	minor_base=N	minor_cov=0/0	new_cov=19/31	polymorphism_frequency=1.000e+00	polymorphism_score=NA	prediction=consensus	ref_cov=0/0	total_cov=19/31
RA	136	.	CP009273	1155358	0	C	T	bias_e_value=4631470	bias_p_value=1	consensus_score=300.1	fisher_strand_p_value=1	frequency=1	ks_quality_p_value=1	major_base=T	major_cov=48/27	major_frequency=9.868e-01	minor_base=G	minor_cov=1/0	new_cov=48/27	polymorphism_frequency=9.868e-01	polymorphism_score=NA	prediction=consensus	ref_cov=0/0	total_cov=49/27
RA	137	.	CP009273	1159257	0	G	A	consensus_score=236.6	frequency=1	major_base=A	major_cov=41/21	major_frequency=1.000e+00	minor_base=N	minor_cov=0/0	new_cov=41/21	polymorphism_frequency=1.000e+00	polymorphism_score=NA	prediction=consensus	ref_cov=0/0	total_cov=41/21
RA	138	.	CP009273	1206224	0	A	G	bias_e_value=4495040	bias_p_value=0.970544	consensus_score=206.8	fisher_strand_p_value=0.767312	frequency=1	ks_quality_p_value=1	major_base=G	major_cov=37/29	major_frequency=8.250e-01	minor_base=A	minor_cov=9/5	new_cov=37/29	polymorphism_frequency=8.250e-01	polymorphism_score=37.3	prediction=consensus	ref_cov=9/5	total_cov=46/34
RA	139	.	CP009273	1231157	0	T	.	bias_e_value=3482140	bias_p_value=0.751843	consensus_score=236.2	fisher_strand_p_value=0.384615	frequency=1	ks_quality_p_value=0.999246	major_base=.	major_cov=32/19	major_frequency=9.808e-01	minor_base=T	minor_cov=0/1	new_cov=32/19	polymorphism_frequency=9.808e-01	polymorphism_score=-2.0	prediction=consensus	ref_cov=0/1	total_cov=32/20
RA	140	.	CP009273	1264647	0	T	C	bias_e_value=4631470	bias_p_value=1	consensus_reject=FREQUENCY_CUTOFF	consensus_score=61.0	fisher_strand_p_value=1	frequency=2.143e-01	ks_quality_p_value=1	major_base=T	major_cov=11/11	major_frequency=7.857e-01	minor_base=C	minor_cov=3/3	new_cov=3/3	polymorphism_frequency=2.143e-01	polymorphism_score=10.1	prediction=polymorphism	ref_cov=11/11	total_cov=17/14
RA	141	.	CP009273	1264993	0	A	G	bias_e_value=4570710	bias_p_value=0.986882	consensus_score=88.7	fisher_strand_p_value=1	frequency=1	ks_quality_p_value=0.84246	major_base=G	major_cov=15/13	major_frequency=9.333e-01	minor_base=A	minor_cov=1/1	new_cov=15/13	polymorphism_frequency=9.333e-01	polymorphism_score=0.1	prediction=consensus	ref_cov=1/1	total_cov=17/15
RA	142	.	CP009273	1265241	0	G	A	bias_e_value=1561010	bias_p_value=0.337043	consensus_reject=FREQUENCY_CUTOFF	consensus_score=35.8	fisher_strand_p_value=0.103432	frequency=3.462e-01	ks_quality_p_value=0.995485	major_base=G	major_cov=5/12	major_frequency=6.538e-01	minor_base=A	minor_cov=6/3	new_cov=6/3	polymorphism_frequency=3.462e-01	polymorphism_score=25.5	prediction=polymorphism	ref_cov=5/12	total_cov=13/16
RA	143	.	CP009273	1265353	0	T	G	bias_e_value=3839860	bias_p_value=0.82908	consensus_reject=FREQUENCY_CUTOFF	consensus_score=61.5	fisher_strand_p_value=0.475634	frequency=2.895e-01	ks_quality_p_value=1	major_base=T	major_cov=15/12	major_frequency=7.105e-01	minor_base=G	minor_cov=4/7	new_cov=4/7	polymorphism_frequency=2.895e-01	polymorphism_score=21.0	prediction=polymorphism	ref_cov=15/12	total_cov=19/19
RA	144	.	CP009273	1265875	0	T	C	bias_e_value=737414	bias_p_value=0.159218	consensus_reject=FREQUENCY_CUTOFF	consensus_score=99.1	fisher_strand_p_value=0.0370713	frequency=2.727e-01	ks_quality_p_value=1	major_base=T	major_cov=19/21	major_frequency=7.273e-01	minor_base=C	minor_cov=12/3	new_cov=12/3	polymorphism_frequency=2.727e-01	polymorphism_score=41.6	prediction=polymorphism	ref_cov=19/21	total_cov=35/25
RA	145	.	CP009273	1266001	0	G	T	bias_e_value=3920710	bias_p_value=0.846536	consensus_reject=FREQUENCY_CUTOFF	consensus_score=114.3	fisher_strand_p_value=0.499946	frequency=3.011e-01	ks_quality_p_value=1	major_base=G	major_cov=36/29	major_frequency=6.989e-01	minor_base=T	minor_cov=13/15	new_cov=13/15	polymorphism_frequency=3.011e-01	polymorphism_score=66.8	prediction=polymorphism	ref_cov=36/29	total_cov=49/44
RA	146	.	CP009273	1282249	0	A	G	bias_e_value=2457170	bias_p_value=0.530539	consensus_reject=FREQUENCY_CUTOFF	consensus_score=72.2	fisher_strand_p_value=0.205421	frequency=2.424e-01	ks_quality_p_value=1	major_base=A	major_cov=6/19	major_frequency=7.576e-01	minor_base=G	minor_cov=4/4	new_cov=4/4	polymorphism_frequency=2.424e-01	polymorphism_score=15.3	prediction=polymorphism	ref_cov=6/19	total_cov=11/24
RA	147	.	CP009273	1291388	0	A	G	consensus_score=307.2	frequency=1	major_base=G	major_cov=26/60	major_frequency=1.000e+00	minor_base=N	minor_cov=0/0	new_cov=26/60	polymorphism_frequency=1.000e+00	polymorphism_score=NA	prediction=consensus	ref_cov=0/0	total_cov=26/60
RA	148	.	CP009273	1297261	0	A	G	consensus_score=388.2	frequency=1	major_base=G	major_cov=69/36	major_frequency=1.000e+00	minor_base=N	minor_cov=0/0	new_cov=69/36	polymorphism_frequency=1.000e+00	polymorphism_score=NA	prediction=consensus	ref_cov=0/0	total_cov=69/36
RA	149	.	CP009273	1347897	1	.	C	consensus_score=271.5	frequency=1	major_base=C	major_cov=33/40	major_frequency=1.000e+00	minor_base=N	minor_cov=0/0	new_cov=33/40	polymorphism_frequency=1.000e+00	polymorphism_score=NA	prediction=consensus	ref_cov=0/0	total_cov=33/40
RA	150	.	CP009273	1350030	0	A	G	consensus_score=133.4	frequency=1	major_base=G	major_cov=22/16	major_frequency=1.000e+00	minor_base=N	minor_cov=0/0	new_cov=22/16	polymorphism_frequency=1.000e+00	polymorphism_score=NA	prediction=consensus	ref_cov=0/0	total_cov=22/16
RA	151	.	CP009273	1364451	0	A	C	consensus_score=233.4	frequency=1	major_base=C	major_cov=30/32	major_frequency=1.000e+00	minor_base=N	minor_cov=0/0	new_cov=30/32	polymorphism_frequency=1.000e+00	polymorphism_score=NA	prediction=consensus	ref_cov=0/0	total_cov=30/32
RA	152	.	CP009273	1365457	0	A	G	consensus_score=313.0	frequency=1	major_base=G	major_cov=45/39	major_frequency=1.000e+00	minor_base=N	minor_cov=0/0	new_cov=45/39	polymorphism_frequency=1.000e+00	polymorphism_score=NA	prediction=consensus	ref_cov=0/0	total_cov=45/39
RA	153	.	CP009273	1371451	0	A	G	consensus_score=194.9	frequency=1	major_base=G	major_cov=23/30	major_frequency=1.000e+00	minor_base=N	minor_cov=0/0	new_cov=23/30	polymorphism_frequency=1.000e+00	polymorphism_score=NA	prediction=consensus	ref_cov=0/0	total_cov=23/30
RA	154	.	CP009273	1460458	0	T	C	bias_e_value=2450200	bias_p_value=0.529033	consensus_reject=FREQUENCY_CUTOFF	consensus_score=123.6	fisher_strand_p_value=0.20447	frequency=3.412e-01	ks_quality_p_value=1	major_base=T	major_cov=13/43	major_frequency=6.588e-01	minor_base=C	minor_cov=11/18	new_cov=11/18	polymorphism_frequency=3.412e-01	polymorphism_score=80.1	prediction=polymorphism	ref_cov=13/43	total_cov=38/61
RA	155	.	CP009273	1460467	0	G	A	bias_e_value=1094520	bias_p_value=0.236321	consensus_reject=FREQUENCY_CUTOFF	consensus_score=93.1	fisher_strand_p_value=0.0626929	frequency=3.647e-01	ks_quality_p_value=1	major_base=G	major_cov=16/38	major_frequency=6.353e-01	minor_base=A	minor_cov=16/15	new_cov=16/15	polymorphism_frequency=3.647e-01	polymorphism_score=96.5	prediction=polymorphism	ref_cov=16/38	total_cov=34/57
RA	156	.	CP009273	1460515	0	G	C	bias_e_value=2874450	bias_p_value=0.620635	consensus_reject=FREQUENCY_CUTOFF	consensus_score=111.5	fisher_strand_p_value=0.267804	frequency=2.969e-01	ks_quality_p_value=1	major_base=G	major_cov=16/29	major_frequency=7.031e-01	minor_base=C	minor_cov=10/9	new_cov=10/9	polymorphism_frequency=2.969e-01	polymorphism_score=56.6	prediction=polymorphism	ref_cov=16/29	total_cov=26/38
RA	157	.	CP009273	1460527	0	C	T	bias_e_value=2307920	bias_p_value=0.498312	consensus_reject=FREQUENCY_CUTOFF	consensus_score=94.7	fisher_strand_p_value=0.186266	frequency=2.400e-01	ks_quality_p_value=0.996847	major_base=C	major_cov=19/19	major_frequency=7.600e-01	minor_base=T	minor_cov=3/9	new_cov=3/9	polymorphism_frequency=2.400e-01	polymorphism_score=31.9	prediction=polymorphism	ref_cov=19/19	total_cov=29/29
RA	158	.	CP009273	1460533	0	T	C	bias_e_value=1591500	bias_p_value=0.343627	consensus_reject=FREQUENCY_CUTOFF	consensus_score=95.4	fisher_strand_p_value=0.344692	frequency=2.400e-01	ks_quality_p_value=0.307171	major_base=T	major_cov=19/19	major_frequency=7.600e-01	minor_base=C	minor_cov=4/8	new_cov=4/8	polymorphism_frequency=2.400e-01	polymorphism_score=29.4	prediction=polymorphism	ref_cov=19/19	total_cov=29/28
RA	159	.	CP009273	1460537	0	A	C	bias_e_value=1560730	bias_p_value=0.336983	consensus_reject=FREQUENCY_CUTOFF	consensus_score=98.2	fisher_strand_p_value=0.116493	frequency=2.321e-01	ks_quality_p_value=0.883653	major_base=A	major_cov=25/18	major_frequency=7.679e-01	minor_base=C	minor_cov=4/9	new_cov=4/9	polymorphism_frequency=2.321e-01	polymorphism_score=24.1	prediction=polymorphism	ref_cov=25/18	total_cov=29/27
RA	160	.	CP009273	1460569	0	C	T	bias_e_value=2665360	bias_p_value=0.575488	consensus_reject=FREQUENCY_CUTOFF	consensus_score=84.8	fisher_strand_p_value=0.235116	frequency=2.000e-01	ks_quality_p_value=1	major_base=C	major_cov=18/14	major_frequency=8.000e-01	minor_base=T	minor_cov=2/6	new_cov=2/6	polymorphism_frequency=2.000e-01	polymorphism_score=18.2	prediction=polymorphism	ref_cov=18/14	total_cov=22/20
RA	161	.	CP009273	1460911	0	G	C	bias_e_value=3187010	bias_p_value=0.68812	consensus_reject=FREQUENCY_CUTOFF	consensus_score=112.2	fisher_strand_p_value=0.323086	frequency=2.000e-01	ks_quality_p_value=1	major_base=G	major_cov=30/6	major_frequency=8.000e-01	minor_base=C	minor_cov=9/0	new_cov=9/0	polymorphism_frequency=2.000e-01	polymorphism_score=14.1	prediction=polymorphism	ref_cov=30/6	total_cov=39/7
RA	162	.	CP009273	1460923	0	C	A	bias_e_value=3124430	bias_p_value=0.674608	consensus_reject=FREQUENCY_CUTOFF	consensus_score=81.1	fisher_strand_p_value=0.311319	frequency=2.391e-01	ks_quality_p_value=1	major_base=C	major_cov=29/6	major_frequency=7.609e-01	minor_base=A	minor_cov=11/0	new_cov=11/0	polymorphism_frequency=2.391e-01	polymorphism_score=10.0	prediction=polymorphism	ref_cov=29/6	total_cov=40/8
RA	163	.	CP009273	1477894	0	A	G	consensus_score=259.3	frequency=1	major_base=G	major_cov=44/27	major_frequency=1.000e+00	minor_base=N	minor_cov=0/0	new_cov=44/27	polymorphism_frequency=1.000e+00	polymorphism_score=NA	prediction=consensus	ref_cov=0/0	total_cov=44/27
RA	164	.	CP009273	1491304	0	T	C	consensus_score=295.2	frequency=1	major_base=C	major_cov=44/36	major_frequency=1.000e+00	minor_base=N	minor_cov=0/0	new_cov=44/36	polymorphism_frequency=1.000e+00	polymorphism_score=NA	prediction=consensus	ref_cov=0/0	total_cov=44/36
RA	165	.	CP009273	1522554	0	C	A	consensus_score=200.1	frequency=1	major_base=A	major_cov=26/36	major_frequency=1.000e+00	minor_base=N	minor_cov=0/0	new_cov=26/36	polymorphism_frequency=1.000e+00	polymorphism_score=NA	prediction=consensus	ref_cov=0/0	total_cov=26/36
RA	166	.	CP009273	1549943	1	.	T	bias_e_value=3357490	bias_p_value=0.72493	consensus_score=225.3	fisher_strand_p_value=0.36642	frequency=1	ks_quality_p_value=0.974855	major_base=T	major_cov=36/21	major_frequency=9.194e-01	minor_base=.	minor_cov=2/3	new_cov=36/21	polymorphism_frequency=9.194e-01	polymorphism_score=11.5	prediction=consensus	ref_cov=2/3	total_cov=38/24
RA	167	.	CP009273	1600261	0	T	C	consensus_score=259.1	frequency=1	major_base=C	major_cov=44/29	major_frequency=1.000e+00	minor_base=N	minor_cov=0/0	new_cov=44/29	polymorphism_frequency=1.000e+00	polymorphism_score=NA	prediction=consensus	ref_cov=0/0	total_cov=44/29
RA	168	.	CP009273	1655728	0	A	G	consensus_score=244.9	frequency=1	major_base=G	major_cov=32/34	major_frequency=1.000e+00	minor_base=N	minor_cov=0/0	new_cov=32/34	polymorphism_frequency=1.000e+00	polymorphism_score=NA	prediction=consensus	ref_cov=0/0	total_cov=32/34
RA	169	.	CP009273	1659087	0	T	C	consensus_score=182.6	frequency=1	major_base=C	major_cov=26/23	major_frequency=1.000e+00	minor_base=N	minor_cov=0/0	new_cov=26/23	polymorphism_frequency=1.000e+00	polymorphism_score=NA	prediction=consensus	ref_cov=0/0	total_cov=26/23
RA	170	.	CP009273	1697966	0	T	C	consensus_score=281.5	frequency=1	major_base=C	major_cov=62/18	major_frequency=1.000e+00	minor_base=N	minor_cov=0/0	new_cov=62/18	polymorphism_frequency=1.000e+00	polymorphism_score=NA	prediction=consensus	ref_cov=0/0	total_cov=62/18
RA	171	.	CP009273	1722665	0	T	C	consensus_score=201.2	frequency=1	major_base=C	major_cov=28/28	major_frequency=1.000e+00	minor_base=N	minor_cov=0/0	new_cov=28/28	polymorphism_frequency=1.000e+00	polymorphism_score=NA	prediction=consensus	ref_cov=0/0	total_cov=28/28
RA	172	.	CP009273	1787178	0	G	A	bias_e_value=4449940	bias_p_value=0.960806	consensus_reject=FREQUENCY_CUTOFF	consensus_score=99.7	fisher_strand_p_value=0.733417	frequency=2.292e-01	ks_quality_p_value=1	major_base=G	major_cov=20/17	major_frequency=7.708e-01	minor_base=A	minor_cov=7/4	new_cov=7/4	polymorphism_frequency=2.292e-01	polymorphism_score=30.1	prediction=polymorphism	ref_cov=20/17	total_cov=27/21
RA	173	.	CP009273	1787268	0	C	T	bias_e_value=1685600	bias_p_value=0.363944	consensus_score=189.3	fisher_strand_p_value=0.115102	frequency=1	ks_quality_p_value=1	major_base=T	major_cov=25/25	major_frequency=9.259e-01	minor_base=C	minor_cov=0/4	new_cov=25/25	polymorphism_frequency=9.259e-01	polymorphism_score=1.6	prediction=consensus	ref_cov=0/4	total_cov=25/29
RA	174	.	CP009273	1814935	0	T	C	consensus_score=343.2	frequency=1	major_base=C	major_cov=44/49	major_frequency=1.000e+00	minor_base=N	minor_cov=0/0	new_cov=44/49	polymorphism_frequency=1.000e+00	polymorphism_score=NA	prediction=consensus	ref_cov=0/0	total_cov=44/49
RA	175	.	CP009273	1832302	0	G	A	consensus_score=263.3	frequency=1	major_base=A	major_cov=24/43	major_frequency=1.000e+00	minor_base=N	minor_cov=0/0	new_cov=24/43	polymorphism_frequency=1.000e+00	polymorphism_score=NA	prediction=consensus	ref_cov=0/0	total_cov=24/43
RA	176	.	CP009273	1869313	0	C	.	bias_e_value=2532580	bias_p_value=0.54682	consensus_score=244.2	fisher_strand_p_value=0.215873	frequency=1	ks_quality_p_value=1	major_base=.	major_cov=38/15	major_frequency=9.464e-01	minor_base=C	minor_cov=1/2	new_cov=38/15	polymorphism_frequency=9.464e-01	polymorphism_score=6.5	prediction=consensus	ref_cov=1/2	total_cov=39/17
RA	177	.	CP009273	1916481	0	A	C	bias_e_value=2451180	bias_p_value=0.529245	consensus_score=158.2	fisher_strand_p_value=0.229329	frequency=1	ks_quality_p_value=0.892186	major_base=C	major_cov=22/30	major_frequency=8.814e-01	minor_base=A	minor_cov=5/2	new_cov=22/30	polymorphism_frequency=8.814e-01	polymorphism_score=14.9	prediction=consensus	ref_cov=5/2	total_cov=27/32
RA	178	.	CP009273	1985889	0	G	A	bias_e_value=3875390	bias_p_value=0.836752	consensus_score=277.0	fisher_strand_p_value=0.486111	frequency=1	ks_quality_p_value=1	major_base=A	major_cov=37/34	major_frequency=9.861e-01	minor_base=C	minor_cov=0/1	new_cov=37/34	polymorphism_frequency=9.861e-01	polymorphism_score=NA	prediction=consensus	ref_cov=0/0	total_cov=37/35
RA	179	.	CP009273	2080768	1	.	G	consensus_score=171.4	frequency=1	major_base=G	major_cov=26/20	major_frequency=1.000e+00	minor_base=N	minor_cov=0/0	new_cov=26/20	polymorphism_frequency=1.000e+00	polymorphism_score=NA	prediction=consensus	ref_cov=0/0	total_cov=26/20
RA	180	.	CP009273	2101123	0	T	C	bias_e_value=2327650	bias_p_value=0.502573	consensus_score=311.0	fisher_strand_p_value=0.188219	frequency=1	ks_quality_p_value=1	major_base=C	major_cov=57/34	major_frequency=9.010e-01	minor_base=T	minor_cov=4/6	new_cov=57/34	polymorphism_frequency=9.010e-01	polymorphism_score=21.7	prediction=consensus	ref_cov=4/6	total_cov=61/41
RA	181	.	CP009273	2156938	0	A	G	consensus_score=283.3	frequency=1	major_base=G	major_cov=38/36	major_frequency=1.000e+00	minor_base=N	minor_cov=0/0	new_cov=38/36	polymorphism_frequency=1.000e+00	polymorphism_score=NA	prediction=consensus	ref_cov=0/0	total_cov=38/36
RA	182	.	CP009273	2175089	0	C	T	consensus_score=185.7	frequency=1	major_base=T	major_cov=19/28	major_frequency=1.000e+00	minor_base=N	minor_cov=0/0	new_cov=19/28	polymorphism_frequency=1.000e+00	polymorphism_score=NA	prediction=consensus	ref_cov=0/0	total_cov=19/28
RA	183	.	CP009273	2180504	0	A	G	consensus_score=273.4	frequency=1	major_base=G	major_cov=28/45	major_frequency=1.000e+00	minor_base=N	minor_cov=0/0	new_cov=28/45	polymorphism_frequency=1.000e+00	polymorphism_score=NA	prediction=consensus	ref_cov=0/0	total_cov=28/45
RA	184	.	CP009273	2181522	1	.	C	consensus_score=322.9	frequency=1	major_base=C	major_cov=52/34	major_frequency=1.000e+00	minor_base=N	minor_cov=0/0	new_cov=52/34	polymorphism_frequency=1.000e+00	polymorphism_score=NA	prediction=consensus	ref_cov=0/0	total_cov=52/34
RA	185	.	CP009273	2184955	0	T	C	bias_e_value=4631470	bias_p_value=1	consensus_score=283.3	fisher_strand_p_value=1	frequency=1	ks_quality_p_value=1	major_base=C	major_cov=28/47	major_frequency=9.868e-01	minor_base=A	minor_cov=0/1	new_cov=28/47	polymorphism_frequency=9.868e-01	polymorphism_score=NA	prediction=consensus	ref_cov=0/0	total_cov=28/48
RA	186	.	CP009273	2213735	0	A	G	consensus_score=293.1	frequency=1	major_base=G	major_cov=53/27	major_frequency=1.000e+00	minor_base=N	minor_cov=0/0	new_cov=53/27	polymorphism_frequency=1.000e+00	polymorphism_score=NA	prediction=consensus	ref_cov=0/0	total_cov=53/27
RA	187	.	CP009273	2279807	0	T	.	bias_e_value=4136320	bias_p_value=0.89309	consensus_score=111.2	fisher_strand_p_value=0.619721	frequency=1	ks_quality_p_value=0.927525	major_base=.	major_cov=13/16	major_frequency=8.788e-01	minor_base=T	minor_cov=1/3	new_cov=13/16	polymorphism_frequency=8.788e-01	polymorphism_score=12.7	prediction=consensus	ref_cov=1/3	total_cov=14/19
RA	188	.	CP009273	2311729	0	A	G	consensus_score=242.9	frequency=1	major_base=G	major_cov=39/27	major_frequency=1.000e+00	minor_base=N	minor_cov=0/0	new_cov=39/27	polymorphism_frequency=1.000e+00	polymorphism_score=NA	prediction=consensus	ref_cov=0/0	total_cov=39/27
RA	189	.	CP009273	2326855	0	T	C	bias_e_value=2235900	bias_p_value=0.482763	consensus_score=193.7	fisher_strand_p_value=0.18797	frequency=1	ks_quality_p_value=0.939394	major_base=C	major_cov=23/32	major_frequency=9.649e-01	minor_base=T	minor_cov=2/0	new_cov=23/32	polymorphism_frequency=9.649e-01	polymorphism_score=-0.6	prediction=consensus	ref_cov=2/0	total_cov=25/32
RA	190	.	CP009273	2332677	0	C	T	consensus_score=263.4	frequency=1	major_base=T	major_cov=33/35	major_frequency=1.000e+00	minor_base=N	minor_cov=0/0	new_cov=33/35	polymorphism_frequency=1.000e+00	polymorphism_score=NA	prediction=consensus	ref_cov=0/0	total_cov=33/35
RA	191	.	CP009273	2343311	0	G	A	consensus_score=367.1	frequency=1	major_base=A	major_cov=35/57	major_frequency=1.000e+00	minor_base=N	minor_cov=0/0	new_cov=35/57	polymorphism_frequency=1.000e+00	polymorphism_score=NA	prediction=consensus	ref_cov=0/0	total_cov=35/57
RA	192	.	CP009273	2405322	0	T	C	consensus_score=303.8	frequency=1	major_base=C	major_cov=44/37	major_frequency=1.000e+00	minor_base=N	minor_cov=0/0	new_cov=44/37	polymorphism_frequency=1.000e+00	polymorphism_score=NA	prediction=consensus	ref_cov=0/0	total_cov=44/37
RA	193	.	CP009273	2409960	0	G	A	consensus_score=196.6	frequency=1	major_base=A	major_cov=33/17	major_frequency=1.000e+00	minor_base=N	minor_cov=0/0	new_cov=33/17	polymorphism_frequency=1.000e+00	polymorphism_score=NA	prediction=consensus	ref_cov=0/0	total_cov=33/17
RA	194	.	CP009273	2514610	0	T	.	bias_e_value=2711290	bias_p_value=0.585405	consensus_reject=FREQUENCY_CUTOFF	consensus_score=174.2	fisher_strand_p_value=0.333412	frequency=2.034e-01	ks_quality_p_value=0.725938	major_base=T	major_cov=22/25	major_frequency=7.966e-01	minor_base=.	minor_cov=8/4	new_cov=8/4	polymorphism_frequency=2.034e-01	polymorphism_score=39.8	prediction=polymorphism	ref_cov=22/25	total_cov=30/29
RA	195	.	CP009273	2520341	0	A	.	consensus_score=241.8	frequency=1	major_base=.	major_cov=20/31	major_frequency=1.000e+00	minor_base=N	minor_cov=0/0	new_cov=20/31	polymorphism_frequency=1.000e+00	polymorphism_score=NA	prediction=consensus	ref_cov=0/0	total_cov=20/31
RA	196	.	CP009273	2526579	0	G	A	consensus_score=175.8	frequency=1	major_base=A	major_cov=22/23	major_frequency=1.000e+00	minor_base=N	minor_cov=0/0	new_cov=22/23	polymorphism_frequency=1.000e+00	polymorphism_score=NA	prediction=consensus	ref_cov=0/0	total_cov=22/23
RA	197	.	CP009273	2590129	0	G	A	consensus_score=196.1	frequency=1	major_base=A	major_cov=28/21	major_frequency=1.000e+00	minor_base=N	minor_cov=0/0	new_cov=28/21	polymorphism_frequency=1.000e+00	polymorphism_score=NA	prediction=consensus	ref_cov=0/0	total_cov=28/21
RA	198	.	CP009273	2638176	1	.	T	consensus_score=178.2	frequency=1	major_base=T	major_cov=17/28	major_frequency=1.000e+00	minor_base=N	minor_cov=0/0	new_cov=17/28	polymorphism_frequency=1.000e+00	polymorphism_score=NA	prediction=consensus	ref_cov=0/0	total_cov=17/28
RA	199	.	CP009273	2642637	0	T	C	consensus_score=129.9	frequency=1	major_base=C	major_cov=22/14	major_frequency=1.000e+00	minor_base=N	minor_cov=0/0	new_cov=22/14	polymorphism_frequency=1.000e+00	polymorphism_score=NA	prediction=consensus	ref_cov=0/0	total_cov=22/14
RA	200	.	CP009273	2710352	0	T	C	consensus_score=213.6	frequency=1	major_base=C	major_cov=27/32	major_frequency=1.000e+00	minor_base=N	minor_cov=0/0	new_cov=27/32	polymorphism_frequency=1.000e+00	polymorphism_score=NA	prediction=consensus	ref_cov=0/0	total_cov=27/32
RA	201	.	CP009273	2719403	0	T	C	consensus_score=187.6	frequency=1	major_base=C	major_cov=34/18	major_frequency=1.000e+00	minor_base=N	minor_cov=0/0	new_cov=34/18	polymorphism_frequency=1.000e+00	polymorphism_score=NA	prediction=consensus	ref_cov=0/0	total_cov=34/18
RA	202	.	CP009273	2734742	0	C	.	bias_e_value=4628610	bias_p_value=0.999383	consensus_score=317.2	fisher_strand_p_value=1	frequency=1	ks_quality_p_value=0.965067	major_base=.	major_cov=29/38	major_frequency=9.853e-01	minor_base=C	minor_cov=0/1	new_cov=29/38	polymorphism_frequency=9.853e-01	polymorphism_score=-2.3	prediction=consensus	ref_cov=0/1	total_cov=29/39
RA	203	.	CP009273	2804490	0	G	A	consensus_score=124.1	frequency=1	major_base=A	major_cov=14/22	major_frequency=1.000e+00	minor_base=N	minor_cov=0/0	new_cov=14/22	polymorphism_frequency=1.000e+00	polymorphism_score=NA	prediction=consensus	ref_cov=0/0	total_cov=14/22
RA	204	.	CP009273	2923887	0	T	C	bias_e_value=3706280	bias_p_value=0.800238	consensus_score=224.4	fisher_strand_p_value=0.444444	frequency=1	ks_quality_p_value=0.987281	major_base=C	major_cov=27/35	major_frequency=9.841e-01	minor_base=A	minor_cov=1/0	new_cov=27/35	polymorphism_frequency=9.841e-01	polymorphism_score=-4.0	prediction=consensus	ref_cov=0/0	total_cov=28/35
RA	205	.	CP009273	2935174	0	T	C	consensus_score=189.3	frequency=1	major_base=C	major_cov=19/32	major_frequency=1.000e+00	minor_base=N	minor_cov=0/0	new_cov=19/32	polymorphism_frequency=1.000e+00	polymorphism_score=NA	prediction=consensus	ref_cov=0/0	total_cov=19/32
RA	206	.	CP009273	2975260	0	C	.	bias_e_value=231531	bias_p_value=0.0499908	consensus_score=443.3	fisher_strand_p_value=0.00871057	frequency=1	ks_quality_p_value=0.999132	major_base=.	major_cov=67/27	major_frequency=9.592e-01	minor_base=C	minor_cov=0/4	new_cov=67/27	polymorphism_frequency=9.592e-01	polymorphism_score=10.2	prediction=consensus	ref_cov=0/4	total_cov=67/31
RA	207	.	CP009273	3069967	0	A	G	bias_e_value=3945840	bias_p_value=0.851963	consensus_score=210.0	fisher_strand_p_value=0.537288	frequency=1	ks_quality_p_value=0.945235	major_base=G	major_cov=37/21	major_frequency=9.667e-01	minor_base=A	minor_cov=2/0	new_cov=37/21	polymorphism_frequency=9.667e-01	polymorphism_score=-0.7	prediction=consensus	ref_cov=2/0	total_cov=39/22
RA	208	.	CP009273	3116523	0	T	C	consensus_score=153.7	frequency=1	major_base=C	major_cov=19/22	major_frequency=1.000e+00	minor_base=N	minor_cov=0/0	new_cov=19/22	polymorphism_frequency=1.000e+00	polymorphism_score=NA	prediction=consensus	ref_cov=0/0	total_cov=19/22
RA	209	.	CP009273	3160218	0	G	A	consensus_score=259.4	frequency=1	major_base=A	major_cov=21/48	major_frequency=1.000e+00	minor_base=N	minor_cov=0/0	new_cov=21/48	polymorphism_frequency=1.000e+00	polymorphism_score=NA	prediction=consensus	ref_cov=0/0	total_cov=21/48
RA	210	.	CP009273	3186377	0	T	C	consensus_score=293.0	frequency=1	major_base=C	major_cov=31/48	major_frequency=1.000e+00	minor_base=N	minor_cov=0/0	new_cov=31/48	polymorphism_frequency=1.000e+00	polymorphism_score=NA	prediction=consensus	ref_cov=0/0	total_cov=31/48
RA	211	.	CP009273	3188367	0	C	G	bias_e_value=582909	bias_p_value=0.125858	consensus_reject=FREQUENCY_CUTOFF	consensus_score=89.0	fisher_strand_p_value=0.0273707	frequency=2.000e-01	ks_quality_p_value=1	major_base=C	major_cov=19/9	major_frequency=8.000e-01	minor_base=G	minor_cov=1/6	new_cov=1/6	polymorphism_frequency=2.000e-01	polymorphism_score=10.7	prediction=polymorphism	ref_cov=19/9	total_cov=20/15
RA	212	.	CP009273	3254583	0	T	C	bias_e_value=4631190	bias_p_value=0.999939	consensus_score=227.3	fisher_strand_p_value=1	frequency=1	ks_quality_p_value=0.989019	major_base=C	major_cov=33/30	major_frequency=9.130e-01	minor_base=T	minor_cov=3/3	new_cov=33/30	polymorphism_frequency=9.130e-01	polymorphism_score=12.0	prediction=consensus	ref_cov=3/3	total_cov=36/34
RA	213	.	CP009273	3261667	0	T	C	consensus_score=250.3	frequency=1	major_base=C	major_cov=34/36	major_frequency=1.000e+00	minor_base=N	minor_cov=0/0	new_cov=34/36	polymorphism_frequency=1.000e+00	polymorphism_score=NA	prediction=consensus	ref_cov=0/0	total_cov=34/36
RA	214	.	CP009273	3262136	0	T	C	bias_e_value=1878600	bias_p_value=0.405616	consensus_score=179.6	fisher_strand_p_value=0.14108	frequency=1	ks_quality_p_value=0.957901	major_base=C	major_cov=24/30	major_frequency=8.710e-01	minor_base=T	minor_cov=6/2	new_cov=24/30	polymorphism_frequency=8.710e-01	polymorphism_score=19.4	prediction=consensus	ref_cov=6/2	total_cov=30/32
RA	215	.	CP009273	3264632	0	A	G	consensus_score=241.4	frequency=1	major_base=G	major_cov=28/39	major_frequency=1.000e+00	minor_base=N	minor_cov=0/0	new_cov=28/39	polymorphism_frequency=1.000e+00	polymorphism_score=NA	prediction=consensus	ref_cov=0/0	total_cov=28/39
RA	216	.	CP009273	3277593	0	T	C	consensus_score=221.5	frequency=1	major_base=C	major_cov=35/26	major_frequency=1.000e+00	minor_base=N	minor_cov=0/0	new_cov=35/26	polymorphism_frequency=1.000e+00	polymorphism_score=NA	prediction=consensus	ref_cov=0/0	total_cov=35/26
RA	217	.	CP009273	3307546	0	G	A	consensus_score=203.0	frequency=1	major_base=A	major_cov=15/38	major_frequency=1.000e+00	minor_base=N	minor_cov=0/0	new_cov=15/38	polymorphism_frequency=1.000e+00	polymorphism_score=NA	prediction=consensus	ref_cov=0/0	total_cov=15/38
RA	218	.	CP009273	3369423	0	C	T	bias_e_value=4631470	bias_p_value=1	consensus_score=258.7	fisher_strand_p_value=1	frequency=1	ks_quality_p_value=1	major_base=T	major_cov=42/25	major_frequency=9.853e-01	minor_base=A	minor_cov=1/0	new_cov=42/25	polymorphism_frequency=9.853e-01	polymorphism_score=NA	prediction=consensus	ref_cov=0/0	total_cov=43/25
RA	219	.	CP009273	3396269	1	.	C	bias_e_value=4406490	bias_p_value=0.951424	consensus_score=130.4	fisher_strand_p_value=0.704961	frequency=1	ks_quality_p_value=1	major_base=C	major_cov=18/19	major_frequency=8.222e-01	minor_base=.	minor_cov=3/5	new_cov=18/19	polymorphism_frequency=8.222e-01	polymorphism_score=26.3	prediction=consensus	ref_cov=3/5	total_cov=21/24
RA	220	.	CP009273	3414561	0	G	A	consensus_score=272.6	frequency=1	major_base=A	major_cov=32/37	major_frequency=1.000e+00	minor_base=N	minor_cov=0/0	new_cov=32/37	polymorphism_frequency=1.000e+00	polymorphism_score=NA	prediction=consensus	ref_cov=0/0	total_cov=32/37
RA	221	.	CP009273	3415341	0	T	C	consensus_score=293.1	frequency=1	major_base=C	major_cov=41/41	major_frequency=1.000e+00	minor_base=N	minor_cov=0/0	new_cov=41/41	polymorphism_frequency=1.000e+00	polymorphism_score=NA	prediction=consensus	ref_cov=0/0	total_cov=41/41
RA	222	.	CP009273	3425830	0	C	T	bias_e_value=3767260	bias_p_value=0.813405	consensus_score=200.3	fisher_strand_p_value=0.576213	frequency=1	ks_quality_p_value=0.789885	major_base=T	major_cov=23/31	major_frequency=9.474e-01	minor_base=C	minor_cov=2/1	new_cov=23/31	polymorphism_frequency=9.474e-01	polymorphism_score=1.9	prediction=consensus	ref_cov=2/1	total_cov=25/32
RA	223	.	CP009273	3431860	0	T	C	consensus_score=279.3	frequency=1	major_base=C	major_cov=33/41	major_frequency=1.000e+00	minor_base=N	minor_cov=0/0	new_cov=33/41	polymorphism_frequency=1.000e+00	polymorphism_score=NA	prediction=consensus	ref_cov=0/0	total_cov=33/41
RA	224	.	CP009273	3443867	0	T	C	consensus_score=206.5	frequency=1	major_base=C	major_cov=33/23	major_frequency=1.000e+00	minor_base=N	minor_cov=0/0	new_cov=33/23	polymorphism_frequency=1.000e+00	polymorphism_score=NA	prediction=consensus	ref_cov=0/0	total_cov=33/23
RA	225	.	CP009273	3451168	0	T	C	consensus_score=228.6	frequency=1	major_base=C	major_cov=40/24	major_frequency=1.000e+00	minor_base=N	minor_cov=0/0	new_cov=40/24	polymorphism_frequency=1.000e+00	polymorphism_score=NA	prediction=consensus	ref_cov=0/0	total_cov=40/24
RA	226	.	CP009273	3522998	0	A	.	bias_e_value=3187300	bias_p_value=0.688183	consensus_score=182.9	fisher_strand_p_value=0.336329	frequency=1	ks_quality_p_value=0.960789	major_base=.	major_cov=15/30	major_frequency=9.000e-01	minor_base=A	minor_cov=3/2	new_cov=15/30	polymorphism_frequency=9.000e-01	polymorphism_score=17.4	prediction=consensus	ref_cov=3/2	total_cov=18/32
RA	227	.	CP009273	3666999	0	G	.	bias_e_value=4631470	bias_p_value=1	consensus_score=246.7	fisher_strand_p_value=1	frequency=1	ks_quality_p_value=1	major_base=.	major_cov=20/34	major_frequency=9.474e-01	minor_base=G	minor_cov=1/2	new_cov=20/34	polymorphism_frequency=9.474e-01	polymorphism_score=6.0	prediction=consensus	ref_cov=1/2	total_cov=21/36
RA	228	.	CP009273	3697875	0	T	C	consensus_score=217.7	frequency=1	major_base=C	major_cov=27/32	major_frequency=1.000e+00	minor_base=N	minor_cov=0/0	new_cov=27/32	polymorphism_frequency=1.000e+00	polymorphism_score=NA	prediction=consensus	ref_cov=0/0	total_cov=27/32
RA	229	.	CP009273	3784551	1	.	T	bias_e_value=3507990	bias_p_value=0.757426	consensus_score=170.7	fisher_strand_p_value=0.390211	frequency=1	ks_quality_p_value=1	major_base=T	major_cov=26/19	major_frequency=8.824e-01	minor_base=.	minor_cov=2/4	new_cov=26/19	polymorphism_frequency=8.824e-01	polymorphism_score=15.8	prediction=consensus	ref_cov=2/4	total_cov=28/23
RA	230	.	CP009273	3792357	0	T	C	consensus_score=316.7	frequency=1	major_base=C	major_cov=53/38	major_frequency=1.000e+00	minor_base=N	minor_cov=0/0	new_cov=53/38	polymorphism_frequency=1.000e+00	polymorphism_score=NA	prediction=consensus	ref_cov=0/0	total_cov=53/38
RA	231	.	CP009273	3914028	0	A	G	consensus_score=142.4	frequency=1	major_base=G	major_cov=17/24	major_frequency=1.000e+00	minor_base=N	minor_cov=0/0	new_cov=17/24	polymorphism_frequency=1.000e+00	polymorphism_score=NA	prediction=consensus	ref_cov=0/0	total_cov=17/24
RA	232	.	CP009273	3925013	0	T	.	bias_e_value=3523860	bias_p_value=0.760851	consensus_score=280.4	fisher_strand_p_value=0.393869	frequency=1	ks_quality_p_value=1	major_base=.	major_cov=27/39	major_frequency=9.167e-01	minor_base=T	minor_cov=1/5	new_cov=27/39	polymorphism_frequency=9.167e-01	polymorphism_score=20.5	prediction=consensus	ref_cov=1/5	total_cov=28/44
RA	233	.	CP009273	4052822	0	C	T	consensus_score=261.0	frequency=1	major_base=T	major_cov=31/37	major_frequency=1.000e+00	minor_base=N	minor_cov=0/0	new_cov=31/37	polymorphism_frequency=1.000e+00	polymorphism_score=NA	prediction=consensus	ref_cov=0/0	total_cov=31/37
RA	234	.	CP009273	4172886	0	A	T	consensus_score=285.1	frequency=1	major_base=T	major_cov=36/36	major_frequency=1.000e+00	minor_base=N	minor_cov=0/0	new_cov=36/36	polymorphism_frequency=1.000e+00	polymorphism_score=NA	prediction=consensus	ref_cov=0/0	total_cov=36/36
RA	235	.	CP009273	4212858	0	T	C	consensus_score=219.5	frequency=1	major_base=C	major_cov=24/35	major_frequency=1.000e+00	minor_base=N	minor_cov=0/0	new_cov=24/35	polymorphism_frequency=1.000e+00	polymorphism_score=NA	prediction=consensus	ref_cov=0/0	total_cov=24/35
RA	236	.	CP009273	4260377	0	T	C	consensus_score=152.3	frequency=1	major_base=C	major_cov=19/25	major_frequency=1.000e+00	minor_base=N	minor_cov=0/0	new_cov=19/25	polymorphism_frequency=1.000e+00	polymorphism_score=NA	prediction=consensus	ref_cov=0/0	total_cov=19/25
RA	237	.	CP009273	4295579	0	C	T	consensus_score=145.5	frequency=1	major_base=T	major_cov=23/15	major_frequency=1.000e+00	minor_base=N	minor_cov=0/0	new_cov=23/15	polymorphism_frequency=1.000e+00	polymorphism_score=NA	prediction=consensus	ref_cov=0/0	total_cov=23/15
RA	238	.	CP009273	4302254	0	C	T	bias_e_value=4631470	bias_p_value=1	consensus_score=243.5	fisher_strand_p_value=1	frequency=1	ks_quality_p_value=1	major_base=T	major_cov=37/31	major_frequency=9.855e-01	minor_base=A	minor_cov=1/0	new_cov=37/31	polymorphism_frequency=9.855e-01	polymorphism_score=NA	prediction=consensus	ref_cov=0/0	total_cov=38/32
RA	239	.	CP009273	4326733	0	C	T	consensus_score=262.3	frequency=1	major_base=T	major_cov=29/36	major_frequency=1.000e+00	minor_base=N	minor_cov=0/0	new_cov=29/36	polymorphism_frequency=1.000e+00	polymorphism_score=NA	prediction=consensus	ref_cov=0/0	total_cov=29/36
RA	240	.	CP009273	4362498	0	A	G	consensus_score=231.6	frequency=1	major_base=G	major_cov=29/36	major_frequency=1.000e+00	minor_base=N	minor_cov=0/0	new_cov=29/36	polymorphism_frequency=1.000e+00	polymorphism_score=NA	prediction=consensus	ref_cov=0/0	total_cov=29/36
RA	241	.	CP009273	4414291	1	.	G	bias_e_value=2191860	bias_p_value=0.473254	consensus_score=175.3	fisher_strand_p_value=0.171429	frequency=1	ks_quality_p_value=0.998335	major_base=G	major_cov=19/29	major_frequency=9.600e-01	minor_base=.	minor_cov=2/0	new_cov=19/29	polymorphism_frequency=9.600e-01	polymorphism_score=1.0	prediction=consensus	ref_cov=2/0	total_cov=21/29
RA	242	.	CP009273	4549261	0	A	G	consensus_score=234.8	frequency=1	major_base=G	major_cov=24/41	major_frequency=1.000e+00	minor_base=N	minor_cov=0/0	new_cov=24/41	polymorphism_frequency=1.000e+00	polymorphism_score=NA	prediction=consensus	ref_cov=0/0	total_cov=24/41
RA	243	.	CP009273	4596147	0	G	.	bias_e_value=2379290	bias_p_value=0.513722	consensus_reject=FREQUENCY_CUTOFF	consensus_score=62.2	fisher_strand_p_value=0.216638	frequency=6.970e-01	ks_quality_p_value=0.899963	major_base=.	major_cov=8/15	major_frequency=6.970e-01	minor_base=G	minor_cov=1/9	new_cov=8/15	polymorphism_frequency=6.970e-01	polymorphism_score=43.4	prediction=polymorphism	ref_cov=1/9	total_cov=9/24
RA	244	.	CP009273	4627560	0	A	.	bias_e_value=4630520	bias_p_value=0.999794	consensus_score=181.1	fisher_strand_p_value=1	frequency=1	ks_quality_p_value=0.979787	major_base=.	major_cov=27/14	major_frequency=9.535e-01	minor_base=A	minor_cov=1/1	new_cov=27/14	polymorphism_frequency=9.535e-01	polymorphism_score=3.0	prediction=consensus	ref_cov=1/1	total_cov=28/15
MC	245	.	CP009273	2850427	2853051	0	0	left_inside_cov=17	left_outside_cov=18	right_inside_cov=17	right_outside_cov=18
JC	246	.	CP009273	1	1	CP009273	4631469	-1	0	alignment_overlap=0	circular_chromosome=1	coverage_minus=47	coverage_plus=20	flanking_left=251	flanking_right=251	frequency=1	junction_possible_overlap_registers=238	key=CP009273__1__1__CP009273__4631469__-1__0____251__251__0__0	max_left=247	max_left_minus=247	max_left_plus=242	max_min_left=124	max_min_left_minus=124	max_min_left_plus=114	max_min_right=113	max_min_right_minus=113	max_min_right_plus=57	max_pos_hash_score=476	max_right=243	max_right_minus=215	max_right_plus=243	neg_log10_pos_hash_p_value=0.1	new_junction_coverage=1.03	new_junction_read_count=67	polymorphism_frequency=1.000e+00	pos_hash_score=51	prediction=consensus	side_1_annotate_key=gene	side_1_continuation=0	side_1_coverage=0.00	side_1_overlap=0	side_1_possible_overlap_registers=238	side_1_read_count=0	side_1_redundant=0	side_2_annotate_key=gene	side_2_continuation=0	side_2_coverage=0.00	side_2_overlap=0	side_2_possible_overlap_registers=238	side_2_read_count=0	side_2_redundant=0	total_non_overlap_reads=67
JC	247	.	CP009273	13508	-1	CP009273	14503	1	0	alignment_overlap=10	coverage_minus=3	coverage_plus=4	flanking_left=251	flanking_right=251	frequency=1.098e-01	junction_possible_overlap_registers=228	key=CP009273__13508__-1__CP009273__14493__1__10____251__251__0__0	max_left=120	max_left_minus=120	max_left_plus=120	max_min_left=27	max_min_left_minus=6	max_min_left_plus=27	max_min_right=55	max_min_right_minus=54	max_min_right_plus=55	max_pos_hash_score=456	max_right=165	max_right_minus=59	max_right_plus=165	neg_log10_pos_hash_p_value=5.1	new_junction_coverage=0.11	new_junction_read_count=7	polymorphism_frequency=1.098e-01	pos_hash_score=6	prediction=polymorphism	reject=COVERAGE_EVENNESS_SKEW,FREQUENCY_CUTOFF	side_1_annotate_key=gene	side_1_continuation=0	side_1_coverage=0.91	side_1_overlap=10	side_1_possible_overlap_registers=238	side_1_read_count=59	side_1_redundant=0	side_2_annotate_key=gene	side_2_continuation=0	side_2_coverage=0.92	side_2_overlap=0	side_2_possible_overlap_registers=228	side_2_read_count=57	side_2_redundant=0	total_non_overlap_reads=7
JC	248	.	CP009273	24954	-1	CP009273	26331	1	0	alignment_overlap=9	coverage_minus=1	coverage_plus=2	flanking_left=251	flanking_right=251	frequency=4.973e-02	junction_possible_overlap_registers=229	key=CP009273__24954__-1__CP009273__26322__1__9____251__251__0__0	max_left=209	max_left_minus=120	max_left_plus=209	max_min_left=0	max_min_left_minus=0	max_min_left_plus=0	max_min_right=107	max_min_right_minus=107	max_min_right_plus=107	max_pos_hash_score=458	max_right=107	max_right_minus=107	max_right_plus=107	neg_log10_pos_hash_p_value=6.5	new_junction_coverage=0.05	new_junction_read_count=3	polymorphism_frequency=4.973e-02	pos_hash_score=3	prediction=polymorphism	reject=COVERAGE_EVENNESS_SKEW,FREQUENCY_CUTOFF	side_1_annotate_key=gene	side_1_continuation=0	side_1_coverage=0.95	side_1_overlap=9	side_1_possible_overlap_registers=238	side_1_read_count=62	side_1_redundant=0	side_2_annotate_key=gene	side_2_continuation=0	side_2_coverage=0.88	side_2_overlap=0	side_2_possible_overlap_registers=229	side_2_read_count=55	side_2_redundant=0	total_non_overlap_reads=3
JC	249	.	CP009273	79451	-1	CP009273	80448	1	0	alignment_overlap=9	coverage_minus=2	coverage_plus=1	flanking_left=251	flanking_right=251	frequency=4.967e-02	junction_possible_overlap_registers=229	key=CP009273__79451__-1__CP009273__80439__1__9____251__251__0__0	max_left=191	max_left_minus=191	max_left_plus=25	max_min_left=25	max_min_left_minus=0	max_min_left_plus=25	max_min_right=51	max_min_right_minus=51	max_min_right_plus=0	max_pos_hash_score=458	max_right=119	max_right_minus=51	max_right_plus=119	neg_log10_pos_hash_p_value=6.5	new_junction_coverage=0.05	new_junction_read_count=3	polymorphism_frequency=4.967e-02	pos_hash_score=3	prediction=polymorphism	reject=COVERAGE_EVENNESS_SKEW,FREQUENCY_CUTOFF	side_1_annotate_key=gene	side_1_continuation=0	side_1_coverage=0.89	side_1_overlap=9	side_1_possible_overlap_registers=238	side_1_read_count=58	side_1_redundant=0	side_2_annotate_key=gene	side_2_continuation=0	side_2_coverage=0.94	side_2_overlap=0	side_2_possible_overlap_registers=229	side_2_read_count=59	side_2_redundant=0	total_non_overlap_reads=3
JC	250	.	CP009273	115506	-1	CP009273	116283	1	0	alignment_overlap=11	coverage_minus=4	coverage_plus=4	flanking_left=251	flanking_right=251	frequency=9.905e-02	junction_possible_overlap_registers=227	key=CP009273__115506__-1__CP009273__116272__1__11____251__251__0__0	max_left=178	max_left_minus=178	max_left_plus=120	max_min_left=89	max_min_left_minus=0	max_min_left_plus=89	max_min_right=117	max_min_right_minus=57	max_min_right_plus=117	max_pos_hash_score=454	max_right=174	max_right_minus=57	max_right_plus=174	neg_log10_pos_hash_p_value=4.7	new_junction_coverage=0.15	new_junction_read_count=9	polymorphism_frequency=9.905e-02	pos_hash_score=7	prediction=polymorphism	reject=COVERAGE_EVENNESS_SKEW,FREQUENCY_CUTOFF	side_1_annotate_key=gene	side_1_continuation=0	side_1_coverage=1.09	side_1_overlap=11	side_1_possible_overlap_registers=238	side_1_read_count=71	side_1_redundant=0	side_2_annotate_key=gene	side_2_continuation=0	side_2_coverage=1.55	side_2_overlap=0	side_2_possible_overlap_registers=227	side_2_read_count=96	side_2_redundant=0	total_non_overlap_reads=8
JC	251	.	CP009273	121345	-1	CP009273	122070	1	0	alignment_overlap=8	coverage_minus=1	coverage_plus=2	flanking_left=251	flanking_right=251	frequency=4.332e-02	junction_possible_overlap_registers=230	key=CP009273__121345__-1__CP009273__122062__1__8____251__251__0__0	max_left=137	max_left_minus=39	max_left_plus=137	max_min_left=39	max_min_left_minus=39	max_min_left_plus=14	max_min_right=64	max_min_right_minus=0	max_min_right_plus=64	max_pos_hash_score=460	max_right=122	max_right_minus=121	max_right_plus=122	neg_log10_pos_hash_p_value=6.5	new_junction_coverage=0.05	new_junction_read_count=3	polymorphism_frequency=4.332e-02	pos_hash_score=3	prediction=polymorphism	reject=COVERAGE_EVENNESS_SKEW,FREQUENCY_CUTOFF	side_1_annotate_key=gene	side_1_continuation=0	side_1_coverage=1.14	side_1_overlap=8	side_1_possible_overlap_registers=238	side_1_read_count=74	side_1_redundant=0	side_2_annotate_key=gene	side_2_continuation=0	side_2_coverage=0.97	side_2_overlap=0	side_2_possible_overlap_registers=230	side_2_read_count=61	side_2_redundant=0	total_non_overlap_reads=3
JC	252	.	CP009273	131979	-1	CP009273	132784	1	0	alignment_overlap=10	coverage_minus=3	coverage_plus=2	flanking_left=251	flanking_right=251	frequency=7.185e-02	junction_possible_overlap_registers=228	key=CP009273__131979__-1__CP009273__132774__1__10____251__251__0__0	max_left=115	max_left_minus=115	max_left_plus=65	max_min_left=65	max_min_left_minus=65	max_min_left_plus=65	max_min_right=13	max_min_right_minus=13	max_min_right_plus=0	max_pos_hash_score=456	max_right=106	max_right_minus=106	max_right_plus=106	neg_log10_pos_hash_p_value=5.5	new_junction_coverage=0.08	new_junction_read_count=5	polymorphism_frequency=7.185e-02	pos_hash_score=5	prediction=polymorphism	reject=COVERAGE_EVENNESS_SKEW,FREQUENCY_CUTOFF	side_1_annotate_key=gene	side_1_continuation=0	side_1_coverage=1.03	side_1_overlap=10	side_1_possible_overlap_registers=238	side_1_read_count=67	side_1_redundant=0	side_2_annotate_key=gene	side_2_continuation=0	side_2_coverage=1.04	side_2_overlap=0	side_2_possible_overlap_registers=228	side_2_read_count=65	side_2_redundant=0	total_non_overlap_reads=5
JC	253	.	CP009273	142954	-1	CP009273	144196	1	0	alignment_overlap=12	coverage_minus=1	coverage_plus=2	flanking_left=251	flanking_right=251	frequency=6.886e-02	junction_possible_overlap_registers=226	key=CP009273__142954__-1__CP009273__144184__1__12____251__251__0__0	max_left=75	max_left_minus=75	max_left_plus=75	max_min_left=47	max_min_left_minus=0	max_min_left_plus=47	max_min_right=43	max_min_right_minus=13	max_min_right_plus=43	max_pos_hash_score=452	max_right=154	max_right_minus=13	max_right_plus=154	neg_log10_pos_hash_p_value=6.4	new_junction_coverage=0.06	new_junction_read_count=4	polymorphism_frequency=6.886e-02	pos_hash_score=3	prediction=polymorphism	reject=COVERAGE_EVENNESS_SKEW,FREQUENCY_CUTOFF	side_1_annotate_key=gene	side_1_continuation=0	side_1_coverage=0.86	side_1_overlap=12	side_1_possible_overlap_registers=238	side_1_read_count=56	side_1_redundant=0	side_2_annotate_key=gene	side_2_continuation=0	side_2_coverage=0.89	side_2_overlap=0	side_2_possible_overlap_registers=226	side_2_read_count=55	side_2_redundant=0	total_non_overlap_reads=3
JC	254	.	CP009273	174069	-1	CP009273	175062	1	0	alignment_overlap=10	coverage_minus=3	coverage_plus=2	flanking_left=251	flanking_right=251	frequency=8.604e-02	junction_possible_overlap_registers=228	key=CP009273__174069__-1__CP009273__175052__1__10____251__251__0__0	max_left=131	max_left_minus=131	max_left_plus=131	max_min_left=74	max_min_left_minus=73	max_min_left_plus=74	max_min_right=74	max_min_right_minus=10	max_min_right_plus=74	max_pos_hash_score=456	max_right=159	max_right_minus=159	max_right_plus=159	neg_log10_pos_hash_p_value=5.5	new_junction_coverage=0.08	new_junction_read_count=5	polymorphism_frequency=8.604e-02	pos_hash_score=5	prediction=polymorphism	reject=COVERAGE_EVENNESS_SKEW,FREQUENCY_CUTOFF	side_1_annotate_key=gene	side_1_continuation=0	side_1_coverage=1.02	side_1_overlap=10	side_1_possible_overlap_registers=238	side_1_read_count=66	side_1_redundant=0	side_2_annotate_key=gene	side_2_continuation=0	side_2_coverage=0.69	side_2_overlap=0	side_2_possible_overlap_registers=228	side_2_read_count=43	side_2_redundant=0	total_non_overlap_reads=5
JC	255	.	CP009273	184791	-1	CP009273	185753	1	0	alignment_overlap=11	coverage_minus=2	coverage_plus=4	flanking_left=251	flanking_right=251	frequency=9.489e-02	junction_possible_overlap_registers=227	key=CP009273__184791__-1__CP009273__185742__1__11____251__251__0__0	max_left=153	max_left_minus=153	max_left_plus=138	max_min_left=1	max_min_left_minus=0	max_min_left_plus=1	max_min_right=102	max_min_right_minus=87	max_min_right_plus=102	max_pos_hash_score=454	max_right=102	max_right_minus=87	max_right_plus=102	neg_log10_pos_hash_p_value=5.0	new_junction_coverage=0.10	new_junction_read_count=6	polymorphism_frequency=9.489e-02	pos_hash_score=6	prediction=polymorphism	reject=COVERAGE_EVENNESS_SKEW,FREQUENCY_CUTOFF	side_1_annotate_key=gene	side_1_continuation=0	side_1_coverage=0.85	side_1_overlap=11	side_1_possible_overlap_registers=238	side_1_read_count=55	side_1_redundant=0	side_2_annotate_key=gene	side_2_continuation=0	side_2_coverage=1.00	side_2_overlap=0	side_2_possible_overlap_registers=227	side_2_read_count=62	side_2_redundant=0	total_non_overlap_reads=6
JC	256	.	CP009273	224077	-1	CP009273	224957	1	0	alignment_overlap=9	coverage_minus=4	coverage_plus=1	flanking_left=251	flanking_right=251	frequency=4.763e-01	junction_possible_overlap_registers=229	key=CP009273__224086__-1__CP009273__224957__1__9____251__251__1__0	max_left=234	max_left_minus=234	max_left_plus=68	max_min_left=68	max_min_left_minus=0	max_min_left_plus=68	max_min_right=35	max_min_right_minus=35	max_min_right_plus=0	max_pos_hash_score=458	max_right=83	max_right_minus=35	max_right_plus=83	neg_log10_pos_hash_p_value=5.5	new_junction_coverage=0.11	new_junction_read_count=7	polymorphism_frequency=4.763e-01	pos_hash_score=5	prediction=polymorphism	reject=COVERAGE_EVENNESS_SKEW	side_1_annotate_key=repeat	side_1_continuation=0	side_1_coverage=NA	side_1_overlap=0	side_1_read_count=NA	side_1_redundant=1	side_2_annotate_key=gene	side_2_continuation=0	side_2_coverage=0.12	side_2_overlap=9	side_2_possible_overlap_registers=238	side_2_read_count=8	side_2_redundant=0	total_non_overlap_reads=5
JC	257	.	CP009273	224957	1	CP009273	2720712	1	0	alignment_overlap=9	coverage_minus=1	coverage_plus=3	flanking_left=251	flanking_right=251	frequency=3.938e-01	junction_possible_overlap_registers=229	key=CP009273__224957__1__CP009273__2720703__1__9____251__251__0__1	max_left=83	max_left_minus=83	max_left_plus=35	max_min_left=35	max_min_left_minus=0	max_min_left_plus=35	max_min_right=68	max_min_right_minus=68	max_min_right_plus=0	max_pos_hash_score=458	max_right=205	max_right_minus=68	max_right_plus=205	neg_log10_pos_hash_p_value=6.0	new_junction_coverage=0.08	new_junction_read_count=5	polymorphism_frequency=3.938e-01	pos_hash_score=4	prediction=polymorphism	reject=COVERAGE_EVENNESS_SKEW	side_1_annotate_key=gene	side_1_continuation=0	side_1_coverage=0.12	side_1_overlap=9	side_1_possible_overlap_registers=238	side_1_read_count=8	side_1_redundant=0	side_2_annotate_key=repeat	side_2_continuation=0	side_2_coverage=NA	side_2_overlap=0	side_2_possible_overlap_registers=NA	side_2_read_count=NA	side_2_redundant=1	total_non_overlap_reads=4
JC	258	.	CP009273	243984	-1	CP009273	244828	1	0	alignment_overlap=20	coverage_minus=2	coverage_plus=2	flanking_left=251	flanking_right=251	frequency=5.263e-02	junction_possible_overlap_registers=218	key=CP009273__243984__-1__CP009273__244808__1__20____251__251__0__0	max_left=174	max_left_minus=174	max_left_plus=66	max_min_left=12	max_min_left_minus=0	max_min_left_plus=12	max_min_right=55	max_min_right_minus=55	max_min_right_plus=23	max_pos_hash_score=436	max_right=75	max_right_minus=55	max_right_plus=75	neg_log10_pos_hash_p_value=5.7	new_junction_coverage=0.07	new_junction_read_count=4	polymorphism_frequency=5.263e-02	pos_hash_score=4	prediction=polymorphism	reject=COVERAGE_EVENNESS_SKEW,FREQUENCY_CUTOFF	side_1_annotate_key=repeat	side_1_continuation=0	side_1_coverage=NA	side_1_overlap=20	side_1_read_count=NA	side_1_redundant=0	side_2_annotate_key=gene	side_2_continuation=0	side_2_coverage=1.21	side_2_overlap=0	side_2_possible_overlap_registers=218	side_2_read_count=72	side_2_redundant=0	total_non_overlap_reads=4
JC	259	.	CP009273	259261	-1	CP009273	260486	1	0	alignment_overlap=13	coverage_minus=1	coverage_plus=3	flanking_left=251	flanking_right=251	frequency=5.359e-02	junction_possible_overlap_registers=225	key=CP009273__259261__-1__CP009273__260473__1__13____251__251__0__0	max_left=49	max_left_minus=21	max_left_plus=49	max_min_left=49	max_min_left_minus=21	max_min_left_plus=49	max_min_right=0	max_min_right_minus=0	max_min_right_plus=0	max_pos_hash_score=450	max_right=163	max_right_minus=45	max_right_plus=163	neg_log10_pos_hash_p_value=5.9	new_junction_coverage=0.07	new_junction_read_count=4	polymorphism_frequency=5.359e-02	pos_hash_score=4	prediction=polymorphism	reject=COVERAGE_EVENNESS_SKEW,FREQUENCY_CUTOFF	side_1_annotate_key=gene	side_1_continuation=0	side_1_coverage=1.05	side_1_overlap=13	side_1_possible_overlap_registers=238	side_1_read_count=68	side_1_redundant=0	side_2_annotate_key=gene	side_2_continuation=0	side_2_coverage=1.25	side_2_overlap=0	side_2_possible_overlap_registers=225	side_2_read_count=77	side_2_redundant=0	total_non_overlap_reads=4
JC	260	.	CP009273	271248	-1	CP009273	272062	1	0	alignment_overlap=10	coverage_minus=2	coverage_plus=3	flanking_left=251	flanking_right=251	frequency=6.864e-02	junction_possible_overlap_registers=228	key=CP009273__271248__-1__CP009273__272052__1__10____251__251__0__0	max_left=164	max_left_minus=164	max_left_plus=133	max_min_left=113	max_min_left_minus=113	max_min_left_plus=34	max_min_right=108	max_min_right_minus=9	max_min_right_plus=108	max_pos_hash_score=456	max_right=198	max_right_minus=128	max_right_plus=198	neg_log10_pos_hash_p_value=5.5	new_junction_coverage=0.08	new_junction_read_count=5	polymorphism_frequency=6.864e-02	pos_hash_score=5	prediction=polymorphism	reject=COVERAGE_EVENNESS_SKEW,FREQUENCY_CUTOFF	side_1_annotate_key=gene	side_1_continuation=0	side_1_coverage=1.22	side_1_overlap=10	side_1_possible_overlap_registers=238	side_1_read_count=79	side_1_redundant=0	side_2_annotate_key=gene	side_2_continuation=0	side_2_coverage=0.96	side_2_overlap=0	side_2_possible_overlap_registers=228	side_2_read_count=60	side_2_redundant=0	total_non_overlap_reads=5
JC	261	.	CP009273	342661	-1	CP009273	343874	1	0	alignment_overlap=11	coverage_minus=2	coverage_plus=1	flanking_left=251	flanking_right=251	frequency=4.154e-02	junction_possible_overlap_registers=227	key=CP009273__342661__-1__CP009273__343863__1__11____251__251__0__0	max_left=176	max_left_minus=176	max_left_plus=45	max_min_left=45	max_min_left_minus=0	max_min_left_plus=45	max_min_right=64	max_min_right_minus=64	max_min_right_plus=0	max_pos_hash_score=454	max_right=171	max_right_minus=64	max_right_plus=171	neg_log10_pos_hash_p_value=6.5	new_junction_coverage=0.05	new_junction_read_count=3	polymorphism_frequency=4.154e-02	pos_hash_score=3	prediction=polymorphism	reject=COVERAGE_EVENNESS_SKEW,FREQUENCY_CUTOFF	side_1_annotate_key=gene	side_1_continuation=0	side_1_coverage=1.19	side_1_overlap=11	side_1_possible_overlap_registers=238	side_1_read_count=77	side_1_redundant=0	side_2_annotate_key=gene	side_2_continuation=0	side_2_coverage=1.05	side_2_overlap=0	side_2_possible_overlap_registers=227	side_2_read_count=65	side_2_redundant=0	total_non_overlap_reads=3
JC	262	.	CP009273	360104	1	CP009273	4161677	1	-6	alignment_overlap=-6	coverage_minus=5	coverage_plus=6	flanking_left=251	flanking_right=251	frequency=2.438e-01	junction_possible_overlap_registers=232	key=CP009273__360104__1__CP009273__4161677__1__-6__AATTCC__251__251__0__0	max_left=206	max_left_minus=149	max_left_plus=206	max_min_left=100	max_min_left_minus=100	max_min_left_plus=0	max_min_right=113	max_min_right_minus=113	max_min_right_plus=86	max_pos_hash_score=464	max_right=145	max_right_minus=145	max_right_plus=86	neg_log10_pos_hash_p_value=3.8	new_junction_coverage=0.17	new_junction_read_count=11	polymorphism_frequency=2.438e-01	pos_hash_score=10	prediction=polymorphism	reject=COVERAGE_EVENNESS_SKEW	side_1_annotate_key=gene	side_1_continuation=0	side_1_coverage=0.45	side_1_overlap=0	side_1_possible_overlap_registers=238	side_1_read_count=29	side_1_redundant=0	side_2_annotate_key=gene	side_2_continuation=0	side_2_coverage=0.63	side_2_overlap=0	side_2_possible_overlap_registers=238	side_2_read_count=41	side_2_redundant=0	total_non_overlap_reads=11	unique_read_sequence=AATTCC
JC	263	.	CP009273	360286	-1	CP009273	3416618	1	-5	alignment_overlap=-5	coverage_minus=1	coverage_plus=2	flanking_left=251	flanking_right=251	frequency=1.616e-01	junction_possible_overlap_registers=233	key=CP009273__360286__-1__CP009273__3416618__1__-5__AATTC__251__251__0__0	max_left=182	max_left_minus=182	max_left_plus=141	max_min_left=44	max_min_left_minus=0	max_min_left_plus=44	max_min_right=50	max_min_right_minus=21	max_min_right_plus=50	max_pos_hash_score=466	max_right=85	max_right_minus=21	max_right_plus=85	neg_log10_pos_hash_p_value=6.6	new_junction_coverage=0.08	new_junction_read_count=5	polymorphism_frequency=1.616e-01	pos_hash_score=3	prediction=polymorphism	reject=COVERAGE_EVENNESS_SKEW,FREQUENCY_CUTOFF	side_1_annotate_key=gene	side_1_continuation=0	side_1_coverage=0.29	side_1_overlap=0	side_1_possible_overlap_registers=238	side_1_read_count=19	side_1_redundant=0	side_2_annotate_key=gene	side_2_continuation=0	side_2_coverage=0.52	side_2_overlap=0	side_2_possible_overlap_registers=238	side_2_read_count=34	side_2_redundant=0	total_non_overlap_reads=3	unique_read_sequence=AATTC
JC	264	.	CP009273	360286	-1	CP009273	4034161	-1	-4	alignment_overlap=-4	coverage_minus=1	coverage_plus=5	flanking_left=251	flanking_right=251	frequency=2.944e-01	junction_possible_overlap_registers=234	key=CP009273__360286__-1__CP009273__4034161__-1__-4__AATT__251__251__0__0	max_left=182	max_left_minus=182	max_left_plus=151	max_min_left=119	max_min_left_minus=0	max_min_left_plus=119	max_min_right=96	max_min_right_minus=22	max_min_right_plus=96	max_pos_hash_score=468	max_right=125	max_right_minus=22	max_right_plus=125	neg_log10_pos_hash_p_value=5.2	new_junction_coverage=0.13	new_junction_read_count=8	polymorphism_frequency=2.944e-01	pos_hash_score=6	prediction=polymorphism	reject=COVERAGE_EVENNESS_SKEW	side_1_annotate_key=gene	side_1_continuation=0	side_1_coverage=0.29	side_1_overlap=0	side_1_possible_overlap_registers=238	side_1_read_count=19	side_1_redundant=0	side_2_annotate_key=gene	side_2_continuation=0	side_2_coverage=0.31	side_2_overlap=0	side_2_possible_overlap_registers=238	side_2_read_count=20	side_2_redundant=0	total_non_overlap_reads=6	unique_read_sequence=AATT
JC	265	.	CP009273	360286	-1	CP009273	4161849	-1	-4	alignment_overlap=-4	coverage_minus=4	coverage_plus=6	flanking_left=251	flanking_right=251	frequency=3.195e-01	junction_possible_overlap_registers=234	key=CP009273__360286__-1__CP009273__4161849__-1__-4__AATT__251__251__0__0	max_left=182	max_left_minus=182	max_left_plus=151	max_min_left=119	max_min_left_minus=92	max_min_left_plus=119	max_min_right=96	max_min_right_minus=22	max_min_right_plus=96	max_pos_hash_score=468	max_right=164	max_right_minus=164	max_right_plus=145	neg_log10_pos_hash_p_value=3.9	new_junction_coverage=0.19	new_junction_read_count=12	polymorphism_frequency=3.195e-01	pos_hash_score=10	prediction=polymorphism	reject=COVERAGE_EVENNESS_SKEW	side_1_annotate_key=gene	side_1_continuation=0	side_1_coverage=0.29	side_1_overlap=0	side_1_possible_overlap_registers=238	side_1_read_count=19	side_1_redundant=0	side_2_annotate_key=gene	side_2_continuation=0	side_2_coverage=0.51	side_2_overlap=0	side_2_possible_overlap_registers=238	side_2_read_count=33	side_2_redundant=0	total_non_overlap_reads=10	unique_read_sequence=AATT
JC	266	.	CP009273	363264	-1	CP009273	364619	1	0	alignment_overlap=9	coverage_minus=4	coverage_plus=3	flanking_left=251	flanking_right=251	frequency=1.130e-01	junction_possible_overlap_registers=229	key=CP009273__363264__-1__CP009273__364610__1__9____251__251__0__0	max_left=216	max_left_minus=216	max_left_plus=213	max_min_left=57	max_min_left_minus=57	max_min_left_plus=0	max_min_right=48	max_min_right_minus=48	max_min_right_plus=48	max_pos_hash_score=458	max_right=91	max_right_minus=91	max_right_plus=48	neg_log10_pos_hash_p_value=4.7	new_junction_coverage=0.13	new_junction_read_count=8	polymorphism_frequency=1.130e-01	pos_hash_score=7	prediction=polymorphism	reject=COVERAGE_EVENNESS_SKEW,FREQUENCY_CUTOFF	side_1_annotate_key=gene	side_1_continuation=0	side_1_coverage=1.40	side_1_overlap=9	side_1_possible_overlap_registers=238	side_1_read_count=91	side_1_redundant=0	side_2_annotate_key=gene	side_2_continuation=0	side_2_coverage=0.61	side_2_overlap=0	side_2_possible_overlap_registers=229	side_2_read_count=38	side_2_redundant=0	total_non_overlap_reads=7
JC	267	.	CP009273	369545	-1	CP009273	370224	1	0	alignment_overlap=9	coverage_minus=3	coverage_plus=3	flanking_left=251	flanking_right=251	frequency=1.142e-01	junction_possible_overlap_registers=229	key=CP009273__369545__-1__CP009273__370215__1__9____251__251__0__0	max_left=91	max_left_minus=91	max_left_plus=53	max_min_left=84	max_min_left_minus=84	max_min_left_plus=19	max_min_right=29	max_min_right_minus=27	max_min_right_plus=29	max_pos_hash_score=458	max_right=110	max_right_minus=110	max_right_plus=110	neg_log10_pos_hash_p_value=5.5	new_junction_coverage=0.10	new_junction_read_count=6	polymorphism_frequency=1.142e-01	pos_hash_score=5	prediction=polymorphism	reject=COVERAGE_EVENNESS_SKEW,FREQUENCY_CUTOFF	side_1_annotate_key=gene	side_1_continuation=0	side_1_coverage=0.80	side_1_overlap=9	side_1_possible_overlap_registers=238	side_1_read_count=52	side_1_redundant=0	side_2_annotate_key=gene	side_2_continuation=0	side_2_coverage=0.69	side_2_overlap=0	side_2_possible_overlap_registers=229	side_2_read_count=43	side_2_redundant=0	total_non_overlap_reads=6
JC	268	.	CP009273	418263	-1	CP009273	419270	1	0	alignment_overlap=10	coverage_minus=3	coverage_plus=2	flanking_left=251	flanking_right=251	frequency=8.410e-02	junction_possible_overlap_registers=228	key=CP009273__418263__-1__CP009273__419260__1__10____251__251__0__0	max_left=132	max_left_minus=132	max_left_plus=34	max_min_left=12	max_min_left_minus=12	max_min_left_plus=12	max_min_right=44	max_min_right_minus=44	max_min_right_plus=27	max_pos_hash_score=456	max_right=44	max_right_minus=44	max_right_plus=27	neg_log10_pos_hash_p_value=5.5	new_junction_coverage=0.10	new_junction_read_count=6	polymorphism_frequency=8.410e-02	pos_hash_score=5	prediction=polymorphism	reject=COVERAGE_EVENNESS_SKEW,FREQUENCY_CUTOFF	side_1_annotate_key=gene	side_1_continuation=0	side_1_coverage=0.85	side_1_overlap=10	side_1_possible_overlap_registers=238	side_1_read_count=55	side_1_redundant=0	side_2_annotate_key=gene	side_2_continuation=0	side_2_coverage=1.25	side_2_overlap=0	side_2_possible_overlap_registers=228	side_2_read_count=78	side_2_redundant=0	total_non_overlap_reads=5
JC	269	.	CP009273	428676	-1	CP009273	429844	1	0	alignment_overlap=4	coverage_minus=2	coverage_plus=5	flanking_left=251	flanking_right=251	frequency=1.268e-01	junction_possible_overlap_registers=234	key=CP009273__428676__-1__CP009273__429840__1__4____251__251__0__0	max_left=120	max_left_minus=120	max_left_plus=74	max_min_left=120	max_min_left_minus=120	max_min_left_plus=74	max_min_right=0	max_min_right_minus=0	max_min_right_plus=0	max_pos_hash_score=468	max_right=176	max_right_minus=127	max_right_plus=176	neg_log10_pos_hash_p_value=4.8	new_junction_coverage=0.11	new_junction_read_count=7	polymorphism_frequency=1.268e-01	pos_hash_score=7	prediction=polymorphism	reject=COVERAGE_EVENNESS_SKEW,FREQUENCY_CUTOFF	side_1_annotate_key=gene	side_1_continuation=0	side_1_coverage=0.54	side_1_overlap=4	side_1_possible_overlap_registers=238	side_1_read_count=35	side_1_redundant=0	side_2_annotate_key=gene	side_2_continuation=0	side_2_coverage=0.97	side_2_overlap=0	side_2_possible_overlap_registers=234	side_2_read_count=62	side_2_redundant=0	total_non_overlap_reads=7
JC	270	.	CP009273	465272	-1	CP009273	466564	1	0	alignment_overlap=12	coverage_minus=4	coverage_plus=3	flanking_left=251	flanking_right=251	frequency=9.258e-02	junction_possible_overlap_registers=226	key=CP009273__465272__-1__CP009273__466552__1__12____251__251__0__0	max_left=177	max_left_minus=177	max_left_plus=163	max_min_left=44	max_min_left_minus=44	max_min_left_plus=44	max_min_right=75	max_min_right_minus=62	max_min_right_plus=75	max_pos_hash_score=452	max_right=151	max_right_minus=151	max_right_plus=81	neg_log10_pos_hash_p_value=4.6	new_junction_coverage=0.11	new_junction_read_count=7	polymorphism_frequency=9.258e-02	pos_hash_score=7	prediction=polymorphism	reject=COVERAGE_EVENNESS_SKEW,FREQUENCY_CUTOFF	side_1_annotate_key=gene	side_1_continuation=0	side_1_coverage=1.15	side_1_overlap=12	side_1_possible_overlap_registers=238	side_1_read_count=75	side_1_redundant=0	side_2_annotate_key=gene	side_2_continuation=0	side_2_coverage=1.07	side_2_overlap=0	side_2_possible_overlap_registers=226	side_2_read_count=66	side_2_redundant=0	total_non_overlap_reads=7
JC	271	.	CP009273	466629	-1	CP009273	467374	1	0	alignment_overlap=13	coverage_minus=1	coverage_plus=5	flanking_left=251	flanking_right=251	frequency=1.057e-01	junction_possible_overlap_registers=225	key=CP009273__466629__-1__CP009273__467361__1__13____251__251__0__0	max_left=227	max_left_minus=92	max_left_plus=227	max_min_left=62	max_min_left_minus=0	max_min_left_plus=62	max_min_right=90	max_min_right_minus=90	max_min_right_plus=90	max_pos_hash_score=450	max_right=176	max_right_minus=90	max_right_plus=176	neg_log10_pos_hash_p_value=5.0	new_junction_coverage=0.11	new_junction_read_count=7	polymorphism_frequency=1.057e-01	pos_hash_score=6	prediction=polymorphism	reject=COVERAGE_EVENNESS_SKEW,FREQUENCY_CUTOFF	side_1_annotate_key=gene	side_1_continuation=0	side_1_coverage=0.99	side_1_overlap=13	side_1_possible_overlap_registers=238	side_1_read_count=64	side_1_redundant=0	side_2_annotate_key=gene	side_2_continuation=0	side_2_coverage=0.94	side_2_overlap=0	side_2_possible_overlap_registers=225	side_2_read_count=58	side_2_redundant=0	total_non_overlap_reads=6
JC	272	.	CP009273	497587	-1	CP009273	498572	1	0	alignment_overlap=8	coverage_minus=1	coverage_plus=2	flanking_left=251	flanking_right=251	frequency=5.301e-02	junction_possible_overlap_registers=230	key=CP009273__497587__-1__CP009273__498564__1__8____251__251__0__0	max_left=150	max_left_minus=150	max_left_plus=141	max_min_left=8	max_min_left_minus=0	max_min_left_plus=8	max_min_right=98	max_min_right_minus=93	max_min_right_plus=98	max_pos_hash_score=460	max_right=98	max_right_minus=93	max_right_plus=98	neg_log10_pos_hash_p_value=6.5	new_junction_coverage=0.05	new_junction_read_count=3	polymorphism_frequency=5.301e-02	pos_hash_score=3	prediction=polymorphism	reject=COVERAGE_EVENNESS_SKEW,FREQUENCY_CUTOFF	side_1_annotate_key=gene	side_1_continuation=0	side_1_coverage=0.83	side_1_overlap=8	side_1_possible_overlap_registers=238	side_1_read_count=54	side_1_redundant=0	side_2_annotate_key=gene	side_2_continuation=0	side_2_coverage=0.88	side_2_overlap=0	side_2_possible_overlap_registers=230	side_2_read_count=55	side_2_redundant=0	total_non_overlap_reads=3
JC	273	.	CP009273	542601	-1	CP009273	543556	1	0	alignment_overlap=14	coverage_minus=2	coverage_plus=3	flanking_left=251	flanking_right=251	frequency=8.534e-02	junction_possible_overlap_registers=224	key=CP009273__542601__-1__CP009273__543542__1__14____251__251__0__0	max_left=118	max_left_minus=118	max_left_plus=118	max_min_left=29	max_min_left_minus=0	max_min_left_plus=29	max_min_right=59	max_min_right_minus=59	max_min_right_plus=59	max_pos_hash_score=448	max_right=93	max_right_minus=59	max_right_plus=93	neg_log10_pos_hash_p_value=5.4	new_junction_coverage=0.08	new_junction_read_count=5	polymorphism_frequency=8.534e-02	pos_hash_score=5	prediction=polymorphism	reject=COVERAGE_EVENNESS_SKEW,FREQUENCY_CUTOFF	side_1_annotate_key=gene	side_1_continuation=0	side_1_coverage=1.00	side_1_overlap=14	side_1_possible_overlap_registers=238	side_1_read_count=65	side_1_redundant=0	side_2_annotate_key=gene	side_2_continuation=0	side_2_coverage=0.75	side_2_overlap=0	side_2_possible_overlap_registers=224	side_2_read_count=46	side_2_redundant=0	total_non_overlap_reads=5
JC	274	.	CP009273	542783	-1	CP009273	544053	1	0	alignment_overlap=9	coverage_minus=2	coverage_plus=1	flanking_left=251	flanking_right=251	frequency=4.930e-02	junction_possible_overlap_registers=229	key=CP009273__542783__-1__CP009273__544044__1__9____251__251__0__0	max_left=61	max_left_minus=61	max_left_plus=61	max_min_left=61	max_min_left_minus=61	max_min_left_plus=61	max_min_right=17	max_min_right_minus=17	max_min_right_plus=0	max_pos_hash_score=458	max_right=75	max_right_minus=73	max_right_plus=75	neg_log10_pos_hash_p_value=6.5	new_junction_coverage=0.05	new_junction_read_count=3	polymorphism_frequency=4.930e-02	pos_hash_score=3	prediction=polymorphism	reject=COVERAGE_EVENNESS_SKEW,FREQUENCY_CUTOFF	side_1_annotate_key=gene	side_1_continuation=0	side_1_coverage=0.94	side_1_overlap=9	side_1_possible_overlap_registers=238	side_1_read_count=61	side_1_redundant=0	side_2_annotate_key=gene	side_2_continuation=0	side_2_coverage=0.91	side_2_overlap=0	side_2_possible_overlap_registers=229	side_2_read_count=57	side_2_redundant=0	total_non_overlap_reads=3
JC	275	.	CP009273	543991	-1	CP009273	544892	1	0	alignment_overlap=2	coverage_minus=1	coverage_plus=2	flanking_left=251	flanking_right=251	frequency=5.282e-02	junction_possible_overlap_registers=236	key=CP009273__543991__-1__CP009273__544890__1__2____251__251__0__0	max_left=65	max_left_minus=63	max_left_plus=65	max_min_left=65	max_min_left_minus=63	max_min_left_plus=65	max_min_right=0	max_min_right_minus=0	max_min_right_plus=0	max_pos_hash_score=472	max_right=207	max_right_minus=173	max_right_plus=207	neg_log10_pos_hash_p_value=6.6	new_junction_coverage=0.06	new_junction_read_count=4	polymorphism_frequency=5.282e-02	pos_hash_score=3	prediction=polymorphism	reject=COVERAGE_EVENNESS_SKEW,FREQUENCY_CUTOFF	side_1_annotate_key=gene	side_1_continuation=0	side_1_coverage=0.97	side_1_overlap=2	side_1_possible_overlap_registers=238	side_1_read_count=63	side_1_redundant=0	side_2_annotate_key=gene	side_2_continuation=0	side_2_coverage=1.26	side_2_overlap=0	side_2_possible_overlap_registers=236	side_2_read_count=81	side_2_redundant=0	total_non_overlap_reads=3
JC	276	.	CP009273	544305	-1	CP009273	545831	1	0	alignment_overlap=11	coverage_minus=2	coverage_plus=2	flanking_left=251	flanking_right=251	frequency=5.671e-02	junction_possible_overlap_registers=227	key=CP009273__544305__-1__CP009273__545820__1__11____251__251__0__0	max_left=63	max_left_minus=63	max_left_plus=63	max_min_left=42	max_min_left_minus=0	max_min_left_plus=42	max_min_right=56	max_min_right_minus=14	max_min_right_plus=56	max_pos_hash_score=454	max_right=56	max_right_minus=14	max_right_plus=56	neg_log10_pos_hash_p_value=5.9	new_junction_coverage=0.06	new_junction_read_count=4	polymorphism_frequency=5.671e-02	pos_hash_score=4	prediction=polymorphism	reject=COVERAGE_EVENNESS_SKEW,FREQUENCY_CUTOFF	side_1_annotate_key=gene	side_1_continuation=0	side_1_coverage=1.31	side_1_overlap=11	side_1_possible_overlap_registers=238	side_1_read_count=85	side_1_redundant=0	side_2_annotate_key=gene	side_2_continuation=0	side_2_coverage=0.84	side_2_overlap=0	side_2_possible_overlap_registers=227	side_2_read_count=52	side_2_redundant=0	total_non_overlap_reads=4
JC	277	.	CP009273	547158	-1	CP009273	548307	1	0	alignment_overlap=9	coverage_minus=2	coverage_plus=1	flanking_left=251	flanking_right=251	frequency=5.657e-02	junction_possible_overlap_registers=229	key=CP009273__547158__-1__CP009273__548298__1__9____251__251__0__0	max_left=108	max_left_minus=108	max_left_plus=85	max_min_left=108	max_min_left_minus=108	max_min_left_plus=85	max_min_right=0	max_min_right_minus=0	max_min_right_plus=0	max_pos_hash_score=458	max_right=157	max_right_minus=134	max_right_plus=157	neg_log10_pos_hash_p_value=6.5	new_junction_coverage=0.05	new_junction_read_count=3	polymorphism_frequency=5.657e-02	pos_hash_score=3	prediction=polymorphism	reject=COVERAGE_EVENNESS_SKEW,FREQUENCY_CUTOFF	side_1_annotate_key=gene	side_1_continuation=0	side_1_coverage=0.79	side_1_overlap=9	side_1_possible_overlap_registers=238	side_1_read_count=51	side_1_redundant=0	side_2_annotate_key=gene	side_2_continuation=0	side_2_coverage=0.82	side_2_overlap=0	side_2_possible_overlap_registers=229	side_2_read_count=51	side_2_redundant=0	total_non_overlap_reads=3
JC	278	.	CP009273	557148	-1	CP009273	557991	1	0	alignment_overlap=11	coverage_minus=3	coverage_plus=5	flanking_left=251	flanking_right=251	frequency=1.109e-01	junction_possible_overlap_registers=227	key=CP009273__557148__-1__CP009273__557980__1__11____251__251__0__0	max_left=175	max_left_minus=175	max_left_plus=22	max_min_left=8	max_min_left_minus=0	max_min_left_plus=8	max_min_right=67	max_min_right_minus=67	max_min_right_plus=20	max_pos_hash_score=454	max_right=129	max_right_minus=67	max_right_plus=129	neg_log10_pos_hash_p_value=4.3	new_junction_coverage=0.15	new_junction_read_count=9	polymorphism_frequency=1.109e-01	pos_hash_score=8	prediction=polymorphism	reject=COVERAGE_EVENNESS_SKEW,FREQUENCY_CUTOFF	side_1_annotate_key=gene	side_1_continuation=0	side_1_coverage=1.25	side_1_overlap=11	side_1_possible_overlap_registers=238	side_1_read_count=81	side_1_redundant=0	side_2_annotate_key=gene	side_2_continuation=0	side_2_coverage=1.08	side_2_overlap=0	side_2_possible_overlap_registers=227	side_2_read_count=67	side_2_redundant=0	total_non_overlap_reads=8
JC	279	.	CP009273	584501	-1	CP009273	585639	1	0	alignment_overlap=9	coverage_minus=4	coverage_plus=6	flanking_left=251	flanking_right=251	frequency=1.161e-01	junction_possible_overlap_registers=229	key=CP009273__584501__-1__CP009273__585630__1__9____251__251__0__0	max_left=224	max_left_minus=47	max_left_plus=224	max_min_left=47	max_min_left_minus=47	max_min_left_plus=17	max_min_right=47	max_min_right_minus=47	max_min_right_plus=47	max_pos_hash_score=458	max_right=62	max_right_minus=62	max_right_plus=62	neg_log10_pos_hash_p_value=4.4	new_junction_coverage=0.16	new_junction_read_count=10	polymorphism_frequency=1.161e-01	pos_hash_score=8	prediction=polymorphism	reject=COVERAGE_EVENNESS_SKEW,FREQUENCY_CUTOFF	side_1_annotate_key=gene	side_1_continuation=0	side_1_coverage=1.09	side_1_overlap=9	side_1_possible_overlap_registers=238	side_1_read_count=71	side_1_redundant=0	side_2_annotate_key=gene	side_2_continuation=0	side_2_coverage=1.34	side_2_overlap=0	side_2_possible_overlap_registers=229	side_2_read_count=84	side_2_redundant=0	total_non_overlap_reads=10
JC	280	.	CP009273	588985	-1	CP009273	589925	1	0	alignment_overlap=7	coverage_minus=1	coverage_plus=3	flanking_left=251	flanking_right=251	frequency=6.385e-02	junction_possible_overlap_registers=231	key=CP009273__588985__-1__CP009273__589918__1__7____251__251__0__0	max_left=176	max_left_minus=146	max_left_plus=176	max_min_left=18	max_min_left_minus=0	max_min_left_plus=18	max_min_right=98	max_min_right_minus=98	max_min_right_plus=65	max_pos_hash_score=462	max_right=214	max_right_minus=98	max_right_plus=214	neg_log10_pos_hash_p_value=6.0	new_junction_coverage=0.06	new_junction_read_count=4	polymorphism_frequency=6.385e-02	pos_hash_score=4	prediction=polymorphism	reject=COVERAGE_EVENNESS_SKEW,FREQUENCY_CUTOFF	side_1_annotate_key=gene	side_1_continuation=0	side_1_coverage=0.89	side_1_overlap=7	side_1_possible_overlap_registers=238	side_1_read_count=58	side_1_redundant=0	side_2_annotate_key=gene	side_2_continuation=0	side_2_coverage=0.97	side_2_overlap=0	side_2_possible_overlap_registers=231	side_2_read_count=61	side_2_redundant=0	total_non_overlap_reads=4
JC	281	.	CP009273	596393	-1	CP009273	597138	1	0	alignment_overlap=13	coverage_minus=2	coverage_plus=1	flanking_left=251	flanking_right=251	frequency=5.517e-02	junction_possible_overlap_registers=225	key=CP009273__596393__-1__CP009273__597125__1__13____251__251__0__0	max_left=44	max_left_minus=44	max_left_plus=44	max_min_left=44	max_min_left_minus=44	max_min_left_plus=44	max_min_right=22	max_min_right_minus=22	max_min_right_plus=0	max_pos_hash_score=450	max_right=150	max_right_minus=150	max_right_plus=150	neg_log10_pos_hash_p_value=6.4	new_junction_coverage=0.05	new_junction_read_count=3	polymorphism_frequency=5.517e-02	pos_hash_score=3	prediction=polymorphism	reject=COVERAGE_EVENNESS_SKEW,FREQUENCY_CUTOFF	side_1_annotate_key=gene	side_1_continuation=0	side_1_coverage=0.63	side_1_overlap=13	side_1_possible_overlap_registers=238	side_1_read_count=41	side_1_redundant=0	side_2_annotate_key=gene	side_2_continuation=0	side_2_coverage=1.04	side_2_overlap=0	side_2_possible_overlap_registers=225	side_2_read_count=64	side_2_redundant=0	total_non_overlap_reads=3
JC	282	.	CP009273	603466	-1	CP009273	604816	1	0	alignment_overlap=12	coverage_minus=8	coverage_plus=5	flanking_left=251	flanking_right=251	frequency=1.508e-01	junction_possible_overlap_registers=226	key=CP009273__603466__-1__CP009273__604804__1__12____251__251__0__0	max_left=198	max_left_minus=198	max_left_plus=191	max_min_left=114	max_min_left_minus=67	max_min_left_plus=114	max_min_right=109	max_min_right_minus=109	max_min_right_plus=47	max_pos_hash_score=452	max_right=222	max_right_minus=222	max_right_plus=199	neg_log10_pos_hash_p_value=3.5	new_junction_coverage=0.21	new_junction_read_count=13	polymorphism_frequency=1.508e-01	pos_hash_score=11	prediction=polymorphism	reject=COVERAGE_EVENNESS_SKEW,FREQUENCY_CUTOFF	side_1_annotate_key=gene	side_1_continuation=0	side_1_coverage=1.11	side_1_overlap=12	side_1_possible_overlap_registers=238	side_1_read_count=72	side_1_redundant=0	side_2_annotate_key=gene	side_2_continuation=0	side_2_coverage=1.26	side_2_overlap=0	side_2_possible_overlap_registers=226	side_2_read_count=78	side_2_redundant=0	total_non_overlap_reads=13
JC	283	.	CP009273	606321	-1	CP009273	606925	1	0	alignment_overlap=10	coverage_minus=1	coverage_plus=4	flanking_left=251	flanking_right=251	frequency=9.630e-02	junction_possible_overlap_registers=228	key=CP009273__606321__-1__CP009273__606915__1__10____251__251__0__0	max_left=209	max_left_minus=100	max_left_plus=209	max_min_left=75	max_min_left_minus=0	max_min_left_plus=75	max_min_right=30	max_min_right_minus=8	max_min_right_plus=30	max_pos_hash_score=456	max_right=166	max_right_minus=8	max_right_plus=166	neg_log10_pos_hash_p_value=5.5	new_junction_coverage=0.10	new_junction_read_count=6	polymorphism_frequency=9.630e-02	pos_hash_score=5	prediction=polymorphism	reject=COVERAGE_EVENNESS_SKEW,FREQUENCY_CUTOFF	side_1_annotate_key=gene	side_1_continuation=0	side_1_coverage=0.88	side_1_overlap=10	side_1_possible_overlap_registers=238	side_1_read_count=57	side_1_redundant=0	side_2_annotate_key=gene	side_2_continuation=0	side_2_coverage=0.93	side_2_overlap=0	side_2_possible_overlap_registers=228	side_2_read_count=58	side_2_redundant=0	total_non_overlap_reads=5
JC	284	.	CP009273	620957	-1	CP009273	621666	1	0	alignment_overlap=11	coverage_minus=2	coverage_plus=3	flanking_left=251	flanking_right=251	frequency=8.976e-02	junction_possible_overlap_registers=227	key=CP009273__620957__-1__CP009273__621655__1__11____251__251__0__0	max_left=153	max_left_minus=153	max_left_plus=127	max_min_left=71	max_min_left_minus=0	max_min_left_plus=71	max_min_right=106	max_min_right_minus=87	max_min_right_plus=106	max_pos_hash_score=454	max_right=169	max_right_minus=87	max_right_plus=169	neg_log10_pos_hash_p_value=5.5	new_junction_coverage=0.08	new_junction_read_count=5	polymorphism_frequency=8.976e-02	pos_hash_score=5	prediction=polymorphism	reject=COVERAGE_EVENNESS_SKEW,FREQUENCY_CUTOFF	side_1_annotate_key=gene	side_1_continuation=0	side_1_coverage=0.86	side_1_overlap=11	side_1_possible_overlap_registers=238	side_1_read_count=56	side_1_redundant=0	side_2_annotate_key=gene	side_2_continuation=0	side_2_coverage=0.77	side_2_overlap=0	side_2_possible_overlap_registers=227	side_2_read_count=48	side_2_redundant=0	total_non_overlap_reads=5
JC	285	.	CP009273	624078	-1	CP009273	624942	1	0	alignment_overlap=11	coverage_minus=2	coverage_plus=2	flanking_left=251	flanking_right=251	frequency=5.293e-02	junction_possible_overlap_registers=227	key=CP009273__624078__-1__CP009273__624931__1__11____251__251__0__0	max_left=67	max_left_minus=67	max_left_plus=34	max_min_left=67	max_min_left_minus=67	max_min_left_plus=34	max_min_right=27	max_min_right_minus=27	max_min_right_plus=0	max_pos_hash_score=454	max_right=173	max_right_minus=173	max_right_plus=56	neg_log10_pos_hash_p_value=5.9	new_junction_coverage=0.06	new_junction_read_count=4	polymorphism_frequency=5.293e-02	pos_hash_score=4	prediction=polymorphism	reject=COVERAGE_EVENNESS_SKEW,FREQUENCY_CUTOFF	side_1_annotate_key=gene	side_1_continuation=0	side_1_coverage=0.95	side_1_overlap=11	side_1_possible_overlap_registers=238	side_1_read_count=62	side_1_redundant=0	side_2_annotate_key=gene	side_2_continuation=0	side_2_coverage=1.36	side_2_overlap=0	side_2_possible_overlap_registers=227	side_2_read_count=84	side_2_redundant=0	total_non_overlap_reads=4
JC	286	.	CP009273	680999	-1	CP009273	681698	1	0	alignment_overlap=0	coverage_minus=8	coverage_plus=5	flanking_left=251	flanking_right=251	frequency=1.687e-01	junction_possible_overlap_registers=238	key=CP009273__680999__-1__CP009273__681698__1__0____251__251__0__0	max_left=231	max_left_minus=231	max_left_plus=143	max_min_left=43	max_min_left_minus=0	max_min_left_plus=43	max_min_right=89	max_min_right_minus=51	max_min_right_plus=89	max_pos_hash_score=476	max_right=189	max_right_minus=51	max_right_plus=189	neg_log10_pos_hash_p_value=3.9	new_junction_coverage=0.22	new_junction_read_count=14	polymorphism_frequency=1.687e-01	pos_hash_score=10	prediction=polymorphism	reject=COVERAGE_EVENNESS_SKEW,FREQUENCY_CUTOFF	side_1_annotate_key=gene	side_1_continuation=0	side_1_coverage=1.15	side_1_overlap=0	side_1_possible_overlap_registers=238	side_1_read_count=75	side_1_redundant=0	side_2_annotate_key=gene	side_2_continuation=0	side_2_coverage=0.97	side_2_overlap=0	side_2_possible_overlap_registers=238	side_2_read_count=63	side_2_redundant=0	total_non_overlap_reads=13
JC	287	.	CP009273	692197	-1	CP009273	692591	1	0	alignment_overlap=78	coverage_minus=9	coverage_plus=4	flanking_left=251	flanking_right=251	frequency=3.688e-01	junction_possible_overlap_registers=160	key=CP009273__692197__-1__CP009273__692513__1__78____251__251__0__0	max_left=138	max_left_minus=138	max_left_plus=119	max_min_left=84	max_min_left_minus=84	max_min_left_plus=10	max_min_right=66	max_min_right_minus=66	max_min_right_plus=54	max_pos_hash_score=320	max_right=170	max_right_minus=170	max_right_plus=136	neg_log10_pos_hash_p_value=2.5	new_junction_coverage=0.30	new_junction_read_count=13	polymorphism_frequency=3.688e-01	pos_hash_score=10	prediction=polymorphism	side_1_annotate_key=gene	side_1_continuation=0	side_1_coverage=0.45	side_1_overlap=78	side_1_possible_overlap_registers=238	side_1_read_count=29	side_1_redundant=0	side_2_annotate_key=gene	side_2_continuation=0	side_2_coverage=0.57	side_2_overlap=0	side_2_possible_overlap_registers=160	side_2_read_count=25	side_2_redundant=0	total_non_overlap_reads=13
JC	288	.	CP009273	726618	-1	CP009273	727690	1	0	alignment_overlap=10	coverage_minus=2	coverage_plus=1	flanking_left=251	flanking_right=251	frequency=5.775e-02	junction_possible_overlap_registers=228	key=CP009273__726618__-1__CP009273__727680__1__10____251__251__0__0	max_left=29	max_left_minus=29	max_left_plus=29	max_min_left=29	max_min_left_minus=25	max_min_left_plus=29	max_min_right=28	max_min_right_minus=28	max_min_right_plus=0	max_pos_hash_score=456	max_right=215	max_right_minus=215	max_right_plus=54	neg_log10_pos_hash_p_value=6.5	new_junction_coverage=0.05	new_junction_read_count=3	polymorphism_frequency=5.775e-02	pos_hash_score=3	prediction=polymorphism	reject=COVERAGE_EVENNESS_SKEW,FREQUENCY_CUTOFF	side_1_annotate_key=gene	side_1_continuation=0	side_1_coverage=0.77	side_1_overlap=10	side_1_possible_overlap_registers=238	side_1_read_count=50	side_1_redundant=0	side_2_annotate_key=gene	side_2_continuation=0	side_2_coverage=0.80	side_2_overlap=0	side_2_possible_overlap_registers=228	side_2_read_count=50	side_2_redundant=0	total_non_overlap_reads=3
JC	289	.	CP009273	727680	1	CP009273	3614121	-1	0	alignment_overlap=10	coverage_minus=1	coverage_plus=2	flanking_left=251	flanking_right=251	frequency=5.894e-02	junction_possible_overlap_registers=228	key=CP009273__727680__1__CP009273__3614131__-1__10____251__251__0__1	max_left=215	max_left_minus=54	max_left_plus=215	max_min_left=28	max_min_left_minus=0	max_min_left_plus=28	max_min_right=29	max_min_right_minus=29	max_min_right_plus=25	max_pos_hash_score=456	max_right=29	max_right_minus=29	max_right_plus=29	neg_log10_pos_hash_p_value=6.5	new_junction_coverage=0.05	new_junction_read_count=3	polymorphism_frequency=5.894e-02	pos_hash_score=3	prediction=polymorphism	reject=COVERAGE_EVENNESS_SKEW,FREQUENCY_CUTOFF	side_1_annotate_key=gene	side_1_continuation=0	side_1_coverage=0.77	side_1_overlap=10	side_1_possible_overlap_registers=238	side_1_read_count=50	side_1_redundant=0	side_2_annotate_key=repeat	side_2_continuation=0	side_2_coverage=NA	side_2_overlap=0	side_2_possible_overlap_registers=NA	side_2_read_count=NA	side_2_redundant=1	total_non_overlap_reads=3
JC	290	.	CP009273	728029	-1	CP009273	728678	1	0	alignment_overlap=9	coverage_minus=1	coverage_plus=2	flanking_left=251	flanking_right=251	frequency=3.136e-02	junction_possible_overlap_registers=229	key=CP009273__728029__-1__CP009273__728669__1__9____251__251__0__0	max_left=88	max_left_minus=88	max_left_plus=51	max_min_left=88	max_min_left_minus=88	max_min_left_plus=51	max_min_right=0	max_min_right_minus=0	max_min_right_plus=0	max_pos_hash_score=458	max_right=199	max_right_minus=154	max_right_plus=199	neg_log10_pos_hash_p_value=6.5	new_junction_coverage=0.05	new_junction_read_count=3	polymorphism_frequency=3.136e-02	pos_hash_score=3	prediction=polymorphism	reject=COVERAGE_EVENNESS_SKEW,FREQUENCY_CUTOFF	side_1_annotate_key=gene	side_1_continuation=0	side_1_coverage=1.08	side_1_overlap=9	side_1_possible_overlap_registers=238	side_1_read_count=70	side_1_redundant=0	side_2_annotate_key=gene	side_2_continuation=0	side_2_coverage=1.89	side_2_overlap=0	side_2_possible_overlap_registers=229	side_2_read_count=118	side_2_redundant=0	total_non_overlap_reads=3
JC	291	.	CP009273	733405	-1	CP009273	734360	1	0	alignment_overlap=20	coverage_minus=9	coverage_plus=10	flanking_left=251	flanking_right=251	frequency=1.881e-01	junction_possible_overlap_registers=218	key=CP009273__733405__-1__CP009273__734340__1__20____251__251__0__0	max_left=191	max_left_minus=191	max_left_plus=160	max_min_left=113	max_min_left_minus=113	max_min_left_plus=97	max_min_right=74	max_min_right_minus=74	max_min_right_plus=74	max_pos_hash_score=436	max_right=202	max_right_minus=138	max_right_plus=202	neg_log10_pos_hash_p_value=2.1	new_junction_coverage=0.32	new_junction_read_count=19	polymorphism_frequency=1.881e-01	pos_hash_score=17	prediction=polymorphism	reject=FREQUENCY_CUTOFF	side_1_annotate_key=gene	side_1_continuation=0	side_1_coverage=1.28	side_1_overlap=20	side_1_possible_overlap_registers=238	side_1_read_count=83	side_1_redundant=0	side_2_annotate_key=gene	side_2_continuation=0	side_2_coverage=1.48	side_2_overlap=0	side_2_possible_overlap_registers=218	side_2_read_count=88	side_2_redundant=0	total_non_overlap_reads=19
JC	292	.	CP009273	736866	-1	CP009273	737500	1	0	alignment_overlap=10	coverage_minus=3	coverage_plus=2	flanking_left=251	flanking_right=251	frequency=5.077e-02	junction_possible_overlap_registers=228	key=CP009273__736866__-1__CP009273__737490__1__10____251__251__0__0	max_left=87	max_left_minus=87	max_left_plus=26	max_min_left=87	max_min_left_minus=87	max_min_left_plus=26	max_min_right=14	max_min_right_minus=14	max_min_right_plus=0	max_pos_hash_score=456	max_right=164	max_right_minus=164	max_right_plus=88	neg_log10_pos_hash_p_value=5.5	new_junction_coverage=0.08	new_junction_read_count=5	polymorphism_frequency=5.077e-02	pos_hash_score=5	prediction=polymorphism	reject=COVERAGE_EVENNESS_SKEW,FREQUENCY_CUTOFF	side_1_annotate_key=gene	side_1_continuation=0	side_1_coverage=1.48	side_1_overlap=10	side_1_possible_overlap_registers=238	side_1_read_count=96	side_1_redundant=0	side_2_annotate_key=gene	side_2_continuation=0	side_2_coverage=1.53	side_2_overlap=0	side_2_possible_overlap_registers=228	side_2_read_count=95	side_2_redundant=0	total_non_overlap_reads=5
JC	293	.	CP009273	737498	-1	CP009273	738423	1	0	alignment_overlap=7	coverage_minus=1	coverage_plus=2	flanking_left=251	flanking_right=251	frequency=3.704e-02	junction_possible_overlap_registers=231	key=CP009273__737498__-1__CP009273__738416__1__7____251__251__0__0	max_left=163	max_left_minus=163	max_left_plus=29	max_min_left=29	max_min_left_minus=0	max_min_left_plus=29	max_min_right=81	max_min_right_minus=81	max_min_right_plus=0	max_pos_hash_score=462	max_right=137	max_right_minus=81	max_right_plus=137	neg_log10_pos_hash_p_value=6.5	new_junction_coverage=0.05	new_junction_read_count=3	polymorphism_frequency=3.704e-02	pos_hash_score=3	prediction=polymorphism	reject=COVERAGE_EVENNESS_SKEW,FREQUENCY_CUTOFF	side_1_annotate_key=gene	side_1_continuation=0	side_1_coverage=1.57	side_1_overlap=7	side_1_possible_overlap_registers=238	side_1_read_count=102	side_1_redundant=0	side_2_annotate_key=gene	side_2_continuation=0	side_2_coverage=0.90	side_2_overlap=0	side_2_possible_overlap_registers=231	side_2_read_count=57	side_2_redundant=0	total_non_overlap_reads=3
JC	294	.	CP009273	738327	-1	CP009273	739509	1	0	alignment_overlap=6	coverage_minus=2	coverage_plus=1	flanking_left=251	flanking_right=251	frequency=4.095e-02	junction_possible_overlap_registers=232	key=CP009273__738327__-1__CP009273__739503__1__6____251__251__0__0	max_left=226	max_left_minus=226	max_left_plus=70	max_min_left=70	max_min_left_minus=0	max_min_left_plus=70	max_min_right=63	max_min_right_minus=63	max_min_right_plus=0	max_pos_hash_score=464	max_right=102	max_right_minus=63	max_right_plus=102	neg_log10_pos_hash_p_value=6.5	new_junction_coverage=0.05	new_junction_read_count=3	polymorphism_frequency=4.095e-02	pos_hash_score=3	prediction=polymorphism	reject=COVERAGE_EVENNESS_SKEW,FREQUENCY_CUTOFF	side_1_annotate_key=gene	side_1_continuation=0	side_1_coverage=0.91	side_1_overlap=6	side_1_possible_overlap_registers=238	side_1_read_count=59	side_1_redundant=0	side_2_annotate_key=gene	side_2_continuation=0	side_2_coverage=1.31	side_2_overlap=0	side_2_possible_overlap_registers=232	side_2_read_count=83	side_2_redundant=0	total_non_overlap_reads=3
JC	295	.	CP009273	742337	-1	CP009273	743152	1	0	alignment_overlap=8	coverage_minus=4	coverage_plus=9	flanking_left=251	flanking_right=251	frequency=1.947e-01	junction_possible_overlap_registers=230	key=CP009273__742337__-1__CP009273__743144__1__8____251__251__0__0	max_left=124	max_left_minus=123	max_left_plus=124	max_min_left=87	max_min_left_minus=82	max_min_left_plus=87	max_min_right=114	max_min_right_minus=87	max_min_right_plus=114	max_pos_hash_score=460	max_right=124	max_right_minus=124	max_right_plus=124	neg_log10_pos_hash_p_value=3.5	new_junction_coverage=0.21	new_junction_read_count=13	polymorphism_frequency=1.947e-01	pos_hash_score=11	prediction=polymorphism	reject=COVERAGE_EVENNESS_SKEW,FREQUENCY_CUTOFF	side_1_annotate_key=gene	side_1_continuation=0	side_1_coverage=1.12	side_1_overlap=8	side_1_possible_overlap_registers=238	side_1_read_count=73	side_1_redundant=0	side_2_annotate_key=gene	side_2_continuation=0	side_2_coverage=0.59	side_2_overlap=0	side_2_possible_overlap_registers=230	side_2_read_count=37	side_2_redundant=0	total_non_overlap_reads=13
JC	296	.	CP009273	767201	-1	CP009273	768072	1	0	alignment_overlap=9	coverage_minus=1	coverage_plus=3	flanking_left=251	flanking_right=251	frequency=5.468e-02	junction_possible_overlap_registers=229	key=CP009273__767201__-1__CP009273__768063__1__9____251__251__0__0	max_left=37	max_left_minus=20	max_left_plus=37	max_min_left=20	max_min_left_minus=20	max_min_left_plus=20	max_min_right=19	max_min_right_minus=0	max_min_right_plus=19	max_pos_hash_score=458	max_right=71	max_right_minus=71	max_right_plus=71	neg_log10_pos_hash_p_value=6.0	new_junction_coverage=0.06	new_junction_read_count=4	polymorphism_frequency=5.468e-02	pos_hash_score=4	prediction=polymorphism	reject=COVERAGE_EVENNESS_SKEW,FREQUENCY_CUTOFF	side_1_annotate_key=gene	side_1_continuation=0	side_1_coverage=1.09	side_1_overlap=9	side_1_possible_overlap_registers=238	side_1_read_count=71	side_1_redundant=0	side_2_annotate_key=gene	side_2_continuation=0	side_2_coverage=1.12	side_2_overlap=0	side_2_possible_overlap_registers=229	side_2_read_count=70	side_2_redundant=0	total_non_overlap_reads=4
JC	297	.	CP009273	776374	-1	CP009273	776901	1	0	alignment_overlap=76	coverage_minus=9	coverage_plus=5	flanking_left=251	flanking_right=251	frequency=3.602e-01	junction_possible_overlap_registers=162	key=CP009273__776374__-1__CP009273__776825__1__76____251__251__0__0	max_left=116	max_left_minus=116	max_left_plus=100	max_min_left=76	max_min_left_minus=76	max_min_left_plus=71	max_min_right=66	max_min_right_minus=66	max_min_right_plus=66	max_pos_hash_score=324	max_right=104	max_right_minus=99	max_right_plus=104	neg_log10_pos_hash_p_value=2.3	new_junction_coverage=0.38	new_junction_read_count=17	polymorphism_frequency=3.602e-01	pos_hash_score=11	prediction=polymorphism	side_1_annotate_key=gene	side_1_continuation=0	side_1_coverage=0.80	side_1_overlap=76	side_1_possible_overlap_registers=238	side_1_read_count=52	side_1_redundant=0	side_2_annotate_key=gene	side_2_continuation=0	side_2_coverage=0.57	side_2_overlap=0	side_2_possible_overlap_registers=162	side_2_read_count=25	side_2_redundant=0	total_non_overlap_reads=14
JC	298	.	CP009273	776472	-1	CP009273	777265	1	0	alignment_overlap=37	coverage_minus=3	coverage_plus=1	flanking_left=251	flanking_right=251	frequency=1.890e-01	junction_possible_overlap_registers=201	key=CP009273__776472__-1__CP009273__777228__1__37____251__251__0__0	max_left=176	max_left_minus=176	max_left_plus=2	max_min_left=2	max_min_left_minus=0	max_min_left_plus=2	max_min_right=107	max_min_right_minus=107	max_min_right_plus=0	max_pos_hash_score=402	max_right=212	max_right_minus=107	max_right_plus=212	neg_log10_pos_hash_p_value=5.4	new_junction_coverage=0.13	new_junction_read_count=7	polymorphism_frequency=1.890e-01	pos_hash_score=4	prediction=polymorphism	reject=COVERAGE_EVENNESS_SKEW,FREQUENCY_CUTOFF	side_1_annotate_key=gene	side_1_continuation=0	side_1_coverage=0.58	side_1_overlap=37	side_1_possible_overlap_registers=238	side_1_read_count=38	side_1_redundant=0	side_2_annotate_key=gene	side_2_continuation=0	side_2_coverage=0.51	side_2_overlap=0	side_2_possible_overlap_registers=201	side_2_read_count=28	side_2_redundant=0	total_non_overlap_reads=4
JC	299	.	CP009273	776678	-1	CP009273	776901	1	0	alignment_overlap=76	coverage_minus=2	coverage_plus=3	flanking_left=251	flanking_right=251	frequency=1.868e-01	junction_possible_overlap_registers=162	key=CP009273__776678__-1__CP009273__776825__1__76____251__251__0__0	max_left=104	max_left_minus=104	max_left_plus=74	max_min_left=74	max_min_left_minus=0	max_min_left_plus=74	max_min_right=7	max_min_right_minus=7	max_min_right_plus=0	max_pos_hash_score=324	max_right=100	max_right_minus=7	max_right_plus=100	neg_log10_pos_hash_p_value=4.6	new_junction_coverage=0.14	new_junction_read_count=6	polymorphism_frequency=1.868e-01	pos_hash_score=4	prediction=polymorphism	reject=COVERAGE_EVENNESS_SKEW,FREQUENCY_CUTOFF	side_1_annotate_key=gene	side_1_continuation=0	side_1_coverage=0.62	side_1_overlap=76	side_1_possible_overlap_registers=238	side_1_read_count=40	side_1_redundant=0	side_2_annotate_key=gene	side_2_continuation=0	side_2_coverage=0.57	side_2_overlap=0	side_2_possible_overlap_registers=162	side_2_read_count=25	side_2_redundant=0	total_non_overlap_reads=5
JC	300	.	CP009273	776778	-1	CP009273	777267	1	0	alignment_overlap=39	coverage_minus=8	coverage_plus=5	flanking_left=251	flanking_right=251	frequency=3.486e-01	junction_possible_overlap_registers=199	key=CP009273__776778__-1__CP009273__777228__1__39____251__251__0__0	max_left=204	max_left_minus=204	max_left_plus=41	max_min_left=69	max_min_left_minus=69	max_min_left_plus=41	max_min_right=62	max_min_right_minus=62	max_min_right_plus=0	max_pos_hash_score=398	max_right=210	max_right_minus=141	max_right_plus=210	neg_log10_pos_hash_p_value=3.2	new_junction_coverage=0.24	new_junction_read_count=13	polymorphism_frequency=3.486e-01	pos_hash_score=10	prediction=polymorphism	reject=COVERAGE_EVENNESS_SKEW	side_1_annotate_key=gene	side_1_continuation=0	side_1_coverage=0.42	side_1_overlap=39	side_1_possible_overlap_registers=238	side_1_read_count=27	side_1_redundant=0	side_2_annotate_key=gene	side_2_continuation=0	side_2_coverage=0.48	side_2_overlap=0	side_2_possible_overlap_registers=199	side_2_read_count=26	side_2_redundant=0	total_non_overlap_reads=13
JC	301	.	CP009273	802236	-1	CP009273	803461	1	0	alignment_overlap=8	coverage_minus=2	coverage_plus=1	flanking_left=251	flanking_right=251	frequency=4.590e-02	junction_possible_overlap_registers=230	key=CP009273__802236__-1__CP009273__803453__1__8____251__251__0__0	max_left=177	max_left_minus=176	max_left_plus=177	max_min_left=0	max_min_left_minus=0	max_min_left_plus=0	max_min_right=57	max_min_right_minus=57	max_min_right_plus=56	max_pos_hash_score=460	max_right=57	max_right_minus=57	max_right_plus=56	neg_log10_pos_hash_p_value=6.5	new_junction_coverage=0.05	new_junction_read_count=3	polymorphism_frequency=4.590e-02	pos_hash_score=3	prediction=polymorphism	reject=COVERAGE_EVENNESS_SKEW,FREQUENCY_CUTOFF	side_1_annotate_key=gene	side_1_continuation=0	side_1_coverage=1.05	side_1_overlap=8	side_1_possible_overlap_registers=238	side_1_read_count=68	side_1_redundant=0	side_2_annotate_key=gene	side_2_continuation=0	side_2_coverage=0.94	side_2_overlap=0	side_2_possible_overlap_registers=230	side_2_read_count=59	side_2_redundant=0	total_non_overlap_reads=3
JC	302	.	CP009273	819342	-1	CP009273	819801	1	0	alignment_overlap=10	coverage_minus=3	coverage_plus=1	flanking_left=251	flanking_right=251	frequency=7.024e-02	junction_possible_overlap_registers=228	key=CP009273__819342__-1__CP009273__819791__1__10____251__251__0__0	max_left=123	max_left_minus=123	max_left_plus=28	max_min_left=28	max_min_left_minus=28	max_min_left_plus=28	max_min_right=4	max_min_right_minus=4	max_min_right_plus=0	max_pos_hash_score=456	max_right=95	max_right_minus=95	max_right_plus=95	neg_log10_pos_hash_p_value=5.9	new_junction_coverage=0.06	new_junction_read_count=4	polymorphism_frequency=7.024e-02	pos_hash_score=4	prediction=polymorphism	reject=COVERAGE_EVENNESS_SKEW,FREQUENCY_CUTOFF	side_1_annotate_key=gene	side_1_continuation=0	side_1_coverage=0.77	side_1_overlap=10	side_1_possible_overlap_registers=238	side_1_read_count=50	side_1_redundant=0	side_2_annotate_key=gene	side_2_continuation=0	side_2_coverage=0.93	side_2_overlap=0	side_2_possible_overlap_registers=228	side_2_read_count=58	side_2_redundant=0	total_non_overlap_reads=4
JC	303	.	CP009273	822076	-1	CP009273	822765	1	0	alignment_overlap=10	coverage_minus=2	coverage_plus=1	flanking_left=251	flanking_right=251	frequency=5.144e-02	junction_possible_overlap_registers=228	key=CP009273__822076__-1__CP009273__822755__1__10____251__251__0__0	max_left=222	max_left_minus=222	max_left_plus=98	max_min_left=98	max_min_left_minus=98	max_min_left_plus=98	max_min_right=10	max_min_right_minus=10	max_min_right_plus=0	max_pos_hash_score=456	max_right=131	max_right_minus=131	max_right_plus=130	neg_log10_pos_hash_p_value=6.5	new_junction_coverage=0.05	new_junction_read_count=3	polymorphism_frequency=5.144e-02	pos_hash_score=3	prediction=polymorphism	reject=COVERAGE_EVENNESS_SKEW,FREQUENCY_CUTOFF	side_1_annotate_key=gene	side_1_continuation=0	side_1_coverage=0.86	side_1_overlap=10	side_1_possible_overlap_registers=238	side_1_read_count=56	side_1_redundant=0	side_2_annotate_key=gene	side_2_continuation=0	side_2_coverage=0.92	side_2_overlap=0	side_2_possible_overlap_registers=228	side_2_read_count=57	side_2_redundant=0	total_non_overlap_reads=3
JC	304	.	CP009273	829189	-1	CP009273	830294	1	0	alignment_overlap=6	coverage_minus=1	coverage_plus=2	flanking_left=251	flanking_right=251	frequency=5.341e-02	junction_possible_overlap_registers=232	key=CP009273__829189__-1__CP009273__830288__1__6____251__251__0__0	max_left=129	max_left_minus=129	max_left_plus=95	max_min_left=5	max_min_left_minus=0	max_min_left_plus=5	max_min_right=116	max_min_right_minus=116	max_min_right_plus=52	max_pos_hash_score=464	max_right=142	max_right_minus=116	max_right_plus=142	neg_log10_pos_hash_p_value=6.5	new_junction_coverage=0.05	new_junction_read_count=3	polymorphism_frequency=5.341e-02	pos_hash_score=3	prediction=polymorphism	reject=COVERAGE_EVENNESS_SKEW,FREQUENCY_CUTOFF	side_1_annotate_key=gene	side_1_continuation=0	side_1_coverage=1.02	side_1_overlap=6	side_1_possible_overlap_registers=238	side_1_read_count=66	side_1_redundant=0	side_2_annotate_key=gene	side_2_continuation=0	side_2_coverage=0.66	side_2_overlap=0	side_2_possible_overlap_registers=232	side_2_read_count=42	side_2_redundant=0	total_non_overlap_reads=3
JC	305	.	CP009273	841549	-1	CP009273	842494	1	0	alignment_overlap=12	coverage_minus=2	coverage_plus=3	flanking_left=251	flanking_right=251	frequency=1.109e-01	junction_possible_overlap_registers=226	key=CP009273__841549__-1__CP009273__842482__1__12____251__251__0__0	max_left=201	max_left_minus=161	max_left_plus=201	max_min_left=97	max_min_left_minus=0	max_min_left_plus=97	max_min_right=78	max_min_right_minus=78	max_min_right_plus=38	max_pos_hash_score=452	max_right=100	max_right_minus=78	max_right_plus=100	neg_log10_pos_hash_p_value=5.4	new_junction_coverage=0.10	new_junction_read_count=6	polymorphism_frequency=1.109e-01	pos_hash_score=5	prediction=polymorphism	reject=COVERAGE_EVENNESS_SKEW,FREQUENCY_CUTOFF	side_1_annotate_key=gene	side_1_continuation=0	side_1_coverage=0.55	side_1_overlap=12	side_1_possible_overlap_registers=238	side_1_read_count=36	side_1_redundant=0	side_2_annotate_key=gene	side_2_continuation=0	side_2_coverage=1.01	side_2_overlap=0	side_2_possible_overlap_registers=226	side_2_read_count=62	side_2_redundant=0	total_non_overlap_reads=5
JC	306	.	CP009273	866772	-1	CP009273	867669	1	0	alignment_overlap=10	coverage_minus=3	coverage_plus=1	flanking_left=251	flanking_right=251	frequency=6.721e-02	junction_possible_overlap_registers=228	key=CP009273__866772__-1__CP009273__867659__1__10____251__251__0__0	max_left=110	max_left_minus=82	max_left_plus=110	max_min_left=110	max_min_left_minus=82	max_min_left_plus=110	max_min_right=0	max_min_right_minus=0	max_min_right_plus=0	max_pos_hash_score=456	max_right=159	max_right_minus=159	max_right_plus=131	neg_log10_pos_hash_p_value=5.9	new_junction_coverage=0.06	new_junction_read_count=4	polymorphism_frequency=6.721e-02	pos_hash_score=4	prediction=polymorphism	reject=COVERAGE_EVENNESS_SKEW,FREQUENCY_CUTOFF	side_1_annotate_key=gene	side_1_continuation=0	side_1_coverage=0.72	side_1_overlap=10	side_1_possible_overlap_registers=238	side_1_read_count=47	side_1_redundant=0	side_2_annotate_key=gene	side_2_continuation=0	side_2_coverage=1.06	side_2_overlap=0	side_2_possible_overlap_registers=228	side_2_read_count=66	side_2_redundant=0	total_non_overlap_reads=4
JC	307	.	CP009273	874904	-1	CP009273	875845	1	0	alignment_overlap=8	coverage_minus=1	coverage_plus=2	flanking_left=251	flanking_right=251	frequency=4.816e-02	junction_possible_overlap_registers=230	key=CP009273__874904__-1__CP009273__875837__1__8____251__251__0__0	max_left=170	max_left_minus=170	max_left_plus=147	max_min_left=3	max_min_left_minus=0	max_min_left_plus=3	max_min_right=96	max_min_right_minus=73	max_min_right_plus=96	max_pos_hash_score=460	max_right=223	max_right_minus=73	max_right_plus=223	neg_log10_pos_hash_p_value=6.5	new_junction_coverage=0.05	new_junction_read_count=3	polymorphism_frequency=4.816e-02	pos_hash_score=3	prediction=polymorphism	reject=COVERAGE_EVENNESS_SKEW,FREQUENCY_CUTOFF	side_1_annotate_key=gene	side_1_continuation=0	side_1_coverage=1.11	side_1_overlap=8	side_1_possible_overlap_registers=238	side_1_read_count=72	side_1_redundant=0	side_2_annotate_key=gene	side_2_continuation=0	side_2_coverage=0.78	side_2_overlap=0	side_2_possible_overlap_registers=230	side_2_read_count=49	side_2_redundant=0	total_non_overlap_reads=3
JC	308	.	CP009273	885571	-1	CP009273	887019	1	0	alignment_overlap=10	coverage_minus=2	coverage_plus=2	flanking_left=251	flanking_right=251	frequency=6.380e-02	junction_possible_overlap_registers=228	key=CP009273__885571__-1__CP009273__887009__1__10____251__251__0__0	max_left=102	max_left_minus=102	max_left_plus=102	max_min_left=0	max_min_left_minus=0	max_min_left_plus=0	max_min_right=33	max_min_right_minus=28	max_min_right_plus=33	max_pos_hash_score=456	max_right=33	max_right_minus=28	max_right_plus=33	neg_log10_pos_hash_p_value=5.9	new_junction_coverage=0.06	new_junction_read_count=4	polymorphism_frequency=6.380e-02	pos_hash_score=4	prediction=polymorphism	reject=COVERAGE_EVENNESS_SKEW,FREQUENCY_CUTOFF	side_1_annotate_key=gene	side_1_continuation=0	side_1_coverage=0.95	side_1_overlap=10	side_1_possible_overlap_registers=238	side_1_read_count=62	side_1_redundant=0	side_2_annotate_key=gene	side_2_continuation=0	side_2_coverage=0.93	side_2_overlap=0	side_2_possible_overlap_registers=228	side_2_read_count=58	side_2_redundant=0	total_non_overlap_reads=4
JC	309	.	CP009273	890147	-1	CP009273	891346	1	0	alignment_overlap=12	coverage_minus=2	coverage_plus=3	flanking_left=251	flanking_right=251	frequency=8.987e-02	junction_possible_overlap_registers=226	key=CP009273__890147__-1__CP009273__891334__1__12____251__251__0__0	max_left=100	max_left_minus=100	max_left_plus=84	max_min_left=100	max_min_left_minus=100	max_min_left_plus=84	max_min_right=18	max_min_right_minus=17	max_min_right_plus=18	max_pos_hash_score=452	max_right=196	max_right_minus=138	max_right_plus=196	neg_log10_pos_hash_p_value=5.4	new_junction_coverage=0.08	new_junction_read_count=5	polymorphism_frequency=8.987e-02	pos_hash_score=5	prediction=polymorphism	reject=COVERAGE_EVENNESS_SKEW,FREQUENCY_CUTOFF	side_1_annotate_key=gene	side_1_continuation=0	side_1_coverage=0.83	side_1_overlap=12	side_1_possible_overlap_registers=238	side_1_read_count=54	side_1_redundant=0	side_2_annotate_key=gene	side_2_continuation=0	side_2_coverage=0.81	side_2_overlap=0	side_2_possible_overlap_registers=226	side_2_read_count=50	side_2_redundant=0	total_non_overlap_reads=5
JC	310	.	CP009273	913571	-1	CP009273	914318	1	0	alignment_overlap=10	coverage_minus=6	coverage_plus=2	flanking_left=251	flanking_right=251	frequency=1.334e-01	junction_possible_overlap_registers=228	key=CP009273__913571__-1__CP009273__914308__1__10____251__251__0__0	max_left=181	max_left_minus=181	max_left_plus=166	max_min_left=91	max_min_left_minus=0	max_min_left_plus=91	max_min_right=75	max_min_right_minus=62	max_min_right_plus=75	max_pos_hash_score=456	max_right=150	max_right_minus=62	max_right_plus=150	neg_log10_pos_hash_p_value=4.7	new_junction_coverage=0.13	new_junction_read_count=8	polymorphism_frequency=1.334e-01	pos_hash_score=7	prediction=polymorphism	reject=COVERAGE_EVENNESS_SKEW,FREQUENCY_CUTOFF	side_1_annotate_key=gene	side_1_continuation=0	side_1_coverage=0.75	side_1_overlap=10	side_1_possible_overlap_registers=238	side_1_read_count=49	side_1_redundant=0	side_2_annotate_key=gene	side_2_continuation=0	side_2_coverage=0.92	side_2_overlap=0	side_2_possible_overlap_registers=228	side_2_read_count=57	side_2_redundant=0	total_non_overlap_reads=8
JC	311	.	CP009273	930087	-1	CP009273	930949	1	0	alignment_overlap=10	coverage_minus=2	coverage_plus=1	flanking_left=251	flanking_right=251	frequency=5.510e-02	junction_possible_overlap_registers=228	key=CP009273__930087__-1__CP009273__930939__1__10____251__251__0__0	max_left=59	max_left_minus=59	max_left_plus=53	max_min_left=59	max_min_left_minus=59	max_min_left_plus=53	max_min_right=1	max_min_right_minus=1	max_min_right_plus=0	max_pos_hash_score=456	max_right=105	max_right_minus=105	max_right_plus=105	neg_log10_pos_hash_p_value=6.5	new_junction_coverage=0.05	new_junction_read_count=3	polymorphism_frequency=5.510e-02	pos_hash_score=3	prediction=polymorphism	reject=COVERAGE_EVENNESS_SKEW,FREQUENCY_CUTOFF	side_1_annotate_key=gene	side_1_continuation=0	side_1_coverage=0.77	side_1_overlap=10	side_1_possible_overlap_registers=238	side_1_read_count=50	side_1_redundant=0	side_2_annotate_key=gene	side_2_continuation=0	side_2_coverage=0.88	side_2_overlap=0	side_2_possible_overlap_registers=228	side_2_read_count=55	side_2_redundant=0	total_non_overlap_reads=3
JC	312	.	CP009273	935630	-1	CP009273	936811	1	0	alignment_overlap=10	coverage_minus=2	coverage_plus=1	flanking_left=251	flanking_right=251	frequency=4.907e-02	junction_possible_overlap_registers=228	key=CP009273__935630__-1__CP009273__936801__1__10____251__251__0__0	max_left=154	max_left_minus=154	max_left_plus=9	max_min_left=79	max_min_left_minus=79	max_min_left_plus=9	max_min_right=87	max_min_right_minus=87	max_min_right_plus=0	max_pos_hash_score=456	max_right=93	max_right_minus=93	max_right_plus=93	neg_log10_pos_hash_p_value=6.5	new_junction_coverage=0.05	new_junction_read_count=3	polymorphism_frequency=4.907e-02	pos_hash_score=3	prediction=polymorphism	reject=COVERAGE_EVENNESS_SKEW,FREQUENCY_CUTOFF	side_1_annotate_key=gene	side_1_continuation=0	side_1_coverage=1.00	side_1_overlap=10	side_1_possible_overlap_registers=238	side_1_read_count=65	side_1_redundant=0	side_2_annotate_key=gene	side_2_continuation=0	side_2_coverage=0.87	side_2_overlap=0	side_2_possible_overlap_registers=228	side_2_read_count=54	side_2_redundant=0	total_non_overlap_reads=3
JC	313	.	CP009273	936812	-1	CP009273	937683	1	0	alignment_overlap=7	coverage_minus=5	coverage_plus=4	flanking_left=251	flanking_right=251	frequency=1.405e-01	junction_possible_overlap_registers=231	key=CP009273__936812__-1__CP009273__937676__1__7____251__251__0__0	max_left=192	max_left_minus=192	max_left_plus=120	max_min_left=120	max_min_left_minus=99	max_min_left_plus=120	max_min_right=52	max_min_right_minus=52	max_min_right_plus=0	max_pos_hash_score=462	max_right=221	max_right_minus=213	max_right_plus=221	neg_log10_pos_hash_p_value=4.4	new_junction_coverage=0.16	new_junction_read_count=10	polymorphism_frequency=1.405e-01	pos_hash_score=8	prediction=polymorphism	reject=COVERAGE_EVENNESS_SKEW,FREQUENCY_CUTOFF	side_1_annotate_key=gene	side_1_continuation=0	side_1_coverage=0.85	side_1_overlap=7	side_1_possible_overlap_registers=238	side_1_read_count=55	side_1_redundant=0	side_2_annotate_key=gene	side_2_continuation=0	side_2_coverage=1.09	side_2_overlap=0	side_2_possible_overlap_registers=231	side_2_read_count=69	side_2_redundant=0	total_non_overlap_reads=9
JC	314	.	CP009273	940170	-1	CP009273	941688	1	0	alignment_overlap=10	coverage_minus=2	coverage_plus=2	flanking_left=251	flanking_right=251	frequency=6.923e-02	junction_possible_overlap_registers=228	key=CP009273__940170__-1__CP009273__941678__1__10____251__251__0__0	max_left=60	max_left_minus=60	max_left_plus=60	max_min_left=60	max_min_left_minus=60	max_min_left_plus=60	max_min_right=12	max_min_right_minus=12	max_min_right_plus=12	max_pos_hash_score=456	max_right=155	max_right_minus=155	max_right_plus=155	neg_log10_pos_hash_p_value=5.9	new_junction_coverage=0.06	new_junction_read_count=4	polymorphism_frequency=6.923e-02	pos_hash_score=4	prediction=polymorphism	reject=COVERAGE_EVENNESS_SKEW,FREQUENCY_CUTOFF	side_1_annotate_key=gene	side_1_continuation=0	side_1_coverage=0.89	side_1_overlap=10	side_1_possible_overlap_registers=238	side_1_read_count=58	side_1_redundant=0	side_2_annotate_key=gene	side_2_continuation=0	side_2_coverage=0.84	side_2_overlap=0	side_2_possible_overlap_registers=228	side_2_read_count=52	side_2_redundant=0	total_non_overlap_reads=4
JC	315	.	CP009273	941579	-1	CP009273	942225	1	0	alignment_overlap=11	coverage_minus=2	coverage_plus=1	flanking_left=251	flanking_right=251	frequency=6.098e-02	junction_possible_overlap_registers=227	key=CP009273__941579__-1__CP009273__942214__1__11____251__251__0__0	max_left=231	max_left_minus=231	max_left_plus=57	max_min_left=57	max_min_left_minus=38	max_min_left_plus=57	max_min_right=7	max_min_right_minus=7	max_min_right_plus=0	max_pos_hash_score=454	max_right=180	max_right_minus=68	max_right_plus=180	neg_log10_pos_hash_p_value=6.5	new_junction_coverage=0.08	new_junction_read_count=5	polymorphism_frequency=6.098e-02	pos_hash_score=3	prediction=polymorphism	reject=COVERAGE_EVENNESS_SKEW,FREQUENCY_CUTOFF	side_1_annotate_key=gene	side_1_continuation=0	side_1_coverage=1.00	side_1_overlap=11	side_1_possible_overlap_registers=238	side_1_read_count=65	side_1_redundant=0	side_2_annotate_key=gene	side_2_continuation=0	side_2_coverage=1.48	side_2_overlap=0	side_2_possible_overlap_registers=227	side_2_read_count=92	side_2_redundant=0	total_non_overlap_reads=3
JC	316	.	CP009273	1004377	-1	CP009273	1005245	1	0	alignment_overlap=11	coverage_minus=2	coverage_plus=2	flanking_left=251	flanking_right=251	frequency=6.800e-02	junction_possible_overlap_registers=227	key=CP009273__1004377__-1__CP009273__1005234__1__11____251__251__0__0	max_left=171	max_left_minus=171	max_left_plus=162	max_min_left=45	max_min_left_minus=0	max_min_left_plus=45	max_min_right=69	max_min_right_minus=69	max_min_right_plus=46	max_pos_hash_score=454	max_right=194	max_right_minus=69	max_right_plus=194	neg_log10_pos_hash_p_value=5.9	new_junction_coverage=0.06	new_junction_read_count=4	polymorphism_frequency=6.800e-02	pos_hash_score=4	prediction=polymorphism	reject=COVERAGE_EVENNESS_SKEW,FREQUENCY_CUTOFF	side_1_annotate_key=gene	side_1_continuation=0	side_1_coverage=0.79	side_1_overlap=11	side_1_possible_overlap_registers=238	side_1_read_count=51	side_1_redundant=0	side_2_annotate_key=gene	side_2_continuation=0	side_2_coverage=0.98	side_2_overlap=0	side_2_possible_overlap_registers=227	side_2_read_count=61	side_2_redundant=0	total_non_overlap_reads=4
JC	317	.	CP009273	1057123	-1	CP009273	1058045	1	0	alignment_overlap=10	coverage_minus=2	coverage_plus=1	flanking_left=251	flanking_right=251	frequency=5.157e-02	junction_possible_overlap_registers=228	key=CP009273__1057123__-1__CP009273__1058035__1__10____251__251__0__0	max_left=127	max_left_minus=127	max_left_plus=127	max_min_left=0	max_min_left_minus=0	max_min_left_plus=0	max_min_right=100	max_min_right_minus=100	max_min_right_plus=99	max_pos_hash_score=456	max_right=100	max_right_minus=100	max_right_plus=99	neg_log10_pos_hash_p_value=6.5	new_junction_coverage=0.05	new_junction_read_count=3	polymorphism_frequency=5.157e-02	pos_hash_score=3	prediction=polymorphism	reject=COVERAGE_EVENNESS_SKEW,FREQUENCY_CUTOFF	side_1_annotate_key=gene	side_1_continuation=0	side_1_coverage=0.97	side_1_overlap=10	side_1_possible_overlap_registers=238	side_1_read_count=63	side_1_redundant=0	side_2_annotate_key=gene	side_2_continuation=0	side_2_coverage=0.80	side_2_overlap=0	side_2_possible_overlap_registers=228	side_2_read_count=50	side_2_redundant=0	total_non_overlap_reads=3
JC	318	.	CP009273	1092496	-1	CP009273	1093040	1	0	alignment_overlap=80	coverage_minus=8	coverage_plus=4	flanking_left=251	flanking_right=251	frequency=2.389e-01	junction_possible_overlap_registers=158	key=CP009273__1092496__-1__CP009273__1092960__1__80____251__251__0__0	max_left=156	max_left_minus=143	max_left_plus=156	max_min_left=49	max_min_left_minus=24	max_min_left_plus=49	max_min_right=84	max_min_right_minus=84	max_min_right_plus=38	max_pos_hash_score=316	max_right=122	max_right_minus=84	max_right_plus=122	neg_log10_pos_hash_p_value=2.0	new_junction_coverage=0.28	new_junction_read_count=12	polymorphism_frequency=2.389e-01	pos_hash_score=12	prediction=polymorphism	side_1_annotate_key=gene	side_1_continuation=0	side_1_coverage=1.08	side_1_overlap=80	side_1_possible_overlap_registers=238	side_1_read_count=70	side_1_redundant=0	side_2_annotate_key=gene	side_2_continuation=0	side_2_coverage=0.70	side_2_overlap=0	side_2_possible_overlap_registers=158	side_2_read_count=30	side_2_redundant=0	total_non_overlap_reads=12
JC	319	.	CP009273	1094538	-1	CP009273	1095743	1	0	alignment_overlap=3	coverage_minus=1	coverage_plus=2	flanking_left=251	flanking_right=251	frequency=3.616e-02	junction_possible_overlap_registers=235	key=CP009273__1094538__-1__CP009273__1095740__1__3____251__251__0__0	max_left=42	max_left_minus=42	max_left_plus=42	max_min_left=42	max_min_left_minus=42	max_min_left_plus=42	max_min_right=0	max_min_right_minus=0	max_min_right_plus=0	max_pos_hash_score=470	max_right=66	max_right_minus=66	max_right_plus=66	neg_log10_pos_hash_p_value=6.6	new_junction_coverage=0.05	new_junction_read_count=3	polymorphism_frequency=3.616e-02	pos_hash_score=3	prediction=polymorphism	reject=COVERAGE_EVENNESS_SKEW,FREQUENCY_CUTOFF	side_1_annotate_key=gene	side_1_continuation=0	side_1_coverage=1.31	side_1_overlap=3	side_1_possible_overlap_registers=238	side_1_read_count=85	side_1_redundant=0	side_2_annotate_key=gene	side_2_continuation=0	side_2_coverage=1.18	side_2_overlap=0	side_2_possible_overlap_registers=235	side_2_read_count=76	side_2_redundant=0	total_non_overlap_reads=3
JC	320	.	CP009273	1094549	-1	CP009273	1095754	1	0	alignment_overlap=10	coverage_minus=2	coverage_plus=3	flanking_left=251	flanking_right=251	frequency=6.006e-02	junction_possible_overlap_registers=228	key=CP009273__1094549__-1__CP009273__1095744__1__10____251__251__0__0	max_left=109	max_left_minus=79	max_left_plus=109	max_min_left=109	max_min_left_minus=48	max_min_left_plus=109	max_min_right=20	max_min_right_minus=20	max_min_right_plus=20	max_pos_hash_score=456	max_right=132	max_right_minus=53	max_right_plus=132	neg_log10_pos_hash_p_value=5.5	new_junction_coverage=0.08	new_junction_read_count=5	polymorphism_frequency=6.006e-02	pos_hash_score=5	prediction=polymorphism	reject=COVERAGE_EVENNESS_SKEW,FREQUENCY_CUTOFF	side_1_annotate_key=gene	side_1_continuation=0	side_1_coverage=1.28	side_1_overlap=10	side_1_possible_overlap_registers=238	side_1_read_count=83	side_1_redundant=0	side_2_annotate_key=gene	side_2_continuation=0	side_2_coverage=1.24	side_2_overlap=0	side_2_possible_overlap_registers=228	side_2_read_count=77	side_2_redundant=0	total_non_overlap_reads=5
JC	321	.	CP009273	1107269	-1	CP009273	1108495	1	0	alignment_overlap=10	coverage_minus=3	coverage_plus=0	flanking_left=251	flanking_right=251	frequency=3.910e-02	junction_possible_overlap_registers=228	key=CP009273__1107269__-1__CP009273__1108485__1__10____251__251__0__0	max_left=89	max_left_minus=89	max_left_plus=0	max_min_left=87	max_min_left_minus=87	max_min_left_plus=0	max_min_right=36	max_min_right_minus=36	max_min_right_plus=0	max_pos_hash_score=456	max_right=113	max_right_minus=113	max_right_plus=0	neg_log10_pos_hash_p_value=6.5	new_junction_coverage=0.05	new_junction_read_count=3	polymorphism_frequency=3.910e-02	pos_hash_score=3	prediction=polymorphism	reject=COVERAGE_EVENNESS_SKEW,FREQUENCY_CUTOFF	side_1_annotate_key=gene	side_1_continuation=0	side_1_coverage=1.29	side_1_overlap=10	side_1_possible_overlap_registers=238	side_1_read_count=84	side_1_redundant=0	side_2_annotate_key=gene	side_2_continuation=0	side_2_coverage=1.08	side_2_overlap=0	side_2_possible_overlap_registers=228	side_2_read_count=67	side_2_redundant=0	total_non_overlap_reads=3
JC	322	.	CP009273	1133986	-1	CP009273	1134745	1	0	alignment_overlap=9	coverage_minus=4	coverage_plus=2	flanking_left=251	flanking_right=251	frequency=8.958e-02	junction_possible_overlap_registers=229	key=CP009273__1133986__-1__CP009273__1134736__1__9____251__251__0__0	max_left=113	max_left_minus=113	max_left_plus=58	max_min_left=58	max_min_left_minus=44	max_min_left_plus=58	max_min_right=100	max_min_right_minus=100	max_min_right_plus=0	max_pos_hash_score=458	max_right=197	max_right_minus=100	max_right_plus=197	neg_log10_pos_hash_p_value=5.1	new_junction_coverage=0.11	new_junction_read_count=7	polymorphism_frequency=8.958e-02	pos_hash_score=6	prediction=polymorphism	reject=COVERAGE_EVENNESS_SKEW,FREQUENCY_CUTOFF	side_1_annotate_key=gene	side_1_continuation=0	side_1_coverage=1.11	side_1_overlap=9	side_1_possible_overlap_registers=238	side_1_read_count=72	side_1_redundant=0	side_2_annotate_key=gene	side_2_continuation=0	side_2_coverage=1.17	side_2_overlap=0	side_2_possible_overlap_registers=229	side_2_read_count=73	side_2_redundant=0	total_non_overlap_reads=6
JC	323	.	CP009273	1136231	-1	CP009273	1137248	1	0	alignment_overlap=10	coverage_minus=3	coverage_plus=2	flanking_left=251	flanking_right=251	frequency=1.028e-01	junction_possible_overlap_registers=228	key=CP009273__1136231__-1__CP009273__1137238__1__10____251__251__0__0	max_left=158	max_left_minus=158	max_left_plus=41	max_min_left=41	max_min_left_minus=41	max_min_left_plus=41	max_min_right=18	max_min_right_minus=18	max_min_right_plus=18	max_pos_hash_score=456	max_right=108	max_right_minus=108	max_right_plus=108	neg_log10_pos_hash_p_value=5.5	new_junction_coverage=0.10	new_junction_read_count=6	polymorphism_frequency=1.028e-01	pos_hash_score=5	prediction=polymorphism	reject=COVERAGE_EVENNESS_SKEW,FREQUENCY_CUTOFF	side_1_annotate_key=gene	side_1_continuation=0	side_1_coverage=1.20	side_1_overlap=10	side_1_possible_overlap_registers=238	side_1_read_count=78	side_1_redundant=0	side_2_annotate_key=gene	side_2_continuation=0	side_2_coverage=0.48	side_2_overlap=0	side_2_possible_overlap_registers=228	side_2_read_count=30	side_2_redundant=0	total_non_overlap_reads=5
JC	324	.	CP009273	1161581	-1	CP009273	1162077	1	0	alignment_overlap=15	coverage_minus=2	coverage_plus=5	flanking_left=251	flanking_right=251	frequency=1.459e-01	junction_possible_overlap_registers=223	key=CP009273__1161581__-1__CP009273__1162062__1__15____251__251__0__0	max_left=171	max_left_minus=64	max_left_plus=171	max_min_left=64	max_min_left_minus=64	max_min_left_plus=8	max_min_right=65	max_min_right_minus=0	max_min_right_plus=65	max_pos_hash_score=446	max_right=141	max_right_minus=141	max_right_plus=71	neg_log10_pos_hash_p_value=5.0	new_junction_coverage=0.12	new_junction_read_count=7	polymorphism_frequency=1.459e-01	pos_hash_score=6	prediction=polymorphism	reject=COVERAGE_EVENNESS_SKEW,FREQUENCY_CUTOFF	side_1_annotate_key=gene	side_1_continuation=0	side_1_coverage=0.49	side_1_overlap=15	side_1_possible_overlap_registers=238	side_1_read_count=32	side_1_redundant=0	side_2_annotate_key=gene	side_2_continuation=0	side_2_coverage=0.85	side_2_overlap=0	side_2_possible_overlap_registers=223	side_2_read_count=52	side_2_redundant=0	total_non_overlap_reads=7
JC	325	.	CP009273	1167964	-1	CP009273	1168952	1	0	alignment_overlap=12	coverage_minus=3	coverage_plus=4	flanking_left=251	flanking_right=251	frequency=1.439e-01	junction_possible_overlap_registers=226	key=CP009273__1167964__-1__CP009273__1168940__1__12____251__251__0__0	max_left=189	max_left_minus=165	max_left_plus=189	max_min_left=51	max_min_left_minus=0	max_min_left_plus=51	max_min_right=50	max_min_right_minus=5	max_min_right_plus=50	max_pos_hash_score=452	max_right=135	max_right_minus=5	max_right_plus=135	neg_log10_pos_hash_p_value=4.6	new_junction_coverage=0.13	new_junction_read_count=8	polymorphism_frequency=1.439e-01	pos_hash_score=7	prediction=polymorphism	reject=COVERAGE_EVENNESS_SKEW,FREQUENCY_CUTOFF	side_1_annotate_key=gene	side_1_continuation=0	side_1_coverage=0.85	side_1_overlap=12	side_1_possible_overlap_registers=238	side_1_read_count=55	side_1_redundant=0	side_2_annotate_key=gene	side_2_continuation=0	side_2_coverage=0.70	side_2_overlap=0	side_2_possible_overlap_registers=226	side_2_read_count=43	side_2_redundant=0	total_non_overlap_reads=7
JC	326	.	CP009273	1174003	-1	CP009273	1175039	1	0	alignment_overlap=10	coverage_minus=3	coverage_plus=2	flanking_left=251	flanking_right=251	frequency=6.461e-02	junction_possible_overlap_registers=228	key=CP009273__1174003__-1__CP009273__1175029__1__10____251__251__0__0	max_left=223	max_left_minus=223	max_left_plus=181	max_min_left=65	max_min_left_minus=65	max_min_left_plus=65	max_min_right=58	max_min_right_minus=18	max_min_right_plus=58	max_pos_hash_score=456	max_right=113	max_right_minus=112	max_right_plus=113	neg_log10_pos_hash_p_value=5.9	new_junction_coverage=0.08	new_junction_read_count=5	polymorphism_frequency=6.461e-02	pos_hash_score=4	prediction=polymorphism	reject=COVERAGE_EVENNESS_SKEW,FREQUENCY_CUTOFF	side_1_annotate_key=gene	side_1_continuation=0	side_1_coverage=1.19	side_1_overlap=10	side_1_possible_overlap_registers=238	side_1_read_count=77	side_1_redundant=0	side_2_annotate_key=gene	side_2_continuation=0	side_2_coverage=1.14	side_2_overlap=0	side_2_possible_overlap_registers=228	side_2_read_count=71	side_2_redundant=0	total_non_overlap_reads=5
JC	327	.	CP009273	1196664	-1	CP009273	1197965	1	0	alignment_overlap=9	coverage_minus=2	coverage_plus=1	flanking_left=251	flanking_right=251	frequency=5.575e-02	junction_possible_overlap_registers=229	key=CP009273__1196664__-1__CP009273__1197956__1__9____251__251__0__0	max_left=64	max_left_minus=64	max_left_plus=11	max_min_left=64	max_min_left_minus=64	max_min_left_plus=11	max_min_right=0	max_min_right_minus=0	max_min_right_plus=0	max_pos_hash_score=458	max_right=172	max_right_minus=172	max_right_plus=172	neg_log10_pos_hash_p_value=6.5	new_junction_coverage=0.06	new_junction_read_count=4	polymorphism_frequency=5.575e-02	pos_hash_score=3	prediction=polymorphism	reject=COVERAGE_EVENNESS_SKEW,FREQUENCY_CUTOFF	side_1_annotate_key=gene	side_1_continuation=0	side_1_coverage=1.02	side_1_overlap=9	side_1_possible_overlap_registers=238	side_1_read_count=66	side_1_redundant=0	side_2_annotate_key=gene	side_2_continuation=0	side_2_coverage=1.15	side_2_overlap=0	side_2_possible_overlap_registers=229	side_2_read_count=72	side_2_redundant=0	total_non_overlap_reads=3
JC	328	.	CP009273	1200296	-1	CP009273	1201358	1	0	alignment_overlap=10	coverage_minus=2	coverage_plus=3	flanking_left=251	flanking_right=251	frequency=1.003e-01	junction_possible_overlap_registers=228	key=CP009273__1200296__-1__CP009273__1201348__1__10____251__251__0__0	max_left=157	max_left_minus=157	max_left_plus=98	max_min_left=98	max_min_left_minus=0	max_min_left_plus=98	max_min_right=84	max_min_right_minus=84	max_min_right_plus=0	max_pos_hash_score=456	max_right=141	max_right_minus=84	max_right_plus=141	neg_log10_pos_hash_p_value=5.9	new_junction_coverage=0.08	new_junction_read_count=5	polymorphism_frequency=1.003e-01	pos_hash_score=4	prediction=polymorphism	reject=COVERAGE_EVENNESS_SKEW,FREQUENCY_CUTOFF	side_1_annotate_key=gene	side_1_continuation=0	side_1_coverage=0.83	side_1_overlap=10	side_1_possible_overlap_registers=238	side_1_read_count=54	side_1_redundant=0	side_2_annotate_key=gene	side_2_continuation=0	side_2_coverage=0.61	side_2_overlap=0	side_2_possible_overlap_registers=228	side_2_read_count=38	side_2_redundant=0	total_non_overlap_reads=5
JC	329	.	CP009273	1203246	1	CP009273	1205075	1	0	alignment_overlap=16	coverage_minus=12	coverage_plus=8	flanking_left=251	flanking_right=251	frequency=3.200e-01	junction_possible_overlap_registers=222	key=CP009273__1203246__1__CP009273__1205059__1__16____251__251__0__0	max_left=216	max_left_minus=216	max_left_plus=190	max_min_left=112	max_min_left_minus=97	max_min_left_plus=112	max_min_right=116	max_min_right_minus=116	max_min_right_plus=113	max_pos_hash_score=444	max_right=200	max_right_minus=200	max_right_plus=189	neg_log10_pos_hash_p_value=1.9	new_junction_coverage=0.35	new_junction_read_count=21	polymorphism_frequency=3.200e-01	pos_hash_score=19	prediction=polymorphism	side_1_annotate_key=gene	side_1_continuation=0	side_1_coverage=0.63	side_1_overlap=16	side_1_possible_overlap_registers=238	side_1_read_count=41	side_1_redundant=0	side_2_annotate_key=gene	side_2_continuation=0	side_2_coverage=0.84	side_2_overlap=0	side_2_possible_overlap_registers=222	side_2_read_count=51	side_2_redundant=0	total_non_overlap_reads=20
JC	330	.	CP009273	1203261	-1	CP009273	1205058	-1	0	alignment_overlap=16	coverage_minus=6	coverage_plus=9	flanking_left=251	flanking_right=251	frequency=2.620e-01	junction_possible_overlap_registers=222	key=CP009273__1203261__-1__CP009273__1205074__-1__16____251__251__0__0	max_left=234	max_left_minus=221	max_left_plus=234	max_min_left=106	max_min_left_minus=106	max_min_left_plus=64	max_min_right=68	max_min_right_minus=57	max_min_right_plus=68	max_pos_hash_score=444	max_right=213	max_right_minus=213	max_right_plus=194	neg_log10_pos_hash_p_value=3.2	new_junction_coverage=0.25	new_junction_read_count=15	polymorphism_frequency=2.620e-01	pos_hash_score=12	prediction=polymorphism	reject=COVERAGE_EVENNESS_SKEW	side_1_annotate_key=gene	side_1_continuation=0	side_1_coverage=0.57	side_1_overlap=16	side_1_possible_overlap_registers=238	side_1_read_count=37	side_1_redundant=0	side_2_annotate_key=gene	side_2_continuation=0	side_2_coverage=0.83	side_2_overlap=0	side_2_possible_overlap_registers=222	side_2_read_count=50	side_2_redundant=0	total_non_overlap_reads=15
JC	331	.	CP009273	1230565	-1	CP009273	1232177	1	0	alignment_overlap=9	coverage_minus=2	coverage_plus=1	flanking_left=251	flanking_right=251	frequency=3.726e-02	junction_possible_overlap_registers=229	key=CP009273__1230565__-1__CP009273__1232168__1__9____251__251__0__0	max_left=63	max_left_minus=63	max_left_plus=63	max_min_left=63	max_min_left_minus=63	max_min_left_plus=63	max_min_right=0	max_min_right_minus=0	max_min_right_plus=0	max_pos_hash_score=458	max_right=119	max_right_minus=119	max_right_plus=119	neg_log10_pos_hash_p_value=6.5	new_junction_coverage=0.05	new_junction_read_count=3	polymorphism_frequency=3.726e-02	pos_hash_score=3	prediction=polymorphism	reject=COVERAGE_EVENNESS_SKEW,FREQUENCY_CUTOFF	side_1_annotate_key=gene	side_1_continuation=0	side_1_coverage=1.20	side_1_overlap=9	side_1_possible_overlap_registers=238	side_1_read_count=78	side_1_redundant=0	side_2_annotate_key=gene	side_2_continuation=0	side_2_coverage=1.28	side_2_overlap=0	side_2_possible_overlap_registers=229	side_2_read_count=80	side_2_redundant=0	total_non_overlap_reads=3
JC	332	.	CP009273	1234919	-1	CP009273	1236075	1	0	alignment_overlap=11	coverage_minus=1	coverage_plus=2	flanking_left=251	flanking_right=251	frequency=5.816e-02	junction_possible_overlap_registers=227	key=CP009273__1234919__-1__CP009273__1236064__1__11____251__251__0__0	max_left=46	max_left_minus=46	max_left_plus=46	max_min_left=46	max_min_left_minus=46	max_min_left_plus=46	max_min_right=0	max_min_right_minus=0	max_min_right_plus=0	max_pos_hash_score=454	max_right=99	max_right_minus=99	max_right_plus=99	neg_log10_pos_hash_p_value=6.5	new_junction_coverage=0.06	new_junction_read_count=4	polymorphism_frequency=5.816e-02	pos_hash_score=3	prediction=polymorphism	reject=COVERAGE_EVENNESS_SKEW,FREQUENCY_CUTOFF	side_1_annotate_key=gene	side_1_continuation=0	side_1_coverage=0.82	side_1_overlap=11	side_1_possible_overlap_registers=238	side_1_read_count=53	side_1_redundant=0	side_2_annotate_key=gene	side_2_continuation=0	side_2_coverage=1.27	side_2_overlap=0	side_2_possible_overlap_registers=227	side_2_read_count=79	side_2_redundant=0	total_non_overlap_reads=3
JC	333	.	CP009273	1247222	-1	CP009273	1247559	1	0	alignment_overlap=12	coverage_minus=1	coverage_plus=3	flanking_left=251	flanking_right=251	frequency=6.414e-02	junction_possible_overlap_registers=226	key=CP009273__1247222__-1__CP009273__1247547__1__12____251__251__0__0	max_left=161	max_left_minus=99	max_left_plus=161	max_min_left=18	max_min_left_minus=0	max_min_left_plus=18	max_min_right=92	max_min_right_minus=1	max_min_right_plus=92	max_pos_hash_score=452	max_right=182	max_right_minus=1	max_right_plus=182	neg_log10_pos_hash_p_value=5.9	new_junction_coverage=0.06	new_junction_read_count=4	polymorphism_frequency=6.414e-02	pos_hash_score=4	prediction=polymorphism	reject=COVERAGE_EVENNESS_SKEW,FREQUENCY_CUTOFF	side_1_annotate_key=gene	side_1_continuation=0	side_1_coverage=0.69	side_1_overlap=12	side_1_possible_overlap_registers=238	side_1_read_count=45	side_1_redundant=0	side_2_annotate_key=gene	side_2_continuation=0	side_2_coverage=1.20	side_2_overlap=0	side_2_possible_overlap_registers=226	side_2_read_count=74	side_2_redundant=0	total_non_overlap_reads=4
JC	334	.	CP009273	1269734	-1	CP009273	1270432	1	0	alignment_overlap=4	coverage_minus=2	coverage_plus=1	flanking_left=251	flanking_right=251	frequency=5.443e-02	junction_possible_overlap_registers=234	key=CP009273__1269734__-1__CP009273__1270428__1__4____251__251__0__0	max_left=143	max_left_minus=143	max_left_plus=22	max_min_left=22	max_min_left_minus=0	max_min_left_plus=22	max_min_right=103	max_min_right_minus=103	max_min_right_plus=0	max_pos_hash_score=468	max_right=225	max_right_minus=103	max_right_plus=225	neg_log10_pos_hash_p_value=6.6	new_junction_coverage=0.05	new_junction_read_count=3	polymorphism_frequency=5.443e-02	pos_hash_score=3	prediction=polymorphism	reject=COVERAGE_EVENNESS_SKEW,FREQUENCY_CUTOFF	side_1_annotate_key=gene	side_1_continuation=0	side_1_coverage=0.71	side_1_overlap=4	side_1_possible_overlap_registers=238	side_1_read_count=46	side_1_redundant=0	side_2_annotate_key=gene	side_2_continuation=0	side_2_coverage=0.92	side_2_overlap=0	side_2_possible_overlap_registers=234	side_2_read_count=59	side_2_redundant=0	total_non_overlap_reads=3
JC	335	.	CP009273	1276016	-1	CP009273	1276842	1	0	alignment_overlap=6	coverage_minus=2	coverage_plus=3	flanking_left=251	flanking_right=251	frequency=8.715e-02	junction_possible_overlap_registers=232	key=CP009273__1276016__-1__CP009273__1276836__1__6____251__251__0__0	max_left=190	max_left_minus=190	max_left_plus=104	max_min_left=104	max_min_left_minus=0	max_min_left_plus=104	max_min_right=15	max_min_right_minus=15	max_min_right_plus=0	max_pos_hash_score=464	max_right=150	max_right_minus=15	max_right_plus=150	neg_log10_pos_hash_p_value=5.5	new_junction_coverage=0.08	new_junction_read_count=5	polymorphism_frequency=8.715e-02	pos_hash_score=5	prediction=polymorphism	reject=COVERAGE_EVENNESS_SKEW,FREQUENCY_CUTOFF	side_1_annotate_key=gene	side_1_continuation=0	side_1_coverage=0.77	side_1_overlap=6	side_1_possible_overlap_registers=238	side_1_read_count=50	side_1_redundant=0	side_2_annotate_key=gene	side_2_continuation=0	side_2_coverage=0.88	side_2_overlap=0	side_2_possible_overlap_registers=232	side_2_read_count=56	side_2_redundant=0	total_non_overlap_reads=5
JC	336	.	CP009273	1277099	-1	CP009273	1277916	1	0	alignment_overlap=11	coverage_minus=3	coverage_plus=2	flanking_left=251	flanking_right=251	frequency=9.904e-02	junction_possible_overlap_registers=227	key=CP009273__1277099__-1__CP009273__1277905__1__11____251__251__0__0	max_left=156	max_left_minus=156	max_left_plus=73	max_min_left=73	max_min_left_minus=0	max_min_left_plus=73	max_min_right=68	max_min_right_minus=68	max_min_right_plus=0	max_pos_hash_score=454	max_right=140	max_right_minus=68	max_right_plus=140	neg_log10_pos_hash_p_value=5.5	new_junction_coverage=0.08	new_junction_read_count=5	polymorphism_frequency=9.904e-02	pos_hash_score=5	prediction=polymorphism	reject=COVERAGE_EVENNESS_SKEW,FREQUENCY_CUTOFF	side_1_annotate_key=gene	side_1_continuation=0	side_1_coverage=0.68	side_1_overlap=11	side_1_possible_overlap_registers=238	side_1_read_count=44	side_1_redundant=0	side_2_annotate_key=gene	side_2_continuation=0	side_2_coverage=0.79	side_2_overlap=0	side_2_possible_overlap_registers=227	side_2_read_count=49	side_2_redundant=0	total_non_overlap_reads=5
JC	337	.	CP009273	1280726	-1	CP009273	1281725	1	0	alignment_overlap=9	coverage_minus=2	coverage_plus=1	flanking_left=251	flanking_right=251	frequency=5.925e-02	junction_possible_overlap_registers=229	key=CP009273__1280726__-1__CP009273__1281716__1__9____251__251__0__0	max_left=142	max_left_minus=142	max_left_plus=63	max_min_left=0	max_min_left_minus=0	max_min_left_plus=0	max_min_right=23	max_min_right_minus=23	max_min_right_plus=23	max_pos_hash_score=458	max_right=23	max_right_minus=23	max_right_plus=23	neg_log10_pos_hash_p_value=6.5	new_junction_coverage=0.05	new_junction_read_count=3	polymorphism_frequency=5.925e-02	pos_hash_score=3	prediction=polymorphism	reject=COVERAGE_EVENNESS_SKEW,FREQUENCY_CUTOFF	side_1_annotate_key=gene	side_1_continuation=0	side_1_coverage=0.71	side_1_overlap=9	side_1_possible_overlap_registers=238	side_1_read_count=46	side_1_redundant=0	side_2_annotate_key=gene	side_2_continuation=0	side_2_coverage=0.82	side_2_overlap=0	side_2_possible_overlap_registers=229	side_2_read_count=51	side_2_redundant=0	total_non_overlap_reads=3
JC	338	.	CP009273	1282362	-1	CP009273	1283013	1	0	alignment_overlap=20	coverage_minus=1	coverage_plus=4	flanking_left=251	flanking_right=251	frequency=1.665e-01	junction_possible_overlap_registers=218	key=CP009273__1282362__-1__CP009273__1282993__1__20____251__251__0__0	max_left=70	max_left_minus=4	max_left_plus=70	max_min_left=47	max_min_left_minus=4	max_min_left_plus=47	max_min_right=49	max_min_right_minus=0	max_min_right_plus=49	max_pos_hash_score=436	max_right=124	max_right_minus=124	max_right_plus=124	neg_log10_pos_hash_p_value=5.3	new_junction_coverage=0.08	new_junction_read_count=5	polymorphism_frequency=1.665e-01	pos_hash_score=5	prediction=polymorphism	reject=COVERAGE_EVENNESS_SKEW,FREQUENCY_CUTOFF	side_1_annotate_key=gene	side_1_continuation=0	side_1_coverage=0.35	side_1_overlap=20	side_1_possible_overlap_registers=238	side_1_read_count=23	side_1_redundant=0	side_2_annotate_key=gene	side_2_continuation=0	side_2_coverage=0.49	side_2_overlap=0	side_2_possible_overlap_registers=218	side_2_read_count=29	side_2_redundant=0	total_non_overlap_reads=5
JC	339	.	CP009273	1282540	-1	CP009273	1283013	1	0	alignment_overlap=20	coverage_minus=2	coverage_plus=2	flanking_left=251	flanking_right=251	frequency=1.378e-01	junction_possible_overlap_registers=218	key=CP009273__1282540__-1__CP009273__1282993__1__20____251__251__0__0	max_left=65	max_left_minus=65	max_left_plus=47	max_min_left=65	max_min_left_minus=65	max_min_left_plus=47	max_min_right=0	max_min_right_minus=0	max_min_right_plus=0	max_pos_hash_score=436	max_right=166	max_right_minus=166	max_right_plus=124	neg_log10_pos_hash_p_value=5.7	new_junction_coverage=0.07	new_junction_read_count=4	polymorphism_frequency=1.378e-01	pos_hash_score=4	prediction=polymorphism	reject=COVERAGE_EVENNESS_SKEW,FREQUENCY_CUTOFF	side_1_annotate_key=gene	side_1_continuation=0	side_1_coverage=0.35	side_1_overlap=20	side_1_possible_overlap_registers=238	side_1_read_count=23	side_1_redundant=0	side_2_annotate_key=gene	side_2_continuation=0	side_2_coverage=0.49	side_2_overlap=0	side_2_possible_overlap_registers=218	side_2_read_count=29	side_2_redundant=0	total_non_overlap_reads=4
JC	340	.	CP009273	1324966	-1	CP009273	1325756	1	0	alignment_overlap=10	coverage_minus=1	coverage_plus=2	flanking_left=251	flanking_right=251	frequency=3.734e-02	junction_possible_overlap_registers=228	key=CP009273__1324966__-1__CP009273__1325746__1__10____251__251__0__0	max_left=29	max_left_minus=23	max_left_plus=29	max_min_left=29	max_min_left_minus=23	max_min_left_plus=29	max_min_right=0	max_min_right_minus=0	max_min_right_plus=0	max_pos_hash_score=456	max_right=87	max_right_minus=30	max_right_plus=87	neg_log10_pos_hash_p_value=6.5	new_junction_coverage=0.05	new_junction_read_count=3	polymorphism_frequency=3.734e-02	pos_hash_score=3	prediction=polymorphism	reject=COVERAGE_EVENNESS_SKEW,FREQUENCY_CUTOFF	side_1_annotate_key=gene	side_1_continuation=0	side_1_coverage=1.22	side_1_overlap=10	side_1_possible_overlap_registers=238	side_1_read_count=79	side_1_redundant=0	side_2_annotate_key=gene	side_2_continuation=0	side_2_coverage=1.27	side_2_overlap=0	side_2_possible_overlap_registers=228	side_2_read_count=79	side_2_redundant=0	total_non_overlap_reads=3
JC	341	.	CP009273	1357295	-1	CP009273	1358052	1	0	alignment_overlap=11	coverage_minus=2	coverage_plus=3	flanking_left=251	flanking_right=251	frequency=8.534e-02	junction_possible_overlap_registers=227	key=CP009273__1357295__-1__CP009273__1358041__1__11____251__251__0__0	max_left=152	max_left_minus=152	max_left_plus=152	max_min_left=78	max_min_left_minus=78	max_min_left_plus=47	max_min_right=99	max_min_right_minus=8	max_min_right_plus=99	max_pos_hash_score=454	max_right=130	max_right_minus=130	max_right_plus=130	neg_log10_pos_hash_p_value=5.5	new_junction_coverage=0.08	new_junction_read_count=5	polymorphism_frequency=8.534e-02	pos_hash_score=5	prediction=polymorphism	reject=COVERAGE_EVENNESS_SKEW,FREQUENCY_CUTOFF	side_1_annotate_key=gene	side_1_continuation=0	side_1_coverage=0.94	side_1_overlap=11	side_1_possible_overlap_registers=238	side_1_read_count=61	side_1_redundant=0	side_2_annotate_key=gene	side_2_continuation=0	side_2_coverage=0.79	side_2_overlap=0	side_2_possible_overlap_registers=227	side_2_read_count=49	side_2_redundant=0	total_non_overlap_reads=5
JC	342	.	CP009273	1378531	-1	CP009273	1379636	1	0	alignment_overlap=11	coverage_minus=1	coverage_plus=2	flanking_left=251	flanking_right=251	frequency=4.386e-02	junction_possible_overlap_registers=227	key=CP009273__1378531__-1__CP009273__1379625__1__11____251__251__0__0	max_left=238	max_left_minus=238	max_left_plus=123	max_min_left=48	max_min_left_minus=0	max_min_left_plus=48	max_min_right=117	max_min_right_minus=1	max_min_right_plus=117	max_pos_hash_score=454	max_right=117	max_right_minus=1	max_right_plus=117	neg_log10_pos_hash_p_value=6.5	new_junction_coverage=0.05	new_junction_read_count=3	polymorphism_frequency=4.386e-02	pos_hash_score=3	prediction=polymorphism	reject=COVERAGE_EVENNESS_SKEW,FREQUENCY_CUTOFF	side_1_annotate_key=gene	side_1_continuation=0	side_1_coverage=1.06	side_1_overlap=11	side_1_possible_overlap_registers=238	side_1_read_count=69	side_1_redundant=0	side_2_annotate_key=gene	side_2_continuation=0	side_2_coverage=1.05	side_2_overlap=0	side_2_possible_overlap_registers=227	side_2_read_count=65	side_2_redundant=0	total_non_overlap_reads=3
JC	343	.	CP009273	1441452	-1	CP009273	1442588	1	0	alignment_overlap=11	coverage_minus=3	coverage_plus=2	flanking_left=251	flanking_right=251	frequency=6.807e-02	junction_possible_overlap_registers=227	key=CP009273__1441452__-1__CP009273__1442577__1__11____251__251__0__0	max_left=149	max_left_minus=149	max_left_plus=17	max_min_left=42	max_min_left_minus=42	max_min_left_plus=17	max_min_right=91	max_min_right_minus=91	max_min_right_plus=0	max_pos_hash_score=454	max_right=91	max_right_minus=91	max_right_plus=73	neg_log10_pos_hash_p_value=6.5	new_junction_coverage=0.08	new_junction_read_count=5	polymorphism_frequency=6.807e-02	pos_hash_score=3	prediction=polymorphism	reject=COVERAGE_EVENNESS_SKEW,FREQUENCY_CUTOFF	side_1_annotate_key=gene	side_1_continuation=0	side_1_coverage=1.03	side_1_overlap=11	side_1_possible_overlap_registers=238	side_1_read_count=67	side_1_redundant=0	side_2_annotate_key=gene	side_2_continuation=0	side_2_coverage=1.18	side_2_overlap=0	side_2_possible_overlap_registers=227	side_2_read_count=73	side_2_redundant=0	total_non_overlap_reads=5
JC	344	.	CP009273	1445464	-1	CP009273	1446873	1	0	alignment_overlap=14	coverage_minus=3	coverage_plus=2	flanking_left=251	flanking_right=251	frequency=7.606e-02	junction_possible_overlap_registers=224	key=CP009273__1445464__-1__CP009273__1446859__1__14____251__251__0__0	max_left=107	max_left_minus=107	max_left_plus=107	max_min_left=107	max_min_left_minus=107	max_min_left_plus=107	max_min_right=18	max_min_right_minus=18	max_min_right_plus=0	max_pos_hash_score=448	max_right=126	max_right_minus=126	max_right_plus=126	neg_log10_pos_hash_p_value=6.4	new_junction_coverage=0.08	new_junction_read_count=5	polymorphism_frequency=7.606e-02	pos_hash_score=3	prediction=polymorphism	reject=COVERAGE_EVENNESS_SKEW,FREQUENCY_CUTOFF	side_1_annotate_key=gene	side_1_continuation=0	side_1_coverage=0.92	side_1_overlap=14	side_1_possible_overlap_registers=238	side_1_read_count=60	side_1_redundant=0	side_2_annotate_key=gene	side_2_continuation=0	side_2_coverage=1.06	side_2_overlap=0	side_2_possible_overlap_registers=224	side_2_read_count=65	side_2_redundant=0	total_non_overlap_reads=5
JC	345	.	CP009273	1490434	-1	CP009273	1491305	1	0	alignment_overlap=0	coverage_minus=4	coverage_plus=12	flanking_left=251	flanking_right=251	frequency=2.029e-01	junction_possible_overlap_registers=238	key=CP009273__1490434__-1__CP009273__1491305__1__0____251__251__0__0	max_left=201	max_left_minus=201	max_left_plus=91	max_min_left=82	max_min_left_minus=12	max_min_left_plus=82	max_min_right=54	max_min_right_minus=52	max_min_right_plus=54	max_pos_hash_score=476	max_right=248	max_right_minus=248	max_right_plus=241	neg_log10_pos_hash_p_value=3.0	new_junction_coverage=0.32	new_junction_read_count=21	polymorphism_frequency=2.029e-01	pos_hash_score=14	prediction=polymorphism	side_1_annotate_key=gene	side_1_continuation=0	side_1_coverage=1.31	side_1_overlap=0	side_1_possible_overlap_registers=238	side_1_read_count=85	side_1_redundant=0	side_2_annotate_key=gene	side_2_continuation=0	side_2_coverage=1.23	side_2_overlap=0	side_2_possible_overlap_registers=238	side_2_read_count=80	side_2_redundant=0	total_non_overlap_reads=16
JC	346	.	CP009273	1499851	-1	CP009273	1501288	1	0	alignment_overlap=10	coverage_minus=1	coverage_plus=2	flanking_left=251	flanking_right=251	frequency=4.364e-02	junction_possible_overlap_registers=228	key=CP009273__1499851__-1__CP009273__1501278__1__10____251__251__0__0	max_left=161	max_left_minus=161	max_left_plus=161	max_min_left=0	max_min_left_minus=0	max_min_left_plus=0	max_min_right=87	max_min_right_minus=55	max_min_right_plus=87	max_pos_hash_score=456	max_right=87	max_right_minus=55	max_right_plus=87	neg_log10_pos_hash_p_value=6.5	new_junction_coverage=0.05	new_junction_read_count=3	polymorphism_frequency=4.364e-02	pos_hash_score=3	prediction=polymorphism	reject=COVERAGE_EVENNESS_SKEW,FREQUENCY_CUTOFF	side_1_annotate_key=gene	side_1_continuation=0	side_1_coverage=0.92	side_1_overlap=10	side_1_possible_overlap_registers=238	side_1_read_count=60	side_1_redundant=0	side_2_annotate_key=gene	side_2_continuation=0	side_2_coverage=1.19	side_2_overlap=0	side_2_possible_overlap_registers=228	side_2_read_count=74	side_2_redundant=0	total_non_overlap_reads=3
JC	347	.	CP009273	1525823	-1	CP009273	1527056	1	0	alignment_overlap=14	coverage_minus=2	coverage_plus=2	flanking_left=251	flanking_right=251	frequency=4.745e-02	junction_possible_overlap_registers=224	key=CP009273__1525823__-1__CP009273__1527042__1__14____251__251__0__0	max_left=138	max_left_minus=138	max_left_plus=113	max_min_left=113	max_min_left_minus=64	max_min_left_plus=113	max_min_right=95	max_min_right_minus=95	max_min_right_plus=31	max_pos_hash_score=448	max_right=173	max_right_minus=173	max_right_plus=124	neg_log10_pos_hash_p_value=5.9	new_junction_coverage=0.07	new_junction_read_count=4	polymorphism_frequency=4.745e-02	pos_hash_score=4	prediction=polymorphism	reject=COVERAGE_EVENNESS_SKEW,FREQUENCY_CUTOFF	side_1_annotate_key=gene	side_1_continuation=0	side_1_coverage=1.42	side_1_overlap=14	side_1_possible_overlap_registers=238	side_1_read_count=92	side_1_redundant=0	side_2_annotate_key=gene	side_2_continuation=0	side_2_coverage=1.21	side_2_overlap=0	side_2_possible_overlap_registers=224	side_2_read_count=74	side_2_redundant=0	total_non_overlap_reads=4
JC	348	.	CP009273	1533020	-1	CP009273	1533917	1	0	alignment_overlap=12	coverage_minus=2	coverage_plus=3	flanking_left=251	flanking_right=251	frequency=8.434e-02	junction_possible_overlap_registers=226	key=CP009273__1533020__-1__CP009273__1533905__1__12____251__251__0__0	max_left=170	max_left_minus=135	max_left_plus=170	max_min_left=50	max_min_left_minus=50	max_min_left_plus=45	max_min_right=87	max_min_right_minus=87	max_min_right_plus=78	max_pos_hash_score=452	max_right=189	max_right_minus=189	max_right_plus=174	neg_log10_pos_hash_p_value=5.4	new_junction_coverage=0.08	new_junction_read_count=5	polymorphism_frequency=8.434e-02	pos_hash_score=5	prediction=polymorphism	reject=COVERAGE_EVENNESS_SKEW,FREQUENCY_CUTOFF	side_1_annotate_key=gene	side_1_continuation=0	side_1_coverage=1.05	side_1_overlap=12	side_1_possible_overlap_registers=238	side_1_read_count=68	side_1_redundant=0	side_2_annotate_key=gene	side_2_continuation=0	side_2_coverage=0.71	side_2_overlap=0	side_2_possible_overlap_registers=226	side_2_read_count=44	side_2_redundant=0	total_non_overlap_reads=5
JC	349	.	CP009273	1567764	-1	CP009273	1568749	1	0	alignment_overlap=8	coverage_minus=1	coverage_plus=2	flanking_left=251	flanking_right=251	frequency=4.081e-02	junction_possible_overlap_registers=230	key=CP009273__1567764__-1__CP009273__1568741__1__8____251__251__0__0	max_left=187	max_left_minus=141	max_left_plus=187	max_min_left=66	max_min_left_minus=0	max_min_left_plus=66	max_min_right=102	max_min_right_minus=102	max_min_right_plus=56	max_pos_hash_score=460	max_right=177	max_right_minus=102	max_right_plus=177	neg_log10_pos_hash_p_value=6.5	new_junction_coverage=0.05	new_junction_read_count=3	polymorphism_frequency=4.081e-02	pos_hash_score=3	prediction=polymorphism	reject=COVERAGE_EVENNESS_SKEW,FREQUENCY_CUTOFF	side_1_annotate_key=gene	side_1_continuation=0	side_1_coverage=0.91	side_1_overlap=8	side_1_possible_overlap_registers=238	side_1_read_count=59	side_1_redundant=0	side_2_annotate_key=gene	side_2_continuation=0	side_2_coverage=1.34	side_2_overlap=0	side_2_possible_overlap_registers=230	side_2_read_count=84	side_2_redundant=0	total_non_overlap_reads=3
JC	350	.	CP009273	1589507	-1	CP009273	1590582	1	0	alignment_overlap=9	coverage_minus=3	coverage_plus=2	flanking_left=251	flanking_right=251	frequency=5.971e-02	junction_possible_overlap_registers=229	key=CP009273__1589507__-1__CP009273__1590573__1__9____251__251__0__0	max_left=98	max_left_minus=98	max_left_plus=98	max_min_left=38	max_min_left_minus=38	max_min_left_plus=0	max_min_right=87	max_min_right_minus=3	max_min_right_plus=87	max_pos_hash_score=458	max_right=87	max_right_minus=48	max_right_plus=87	neg_log10_pos_hash_p_value=5.5	new_junction_coverage=0.08	new_junction_read_count=5	polymorphism_frequency=5.971e-02	pos_hash_score=5	prediction=polymorphism	reject=COVERAGE_EVENNESS_SKEW,FREQUENCY_CUTOFF	side_1_annotate_key=gene	side_1_continuation=0	side_1_coverage=1.03	side_1_overlap=9	side_1_possible_overlap_registers=238	side_1_read_count=67	side_1_redundant=0	side_2_annotate_key=gene	side_2_continuation=0	side_2_coverage=1.49	side_2_overlap=0	side_2_possible_overlap_registers=229	side_2_read_count=93	side_2_redundant=0	total_non_overlap_reads=5
JC	351	.	CP009273	1589674	-1	CP009273	1590581	1	0	alignment_overlap=10	coverage_minus=4	coverage_plus=3	flanking_left=251	flanking_right=251	frequency=7.959e-02	junction_possible_overlap_registers=228	key=CP009273__1589674__-1__CP009273__1590571__1__10____251__251__0__0	max_left=143	max_left_minus=143	max_left_plus=82	max_min_left=82	max_min_left_minus=8	max_min_left_plus=82	max_min_right=31	max_min_right_minus=31	max_min_right_plus=0	max_pos_hash_score=456	max_right=159	max_right_minus=66	max_right_plus=159	neg_log10_pos_hash_p_value=4.7	new_junction_coverage=0.11	new_junction_read_count=7	polymorphism_frequency=7.959e-02	pos_hash_score=7	prediction=polymorphism	reject=COVERAGE_EVENNESS_SKEW,FREQUENCY_CUTOFF	side_1_annotate_key=gene	side_1_continuation=0	side_1_coverage=1.14	side_1_overlap=10	side_1_possible_overlap_registers=238	side_1_read_count=74	side_1_redundant=0	side_2_annotate_key=gene	side_2_continuation=0	side_2_coverage=1.46	side_2_overlap=0	side_2_possible_overlap_registers=228	side_2_read_count=91	side_2_redundant=0	total_non_overlap_reads=7
JC	352	.	CP009273	1591056	-1	CP009273	1591834	1	0	alignment_overlap=10	coverage_minus=4	coverage_plus=2	flanking_left=251	flanking_right=251	frequency=7.688e-02	junction_possible_overlap_registers=228	key=CP009273__1591056__-1__CP009273__1591824__1__10____251__251__0__0	max_left=207	max_left_minus=207	max_left_plus=207	max_min_left=0	max_min_left_minus=0	max_min_left_plus=0	max_min_right=51	max_min_right_minus=39	max_min_right_plus=51	max_pos_hash_score=456	max_right=51	max_right_minus=39	max_right_plus=51	neg_log10_pos_hash_p_value=5.5	new_junction_coverage=0.11	new_junction_read_count=7	polymorphism_frequency=7.688e-02	pos_hash_score=5	prediction=polymorphism	reject=COVERAGE_EVENNESS_SKEW,FREQUENCY_CUTOFF	side_1_annotate_key=gene	side_1_continuation=0	side_1_coverage=1.43	side_1_overlap=10	side_1_possible_overlap_registers=238	side_1_read_count=93	side_1_redundant=0	side_2_annotate_key=gene	side_2_continuation=0	side_2_coverage=1.27	side_2_overlap=0	side_2_possible_overlap_registers=228	side_2_read_count=79	side_2_redundant=0	total_non_overlap_reads=6
JC	353	.	CP009273	1596125	-1	CP009273	1597325	1	0	alignment_overlap=9	coverage_minus=2	coverage_plus=1	flanking_left=251	flanking_right=251	frequency=4.287e-02	junction_possible_overlap_registers=229	key=CP009273__1596125__-1__CP009273__1597316__1__9____251__251__0__0	max_left=49	max_left_minus=49	max_left_plus=49	max_min_left=49	max_min_left_minus=49	max_min_left_plus=49	max_min_right=0	max_min_right_minus=0	max_min_right_plus=0	max_pos_hash_score=458	max_right=232	max_right_minus=232	max_right_plus=96	neg_log10_pos_hash_p_value=6.5	new_junction_coverage=0.05	new_junction_read_count=3	polymorphism_frequency=4.287e-02	pos_hash_score=3	prediction=polymorphism	reject=COVERAGE_EVENNESS_SKEW,FREQUENCY_CUTOFF	side_1_annotate_key=gene	side_1_continuation=0	side_1_coverage=0.83	side_1_overlap=9	side_1_possible_overlap_registers=238	side_1_read_count=54	side_1_redundant=0	side_2_annotate_key=gene	side_2_continuation=0	side_2_coverage=1.31	side_2_overlap=0	side_2_possible_overlap_registers=229	side_2_read_count=82	side_2_redundant=0	total_non_overlap_reads=3
JC	354	.	CP009273	1597326	-1	CP009273	1598176	1	0	alignment_overlap=12	coverage_minus=3	coverage_plus=4	flanking_left=251	flanking_right=251	frequency=8.059e-02	junction_possible_overlap_registers=226	key=CP009273__1597326__-1__CP009273__1598164__1__12____251__251__0__0	max_left=150	max_left_minus=150	max_left_plus=79	max_min_left=79	max_min_left_minus=17	max_min_left_plus=79	max_min_right=118	max_min_right_minus=118	max_min_right_plus=0	max_pos_hash_score=452	max_right=178	max_right_minus=118	max_right_plus=178	neg_log10_pos_hash_p_value=4.6	new_junction_coverage=0.11	new_junction_read_count=7	polymorphism_frequency=8.059e-02	pos_hash_score=7	prediction=polymorphism	reject=COVERAGE_EVENNESS_SKEW,FREQUENCY_CUTOFF	side_1_annotate_key=gene	side_1_continuation=0	side_1_coverage=1.31	side_1_overlap=12	side_1_possible_overlap_registers=238	side_1_read_count=85	side_1_redundant=0	side_2_annotate_key=gene	side_2_continuation=0	side_2_coverage=1.28	side_2_overlap=0	side_2_possible_overlap_registers=226	side_2_read_count=79	side_2_redundant=0	total_non_overlap_reads=7
JC	355	.	CP009273	1621804	-1	CP009273	1622869	1	0	alignment_overlap=10	coverage_minus=1	coverage_plus=2	flanking_left=251	flanking_right=251	frequency=4.615e-02	junction_possible_overlap_registers=228	key=CP009273__1621804__-1__CP009273__1622859__1__10____251__251__0__0	max_left=63	max_left_minus=63	max_left_plus=63	max_min_left=0	max_min_left_minus=0	max_min_left_plus=0	max_min_right=54	max_min_right_minus=54	max_min_right_plus=54	max_pos_hash_score=456	max_right=54	max_right_minus=54	max_right_plus=54	neg_log10_pos_hash_p_value=6.5	new_junction_coverage=0.05	new_junction_read_count=3	polymorphism_frequency=4.615e-02	pos_hash_score=3	prediction=polymorphism	reject=COVERAGE_EVENNESS_SKEW,FREQUENCY_CUTOFF	side_1_annotate_key=gene	side_1_continuation=0	side_1_coverage=1.09	side_1_overlap=10	side_1_possible_overlap_registers=238	side_1_read_count=71	side_1_redundant=0	side_2_annotate_key=gene	side_2_continuation=0	side_2_coverage=0.90	side_2_overlap=0	side_2_possible_overlap_registers=228	side_2_read_count=56	side_2_redundant=0	total_non_overlap_reads=3
JC	356	.	CP009273	1698426	-1	CP009273	1699561	1	0	alignment_overlap=9	coverage_minus=2	coverage_plus=1	flanking_left=251	flanking_right=251	frequency=3.872e-02	junction_possible_overlap_registers=229	key=CP009273__1698426__-1__CP009273__1699552__1__9____251__251__0__0	max_left=146	max_left_minus=146	max_left_plus=83	max_min_left=83	max_min_left_minus=19	max_min_left_plus=83	max_min_right=96	max_min_right_minus=96	max_min_right_plus=0	max_pos_hash_score=458	max_right=159	max_right_minus=96	max_right_plus=159	neg_log10_pos_hash_p_value=6.5	new_junction_coverage=0.05	new_junction_read_count=3	polymorphism_frequency=3.872e-02	pos_hash_score=3	prediction=polymorphism	reject=COVERAGE_EVENNESS_SKEW,FREQUENCY_CUTOFF	side_1_annotate_key=gene	side_1_continuation=0	side_1_coverage=1.23	side_1_overlap=9	side_1_possible_overlap_registers=238	side_1_read_count=80	side_1_redundant=0	side_2_annotate_key=gene	side_2_continuation=0	side_2_coverage=1.15	side_2_overlap=0	side_2_possible_overlap_registers=229	side_2_read_count=72	side_2_redundant=0	total_non_overlap_reads=3
JC	357	.	CP009273	1757073	-1	CP009273	1758140	1	0	alignment_overlap=13	coverage_minus=1	coverage_plus=2	flanking_left=251	flanking_right=251	frequency=8.263e-02	junction_possible_overlap_registers=225	key=CP009273__1757073__-1__CP009273__1758127__1__13____251__251__0__0	max_left=123	max_left_minus=123	max_left_plus=46	max_min_left=46	max_min_left_minus=0	max_min_left_plus=46	max_min_right=94	max_min_right_minus=94	max_min_right_plus=0	max_pos_hash_score=450	max_right=212	max_right_minus=94	max_right_plus=212	neg_log10_pos_hash_p_value=6.4	new_junction_coverage=0.07	new_junction_read_count=4	polymorphism_frequency=8.263e-02	pos_hash_score=3	prediction=polymorphism	reject=COVERAGE_EVENNESS_SKEW,FREQUENCY_CUTOFF	side_1_annotate_key=gene	side_1_continuation=0	side_1_coverage=0.62	side_1_overlap=13	side_1_possible_overlap_registers=238	side_1_read_count=40	side_1_redundant=0	side_2_annotate_key=gene	side_2_continuation=0	side_2_coverage=0.83	side_2_overlap=0	side_2_possible_overlap_registers=225	side_2_read_count=51	side_2_redundant=0	total_non_overlap_reads=3
JC	358	.	CP009273	1805559	-1	CP009273	1806322	1	0	alignment_overlap=11	coverage_minus=2	coverage_plus=3	flanking_left=251	flanking_right=251	frequency=8.249e-02	junction_possible_overlap_registers=227	key=CP009273__1805559__-1__CP009273__1806311__1__11____251__251__0__0	max_left=166	max_left_minus=26	max_left_plus=166	max_min_left=105	max_min_left_minus=26	max_min_left_plus=105	max_min_right=72	max_min_right_minus=0	max_min_right_plus=72	max_pos_hash_score=454	max_right=135	max_right_minus=53	max_right_plus=135	neg_log10_pos_hash_p_value=5.5	new_junction_coverage=0.08	new_junction_read_count=5	polymorphism_frequency=8.249e-02	pos_hash_score=5	prediction=polymorphism	reject=COVERAGE_EVENNESS_SKEW,FREQUENCY_CUTOFF	side_1_annotate_key=gene	side_1_continuation=0	side_1_coverage=0.92	side_1_overlap=11	side_1_possible_overlap_registers=238	side_1_read_count=60	side_1_redundant=0	side_2_annotate_key=gene	side_2_continuation=0	side_2_coverage=0.87	side_2_overlap=0	side_2_possible_overlap_registers=227	side_2_read_count=54	side_2_redundant=0	total_non_overlap_reads=5
JC	359	.	CP009273	1811468	-1	CP009273	1811921	1	0	alignment_overlap=10	coverage_minus=4	coverage_plus=4	flanking_left=251	flanking_right=251	frequency=1.016e-01	junction_possible_overlap_registers=228	key=CP009273__1811468__-1__CP009273__1811911__1__10____251__251__0__0	max_left=134	max_left_minus=134	max_left_plus=92	max_min_left=44	max_min_left_minus=44	max_min_left_plus=44	max_min_right=20	max_min_right_minus=20	max_min_right_plus=10	max_pos_hash_score=456	max_right=73	max_right_minus=73	max_right_plus=73	neg_log10_pos_hash_p_value=4.3	new_junction_coverage=0.13	new_junction_read_count=8	polymorphism_frequency=1.016e-01	pos_hash_score=8	prediction=polymorphism	reject=COVERAGE_EVENNESS_SKEW,FREQUENCY_CUTOFF	side_1_annotate_key=gene	side_1_continuation=0	side_1_coverage=0.94	side_1_overlap=10	side_1_possible_overlap_registers=238	side_1_read_count=61	side_1_redundant=0	side_2_annotate_key=gene	side_2_continuation=0	side_2_coverage=1.33	side_2_overlap=0	side_2_possible_overlap_registers=228	side_2_read_count=83	side_2_redundant=0	total_non_overlap_reads=8
JC	360	.	CP009273	1813136	-1	CP009273	1814628	1	0	alignment_overlap=9	coverage_minus=2	coverage_plus=3	flanking_left=251	flanking_right=251	frequency=6.713e-02	junction_possible_overlap_registers=229	key=CP009273__1813136__-1__CP009273__1814619__1__9____251__251__0__0	max_left=134	max_left_minus=134	max_left_plus=122	max_min_left=62	max_min_left_minus=62	max_min_left_plus=38	max_min_right=65	max_min_right_minus=65	max_min_right_plus=65	max_pos_hash_score=458	max_right=203	max_right_minus=180	max_right_plus=203	neg_log10_pos_hash_p_value=5.5	new_junction_coverage=0.08	new_junction_read_count=5	polymorphism_frequency=6.713e-02	pos_hash_score=5	prediction=polymorphism	reject=COVERAGE_EVENNESS_SKEW,FREQUENCY_CUTOFF	side_1_annotate_key=gene	side_1_continuation=0	side_1_coverage=1.23	side_1_overlap=9	side_1_possible_overlap_registers=238	side_1_read_count=80	side_1_redundant=0	side_2_annotate_key=gene	side_2_continuation=0	side_2_coverage=0.99	side_2_overlap=0	side_2_possible_overlap_registers=229	side_2_read_count=62	side_2_redundant=0	total_non_overlap_reads=5
JC	361	.	CP009273	1827200	-1	CP009273	1827967	1	0	alignment_overlap=10	coverage_minus=4	coverage_plus=2	flanking_left=251	flanking_right=251	frequency=6.752e-02	junction_possible_overlap_registers=228	key=CP009273__1827200__-1__CP009273__1827957__1__10____251__251__0__0	max_left=76	max_left_minus=76	max_left_plus=63	max_min_left=76	max_min_left_minus=76	max_min_left_plus=63	max_min_right=14	max_min_right_minus=14	max_min_right_plus=0	max_pos_hash_score=456	max_right=209	max_right_minus=201	max_right_plus=209	neg_log10_pos_hash_p_value=5.1	new_junction_coverage=0.10	new_junction_read_count=6	polymorphism_frequency=6.752e-02	pos_hash_score=6	prediction=polymorphism	reject=COVERAGE_EVENNESS_SKEW,FREQUENCY_CUTOFF	side_1_annotate_key=gene	side_1_continuation=0	side_1_coverage=1.20	side_1_overlap=10	side_1_possible_overlap_registers=238	side_1_read_count=78	side_1_redundant=0	side_2_annotate_key=gene	side_2_continuation=0	side_2_coverage=1.46	side_2_overlap=0	side_2_possible_overlap_registers=228	side_2_read_count=91	side_2_redundant=0	total_non_overlap_reads=6
JC	362	.	CP009273	1879137	-1	CP009273	1880448	1	0	alignment_overlap=9	coverage_minus=2	coverage_plus=2	flanking_left=251	flanking_right=251	frequency=6.322e-02	junction_possible_overlap_registers=229	key=CP009273__1879137__-1__CP009273__1880439__1__9____251__251__0__0	max_left=117	max_left_minus=117	max_left_plus=117	max_min_left=0	max_min_left_minus=0	max_min_left_plus=0	max_min_right=24	max_min_right_minus=24	max_min_right_plus=24	max_pos_hash_score=458	max_right=24	max_right_minus=24	max_right_plus=24	neg_log10_pos_hash_p_value=6.5	new_junction_coverage=0.06	new_junction_read_count=4	polymorphism_frequency=6.322e-02	pos_hash_score=3	prediction=polymorphism	reject=COVERAGE_EVENNESS_SKEW,FREQUENCY_CUTOFF	side_1_annotate_key=gene	side_1_continuation=0	side_1_coverage=1.00	side_1_overlap=9	side_1_possible_overlap_registers=238	side_1_read_count=65	side_1_redundant=0	side_2_annotate_key=gene	side_2_continuation=0	side_2_coverage=0.90	side_2_overlap=0	side_2_possible_overlap_registers=229	side_2_read_count=56	side_2_redundant=0	total_non_overlap_reads=4
JC	363	.	CP009273	1903616	-1	CP009273	1904245	1	0	alignment_overlap=9	coverage_minus=2	coverage_plus=1	flanking_left=251	flanking_right=251	frequency=3.833e-02	junction_possible_overlap_registers=229	key=CP009273__1903616__-1__CP009273__1904236__1__9____251__251__0__0	max_left=88	max_left_minus=88	max_left_plus=64	max_min_left=73	max_min_left_minus=73	max_min_left_plus=64	max_min_right=3	max_min_right_minus=3	max_min_right_plus=0	max_pos_hash_score=458	max_right=178	max_right_minus=153	max_right_plus=178	neg_log10_pos_hash_p_value=6.5	new_junction_coverage=0.05	new_junction_read_count=3	polymorphism_frequency=3.833e-02	pos_hash_score=3	prediction=polymorphism	reject=COVERAGE_EVENNESS_SKEW,FREQUENCY_CUTOFF	side_1_annotate_key=gene	side_1_continuation=0	side_1_coverage=1.42	side_1_overlap=9	side_1_possible_overlap_registers=238	side_1_read_count=92	side_1_redundant=0	side_2_annotate_key=gene	side_2_continuation=0	side_2_coverage=0.99	side_2_overlap=0	side_2_possible_overlap_registers=229	side_2_read_count=62	side_2_redundant=0	total_non_overlap_reads=3
JC	364	.	CP009273	1924531	-1	CP009273	1925174	1	0	alignment_overlap=10	coverage_minus=5	coverage_plus=3	flanking_left=251	flanking_right=251	frequency=9.878e-02	junction_possible_overlap_registers=228	key=CP009273__1924531__-1__CP009273__1925164__1__10____251__251__0__0	max_left=134	max_left_minus=134	max_left_plus=132	max_min_left=91	max_min_left_minus=91	max_min_left_plus=83	max_min_right=41	max_min_right_minus=10	max_min_right_plus=41	max_pos_hash_score=456	max_right=158	max_right_minus=150	max_right_plus=158	neg_log10_pos_hash_p_value=4.3	new_junction_coverage=0.13	new_junction_read_count=8	polymorphism_frequency=9.878e-02	pos_hash_score=8	prediction=polymorphism	reject=COVERAGE_EVENNESS_SKEW,FREQUENCY_CUTOFF	side_1_annotate_key=gene	side_1_continuation=0	side_1_coverage=1.11	side_1_overlap=10	side_1_possible_overlap_registers=238	side_1_read_count=72	side_1_redundant=0	side_2_annotate_key=gene	side_2_continuation=0	side_2_coverage=1.24	side_2_overlap=0	side_2_possible_overlap_registers=228	side_2_read_count=77	side_2_redundant=0	total_non_overlap_reads=8
JC	365	.	CP009273	1935034	-1	CP009273	1936684	1	0	alignment_overlap=4	coverage_minus=1	coverage_plus=2	flanking_left=251	flanking_right=251	frequency=4.172e-02	junction_possible_overlap_registers=234	key=CP009273__1935034__-1__CP009273__1936680__1__4____251__251__0__0	max_left=222	max_left_minus=61	max_left_plus=222	max_min_left=61	max_min_left_minus=61	max_min_left_plus=61	max_min_right=24	max_min_right_minus=0	max_min_right_plus=24	max_pos_hash_score=468	max_right=92	max_right_minus=92	max_right_plus=92	neg_log10_pos_hash_p_value=6.6	new_junction_coverage=0.05	new_junction_read_count=3	polymorphism_frequency=4.172e-02	pos_hash_score=3	prediction=polymorphism	reject=COVERAGE_EVENNESS_SKEW,FREQUENCY_CUTOFF	side_1_annotate_key=gene	side_1_continuation=0	side_1_coverage=1.09	side_1_overlap=4	side_1_possible_overlap_registers=238	side_1_read_count=71	side_1_redundant=0	side_2_annotate_key=gene	side_2_continuation=0	side_2_coverage=1.06	side_2_overlap=0	side_2_possible_overlap_registers=234	side_2_read_count=68	side_2_redundant=0	total_non_overlap_reads=3
JC	366	.	CP009273	1942189	-1	CP009273	1943334	1	0	alignment_overlap=10	coverage_minus=1	coverage_plus=2	flanking_left=251	flanking_right=251	frequency=4.265e-02	junction_possible_overlap_registers=228	key=CP009273__1942189__-1__CP009273__1943324__1__10____251__251__0__0	max_left=168	max_left_minus=168	max_left_plus=167	max_min_left=64	max_min_left_minus=0	max_min_left_plus=64	max_min_right=46	max_min_right_minus=46	max_min_right_plus=46	max_pos_hash_score=456	max_right=177	max_right_minus=46	max_right_plus=177	neg_log10_pos_hash_p_value=6.5	new_junction_coverage=0.05	new_junction_read_count=3	polymorphism_frequency=4.265e-02	pos_hash_score=3	prediction=polymorphism	reject=COVERAGE_EVENNESS_SKEW,FREQUENCY_CUTOFF	side_1_annotate_key=gene	side_1_continuation=0	side_1_coverage=1.22	side_1_overlap=10	side_1_possible_overlap_registers=238	side_1_read_count=79	side_1_redundant=0	side_2_annotate_key=gene	side_2_continuation=0	side_2_coverage=0.95	side_2_overlap=0	side_2_possible_overlap_registers=228	side_2_read_count=59	side_2_redundant=0	total_non_overlap_reads=3
JC	367	.	CP009273	1950777	-1	CP009273	1951654	1	0	alignment_overlap=9	coverage_minus=2	coverage_plus=1	flanking_left=251	flanking_right=251	frequency=3.919e-02	junction_possible_overlap_registers=229	key=CP009273__1950777__-1__CP009273__1951645__1__9____251__251__0__0	max_left=71	max_left_minus=71	max_left_plus=7	max_min_left=71	max_min_left_minus=71	max_min_left_plus=7	max_min_right=0	max_min_right_minus=0	max_min_right_plus=0	max_pos_hash_score=458	max_right=170	max_right_minus=170	max_right_plus=144	neg_log10_pos_hash_p_value=6.5	new_junction_coverage=0.05	new_junction_read_count=3	polymorphism_frequency=3.919e-02	pos_hash_score=3	prediction=polymorphism	reject=COVERAGE_EVENNESS_SKEW,FREQUENCY_CUTOFF	side_1_annotate_key=gene	side_1_continuation=0	side_1_coverage=1.19	side_1_overlap=9	side_1_possible_overlap_registers=238	side_1_read_count=77	side_1_redundant=0	side_2_annotate_key=gene	side_2_continuation=0	side_2_coverage=1.17	side_2_overlap=0	side_2_possible_overlap_registers=229	side_2_read_count=73	side_2_redundant=0	total_non_overlap_reads=3
JC	368	.	CP009273	1974791	-1	CP009273	1975760	1	0	alignment_overlap=6	coverage_minus=2	coverage_plus=2	flanking_left=251	flanking_right=251	frequency=4.792e-02	junction_possible_overlap_registers=232	key=CP009273__1974791__-1__CP009273__1975754__1__6____251__251__0__0	max_left=61	max_left_minus=60	max_left_plus=61	max_min_left=61	max_min_left_minus=60	max_min_left_plus=61	max_min_right=0	max_min_right_minus=0	max_min_right_plus=0	max_pos_hash_score=464	max_right=178	max_right_minus=178	max_right_plus=178	neg_log10_pos_hash_p_value=6.5	new_junction_coverage=0.06	new_junction_read_count=4	polymorphism_frequency=4.792e-02	pos_hash_score=3	prediction=polymorphism	reject=COVERAGE_EVENNESS_SKEW,FREQUENCY_CUTOFF	side_1_annotate_key=gene	side_1_continuation=0	side_1_coverage=1.26	side_1_overlap=6	side_1_possible_overlap_registers=238	side_1_read_count=82	side_1_redundant=0	side_2_annotate_key=gene	side_2_continuation=0	side_2_coverage=1.25	side_2_overlap=0	side_2_possible_overlap_registers=232	side_2_read_count=79	side_2_redundant=0	total_non_overlap_reads=4
JC	369	.	CP009273	1990827	-1	CP009273	1991812	1	0	alignment_overlap=11	coverage_minus=2	coverage_plus=2	flanking_left=251	flanking_right=251	frequency=6.475e-02	junction_possible_overlap_registers=227	key=CP009273__1990827__-1__CP009273__1991801__1__11____251__251__0__0	max_left=186	max_left_minus=186	max_left_plus=101	max_min_left=101	max_min_left_minus=0	max_min_left_plus=101	max_min_right=54	max_min_right_minus=54	max_min_right_plus=0	max_pos_hash_score=454	max_right=139	max_right_minus=54	max_right_plus=139	neg_log10_pos_hash_p_value=5.9	new_junction_coverage=0.06	new_junction_read_count=4	polymorphism_frequency=6.475e-02	pos_hash_score=4	prediction=polymorphism	reject=COVERAGE_EVENNESS_SKEW,FREQUENCY_CUTOFF	side_1_annotate_key=gene	side_1_continuation=0	side_1_coverage=0.82	side_1_overlap=11	side_1_possible_overlap_registers=238	side_1_read_count=53	side_1_redundant=0	side_2_annotate_key=gene	side_2_continuation=0	side_2_coverage=1.05	side_2_overlap=0	side_2_possible_overlap_registers=227	side_2_read_count=65	side_2_redundant=0	total_non_overlap_reads=4
JC	370	.	CP009273	1992677	-1	CP009273	1993820	1	0	alignment_overlap=10	coverage_minus=1	coverage_plus=3	flanking_left=251	flanking_right=251	frequency=6.750e-02	junction_possible_overlap_registers=228	key=CP009273__1992677__-1__CP009273__1993810__1__10____251__251__0__0	max_left=90	max_left_minus=77	max_left_plus=90	max_min_left=8	max_min_left_minus=0	max_min_left_plus=8	max_min_right=41	max_min_right_minus=41	max_min_right_plus=26	max_pos_hash_score=456	max_right=237	max_right_minus=41	max_right_plus=237	neg_log10_pos_hash_p_value=5.9	new_junction_coverage=0.06	new_junction_read_count=4	polymorphism_frequency=6.750e-02	pos_hash_score=4	prediction=polymorphism	reject=COVERAGE_EVENNESS_SKEW,FREQUENCY_CUTOFF	side_1_annotate_key=gene	side_1_continuation=0	side_1_coverage=0.91	side_1_overlap=10	side_1_possible_overlap_registers=238	side_1_read_count=59	side_1_redundant=0	side_2_annotate_key=gene	side_2_continuation=0	side_2_coverage=0.87	side_2_overlap=0	side_2_possible_overlap_registers=228	side_2_read_count=54	side_2_redundant=0	total_non_overlap_reads=4
JC	371	.	CP009273	1994303	-1	CP009273	1995131	1	0	alignment_overlap=11	coverage_minus=1	coverage_plus=2	flanking_left=251	flanking_right=251	frequency=4.962e-02	junction_possible_overlap_registers=227	key=CP009273__1994303__-1__CP009273__1995120__1__11____251__251__0__0	max_left=114	max_left_minus=114	max_left_plus=43	max_min_left=43	max_min_left_minus=0	max_min_left_plus=43	max_min_right=113	max_min_right_minus=113	max_min_right_plus=0	max_pos_hash_score=454	max_right=162	max_right_minus=113	max_right_plus=162	neg_log10_pos_hash_p_value=6.5	new_junction_coverage=0.06	new_junction_read_count=4	polymorphism_frequency=4.962e-02	pos_hash_score=3	prediction=polymorphism	reject=COVERAGE_EVENNESS_SKEW,FREQUENCY_CUTOFF	side_1_annotate_key=gene	side_1_continuation=0	side_1_coverage=0.92	side_1_overlap=11	side_1_possible_overlap_registers=238	side_1_read_count=60	side_1_redundant=0	side_2_annotate_key=gene	side_2_continuation=0	side_2_coverage=1.55	side_2_overlap=0	side_2_possible_overlap_registers=227	side_2_read_count=96	side_2_redundant=0	total_non_overlap_reads=3
JC	372	.	CP009273	2006339	-1	CP009273	2006767	1	0	alignment_overlap=11	coverage_minus=3	coverage_plus=4	flanking_left=251	flanking_right=251	frequency=1.134e-01	junction_possible_overlap_registers=227	key=CP009273__2006339__-1__CP009273__2006756__1__11____251__251__0__0	max_left=231	max_left_minus=231	max_left_plus=119	max_min_left=119	max_min_left_minus=47	max_min_left_plus=119	max_min_right=27	max_min_right_minus=27	max_min_right_plus=0	max_pos_hash_score=454	max_right=198	max_right_minus=99	max_right_plus=198	neg_log10_pos_hash_p_value=4.7	new_junction_coverage=0.11	new_junction_read_count=7	polymorphism_frequency=1.134e-01	pos_hash_score=7	prediction=polymorphism	reject=COVERAGE_EVENNESS_SKEW,FREQUENCY_CUTOFF	side_1_annotate_key=gene	side_1_continuation=0	side_1_coverage=0.85	side_1_overlap=11	side_1_possible_overlap_registers=238	side_1_read_count=55	side_1_redundant=0	side_2_annotate_key=gene	side_2_continuation=0	side_2_coverage=0.92	side_2_overlap=0	side_2_possible_overlap_registers=227	side_2_read_count=57	side_2_redundant=0	total_non_overlap_reads=7
JC	373	.	CP009273	2033735	-1	CP009273	2034644	1	0	alignment_overlap=8	coverage_minus=6	coverage_plus=1	flanking_left=251	flanking_right=251	frequency=1.077e-01	junction_possible_overlap_registers=230	key=CP009273__2033743__-1__CP009273__2034644__1__8____251__251__0__0	max_left=172	max_left_minus=172	max_left_plus=15	max_min_left=103	max_min_left_minus=103	max_min_left_plus=15	max_min_right=16	max_min_right_minus=16	max_min_right_plus=0	max_pos_hash_score=460	max_right=190	max_right_minus=190	max_right_plus=190	neg_log10_pos_hash_p_value=4.7	new_junction_coverage=0.11	new_junction_read_count=7	polymorphism_frequency=1.077e-01	pos_hash_score=7	prediction=polymorphism	reject=COVERAGE_EVENNESS_SKEW,FREQUENCY_CUTOFF	side_1_annotate_key=gene	side_1_continuation=0	side_1_coverage=0.92	side_1_overlap=0	side_1_possible_overlap_registers=230	side_1_read_count=58	side_1_redundant=0	side_2_annotate_key=repeat	side_2_continuation=0	side_2_coverage=NA	side_2_overlap=8	side_2_possible_overlap_registers=NA	side_2_read_count=NA	side_2_redundant=0	total_non_overlap_reads=7
JC	374	.	CP009273	2037268	-1	CP009273	2038676	1	0	alignment_overlap=13	coverage_minus=2	coverage_plus=2	flanking_left=251	flanking_right=251	frequency=5.720e-02	junction_possible_overlap_registers=225	key=CP009273__2037268__-1__CP009273__2038663__1__13____251__251__0__0	max_left=98	max_left_minus=98	max_left_plus=70	max_min_left=98	max_min_left_minus=98	max_min_left_plus=70	max_min_right=7	max_min_right_minus=7	max_min_right_plus=0	max_pos_hash_score=450	max_right=168	max_right_minus=110	max_right_plus=168	neg_log10_pos_hash_p_value=5.9	new_junction_coverage=0.07	new_junction_read_count=4	polymorphism_frequency=5.720e-02	pos_hash_score=4	prediction=polymorphism	reject=COVERAGE_EVENNESS_SKEW,FREQUENCY_CUTOFF	side_1_annotate_key=gene	side_1_continuation=0	side_1_coverage=1.17	side_1_overlap=13	side_1_possible_overlap_registers=238	side_1_read_count=76	side_1_redundant=0	side_2_annotate_key=gene	side_2_continuation=0	side_2_coverage=0.98	side_2_overlap=0	side_2_possible_overlap_registers=225	side_2_read_count=60	side_2_redundant=0	total_non_overlap_reads=4
JC	375	.	CP009273	2049624	-1	CP009273	2050713	1	0	alignment_overlap=10	coverage_minus=3	coverage_plus=4	flanking_left=251	flanking_right=251	frequency=7.980e-02	junction_possible_overlap_registers=228	key=CP009273__2049624__-1__CP009273__2050703__1__10____251__251__0__0	max_left=123	max_left_minus=123	max_left_plus=35	max_min_left=58	max_min_left_minus=58	max_min_left_plus=35	max_min_right=118	max_min_right_minus=118	max_min_right_plus=0	max_pos_hash_score=456	max_right=240	max_right_minus=183	max_right_plus=240	neg_log10_pos_hash_p_value=4.7	new_junction_coverage=0.11	new_junction_read_count=7	polymorphism_frequency=7.980e-02	pos_hash_score=7	prediction=polymorphism	reject=COVERAGE_EVENNESS_SKEW,FREQUENCY_CUTOFF	side_1_annotate_key=gene	side_1_continuation=0	side_1_coverage=1.31	side_1_overlap=10	side_1_possible_overlap_registers=238	side_1_read_count=85	side_1_redundant=0	side_2_annotate_key=gene	side_2_continuation=0	side_2_coverage=1.29	side_2_overlap=0	side_2_possible_overlap_registers=228	side_2_read_count=80	side_2_redundant=0	total_non_overlap_reads=7
JC	376	.	CP009273	2075503	-1	CP009273	2077167	1	0	alignment_overlap=8	coverage_minus=2	coverage_plus=2	flanking_left=251	flanking_right=251	frequency=5.323e-02	junction_possible_overlap_registers=230	key=CP009273__2075503__-1__CP009273__2077159__1__8____251__251__0__0	max_left=75	max_left_minus=75	max_left_plus=46	max_min_left=46	max_min_left_minus=0	max_min_left_plus=46	max_min_right=44	max_min_right_minus=44	max_min_right_plus=0	max_pos_hash_score=460	max_right=49	max_right_minus=44	max_right_plus=49	neg_log10_pos_hash_p_value=6.0	new_junction_coverage=0.06	new_junction_read_count=4	polymorphism_frequency=5.323e-02	pos_hash_score=4	prediction=polymorphism	reject=COVERAGE_EVENNESS_SKEW,FREQUENCY_CUTOFF	side_1_annotate_key=gene	side_1_continuation=0	side_1_coverage=1.25	side_1_overlap=8	side_1_possible_overlap_registers=238	side_1_read_count=81	side_1_redundant=0	side_2_annotate_key=gene	side_2_continuation=0	side_2_coverage=1.02	side_2_overlap=0	side_2_possible_overlap_registers=230	side_2_read_count=64	side_2_redundant=0	total_non_overlap_reads=4
JC	377	.	CP009273	2079448	-1	CP009273	2080139	1	0	alignment_overlap=11	coverage_minus=7	coverage_plus=5	flanking_left=251	flanking_right=251	frequency=1.714e-01	junction_possible_overlap_registers=227	key=CP009273__2079448__-1__CP009273__2080128__1__11____251__251__0__0	max_left=164	max_left_minus=164	max_left_plus=163	max_min_left=16	max_min_left_minus=16	max_min_left_plus=3	max_min_right=75	max_min_right_minus=23	max_min_right_plus=75	max_pos_hash_score=454	max_right=233	max_right_minus=61	max_right_plus=233	neg_log10_pos_hash_p_value=3.5	new_junction_coverage=0.23	new_junction_read_count=14	polymorphism_frequency=1.714e-01	pos_hash_score=11	prediction=polymorphism	reject=COVERAGE_EVENNESS_SKEW,FREQUENCY_CUTOFF	side_1_annotate_key=gene	side_1_continuation=0	side_1_coverage=1.22	side_1_overlap=11	side_1_possible_overlap_registers=238	side_1_read_count=79	side_1_redundant=0	side_2_annotate_key=gene	side_2_continuation=0	side_2_coverage=0.97	side_2_overlap=0	side_2_possible_overlap_registers=227	side_2_read_count=60	side_2_redundant=0	total_non_overlap_reads=12
JC	378	.	CP009273	2085070	-1	CP009273	2085819	1	0	alignment_overlap=10	coverage_minus=3	coverage_plus=3	flanking_left=251	flanking_right=251	frequency=1.080e-01	junction_possible_overlap_registers=228	key=CP009273__2085070__-1__CP009273__2085809__1__10____251__251__0__0	max_left=195	max_left_minus=195	max_left_plus=91	max_min_left=91	max_min_left_minus=0	max_min_left_plus=91	max_min_right=81	max_min_right_minus=81	max_min_right_plus=0	max_pos_hash_score=456	max_right=230	max_right_minus=81	max_right_plus=230	neg_log10_pos_hash_p_value=5.1	new_junction_coverage=0.11	new_junction_read_count=7	polymorphism_frequency=1.080e-01	pos_hash_score=6	prediction=polymorphism	reject=COVERAGE_EVENNESS_SKEW,FREQUENCY_CUTOFF	side_1_annotate_key=gene	side_1_continuation=0	side_1_coverage=0.85	side_1_overlap=10	side_1_possible_overlap_registers=238	side_1_read_count=55	side_1_redundant=0	side_2_annotate_key=gene	side_2_continuation=0	side_2_coverage=1.01	side_2_overlap=0	side_2_possible_overlap_registers=228	side_2_read_count=63	side_2_redundant=0	total_non_overlap_reads=6
JC	379	.	CP009273	2093616	-1	CP009273	2094622	1	0	alignment_overlap=13	coverage_minus=2	coverage_plus=2	flanking_left=251	flanking_right=251	frequency=3.864e-02	junction_possible_overlap_registers=225	key=CP009273__2093616__-1__CP009273__2094609__1__13____251__251__0__0	max_left=231	max_left_minus=231	max_left_plus=58	max_min_left=91	max_min_left_minus=91	max_min_left_plus=58	max_min_right=7	max_min_right_minus=7	max_min_right_plus=0	max_pos_hash_score=450	max_right=201	max_right_minus=147	max_right_plus=201	neg_log10_pos_hash_p_value=5.9	new_junction_coverage=0.07	new_junction_read_count=4	polymorphism_frequency=3.864e-02	pos_hash_score=4	prediction=polymorphism	reject=COVERAGE_EVENNESS_SKEW,FREQUENCY_CUTOFF	side_1_annotate_key=gene	side_1_continuation=0	side_1_coverage=1.40	side_1_overlap=13	side_1_possible_overlap_registers=238	side_1_read_count=91	side_1_redundant=0	side_2_annotate_key=gene	side_2_continuation=0	side_2_coverage=1.84	side_2_overlap=0	side_2_possible_overlap_registers=225	side_2_read_count=113	side_2_redundant=0	total_non_overlap_reads=4
JC	380	.	CP009273	2112944	-1	CP009273	2113551	1	0	alignment_overlap=12	coverage_minus=3	coverage_plus=6	flanking_left=251	flanking_right=251	frequency=1.456e-01	junction_possible_overlap_registers=226	key=CP009273__2112944__-1__CP009273__2113539__1__12____251__251__0__0	max_left=209	max_left_minus=209	max_left_plus=176	max_min_left=113	max_min_left_minus=41	max_min_left_plus=113	max_min_right=97	max_min_right_minus=79	max_min_right_plus=97	max_pos_hash_score=452	max_right=178	max_right_minus=126	max_right_plus=178	neg_log10_pos_hash_p_value=4.0	new_junction_coverage=0.15	new_junction_read_count=9	polymorphism_frequency=1.456e-01	pos_hash_score=9	prediction=polymorphism	reject=COVERAGE_EVENNESS_SKEW,FREQUENCY_CUTOFF	side_1_annotate_key=gene	side_1_continuation=0	side_1_coverage=0.72	side_1_overlap=12	side_1_possible_overlap_registers=238	side_1_read_count=47	side_1_redundant=0	side_2_annotate_key=gene	side_2_continuation=0	side_2_coverage=0.99	side_2_overlap=0	side_2_possible_overlap_registers=226	side_2_read_count=61	side_2_redundant=0	total_non_overlap_reads=9
JC	381	.	CP009273	2119835	-1	CP009273	2120399	1	0	alignment_overlap=11	coverage_minus=3	coverage_plus=2	flanking_left=251	flanking_right=251	frequency=1.001e-01	junction_possible_overlap_registers=227	key=CP009273__2119835__-1__CP009273__2120388__1__11____251__251__0__0	max_left=175	max_left_minus=175	max_left_plus=104	max_min_left=83	max_min_left_minus=0	max_min_left_plus=83	max_min_right=38	max_min_right_minus=24	max_min_right_plus=38	max_pos_hash_score=454	max_right=153	max_right_minus=24	max_right_plus=153	neg_log10_pos_hash_p_value=5.5	new_junction_coverage=0.11	new_junction_read_count=7	polymorphism_frequency=1.001e-01	pos_hash_score=5	prediction=polymorphism	reject=COVERAGE_EVENNESS_SKEW,FREQUENCY_CUTOFF	side_1_annotate_key=gene	side_1_continuation=0	side_1_coverage=1.05	side_1_overlap=11	side_1_possible_overlap_registers=238	side_1_read_count=68	side_1_redundant=0	side_2_annotate_key=gene	side_2_continuation=0	side_2_coverage=0.98	side_2_overlap=0	side_2_possible_overlap_registers=227	side_2_read_count=61	side_2_redundant=0	total_non_overlap_reads=5
JC	382	.	CP009273	2120022	-1	CP009273	2120491	1	0	alignment_overlap=12	coverage_minus=4	coverage_plus=2	flanking_left=251	flanking_right=251	frequency=1.027e-01	junction_possible_overlap_registers=226	key=CP009273__2120022__-1__CP009273__2120479__1__12____251__251__0__0	max_left=223	max_left_minus=223	max_left_plus=85	max_min_left=85	max_min_left_minus=0	max_min_left_plus=85	max_min_right=98	max_min_right_minus=98	max_min_right_plus=0	max_pos_hash_score=452	max_right=154	max_right_minus=98	max_right_plus=154	neg_log10_pos_hash_p_value=5.0	new_junction_coverage=0.10	new_junction_read_count=6	polymorphism_frequency=1.027e-01	pos_hash_score=6	prediction=polymorphism	reject=COVERAGE_EVENNESS_SKEW,FREQUENCY_CUTOFF	side_1_annotate_key=gene	side_1_continuation=0	side_1_coverage=0.66	side_1_overlap=12	side_1_possible_overlap_registers=238	side_1_read_count=43	side_1_redundant=0	side_2_annotate_key=gene	side_2_continuation=0	side_2_coverage=1.04	side_2_overlap=0	side_2_possible_overlap_registers=226	side_2_read_count=64	side_2_redundant=0	total_non_overlap_reads=6
JC	383	.	CP009273	2137055	-1	CP009273	2138454	1	0	alignment_overlap=13	coverage_minus=2	coverage_plus=2	flanking_left=251	flanking_right=251	frequency=5.180e-02	junction_possible_overlap_registers=225	key=CP009273__2137055__-1__CP009273__2138441__1__13____251__251__0__0	max_left=97	max_left_minus=97	max_left_plus=97	max_min_left=61	max_min_left_minus=0	max_min_left_plus=61	max_min_right=51	max_min_right_minus=51	max_min_right_plus=51	max_pos_hash_score=450	max_right=99	max_right_minus=51	max_right_plus=99	neg_log10_pos_hash_p_value=5.9	new_junction_coverage=0.07	new_junction_read_count=4	polymorphism_frequency=5.180e-02	pos_hash_score=4	prediction=polymorphism	reject=COVERAGE_EVENNESS_SKEW,FREQUENCY_CUTOFF	side_1_annotate_key=gene	side_1_continuation=0	side_1_coverage=1.00	side_1_overlap=13	side_1_possible_overlap_registers=238	side_1_read_count=65	side_1_redundant=0	side_2_annotate_key=gene	side_2_continuation=0	side_2_coverage=1.38	side_2_overlap=0	side_2_possible_overlap_registers=225	side_2_read_count=85	side_2_redundant=0	total_non_overlap_reads=4
JC	384	.	CP009273	2160681	-1	CP009273	2161311	1	0	alignment_overlap=18	coverage_minus=3	coverage_plus=4	flanking_left=251	flanking_right=251	frequency=8.938e-02	junction_possible_overlap_registers=220	key=CP009273__2160681__-1__CP009273__2161293__1__18____251__251__0__0	max_left=155	max_left_minus=155	max_left_plus=155	max_min_left=48	max_min_left_minus=23	max_min_left_plus=48	max_min_right=34	max_min_right_minus=34	max_min_right_plus=34	max_pos_hash_score=440	max_right=66	max_right_minus=60	max_right_plus=66	neg_log10_pos_hash_p_value=4.5	new_junction_coverage=0.12	new_junction_read_count=7	polymorphism_frequency=8.938e-02	pos_hash_score=7	prediction=polymorphism	reject=COVERAGE_EVENNESS_SKEW,FREQUENCY_CUTOFF	side_1_annotate_key=gene	side_1_continuation=0	side_1_coverage=1.09	side_1_overlap=18	side_1_possible_overlap_registers=238	side_1_read_count=71	side_1_redundant=0	side_2_annotate_key=gene	side_2_continuation=0	side_2_coverage=1.28	side_2_overlap=0	side_2_possible_overlap_registers=220	side_2_read_count=77	side_2_redundant=0	total_non_overlap_reads=7
JC	385	.	CP009273	2166319	-1	CP009273	2167361	1	0	alignment_overlap=9	coverage_minus=1	coverage_plus=2	flanking_left=251	flanking_right=251	frequency=3.704e-02	junction_possible_overlap_registers=229	key=CP009273__2166319__-1__CP009273__2167352__1__9____251__251__0__0	max_left=192	max_left_minus=70	max_left_plus=192	max_min_left=0	max_min_left_minus=0	max_min_left_plus=0	max_min_right=26	max_min_right_minus=26	max_min_right_plus=26	max_pos_hash_score=458	max_right=26	max_right_minus=26	max_right_plus=26	neg_log10_pos_hash_p_value=6.5	new_junction_coverage=0.05	new_junction_read_count=3	polymorphism_frequency=3.704e-02	pos_hash_score=3	prediction=polymorphism	reject=COVERAGE_EVENNESS_SKEW,FREQUENCY_CUTOFF	side_1_annotate_key=gene	side_1_continuation=0	side_1_coverage=1.23	side_1_overlap=9	side_1_possible_overlap_registers=238	side_1_read_count=80	side_1_redundant=0	side_2_annotate_key=gene	side_2_continuation=0	side_2_coverage=1.26	side_2_overlap=0	side_2_possible_overlap_registers=229	side_2_read_count=79	side_2_redundant=0	total_non_overlap_reads=3
JC	386	.	CP009273	2170634	-1	CP009273	2171680	1	0	alignment_overlap=8	coverage_minus=2	coverage_plus=2	flanking_left=251	flanking_right=251	frequency=5.209e-02	junction_possible_overlap_registers=230	key=CP009273__2170634__-1__CP009273__2171672__1__8____251__251__0__0	max_left=49	max_left_minus=49	max_left_plus=43	max_min_left=5	max_min_left_minus=0	max_min_left_plus=5	max_min_right=42	max_min_right_minus=42	max_min_right_plus=42	max_pos_hash_score=460	max_right=163	max_right_minus=42	max_right_plus=163	neg_log10_pos_hash_p_value=6.0	new_junction_coverage=0.06	new_junction_read_count=4	polymorphism_frequency=5.209e-02	pos_hash_score=4	prediction=polymorphism	reject=COVERAGE_EVENNESS_SKEW,FREQUENCY_CUTOFF	side_1_annotate_key=gene	side_1_continuation=0	side_1_coverage=0.65	side_1_overlap=8	side_1_possible_overlap_registers=238	side_1_read_count=42	side_1_redundant=0	side_2_annotate_key=gene	side_2_continuation=0	side_2_coverage=1.67	side_2_overlap=0	side_2_possible_overlap_registers=230	side_2_read_count=105	side_2_redundant=0	total_non_overlap_reads=4
JC	387	.	CP009273	2203536	-1	CP009273	2204323	1	0	alignment_overlap=10	coverage_minus=4	coverage_plus=3	flanking_left=251	flanking_right=251	frequency=1.170e-01	junction_possible_overlap_registers=228	key=CP009273__2203536__-1__CP009273__2204313__1__10____251__251__0__0	max_left=100	max_left_minus=100	max_left_plus=94	max_min_left=100	max_min_left_minus=100	max_min_left_plus=94	max_min_right=9	max_min_right_minus=9	max_min_right_plus=0	max_pos_hash_score=456	max_right=180	max_right_minus=174	max_right_plus=180	neg_log10_pos_hash_p_value=4.7	new_junction_coverage=0.11	new_junction_read_count=7	polymorphism_frequency=1.170e-01	pos_hash_score=7	prediction=polymorphism	reject=COVERAGE_EVENNESS_SKEW,FREQUENCY_CUTOFF	side_1_annotate_key=gene	side_1_continuation=0	side_1_coverage=0.86	side_1_overlap=10	side_1_possible_overlap_registers=238	side_1_read_count=56	side_1_redundant=0	side_2_annotate_key=gene	side_2_continuation=0	side_2_coverage=0.84	side_2_overlap=0	side_2_possible_overlap_registers=228	side_2_read_count=52	side_2_redundant=0	total_non_overlap_reads=7
JC	388	.	CP009273	2206943	-1	CP009273	2207742	1	0	alignment_overlap=12	coverage_minus=6	coverage_plus=2	flanking_left=251	flanking_right=251	frequency=1.155e-01	junction_possible_overlap_registers=226	key=CP009273__2206943__-1__CP009273__2207730__1__12____251__251__0__0	max_left=216	max_left_minus=216	max_left_plus=22	max_min_left=14	max_min_left_minus=14	max_min_left_plus=2	max_min_right=93	max_min_right_minus=93	max_min_right_plus=17	max_pos_hash_score=452	max_right=93	max_right_minus=93	max_right_plus=87	neg_log10_pos_hash_p_value=4.3	new_junction_coverage=0.13	new_junction_read_count=8	polymorphism_frequency=1.155e-01	pos_hash_score=8	prediction=polymorphism	reject=COVERAGE_EVENNESS_SKEW,FREQUENCY_CUTOFF	side_1_annotate_key=gene	side_1_continuation=0	side_1_coverage=0.75	side_1_overlap=12	side_1_possible_overlap_registers=238	side_1_read_count=49	side_1_redundant=0	side_2_annotate_key=gene	side_2_continuation=0	side_2_coverage=1.23	side_2_overlap=0	side_2_possible_overlap_registers=226	side_2_read_count=76	side_2_redundant=0	total_non_overlap_reads=8
JC	389	.	CP009273	2213096	-1	CP009273	2213908	1	0	alignment_overlap=10	coverage_minus=2	coverage_plus=4	flanking_left=251	flanking_right=251	frequency=7.059e-02	junction_possible_overlap_registers=228	key=CP009273__2213096__-1__CP009273__2213898__1__10____251__251__0__0	max_left=144	max_left_minus=144	max_left_plus=144	max_min_left=110	max_min_left_minus=0	max_min_left_plus=110	max_min_right=60	max_min_right_minus=41	max_min_right_plus=60	max_pos_hash_score=456	max_right=165	max_right_minus=41	max_right_plus=165	neg_log10_pos_hash_p_value=5.1	new_junction_coverage=0.10	new_junction_read_count=6	polymorphism_frequency=7.059e-02	pos_hash_score=6	prediction=polymorphism	reject=COVERAGE_EVENNESS_SKEW,FREQUENCY_CUTOFF	side_1_annotate_key=repeat	side_1_continuation=0	side_1_coverage=NA	side_1_overlap=10	side_1_read_count=NA	side_1_redundant=0	side_2_annotate_key=gene	side_2_continuation=0	side_2_coverage=1.27	side_2_overlap=0	side_2_possible_overlap_registers=228	side_2_read_count=79	side_2_redundant=0	total_non_overlap_reads=6
JC	390	.	CP009273	2224717	-1	CP009273	2225969	1	0	alignment_overlap=10	coverage_minus=1	coverage_plus=3	flanking_left=251	flanking_right=251	frequency=5.302e-02	junction_possible_overlap_registers=228	key=CP009273__2224717__-1__CP009273__2225959__1__10____251__251__0__0	max_left=60	max_left_minus=60	max_left_plus=60	max_min_left=60	max_min_left_minus=0	max_min_left_plus=60	max_min_right=38	max_min_right_minus=38	max_min_right_plus=0	max_pos_hash_score=456	max_right=221	max_right_minus=38	max_right_plus=221	neg_log10_pos_hash_p_value=5.9	new_junction_coverage=0.06	new_junction_read_count=4	polymorphism_frequency=5.302e-02	pos_hash_score=4	prediction=polymorphism	reject=COVERAGE_EVENNESS_SKEW,FREQUENCY_CUTOFF	side_1_annotate_key=gene	side_1_continuation=0	side_1_coverage=1.14	side_1_overlap=10	side_1_possible_overlap_registers=238	side_1_read_count=74	side_1_redundant=0	side_2_annotate_key=gene	side_2_continuation=0	side_2_coverage=1.16	side_2_overlap=0	side_2_possible_overlap_registers=228	side_2_read_count=72	side_2_redundant=0	total_non_overlap_reads=4
JC	391	.	CP009273	2241411	-1	CP009273	2242613	1	0	alignment_overlap=12	coverage_minus=1	coverage_plus=2	flanking_left=251	flanking_right=251	frequency=3.178e-02	junction_possible_overlap_registers=226	key=CP009273__2241411__-1__CP009273__2242601__1__12____251__251__0__0	max_left=47	max_left_minus=47	max_left_plus=47	max_min_left=47	max_min_left_minus=47	max_min_left_plus=47	max_min_right=0	max_min_right_minus=0	max_min_right_plus=0	max_pos_hash_score=452	max_right=68	max_right_minus=68	max_right_plus=68	neg_log10_pos_hash_p_value=6.4	new_junction_coverage=0.05	new_junction_read_count=3	polymorphism_frequency=3.178e-02	pos_hash_score=3	prediction=polymorphism	reject=COVERAGE_EVENNESS_SKEW,FREQUENCY_CUTOFF	side_1_annotate_key=gene	side_1_continuation=0	side_1_coverage=1.28	side_1_overlap=12	side_1_possible_overlap_registers=238	side_1_read_count=83	side_1_redundant=0	side_2_annotate_key=gene	side_2_continuation=0	side_2_coverage=1.69	side_2_overlap=0	side_2_possible_overlap_registers=226	side_2_read_count=104	side_2_redundant=0	total_non_overlap_reads=3
JC	392	.	CP009273	2254493	-1	CP009273	2255304	1	0	alignment_overlap=11	coverage_minus=2	coverage_plus=1	flanking_left=251	flanking_right=251	frequency=4.257e-02	junction_possible_overlap_registers=227	key=CP009273__2254493__-1__CP009273__2255293__1__11____251__251__0__0	max_left=179	max_left_minus=179	max_left_plus=86	max_min_left=86	max_min_left_minus=0	max_min_left_plus=86	max_min_right=61	max_min_right_minus=61	max_min_right_plus=0	max_pos_hash_score=454	max_right=149	max_right_minus=61	max_right_plus=149	neg_log10_pos_hash_p_value=6.5	new_junction_coverage=0.05	new_junction_read_count=3	polymorphism_frequency=4.257e-02	pos_hash_score=3	prediction=polymorphism	reject=COVERAGE_EVENNESS_SKEW,FREQUENCY_CUTOFF	side_1_annotate_key=gene	side_1_continuation=0	side_1_coverage=1.02	side_1_overlap=11	side_1_possible_overlap_registers=238	side_1_read_count=66	side_1_redundant=0	side_2_annotate_key=gene	side_2_continuation=0	side_2_coverage=1.16	side_2_overlap=0	side_2_possible_overlap_registers=227	side_2_read_count=72	side_2_redundant=0	total_non_overlap_reads=3
JC	393	.	CP009273	2288484	-1	CP009273	2290228	1	0	alignment_overlap=11	coverage_minus=2	coverage_plus=1	flanking_left=251	flanking_right=251	frequency=4.953e-02	junction_possible_overlap_registers=227	key=CP009273__2288484__-1__CP009273__2290217__1__11____251__251__0__0	max_left=197	max_left_minus=197	max_left_plus=125	max_min_left=0	max_min_left_minus=0	max_min_left_plus=0	max_min_right=84	max_min_right_minus=84	max_min_right_plus=84	max_pos_hash_score=454	max_right=84	max_right_minus=84	max_right_plus=84	neg_log10_pos_hash_p_value=6.5	new_junction_coverage=0.05	new_junction_read_count=3	polymorphism_frequency=4.953e-02	pos_hash_score=3	prediction=polymorphism	reject=COVERAGE_EVENNESS_SKEW,FREQUENCY_CUTOFF	side_1_annotate_key=gene	side_1_continuation=0	side_1_coverage=0.95	side_1_overlap=11	side_1_possible_overlap_registers=238	side_1_read_count=62	side_1_redundant=0	side_2_annotate_key=gene	side_2_continuation=0	side_2_coverage=0.90	side_2_overlap=0	side_2_possible_overlap_registers=227	side_2_read_count=56	side_2_redundant=0	total_non_overlap_reads=3
JC	394	.	CP009273	2293671	-1	CP009273	2294747	1	0	alignment_overlap=9	coverage_minus=2	coverage_plus=2	flanking_left=251	flanking_right=251	frequency=5.992e-02	junction_possible_overlap_registers=229	key=CP009273__2293671__-1__CP009273__2294738__1__9____251__251__0__0	max_left=232	max_left_minus=232	max_left_plus=109	max_min_left=4	max_min_left_minus=0	max_min_left_plus=4	max_min_right=62	max_min_right_minus=62	max_min_right_plus=62	max_pos_hash_score=458	max_right=222	max_right_minus=62	max_right_plus=222	neg_log10_pos_hash_p_value=6.0	new_junction_coverage=0.06	new_junction_read_count=4	polymorphism_frequency=5.992e-02	pos_hash_score=4	prediction=polymorphism	reject=COVERAGE_EVENNESS_SKEW,FREQUENCY_CUTOFF	side_1_annotate_key=gene	side_1_continuation=0	side_1_coverage=1.02	side_1_overlap=9	side_1_possible_overlap_registers=238	side_1_read_count=66	side_1_redundant=0	side_2_annotate_key=gene	side_2_continuation=0	side_2_coverage=0.99	side_2_overlap=0	side_2_possible_overlap_registers=229	side_2_read_count=62	side_2_redundant=0	total_non_overlap_reads=4
JC	395	.	CP009273	2328833	-1	CP009273	2329740	1	0	alignment_overlap=8	coverage_minus=2	coverage_plus=2	flanking_left=251	flanking_right=251	frequency=7.093e-02	junction_possible_overlap_registers=230	key=CP009273__2328833__-1__CP009273__2329732__1__8____251__251__0__0	max_left=216	max_left_minus=216	max_left_plus=62	max_min_left=62	max_min_left_minus=0	max_min_left_plus=62	max_min_right=37	max_min_right_minus=37	max_min_right_plus=0	max_pos_hash_score=460	max_right=145	max_right_minus=37	max_right_plus=145	neg_log10_pos_hash_p_value=6.0	new_junction_coverage=0.08	new_junction_read_count=5	polymorphism_frequency=7.093e-02	pos_hash_score=4	prediction=polymorphism	reject=COVERAGE_EVENNESS_SKEW,FREQUENCY_CUTOFF	side_1_annotate_key=gene	side_1_continuation=0	side_1_coverage=0.92	side_1_overlap=8	side_1_possible_overlap_registers=238	side_1_read_count=60	side_1_redundant=0	side_2_annotate_key=gene	side_2_continuation=0	side_2_coverage=1.16	side_2_overlap=0	side_2_possible_overlap_registers=230	side_2_read_count=73	side_2_redundant=0	total_non_overlap_reads=4
JC	396	.	CP009273	2332767	-1	CP009273	2333289	1	0	alignment_overlap=10	coverage_minus=2	coverage_plus=1	flanking_left=251	flanking_right=251	frequency=5.189e-02	junction_possible_overlap_registers=228	key=CP009273__2332767__-1__CP009273__2333279__1__10____251__251__0__0	max_left=174	max_left_minus=174	max_left_plus=53	max_min_left=94	max_min_left_minus=94	max_min_left_plus=53	max_min_right=13	max_min_right_minus=13	max_min_right_plus=0	max_pos_hash_score=456	max_right=147	max_right_minus=147	max_right_plus=58	neg_log10_pos_hash_p_value=6.5	new_junction_coverage=0.06	new_junction_read_count=4	polymorphism_frequency=5.189e-02	pos_hash_score=3	prediction=polymorphism	reject=COVERAGE_EVENNESS_SKEW,FREQUENCY_CUTOFF	side_1_annotate_key=gene	side_1_continuation=0	side_1_coverage=1.40	side_1_overlap=10	side_1_possible_overlap_registers=238	side_1_read_count=91	side_1_redundant=0	side_2_annotate_key=gene	side_2_continuation=0	side_2_coverage=0.95	side_2_overlap=0	side_2_possible_overlap_registers=228	side_2_read_count=59	side_2_redundant=0	total_non_overlap_reads=3
JC	397	.	CP009273	2351161	-1	CP009273	2352125	1	0	alignment_overlap=10	coverage_minus=3	coverage_plus=2	flanking_left=251	flanking_right=251	frequency=6.914e-02	junction_possible_overlap_registers=228	key=CP009273__2351161__-1__CP009273__2352115__1__10____251__251__0__0	max_left=206	max_left_minus=206	max_left_plus=85	max_min_left=85	max_min_left_minus=85	max_min_left_plus=85	max_min_right=35	max_min_right_minus=35	max_min_right_plus=0	max_pos_hash_score=456	max_right=142	max_right_minus=142	max_right_plus=114	neg_log10_pos_hash_p_value=5.5	new_junction_coverage=0.08	new_junction_read_count=5	polymorphism_frequency=6.914e-02	pos_hash_score=5	prediction=polymorphism	reject=COVERAGE_EVENNESS_SKEW,FREQUENCY_CUTOFF	side_1_annotate_key=gene	side_1_continuation=0	side_1_coverage=1.23	side_1_overlap=10	side_1_possible_overlap_registers=238	side_1_read_count=80	side_1_redundant=0	side_2_annotate_key=gene	side_2_continuation=0	side_2_coverage=0.93	side_2_overlap=0	side_2_possible_overlap_registers=228	side_2_read_count=58	side_2_redundant=0	total_non_overlap_reads=5
JC	398	.	CP009273	2365453	-1	CP009273	2366318	1	0	alignment_overlap=10	coverage_minus=2	coverage_plus=2	flanking_left=251	flanking_right=251	frequency=5.490e-02	junction_possible_overlap_registers=228	key=CP009273__2365453__-1__CP009273__2366308__1__10____251__251__0__0	max_left=221	max_left_minus=221	max_left_plus=122	max_min_left=0	max_min_left_minus=0	max_min_left_plus=0	max_min_right=77	max_min_right_minus=47	max_min_right_plus=77	max_pos_hash_score=456	max_right=77	max_right_minus=47	max_right_plus=77	neg_log10_pos_hash_p_value=5.9	new_junction_coverage=0.06	new_junction_read_count=4	polymorphism_frequency=5.490e-02	pos_hash_score=4	prediction=polymorphism	reject=COVERAGE_EVENNESS_SKEW,FREQUENCY_CUTOFF	side_1_annotate_key=gene	side_1_continuation=0	side_1_coverage=1.20	side_1_overlap=10	side_1_possible_overlap_registers=238	side_1_read_count=78	side_1_redundant=0	side_2_annotate_key=gene	side_2_continuation=0	side_2_coverage=1.01	side_2_overlap=0	side_2_possible_overlap_registers=228	side_2_read_count=63	side_2_redundant=0	total_non_overlap_reads=4
JC	399	.	CP009273	2366946	-1	CP009273	2367749	1	0	alignment_overlap=10	coverage_minus=2	coverage_plus=2	flanking_left=251	flanking_right=251	frequency=6.233e-02	junction_possible_overlap_registers=228	key=CP009273__2366946__-1__CP009273__2367739__1__10____251__251__0__0	max_left=132	max_left_minus=132	max_left_plus=95	max_min_left=95	max_min_left_minus=90	max_min_left_plus=95	max_min_right=24	max_min_right_minus=24	max_min_right_plus=0	max_pos_hash_score=456	max_right=160	max_right_minus=151	max_right_plus=160	neg_log10_pos_hash_p_value=5.9	new_junction_coverage=0.06	new_junction_read_count=4	polymorphism_frequency=6.233e-02	pos_hash_score=4	prediction=polymorphism	reject=COVERAGE_EVENNESS_SKEW,FREQUENCY_CUTOFF	side_1_annotate_key=gene	side_1_continuation=0	side_1_coverage=0.97	side_1_overlap=10	side_1_possible_overlap_registers=238	side_1_read_count=63	side_1_redundant=0	side_2_annotate_key=gene	side_2_continuation=0	side_2_coverage=0.96	side_2_overlap=0	side_2_possible_overlap_registers=228	side_2_read_count=60	side_2_redundant=0	total_non_overlap_reads=4
JC	400	.	CP009273	2369555	-1	CP009273	2370776	1	0	alignment_overlap=9	coverage_minus=4	coverage_plus=4	flanking_left=251	flanking_right=251	frequency=1.221e-01	junction_possible_overlap_registers=229	key=CP009273__2369555__-1__CP009273__2370767__1__9____251__251__0__0	max_left=240	max_left_minus=240	max_left_plus=48	max_min_left=23	max_min_left_minus=23	max_min_left_plus=23	max_min_right=34	max_min_right_minus=6	max_min_right_plus=34	max_pos_hash_score=458	max_right=208	max_right_minus=34	max_right_plus=208	neg_log10_pos_hash_p_value=5.5	new_junction_coverage=0.13	new_junction_read_count=8	polymorphism_frequency=1.221e-01	pos_hash_score=5	prediction=polymorphism	reject=COVERAGE_EVENNESS_SKEW,FREQUENCY_CUTOFF	side_1_annotate_key=gene	side_1_continuation=0	side_1_coverage=1.19	side_1_overlap=9	side_1_possible_overlap_registers=238	side_1_read_count=77	side_1_redundant=0	side_2_annotate_key=gene	side_2_continuation=0	side_2_coverage=0.66	side_2_overlap=0	side_2_possible_overlap_registers=229	side_2_read_count=41	side_2_redundant=0	total_non_overlap_reads=8
JC	401	.	CP009273	2394158	-1	CP009273	2394849	1	0	alignment_overlap=11	coverage_minus=4	coverage_plus=2	flanking_left=251	flanking_right=251	frequency=9.482e-02	junction_possible_overlap_registers=227	key=CP009273__2394158__-1__CP009273__2394838__1__11____251__251__0__0	max_left=123	max_left_minus=103	max_left_plus=123	max_min_left=86	max_min_left_minus=86	max_min_left_plus=2	max_min_right=117	max_min_right_minus=89	max_min_right_plus=117	max_pos_hash_score=454	max_right=192	max_right_minus=154	max_right_plus=192	neg_log10_pos_hash_p_value=5.0	new_junction_coverage=0.10	new_junction_read_count=6	polymorphism_frequency=9.482e-02	pos_hash_score=6	prediction=polymorphism	reject=COVERAGE_EVENNESS_SKEW,FREQUENCY_CUTOFF	side_1_annotate_key=gene	side_1_continuation=0	side_1_coverage=0.82	side_1_overlap=11	side_1_possible_overlap_registers=238	side_1_read_count=53	side_1_redundant=0	side_2_annotate_key=gene	side_2_continuation=0	side_2_coverage=1.03	side_2_overlap=0	side_2_possible_overlap_registers=227	side_2_read_count=64	side_2_redundant=0	total_non_overlap_reads=6
JC	402	.	CP009273	2412999	-1	CP009273	2413820	1	0	alignment_overlap=8	coverage_minus=2	coverage_plus=1	flanking_left=251	flanking_right=251	frequency=4.830e-02	junction_possible_overlap_registers=230	key=CP009273__2412999__-1__CP009273__2413812__1__8____251__251__0__0	max_left=170	max_left_minus=170	max_left_plus=99	max_min_left=0	max_min_left_minus=0	max_min_left_plus=0	max_min_right=91	max_min_right_minus=91	max_min_right_plus=91	max_pos_hash_score=460	max_right=91	max_right_minus=91	max_right_plus=91	neg_log10_pos_hash_p_value=6.5	new_junction_coverage=0.05	new_junction_read_count=3	polymorphism_frequency=4.830e-02	pos_hash_score=3	prediction=polymorphism	reject=COVERAGE_EVENNESS_SKEW,FREQUENCY_CUTOFF	side_1_annotate_key=gene	side_1_continuation=0	side_1_coverage=0.82	side_1_overlap=8	side_1_possible_overlap_registers=238	side_1_read_count=53	side_1_redundant=0	side_2_annotate_key=gene	side_2_continuation=0	side_2_coverage=1.07	side_2_overlap=0	side_2_possible_overlap_registers=230	side_2_read_count=67	side_2_redundant=0	total_non_overlap_reads=3
JC	403	.	CP009273	2437680	-1	CP009273	2438637	1	0	alignment_overlap=9	coverage_minus=3	coverage_plus=3	flanking_left=251	flanking_right=251	frequency=9.174e-02	junction_possible_overlap_registers=229	key=CP009273__2437680__-1__CP009273__2438628__1__9____251__251__0__0	max_left=106	max_left_minus=106	max_left_plus=106	max_min_left=106	max_min_left_minus=56	max_min_left_plus=106	max_min_right=60	max_min_right_minus=60	max_min_right_plus=24	max_pos_hash_score=458	max_right=135	max_right_minus=103	max_right_plus=135	neg_log10_pos_hash_p_value=5.1	new_junction_coverage=0.10	new_junction_read_count=6	polymorphism_frequency=9.174e-02	pos_hash_score=6	prediction=polymorphism	reject=COVERAGE_EVENNESS_SKEW,FREQUENCY_CUTOFF	side_1_annotate_key=gene	side_1_continuation=0	side_1_coverage=0.89	side_1_overlap=9	side_1_possible_overlap_registers=238	side_1_read_count=58	side_1_redundant=0	side_2_annotate_key=gene	side_2_continuation=0	side_2_coverage=1.01	side_2_overlap=0	side_2_possible_overlap_registers=229	side_2_read_count=63	side_2_redundant=0	total_non_overlap_reads=6
JC	404	.	CP009273	2446179	-1	CP009273	2447265	1	0	alignment_overlap=10	coverage_minus=3	coverage_plus=2	flanking_left=251	flanking_right=251	frequency=6.456e-02	junction_possible_overlap_registers=228	key=CP009273__2446179__-1__CP009273__2447255__1__10____251__251__0__0	max_left=130	max_left_minus=130	max_left_plus=29	max_min_left=29	max_min_left_minus=0	max_min_left_plus=29	max_min_right=63	max_min_right_minus=63	max_min_right_plus=21	max_pos_hash_score=456	max_right=200	max_right_minus=63	max_right_plus=200	neg_log10_pos_hash_p_value=5.5	new_junction_coverage=0.08	new_junction_read_count=5	polymorphism_frequency=6.456e-02	pos_hash_score=5	prediction=polymorphism	reject=COVERAGE_EVENNESS_SKEW,FREQUENCY_CUTOFF	side_1_annotate_key=gene	side_1_continuation=0	side_1_coverage=1.14	side_1_overlap=10	side_1_possible_overlap_registers=238	side_1_read_count=74	side_1_redundant=0	side_2_annotate_key=gene	side_2_continuation=0	side_2_coverage=1.19	side_2_overlap=0	side_2_possible_overlap_registers=228	side_2_read_count=74	side_2_redundant=0	total_non_overlap_reads=5
JC	405	.	CP009273	2509940	-1	CP009273	2510664	1	0	alignment_overlap=14	coverage_minus=2	coverage_plus=3	flanking_left=251	flanking_right=251	frequency=7.940e-02	junction_possible_overlap_registers=224	key=CP009273__2509940__-1__CP009273__2510650__1__14____251__251__0__0	max_left=172	max_left_minus=172	max_left_plus=129	max_min_left=28	max_min_left_minus=0	max_min_left_plus=28	max_min_right=58	max_min_right_minus=6	max_min_right_plus=58	max_pos_hash_score=448	max_right=58	max_right_minus=6	max_right_plus=58	neg_log10_pos_hash_p_value=5.4	new_junction_coverage=0.08	new_junction_read_count=5	polymorphism_frequency=7.940e-02	pos_hash_score=5	prediction=polymorphism	reject=COVERAGE_EVENNESS_SKEW,FREQUENCY_CUTOFF	side_1_annotate_key=gene	side_1_continuation=0	side_1_coverage=1.06	side_1_overlap=14	side_1_possible_overlap_registers=238	side_1_read_count=69	side_1_redundant=0	side_2_annotate_key=gene	side_2_continuation=0	side_2_coverage=0.83	side_2_overlap=0	side_2_possible_overlap_registers=224	side_2_read_count=51	side_2_redundant=0	total_non_overlap_reads=5
JC	406	.	CP009273	2563629	-1	CP009273	2565041	1	0	alignment_overlap=7	coverage_minus=2	coverage_plus=1	flanking_left=251	flanking_right=251	frequency=5.844e-02	junction_possible_overlap_registers=231	key=CP009273__2563629__-1__CP009273__2565034__1__7____251__251__0__0	max_left=72	max_left_minus=72	max_left_plus=31	max_min_left=72	max_min_left_minus=72	max_min_left_plus=31	max_min_right=0	max_min_right_minus=0	max_min_right_plus=0	max_pos_hash_score=462	max_right=114	max_right_minus=114	max_right_plus=114	neg_log10_pos_hash_p_value=6.5	new_junction_coverage=0.05	new_junction_read_count=3	polymorphism_frequency=5.844e-02	pos_hash_score=3	prediction=polymorphism	reject=COVERAGE_EVENNESS_SKEW,FREQUENCY_CUTOFF	side_1_annotate_key=gene	side_1_continuation=0	side_1_coverage=0.69	side_1_overlap=7	side_1_possible_overlap_registers=238	side_1_read_count=45	side_1_redundant=0	side_2_annotate_key=gene	side_2_continuation=0	side_2_coverage=0.84	side_2_overlap=0	side_2_possible_overlap_registers=231	side_2_read_count=53	side_2_redundant=0	total_non_overlap_reads=3
JC	407	.	CP009273	2576588	-1	CP009273	2577584	1	0	alignment_overlap=10	coverage_minus=2	coverage_plus=3	flanking_left=251	flanking_right=251	frequency=1.158e-01	junction_possible_overlap_registers=228	key=CP009273__2576588__-1__CP009273__2577574__1__10____251__251__0__0	max_left=204	max_left_minus=204	max_left_plus=71	max_min_left=71	max_min_left_minus=71	max_min_left_plus=71	max_min_right=17	max_min_right_minus=6	max_min_right_plus=17	max_pos_hash_score=456	max_right=119	max_right_minus=107	max_right_plus=119	neg_log10_pos_hash_p_value=5.5	new_junction_coverage=0.10	new_junction_read_count=6	polymorphism_frequency=1.158e-01	pos_hash_score=5	prediction=polymorphism	reject=COVERAGE_EVENNESS_SKEW,FREQUENCY_CUTOFF	side_1_annotate_key=gene	side_1_continuation=0	side_1_coverage=0.86	side_1_overlap=10	side_1_possible_overlap_registers=238	side_1_read_count=56	side_1_redundant=0	side_2_annotate_key=gene	side_2_continuation=0	side_2_coverage=0.61	side_2_overlap=0	side_2_possible_overlap_registers=228	side_2_read_count=38	side_2_redundant=0	total_non_overlap_reads=5
JC	408	.	CP009273	2577342	-1	CP009273	2578319	1	0	alignment_overlap=10	coverage_minus=2	coverage_plus=2	flanking_left=251	flanking_right=251	frequency=6.933e-02	junction_possible_overlap_registers=228	key=CP009273__2577342__-1__CP009273__2578309__1__10____251__251__0__0	max_left=102	max_left_minus=102	max_left_plus=35	max_min_left=35	max_min_left_minus=5	max_min_left_plus=35	max_min_right=73	max_min_right_minus=73	max_min_right_plus=0	max_pos_hash_score=456	max_right=73	max_right_minus=73	max_right_plus=73	neg_log10_pos_hash_p_value=5.9	new_junction_coverage=0.06	new_junction_read_count=4	polymorphism_frequency=6.933e-02	pos_hash_score=4	prediction=polymorphism	reject=COVERAGE_EVENNESS_SKEW,FREQUENCY_CUTOFF	side_1_annotate_key=gene	side_1_continuation=0	side_1_coverage=0.95	side_1_overlap=10	side_1_possible_overlap_registers=238	side_1_read_count=62	side_1_redundant=0	side_2_annotate_key=gene	side_2_continuation=0	side_2_coverage=0.77	side_2_overlap=0	side_2_possible_overlap_registers=228	side_2_read_count=48	side_2_redundant=0	total_non_overlap_reads=4
JC	409	.	CP009273	2582609	-1	CP009273	2583345	1	0	alignment_overlap=13	coverage_minus=3	coverage_plus=2	flanking_left=251	flanking_right=251	frequency=8.992e-02	junction_possible_overlap_registers=225	key=CP009273__2582609__-1__CP009273__2583332__1__13____251__251__0__0	max_left=158	max_left_minus=158	max_left_plus=34	max_min_left=104	max_min_left_minus=104	max_min_left_plus=34	max_min_right=7	max_min_right_minus=7	max_min_right_plus=0	max_pos_hash_score=450	max_right=134	max_right_minus=134	max_right_plus=116	neg_log10_pos_hash_p_value=5.4	new_junction_coverage=0.10	new_junction_read_count=6	polymorphism_frequency=8.992e-02	pos_hash_score=5	prediction=polymorphism	reject=COVERAGE_EVENNESS_SKEW,FREQUENCY_CUTOFF	side_1_annotate_key=gene	side_1_continuation=0	side_1_coverage=1.00	side_1_overlap=13	side_1_possible_overlap_registers=238	side_1_read_count=65	side_1_redundant=0	side_2_annotate_key=gene	side_2_continuation=0	side_2_coverage=0.98	side_2_overlap=0	side_2_possible_overlap_registers=225	side_2_read_count=60	side_2_redundant=0	total_non_overlap_reads=5
JC	410	.	CP009273	2601604	-1	CP009273	2602395	1	0	alignment_overlap=10	coverage_minus=3	coverage_plus=2	flanking_left=251	flanking_right=251	frequency=9.462e-02	junction_possible_overlap_registers=228	key=CP009273__2601604__-1__CP009273__2602385__1__10____251__251__0__0	max_left=91	max_left_minus=91	max_left_plus=87	max_min_left=91	max_min_left_minus=91	max_min_left_plus=87	max_min_right=25	max_min_right_minus=25	max_min_right_plus=0	max_pos_hash_score=456	max_right=154	max_right_minus=150	max_right_plus=154	neg_log10_pos_hash_p_value=5.5	new_junction_coverage=0.08	new_junction_read_count=5	polymorphism_frequency=9.462e-02	pos_hash_score=5	prediction=polymorphism	reject=COVERAGE_EVENNESS_SKEW,FREQUENCY_CUTOFF	side_1_annotate_key=gene	side_1_continuation=0	side_1_coverage=0.85	side_1_overlap=10	side_1_possible_overlap_registers=238	side_1_read_count=55	side_1_redundant=0	side_2_annotate_key=gene	side_2_continuation=0	side_2_coverage=0.69	side_2_overlap=0	side_2_possible_overlap_registers=228	side_2_read_count=43	side_2_redundant=0	total_non_overlap_reads=5
JC	411	.	CP009273	2629839	-1	CP009273	2630449	1	0	alignment_overlap=10	coverage_minus=2	coverage_plus=2	flanking_left=251	flanking_right=251	frequency=7.914e-02	junction_possible_overlap_registers=228	key=CP009273__2629839__-1__CP009273__2630439__1__10____251__251__0__0	max_left=214	max_left_minus=214	max_left_plus=170	max_min_left=69	max_min_left_minus=69	max_min_left_plus=0	max_min_right=71	max_min_right_minus=11	max_min_right_plus=71	max_pos_hash_score=456	max_right=172	max_right_minus=172	max_right_plus=71	neg_log10_pos_hash_p_value=5.9	new_junction_coverage=0.08	new_junction_read_count=5	polymorphism_frequency=7.914e-02	pos_hash_score=4	prediction=polymorphism	reject=COVERAGE_EVENNESS_SKEW,FREQUENCY_CUTOFF	side_1_annotate_key=gene	side_1_continuation=0	side_1_coverage=0.97	side_1_overlap=10	side_1_possible_overlap_registers=238	side_1_read_count=63	side_1_redundant=0	side_2_annotate_key=gene	side_2_continuation=0	side_2_coverage=0.90	side_2_overlap=0	side_2_possible_overlap_registers=228	side_2_read_count=56	side_2_redundant=0	total_non_overlap_reads=4
JC	412	.	CP009273	2633396	-1	CP009273	2634920	1	0	alignment_overlap=10	coverage_minus=2	coverage_plus=2	flanking_left=251	flanking_right=251	frequency=7.050e-02	junction_possible_overlap_registers=228	key=CP009273__2633396__-1__CP009273__2634910__1__10____251__251__0__0	max_left=62	max_left_minus=62	max_left_plus=62	max_min_left=62	max_min_left_minus=62	max_min_left_plus=62	max_min_right=0	max_min_right_minus=0	max_min_right_plus=0	max_pos_hash_score=456	max_right=159	max_right_minus=159	max_right_plus=159	neg_log10_pos_hash_p_value=5.9	new_junction_coverage=0.06	new_junction_read_count=4	polymorphism_frequency=7.050e-02	pos_hash_score=4	prediction=polymorphism	reject=COVERAGE_EVENNESS_SKEW,FREQUENCY_CUTOFF	side_1_annotate_key=gene	side_1_continuation=0	side_1_coverage=0.92	side_1_overlap=10	side_1_possible_overlap_registers=238	side_1_read_count=60	side_1_redundant=0	side_2_annotate_key=gene	side_2_continuation=0	side_2_coverage=0.77	side_2_overlap=0	side_2_possible_overlap_registers=228	side_2_read_count=48	side_2_redundant=0	total_non_overlap_reads=4
JC	413	.	CP009273	2633425	-1	CP009273	2634124	1	0	alignment_overlap=13	coverage_minus=1	coverage_plus=2	flanking_left=251	flanking_right=251	frequency=5.289e-02	junction_possible_overlap_registers=225	key=CP009273__2633425__-1__CP009273__2634111__1__13____251__251__0__0	max_left=37	max_left_minus=37	max_left_plus=28	max_min_left=37	max_min_left_minus=37	max_min_left_plus=28	max_min_right=0	max_min_right_minus=0	max_min_right_plus=0	max_pos_hash_score=450	max_right=206	max_right_minus=54	max_right_plus=206	neg_log10_pos_hash_p_value=6.4	new_junction_coverage=0.05	new_junction_read_count=3	polymorphism_frequency=5.289e-02	pos_hash_score=3	prediction=polymorphism	reject=COVERAGE_EVENNESS_SKEW,FREQUENCY_CUTOFF	side_1_annotate_key=gene	side_1_continuation=0	side_1_coverage=1.00	side_1_overlap=13	side_1_possible_overlap_registers=238	side_1_read_count=65	side_1_redundant=0	side_2_annotate_key=gene	side_2_continuation=0	side_2_coverage=0.75	side_2_overlap=0	side_2_possible_overlap_registers=225	side_2_read_count=46	side_2_redundant=0	total_non_overlap_reads=3
JC	414	.	CP009273	2637410	-1	CP009273	2638563	1	0	alignment_overlap=5	coverage_minus=3	coverage_plus=1	flanking_left=251	flanking_right=251	frequency=8.409e-02	junction_possible_overlap_registers=233	key=CP009273__2637410__-1__CP009273__2638558__1__5____251__251__0__0	max_left=87	max_left_minus=87	max_left_plus=54	max_min_left=0	max_min_left_minus=0	max_min_left_plus=0	max_min_right=51	max_min_right_minus=51	max_min_right_plus=51	max_pos_hash_score=466	max_right=51	max_right_minus=51	max_right_plus=51	neg_log10_pos_hash_p_value=6.6	new_junction_coverage=0.06	new_junction_read_count=4	polymorphism_frequency=8.409e-02	pos_hash_score=3	prediction=polymorphism	reject=COVERAGE_EVENNESS_SKEW,FREQUENCY_CUTOFF	side_1_annotate_key=gene	side_1_continuation=0	side_1_coverage=0.63	side_1_overlap=5	side_1_possible_overlap_registers=238	side_1_read_count=41	side_1_redundant=0	side_2_annotate_key=gene	side_2_continuation=0	side_2_coverage=0.74	side_2_overlap=0	side_2_possible_overlap_registers=233	side_2_read_count=47	side_2_redundant=0	total_non_overlap_reads=4
JC	415	.	CP009273	2639179	-1	CP009273	2640037	1	0	alignment_overlap=9	coverage_minus=6	coverage_plus=3	flanking_left=251	flanking_right=251	frequency=2.265e-01	junction_possible_overlap_registers=229	key=CP009273__2639179__-1__CP009273__2640028__1__9____251__251__0__0	max_left=229	max_left_minus=229	max_left_plus=167	max_min_left=46	max_min_left_minus=18	max_min_left_plus=46	max_min_right=75	max_min_right_minus=69	max_min_right_plus=75	max_pos_hash_score=458	max_right=224	max_right_minus=224	max_right_plus=196	neg_log10_pos_hash_p_value=4.4	new_junction_coverage=0.14	new_junction_read_count=9	polymorphism_frequency=2.265e-01	pos_hash_score=8	prediction=polymorphism	reject=COVERAGE_EVENNESS_SKEW	side_1_annotate_key=gene	side_1_continuation=0	side_1_coverage=0.62	side_1_overlap=9	side_1_possible_overlap_registers=238	side_1_read_count=40	side_1_redundant=0	side_2_annotate_key=gene	side_2_continuation=0	side_2_coverage=0.37	side_2_overlap=0	side_2_possible_overlap_registers=229	side_2_read_count=23	side_2_redundant=0	total_non_overlap_reads=9
JC	416	.	CP009273	2652185	-1	CP009273	2653219	1	0	alignment_overlap=6	coverage_minus=4	coverage_plus=5	flanking_left=251	flanking_right=251	frequency=1.656e-01	junction_possible_overlap_registers=232	key=CP009273__2652185__-1__CP009273__2653213__1__6____251__251__0__0	max_left=127	max_left_minus=127	max_left_plus=103	max_min_left=47	max_min_left_minus=0	max_min_left_plus=47	max_min_right=46	max_min_right_minus=46	max_min_right_plus=32	max_pos_hash_score=464	max_right=169	max_right_minus=46	max_right_plus=169	neg_log10_pos_hash_p_value=4.4	new_junction_coverage=0.14	new_junction_read_count=9	polymorphism_frequency=1.656e-01	pos_hash_score=8	prediction=polymorphism	reject=COVERAGE_EVENNESS_SKEW,FREQUENCY_CUTOFF	side_1_annotate_key=gene	side_1_continuation=0	side_1_coverage=0.80	side_1_overlap=6	side_1_possible_overlap_registers=238	side_1_read_count=52	side_1_redundant=0	side_2_annotate_key=gene	side_2_continuation=0	side_2_coverage=0.63	side_2_overlap=0	side_2_possible_overlap_registers=232	side_2_read_count=40	side_2_redundant=0	total_non_overlap_reads=9
JC	417	.	CP009273	2666943	-1	CP009273	2668320	1	0	alignment_overlap=9	coverage_minus=2	coverage_plus=1	flanking_left=251	flanking_right=251	frequency=4.892e-02	junction_possible_overlap_registers=229	key=CP009273__2666943__-1__CP009273__2668311__1__9____251__251__0__0	max_left=109	max_left_minus=109	max_left_plus=11	max_min_left=38	max_min_left_minus=38	max_min_left_plus=11	max_min_right=98	max_min_right_minus=98	max_min_right_plus=0	max_pos_hash_score=458	max_right=98	max_right_minus=98	max_right_plus=98	neg_log10_pos_hash_p_value=6.5	new_junction_coverage=0.05	new_junction_read_count=3	polymorphism_frequency=4.892e-02	pos_hash_score=3	prediction=polymorphism	reject=COVERAGE_EVENNESS_SKEW,FREQUENCY_CUTOFF	side_1_annotate_key=gene	side_1_continuation=0	side_1_coverage=0.95	side_1_overlap=9	side_1_possible_overlap_registers=238	side_1_read_count=62	side_1_redundant=0	side_2_annotate_key=gene	side_2_continuation=0	side_2_coverage=0.91	side_2_overlap=0	side_2_possible_overlap_registers=229	side_2_read_count=57	side_2_redundant=0	total_non_overlap_reads=3
JC	418	.	CP009273	2672791	-1	CP009273	2674022	1	0	alignment_overlap=10	coverage_minus=2	coverage_plus=1	flanking_left=251	flanking_right=251	frequency=5.433e-02	junction_possible_overlap_registers=228	key=CP009273__2672791__-1__CP009273__2674012__1__10____251__251__0__0	max_left=99	max_left_minus=99	max_left_plus=99	max_min_left=99	max_min_left_minus=0	max_min_left_plus=99	max_min_right=80	max_min_right_minus=80	max_min_right_plus=0	max_pos_hash_score=456	max_right=119	max_right_minus=80	max_right_plus=119	neg_log10_pos_hash_p_value=6.5	new_junction_coverage=0.05	new_junction_read_count=3	polymorphism_frequency=5.433e-02	pos_hash_score=3	prediction=polymorphism	reject=COVERAGE_EVENNESS_SKEW,FREQUENCY_CUTOFF	side_1_annotate_key=gene	side_1_continuation=0	side_1_coverage=0.94	side_1_overlap=10	side_1_possible_overlap_registers=238	side_1_read_count=61	side_1_redundant=0	side_2_annotate_key=gene	side_2_continuation=0	side_2_coverage=0.74	side_2_overlap=0	side_2_possible_overlap_registers=228	side_2_read_count=46	side_2_redundant=0	total_non_overlap_reads=3
JC	419	.	CP009273	2681073	-1	CP009273	2682054	1	0	alignment_overlap=10	coverage_minus=2	coverage_plus=1	flanking_left=251	flanking_right=251	frequency=6.435e-02	junction_possible_overlap_registers=228	key=CP009273__2681073__-1__CP009273__2682044__1__10____251__251__0__0	max_left=22	max_left_minus=22	max_left_plus=22	max_min_left=22	max_min_left_minus=22	max_min_left_plus=22	max_min_right=0	max_min_right_minus=0	max_min_right_plus=0	max_pos_hash_score=456	max_right=69	max_right_minus=69	max_right_plus=69	neg_log10_pos_hash_p_value=6.5	new_junction_coverage=0.05	new_junction_read_count=3	polymorphism_frequency=6.435e-02	pos_hash_score=3	prediction=polymorphism	reject=COVERAGE_EVENNESS_SKEW,FREQUENCY_CUTOFF	side_1_annotate_key=gene	side_1_continuation=0	side_1_coverage=0.65	side_1_overlap=10	side_1_possible_overlap_registers=238	side_1_read_count=42	side_1_redundant=0	side_2_annotate_key=gene	side_2_continuation=0	side_2_coverage=0.76	side_2_overlap=0	side_2_possible_overlap_registers=228	side_2_read_count=47	side_2_redundant=0	total_non_overlap_reads=3
JC	420	.	CP009273	2719832	-1	CP009273	2720712	1	0	alignment_overlap=9	coverage_minus=1	coverage_plus=4	flanking_left=251	flanking_right=251	frequency=NA	junction_possible_overlap_registers=229	key=CP009273__2719832__-1__CP009273__2720703__1__9____251__251__1__1	max_left=86	max_left_minus=86	max_left_plus=86	max_min_left=35	max_min_left_minus=0	max_min_left_plus=35	max_min_right=52	max_min_right_minus=52	max_min_right_plus=52	max_pos_hash_score=458	max_right=205	max_right_minus=52	max_right_plus=205	neg_log10_pos_hash_p_value=5.5	new_junction_coverage=0.10	new_junction_read_count=6	polymorphism_frequency=NA	pos_hash_score=5	prediction=unknown	reject=COVERAGE_EVENNESS_SKEW	side_1_annotate_key=repeat	side_1_continuation=0	side_1_coverage=NA	side_1_overlap=9	side_1_read_count=NA	side_1_redundant=1	side_2_annotate_key=repeat	side_2_continuation=0	side_2_coverage=NA	side_2_overlap=0	side_2_possible_overlap_registers=NA	side_2_read_count=NA	side_2_redundant=1	total_non_overlap_reads=5
JC	421	.	CP009273	2721180	-1	CP009273	2722237	1	0	alignment_overlap=8	coverage_minus=1	coverage_plus=2	flanking_left=251	flanking_right=251	frequency=NA	junction_possible_overlap_registers=230	key=CP009273__2721180__-1__CP009273__2722229__1__8____251__251__1__1	max_left=45	max_left_minus=45	max_left_plus=45	max_min_left=45	max_min_left_minus=45	max_min_left_plus=45	max_min_right=19	max_min_right_minus=0	max_min_right_plus=19	max_pos_hash_score=460	max_right=103	max_right_minus=103	max_right_plus=103	neg_log10_pos_hash_p_value=6.5	new_junction_coverage=0.05	new_junction_read_count=3	polymorphism_frequency=NA	pos_hash_score=3	prediction=unknown	reject=COVERAGE_EVENNESS_SKEW	side_1_annotate_key=repeat	side_1_continuation=0	side_1_coverage=NA	side_1_overlap=8	side_1_read_count=NA	side_1_redundant=1	side_2_annotate_key=repeat	side_2_continuation=0	side_2_coverage=NA	side_2_overlap=0	side_2_possible_overlap_registers=NA	side_2_read_count=NA	side_2_redundant=1	total_non_overlap_reads=3
JC	422	.	CP009273	2725685	-1	CP009273	2726631	1	0	alignment_overlap=10	coverage_minus=3	coverage_plus=1	flanking_left=251	flanking_right=251	frequency=6.576e-02	junction_possible_overlap_registers=228	key=CP009273__2725685__-1__CP009273__2726621__1__10____251__251__0__0	max_left=100	max_left_minus=100	max_left_plus=83	max_min_left=83	max_min_left_minus=43	max_min_left_plus=83	max_min_right=10	max_min_right_minus=10	max_min_right_plus=0	max_pos_hash_score=456	max_right=96	max_right_minus=77	max_right_plus=96	neg_log10_pos_hash_p_value=5.9	new_junction_coverage=0.06	new_junction_read_count=4	polymorphism_frequency=6.576e-02	pos_hash_score=4	prediction=polymorphism	reject=COVERAGE_EVENNESS_SKEW,FREQUENCY_CUTOFF	side_1_annotate_key=gene	side_1_continuation=0	side_1_coverage=0.86	side_1_overlap=10	side_1_possible_overlap_registers=238	side_1_read_count=56	side_1_redundant=0	side_2_annotate_key=gene	side_2_continuation=0	side_2_coverage=0.96	side_2_overlap=0	side_2_possible_overlap_registers=228	side_2_read_count=60	side_2_redundant=0	total_non_overlap_reads=4
JC	423	.	CP009273	2794480	-1	CP009273	2795326	1	0	alignment_overlap=11	coverage_minus=2	coverage_plus=1	flanking_left=251	flanking_right=251	frequency=6.327e-02	junction_possible_overlap_registers=227	key=CP009273__2794480__-1__CP009273__2795315__1__11____251__251__0__0	max_left=217	max_left_minus=217	max_left_plus=159	max_min_left=0	max_min_left_minus=0	max_min_left_plus=0	max_min_right=81	max_min_right_minus=29	max_min_right_plus=81	max_pos_hash_score=454	max_right=81	max_right_minus=29	max_right_plus=81	neg_log10_pos_hash_p_value=6.5	new_junction_coverage=0.05	new_junction_read_count=3	polymorphism_frequency=6.327e-02	pos_hash_score=3	prediction=polymorphism	reject=COVERAGE_EVENNESS_SKEW,FREQUENCY_CUTOFF	side_1_annotate_key=gene	side_1_continuation=0	side_1_coverage=0.72	side_1_overlap=11	side_1_possible_overlap_registers=238	side_1_read_count=47	side_1_redundant=0	side_2_annotate_key=gene	side_2_continuation=0	side_2_coverage=0.71	side_2_overlap=0	side_2_possible_overlap_registers=227	side_2_read_count=44	side_2_redundant=0	total_non_overlap_reads=3
JC	424	.	CP009273	2799697	-1	CP009273	2800791	1	0	alignment_overlap=11	coverage_minus=1	coverage_plus=3	flanking_left=251	flanking_right=251	frequency=9.080e-02	junction_possible_overlap_registers=227	key=CP009273__2799697__-1__CP009273__2800780__1__11____251__251__0__0	max_left=90	max_left_minus=90	max_left_plus=75	max_min_left=90	max_min_left_minus=90	max_min_left_plus=75	max_min_right=0	max_min_right_minus=0	max_min_right_plus=0	max_pos_hash_score=454	max_right=144	max_right_minus=144	max_right_plus=144	neg_log10_pos_hash_p_value=5.9	new_junction_coverage=0.06	new_junction_read_count=4	polymorphism_frequency=9.080e-02	pos_hash_score=4	prediction=polymorphism	reject=COVERAGE_EVENNESS_SKEW,FREQUENCY_CUTOFF	side_1_annotate_key=gene	side_1_continuation=0	side_1_coverage=0.63	side_1_overlap=11	side_1_possible_overlap_registers=238	side_1_read_count=41	side_1_redundant=0	side_2_annotate_key=gene	side_2_continuation=0	side_2_coverage=0.66	side_2_overlap=0	side_2_possible_overlap_registers=227	side_2_read_count=41	side_2_redundant=0	total_non_overlap_reads=4
JC	425	.	CP009273	2803382	-1	CP009273	2804464	1	0	alignment_overlap=10	coverage_minus=2	coverage_plus=1	flanking_left=251	flanking_right=251	frequency=6.021e-02	junction_possible_overlap_registers=228	key=CP009273__2803382__-1__CP009273__2804454__1__10____251__251__0__0	max_left=198	max_left_minus=198	max_left_plus=82	max_min_left=82	max_min_left_minus=0	max_min_left_plus=82	max_min_right=67	max_min_right_minus=67	max_min_right_plus=0	max_pos_hash_score=456	max_right=159	max_right_minus=67	max_right_plus=159	neg_log10_pos_hash_p_value=6.5	new_junction_coverage=0.05	new_junction_read_count=3	polymorphism_frequency=6.021e-02	pos_hash_score=3	prediction=polymorphism	reject=COVERAGE_EVENNESS_SKEW,FREQUENCY_CUTOFF	side_1_annotate_key=gene	side_1_continuation=0	side_1_coverage=0.86	side_1_overlap=10	side_1_possible_overlap_registers=238	side_1_read_count=56	side_1_redundant=0	side_2_annotate_key=gene	side_2_continuation=0	side_2_coverage=0.64	side_2_overlap=0	side_2_possible_overlap_registers=228	side_2_read_count=40	side_2_redundant=0	total_non_overlap_reads=3
JC	426	.	CP009273	2811027	-1	CP009273	2811161	1	0	alignment_overlap=19	coverage_minus=4	coverage_plus=1	flanking_left=251	flanking_right=251	frequency=8.515e-02	junction_possible_overlap_registers=219	key=CP009273__2811027__-1__CP009273__2811142__1__19____251__251__0__0	max_left=222	max_left_minus=222	max_left_plus=26	max_min_left=26	max_min_left_minus=0	max_min_left_plus=26	max_min_right=53	max_min_right_minus=53	max_min_right_plus=0	max_pos_hash_score=438	max_right=53	max_right_minus=53	max_right_plus=28	neg_log10_pos_hash_p_value=5.3	new_junction_coverage=0.10	new_junction_read_count=6	polymorphism_frequency=8.515e-02	pos_hash_score=5	prediction=polymorphism	reject=COVERAGE_EVENNESS_SKEW,FREQUENCY_CUTOFF	side_1_annotate_key=gene	side_1_continuation=0	side_1_coverage=1.17	side_1_overlap=19	side_1_possible_overlap_registers=238	side_1_read_count=76	side_1_redundant=0	side_2_annotate_key=gene	side_2_continuation=0	side_2_coverage=0.99	side_2_overlap=0	side_2_possible_overlap_registers=219	side_2_read_count=59	side_2_redundant=0	total_non_overlap_reads=5
JC	427	.	CP009273	2811027	-1	CP009273	2811436	1	0	alignment_overlap=19	coverage_minus=4	coverage_plus=1	flanking_left=251	flanking_right=251	frequency=1.133e-01	junction_possible_overlap_registers=219	key=CP009273__2811027__-1__CP009273__2811417__1__19____251__251__0__0	max_left=222	max_left_minus=222	max_left_plus=26	max_min_left=26	max_min_left_minus=0	max_min_left_plus=26	max_min_right=53	max_min_right_minus=53	max_min_right_plus=0	max_pos_hash_score=438	max_right=53	max_right_minus=53	max_right_plus=28	neg_log10_pos_hash_p_value=5.3	new_junction_coverage=0.10	new_junction_read_count=6	polymorphism_frequency=1.133e-01	pos_hash_score=5	prediction=polymorphism	reject=COVERAGE_EVENNESS_SKEW,FREQUENCY_CUTOFF	side_1_annotate_key=gene	side_1_continuation=0	side_1_coverage=1.17	side_1_overlap=19	side_1_possible_overlap_registers=238	side_1_read_count=76	side_1_redundant=0	side_2_annotate_key=gene	side_2_continuation=0	side_2_coverage=0.40	side_2_overlap=0	side_2_possible_overlap_registers=219	side_2_read_count=24	side_2_redundant=0	total_non_overlap_reads=5
JC	428	.	CP009273	2811027	-1	CP009273	2811575	1	0	alignment_overlap=21	coverage_minus=5	coverage_plus=1	flanking_left=251	flanking_right=251	frequency=1.662e-01	junction_possible_overlap_registers=217	key=CP009273__2811027__-1__CP009273__2811554__1__21____251__251__0__0	max_left=220	max_left_minus=220	max_left_plus=24	max_min_left=24	max_min_left_minus=0	max_min_left_plus=24	max_min_right=79	max_min_right_minus=79	max_min_right_plus=0	max_pos_hash_score=434	max_right=79	max_right_minus=79	max_right_plus=28	neg_log10_pos_hash_p_value=4.9	new_junction_coverage=0.15	new_junction_read_count=9	polymorphism_frequency=1.662e-01	pos_hash_score=6	prediction=polymorphism	reject=COVERAGE_EVENNESS_SKEW,FREQUENCY_CUTOFF	side_1_annotate_key=gene	side_1_continuation=0	side_1_coverage=1.17	side_1_overlap=21	side_1_possible_overlap_registers=238	side_1_read_count=76	side_1_redundant=0	side_2_annotate_key=gene	side_2_continuation=0	side_2_coverage=0.35	side_2_overlap=0	side_2_possible_overlap_registers=217	side_2_read_count=21	side_2_redundant=0	total_non_overlap_reads=6
JC	429	.	CP009273	2811027	-1	CP009273	2811850	1	0	alignment_overlap=19	coverage_minus=4	coverage_plus=1	flanking_left=251	flanking_right=251	frequency=7.745e-02	junction_possible_overlap_registers=219	key=CP009273__2811027__-1__CP009273__2811831__1__19____251__251__0__0	max_left=222	max_left_minus=222	max_left_plus=26	max_min_left=26	max_min_left_minus=0	max_min_left_plus=26	max_min_right=53	max_min_right_minus=53	max_min_right_plus=0	max_pos_hash_score=438	max_right=53	max_right_minus=53	max_right_plus=28	neg_log10_pos_hash_p_value=5.3	new_junction_coverage=0.10	new_junction_read_count=6	polymorphism_frequency=7.745e-02	pos_hash_score=5	prediction=polymorphism	reject=COVERAGE_EVENNESS_SKEW,FREQUENCY_CUTOFF	side_1_annotate_key=gene	side_1_continuation=0	side_1_coverage=1.17	side_1_overlap=19	side_1_possible_overlap_registers=238	side_1_read_count=76	side_1_redundant=0	side_2_annotate_key=gene	side_2_continuation=0	side_2_coverage=1.22	side_2_overlap=0	side_2_possible_overlap_registers=219	side_2_read_count=73	side_2_redundant=0	total_non_overlap_reads=5
JC	430	.	CP009273	2811634	-1	CP009273	2811910	1	0	alignment_overlap=79	coverage_minus=6	coverage_plus=5	flanking_left=251	flanking_right=251	frequency=2.429e-01	junction_possible_overlap_registers=159	key=CP009273__2811634__-1__CP009273__2811831__1__79____251__251__0__0	max_left=116	max_left_minus=94	max_left_plus=116	max_min_left=69	max_min_left_minus=3	max_min_left_plus=69	max_min_right=56	max_min_right_minus=27	max_min_right_plus=56	max_pos_hash_score=318	max_right=170	max_right_minus=27	max_right_plus=170	neg_log10_pos_hash_p_value=2.2	new_junction_coverage=0.30	new_junction_read_count=13	polymorphism_frequency=2.429e-01	pos_hash_score=11	prediction=polymorphism	side_1_annotate_key=gene	side_1_continuation=0	side_1_coverage=0.51	side_1_overlap=79	side_1_possible_overlap_registers=238	side_1_read_count=33	side_1_redundant=0	side_2_annotate_key=gene	side_2_continuation=0	side_2_coverage=1.36	side_2_overlap=0	side_2_possible_overlap_registers=159	side_2_read_count=59	side_2_redundant=0	total_non_overlap_reads=11
JC	431	.	CP009273	2842183	-1	CP009273	2843035	1	0	alignment_overlap=9	coverage_minus=2	coverage_plus=2	flanking_left=251	flanking_right=251	frequency=7.949e-02	junction_possible_overlap_registers=229	key=CP009273__2842183__-1__CP009273__2843026__1__9____251__251__0__0	max_left=224	max_left_minus=224	max_left_plus=185	max_min_left=0	max_min_left_minus=0	max_min_left_plus=0	max_min_right=57	max_min_right_minus=18	max_min_right_plus=57	max_pos_hash_score=458	max_right=57	max_right_minus=18	max_right_plus=57	neg_log10_pos_hash_p_value=6.0	new_junction_coverage=0.06	new_junction_read_count=4	polymorphism_frequency=7.949e-02	pos_hash_score=4	prediction=polymorphism	reject=COVERAGE_EVENNESS_SKEW,FREQUENCY_CUTOFF	side_1_annotate_key=gene	side_1_continuation=0	side_1_coverage=0.55	side_1_overlap=9	side_1_possible_overlap_registers=238	side_1_read_count=36	side_1_redundant=0	side_2_annotate_key=gene	side_2_continuation=0	side_2_coverage=0.93	side_2_overlap=0	side_2_possible_overlap_registers=229	side_2_read_count=58	side_2_redundant=0	total_non_overlap_reads=4
JC	432	.	CP009273	2884575	-1	CP009273	2885726	1	0	alignment_overlap=10	coverage_minus=1	coverage_plus=2	flanking_left=251	flanking_right=251	frequency=6.249e-02	junction_possible_overlap_registers=228	key=CP009273__2884575__-1__CP009273__2885716__1__10____251__251__0__0	max_left=149	max_left_minus=149	max_left_plus=70	max_min_left=70	max_min_left_minus=0	max_min_left_plus=70	max_min_right=1	max_min_right_minus=1	max_min_right_plus=0	max_pos_hash_score=456	max_right=171	max_right_minus=1	max_right_plus=171	neg_log10_pos_hash_p_value=6.5	new_junction_coverage=0.06	new_junction_read_count=4	polymorphism_frequency=6.249e-02	pos_hash_score=3	prediction=polymorphism	reject=COVERAGE_EVENNESS_SKEW,FREQUENCY_CUTOFF	side_1_annotate_key=gene	side_1_continuation=0	side_1_coverage=0.72	side_1_overlap=10	side_1_possible_overlap_registers=238	side_1_read_count=47	side_1_redundant=0	side_2_annotate_key=gene	side_2_continuation=0	side_2_coverage=1.21	side_2_overlap=0	side_2_possible_overlap_registers=228	side_2_read_count=75	side_2_redundant=0	total_non_overlap_reads=3
JC	433	.	CP009273	2897398	-1	CP009273	2897765	1	0	alignment_overlap=26	coverage_minus=9	coverage_plus=1	flanking_left=251	flanking_right=251	frequency=1.358e-01	junction_possible_overlap_registers=212	key=CP009273__2897398__-1__CP009273__2897739__1__26____251__251__0__0	max_left=207	max_left_minus=207	max_left_plus=13	max_min_left=53	max_min_left_minus=53	max_min_left_plus=13	max_min_right=39	max_min_right_minus=39	max_min_right_plus=0	max_pos_hash_score=424	max_right=95	max_right_minus=54	max_right_plus=95	neg_log10_pos_hash_p_value=3.5	new_junction_coverage=0.21	new_junction_read_count=12	polymorphism_frequency=1.358e-01	pos_hash_score=10	prediction=polymorphism	reject=COVERAGE_EVENNESS_SKEW,FREQUENCY_CUTOFF	side_1_annotate_key=gene	side_1_continuation=0	side_1_coverage=1.31	side_1_overlap=26	side_1_possible_overlap_registers=238	side_1_read_count=85	side_1_redundant=0	side_2_annotate_key=gene	side_2_continuation=0	side_2_coverage=1.33	side_2_overlap=0	side_2_possible_overlap_registers=212	side_2_read_count=77	side_2_redundant=0	total_non_overlap_reads=10
JC	434	.	CP009273	2912174	-1	CP009273	2913539	1	0	alignment_overlap=11	coverage_minus=2	coverage_plus=1	flanking_left=251	flanking_right=251	frequency=4.864e-02	junction_possible_overlap_registers=227	key=CP009273__2912174__-1__CP009273__2913528__1__11____251__251__0__0	max_left=81	max_left_minus=81	max_left_plus=80	max_min_left=81	max_min_left_minus=81	max_min_left_plus=0	max_min_right=54	max_min_right_minus=54	max_min_right_plus=54	max_pos_hash_score=454	max_right=159	max_right_minus=159	max_right_plus=54	neg_log10_pos_hash_p_value=6.5	new_junction_coverage=0.05	new_junction_read_count=3	polymorphism_frequency=4.864e-02	pos_hash_score=3	prediction=polymorphism	reject=COVERAGE_EVENNESS_SKEW,FREQUENCY_CUTOFF	side_1_annotate_key=gene	side_1_continuation=0	side_1_coverage=0.88	side_1_overlap=11	side_1_possible_overlap_registers=238	side_1_read_count=57	side_1_redundant=0	side_2_annotate_key=gene	side_2_continuation=0	side_2_coverage=1.02	side_2_overlap=0	side_2_possible_overlap_registers=227	side_2_read_count=63	side_2_redundant=0	total_non_overlap_reads=3
JC	435	.	CP009273	2912455	-1	CP009273	2913050	1	0	alignment_overlap=10	coverage_minus=1	coverage_plus=4	flanking_left=251	flanking_right=251	frequency=7.906e-02	junction_possible_overlap_registers=228	key=CP009273__2912455__-1__CP009273__2913040__1__10____251__251__0__0	max_left=82	max_left_minus=52	max_left_plus=82	max_min_left=75	max_min_left_minus=0	max_min_left_plus=75	max_min_right=52	max_min_right_minus=52	max_min_right_plus=41	max_pos_hash_score=456	max_right=166	max_right_minus=52	max_right_plus=166	neg_log10_pos_hash_p_value=5.5	new_junction_coverage=0.08	new_junction_read_count=5	polymorphism_frequency=7.906e-02	pos_hash_score=5	prediction=polymorphism	reject=COVERAGE_EVENNESS_SKEW,FREQUENCY_CUTOFF	side_1_annotate_key=gene	side_1_continuation=0	side_1_coverage=0.92	side_1_overlap=10	side_1_possible_overlap_registers=238	side_1_read_count=60	side_1_redundant=0	side_2_annotate_key=gene	side_2_continuation=0	side_2_coverage=0.95	side_2_overlap=0	side_2_possible_overlap_registers=228	side_2_read_count=59	side_2_redundant=0	total_non_overlap_reads=5
JC	436	.	CP009273	2978930	-1	CP009273	2980051	1	0	alignment_overlap=8	coverage_minus=2	coverage_plus=2	flanking_left=251	flanking_right=251	frequency=4.655e-02	junction_possible_overlap_registers=230	key=CP009273__2978930__-1__CP009273__2980043__1__8____251__251__0__0	max_left=86	max_left_minus=86	max_left_plus=64	max_min_left=86	max_min_left_minus=86	max_min_left_plus=64	max_min_right=0	max_min_right_minus=0	max_min_right_plus=0	max_pos_hash_score=460	max_right=151	max_right_minus=150	max_right_plus=151	neg_log10_pos_hash_p_value=6.0	new_junction_coverage=0.06	new_junction_read_count=4	polymorphism_frequency=4.655e-02	pos_hash_score=4	prediction=polymorphism	reject=COVERAGE_EVENNESS_SKEW,FREQUENCY_CUTOFF	side_1_annotate_key=gene	side_1_continuation=0	side_1_coverage=1.45	side_1_overlap=8	side_1_possible_overlap_registers=238	side_1_read_count=94	side_1_redundant=0	side_2_annotate_key=gene	side_2_continuation=0	side_2_coverage=1.16	side_2_overlap=0	side_2_possible_overlap_registers=230	side_2_read_count=73	side_2_redundant=0	total_non_overlap_reads=4
JC	437	.	CP009273	3015361	-1	CP009273	3016074	1	0	alignment_overlap=10	coverage_minus=5	coverage_plus=2	flanking_left=251	flanking_right=251	frequency=8.306e-02	junction_possible_overlap_registers=228	key=CP009273__3015361__-1__CP009273__3016064__1__10____251__251__0__0	max_left=210	max_left_minus=210	max_left_plus=36	max_min_left=36	max_min_left_minus=0	max_min_left_plus=36	max_min_right=91	max_min_right_minus=91	max_min_right_plus=0	max_pos_hash_score=456	max_right=173	max_right_minus=91	max_right_plus=173	neg_log10_pos_hash_p_value=4.7	new_junction_coverage=0.11	new_junction_read_count=7	polymorphism_frequency=8.306e-02	pos_hash_score=7	prediction=polymorphism	reject=COVERAGE_EVENNESS_SKEW,FREQUENCY_CUTOFF	side_1_annotate_key=gene	side_1_continuation=0	side_1_coverage=1.26	side_1_overlap=10	side_1_possible_overlap_registers=238	side_1_read_count=82	side_1_redundant=0	side_2_annotate_key=gene	side_2_continuation=0	side_2_coverage=1.22	side_2_overlap=0	side_2_possible_overlap_registers=228	side_2_read_count=76	side_2_redundant=0	total_non_overlap_reads=7
JC	438	.	CP009273	3027508	-1	CP009273	3028934	1	0	alignment_overlap=10	coverage_minus=4	coverage_plus=5	flanking_left=251	flanking_right=251	frequency=1.242e-01	junction_possible_overlap_registers=228	key=CP009273__3027508__-1__CP009273__3028924__1__10____251__251__0__0	max_left=41	max_left_minus=41	max_left_plus=41	max_min_left=41	max_min_left_minus=41	max_min_left_plus=41	max_min_right=25	max_min_right_minus=0	max_min_right_plus=25	max_pos_hash_score=456	max_right=170	max_right_minus=170	max_right_plus=170	neg_log10_pos_hash_p_value=5.5	new_junction_coverage=0.16	new_junction_read_count=10	polymorphism_frequency=1.242e-01	pos_hash_score=5	prediction=polymorphism	reject=COVERAGE_EVENNESS_SKEW,FREQUENCY_CUTOFF	side_1_annotate_key=gene	side_1_continuation=0	side_1_coverage=1.45	side_1_overlap=10	side_1_possible_overlap_registers=238	side_1_read_count=94	side_1_redundant=0	side_2_annotate_key=gene	side_2_continuation=0	side_2_coverage=0.82	side_2_overlap=0	side_2_possible_overlap_registers=228	side_2_read_count=51	side_2_redundant=0	total_non_overlap_reads=9
JC	439	.	CP009273	3052396	-1	CP009273	3053287	1	0	alignment_overlap=9	coverage_minus=2	coverage_plus=2	flanking_left=251	flanking_right=251	frequency=6.749e-02	junction_possible_overlap_registers=229	key=CP009273__3052396__-1__CP009273__3053278__1__9____251__251__0__0	max_left=198	max_left_minus=198	max_left_plus=127	max_min_left=0	max_min_left_minus=0	max_min_left_plus=0	max_min_right=73	max_min_right_minus=20	max_min_right_plus=73	max_pos_hash_score=458	max_right=73	max_right_minus=20	max_right_plus=73	neg_log10_pos_hash_p_value=6.0	new_junction_coverage=0.06	new_junction_read_count=4	polymorphism_frequency=6.749e-02	pos_hash_score=4	prediction=polymorphism	reject=COVERAGE_EVENNESS_SKEW,FREQUENCY_CUTOFF	side_1_annotate_key=gene	side_1_continuation=0	side_1_coverage=1.00	side_1_overlap=9	side_1_possible_overlap_registers=238	side_1_read_count=65	side_1_redundant=0	side_2_annotate_key=gene	side_2_continuation=0	side_2_coverage=0.77	side_2_overlap=0	side_2_possible_overlap_registers=229	side_2_read_count=48	side_2_redundant=0	total_non_overlap_reads=4
JC	440	.	CP009273	3056280	-1	CP009273	3056889	1	0	alignment_overlap=11	coverage_minus=1	coverage_plus=2	flanking_left=251	flanking_right=251	frequency=4.221e-02	junction_possible_overlap_registers=227	key=CP009273__3056280__-1__CP009273__3056878__1__11____251__251__0__0	max_left=85	max_left_minus=85	max_left_plus=85	max_min_left=0	max_min_left_minus=0	max_min_left_plus=0	max_min_right=57	max_min_right_minus=8	max_min_right_plus=57	max_pos_hash_score=454	max_right=57	max_right_minus=8	max_right_plus=57	neg_log10_pos_hash_p_value=6.5	new_junction_coverage=0.05	new_junction_read_count=3	polymorphism_frequency=4.221e-02	pos_hash_score=3	prediction=polymorphism	reject=COVERAGE_EVENNESS_SKEW,FREQUENCY_CUTOFF	side_1_annotate_key=gene	side_1_continuation=0	side_1_coverage=0.95	side_1_overlap=11	side_1_possible_overlap_registers=238	side_1_read_count=62	side_1_redundant=0	side_2_annotate_key=gene	side_2_continuation=0	side_2_coverage=1.24	side_2_overlap=0	side_2_possible_overlap_registers=227	side_2_read_count=77	side_2_redundant=0	total_non_overlap_reads=3
JC	441	.	CP009273	3066710	-1	CP009273	3067899	1	0	alignment_overlap=9	coverage_minus=3	coverage_plus=3	flanking_left=251	flanking_right=251	frequency=6.575e-02	junction_possible_overlap_registers=229	key=CP009273__3066710__-1__CP009273__3067890__1__9____251__251__0__0	max_left=219	max_left_minus=219	max_left_plus=166	max_min_left=90	max_min_left_minus=0	max_min_left_plus=90	max_min_right=78	max_min_right_minus=68	max_min_right_plus=78	max_pos_hash_score=458	max_right=106	max_right_minus=68	max_right_plus=106	neg_log10_pos_hash_p_value=5.1	new_junction_coverage=0.10	new_junction_read_count=6	polymorphism_frequency=6.575e-02	pos_hash_score=6	prediction=polymorphism	reject=COVERAGE_EVENNESS_SKEW,FREQUENCY_CUTOFF	side_1_annotate_key=gene	side_1_continuation=0	side_1_coverage=1.42	side_1_overlap=9	side_1_possible_overlap_registers=238	side_1_read_count=92	side_1_redundant=0	side_2_annotate_key=gene	side_2_continuation=0	side_2_coverage=1.31	side_2_overlap=0	side_2_possible_overlap_registers=229	side_2_read_count=82	side_2_redundant=0	total_non_overlap_reads=6
JC	442	.	CP009273	3100832	-1	CP009273	3101541	1	0	alignment_overlap=10	coverage_minus=4	coverage_plus=2	flanking_left=251	flanking_right=251	frequency=7.837e-02	junction_possible_overlap_registers=228	key=CP009273__3100832__-1__CP009273__3101531__1__10____251__251__0__0	max_left=190	max_left_minus=190	max_left_plus=177	max_min_left=56	max_min_left_minus=56	max_min_left_plus=56	max_min_right=64	max_min_right_minus=51	max_min_right_plus=64	max_pos_hash_score=456	max_right=196	max_right_minus=196	max_right_plus=110	neg_log10_pos_hash_p_value=5.1	new_junction_coverage=0.11	new_junction_read_count=7	polymorphism_frequency=7.837e-02	pos_hash_score=6	prediction=polymorphism	reject=COVERAGE_EVENNESS_SKEW,FREQUENCY_CUTOFF	side_1_annotate_key=gene	side_1_continuation=0	side_1_coverage=1.23	side_1_overlap=10	side_1_possible_overlap_registers=238	side_1_read_count=80	side_1_redundant=0	side_2_annotate_key=gene	side_2_continuation=0	side_2_coverage=1.41	side_2_overlap=0	side_2_possible_overlap_registers=228	side_2_read_count=88	side_2_redundant=0	total_non_overlap_reads=6
JC	443	.	CP009273	3101118	-1	CP009273	3101836	1	0	alignment_overlap=9	coverage_minus=2	coverage_plus=1	flanking_left=251	flanking_right=251	frequency=7.148e-02	junction_possible_overlap_registers=229	key=CP009273__3101118__-1__CP009273__3101827__1__9____251__251__0__0	max_left=80	max_left_minus=80	max_left_plus=80	max_min_left=0	max_min_left_minus=0	max_min_left_plus=0	max_min_right=58	max_min_right_minus=58	max_min_right_plus=58	max_pos_hash_score=458	max_right=58	max_right_minus=58	max_right_plus=58	neg_log10_pos_hash_p_value=6.5	new_junction_coverage=0.06	new_junction_read_count=4	polymorphism_frequency=7.148e-02	pos_hash_score=3	prediction=polymorphism	reject=COVERAGE_EVENNESS_SKEW,FREQUENCY_CUTOFF	side_1_annotate_key=gene	side_1_continuation=0	side_1_coverage=0.85	side_1_overlap=9	side_1_possible_overlap_registers=238	side_1_read_count=55	side_1_redundant=0	side_2_annotate_key=gene	side_2_continuation=0	side_2_coverage=0.82	side_2_overlap=0	side_2_possible_overlap_registers=229	side_2_read_count=51	side_2_redundant=0	total_non_overlap_reads=3
JC	444	.	CP009273	3119551	-1	CP009273	3120690	1	0	alignment_overlap=9	coverage_minus=2	coverage_plus=1	flanking_left=251	flanking_right=251	frequency=6.281e-02	junction_possible_overlap_registers=229	key=CP009273__3119551__-1__CP009273__3120681__1__9____251__251__0__0	max_left=105	max_left_minus=105	max_left_plus=27	max_min_left=27	max_min_left_minus=0	max_min_left_plus=27	max_min_right=57	max_min_right_minus=57	max_min_right_plus=0	max_pos_hash_score=458	max_right=57	max_right_minus=57	max_right_plus=57	neg_log10_pos_hash_p_value=6.5	new_junction_coverage=0.05	new_junction_read_count=3	polymorphism_frequency=6.281e-02	pos_hash_score=3	prediction=polymorphism	reject=COVERAGE_EVENNESS_SKEW,FREQUENCY_CUTOFF	side_1_annotate_key=gene	side_1_continuation=0	side_1_coverage=0.60	side_1_overlap=9	side_1_possible_overlap_registers=238	side_1_read_count=39	side_1_redundant=0	side_2_annotate_key=gene	side_2_continuation=0	side_2_coverage=0.83	side_2_overlap=0	side_2_possible_overlap_registers=229	side_2_read_count=52	side_2_redundant=0	total_non_overlap_reads=3
JC	445	.	CP009273	3125244	-1	CP009273	3126089	1	0	alignment_overlap=8	coverage_minus=2	coverage_plus=1	flanking_left=251	flanking_right=251	frequency=5.768e-02	junction_possible_overlap_registers=230	key=CP009273__3125244__-1__CP009273__3126081__1__8____251__251__0__0	max_left=84	max_left_minus=83	max_left_plus=84	max_min_left=84	max_min_left_minus=83	max_min_left_plus=84	max_min_right=0	max_min_right_minus=0	max_min_right_plus=0	max_pos_hash_score=460	max_right=195	max_right_minus=195	max_right_plus=155	neg_log10_pos_hash_p_value=6.5	new_junction_coverage=0.05	new_junction_read_count=3	polymorphism_frequency=5.768e-02	pos_hash_score=3	prediction=polymorphism	reject=COVERAGE_EVENNESS_SKEW,FREQUENCY_CUTOFF	side_1_annotate_key=gene	side_1_continuation=0	side_1_coverage=0.91	side_1_overlap=8	side_1_possible_overlap_registers=238	side_1_read_count=59	side_1_redundant=0	side_2_annotate_key=gene	side_2_continuation=0	side_2_coverage=0.65	side_2_overlap=0	side_2_possible_overlap_registers=230	side_2_read_count=41	side_2_redundant=0	total_non_overlap_reads=3
JC	446	.	CP009273	3125811	-1	CP009273	3127013	1	0	alignment_overlap=9	coverage_minus=4	coverage_plus=2	flanking_left=251	flanking_right=251	frequency=1.010e-01	junction_possible_overlap_registers=229	key=CP009273__3125811__-1__CP009273__3127004__1__9____251__251__0__0	max_left=122	max_left_minus=122	max_left_plus=119	max_min_left=0	max_min_left_minus=0	max_min_left_plus=0	max_min_right=78	max_min_right_minus=78	max_min_right_plus=35	max_pos_hash_score=458	max_right=78	max_right_minus=78	max_right_plus=35	neg_log10_pos_hash_p_value=5.1	new_junction_coverage=0.10	new_junction_read_count=6	polymorphism_frequency=1.010e-01	pos_hash_score=6	prediction=polymorphism	reject=COVERAGE_EVENNESS_SKEW,FREQUENCY_CUTOFF	side_1_annotate_key=gene	side_1_continuation=0	side_1_coverage=0.89	side_1_overlap=9	side_1_possible_overlap_registers=238	side_1_read_count=58	side_1_redundant=0	side_2_annotate_key=gene	side_2_continuation=0	side_2_coverage=0.82	side_2_overlap=0	side_2_possible_overlap_registers=229	side_2_read_count=51	side_2_redundant=0	total_non_overlap_reads=6
JC	447	.	CP009273	3172672	-1	CP009273	3173678	1	0	alignment_overlap=11	coverage_minus=1	coverage_plus=2	flanking_left=251	flanking_right=251	frequency=6.129e-02	junction_possible_overlap_registers=227	key=CP009273__3172672__-1__CP009273__3173667__1__11____251__251__0__0	max_left=95	max_left_minus=95	max_left_plus=91	max_min_left=57	max_min_left_minus=0	max_min_left_plus=57	max_min_right=58	max_min_right_minus=11	max_min_right_plus=58	max_pos_hash_score=454	max_right=183	max_right_minus=11	max_right_plus=183	neg_log10_pos_hash_p_value=6.5	new_junction_coverage=0.06	new_junction_read_count=4	polymorphism_frequency=6.129e-02	pos_hash_score=3	prediction=polymorphism	reject=COVERAGE_EVENNESS_SKEW,FREQUENCY_CUTOFF	side_1_annotate_key=gene	side_1_continuation=0	side_1_coverage=1.15	side_1_overlap=11	side_1_possible_overlap_registers=238	side_1_read_count=75	side_1_redundant=0	side_2_annotate_key=gene	side_2_continuation=0	side_2_coverage=0.82	side_2_overlap=0	side_2_possible_overlap_registers=227	side_2_read_count=51	side_2_redundant=0	total_non_overlap_reads=3
JC	448	.	CP009273	3192605	-1	CP009273	3193741	1	0	alignment_overlap=2	coverage_minus=2	coverage_plus=2	flanking_left=251	flanking_right=251	frequency=5.244e-02	junction_possible_overlap_registers=236	key=CP009273__3192605__-1__CP009273__3193739__1__2____251__251__0__0	max_left=160	max_left_minus=160	max_left_plus=43	max_min_left=43	max_min_left_minus=43	max_min_left_plus=43	max_min_right=75	max_min_right_minus=75	max_min_right_plus=0	max_pos_hash_score=472	max_right=170	max_right_minus=75	max_right_plus=170	neg_log10_pos_hash_p_value=6.1	new_junction_coverage=0.06	new_junction_read_count=4	polymorphism_frequency=5.244e-02	pos_hash_score=4	prediction=polymorphism	reject=COVERAGE_EVENNESS_SKEW,FREQUENCY_CUTOFF	side_1_annotate_key=gene	side_1_continuation=0	side_1_coverage=0.80	side_1_overlap=2	side_1_possible_overlap_registers=238	side_1_read_count=52	side_1_redundant=0	side_2_annotate_key=gene	side_2_continuation=0	side_2_coverage=1.44	side_2_overlap=0	side_2_possible_overlap_registers=236	side_2_read_count=93	side_2_redundant=0	total_non_overlap_reads=4
JC	449	.	CP009273	3217703	-1	CP009273	3218532	1	0	alignment_overlap=14	coverage_minus=1	coverage_plus=2	flanking_left=251	flanking_right=251	frequency=4.381e-02	junction_possible_overlap_registers=224	key=CP009273__3217703__-1__CP009273__3218518__1__14____251__251__0__0	max_left=81	max_left_minus=81	max_left_plus=79	max_min_left=79	max_min_left_minus=0	max_min_left_plus=79	max_min_right=39	max_min_right_minus=39	max_min_right_plus=0	max_pos_hash_score=448	max_right=120	max_right_minus=39	max_right_plus=120	neg_log10_pos_hash_p_value=6.4	new_junction_coverage=0.05	new_junction_read_count=3	polymorphism_frequency=4.381e-02	pos_hash_score=3	prediction=polymorphism	reject=COVERAGE_EVENNESS_SKEW,FREQUENCY_CUTOFF	side_1_annotate_key=gene	side_1_continuation=0	side_1_coverage=1.32	side_1_overlap=14	side_1_possible_overlap_registers=238	side_1_read_count=86	side_1_redundant=0	side_2_annotate_key=gene	side_2_continuation=0	side_2_coverage=0.82	side_2_overlap=0	side_2_possible_overlap_registers=224	side_2_read_count=50	side_2_redundant=0	total_non_overlap_reads=3
JC	450	.	CP009273	3266538	-1	CP009273	3267149	1	0	alignment_overlap=9	coverage_minus=3	coverage_plus=4	flanking_left=251	flanking_right=251	frequency=1.317e-01	junction_possible_overlap_registers=229	key=CP009273__3266538__-1__CP009273__3267140__1__9____251__251__0__0	max_left=147	max_left_minus=147	max_left_plus=74	max_min_left=16	max_min_left_minus=0	max_min_left_plus=16	max_min_right=65	max_min_right_minus=65	max_min_right_plus=65	max_pos_hash_score=458	max_right=239	max_right_minus=65	max_right_plus=239	neg_log10_pos_hash_p_value=5.1	new_junction_coverage=0.11	new_junction_read_count=7	polymorphism_frequency=1.317e-01	pos_hash_score=6	prediction=polymorphism	reject=COVERAGE_EVENNESS_SKEW,FREQUENCY_CUTOFF	side_1_annotate_key=gene	side_1_continuation=0	side_1_coverage=0.69	side_1_overlap=9	side_1_possible_overlap_registers=238	side_1_read_count=45	side_1_redundant=0	side_2_annotate_key=gene	side_2_continuation=0	side_2_coverage=0.78	side_2_overlap=0	side_2_possible_overlap_registers=229	side_2_read_count=49	side_2_redundant=0	total_non_overlap_reads=7
JC	451	.	CP009273	3275523	-1	CP009273	3276652	1	0	alignment_overlap=9	coverage_minus=4	coverage_plus=1	flanking_left=251	flanking_right=251	frequency=7.645e-02	junction_possible_overlap_registers=229	key=CP009273__3275523__-1__CP009273__3276643__1__9____251__251__0__0	max_left=196	max_left_minus=196	max_left_plus=104	max_min_left=104	max_min_left_minus=93	max_min_left_plus=104	max_min_right=43	max_min_right_minus=43	max_min_right_plus=0	max_pos_hash_score=458	max_right=149	max_right_minus=149	max_right_plus=138	neg_log10_pos_hash_p_value=6.0	new_junction_coverage=0.08	new_junction_read_count=5	polymorphism_frequency=7.645e-02	pos_hash_score=4	prediction=polymorphism	reject=COVERAGE_EVENNESS_SKEW,FREQUENCY_CUTOFF	side_1_annotate_key=gene	side_1_continuation=0	side_1_coverage=0.89	side_1_overlap=9	side_1_possible_overlap_registers=238	side_1_read_count=58	side_1_redundant=0	side_2_annotate_key=gene	side_2_continuation=0	side_2_coverage=1.04	side_2_overlap=0	side_2_possible_overlap_registers=229	side_2_read_count=65	side_2_redundant=0	total_non_overlap_reads=5
JC	452	.	CP009273	3285632	-1	CP009273	3286572	1	0	alignment_overlap=9	coverage_minus=2	coverage_plus=3	flanking_left=251	flanking_right=251	frequency=6.694e-02	junction_possible_overlap_registers=229	key=CP009273__3285632__-1__CP009273__3286563__1__9____251__251__0__0	max_left=220	max_left_minus=142	max_left_plus=220	max_min_left=67	max_min_left_minus=67	max_min_left_plus=3	max_min_right=52	max_min_right_minus=14	max_min_right_plus=52	max_pos_hash_score=458	max_right=201	max_right_minus=175	max_right_plus=201	neg_log10_pos_hash_p_value=5.5	new_junction_coverage=0.08	new_junction_read_count=5	polymorphism_frequency=6.694e-02	pos_hash_score=5	prediction=polymorphism	reject=COVERAGE_EVENNESS_SKEW,FREQUENCY_CUTOFF	side_1_annotate_key=gene	side_1_continuation=0	side_1_coverage=1.06	side_1_overlap=9	side_1_possible_overlap_registers=238	side_1_read_count=69	side_1_redundant=0	side_2_annotate_key=gene	side_2_continuation=0	side_2_coverage=1.17	side_2_overlap=0	side_2_possible_overlap_registers=229	side_2_read_count=73	side_2_redundant=0	total_non_overlap_reads=5
JC	453	.	CP009273	3339345	-1	CP009273	3340538	1	0	alignment_overlap=10	coverage_minus=2	coverage_plus=1	flanking_left=251	flanking_right=251	frequency=4.297e-02	junction_possible_overlap_registers=228	key=CP009273__3339345__-1__CP009273__3340528__1__10____251__251__0__0	max_left=165	max_left_minus=165	max_left_plus=107	max_min_left=0	max_min_left_minus=0	max_min_left_plus=0	max_min_right=66	max_min_right_minus=66	max_min_right_plus=66	max_pos_hash_score=456	max_right=66	max_right_minus=66	max_right_plus=66	neg_log10_pos_hash_p_value=6.5	new_junction_coverage=0.05	new_junction_read_count=3	polymorphism_frequency=4.297e-02	pos_hash_score=3	prediction=polymorphism	reject=COVERAGE_EVENNESS_SKEW,FREQUENCY_CUTOFF	side_1_annotate_key=gene	side_1_continuation=0	side_1_coverage=1.23	side_1_overlap=10	side_1_possible_overlap_registers=238	side_1_read_count=80	side_1_redundant=0	side_2_annotate_key=gene	side_2_continuation=0	side_2_coverage=0.92	side_2_overlap=0	side_2_possible_overlap_registers=228	side_2_read_count=57	side_2_redundant=0	total_non_overlap_reads=3
JC	454	.	CP009273	3355692	-1	CP009273	3356329	1	0	alignment_overlap=10	coverage_minus=1	coverage_plus=2	flanking_left=251	flanking_right=251	frequency=3.097e-02	junction_possible_overlap_registers=228	key=CP009273__3355692__-1__CP009273__3356319__1__10____251__251__0__0	max_left=232	max_left_minus=232	max_left_plus=132	max_min_left=73	max_min_left_minus=0	max_min_left_plus=73	max_min_right=109	max_min_right_minus=9	max_min_right_plus=109	max_pos_hash_score=456	max_right=168	max_right_minus=9	max_right_plus=168	neg_log10_pos_hash_p_value=6.5	new_junction_coverage=0.05	new_junction_read_count=3	polymorphism_frequency=3.097e-02	pos_hash_score=3	prediction=polymorphism	reject=COVERAGE_EVENNESS_SKEW,FREQUENCY_CUTOFF	side_1_annotate_key=gene	side_1_continuation=0	side_1_coverage=1.57	side_1_overlap=10	side_1_possible_overlap_registers=238	side_1_read_count=102	side_1_redundant=0	side_2_annotate_key=gene	side_2_continuation=0	side_2_coverage=1.45	side_2_overlap=0	side_2_possible_overlap_registers=228	side_2_read_count=90	side_2_redundant=0	total_non_overlap_reads=3
JC	455	.	CP009273	3362964	-1	CP009273	3363897	1	0	alignment_overlap=14	coverage_minus=3	coverage_plus=3	flanking_left=251	flanking_right=251	frequency=1.321e-01	junction_possible_overlap_registers=224	key=CP009273__3362964__-1__CP009273__3363883__1__14____251__251__0__0	max_left=100	max_left_minus=100	max_left_plus=76	max_min_left=60	max_min_left_minus=60	max_min_left_plus=21	max_min_right=34	max_min_right_minus=34	max_min_right_plus=34	max_pos_hash_score=448	max_right=138	max_right_minus=138	max_right_plus=138	neg_log10_pos_hash_p_value=5.0	new_junction_coverage=0.10	new_junction_read_count=6	polymorphism_frequency=1.321e-01	pos_hash_score=6	prediction=polymorphism	reject=COVERAGE_EVENNESS_SKEW,FREQUENCY_CUTOFF	side_1_annotate_key=gene	side_1_continuation=0	side_1_coverage=0.57	side_1_overlap=14	side_1_possible_overlap_registers=238	side_1_read_count=37	side_1_redundant=0	side_2_annotate_key=gene	side_2_continuation=0	side_2_coverage=0.72	side_2_overlap=0	side_2_possible_overlap_registers=224	side_2_read_count=44	side_2_redundant=0	total_non_overlap_reads=6
JC	456	.	CP009273	3363792	-1	CP009273	3364697	1	0	alignment_overlap=9	coverage_minus=3	coverage_plus=2	flanking_left=251	flanking_right=251	frequency=9.853e-02	junction_possible_overlap_registers=229	key=CP009273__3363792__-1__CP009273__3364688__1__9____251__251__0__0	max_left=130	max_left_minus=130	max_left_plus=76	max_min_left=76	max_min_left_minus=0	max_min_left_plus=76	max_min_right=48	max_min_right_minus=48	max_min_right_plus=0	max_pos_hash_score=458	max_right=105	max_right_minus=48	max_right_plus=105	neg_log10_pos_hash_p_value=5.5	new_junction_coverage=0.08	new_junction_read_count=5	polymorphism_frequency=9.853e-02	pos_hash_score=5	prediction=polymorphism	reject=COVERAGE_EVENNESS_SKEW,FREQUENCY_CUTOFF	side_1_annotate_key=gene	side_1_continuation=0	side_1_coverage=0.62	side_1_overlap=9	side_1_possible_overlap_registers=238	side_1_read_count=40	side_1_redundant=0	side_2_annotate_key=gene	side_2_continuation=0	side_2_coverage=0.85	side_2_overlap=0	side_2_possible_overlap_registers=229	side_2_read_count=53	side_2_redundant=0	total_non_overlap_reads=5
JC	457	.	CP009273	3365419	-1	CP009273	3366343	1	0	alignment_overlap=7	coverage_minus=5	coverage_plus=4	flanking_left=251	flanking_right=251	frequency=1.434e-01	junction_possible_overlap_registers=231	key=CP009273__3365419__-1__CP009273__3366336__1__7____251__251__0__0	max_left=157	max_left_minus=157	max_left_plus=115	max_min_left=76	max_min_left_minus=76	max_min_left_plus=59	max_min_right=119	max_min_right_minus=119	max_min_right_plus=36	max_pos_hash_score=462	max_right=131	max_right_minus=131	max_right_plus=131	neg_log10_pos_hash_p_value=4.1	new_junction_coverage=0.17	new_junction_read_count=11	polymorphism_frequency=1.434e-01	pos_hash_score=9	prediction=polymorphism	reject=COVERAGE_EVENNESS_SKEW,FREQUENCY_CUTOFF	side_1_annotate_key=gene	side_1_continuation=0	side_1_coverage=0.85	side_1_overlap=7	side_1_possible_overlap_registers=238	side_1_read_count=55	side_1_redundant=0	side_2_annotate_key=gene	side_2_continuation=0	side_2_coverage=1.24	side_2_overlap=0	side_2_possible_overlap_registers=231	side_2_read_count=78	side_2_redundant=0	total_non_overlap_reads=9
JC	458	.	CP009273	3367165	-1	CP009273	3367721	1	0	alignment_overlap=11	coverage_minus=6	coverage_plus=6	flanking_left=251	flanking_right=251	frequency=1.396e-01	junction_possible_overlap_registers=227	key=CP009273__3367165__-1__CP009273__3367710__1__11____251__251__0__0	max_left=130	max_left_minus=130	max_left_plus=66	max_min_left=112	max_min_left_minus=112	max_min_left_plus=66	max_min_right=41	max_min_right_minus=41	max_min_right_plus=0	max_pos_hash_score=454	max_right=233	max_right_minus=233	max_right_plus=192	neg_log10_pos_hash_p_value=3.7	new_junction_coverage=0.21	new_junction_read_count=13	polymorphism_frequency=1.396e-01	pos_hash_score=10	prediction=polymorphism	reject=COVERAGE_EVENNESS_SKEW,FREQUENCY_CUTOFF	side_1_annotate_key=gene	side_1_continuation=0	side_1_coverage=1.25	side_1_overlap=11	side_1_possible_overlap_registers=238	side_1_read_count=81	side_1_redundant=0	side_2_annotate_key=gene	side_2_continuation=0	side_2_coverage=1.34	side_2_overlap=0	side_2_possible_overlap_registers=227	side_2_read_count=83	side_2_redundant=0	total_non_overlap_reads=12
JC	459	.	CP009273	3375415	-1	CP009273	3376498	1	0	alignment_overlap=12	coverage_minus=2	coverage_plus=4	flanking_left=251	flanking_right=251	frequency=9.919e-02	junction_possible_overlap_registers=226	key=CP009273__3375415__-1__CP009273__3376486__1__12____251__251__0__0	max_left=173	max_left_minus=173	max_left_plus=132	max_min_left=102	max_min_left_minus=0	max_min_left_plus=102	max_min_right=67	max_min_right_minus=20	max_min_right_plus=67	max_pos_hash_score=452	max_right=131	max_right_minus=20	max_right_plus=131	neg_log10_pos_hash_p_value=5.4	new_junction_coverage=0.10	new_junction_read_count=6	polymorphism_frequency=9.919e-02	pos_hash_score=5	prediction=polymorphism	reject=COVERAGE_EVENNESS_SKEW,FREQUENCY_CUTOFF	side_1_annotate_key=gene	side_1_continuation=0	side_1_coverage=0.92	side_1_overlap=12	side_1_possible_overlap_registers=238	side_1_read_count=60	side_1_redundant=0	side_2_annotate_key=gene	side_2_continuation=0	side_2_coverage=0.84	side_2_overlap=0	side_2_possible_overlap_registers=226	side_2_read_count=52	side_2_redundant=0	total_non_overlap_reads=6
JC	460	.	CP009273	3388379	-1	CP009273	3389825	1	0	alignment_overlap=9	coverage_minus=2	coverage_plus=2	flanking_left=251	flanking_right=251	frequency=6.500e-02	junction_possible_overlap_registers=229	key=CP009273__3388379__-1__CP009273__3389816__1__9____251__251__0__0	max_left=191	max_left_minus=191	max_left_plus=191	max_min_left=0	max_min_left_minus=0	max_min_left_plus=0	max_min_right=68	max_min_right_minus=68	max_min_right_plus=68	max_pos_hash_score=458	max_right=68	max_right_minus=68	max_right_plus=68	neg_log10_pos_hash_p_value=6.0	new_junction_coverage=0.06	new_junction_read_count=4	polymorphism_frequency=6.500e-02	pos_hash_score=4	prediction=polymorphism	reject=COVERAGE_EVENNESS_SKEW,FREQUENCY_CUTOFF	side_1_annotate_key=gene	side_1_continuation=0	side_1_coverage=0.79	side_1_overlap=9	side_1_possible_overlap_registers=238	side_1_read_count=51	side_1_redundant=0	side_2_annotate_key=gene	side_2_continuation=0	side_2_coverage=1.06	side_2_overlap=0	side_2_possible_overlap_registers=229	side_2_read_count=66	side_2_redundant=0	total_non_overlap_reads=4
JC	461	.	CP009273	3399696	-1	CP009273	3400782	1	0	alignment_overlap=1	coverage_minus=2	coverage_plus=2	flanking_left=251	flanking_right=251	frequency=7.031e-02	junction_possible_overlap_registers=237	key=CP009273__3399696__-1__CP009273__3400781__1__1____251__251__0__0	max_left=130	max_left_minus=130	max_left_plus=120	max_min_left=120	max_min_left_minus=24	max_min_left_plus=120	max_min_right=120	max_min_right_minus=120	max_min_right_plus=0	max_pos_hash_score=474	max_right=130	max_right_minus=120	max_right_plus=130	neg_log10_pos_hash_p_value=6.1	new_junction_coverage=0.06	new_junction_read_count=4	polymorphism_frequency=7.031e-02	pos_hash_score=4	prediction=polymorphism	reject=COVERAGE_EVENNESS_SKEW,FREQUENCY_CUTOFF	side_1_annotate_key=gene	side_1_continuation=0	side_1_coverage=0.82	side_1_overlap=1	side_1_possible_overlap_registers=238	side_1_read_count=53	side_1_redundant=0	side_2_annotate_key=gene	side_2_continuation=0	side_2_coverage=0.82	side_2_overlap=0	side_2_possible_overlap_registers=237	side_2_read_count=53	side_2_redundant=0	total_non_overlap_reads=4
JC	462	.	CP009273	3402952	-1	CP009273	3403680	1	0	alignment_overlap=6	coverage_minus=2	coverage_plus=2	flanking_left=251	flanking_right=251	frequency=5.051e-02	junction_possible_overlap_registers=232	key=CP009273__3402952__-1__CP009273__3403674__1__6____251__251__0__0	max_left=131	max_left_minus=131	max_left_plus=50	max_min_left=85	max_min_left_minus=85	max_min_left_plus=50	max_min_right=38	max_min_right_minus=38	max_min_right_plus=0	max_pos_hash_score=464	max_right=209	max_right_minus=95	max_right_plus=209	neg_log10_pos_hash_p_value=6.0	new_junction_coverage=0.06	new_junction_read_count=4	polymorphism_frequency=5.051e-02	pos_hash_score=4	prediction=polymorphism	reject=COVERAGE_EVENNESS_SKEW,FREQUENCY_CUTOFF	side_1_annotate_key=gene	side_1_continuation=0	side_1_coverage=0.99	side_1_overlap=6	side_1_possible_overlap_registers=238	side_1_read_count=64	side_1_redundant=0	side_2_annotate_key=gene	side_2_continuation=0	side_2_coverage=1.39	side_2_overlap=0	side_2_possible_overlap_registers=232	side_2_read_count=88	side_2_redundant=0	total_non_overlap_reads=4
JC	463	.	CP009273	3417431	-1	CP009273	3418311	1	0	alignment_overlap=9	coverage_minus=1	coverage_plus=5	flanking_left=251	flanking_right=251	frequency=NA	junction_possible_overlap_registers=229	key=CP009273__3417431__-1__CP009273__3418302__1__9____251__251__1__1	max_left=86	max_left_minus=86	max_left_plus=86	max_min_left=35	max_min_left_minus=0	max_min_left_plus=35	max_min_right=52	max_min_right_minus=52	max_min_right_plus=52	max_pos_hash_score=458	max_right=234	max_right_minus=52	max_right_plus=234	neg_log10_pos_hash_p_value=5.1	new_junction_coverage=0.13	new_junction_read_count=8	polymorphism_frequency=NA	pos_hash_score=6	prediction=unknown	reject=COVERAGE_EVENNESS_SKEW	side_1_annotate_key=repeat	side_1_continuation=0	side_1_coverage=NA	side_1_overlap=9	side_1_read_count=NA	side_1_redundant=1	side_2_annotate_key=repeat	side_2_continuation=0	side_2_coverage=NA	side_2_overlap=0	side_2_possible_overlap_registers=NA	side_2_read_count=NA	side_2_redundant=1	total_non_overlap_reads=6
JC	464	.	CP009273	3442961	-1	CP009273	3444091	1	0	alignment_overlap=9	coverage_minus=2	coverage_plus=2	flanking_left=251	flanking_right=251	frequency=5.213e-02	junction_possible_overlap_registers=229	key=CP009273__3442961__-1__CP009273__3444082__1__9____251__251__0__0	max_left=113	max_left_minus=113	max_left_plus=100	max_min_left=113	max_min_left_minus=113	max_min_left_plus=86	max_min_right=19	max_min_right_minus=19	max_min_right_plus=19	max_pos_hash_score=458	max_right=156	max_right_minus=129	max_right_plus=156	neg_log10_pos_hash_p_value=6.0	new_junction_coverage=0.06	new_junction_read_count=4	polymorphism_frequency=5.213e-02	pos_hash_score=4	prediction=polymorphism	reject=COVERAGE_EVENNESS_SKEW,FREQUENCY_CUTOFF	side_1_annotate_key=gene	side_1_continuation=0	side_1_coverage=1.03	side_1_overlap=9	side_1_possible_overlap_registers=238	side_1_read_count=67	side_1_redundant=0	side_2_annotate_key=gene	side_2_continuation=0	side_2_coverage=1.30	side_2_overlap=0	side_2_possible_overlap_registers=229	side_2_read_count=81	side_2_redundant=0	total_non_overlap_reads=4
JC	465	.	CP009273	3473313	-1	CP009273	3474685	1	0	alignment_overlap=10	coverage_minus=2	coverage_plus=2	flanking_left=251	flanking_right=251	frequency=7.102e-02	junction_possible_overlap_registers=228	key=CP009273__3473313__-1__CP009273__3474675__1__10____251__251__0__0	max_left=70	max_left_minus=70	max_left_plus=70	max_min_left=70	max_min_left_minus=70	max_min_left_plus=70	max_min_right=0	max_min_right_minus=0	max_min_right_plus=0	max_pos_hash_score=456	max_right=209	max_right_minus=173	max_right_plus=209	neg_log10_pos_hash_p_value=5.9	new_junction_coverage=0.06	new_junction_read_count=4	polymorphism_frequency=7.102e-02	pos_hash_score=4	prediction=polymorphism	reject=COVERAGE_EVENNESS_SKEW,FREQUENCY_CUTOFF	side_1_annotate_key=gene	side_1_continuation=0	side_1_coverage=0.86	side_1_overlap=10	side_1_possible_overlap_registers=238	side_1_read_count=56	side_1_redundant=0	side_2_annotate_key=gene	side_2_continuation=0	side_2_coverage=0.82	side_2_overlap=0	side_2_possible_overlap_registers=228	side_2_read_count=51	side_2_redundant=0	total_non_overlap_reads=4
JC	466	.	CP009273	3475186	-1	CP009273	3476030	1	0	alignment_overlap=31	coverage_minus=0	coverage_plus=4	flanking_left=251	flanking_right=251	frequency=1.151e-01	junction_possible_overlap_registers=207	key=CP009273__3475186__-1__CP009273__3475999__1__31____251__251__0__0	max_left=88	max_left_minus=0	max_left_plus=88	max_min_left=88	max_min_left_minus=0	max_min_left_plus=88	max_min_right=0	max_min_right_minus=0	max_min_right_plus=0	max_pos_hash_score=414	max_right=169	max_right_minus=0	max_right_plus=169	neg_log10_pos_hash_p_value=5.5	new_junction_coverage=0.07	new_junction_read_count=4	polymorphism_frequency=1.151e-01	pos_hash_score=4	prediction=polymorphism	reject=COVERAGE_EVENNESS_SKEW,FREQUENCY_CUTOFF	side_1_annotate_key=gene	side_1_continuation=0	side_1_coverage=0.65	side_1_overlap=31	side_1_possible_overlap_registers=238	side_1_read_count=42	side_1_redundant=0	side_2_annotate_key=gene	side_2_continuation=0	side_2_coverage=0.44	side_2_overlap=0	side_2_possible_overlap_registers=207	side_2_read_count=25	side_2_redundant=0	total_non_overlap_reads=4
JC	467	.	CP009273	3560796	-1	CP009273	3561939	1	0	alignment_overlap=9	coverage_minus=2	coverage_plus=1	flanking_left=251	flanking_right=251	frequency=4.617e-02	junction_possible_overlap_registers=229	key=CP009273__3560796__-1__CP009273__3561930__1__9____251__251__0__0	max_left=120	max_left_minus=120	max_left_plus=8	max_min_left=120	max_min_left_minus=120	max_min_left_plus=8	max_min_right=0	max_min_right_minus=0	max_min_right_plus=0	max_pos_hash_score=458	max_right=193	max_right_minus=122	max_right_plus=193	neg_log10_pos_hash_p_value=6.5	new_junction_coverage=0.05	new_junction_read_count=3	polymorphism_frequency=4.617e-02	pos_hash_score=3	prediction=polymorphism	reject=COVERAGE_EVENNESS_SKEW,FREQUENCY_CUTOFF	side_1_annotate_key=gene	side_1_continuation=0	side_1_coverage=0.83	side_1_overlap=9	side_1_possible_overlap_registers=238	side_1_read_count=54	side_1_redundant=0	side_2_annotate_key=gene	side_2_continuation=0	side_2_coverage=1.15	side_2_overlap=0	side_2_possible_overlap_registers=229	side_2_read_count=72	side_2_redundant=0	total_non_overlap_reads=3
JC	468	.	CP009273	3579940	-1	CP009273	3581087	1	0	alignment_overlap=10	coverage_minus=3	coverage_plus=3	flanking_left=251	flanking_right=251	frequency=1.060e-01	junction_possible_overlap_registers=228	key=CP009273__3579940__-1__CP009273__3581077__1__10____251__251__0__0	max_left=138	max_left_minus=138	max_left_plus=137	max_min_left=44	max_min_left_minus=0	max_min_left_plus=44	max_min_right=100	max_min_right_minus=100	max_min_right_plus=99	max_pos_hash_score=456	max_right=100	max_right_minus=100	max_right_plus=99	neg_log10_pos_hash_p_value=5.9	new_junction_coverage=0.10	new_junction_read_count=6	polymorphism_frequency=1.060e-01	pos_hash_score=4	prediction=polymorphism	reject=COVERAGE_EVENNESS_SKEW,FREQUENCY_CUTOFF	side_1_annotate_key=gene	side_1_continuation=0	side_1_coverage=1.03	side_1_overlap=10	side_1_possible_overlap_registers=238	side_1_read_count=67	side_1_redundant=0	side_2_annotate_key=gene	side_2_continuation=0	side_2_coverage=0.59	side_2_overlap=0	side_2_possible_overlap_registers=228	side_2_read_count=37	side_2_redundant=0	total_non_overlap_reads=6
JC	469	.	CP009273	3589032	-1	CP009273	3590010	1	0	alignment_overlap=11	coverage_minus=3	coverage_plus=2	flanking_left=251	flanking_right=251	frequency=8.983e-02	junction_possible_overlap_registers=227	key=CP009273__3589032__-1__CP009273__3589999__1__11____251__251__0__0	max_left=100	max_left_minus=100	max_left_plus=78	max_min_left=78	max_min_left_minus=78	max_min_left_plus=78	max_min_right=5	max_min_right_minus=5	max_min_right_plus=0	max_pos_hash_score=454	max_right=216	max_right_minus=101	max_right_plus=216	neg_log10_pos_hash_p_value=5.5	new_junction_coverage=0.08	new_junction_read_count=5	polymorphism_frequency=8.983e-02	pos_hash_score=5	prediction=polymorphism	reject=COVERAGE_EVENNESS_SKEW,FREQUENCY_CUTOFF	side_1_annotate_key=gene	side_1_continuation=0	side_1_coverage=0.89	side_1_overlap=11	side_1_possible_overlap_registers=238	side_1_read_count=58	side_1_redundant=0	side_2_annotate_key=gene	side_2_continuation=0	side_2_coverage=0.74	side_2_overlap=0	side_2_possible_overlap_registers=227	side_2_read_count=46	side_2_redundant=0	total_non_overlap_reads=5
JC	470	.	CP009273	3616198	-1	CP009273	3762100	1	-6	alignment_overlap=-6	coverage_minus=2	coverage_plus=2	flanking_left=251	flanking_right=251	frequency=3.166e-02	junction_possible_overlap_registers=232	key=CP009273__3616198__-1__CP009273__3762100__1__-6__GTATAT__251__251__0__0	max_left=152	max_left_minus=143	max_left_plus=152	max_min_left=110	max_min_left_minus=27	max_min_left_plus=110	max_min_right=102	max_min_right_minus=102	max_min_right_plus=86	max_pos_hash_score=464	max_right=134	max_right_minus=134	max_right_plus=130	neg_log10_pos_hash_p_value=6.0	new_junction_coverage=0.06	new_junction_read_count=4	polymorphism_frequency=3.166e-02	pos_hash_score=4	prediction=polymorphism	reject=COVERAGE_EVENNESS_SKEW,FREQUENCY_CUTOFF	side_1_annotate_key=gene	side_1_continuation=0	side_1_coverage=1.94	side_1_overlap=0	side_1_possible_overlap_registers=238	side_1_read_count=126	side_1_redundant=0	side_2_annotate_key=gene	side_2_continuation=0	side_2_coverage=1.92	side_2_overlap=0	side_2_possible_overlap_registers=238	side_2_read_count=125	side_2_redundant=0	total_non_overlap_reads=4	unique_read_sequence=GTATAT
JC	471	.	CP009273	3634761	-1	CP009273	3636002	1	0	alignment_overlap=6	coverage_minus=1	coverage_plus=3	flanking_left=251	flanking_right=251	frequency=6.292e-02	junction_possible_overlap_registers=232	key=CP009273__3634761__-1__CP009273__3635996__1__6____251__251__0__0	max_left=94	max_left_minus=71	max_left_plus=94	max_min_left=71	max_min_left_minus=71	max_min_left_plus=70	max_min_right=65	max_min_right_minus=0	max_min_right_plus=65	max_pos_hash_score=464	max_right=147	max_right_minus=147	max_right_plus=147	neg_log10_pos_hash_p_value=6.0	new_junction_coverage=0.08	new_junction_read_count=5	polymorphism_frequency=6.292e-02	pos_hash_score=4	prediction=polymorphism	reject=COVERAGE_EVENNESS_SKEW,FREQUENCY_CUTOFF	side_1_annotate_key=gene	side_1_continuation=0	side_1_coverage=1.26	side_1_overlap=6	side_1_possible_overlap_registers=238	side_1_read_count=82	side_1_redundant=0	side_2_annotate_key=gene	side_2_continuation=0	side_2_coverage=1.09	side_2_overlap=0	side_2_possible_overlap_registers=232	side_2_read_count=69	side_2_redundant=0	total_non_overlap_reads=4
JC	472	.	CP009273	3639699	-1	CP009273	3640989	1	0	alignment_overlap=9	coverage_minus=1	coverage_plus=2	flanking_left=251	flanking_right=251	frequency=5.357e-02	junction_possible_overlap_registers=229	key=CP009273__3639699__-1__CP009273__3640980__1__9____251__251__0__0	max_left=139	max_left_minus=139	max_left_plus=139	max_min_left=31	max_min_left_minus=0	max_min_left_plus=31	max_min_right=47	max_min_right_minus=15	max_min_right_plus=47	max_pos_hash_score=458	max_right=47	max_right_minus=15	max_right_plus=47	neg_log10_pos_hash_p_value=6.5	new_junction_coverage=0.05	new_junction_read_count=3	polymorphism_frequency=5.357e-02	pos_hash_score=3	prediction=polymorphism	reject=COVERAGE_EVENNESS_SKEW,FREQUENCY_CUTOFF	side_1_annotate_key=gene	side_1_continuation=0	side_1_coverage=0.82	side_1_overlap=9	side_1_possible_overlap_registers=238	side_1_read_count=53	side_1_redundant=0	side_2_annotate_key=gene	side_2_continuation=0	side_2_coverage=0.88	side_2_overlap=0	side_2_possible_overlap_registers=229	side_2_read_count=55	side_2_redundant=0	total_non_overlap_reads=3
JC	473	.	CP009273	3664038	-1	CP009273	3665100	1	0	alignment_overlap=8	coverage_minus=3	coverage_plus=3	flanking_left=251	flanking_right=251	frequency=1.044e-01	junction_possible_overlap_registers=230	key=CP009273__3664038__-1__CP009273__3665092__1__8____251__251__0__0	max_left=52	max_left_minus=52	max_left_plus=52	max_min_left=52	max_min_left_minus=30	max_min_left_plus=52	max_min_right=36	max_min_right_minus=36	max_min_right_plus=0	max_pos_hash_score=460	max_right=184	max_right_minus=184	max_right_plus=184	neg_log10_pos_hash_p_value=5.1	new_junction_coverage=0.10	new_junction_read_count=6	polymorphism_frequency=1.044e-01	pos_hash_score=6	prediction=polymorphism	reject=COVERAGE_EVENNESS_SKEW,FREQUENCY_CUTOFF	side_1_annotate_key=gene	side_1_continuation=0	side_1_coverage=0.92	side_1_overlap=8	side_1_possible_overlap_registers=238	side_1_read_count=60	side_1_redundant=0	side_2_annotate_key=gene	side_2_continuation=0	side_2_coverage=0.72	side_2_overlap=0	side_2_possible_overlap_registers=230	side_2_read_count=45	side_2_redundant=0	total_non_overlap_reads=6
JC	474	.	CP009273	3671835	-1	CP009273	3673451	1	0	alignment_overlap=14	coverage_minus=1	coverage_plus=2	flanking_left=251	flanking_right=251	frequency=5.484e-02	junction_possible_overlap_registers=224	key=CP009273__3671835__-1__CP009273__3673437__1__14____251__251__0__0	max_left=203	max_left_minus=81	max_left_plus=203	max_min_left=0	max_min_left_minus=0	max_min_left_plus=0	max_min_right=61	max_min_right_minus=61	max_min_right_plus=61	max_pos_hash_score=448	max_right=61	max_right_minus=61	max_right_plus=61	neg_log10_pos_hash_p_value=6.4	new_junction_coverage=0.05	new_junction_read_count=3	polymorphism_frequency=5.484e-02	pos_hash_score=3	prediction=polymorphism	reject=COVERAGE_EVENNESS_SKEW,FREQUENCY_CUTOFF	side_1_annotate_key=gene	side_1_continuation=0	side_1_coverage=0.94	side_1_overlap=14	side_1_possible_overlap_registers=238	side_1_read_count=61	side_1_redundant=0	side_2_annotate_key=gene	side_2_continuation=0	side_2_coverage=0.75	side_2_overlap=0	side_2_possible_overlap_registers=224	side_2_read_count=46	side_2_redundant=0	total_non_overlap_reads=3
JC	475	.	CP009273	3698802	-1	CP009273	3699860	1	0	alignment_overlap=10	coverage_minus=2	coverage_plus=2	flanking_left=251	flanking_right=251	frequency=6.027e-02	junction_possible_overlap_registers=228	key=CP009273__3698802__-1__CP009273__3699850__1__10____251__251__0__0	max_left=161	max_left_minus=161	max_left_plus=28	max_min_left=28	max_min_left_minus=28	max_min_left_plus=28	max_min_right=45	max_min_right_minus=45	max_min_right_plus=0	max_pos_hash_score=456	max_right=66	max_right_minus=66	max_right_plus=66	neg_log10_pos_hash_p_value=5.9	new_junction_coverage=0.06	new_junction_read_count=4	polymorphism_frequency=6.027e-02	pos_hash_score=4	prediction=polymorphism	reject=COVERAGE_EVENNESS_SKEW,FREQUENCY_CUTOFF	side_1_annotate_key=gene	side_1_continuation=0	side_1_coverage=0.83	side_1_overlap=10	side_1_possible_overlap_registers=238	side_1_read_count=54	side_1_redundant=0	side_2_annotate_key=gene	side_2_continuation=0	side_2_coverage=1.17	side_2_overlap=0	side_2_possible_overlap_registers=228	side_2_read_count=73	side_2_redundant=0	total_non_overlap_reads=4
JC	476	.	CP009273	3703602	-1	CP009273	3704502	1	0	alignment_overlap=11	coverage_minus=1	coverage_plus=2	flanking_left=251	flanking_right=251	frequency=4.180e-02	junction_possible_overlap_registers=227	key=CP009273__3703602__-1__CP009273__3704491__1__11____251__251__0__0	max_left=29	max_left_minus=29	max_left_plus=29	max_min_left=29	max_min_left_minus=29	max_min_left_plus=29	max_min_right=7	max_min_right_minus=0	max_min_right_plus=7	max_pos_hash_score=454	max_right=58	max_right_minus=58	max_right_plus=58	neg_log10_pos_hash_p_value=6.5	new_junction_coverage=0.05	new_junction_read_count=3	polymorphism_frequency=4.180e-02	pos_hash_score=3	prediction=polymorphism	reject=COVERAGE_EVENNESS_SKEW,FREQUENCY_CUTOFF	side_1_annotate_key=gene	side_1_continuation=0	side_1_coverage=1.15	side_1_overlap=11	side_1_possible_overlap_registers=238	side_1_read_count=75	side_1_redundant=0	side_2_annotate_key=gene	side_2_continuation=0	side_2_coverage=1.07	side_2_overlap=0	side_2_possible_overlap_registers=227	side_2_read_count=66	side_2_redundant=0	total_non_overlap_reads=3
JC	477	.	CP009273	3717658	-1	CP009273	3718538	1	0	alignment_overlap=7	coverage_minus=2	coverage_plus=2	flanking_left=251	flanking_right=251	frequency=5.535e-02	junction_possible_overlap_registers=231	key=CP009273__3717658__-1__CP009273__3718531__1__7____251__251__0__0	max_left=139	max_left_minus=139	max_left_plus=6	max_min_left=101	max_min_left_minus=101	max_min_left_plus=6	max_min_right=104	max_min_right_minus=104	max_min_right_plus=0	max_pos_hash_score=462	max_right=212	max_right_minus=143	max_right_plus=212	neg_log10_pos_hash_p_value=6.0	new_junction_coverage=0.06	new_junction_read_count=4	polymorphism_frequency=5.535e-02	pos_hash_score=4	prediction=polymorphism	reject=COVERAGE_EVENNESS_SKEW,FREQUENCY_CUTOFF	side_1_annotate_key=gene	side_1_continuation=0	side_1_coverage=0.77	side_1_overlap=7	side_1_possible_overlap_registers=238	side_1_read_count=50	side_1_redundant=0	side_2_annotate_key=gene	side_2_continuation=0	side_2_coverage=1.40	side_2_overlap=0	side_2_possible_overlap_registers=231	side_2_read_count=88	side_2_redundant=0	total_non_overlap_reads=4
JC	478	.	CP009273	3737989	-1	CP009273	3738718	1	0	alignment_overlap=12	coverage_minus=4	coverage_plus=3	flanking_left=251	flanking_right=251	frequency=9.464e-02	junction_possible_overlap_registers=226	key=CP009273__3737989__-1__CP009273__3738706__1__12____251__251__0__0	max_left=150	max_left_minus=122	max_left_plus=150	max_min_left=36	max_min_left_minus=36	max_min_left_plus=21	max_min_right=112	max_min_right_minus=2	max_min_right_plus=112	max_pos_hash_score=452	max_right=229	max_right_minus=229	max_right_plus=112	neg_log10_pos_hash_p_value=4.6	new_junction_coverage=0.11	new_junction_read_count=7	polymorphism_frequency=9.464e-02	pos_hash_score=7	prediction=polymorphism	reject=COVERAGE_EVENNESS_SKEW,FREQUENCY_CUTOFF	side_1_annotate_key=gene	side_1_continuation=0	side_1_coverage=0.94	side_1_overlap=12	side_1_possible_overlap_registers=238	side_1_read_count=61	side_1_redundant=0	side_2_annotate_key=gene	side_2_continuation=0	side_2_coverage=1.23	side_2_overlap=0	side_2_possible_overlap_registers=226	side_2_read_count=76	side_2_redundant=0	total_non_overlap_reads=7
JC	479	.	CP009273	3757591	-1	CP009273	3758204	1	0	alignment_overlap=9	coverage_minus=3	coverage_plus=0	flanking_left=251	flanking_right=251	frequency=1.002e-01	junction_possible_overlap_registers=229	key=CP009273__3757591__-1__CP009273__3758195__1__9____251__251__0__1	max_left=161	max_left_minus=161	max_left_plus=0	max_min_left=0	max_min_left_minus=0	max_min_left_plus=0	max_min_right=81	max_min_right_minus=81	max_min_right_plus=0	max_pos_hash_score=458	max_right=81	max_right_minus=81	max_right_plus=0	neg_log10_pos_hash_p_value=6.5	new_junction_coverage=0.05	new_junction_read_count=3	polymorphism_frequency=1.002e-01	pos_hash_score=3	prediction=polymorphism	reject=COVERAGE_EVENNESS_SKEW,FREQUENCY_CUTOFF	side_1_annotate_key=gene	side_1_continuation=0	side_1_coverage=0.43	side_1_overlap=9	side_1_possible_overlap_registers=238	side_1_read_count=28	side_1_redundant=0	side_2_annotate_key=repeat	side_2_continuation=0	side_2_coverage=NA	side_2_overlap=0	side_2_possible_overlap_registers=NA	side_2_read_count=NA	side_2_redundant=1	total_non_overlap_reads=3
JC	480	.	CP009273	3778494	-1	CP009273	3779315	1	0	alignment_overlap=11	coverage_minus=2	coverage_plus=1	flanking_left=251	flanking_right=251	frequency=5.162e-02	junction_possible_overlap_registers=227	key=CP009273__3778494__-1__CP009273__3779304__1__11____251__251__0__0	max_left=160	max_left_minus=160	max_left_plus=17	max_min_left=17	max_min_left_minus=0	max_min_left_plus=17	max_min_right=58	max_min_right_minus=58	max_min_right_plus=0	max_pos_hash_score=454	max_right=58	max_right_minus=58	max_right_plus=54	neg_log10_pos_hash_p_value=6.5	new_junction_coverage=0.05	new_junction_read_count=3	polymorphism_frequency=5.162e-02	pos_hash_score=3	prediction=polymorphism	reject=COVERAGE_EVENNESS_SKEW,FREQUENCY_CUTOFF	side_1_annotate_key=gene	side_1_continuation=0	side_1_coverage=0.92	side_1_overlap=11	side_1_possible_overlap_registers=238	side_1_read_count=60	side_1_redundant=0	side_2_annotate_key=gene	side_2_continuation=0	side_2_coverage=0.86	side_2_overlap=0	side_2_possible_overlap_registers=227	side_2_read_count=53	side_2_redundant=0	total_non_overlap_reads=3
JC	481	.	CP009273	3783978	-1	CP009273	3785120	1	0	alignment_overlap=10	coverage_minus=3	coverage_plus=1	flanking_left=251	flanking_right=251	frequency=6.930e-02	junction_possible_overlap_registers=228	key=CP009273__3783978__-1__CP009273__3785110__1__10____251__251__0__0	max_left=202	max_left_minus=202	max_left_plus=123	max_min_left=0	max_min_left_minus=0	max_min_left_plus=0	max_min_right=117	max_min_right_minus=81	max_min_right_plus=117	max_pos_hash_score=456	max_right=117	max_right_minus=81	max_right_plus=117	neg_log10_pos_hash_p_value=5.9	new_junction_coverage=0.06	new_junction_read_count=4	polymorphism_frequency=6.930e-02	pos_hash_score=4	prediction=polymorphism	reject=COVERAGE_EVENNESS_SKEW,FREQUENCY_CUTOFF	side_1_annotate_key=gene	side_1_continuation=0	side_1_coverage=0.94	side_1_overlap=10	side_1_possible_overlap_registers=238	side_1_read_count=61	side_1_redundant=0	side_2_annotate_key=gene	side_2_continuation=0	side_2_coverage=0.79	side_2_overlap=0	side_2_possible_overlap_registers=228	side_2_read_count=49	side_2_redundant=0	total_non_overlap_reads=4
JC	482	.	CP009273	3822547	-1	CP009273	3823493	1	0	alignment_overlap=12	coverage_minus=2	coverage_plus=3	flanking_left=251	flanking_right=251	frequency=1.123e-01	junction_possible_overlap_registers=226	key=CP009273__3822547__-1__CP009273__3823481__1__12____251__251__0__0	max_left=64	max_left_minus=64	max_left_plus=64	max_min_left=64	max_min_left_minus=59	max_min_left_plus=64	max_min_right=22	max_min_right_minus=22	max_min_right_plus=0	max_pos_hash_score=452	max_right=127	max_right_minus=127	max_right_plus=127	neg_log10_pos_hash_p_value=5.9	new_junction_coverage=0.10	new_junction_read_count=6	polymorphism_frequency=1.123e-01	pos_hash_score=4	prediction=polymorphism	reject=COVERAGE_EVENNESS_SKEW,FREQUENCY_CUTOFF	side_1_annotate_key=gene	side_1_continuation=0	side_1_coverage=0.95	side_1_overlap=12	side_1_possible_overlap_registers=238	side_1_read_count=62	side_1_redundant=0	side_2_annotate_key=gene	side_2_continuation=0	side_2_coverage=0.58	side_2_overlap=0	side_2_possible_overlap_registers=226	side_2_read_count=36	side_2_redundant=0	total_non_overlap_reads=5
JC	483	.	CP009273	3903353	-1	CP009273	3904643	1	0	alignment_overlap=10	coverage_minus=2	coverage_plus=2	flanking_left=251	flanking_right=251	frequency=5.960e-02	junction_possible_overlap_registers=228	key=CP009273__3903353__-1__CP009273__3904633__1__10____251__251__0__0	max_left=106	max_left_minus=93	max_left_plus=106	max_min_left=30	max_min_left_minus=0	max_min_left_plus=30	max_min_right=102	max_min_right_minus=64	max_min_right_plus=102	max_pos_hash_score=456	max_right=201	max_right_minus=64	max_right_plus=201	neg_log10_pos_hash_p_value=5.9	new_junction_coverage=0.06	new_junction_read_count=4	polymorphism_frequency=5.960e-02	pos_hash_score=4	prediction=polymorphism	reject=COVERAGE_EVENNESS_SKEW,FREQUENCY_CUTOFF	side_1_annotate_key=gene	side_1_continuation=0	side_1_coverage=1.02	side_1_overlap=10	side_1_possible_overlap_registers=238	side_1_read_count=66	side_1_redundant=0	side_2_annotate_key=gene	side_2_continuation=0	side_2_coverage=1.01	side_2_overlap=0	side_2_possible_overlap_registers=228	side_2_read_count=63	side_2_redundant=0	total_non_overlap_reads=4
JC	484	.	CP009273	3909226	-1	CP009273	3909992	1	0	alignment_overlap=9	coverage_minus=1	coverage_plus=2	flanking_left=251	flanking_right=251	frequency=5.226e-02	junction_possible_overlap_registers=229	key=CP009273__3909226__-1__CP009273__3909983__1__9____251__251__0__0	max_left=123	max_left_minus=123	max_left_plus=106	max_min_left=106	max_min_left_minus=0	max_min_left_plus=106	max_min_right=119	max_min_right_minus=119	max_min_right_plus=0	max_pos_hash_score=458	max_right=135	max_right_minus=119	max_right_plus=135	neg_log10_pos_hash_p_value=6.5	new_junction_coverage=0.05	new_junction_read_count=3	polymorphism_frequency=5.226e-02	pos_hash_score=3	prediction=polymorphism	reject=COVERAGE_EVENNESS_SKEW,FREQUENCY_CUTOFF	side_1_annotate_key=gene	side_1_continuation=0	side_1_coverage=0.89	side_1_overlap=9	side_1_possible_overlap_registers=238	side_1_read_count=58	side_1_redundant=0	side_2_annotate_key=gene	side_2_continuation=0	side_2_coverage=0.85	side_2_overlap=0	side_2_possible_overlap_registers=229	side_2_read_count=53	side_2_redundant=0	total_non_overlap_reads=3
JC	485	.	CP009273	3920304	-1	CP009273	3921160	1	0	alignment_overlap=9	coverage_minus=1	coverage_plus=2	flanking_left=251	flanking_right=251	frequency=4.746e-02	junction_possible_overlap_registers=229	key=CP009273__3920304__-1__CP009273__3921151__1__9____251__251__0__0	max_left=163	max_left_minus=163	max_left_plus=130	max_min_left=0	max_min_left_minus=0	max_min_left_plus=0	max_min_right=112	max_min_right_minus=79	max_min_right_plus=112	max_pos_hash_score=458	max_right=112	max_right_minus=79	max_right_plus=112	neg_log10_pos_hash_p_value=6.5	new_junction_coverage=0.05	new_junction_read_count=3	polymorphism_frequency=4.746e-02	pos_hash_score=3	prediction=polymorphism	reject=COVERAGE_EVENNESS_SKEW,FREQUENCY_CUTOFF	side_1_annotate_key=gene	side_1_continuation=0	side_1_coverage=1.05	side_1_overlap=9	side_1_possible_overlap_registers=238	side_1_read_count=68	side_1_redundant=0	side_2_annotate_key=gene	side_2_continuation=0	side_2_coverage=0.88	side_2_overlap=0	side_2_possible_overlap_registers=229	side_2_read_count=55	side_2_redundant=0	total_non_overlap_reads=3
JC	486	.	CP009273	3938895	-1	CP009273	3939775	1	0	alignment_overlap=9	coverage_minus=4	coverage_plus=1	flanking_left=251	flanking_right=251	frequency=3.126e-01	junction_possible_overlap_registers=229	key=CP009273__3938904__-1__CP009273__3939775__1__9____251__251__1__0	max_left=234	max_left_minus=234	max_left_plus=68	max_min_left=68	max_min_left_minus=0	max_min_left_plus=68	max_min_right=35	max_min_right_minus=35	max_min_right_plus=0	max_pos_hash_score=458	max_right=83	max_right_minus=35	max_right_plus=83	neg_log10_pos_hash_p_value=5.5	new_junction_coverage=0.11	new_junction_read_count=7	polymorphism_frequency=3.126e-01	pos_hash_score=5	prediction=polymorphism	reject=COVERAGE_EVENNESS_SKEW	side_1_annotate_key=repeat	side_1_continuation=0	side_1_coverage=NA	side_1_overlap=0	side_1_read_count=NA	side_1_redundant=1	side_2_annotate_key=gene	side_2_continuation=0	side_2_coverage=0.25	side_2_overlap=9	side_2_possible_overlap_registers=238	side_2_read_count=16	side_2_redundant=0	total_non_overlap_reads=5
JC	487	.	CP009273	3939775	1	CP009273	4160400	-1	0	alignment_overlap=9	coverage_minus=1	coverage_plus=3	flanking_left=251	flanking_right=251	frequency=2.452e-01	junction_possible_overlap_registers=229	key=CP009273__3939775__1__CP009273__4160409__-1__9____251__251__0__1	max_left=83	max_left_minus=83	max_left_plus=35	max_min_left=35	max_min_left_minus=0	max_min_left_plus=35	max_min_right=68	max_min_right_minus=68	max_min_right_plus=0	max_pos_hash_score=458	max_right=205	max_right_minus=68	max_right_plus=205	neg_log10_pos_hash_p_value=6.0	new_junction_coverage=0.08	new_junction_read_count=5	polymorphism_frequency=2.452e-01	pos_hash_score=4	prediction=polymorphism	reject=COVERAGE_EVENNESS_SKEW	side_1_annotate_key=gene	side_1_continuation=0	side_1_coverage=0.25	side_1_overlap=9	side_1_possible_overlap_registers=238	side_1_read_count=16	side_1_redundant=0	side_2_annotate_key=repeat	side_2_continuation=0	side_2_coverage=NA	side_2_overlap=0	side_2_possible_overlap_registers=NA	side_2_read_count=NA	side_2_redundant=1	total_non_overlap_reads=4
JC	488	.	CP009273	3957919	-1	CP009273	3959102	1	0	alignment_overlap=12	coverage_minus=2	coverage_plus=2	flanking_left=251	flanking_right=251	frequency=5.315e-02	junction_possible_overlap_registers=226	key=CP009273__3957919__-1__CP009273__3959090__1__12____251__251__0__0	max_left=69	max_left_minus=69	max_left_plus=33	max_min_left=69	max_min_left_minus=69	max_min_left_plus=1	max_min_right=20	max_min_right_minus=20	max_min_right_plus=20	max_pos_hash_score=452	max_right=169	max_right_minus=169	max_right_plus=132	neg_log10_pos_hash_p_value=5.9	new_junction_coverage=0.06	new_junction_read_count=4	polymorphism_frequency=5.315e-02	pos_hash_score=4	prediction=polymorphism	reject=COVERAGE_EVENNESS_SKEW,FREQUENCY_CUTOFF	side_1_annotate_key=gene	side_1_continuation=0	side_1_coverage=1.37	side_1_overlap=12	side_1_possible_overlap_registers=238	side_1_read_count=89	side_1_redundant=0	side_2_annotate_key=gene	side_2_continuation=0	side_2_coverage=0.94	side_2_overlap=0	side_2_possible_overlap_registers=226	side_2_read_count=58	side_2_redundant=0	total_non_overlap_reads=4
JC	489	.	CP009273	3991433	-1	CP009273	3992058	1	0	alignment_overlap=12	coverage_minus=1	coverage_plus=2	flanking_left=251	flanking_right=251	frequency=5.835e-02	junction_possible_overlap_registers=226	key=CP009273__3991433__-1__CP009273__3992046__1__12____251__251__0__0	max_left=72	max_left_minus=72	max_left_plus=71	max_min_left=72	max_min_left_minus=72	max_min_left_plus=71	max_min_right=0	max_min_right_minus=0	max_min_right_plus=0	max_pos_hash_score=452	max_right=131	max_right_minus=94	max_right_plus=131	neg_log10_pos_hash_p_value=6.4	new_junction_coverage=0.05	new_junction_read_count=3	polymorphism_frequency=5.835e-02	pos_hash_score=3	prediction=polymorphism	reject=COVERAGE_EVENNESS_SKEW,FREQUENCY_CUTOFF	side_1_annotate_key=gene	side_1_continuation=0	side_1_coverage=0.66	side_1_overlap=12	side_1_possible_overlap_registers=238	side_1_read_count=43	side_1_redundant=0	side_2_annotate_key=gene	side_2_continuation=0	side_2_coverage=0.91	side_2_overlap=0	side_2_possible_overlap_registers=226	side_2_read_count=56	side_2_redundant=0	total_non_overlap_reads=3
JC	490	.	CP009273	3993236	-1	CP009273	3994698	1	0	alignment_overlap=11	coverage_minus=2	coverage_plus=1	flanking_left=251	flanking_right=251	frequency=4.355e-02	junction_possible_overlap_registers=227	key=CP009273__3993236__-1__CP009273__3994687__1__11____251__251__0__0	max_left=169	max_left_minus=169	max_left_plus=80	max_min_left=0	max_min_left_minus=0	max_min_left_plus=0	max_min_right=70	max_min_right_minus=70	max_min_right_plus=55	max_pos_hash_score=454	max_right=70	max_right_minus=70	max_right_plus=55	neg_log10_pos_hash_p_value=6.5	new_junction_coverage=0.05	new_junction_read_count=3	polymorphism_frequency=4.355e-02	pos_hash_score=3	prediction=polymorphism	reject=COVERAGE_EVENNESS_SKEW,FREQUENCY_CUTOFF	side_1_annotate_key=gene	side_1_continuation=0	side_1_coverage=1.08	side_1_overlap=11	side_1_possible_overlap_registers=238	side_1_read_count=70	side_1_redundant=0	side_2_annotate_key=gene	side_2_continuation=0	side_2_coverage=1.05	side_2_overlap=0	side_2_possible_overlap_registers=227	side_2_read_count=65	side_2_redundant=0	total_non_overlap_reads=3
JC	491	.	CP009273	4019286	-1	CP009273	4019746	1	0	alignment_overlap=12	coverage_minus=1	coverage_plus=3	flanking_left=251	flanking_right=251	frequency=6.005e-02	junction_possible_overlap_registers=226	key=CP009273__4019286__-1__CP009273__4019734__1__12____251__251__0__0	max_left=160	max_left_minus=160	max_left_plus=116	max_min_left=116	max_min_left_minus=0	max_min_left_plus=116	max_min_right=79	max_min_right_minus=79	max_min_right_plus=0	max_pos_hash_score=452	max_right=187	max_right_minus=79	max_right_plus=187	neg_log10_pos_hash_p_value=5.9	new_junction_coverage=0.06	new_junction_read_count=4	polymorphism_frequency=6.005e-02	pos_hash_score=4	prediction=polymorphism	reject=COVERAGE_EVENNESS_SKEW,FREQUENCY_CUTOFF	side_1_annotate_key=gene	side_1_continuation=0	side_1_coverage=0.85	side_1_overlap=12	side_1_possible_overlap_registers=238	side_1_read_count=55	side_1_redundant=0	side_2_annotate_key=gene	side_2_continuation=0	side_2_coverage=1.18	side_2_overlap=0	side_2_possible_overlap_registers=226	side_2_read_count=73	side_2_redundant=0	total_non_overlap_reads=4
JC	492	.	CP009273	4032718	-1	CP009273	4033600	1	0	alignment_overlap=9	coverage_minus=4	coverage_plus=1	flanking_left=251	flanking_right=251	frequency=1.132e-01	junction_possible_overlap_registers=229	key=CP009273__4032718__-1__CP009273__4033591__1__9____251__251__0__1	max_left=234	max_left_minus=234	max_left_plus=68	max_min_left=68	max_min_left_minus=0	max_min_left_plus=68	max_min_right=35	max_min_right_minus=35	max_min_right_plus=0	max_pos_hash_score=458	max_right=83	max_right_minus=35	max_right_plus=83	neg_log10_pos_hash_p_value=5.5	new_junction_coverage=0.11	new_junction_read_count=7	polymorphism_frequency=1.132e-01	pos_hash_score=5	prediction=polymorphism	reject=COVERAGE_EVENNESS_SKEW,FREQUENCY_CUTOFF	side_1_annotate_key=gene	side_1_continuation=0	side_1_coverage=0.88	side_1_overlap=9	side_1_possible_overlap_registers=238	side_1_read_count=57	side_1_redundant=0	side_2_annotate_key=repeat	side_2_continuation=0	side_2_coverage=NA	side_2_overlap=0	side_2_possible_overlap_registers=NA	side_2_read_count=NA	side_2_redundant=1	total_non_overlap_reads=5
JC	493	.	CP009273	4034161	-1	CP009273	4161677	1	-10	alignment_overlap=-10	coverage_minus=4	coverage_plus=0	flanking_left=251	flanking_right=251	frequency=1.204e-01	junction_possible_overlap_registers=228	key=CP009273__4034161__-1__CP009273__4161677__1__-10__AATTAATTCC__251__251__0__0	max_left=125	max_left_minus=125	max_left_plus=0	max_min_left=96	max_min_left_minus=96	max_min_left_plus=0	max_min_right=113	max_min_right_minus=113	max_min_right_plus=0	max_pos_hash_score=456	max_right=145	max_right_minus=145	max_right_plus=0	neg_log10_pos_hash_p_value=5.9	new_junction_coverage=0.06	new_junction_read_count=4	polymorphism_frequency=1.204e-01	pos_hash_score=4	prediction=polymorphism	reject=COVERAGE_EVENNESS_SKEW,FREQUENCY_CUTOFF	side_1_annotate_key=gene	side_1_continuation=0	side_1_coverage=0.31	side_1_overlap=0	side_1_possible_overlap_registers=238	side_1_read_count=20	side_1_redundant=0	side_2_annotate_key=gene	side_2_continuation=0	side_2_coverage=0.63	side_2_overlap=0	side_2_possible_overlap_registers=238	side_2_read_count=41	side_2_redundant=0	total_non_overlap_reads=4	unique_read_sequence=AATTAATTCC
JC	494	.	CP009273	4072557	-1	CP009273	4072996	1	0	alignment_overlap=22	coverage_minus=6	coverage_plus=8	flanking_left=251	flanking_right=251	frequency=1.265e-01	junction_possible_overlap_registers=216	key=CP009273__4072557__-1__CP009273__4072974__1__22____251__251__0__0	max_left=145	max_left_minus=113	max_left_plus=145	max_min_left=114	max_min_left_minus=113	max_min_left_plus=114	max_min_right=65	max_min_right_minus=65	max_min_right_plus=54	max_pos_hash_score=432	max_right=224	max_right_minus=116	max_right_plus=224	neg_log10_pos_hash_p_value=3.5	new_junction_coverage=0.24	new_junction_read_count=14	polymorphism_frequency=1.265e-01	pos_hash_score=10	prediction=polymorphism	reject=COVERAGE_EVENNESS_SKEW,FREQUENCY_CUTOFF	side_1_annotate_key=gene	side_1_continuation=0	side_1_coverage=1.62	side_1_overlap=22	side_1_possible_overlap_registers=238	side_1_read_count=105	side_1_redundant=0	side_2_annotate_key=gene	side_2_continuation=0	side_2_coverage=1.66	side_2_overlap=0	side_2_possible_overlap_registers=216	side_2_read_count=98	side_2_redundant=0	total_non_overlap_reads=14
JC	495	.	CP009273	4120094	-1	CP009273	4120557	1	0	alignment_overlap=12	coverage_minus=4	coverage_plus=1	flanking_left=251	flanking_right=251	frequency=1.329e-01	junction_possible_overlap_registers=226	key=CP009273__4120094__-1__CP009273__4120545__1__12____251__251__0__0	max_left=168	max_left_minus=168	max_left_plus=16	max_min_left=118	max_min_left_minus=118	max_min_left_plus=16	max_min_right=22	max_min_right_minus=22	max_min_right_plus=0	max_pos_hash_score=452	max_right=176	max_right_minus=121	max_right_plus=176	neg_log10_pos_hash_p_value=5.4	new_junction_coverage=0.10	new_junction_read_count=6	polymorphism_frequency=1.329e-01	pos_hash_score=5	prediction=polymorphism	reject=COVERAGE_EVENNESS_SKEW,FREQUENCY_CUTOFF	side_1_annotate_key=gene	side_1_continuation=0	side_1_coverage=0.52	side_1_overlap=12	side_1_possible_overlap_registers=238	side_1_read_count=34	side_1_redundant=0	side_2_annotate_key=gene	side_2_continuation=0	side_2_coverage=0.75	side_2_overlap=0	side_2_possible_overlap_registers=226	side_2_read_count=46	side_2_redundant=0	total_non_overlap_reads=5
JC	496	.	CP009273	4121419	-1	CP009273	4122569	1	0	alignment_overlap=11	coverage_minus=2	coverage_plus=2	flanking_left=251	flanking_right=251	frequency=6.001e-02	junction_possible_overlap_registers=227	key=CP009273__4121419__-1__CP009273__4122558__1__11____251__251__0__0	max_left=85	max_left_minus=85	max_left_plus=48	max_min_left=85	max_min_left_minus=85	max_min_left_plus=48	max_min_right=0	max_min_right_minus=0	max_min_right_plus=0	max_pos_hash_score=454	max_right=227	max_right_minus=142	max_right_plus=227	neg_log10_pos_hash_p_value=5.9	new_junction_coverage=0.06	new_junction_read_count=4	polymorphism_frequency=6.001e-02	pos_hash_score=4	prediction=polymorphism	reject=COVERAGE_EVENNESS_SKEW,FREQUENCY_CUTOFF	side_1_annotate_key=gene	side_1_continuation=0	side_1_coverage=0.89	side_1_overlap=11	side_1_possible_overlap_registers=238	side_1_read_count=58	side_1_redundant=0	side_2_annotate_key=gene	side_2_continuation=0	side_2_coverage=1.13	side_2_overlap=0	side_2_possible_overlap_registers=227	side_2_read_count=70	side_2_redundant=0	total_non_overlap_reads=4
JC	497	.	CP009273	4129125	-1	CP009273	4130862	1	0	alignment_overlap=13	coverage_minus=1	coverage_plus=2	flanking_left=251	flanking_right=251	frequency=4.354e-02	junction_possible_overlap_registers=225	key=CP009273__4129125__-1__CP009273__4130849__1__13____251__251__0__0	max_left=186	max_left_minus=66	max_left_plus=186	max_min_left=0	max_min_left_minus=0	max_min_left_plus=0	max_min_right=58	max_min_right_minus=58	max_min_right_plus=58	max_pos_hash_score=450	max_right=58	max_right_minus=58	max_right_plus=58	neg_log10_pos_hash_p_value=6.4	new_junction_coverage=0.05	new_junction_read_count=3	polymorphism_frequency=4.354e-02	pos_hash_score=3	prediction=polymorphism	reject=COVERAGE_EVENNESS_SKEW,FREQUENCY_CUTOFF	side_1_annotate_key=gene	side_1_continuation=0	side_1_coverage=1.19	side_1_overlap=13	side_1_possible_overlap_registers=238	side_1_read_count=77	side_1_redundant=0	side_2_annotate_key=gene	side_2_continuation=0	side_2_coverage=0.96	side_2_overlap=0	side_2_possible_overlap_registers=225	side_2_read_count=59	side_2_redundant=0	total_non_overlap_reads=3
JC	498	.	CP009273	4146000	-1	CP009273	4146964	1	0	alignment_overlap=12	coverage_minus=2	coverage_plus=3	flanking_left=251	flanking_right=251	frequency=9.151e-02	junction_possible_overlap_registers=226	key=CP009273__4146000__-1__CP009273__4146952__1__12____251__251__0__0	max_left=66	max_left_minus=66	max_left_plus=66	max_min_left=66	max_min_left_minus=66	max_min_left_plus=66	max_min_right=4	max_min_right_minus=4	max_min_right_plus=0	max_pos_hash_score=452	max_right=169	max_right_minus=111	max_right_plus=169	neg_log10_pos_hash_p_value=5.4	new_junction_coverage=0.08	new_junction_read_count=5	polymorphism_frequency=9.151e-02	pos_hash_score=5	prediction=polymorphism	reject=COVERAGE_EVENNESS_SKEW,FREQUENCY_CUTOFF	side_1_annotate_key=gene	side_1_continuation=0	side_1_coverage=0.83	side_1_overlap=12	side_1_possible_overlap_registers=238	side_1_read_count=54	side_1_redundant=0	side_2_annotate_key=gene	side_2_continuation=0	side_2_coverage=0.78	side_2_overlap=0	side_2_possible_overlap_registers=226	side_2_read_count=48	side_2_redundant=0	total_non_overlap_reads=5
JC	499	.	CP009273	4146191	-1	CP009273	4147389	1	0	alignment_overlap=14	coverage_minus=2	coverage_plus=3	flanking_left=251	flanking_right=251	frequency=1.051e-01	junction_possible_overlap_registers=224	key=CP009273__4146191__-1__CP009273__4147375__1__14____251__251__0__0	max_left=122	max_left_minus=122	max_left_plus=45	max_min_left=77	max_min_left_minus=77	max_min_left_plus=45	max_min_right=28	max_min_right_minus=28	max_min_right_plus=28	max_pos_hash_score=448	max_right=202	max_right_minus=160	max_right_plus=202	neg_log10_pos_hash_p_value=5.4	new_junction_coverage=0.10	new_junction_read_count=6	polymorphism_frequency=1.051e-01	pos_hash_score=5	prediction=polymorphism	reject=COVERAGE_EVENNESS_SKEW,FREQUENCY_CUTOFF	side_1_annotate_key=gene	side_1_continuation=0	side_1_coverage=0.74	side_1_overlap=14	side_1_possible_overlap_registers=238	side_1_read_count=48	side_1_redundant=0	side_2_annotate_key=gene	side_2_continuation=0	side_2_coverage=0.93	side_2_overlap=0	side_2_possible_overlap_registers=224	side_2_read_count=57	side_2_redundant=0	total_non_overlap_reads=5
JC	500	.	CP009273	4146448	-1	CP009273	4147382	1	0	alignment_overlap=10	coverage_minus=3	coverage_plus=2	flanking_left=251	flanking_right=251	frequency=8.358e-02	junction_possible_overlap_registers=228	key=CP009273__4146448__-1__CP009273__4147372__1__10____251__251__0__0	max_left=140	max_left_minus=140	max_left_plus=63	max_min_left=113	max_min_left_minus=113	max_min_left_plus=63	max_min_right=10	max_min_right_minus=10	max_min_right_plus=0	max_pos_hash_score=456	max_right=178	max_right_minus=128	max_right_plus=178	neg_log10_pos_hash_p_value=5.5	new_junction_coverage=0.08	new_junction_read_count=5	polymorphism_frequency=8.358e-02	pos_hash_score=5	prediction=polymorphism	reject=COVERAGE_EVENNESS_SKEW,FREQUENCY_CUTOFF	side_1_annotate_key=gene	side_1_continuation=0	side_1_coverage=0.86	side_1_overlap=10	side_1_possible_overlap_registers=238	side_1_read_count=56	side_1_redundant=0	side_2_annotate_key=gene	side_2_continuation=0	side_2_coverage=0.90	side_2_overlap=0	side_2_possible_overlap_registers=228	side_2_read_count=56	side_2_redundant=0	total_non_overlap_reads=5
JC	501	.	CP009273	4161677	1	CP009273	4161849	-1	-10	alignment_overlap=-10	coverage_minus=3	coverage_plus=5	flanking_left=251	flanking_right=251	frequency=1.841e-01	junction_possible_overlap_registers=228	key=CP009273__4161677__1__CP009273__4161849__-1__-10__GGAATTAATT__251__251__0__0	max_left=145	max_left_minus=86	max_left_plus=145	max_min_left=113	max_min_left_minus=86	max_min_left_plus=113	max_min_right=96	max_min_right_minus=0	max_min_right_plus=96	max_pos_hash_score=456	max_right=164	max_right_minus=164	max_right_plus=145	neg_log10_pos_hash_p_value=4.3	new_junction_coverage=0.13	new_junction_read_count=8	polymorphism_frequency=1.841e-01	pos_hash_score=8	prediction=polymorphism	reject=COVERAGE_EVENNESS_SKEW,FREQUENCY_CUTOFF	side_1_annotate_key=gene	side_1_continuation=0	side_1_coverage=0.63	side_1_overlap=0	side_1_possible_overlap_registers=238	side_1_read_count=41	side_1_redundant=0	side_2_annotate_key=gene	side_2_continuation=0	side_2_coverage=0.51	side_2_overlap=0	side_2_possible_overlap_registers=238	side_2_read_count=33	side_2_redundant=0	total_non_overlap_reads=8	unique_read_sequence=GGAATTAATT
JC	502	.	CP009273	4201811	-1	CP009273	4202691	1	0	alignment_overlap=9	coverage_minus=3	coverage_plus=1	flanking_left=251	flanking_right=251	frequency=NA	junction_possible_overlap_registers=229	key=CP009273__4201811__-1__CP009273__4202682__1__9____251__251__1__1	max_left=205	max_left_minus=205	max_left_plus=68	max_min_left=68	max_min_left_minus=0	max_min_left_plus=68	max_min_right=35	max_min_right_minus=35	max_min_right_plus=0	max_pos_hash_score=458	max_right=83	max_right_minus=35	max_right_plus=83	neg_log10_pos_hash_p_value=6.0	new_junction_coverage=0.08	new_junction_read_count=5	polymorphism_frequency=NA	pos_hash_score=4	prediction=unknown	reject=COVERAGE_EVENNESS_SKEW	side_1_annotate_key=repeat	side_1_continuation=0	side_1_coverage=NA	side_1_overlap=9	side_1_read_count=NA	side_1_redundant=1	side_2_annotate_key=repeat	side_2_continuation=0	side_2_coverage=NA	side_2_overlap=0	side_2_possible_overlap_registers=NA	side_2_read_count=NA	side_2_redundant=1	total_non_overlap_reads=4
JC	503	.	CP009273	4281130	-1	CP009273	4282022	1	0	alignment_overlap=13	coverage_minus=1	coverage_plus=3	flanking_left=251	flanking_right=251	frequency=8.923e-02	junction_possible_overlap_registers=225	key=CP009273__4281130__-1__CP009273__4282009__1__13____251__251__0__0	max_left=81	max_left_minus=81	max_left_plus=81	max_min_left=55	max_min_left_minus=0	max_min_left_plus=55	max_min_right=25	max_min_right_minus=7	max_min_right_plus=25	max_pos_hash_score=450	max_right=119	max_right_minus=7	max_right_plus=119	neg_log10_pos_hash_p_value=5.9	new_junction_coverage=0.07	new_junction_read_count=4	polymorphism_frequency=8.923e-02	pos_hash_score=4	prediction=polymorphism	reject=COVERAGE_EVENNESS_SKEW,FREQUENCY_CUTOFF	side_1_annotate_key=gene	side_1_continuation=0	side_1_coverage=0.66	side_1_overlap=13	side_1_possible_overlap_registers=238	side_1_read_count=43	side_1_redundant=0	side_2_annotate_key=gene	side_2_continuation=0	side_2_coverage=0.67	side_2_overlap=0	side_2_possible_overlap_registers=225	side_2_read_count=41	side_2_redundant=0	total_non_overlap_reads=4
JC	504	.	CP009273	4282019	-1	CP009273	4282688	1	0	alignment_overlap=7	coverage_minus=2	coverage_plus=2	flanking_left=251	flanking_right=251	frequency=7.032e-02	junction_possible_overlap_registers=231	key=CP009273__4282019__-1__CP009273__4282681__1__7____251__251__0__0	max_left=113	max_left_minus=113	max_left_plus=80	max_min_left=9	max_min_left_minus=0	max_min_left_plus=9	max_min_right=81	max_min_right_minus=81	max_min_right_plus=46	max_pos_hash_score=462	max_right=81	max_right_minus=81	max_right_plus=81	neg_log10_pos_hash_p_value=6.0	new_junction_coverage=0.06	new_junction_read_count=4	polymorphism_frequency=7.032e-02	pos_hash_score=4	prediction=polymorphism	reject=COVERAGE_EVENNESS_SKEW,FREQUENCY_CUTOFF	side_1_annotate_key=gene	side_1_continuation=0	side_1_coverage=0.65	side_1_overlap=7	side_1_possible_overlap_registers=238	side_1_read_count=42	side_1_redundant=0	side_2_annotate_key=gene	side_2_continuation=0	side_2_coverage=1.03	side_2_overlap=0	side_2_possible_overlap_registers=231	side_2_read_count=65	side_2_redundant=0	total_non_overlap_reads=4
JC	505	.	CP009273	4282615	-1	CP009273	4283816	1	0	alignment_overlap=10	coverage_minus=1	coverage_plus=2	flanking_left=251	flanking_right=251	frequency=4.641e-02	junction_possible_overlap_registers=228	key=CP009273__4282615__-1__CP009273__4283806__1__10____251__251__0__0	max_left=97	max_left_minus=97	max_left_plus=97	max_min_left=27	max_min_left_minus=0	max_min_left_plus=27	max_min_right=90	max_min_right_minus=64	max_min_right_plus=90	max_pos_hash_score=456	max_right=202	max_right_minus=64	max_right_plus=202	neg_log10_pos_hash_p_value=6.5	new_junction_coverage=0.05	new_junction_read_count=3	polymorphism_frequency=4.641e-02	pos_hash_score=3	prediction=polymorphism	reject=COVERAGE_EVENNESS_SKEW,FREQUENCY_CUTOFF	side_1_annotate_key=gene	side_1_continuation=0	side_1_coverage=1.00	side_1_overlap=10	side_1_possible_overlap_registers=238	side_1_read_count=65	side_1_redundant=0	side_2_annotate_key=gene	side_2_continuation=0	side_2_coverage=0.98	side_2_overlap=0	side_2_possible_overlap_registers=228	side_2_read_count=61	side_2_redundant=0	total_non_overlap_reads=3
JC	506	.	CP009273	4291907	-1	CP009273	4293184	1	0	alignment_overlap=7	coverage_minus=2	coverage_plus=2	flanking_left=251	flanking_right=251	frequency=5.844e-02	junction_possible_overlap_registers=231	key=CP009273__4291907__-1__CP009273__4293177__1__7____251__251__0__0	max_left=58	max_left_minus=58	max_left_plus=58	max_min_left=6	max_min_left_minus=6	max_min_left_plus=6	max_min_right=38	max_min_right_minus=37	max_min_right_plus=38	max_pos_hash_score=462	max_right=38	max_right_minus=38	max_right_plus=38	neg_log10_pos_hash_p_value=6.5	new_junction_coverage=0.06	new_junction_read_count=4	polymorphism_frequency=5.844e-02	pos_hash_score=3	prediction=polymorphism	reject=COVERAGE_EVENNESS_SKEW,FREQUENCY_CUTOFF	side_1_annotate_key=gene	side_1_continuation=0	side_1_coverage=1.11	side_1_overlap=7	side_1_possible_overlap_registers=238	side_1_read_count=72	side_1_redundant=0	side_2_annotate_key=gene	side_2_continuation=0	side_2_coverage=0.94	side_2_overlap=0	side_2_possible_overlap_registers=231	side_2_read_count=59	side_2_redundant=0	total_non_overlap_reads=4
JC	507	.	CP009273	4336697	-1	CP009273	4337486	1	0	alignment_overlap=11	coverage_minus=3	coverage_plus=3	flanking_left=251	flanking_right=251	frequency=9.709e-02	junction_possible_overlap_registers=227	key=CP009273__4336697__-1__CP009273__4337475__1__11____251__251__0__0	max_left=200	max_left_minus=37	max_left_plus=200	max_min_left=37	max_min_left_minus=37	max_min_left_plus=37	max_min_right=40	max_min_right_minus=0	max_min_right_plus=40	max_pos_hash_score=454	max_right=137	max_right_minus=137	max_right_plus=109	neg_log10_pos_hash_p_value=5.5	new_junction_coverage=0.10	new_junction_read_count=6	polymorphism_frequency=9.709e-02	pos_hash_score=5	prediction=polymorphism	reject=COVERAGE_EVENNESS_SKEW,FREQUENCY_CUTOFF	side_1_annotate_key=gene	side_1_continuation=0	side_1_coverage=0.80	side_1_overlap=11	side_1_possible_overlap_registers=238	side_1_read_count=52	side_1_redundant=0	side_2_annotate_key=gene	side_2_continuation=0	side_2_coverage=1.00	side_2_overlap=0	side_2_possible_overlap_registers=227	side_2_read_count=62	side_2_redundant=0	total_non_overlap_reads=6
JC	508	.	CP009273	4363643	-1	CP009273	4364512	1	0	alignment_overlap=10	coverage_minus=3	coverage_plus=2	flanking_left=251	flanking_right=251	frequency=8.235e-02	junction_possible_overlap_registers=228	key=CP009273__4363643__-1__CP009273__4364502__1__10____251__251__0__0	max_left=227	max_left_minus=85	max_left_plus=227	max_min_left=58	max_min_left_minus=58	max_min_left_plus=50	max_min_right=79	max_min_right_minus=79	max_min_right_plus=14	max_pos_hash_score=456	max_right=122	max_right_minus=122	max_right_plus=97	neg_log10_pos_hash_p_value=5.5	new_junction_coverage=0.10	new_junction_read_count=6	polymorphism_frequency=8.235e-02	pos_hash_score=5	prediction=polymorphism	reject=COVERAGE_EVENNESS_SKEW,FREQUENCY_CUTOFF	side_1_annotate_key=gene	side_1_continuation=0	side_1_coverage=1.20	side_1_overlap=10	side_1_possible_overlap_registers=238	side_1_read_count=78	side_1_redundant=0	side_2_annotate_key=gene	side_2_continuation=0	side_2_coverage=0.95	side_2_overlap=0	side_2_possible_overlap_registers=228	side_2_read_count=59	side_2_redundant=0	total_non_overlap_reads=5
JC	509	.	CP009273	4373390	-1	CP009273	4374584	1	0	alignment_overlap=9	coverage_minus=2	coverage_plus=2	flanking_left=251	flanking_right=251	frequency=4.971e-02	junction_possible_overlap_registers=229	key=CP009273__4373390__-1__CP009273__4374575__1__9____251__251__0__0	max_left=80	max_left_minus=80	max_left_plus=80	max_min_left=52	max_min_left_minus=52	max_min_left_plus=32	max_min_right=46	max_min_right_minus=46	max_min_right_plus=46	max_pos_hash_score=458	max_right=162	max_right_minus=162	max_right_plus=73	neg_log10_pos_hash_p_value=6.0	new_junction_coverage=0.06	new_junction_read_count=4	polymorphism_frequency=4.971e-02	pos_hash_score=4	prediction=polymorphism	reject=COVERAGE_EVENNESS_SKEW,FREQUENCY_CUTOFF	side_1_annotate_key=gene	side_1_continuation=0	side_1_coverage=1.25	side_1_overlap=9	side_1_possible_overlap_registers=238	side_1_read_count=81	side_1_redundant=0	side_2_annotate_key=gene	side_2_continuation=0	side_2_coverage=1.20	side_2_overlap=0	side_2_possible_overlap_registers=229	side_2_read_count=75	side_2_redundant=0	total_non_overlap_reads=4
JC	510	.	CP009273	4404270	-1	CP009273	4405540	1	0	alignment_overlap=11	coverage_minus=3	coverage_plus=2	flanking_left=251	flanking_right=251	frequency=5.859e-02	junction_possible_overlap_registers=227	key=CP009273__4404270__-1__CP009273__4405529__1__11____251__251__0__0	max_left=135	max_left_minus=135	max_left_plus=129	max_min_left=0	max_min_left_minus=0	max_min_left_plus=0	max_min_right=41	max_min_right_minus=41	max_min_right_plus=41	max_pos_hash_score=454	max_right=41	max_right_minus=41	max_right_plus=41	neg_log10_pos_hash_p_value=5.5	new_junction_coverage=0.08	new_junction_read_count=5	polymorphism_frequency=5.859e-02	pos_hash_score=5	prediction=polymorphism	reject=COVERAGE_EVENNESS_SKEW,FREQUENCY_CUTOFF	side_1_annotate_key=gene	side_1_continuation=0	side_1_coverage=1.11	side_1_overlap=11	side_1_possible_overlap_registers=238	side_1_read_count=72	side_1_redundant=0	side_2_annotate_key=gene	side_2_continuation=0	side_2_coverage=1.48	side_2_overlap=0	side_2_possible_overlap_registers=227	side_2_read_count=92	side_2_redundant=0	total_non_overlap_reads=5
JC	511	.	CP009273	4449219	-1	CP009273	4450141	1	0	alignment_overlap=7	coverage_minus=1	coverage_plus=2	flanking_left=251	flanking_right=251	frequency=3.762e-02	junction_possible_overlap_registers=231	key=CP009273__4449219__-1__CP009273__4450134__1__7____251__251__0__0	max_left=135	max_left_minus=135	max_left_plus=135	max_min_left=0	max_min_left_minus=0	max_min_left_plus=0	max_min_right=90	max_min_right_minus=90	max_min_right_plus=90	max_pos_hash_score=462	max_right=90	max_right_minus=90	max_right_plus=90	neg_log10_pos_hash_p_value=6.5	new_junction_coverage=0.05	new_junction_read_count=3	polymorphism_frequency=3.762e-02	pos_hash_score=3	prediction=polymorphism	reject=COVERAGE_EVENNESS_SKEW,FREQUENCY_CUTOFF	side_1_annotate_key=gene	side_1_continuation=0	side_1_coverage=1.31	side_1_overlap=7	side_1_possible_overlap_registers=238	side_1_read_count=85	side_1_redundant=0	side_2_annotate_key=gene	side_2_continuation=0	side_2_coverage=1.13	side_2_overlap=0	side_2_possible_overlap_registers=231	side_2_read_count=71	side_2_redundant=0	total_non_overlap_reads=3
JC	512	.	CP009273	4471200	-1	CP009273	4472062	1	0	alignment_overlap=10	coverage_minus=1	coverage_plus=2	flanking_left=251	flanking_right=251	frequency=5.144e-02	junction_possible_overlap_registers=228	key=CP009273__4471200__-1__CP009273__4472052__1__10____251__251__0__0	max_left=63	max_left_minus=41	max_left_plus=63	max_min_left=63	max_min_left_minus=0	max_min_left_plus=63	max_min_right=18	max_min_right_minus=18	max_min_right_plus=0	max_pos_hash_score=456	max_right=177	max_right_minus=18	max_right_plus=177	neg_log10_pos_hash_p_value=6.5	new_junction_coverage=0.05	new_junction_read_count=3	polymorphism_frequency=5.144e-02	pos_hash_score=3	prediction=polymorphism	reject=COVERAGE_EVENNESS_SKEW,FREQUENCY_CUTOFF	side_1_annotate_key=gene	side_1_continuation=0	side_1_coverage=0.86	side_1_overlap=10	side_1_possible_overlap_registers=238	side_1_read_count=56	side_1_redundant=0	side_2_annotate_key=gene	side_2_continuation=0	side_2_coverage=0.92	side_2_overlap=0	side_2_possible_overlap_registers=228	side_2_read_count=57	side_2_redundant=0	total_non_overlap_reads=3
JC	513	.	CP009273	4501052	-1	CP009273	4502298	1	0	alignment_overlap=10	coverage_minus=3	coverage_plus=3	flanking_left=251	flanking_right=251	frequency=1.232e-01	junction_possible_overlap_registers=228	key=CP009273__4501052__-1__CP009273__4502288__1__10____251__251__0__0	max_left=165	max_left_minus=165	max_left_plus=22	max_min_left=43	max_min_left_minus=43	max_min_left_plus=22	max_min_right=55	max_min_right_minus=55	max_min_right_plus=0	max_pos_hash_score=456	max_right=182	max_right_minus=182	max_right_plus=55	neg_log10_pos_hash_p_value=5.1	new_junction_coverage=0.11	new_junction_read_count=7	polymorphism_frequency=1.232e-01	pos_hash_score=6	prediction=polymorphism	reject=COVERAGE_EVENNESS_SKEW,FREQUENCY_CUTOFF	side_1_annotate_key=gene	side_1_continuation=0	side_1_coverage=0.86	side_1_overlap=10	side_1_possible_overlap_registers=238	side_1_read_count=56	side_1_redundant=0	side_2_annotate_key=gene	side_2_continuation=0	side_2_coverage=0.74	side_2_overlap=0	side_2_possible_overlap_registers=228	side_2_read_count=46	side_2_redundant=0	total_non_overlap_reads=6
JC	514	.	CP009273	4519805	-1	CP009273	4520471	1	0	alignment_overlap=4	coverage_minus=1	coverage_plus=2	flanking_left=251	flanking_right=251	frequency=3.980e-02	junction_possible_overlap_registers=234	key=CP009273__4519805__-1__CP009273__4520467__1__4____251__251__0__0	max_left=152	max_left_minus=152	max_left_plus=132	max_min_left=97	max_min_left_minus=0	max_min_left_plus=97	max_min_right=95	max_min_right_minus=95	max_min_right_plus=23	max_pos_hash_score=468	max_right=117	max_right_minus=95	max_right_plus=117	neg_log10_pos_hash_p_value=6.6	new_junction_coverage=0.05	new_junction_read_count=3	polymorphism_frequency=3.980e-02	pos_hash_score=3	prediction=polymorphism	reject=COVERAGE_EVENNESS_SKEW,FREQUENCY_CUTOFF	side_1_annotate_key=gene	side_1_continuation=0	side_1_coverage=1.15	side_1_overlap=4	side_1_possible_overlap_registers=238	side_1_read_count=75	side_1_redundant=0	side_2_annotate_key=gene	side_2_continuation=0	side_2_coverage=1.11	side_2_overlap=0	side_2_possible_overlap_registers=234	side_2_read_count=71	side_2_redundant=0	total_non_overlap_reads=3
JC	515	.	CP009273	4532499	1	CP009273	4532813	1	0	alignment_overlap=9	coverage_minus=9	coverage_plus=9	flanking_left=251	flanking_right=251	frequency=2.222e-01	junction_possible_overlap_registers=229	key=CP009273__4532499__1__CP009273__4532804__1__9____251__251__0__0	max_left=219	max_left_minus=219	max_left_plus=211	max_min_left=77	max_min_left_minus=77	max_min_left_plus=33	max_min_right=108	max_min_right_minus=108	max_min_right_plus=68	max_pos_hash_score=458	max_right=226	max_right_minus=159	max_right_plus=226	neg_log10_pos_hash_p_value=2.6	new_junction_coverage=0.29	new_junction_read_count=18	polymorphism_frequency=2.222e-01	pos_hash_score=15	prediction=polymorphism	side_1_annotate_key=gene	side_1_continuation=0	side_1_coverage=1.22	side_1_overlap=9	side_1_possible_overlap_registers=238	side_1_read_count=79	side_1_redundant=0	side_2_annotate_key=gene	side_2_continuation=0	side_2_coverage=0.80	side_2_overlap=0	side_2_possible_overlap_registers=229	side_2_read_count=50	side_2_redundant=0	total_non_overlap_reads=18
JC	516	.	CP009273	4532507	-1	CP009273	4532803	-1	0	alignment_overlap=9	coverage_minus=4	coverage_plus=17	flanking_left=251	flanking_right=251	frequency=2.500e-01	junction_possible_overlap_registers=229	key=CP009273__4532507__-1__CP009273__4532812__-1__9____251__251__0__0	max_left=180	max_left_minus=141	max_left_plus=180	max_min_left=113	max_min_left_minus=40	max_min_left_plus=113	max_min_right=119	max_min_right_minus=101	max_min_right_plus=119	max_pos_hash_score=458	max_right=226	max_right_minus=223	max_right_plus=226	neg_log10_pos_hash_p_value=2.8	new_junction_coverage=0.34	new_junction_read_count=21	polymorphism_frequency=2.500e-01	pos_hash_score=14	prediction=polymorphism	side_1_annotate_key=gene	side_1_continuation=0	side_1_coverage=1.22	side_1_overlap=9	side_1_possible_overlap_registers=238	side_1_read_count=79	side_1_redundant=0	side_2_annotate_key=gene	side_2_continuation=0	side_2_coverage=0.80	side_2_overlap=0	side_2_possible_overlap_registers=229	side_2_read_count=50	side_2_redundant=0	total_non_overlap_reads=21
UN	517	.	CP009273	15601	16506
UN	518	.	CP009273	16508	16508
UN	519	.	CP009273	16512	16512
UN	520	.	CP009273	16519	16519
UN	521	.	CP009273	20027	20325
UN	522	.	CP009273	220449	221028
UN	523	.	CP009273	221570	221570
UN	524	.	CP009273	221578	221851
UN	525	.	CP009273	223711	224941
UN	526	.	CP009273	266490	266766
UN	527	.	CP009273	269886	269887
UN	528	.	CP009273	269889	269891
UN	529	.	CP009273	269895	270640
UN	530	.	CP009273	270644	270644
UN	531	.	CP009273	275096	275401
UN	532	.	CP009273	286577	286577
UN	533	.	CP009273	286584	286890
UN	534	.	CP009273	311174	311949
UN	535	.	CP009273	366227	366993
UN	536	.	CP009273	366995	366995
UN	537	.	CP009273	376950	376950
UN	538	.	CP009273	376952	377821
UN	539	.	CP009273	387392	387392
UN	540	.	CP009273	387394	387394
UN	541	.	CP009273	387397	388198
UN	542	.	CP009273	521559	521973
UN	543	.	CP009273	521975	521977
UN	544	.	CP009273	521979	521979
UN	545	.	CP009273	562441	562441
UN	546	.	CP009273	562444	563294
UN	547	.	CP009273	570276	571026
UN	548	.	CP009273	603660	604573
UN	549	.	CP009273	683536	684299
UN	550	.	CP009273	1089933	1090750
UN	551	.	CP009273	1390535	1391264
UN	552	.	CP009273	1427128	1427218
UN	553	.	CP009273	1462387	1463282
UN	554	.	CP009273	1463796	1464570
UN	555	.	CP009273	1522795	1522796
UN	556	.	CP009273	1522799	1522800
UN	557	.	CP009273	1522802	1523219
UN	558	.	CP009273	1565322	1565322
UN	559	.	CP009273	1565329	1565329
UN	560	.	CP009273	1565333	1565407
UN	561	.	CP009273	1628576	1628576
UN	562	.	CP009273	1628579	1628677
UN	563	.	CP009273	1645341	1645574
UN	564	.	CP009273	2060431	2060554
UN	565	.	CP009273	2062649	2063539
UN	566	.	CP009273	2095466	2096195
UN	567	.	CP009273	2163870	2163870
UN	568	.	CP009273	2163876	2164685
UN	569	.	CP009273	2282637	2283356
UN	570	.	CP009273	2507984	2508912
UN	571	.	CP009273	2508915	2508915
UN	572	.	CP009273	2508917	2508917
UN	573	.	CP009273	2508920	2508920
UN	574	.	CP009273	2508922	2508922
UN	575	.	CP009273	2508924	2508925
UN	576	.	CP009273	2719651	2722389
UN	577	.	CP009273	2723127	2724091
UN	578	.	CP009273	2724094	2724095
UN	579	.	CP009273	2850455	2852995
UN	580	.	CP009273	2989921	2990838
UN	581	.	CP009273	2990841	2990841
UN	582	.	CP009273	3123725	3123726
UN	583	.	CP009273	3123728	3123729
UN	584	.	CP009273	3123732	3124486
UN	585	.	CP009273	3179699	3180545
UN	586	.	CP009273	3359129	3359889
UN	587	.	CP009273	3417245	3417764
UN	588	.	CP009273	3417766	3417766
UN	589	.	CP009273	3418222	3418222
UN	590	.	CP009273	3418224	3418225
UN	591	.	CP009273	3418228	3418228
UN	592	.	CP009273	3418230	3418231
UN	593	.	CP009273	3418233	3419975
UN	594	.	CP009273	3420401	3421706
UN	595	.	CP009273	3463747	3463747
UN	596	.	CP009273	3463750	3463751
UN	597	.	CP009273	3463755	3463755
UN	598	.	CP009273	3463759	3463759
UN	599	.	CP009273	3463761	3463857
UN	600	.	CP009273	3577012	3577312
UN	601	.	CP009273	3612843	3612845
UN	602	.	CP009273	3612859	3614217
UN	603	.	CP009273	3614682	3615436
UN	604	.	CP009273	3645608	3646375
UN	605	.	CP009273	3646377	3646378
UN	606	.	CP009273	3646380	3646382
UN	607	.	CP009273	3659965	3660057
UN	608	.	CP009273	3755831	3757208
UN	609	.	CP009273	3757673	3758428
UN	610	.	CP009273	3935620	3936523
UN	611	.	CP009273	3937649	3938697
UN	612	.	CP009273	4028755	4028890
UN	613	.	CP009273	4029332	4030239
UN	614	.	CP009273	4030241	4030246
UN	615	.	CP009273	4031426	4031821
UN	616	.	CP009273	4031833	4031833
UN	617	.	CP009273	4032314	4032510
UN	618	.	CP009273	4032988	4033746
UN	619	.	CP009273	4156469	4157926
UN	620	.	CP009273	4158726	4161366
UN	621	.	CP009273	4166703	4166829
UN	622	.	CP009273	4198257	4199465
UN	623	.	CP009273	4200170	4202825
UN	624	.	CP009273	4488230	4489097
UN	625	.	CP009273	4497487	4498263
