# Supplementary material for: Mutators can drive the evolution of multi-resistance to antibiotics
Source: PLoS Genet. 2023 Jun 13;19(6):e1010791. doi: 10.1371/journal.pgen.1010791 (PMC10292718; doi:10.1371/journal.pgen.1010791)
Supplement: S2 File — (ZIP) [file pgen.1010791.s005.zip › 058834_lowG9190K5.gd]

#=GENOME_DIFF	1.0
#=CREATED	17:08:52 06 May 2022
#=PROGRAM	breseq 0.36.1 
#=COMMAND	/mnt/fls01-home01/mqbssdgg/breseq-0.36.1-Linux-x86_64/bin/breseq -r BW25113-fixed.gb -o 058834_lowG9190K5 058834_lowG9190K5_1_trimmed.fastq.gz 058834_lowG9190K5_2_trimmed.fastq.gz 058834_lowG9190K5_U1_trimmed.fastq.gz 058834_lowG9190K5_U2_trimmed.fastq.gz
#=REFSEQ	BW25113-fixed.gb
#=READSEQ	058834_lowG9190K5_1_trimmed.fastq.gz
#=READSEQ	058834_lowG9190K5_2_trimmed.fastq.gz
#=READSEQ	058834_lowG9190K5_U1_trimmed.fastq.gz
#=READSEQ	058834_lowG9190K5_U2_trimmed.fastq.gz
#=CONVERTED-BASES	193569335
#=CONVERTED-READS	815693
#=INPUT-BASES	193624733
#=INPUT-READS	816043
#=MAPPED-BASES	191909537
#=MAPPED-READS	803739
SNP	1	45	CP009273	19617	C
SNP	2	46	CP009273	69081	T
SNP	3	47	CP009273	107258	G
SNP	4	48	CP009273	244229	T
DEL	5	49,50	CP009273	362085	2	repeat_length=2	repeat_new_copies=5	repeat_ref_copies=6	repeat_seq=GC
INS	6	51	CP009273	365821	G	repeat_length=1	repeat_new_copies=7	repeat_ref_copies=6	repeat_seq=G
SNP	7	52	CP009273	374745	G
SNP	8	53	CP009273	671635	G
SNP	9	54	CP009273	698892	T
SNP	10	55	CP009273	818157	T
SNP	11	56	CP009273	893907	G
SNP	12	57	CP009273	1011891	A
SNP	13	59	CP009273	1101556	G
DEL	14	60	CP009273	1107128	1
SNP	15	61	CP009273	1217166	C
SNP	16	63	CP009273	1264993	G
SNP	17	76	CP009273	1581746	C
SNP	18	77	CP009273	1613584	A
SNP	19	78	CP009273	1616424	T
SNP	20	79	CP009273	1697966	C
SNP	21	80	CP009273	1818207	C
SNP	22	81	CP009273	1873371	C
SNP	23	82	CP009273	1976896	A
SNP	24	83	CP009273	1985889	A
INS	25	84	CP009273	2012406	C	repeat_length=1	repeat_new_copies=6	repeat_ref_copies=5	repeat_seq=C
SNP	26	85	CP009273	2113423	C
SNP	27	86	CP009273	2175089	T
SNP	28	87	CP009273	2332685	C
SNP	29	88	CP009273	2409960	A
SNP	30	90	CP009273	2574855	C
SNP	31	91	CP009273	2590129	A
SNP	32	93	CP009273	2950113	T
SNP	33	94	CP009273	3188102	A
SNP	34	96	CP009273	3307546	A
SNP	35	97	CP009273	3376857	A
INS	36	98	CP009273	3485386	T	repeat_length=1	repeat_new_copies=7	repeat_ref_copies=6	repeat_seq=T
SNP	37	99	CP009273	3488208	A
SNP	38	100	CP009273	3530276	A
SNP	39	101	CP009273	3872032	C
DEL	40	102	CP009273	3925013	1	repeat_length=1	repeat_new_copies=4	repeat_ref_copies=5	repeat_seq=T
SNP	41	103	CP009273	4172704	C
SNP	42	104	CP009273	4286190	T
SNP	43	105	CP009273	4322276	T
DEL	44	106	CP009273	4596147	1	repeat_length=1	repeat_new_copies=7	repeat_ref_copies=8	repeat_seq=G
RA	45	.	CP009273	19617	0	T	C	bias_e_value=4631470	bias_p_value=1	consensus_score=179.3	fisher_strand_p_value=1	frequency=1	ks_quality_p_value=1	major_base=C	major_cov=23/30	major_frequency=9.815e-01	minor_base=A	minor_cov=0/1	new_cov=23/30	polymorphism_frequency=9.815e-01	polymorphism_score=NA	prediction=consensus	ref_cov=0/0	total_cov=23/31
RA	46	.	CP009273	69081	0	C	T	consensus_score=104.0	frequency=1	major_base=T	major_cov=17/12	major_frequency=1.000e+00	minor_base=N	minor_cov=0/0	new_cov=17/12	polymorphism_frequency=1.000e+00	polymorphism_score=NA	prediction=consensus	ref_cov=0/0	total_cov=17/12
RA	47	.	CP009273	107258	0	A	G	consensus_score=73.1	frequency=1	major_base=G	major_cov=8/16	major_frequency=1.000e+00	minor_base=N	minor_cov=0/0	new_cov=8/16	polymorphism_frequency=1.000e+00	polymorphism_score=NA	prediction=consensus	ref_cov=0/0	total_cov=8/16
RA	48	.	CP009273	244229	0	C	T	consensus_score=212.2	frequency=1	major_base=T	major_cov=24/32	major_frequency=1.000e+00	minor_base=N	minor_cov=0/0	new_cov=24/32	polymorphism_frequency=1.000e+00	polymorphism_score=NA	prediction=consensus	ref_cov=0/0	total_cov=24/32
RA	49	.	CP009273	362075	0	G	.	bias_e_value=1110400	bias_p_value=0.239751	consensus_score=148.9	fisher_strand_p_value=0.0641711	frequency=1	ks_quality_p_value=0.99633	major_base=.	major_cov=25/7	major_frequency=9.412e-01	minor_base=G	minor_cov=0/2	new_cov=25/7	polymorphism_frequency=9.412e-01	polymorphism_score=3.3	prediction=consensus	ref_cov=0/2	total_cov=25/9
RA	50	.	CP009273	362076	0	C	.	bias_e_value=1113400	bias_p_value=0.240398	consensus_score=144.6	fisher_strand_p_value=0.0641711	frequency=1	ks_quality_p_value=1	major_base=.	major_cov=25/7	major_frequency=9.412e-01	minor_base=T	minor_cov=0/2	new_cov=25/7	polymorphism_frequency=9.412e-01	polymorphism_score=2.0	prediction=consensus	ref_cov=0/0	total_cov=25/9
RA	51	.	CP009273	365821	1	.	G	bias_e_value=3352680	bias_p_value=0.723891	consensus_score=92.8	fisher_strand_p_value=0.357143	frequency=1	ks_quality_p_value=0.997358	major_base=G	major_cov=18/9	major_frequency=9.643e-01	minor_base=.	minor_cov=0/1	new_cov=18/9	polymorphism_frequency=9.643e-01	polymorphism_score=-1.8	prediction=consensus	ref_cov=0/1	total_cov=18/10
RA	52	.	CP009273	374745	0	A	G	consensus_score=142.1	frequency=1	major_base=G	major_cov=25/16	major_frequency=1.000e+00	minor_base=N	minor_cov=0/0	new_cov=25/16	polymorphism_frequency=1.000e+00	polymorphism_score=NA	prediction=consensus	ref_cov=0/0	total_cov=25/16
RA	53	.	CP009273	671635	0	A	G	consensus_score=128.8	frequency=1	major_base=G	major_cov=16/21	major_frequency=1.000e+00	minor_base=N	minor_cov=0/0	new_cov=16/21	polymorphism_frequency=1.000e+00	polymorphism_score=NA	prediction=consensus	ref_cov=0/0	total_cov=16/21
RA	54	.	CP009273	698892	0	C	T	consensus_score=167.4	frequency=1	major_base=T	major_cov=29/18	major_frequency=1.000e+00	minor_base=N	minor_cov=0/0	new_cov=29/18	polymorphism_frequency=1.000e+00	polymorphism_score=NA	prediction=consensus	ref_cov=0/0	total_cov=29/18
RA	55	.	CP009273	818157	0	C	T	consensus_score=64.7	frequency=1	major_base=T	major_cov=5/12	major_frequency=1.000e+00	minor_base=N	minor_cov=0/0	new_cov=5/12	polymorphism_frequency=1.000e+00	polymorphism_score=NA	prediction=consensus	ref_cov=0/0	total_cov=5/12
RA	56	.	CP009273	893907	0	A	G	bias_e_value=4631470	bias_p_value=1	consensus_score=153.1	fisher_strand_p_value=1	frequency=1	ks_quality_p_value=1	major_base=G	major_cov=22/24	major_frequency=9.787e-01	minor_base=T	minor_cov=0/1	new_cov=22/24	polymorphism_frequency=9.787e-01	polymorphism_score=NA	prediction=consensus	ref_cov=0/0	total_cov=22/25
RA	57	.	CP009273	1011891	0	G	A	consensus_score=105.0	frequency=1	major_base=A	major_cov=12/18	major_frequency=1.000e+00	minor_base=N	minor_cov=0/0	new_cov=12/18	polymorphism_frequency=1.000e+00	polymorphism_score=NA	prediction=consensus	ref_cov=0/0	total_cov=12/18
RA	58	.	CP009273	1092574	0	C	A	bias_e_value=3382200	bias_p_value=0.730266	consensus_reject=FREQUENCY_CUTOFF	consensus_score=34.9	fisher_strand_p_value=0.438523	frequency=2.647e-01	ks_quality_p_value=0.826473	major_base=C	major_cov=10/15	major_frequency=7.353e-01	minor_base=A	minor_cov=2/7	new_cov=2/7	polymorphism_frequency=2.647e-01	polymorphism_score=19.7	prediction=polymorphism	ref_cov=10/15	total_cov=12/22
RA	59	.	CP009273	1101556	0	A	G	consensus_score=127.2	frequency=1	major_base=G	major_cov=22/15	major_frequency=1.000e+00	minor_base=N	minor_cov=0/0	new_cov=22/15	polymorphism_frequency=1.000e+00	polymorphism_score=NA	prediction=consensus	ref_cov=0/0	total_cov=22/15
RA	60	.	CP009273	1107128	0	A	.	bias_e_value=2081050	bias_p_value=0.449329	consensus_score=207.8	fisher_strand_p_value=0.158187	frequency=1	ks_quality_p_value=0.998111	major_base=.	major_cov=28/17	major_frequency=9.574e-01	minor_base=A	minor_cov=0/2	new_cov=28/17	polymorphism_frequency=9.574e-01	polymorphism_score=2.8	prediction=consensus	ref_cov=0/2	total_cov=28/19
RA	61	.	CP009273	1217166	0	T	C	consensus_score=134.0	frequency=1	major_base=C	major_cov=19/20	major_frequency=1.000e+00	minor_base=N	minor_cov=0/0	new_cov=19/20	polymorphism_frequency=1.000e+00	polymorphism_score=NA	prediction=consensus	ref_cov=0/0	total_cov=19/20
RA	62	.	CP009273	1264907	0	G	T	bias_e_value=1406000	bias_p_value=0.303576	consensus_reject=FREQUENCY_CUTOFF	consensus_score=63.3	fisher_strand_p_value=0.116299	frequency=2.286e-01	ks_quality_p_value=0.762693	major_base=G	major_cov=8/19	major_frequency=7.714e-01	minor_base=T	minor_cov=5/3	new_cov=5/3	polymorphism_frequency=2.286e-01	polymorphism_score=20.9	prediction=polymorphism	ref_cov=8/19	total_cov=13/22
RA	63	.	CP009273	1264993	0	A	G	bias_e_value=4631470	bias_p_value=1	consensus_score=70.0	fisher_strand_p_value=1	frequency=1	ks_quality_p_value=1	major_base=G	major_cov=12/11	major_frequency=9.583e-01	minor_base=T	minor_cov=0/1	new_cov=12/11	polymorphism_frequency=9.583e-01	polymorphism_score=NA	prediction=consensus	ref_cov=0/0	total_cov=12/12
RA	64	.	CP009273	1265875	0	T	C	bias_e_value=4631180	bias_p_value=0.999937	consensus_reject=FREQUENCY_CUTOFF	consensus_score=38.9	fisher_strand_p_value=1	frequency=4.103e-01	ks_quality_p_value=0.988776	major_base=T	major_cov=14/9	major_frequency=5.897e-01	minor_base=C	minor_cov=10/6	new_cov=10/6	polymorphism_frequency=4.103e-01	polymorphism_score=51.5	prediction=polymorphism	ref_cov=14/9	total_cov=26/15
RA	65	.	CP009273	1265976	0	G	T	bias_e_value=2134200	bias_p_value=0.460804	consensus_reject=FREQUENCY_CUTOFF	consensus_score=129.1	fisher_strand_p_value=0.164172	frequency=2.394e-01	ks_quality_p_value=1	major_base=G	major_cov=31/23	major_frequency=7.606e-01	minor_base=T	minor_cov=6/11	new_cov=6/11	polymorphism_frequency=2.394e-01	polymorphism_score=34.3	prediction=polymorphism	ref_cov=31/23	total_cov=37/34
RA	66	.	CP009273	1266001	0	G	T	bias_e_value=566580	bias_p_value=0.122333	consensus_reject=FREQUENCY_CUTOFF	consensus_score=134.4	fisher_strand_p_value=0.0263958	frequency=2.619e-01	ks_quality_p_value=1	major_base=G	major_cov=40/22	major_frequency=7.381e-01	minor_base=T	minor_cov=8/14	new_cov=8/14	polymorphism_frequency=2.619e-01	polymorphism_score=45.4	prediction=polymorphism	ref_cov=40/22	total_cov=48/36
RA	67	.	CP009273	1460458	0	T	C	bias_e_value=4502230	bias_p_value=0.972095	consensus_reject=FREQUENCY_CUTOFF	consensus_score=49.8	fisher_strand_p_value=1	frequency=2.857e-01	ks_quality_p_value=0.773258	major_base=T	major_cov=6/14	major_frequency=7.143e-01	minor_base=C	minor_cov=3/5	new_cov=3/5	polymorphism_frequency=2.857e-01	polymorphism_score=21.5	prediction=polymorphism	ref_cov=6/14	total_cov=11/20
RA	68	.	CP009273	1460467	0	G	A	bias_e_value=4629610	bias_p_value=0.9996	consensus_reject=FREQUENCY_CUTOFF	consensus_score=46.9	fisher_strand_p_value=1	frequency=2.857e-01	ks_quality_p_value=0.971833	major_base=G	major_cov=7/13	major_frequency=7.143e-01	minor_base=A	minor_cov=3/5	new_cov=3/5	polymorphism_frequency=2.857e-01	polymorphism_score=19.7	prediction=polymorphism	ref_cov=7/13	total_cov=11/19
RA	69	.	CP009273	1460515	0	G	C	bias_e_value=2108310	bias_p_value=0.455214	consensus_reject=FREQUENCY_CUTOFF	consensus_score=36.4	fisher_strand_p_value=0.161094	frequency=3.000e-01	ks_quality_p_value=1	major_base=G	major_cov=4/10	major_frequency=7.000e-01	minor_base=C	minor_cov=4/2	new_cov=4/2	polymorphism_frequency=3.000e-01	polymorphism_score=13.0	prediction=polymorphism	ref_cov=4/10	total_cov=8/12
RA	70	.	CP009273	1461046	0	C	T	bias_e_value=4630300	bias_p_value=0.999747	consensus_reject=FREQUENCY_CUTOFF	consensus_score=57.2	fisher_strand_p_value=1	frequency=3.171e-01	ks_quality_p_value=0.977606	major_base=C	major_cov=20/8	major_frequency=6.829e-01	minor_base=T	minor_cov=10/3	new_cov=10/3	polymorphism_frequency=3.171e-01	polymorphism_score=39.9	prediction=polymorphism	ref_cov=20/8	total_cov=31/11
RA	71	.	CP009273	1461055	0	A	G	bias_e_value=4631470	bias_p_value=1	consensus_reject=FREQUENCY_CUTOFF	consensus_score=61.4	fisher_strand_p_value=1	frequency=3.256e-01	ks_quality_p_value=1	major_base=A	major_cov=21/8	major_frequency=6.744e-01	minor_base=G	minor_cov=11/3	new_cov=11/3	polymorphism_frequency=3.256e-01	polymorphism_score=40.1	prediction=polymorphism	ref_cov=21/8	total_cov=32/11
RA	72	.	CP009273	1461103	0	C	G	bias_e_value=4631470	bias_p_value=1	consensus_reject=FREQUENCY_CUTOFF	consensus_score=109.6	fisher_strand_p_value=1	frequency=3.051e-01	ks_quality_p_value=1	major_base=C	major_cov=26/15	major_frequency=6.949e-01	minor_base=G	minor_cov=12/6	new_cov=12/6	polymorphism_frequency=3.051e-01	polymorphism_score=53.0	prediction=polymorphism	ref_cov=26/15	total_cov=38/21
RA	73	.	CP009273	1461115	0	T	C	bias_e_value=4631470	bias_p_value=1	consensus_reject=FREQUENCY_CUTOFF	consensus_score=98.9	fisher_strand_p_value=1	frequency=3.091e-01	ks_quality_p_value=1	major_base=T	major_cov=23/15	major_frequency=6.909e-01	minor_base=C	minor_cov=11/6	new_cov=11/6	polymorphism_frequency=3.091e-01	polymorphism_score=44.4	prediction=polymorphism	ref_cov=23/15	total_cov=40/22
RA	74	.	CP009273	1461121	0	C	T	bias_e_value=4631470	bias_p_value=1	consensus_reject=FREQUENCY_CUTOFF	consensus_score=130.0	fisher_strand_p_value=1	frequency=2.258e-01	ks_quality_p_value=1	major_base=C	major_cov=30/18	major_frequency=7.742e-01	minor_base=T	minor_cov=9/5	new_cov=9/5	polymorphism_frequency=2.258e-01	polymorphism_score=33.9	prediction=polymorphism	ref_cov=30/18	total_cov=41/23
RA	75	.	CP009273	1461125	0	C	A	bias_e_value=4043350	bias_p_value=0.873017	consensus_reject=FREQUENCY_CUTOFF	consensus_score=109.4	fisher_strand_p_value=0.540449	frequency=2.381e-01	ks_quality_p_value=1	major_base=C	major_cov=29/19	major_frequency=7.619e-01	minor_base=A	minor_cov=11/4	new_cov=11/4	polymorphism_frequency=2.381e-01	polymorphism_score=25.1	prediction=polymorphism	ref_cov=29/19	total_cov=40/23
RA	76	.	CP009273	1581746	0	T	C	consensus_score=235.5	frequency=1	major_base=C	major_cov=28/37	major_frequency=1.000e+00	minor_base=N	minor_cov=0/0	new_cov=28/37	polymorphism_frequency=1.000e+00	polymorphism_score=NA	prediction=consensus	ref_cov=0/0	total_cov=28/37
RA	77	.	CP009273	1613584	0	G	A	consensus_score=156.5	frequency=1	major_base=A	major_cov=24/22	major_frequency=1.000e+00	minor_base=N	minor_cov=0/0	new_cov=24/22	polymorphism_frequency=1.000e+00	polymorphism_score=NA	prediction=consensus	ref_cov=0/0	total_cov=24/22
RA	78	.	CP009273	1616424	0	C	T	consensus_score=207.0	frequency=1	major_base=T	major_cov=27/27	major_frequency=1.000e+00	minor_base=N	minor_cov=0/0	new_cov=27/27	polymorphism_frequency=1.000e+00	polymorphism_score=NA	prediction=consensus	ref_cov=0/0	total_cov=27/27
RA	79	.	CP009273	1697966	0	T	C	consensus_score=164.7	frequency=1	major_base=C	major_cov=29/20	major_frequency=1.000e+00	minor_base=N	minor_cov=0/0	new_cov=29/20	polymorphism_frequency=1.000e+00	polymorphism_score=NA	prediction=consensus	ref_cov=0/0	total_cov=29/20
RA	80	.	CP009273	1818207	0	T	C	consensus_score=120.0	frequency=1	major_base=C	major_cov=15/20	major_frequency=1.000e+00	minor_base=N	minor_cov=0/0	new_cov=15/20	polymorphism_frequency=1.000e+00	polymorphism_score=NA	prediction=consensus	ref_cov=0/0	total_cov=15/20
RA	81	.	CP009273	1873371	0	T	C	consensus_score=85.4	frequency=1	major_base=C	major_cov=14/12	major_frequency=1.000e+00	minor_base=N	minor_cov=0/0	new_cov=14/12	polymorphism_frequency=1.000e+00	polymorphism_score=NA	prediction=consensus	ref_cov=0/0	total_cov=14/12
RA	82	.	CP009273	1976896	0	G	A	consensus_score=61.6	frequency=1	major_base=A	major_cov=7/12	major_frequency=1.000e+00	minor_base=N	minor_cov=0/0	new_cov=7/12	polymorphism_frequency=1.000e+00	polymorphism_score=NA	prediction=consensus	ref_cov=0/0	total_cov=7/12
RA	83	.	CP009273	1985889	0	G	A	consensus_score=156.7	frequency=1	major_base=A	major_cov=20/22	major_frequency=1.000e+00	minor_base=N	minor_cov=0/0	new_cov=20/22	polymorphism_frequency=1.000e+00	polymorphism_score=NA	prediction=consensus	ref_cov=0/0	total_cov=20/22
RA	84	.	CP009273	2012406	1	.	C	bias_e_value=4629730	bias_p_value=0.999624	consensus_score=143.9	fisher_strand_p_value=1	frequency=1	ks_quality_p_value=0.972694	major_base=C	major_cov=14/28	major_frequency=9.767e-01	minor_base=.	minor_cov=0/1	new_cov=14/28	polymorphism_frequency=9.767e-01	polymorphism_score=-2.3	prediction=consensus	ref_cov=0/1	total_cov=14/29
RA	85	.	CP009273	2113423	0	T	C	consensus_score=133.3	frequency=1	major_base=C	major_cov=19/19	major_frequency=1.000e+00	minor_base=N	minor_cov=0/0	new_cov=19/19	polymorphism_frequency=1.000e+00	polymorphism_score=NA	prediction=consensus	ref_cov=0/0	total_cov=19/19
RA	86	.	CP009273	2175089	0	C	T	consensus_score=112.6	frequency=1	major_base=T	major_cov=20/11	major_frequency=1.000e+00	minor_base=N	minor_cov=0/0	new_cov=20/11	polymorphism_frequency=1.000e+00	polymorphism_score=NA	prediction=consensus	ref_cov=0/0	total_cov=20/11
RA	87	.	CP009273	2332685	0	T	C	consensus_score=178.1	frequency=1	major_base=C	major_cov=22/31	major_frequency=1.000e+00	minor_base=N	minor_cov=0/0	new_cov=22/31	polymorphism_frequency=1.000e+00	polymorphism_score=NA	prediction=consensus	ref_cov=0/0	total_cov=22/31
RA	88	.	CP009273	2409960	0	G	A	consensus_score=90.0	frequency=1	major_base=A	major_cov=10/15	major_frequency=1.000e+00	minor_base=N	minor_cov=0/0	new_cov=10/15	polymorphism_frequency=1.000e+00	polymorphism_score=NA	prediction=consensus	ref_cov=0/0	total_cov=10/15
RA	89	.	CP009273	2419731	0	G	A	bias_e_value=4303920	bias_p_value=0.929278	consensus_reject=FREQUENCY_CUTOFF	consensus_score=60.0	fisher_strand_p_value=0.648309	frequency=2.222e-01	ks_quality_p_value=1	major_base=G	major_cov=11/10	major_frequency=7.778e-01	minor_base=A	minor_cov=2/4	new_cov=2/4	polymorphism_frequency=2.222e-01	polymorphism_score=12.9	prediction=polymorphism	ref_cov=11/10	total_cov=14/14
RA	90	.	CP009273	2574855	0	T	C	consensus_score=115.7	frequency=1	major_base=C	major_cov=23/11	major_frequency=1.000e+00	minor_base=N	minor_cov=0/0	new_cov=23/11	polymorphism_frequency=1.000e+00	polymorphism_score=NA	prediction=consensus	ref_cov=0/0	total_cov=23/11
RA	91	.	CP009273	2590129	0	G	A	consensus_score=138.1	frequency=1	major_base=A	major_cov=23/15	major_frequency=1.000e+00	minor_base=N	minor_cov=0/0	new_cov=23/15	polymorphism_frequency=1.000e+00	polymorphism_score=NA	prediction=consensus	ref_cov=0/0	total_cov=23/15
RA	92	.	CP009273	2811236	0	C	T	bias_e_value=4631070	bias_p_value=0.999913	consensus_reject=FREQUENCY_CUTOFF	consensus_score=92.9	fisher_strand_p_value=1	frequency=2.051e-01	ks_quality_p_value=0.986853	major_base=C	major_cov=7/24	major_frequency=7.949e-01	minor_base=T	minor_cov=2/6	new_cov=2/6	polymorphism_frequency=2.051e-01	polymorphism_score=21.0	prediction=polymorphism	ref_cov=7/24	total_cov=9/30
RA	93	.	CP009273	2950113	0	C	T	consensus_score=129.8	frequency=1	major_base=T	major_cov=20/15	major_frequency=1.000e+00	minor_base=N	minor_cov=0/0	new_cov=20/15	polymorphism_frequency=1.000e+00	polymorphism_score=NA	prediction=consensus	ref_cov=0/0	total_cov=20/15
RA	94	.	CP009273	3188102	0	G	A	bias_e_value=3586130	bias_p_value=0.774297	consensus_score=64.5	fisher_strand_p_value=0.436759	frequency=1	ks_quality_p_value=0.935507	major_base=A	major_cov=2/18	major_frequency=8.333e-01	minor_base=G	minor_cov=1/3	new_cov=2/18	polymorphism_frequency=8.333e-01	polymorphism_score=7.3	prediction=consensus	ref_cov=1/3	total_cov=3/21
RA	95	.	CP009273	3234852	0	G	A	bias_e_value=4630450	bias_p_value=0.999779	consensus_reject=FREQUENCY_CUTOFF	consensus_score=57.6	fisher_strand_p_value=1	frequency=2.222e-01	ks_quality_p_value=0.979058	major_base=G	major_cov=9/12	major_frequency=7.778e-01	minor_base=A	minor_cov=2/4	new_cov=2/4	polymorphism_frequency=2.222e-01	polymorphism_score=15.0	prediction=polymorphism	ref_cov=9/12	total_cov=11/16
RA	96	.	CP009273	3307546	0	G	A	consensus_score=134.6	frequency=1	major_base=A	major_cov=9/28	major_frequency=1.000e+00	minor_base=N	minor_cov=0/0	new_cov=9/28	polymorphism_frequency=1.000e+00	polymorphism_score=NA	prediction=consensus	ref_cov=0/0	total_cov=9/28
RA	97	.	CP009273	3376857	0	G	A	consensus_score=148.6	frequency=1	major_base=A	major_cov=24/16	major_frequency=1.000e+00	minor_base=N	minor_cov=0/0	new_cov=24/16	polymorphism_frequency=1.000e+00	polymorphism_score=NA	prediction=consensus	ref_cov=0/0	total_cov=24/16
RA	98	.	CP009273	3485386	1	.	T	bias_e_value=3690900	bias_p_value=0.796917	consensus_score=151.0	fisher_strand_p_value=0.434783	frequency=1	ks_quality_p_value=1	major_base=T	major_cov=26/19	major_frequency=9.783e-01	minor_base=A	minor_cov=0/1	new_cov=26/19	polymorphism_frequency=9.783e-01	polymorphism_score=NA	prediction=consensus	ref_cov=1/0	total_cov=27/20
RA	99	.	CP009273	3488208	0	G	A	consensus_score=131.5	frequency=1	major_base=A	major_cov=19/16	major_frequency=1.000e+00	minor_base=N	minor_cov=0/0	new_cov=19/16	polymorphism_frequency=1.000e+00	polymorphism_score=NA	prediction=consensus	ref_cov=0/0	total_cov=19/16
RA	100	.	CP009273	3530276	0	G	A	consensus_score=135.6	frequency=1	major_base=A	major_cov=17/19	major_frequency=1.000e+00	minor_base=N	minor_cov=0/0	new_cov=17/19	polymorphism_frequency=1.000e+00	polymorphism_score=NA	prediction=consensus	ref_cov=0/0	total_cov=17/19
RA	101	.	CP009273	3872032	0	T	C	consensus_score=100.5	frequency=1	major_base=C	major_cov=17/13	major_frequency=1.000e+00	minor_base=N	minor_cov=0/0	new_cov=17/13	polymorphism_frequency=1.000e+00	polymorphism_score=NA	prediction=consensus	ref_cov=0/0	total_cov=17/13
RA	102	.	CP009273	3925013	0	T	.	bias_e_value=3908650	bias_p_value=0.843934	consensus_score=137.3	fisher_strand_p_value=0.496212	frequency=1	ks_quality_p_value=1	major_base=.	major_cov=14/17	major_frequency=9.394e-01	minor_base=T	minor_cov=0/2	new_cov=14/17	polymorphism_frequency=9.394e-01	polymorphism_score=2.4	prediction=consensus	ref_cov=0/2	total_cov=14/19
RA	103	.	CP009273	4172704	0	T	C	consensus_score=192.7	frequency=1	major_base=C	major_cov=34/22	major_frequency=1.000e+00	minor_base=N	minor_cov=0/0	new_cov=34/22	polymorphism_frequency=1.000e+00	polymorphism_score=NA	prediction=consensus	ref_cov=0/0	total_cov=34/22
RA	104	.	CP009273	4286190	0	C	T	bias_e_value=4631470	bias_p_value=1	consensus_score=79.0	fisher_strand_p_value=1	frequency=1	ks_quality_p_value=1	major_base=T	major_cov=14/12	major_frequency=9.630e-01	minor_base=A	minor_cov=1/0	new_cov=14/12	polymorphism_frequency=9.630e-01	polymorphism_score=-7.1	prediction=consensus	ref_cov=0/1	total_cov=15/13
RA	105	.	CP009273	4322276	0	C	T	consensus_score=90.2	frequency=1	major_base=T	major_cov=21/5	major_frequency=1.000e+00	minor_base=N	minor_cov=0/0	new_cov=21/5	polymorphism_frequency=1.000e+00	polymorphism_score=NA	prediction=consensus	ref_cov=0/0	total_cov=21/5
RA	106	.	CP009273	4596147	0	G	.	bias_e_value=1574090	bias_p_value=0.339868	consensus_score=115.4	fisher_strand_p_value=0.112931	frequency=1	ks_quality_p_value=0.922787	major_base=.	major_cov=14/14	major_frequency=8.750e-01	minor_base=G	minor_cov=0/4	new_cov=14/14	polymorphism_frequency=8.750e-01	polymorphism_score=14.0	prediction=consensus	ref_cov=0/4	total_cov=14/18
MC	107	.	CP009273	2850446	2853039	0	0	left_inside_cov=7	left_outside_cov=8	right_inside_cov=7	right_outside_cov=9
JC	108	.	CP009273	1	1	CP009273	4631469	-1	0	alignment_overlap=0	circular_chromosome=1	coverage_minus=37	coverage_plus=8	flanking_left=251	flanking_right=251	frequency=1	junction_possible_overlap_registers=236	key=CP009273__1__1__CP009273__4631469__-1__0____251__251__0__0	max_left=245	max_left_minus=245	max_left_plus=188	max_min_left=106	max_min_left_minus=106	max_min_left_plus=99	max_min_right=118	max_min_right_minus=118	max_min_right_plus=116	max_pos_hash_score=472	max_right=236	max_right_minus=213	max_right_plus=236	neg_log10_pos_hash_p_value=0.2	new_junction_coverage=1.09	new_junction_read_count=45	polymorphism_frequency=1.000e+00	pos_hash_score=34	prediction=consensus	side_1_annotate_key=gene	side_1_continuation=0	side_1_coverage=0.00	side_1_overlap=0	side_1_possible_overlap_registers=236	side_1_read_count=0	side_1_redundant=0	side_2_annotate_key=gene	side_2_continuation=0	side_2_coverage=0.00	side_2_overlap=0	side_2_possible_overlap_registers=236	side_2_read_count=0	side_2_redundant=0	total_non_overlap_reads=45
JC	109	.	CP009273	22099	-1	CP009273	22835	1	0	alignment_overlap=9	coverage_minus=2	coverage_plus=1	flanking_left=251	flanking_right=251	frequency=8.917e-02	junction_possible_overlap_registers=227	key=CP009273__22099__-1__CP009273__22826__1__9____251__251__0__0	max_left=74	max_left_minus=74	max_left_plus=73	max_min_left=0	max_min_left_minus=0	max_min_left_plus=0	max_min_right=54	max_min_right_minus=28	max_min_right_plus=54	max_pos_hash_score=454	max_right=54	max_right_minus=28	max_right_plus=54	neg_log10_pos_hash_p_value=4.1	new_junction_coverage=0.08	new_junction_read_count=3	polymorphism_frequency=8.917e-02	pos_hash_score=3	prediction=polymorphism	reject=COVERAGE_EVENNESS_SKEW,FREQUENCY_CUTOFF	side_1_annotate_key=gene	side_1_continuation=0	side_1_coverage=1.09	side_1_overlap=9	side_1_possible_overlap_registers=236	side_1_read_count=45	side_1_redundant=0	side_2_annotate_key=gene	side_2_continuation=0	side_2_coverage=0.45	side_2_overlap=0	side_2_possible_overlap_registers=227	side_2_read_count=18	side_2_redundant=0	total_non_overlap_reads=3
JC	110	.	CP009273	30865	-1	CP009273	32156	1	0	alignment_overlap=9	coverage_minus=2	coverage_plus=3	flanking_left=251	flanking_right=251	frequency=1.799e-01	junction_possible_overlap_registers=227	key=CP009273__30865__-1__CP009273__32147__1__9____251__251__0__0	max_left=232	max_left_minus=25	max_left_plus=232	max_min_left=25	max_min_left_minus=25	max_min_left_plus=25	max_min_right=10	max_min_right_minus=0	max_min_right_plus=10	max_pos_hash_score=454	max_right=69	max_right_minus=63	max_right_plus=69	neg_log10_pos_hash_p_value=3.7	new_junction_coverage=0.15	new_junction_read_count=6	polymorphism_frequency=1.799e-01	pos_hash_score=4	prediction=polymorphism	reject=COVERAGE_EVENNESS_SKEW,FREQUENCY_CUTOFF	side_1_annotate_key=gene	side_1_continuation=0	side_1_coverage=0.82	side_1_overlap=9	side_1_possible_overlap_registers=236	side_1_read_count=34	side_1_redundant=0	side_2_annotate_key=gene	side_2_continuation=0	side_2_coverage=0.55	side_2_overlap=0	side_2_possible_overlap_registers=227	side_2_read_count=22	side_2_redundant=0	total_non_overlap_reads=5
JC	111	.	CP009273	115506	-1	CP009273	116283	1	0	alignment_overlap=11	coverage_minus=3	coverage_plus=2	flanking_left=251	flanking_right=251	frequency=9.487e-02	junction_possible_overlap_registers=225	key=CP009273__115506__-1__CP009273__116272__1__11____251__251__0__0	max_left=126	max_left_minus=126	max_left_plus=126	max_min_left=60	max_min_left_minus=60	max_min_left_plus=41	max_min_right=66	max_min_right_minus=66	max_min_right_plus=4	max_pos_hash_score=450	max_right=112	max_right_minus=112	max_right_plus=112	neg_log10_pos_hash_p_value=3.3	new_junction_coverage=0.15	new_junction_read_count=6	polymorphism_frequency=9.487e-02	pos_hash_score=5	prediction=polymorphism	reject=COVERAGE_EVENNESS_SKEW,FREQUENCY_CUTOFF	side_1_annotate_key=gene	side_1_continuation=0	side_1_coverage=1.31	side_1_overlap=11	side_1_possible_overlap_registers=236	side_1_read_count=54	side_1_redundant=0	side_2_annotate_key=gene	side_2_continuation=0	side_2_coverage=1.60	side_2_overlap=0	side_2_possible_overlap_registers=225	side_2_read_count=63	side_2_redundant=0	total_non_overlap_reads=5
JC	112	.	CP009273	142941	-1	CP009273	144183	1	0	alignment_overlap=3	coverage_minus=2	coverage_plus=2	flanking_left=251	flanking_right=251	frequency=8.464e-02	junction_possible_overlap_registers=233	key=CP009273__142941__-1__CP009273__144180__1__3____251__251__0__0	max_left=60	max_left_minus=60	max_left_plus=60	max_min_left=60	max_min_left_minus=60	max_min_left_plus=60	max_min_right=0	max_min_right_minus=0	max_min_right_plus=0	max_pos_hash_score=466	max_right=192	max_right_minus=192	max_right_plus=192	neg_log10_pos_hash_p_value=3.7	new_junction_coverage=0.10	new_junction_read_count=4	polymorphism_frequency=8.464e-02	pos_hash_score=4	prediction=polymorphism	reject=COVERAGE_EVENNESS_SKEW,FREQUENCY_CUTOFF	side_1_annotate_key=gene	side_1_continuation=0	side_1_coverage=0.92	side_1_overlap=3	side_1_possible_overlap_registers=236	side_1_read_count=38	side_1_redundant=0	side_2_annotate_key=gene	side_2_continuation=0	side_2_coverage=1.20	side_2_overlap=0	side_2_possible_overlap_registers=233	side_2_read_count=49	side_2_redundant=0	total_non_overlap_reads=4
JC	113	.	CP009273	190325	-1	CP009273	190823	1	0	alignment_overlap=6	coverage_minus=2	coverage_plus=1	flanking_left=251	flanking_right=251	frequency=7.582e-02	junction_possible_overlap_registers=230	key=CP009273__190325__-1__CP009273__190817__1__6____251__251__0__0	max_left=186	max_left_minus=186	max_left_plus=30	max_min_left=30	max_min_left_minus=30	max_min_left_plus=30	max_min_right=43	max_min_right_minus=43	max_min_right_plus=0	max_pos_hash_score=460	max_right=43	max_right_minus=43	max_right_plus=39	neg_log10_pos_hash_p_value=4.1	new_junction_coverage=0.07	new_junction_read_count=3	polymorphism_frequency=7.582e-02	pos_hash_score=3	prediction=polymorphism	reject=COVERAGE_EVENNESS_SKEW,FREQUENCY_CUTOFF	side_1_annotate_key=gene	side_1_continuation=0	side_1_coverage=0.82	side_1_overlap=6	side_1_possible_overlap_registers=236	side_1_read_count=34	side_1_redundant=0	side_2_annotate_key=gene	side_2_continuation=0	side_2_coverage=0.99	side_2_overlap=0	side_2_possible_overlap_registers=230	side_2_read_count=40	side_2_redundant=0	total_non_overlap_reads=3
JC	114	.	CP009273	222941	-1	CP009273	224230	1	0	alignment_overlap=4	coverage_minus=2	coverage_plus=1	flanking_left=251	flanking_right=251	frequency=8.465e-02	junction_possible_overlap_registers=232	key=CP009273__222941__-1__CP009273__224226__1__4____251__251__0__1	max_left=34	max_left_minus=34	max_left_plus=28	max_min_left=34	max_min_left_minus=34	max_min_left_plus=28	max_min_right=0	max_min_right_minus=0	max_min_right_plus=0	max_pos_hash_score=464	max_right=95	max_right_minus=95	max_right_plus=95	neg_log10_pos_hash_p_value=4.1	new_junction_coverage=0.07	new_junction_read_count=3	polymorphism_frequency=8.465e-02	pos_hash_score=3	prediction=polymorphism	reject=COVERAGE_EVENNESS_SKEW,FREQUENCY_CUTOFF	side_1_annotate_key=gene	side_1_continuation=0	side_1_coverage=0.80	side_1_overlap=4	side_1_possible_overlap_registers=236	side_1_read_count=33	side_1_redundant=0	side_2_annotate_key=repeat	side_2_continuation=0	side_2_coverage=NA	side_2_overlap=0	side_2_possible_overlap_registers=NA	side_2_read_count=NA	side_2_redundant=1	total_non_overlap_reads=3
JC	115	.	CP009273	222941	-1	CP009273	3418158	-1	0	alignment_overlap=4	coverage_minus=2	coverage_plus=1	flanking_left=251	flanking_right=251	frequency=1.102e-01	junction_possible_overlap_registers=232	key=CP009273__222941__-1__CP009273__3418162__-1__4____251__251__0__0	max_left=34	max_left_minus=34	max_left_plus=28	max_min_left=34	max_min_left_minus=34	max_min_left_plus=28	max_min_right=0	max_min_right_minus=0	max_min_right_plus=0	max_pos_hash_score=464	max_right=95	max_right_minus=95	max_right_plus=95	neg_log10_pos_hash_p_value=4.1	new_junction_coverage=0.07	new_junction_read_count=3	polymorphism_frequency=1.102e-01	pos_hash_score=3	prediction=polymorphism	reject=COVERAGE_EVENNESS_SKEW,FREQUENCY_CUTOFF	side_1_annotate_key=gene	side_1_continuation=0	side_1_coverage=0.80	side_1_overlap=4	side_1_possible_overlap_registers=236	side_1_read_count=33	side_1_redundant=0	side_2_annotate_key=gene	side_2_continuation=0	side_2_coverage=0.39	side_2_overlap=0	side_2_possible_overlap_registers=232	side_2_read_count=16	side_2_redundant=0	total_non_overlap_reads=3
JC	116	.	CP009273	222941	-1	CP009273	3939048	1	0	alignment_overlap=4	coverage_minus=2	coverage_plus=1	flanking_left=251	flanking_right=251	frequency=9.458e-02	junction_possible_overlap_registers=232	key=CP009273__222941__-1__CP009273__3939044__1__4____251__251__0__0	max_left=34	max_left_minus=34	max_left_plus=28	max_min_left=34	max_min_left_minus=34	max_min_left_plus=28	max_min_right=0	max_min_right_minus=0	max_min_right_plus=0	max_pos_hash_score=464	max_right=95	max_right_minus=95	max_right_plus=95	neg_log10_pos_hash_p_value=4.1	new_junction_coverage=0.07	new_junction_read_count=3	polymorphism_frequency=9.458e-02	pos_hash_score=3	prediction=polymorphism	reject=COVERAGE_EVENNESS_SKEW,FREQUENCY_CUTOFF	side_1_annotate_key=gene	side_1_continuation=0	side_1_coverage=0.80	side_1_overlap=4	side_1_possible_overlap_registers=236	side_1_read_count=33	side_1_redundant=0	side_2_annotate_key=gene	side_2_continuation=0	side_2_coverage=0.62	side_2_overlap=0	side_2_possible_overlap_registers=232	side_2_read_count=25	side_2_redundant=0	total_non_overlap_reads=3
JC	117	.	CP009273	243511	-1	CP009273	244358	1	0	alignment_overlap=10	coverage_minus=2	coverage_plus=3	flanking_left=251	flanking_right=251	frequency=8.816e-02	junction_possible_overlap_registers=226	key=CP009273__243511__-1__CP009273__244348__1__10____251__251__0__0	max_left=156	max_left_minus=156	max_left_plus=156	max_min_left=38	max_min_left_minus=0	max_min_left_plus=38	max_min_right=83	max_min_right_minus=26	max_min_right_plus=83	max_pos_hash_score=452	max_right=118	max_right_minus=26	max_right_plus=118	neg_log10_pos_hash_p_value=3.3	new_junction_coverage=0.13	new_junction_read_count=5	polymorphism_frequency=8.816e-02	pos_hash_score=5	prediction=polymorphism	reject=COVERAGE_EVENNESS_SKEW,FREQUENCY_CUTOFF	side_1_annotate_key=gene	side_1_continuation=0	side_1_coverage=0.90	side_1_overlap=10	side_1_possible_overlap_registers=236	side_1_read_count=37	side_1_redundant=0	side_2_annotate_key=gene	side_2_continuation=0	side_2_coverage=1.72	side_2_overlap=0	side_2_possible_overlap_registers=226	side_2_read_count=68	side_2_redundant=0	total_non_overlap_reads=5
JC	118	.	CP009273	259509	-1	CP009273	260571	1	0	alignment_overlap=10	coverage_minus=2	coverage_plus=1	flanking_left=251	flanking_right=251	frequency=8.413e-02	junction_possible_overlap_registers=226	key=CP009273__259509__-1__CP009273__260561__1__10____251__251__0__0	max_left=150	max_left_minus=150	max_left_plus=38	max_min_left=74	max_min_left_minus=74	max_min_left_plus=38	max_min_right=6	max_min_right_minus=6	max_min_right_plus=0	max_pos_hash_score=452	max_right=167	max_right_minus=167	max_right_plus=119	neg_log10_pos_hash_p_value=4.1	new_junction_coverage=0.10	new_junction_read_count=4	polymorphism_frequency=8.413e-02	pos_hash_score=3	prediction=polymorphism	reject=COVERAGE_EVENNESS_SKEW,FREQUENCY_CUTOFF	side_1_annotate_key=gene	side_1_continuation=0	side_1_coverage=1.09	side_1_overlap=10	side_1_possible_overlap_registers=236	side_1_read_count=45	side_1_redundant=0	side_2_annotate_key=gene	side_2_continuation=0	side_2_coverage=1.11	side_2_overlap=0	side_2_possible_overlap_registers=226	side_2_read_count=44	side_2_redundant=0	total_non_overlap_reads=3
JC	119	.	CP009273	287441	-1	CP009273	288210	1	0	alignment_overlap=10	coverage_minus=1	coverage_plus=3	flanking_left=251	flanking_right=251	frequency=6.072e-02	junction_possible_overlap_registers=226	key=CP009273__287441__-1__CP009273__288200__1__10____251__251__0__0	max_left=93	max_left_minus=37	max_left_plus=93	max_min_left=93	max_min_left_minus=37	max_min_left_plus=93	max_min_right=0	max_min_right_minus=0	max_min_right_plus=0	max_pos_hash_score=452	max_right=144	max_right_minus=67	max_right_plus=144	neg_log10_pos_hash_p_value=3.6	new_junction_coverage=0.10	new_junction_read_count=4	polymorphism_frequency=6.072e-02	pos_hash_score=4	prediction=polymorphism	reject=COVERAGE_EVENNESS_SKEW,FREQUENCY_CUTOFF	side_1_annotate_key=gene	side_1_continuation=0	side_1_coverage=1.28	side_1_overlap=10	side_1_possible_overlap_registers=236	side_1_read_count=53	side_1_redundant=0	side_2_annotate_key=gene	side_2_continuation=0	side_2_coverage=1.85	side_2_overlap=0	side_2_possible_overlap_registers=226	side_2_read_count=73	side_2_redundant=0	total_non_overlap_reads=4
JC	120	.	CP009273	360104	1	CP009273	360286	-1	0	alignment_overlap=0	coverage_minus=7	coverage_plus=6	flanking_left=251	flanking_right=251	frequency=5.417e-01	junction_possible_overlap_registers=236	key=CP009273__360104__1__CP009273__360286__-1__0____251__251__0__0	max_left=205	max_left_minus=125	max_left_plus=205	max_min_left=100	max_min_left_minus=100	max_min_left_plus=55	max_min_right=97	max_min_right_minus=97	max_min_right_plus=94	max_pos_hash_score=472	max_right=233	max_right_minus=193	max_right_plus=233	neg_log10_pos_hash_p_value=1.7	new_junction_coverage=0.32	new_junction_read_count=13	polymorphism_frequency=5.417e-01	pos_hash_score=12	prediction=polymorphism	side_1_annotate_key=gene	side_1_continuation=0	side_1_coverage=0.27	side_1_overlap=0	side_1_possible_overlap_registers=236	side_1_read_count=11	side_1_redundant=0	side_2_annotate_key=gene	side_2_continuation=0	side_2_coverage=0.27	side_2_overlap=0	side_2_possible_overlap_registers=236	side_2_read_count=11	side_2_redundant=0	total_non_overlap_reads=13
JC	121	.	CP009273	376714	1	CP009273	378045	-1	0	alignment_overlap=1	coverage_minus=6	coverage_plus=5	flanking_left=251	flanking_right=251	frequency=NA	junction_possible_overlap_registers=235	key=CP009273__376714__1__CP009273__378046__-1__1____251__251__1__1	max_left=213	max_left_minus=212	max_left_plus=213	max_min_left=112	max_min_left_minus=100	max_min_left_plus=112	max_min_right=112	max_min_right_minus=112	max_min_right_plus=87	max_pos_hash_score=470	max_right=165	max_right_minus=165	max_right_plus=138	neg_log10_pos_hash_p_value=2.1	new_junction_coverage=0.27	new_junction_read_count=11	polymorphism_frequency=NA	pos_hash_score=10	prediction=unknown	side_1_annotate_key=repeat	side_1_continuation=0	side_1_coverage=NA	side_1_overlap=1	side_1_read_count=NA	side_1_redundant=1	side_2_annotate_key=repeat	side_2_continuation=0	side_2_coverage=NA	side_2_overlap=0	side_2_possible_overlap_registers=NA	side_2_read_count=NA	side_2_redundant=1	total_non_overlap_reads=11
JC	122	.	CP009273	429698	-1	CP009273	430628	1	0	alignment_overlap=10	coverage_minus=2	coverage_plus=2	flanking_left=251	flanking_right=251	frequency=7.622e-02	junction_possible_overlap_registers=226	key=CP009273__429698__-1__CP009273__430618__1__10____251__251__0__0	max_left=46	max_left_minus=46	max_left_plus=46	max_min_left=38	max_min_left_minus=38	max_min_left_plus=38	max_min_right=27	max_min_right_minus=27	max_min_right_plus=27	max_pos_hash_score=452	max_right=87	max_right_minus=87	max_right_plus=87	neg_log10_pos_hash_p_value=3.6	new_junction_coverage=0.10	new_junction_read_count=4	polymorphism_frequency=7.622e-02	pos_hash_score=4	prediction=polymorphism	reject=COVERAGE_EVENNESS_SKEW,FREQUENCY_CUTOFF	side_1_annotate_key=gene	side_1_continuation=0	side_1_coverage=1.16	side_1_overlap=10	side_1_possible_overlap_registers=236	side_1_read_count=48	side_1_redundant=0	side_2_annotate_key=gene	side_2_continuation=0	side_2_coverage=1.29	side_2_overlap=0	side_2_possible_overlap_registers=226	side_2_read_count=51	side_2_redundant=0	total_non_overlap_reads=4
JC	123	.	CP009273	455329	-1	CP009273	455981	1	0	alignment_overlap=12	coverage_minus=5	coverage_plus=1	flanking_left=251	flanking_right=251	frequency=1.364e-01	junction_possible_overlap_registers=224	key=CP009273__455329__-1__CP009273__455969__1__12____251__251__0__0	max_left=230	max_left_minus=230	max_left_plus=40	max_min_left=94	max_min_left_minus=94	max_min_left_plus=40	max_min_right=51	max_min_right_minus=51	max_min_right_plus=0	max_pos_hash_score=448	max_right=127	max_right_minus=127	max_right_plus=100	neg_log10_pos_hash_p_value=2.9	new_junction_coverage=0.15	new_junction_read_count=6	polymorphism_frequency=1.364e-01	pos_hash_score=6	prediction=polymorphism	reject=FREQUENCY_CUTOFF	side_1_annotate_key=gene	side_1_continuation=0	side_1_coverage=0.97	side_1_overlap=12	side_1_possible_overlap_registers=236	side_1_read_count=40	side_1_redundant=0	side_2_annotate_key=gene	side_2_continuation=0	side_2_coverage=0.97	side_2_overlap=0	side_2_possible_overlap_registers=224	side_2_read_count=38	side_2_redundant=0	total_non_overlap_reads=6
JC	124	.	CP009273	486441	-1	CP009273	487257	1	0	alignment_overlap=9	coverage_minus=1	coverage_plus=2	flanking_left=251	flanking_right=251	frequency=7.938e-02	junction_possible_overlap_registers=227	key=CP009273__486441__-1__CP009273__487248__1__9____251__251__0__0	max_left=83	max_left_minus=83	max_left_plus=83	max_min_left=83	max_min_left_minus=83	max_min_left_plus=83	max_min_right=0	max_min_right_minus=0	max_min_right_plus=0	max_pos_hash_score=454	max_right=197	max_right_minus=124	max_right_plus=197	neg_log10_pos_hash_p_value=4.1	new_junction_coverage=0.08	new_junction_read_count=3	polymorphism_frequency=7.938e-02	pos_hash_score=3	prediction=polymorphism	reject=COVERAGE_EVENNESS_SKEW,FREQUENCY_CUTOFF	side_1_annotate_key=gene	side_1_continuation=0	side_1_coverage=0.90	side_1_overlap=9	side_1_possible_overlap_registers=236	side_1_read_count=37	side_1_redundant=0	side_2_annotate_key=gene	side_2_continuation=0	side_2_coverage=0.86	side_2_overlap=0	side_2_possible_overlap_registers=227	side_2_read_count=34	side_2_redundant=0	total_non_overlap_reads=3
JC	125	.	CP009273	603466	-1	CP009273	604816	1	0	alignment_overlap=12	coverage_minus=2	coverage_plus=2	flanking_left=251	flanking_right=251	frequency=9.613e-02	junction_possible_overlap_registers=224	key=CP009273__603466__-1__CP009273__604804__1__12____251__251__0__0	max_left=181	max_left_minus=181	max_left_plus=113	max_min_left=113	max_min_left_minus=0	max_min_left_plus=113	max_min_right=78	max_min_right_minus=78	max_min_right_plus=0	max_pos_hash_score=448	max_right=182	max_right_minus=78	max_right_plus=182	neg_log10_pos_hash_p_value=3.6	new_junction_coverage=0.10	new_junction_read_count=4	polymorphism_frequency=9.613e-02	pos_hash_score=4	prediction=polymorphism	reject=COVERAGE_EVENNESS_SKEW,FREQUENCY_CUTOFF	side_1_annotate_key=gene	side_1_continuation=0	side_1_coverage=0.85	side_1_overlap=12	side_1_possible_overlap_registers=236	side_1_read_count=35	side_1_redundant=0	side_2_annotate_key=gene	side_2_continuation=0	side_2_coverage=1.07	side_2_overlap=0	side_2_possible_overlap_registers=224	side_2_read_count=42	side_2_redundant=0	total_non_overlap_reads=4
JC	126	.	CP009273	606321	-1	CP009273	606925	1	0	alignment_overlap=10	coverage_minus=6	coverage_plus=6	flanking_left=251	flanking_right=251	frequency=2.219e-01	junction_possible_overlap_registers=226	key=CP009273__606321__-1__CP009273__606915__1__10____251__251__0__0	max_left=181	max_left_minus=181	max_left_plus=117	max_min_left=117	max_min_left_minus=97	max_min_left_plus=117	max_min_right=60	max_min_right_minus=60	max_min_right_plus=0	max_pos_hash_score=452	max_right=207	max_right_minus=144	max_right_plus=207	neg_log10_pos_hash_p_value=1.6	new_junction_coverage=0.30	new_junction_read_count=12	polymorphism_frequency=2.219e-01	pos_hash_score=12	prediction=polymorphism	side_1_annotate_key=gene	side_1_continuation=0	side_1_coverage=1.07	side_1_overlap=10	side_1_possible_overlap_registers=236	side_1_read_count=44	side_1_redundant=0	side_2_annotate_key=gene	side_2_continuation=0	side_2_coverage=1.06	side_2_overlap=0	side_2_possible_overlap_registers=226	side_2_read_count=42	side_2_redundant=0	total_non_overlap_reads=12
JC	127	.	CP009273	606414	-1	CP009273	607474	1	0	alignment_overlap=9	coverage_minus=2	coverage_plus=2	flanking_left=251	flanking_right=251	frequency=1.119e-01	junction_possible_overlap_registers=227	key=CP009273__606414__-1__CP009273__607465__1__9____251__251__0__0	max_left=110	max_left_minus=110	max_left_plus=55	max_min_left=66	max_min_left_minus=66	max_min_left_plus=55	max_min_right=13	max_min_right_minus=13	max_min_right_plus=0	max_pos_hash_score=454	max_right=240	max_right_minus=88	max_right_plus=240	neg_log10_pos_hash_p_value=3.7	new_junction_coverage=0.10	new_junction_read_count=4	polymorphism_frequency=1.119e-01	pos_hash_score=4	prediction=polymorphism	reject=COVERAGE_EVENNESS_SKEW,FREQUENCY_CUTOFF	side_1_annotate_key=gene	side_1_continuation=0	side_1_coverage=0.97	side_1_overlap=9	side_1_possible_overlap_registers=236	side_1_read_count=40	side_1_redundant=0	side_2_annotate_key=gene	side_2_continuation=0	side_2_coverage=0.63	side_2_overlap=0	side_2_possible_overlap_registers=227	side_2_read_count=25	side_2_redundant=0	total_non_overlap_reads=4
JC	128	.	CP009273	623803	-1	CP009273	624460	1	0	alignment_overlap=12	coverage_minus=2	coverage_plus=1	flanking_left=251	flanking_right=251	frequency=1.110e-01	junction_possible_overlap_registers=224	key=CP009273__623803__-1__CP009273__624448__1__12____251__251__0__0	max_left=130	max_left_minus=130	max_left_plus=70	max_min_left=70	max_min_left_minus=70	max_min_left_plus=70	max_min_right=29	max_min_right_minus=29	max_min_right_plus=0	max_pos_hash_score=448	max_right=91	max_right_minus=90	max_right_plus=91	neg_log10_pos_hash_p_value=4.0	new_junction_coverage=0.10	new_junction_read_count=4	polymorphism_frequency=1.110e-01	pos_hash_score=3	prediction=polymorphism	reject=COVERAGE_EVENNESS_SKEW,FREQUENCY_CUTOFF	side_1_annotate_key=gene	side_1_continuation=0	side_1_coverage=0.92	side_1_overlap=12	side_1_possible_overlap_registers=236	side_1_read_count=38	side_1_redundant=0	side_2_annotate_key=gene	side_2_continuation=0	side_2_coverage=0.72	side_2_overlap=0	side_2_possible_overlap_registers=224	side_2_read_count=28	side_2_redundant=0	total_non_overlap_reads=3
JC	129	.	CP009273	776825	1	CP009273	2514611	-1	0	alignment_overlap=78	coverage_minus=4	coverage_plus=3	flanking_left=251	flanking_right=251	frequency=3.131e-01	junction_possible_overlap_registers=158	key=CP009273__776825__1__CP009273__2514689__-1__78____251__251__0__0	max_left=148	max_left_minus=148	max_left_plus=148	max_min_left=24	max_min_left_minus=24	max_min_left_plus=0	max_min_right=49	max_min_right_minus=18	max_min_right_plus=49	max_pos_hash_score=316	max_right=49	max_right_minus=45	max_right_plus=49	neg_log10_pos_hash_p_value=2.0	new_junction_coverage=0.25	new_junction_read_count=7	polymorphism_frequency=3.131e-01	pos_hash_score=6	prediction=polymorphism	side_1_annotate_key=gene	side_1_continuation=0	side_1_coverage=0.39	side_1_overlap=78	side_1_possible_overlap_registers=236	side_1_read_count=16	side_1_redundant=0	side_2_annotate_key=gene	side_2_continuation=0	side_2_coverage=0.72	side_2_overlap=0	side_2_possible_overlap_registers=158	side_2_read_count=20	side_2_redundant=0	total_non_overlap_reads=7
JC	130	.	CP009273	789883	-1	CP009273	790649	1	0	alignment_overlap=9	coverage_minus=2	coverage_plus=1	flanking_left=251	flanking_right=251	frequency=7.807e-02	junction_possible_overlap_registers=227	key=CP009273__789883__-1__CP009273__790640__1__9____251__251__0__0	max_left=86	max_left_minus=86	max_left_plus=47	max_min_left=47	max_min_left_minus=0	max_min_left_plus=47	max_min_right=26	max_min_right_minus=26	max_min_right_plus=0	max_pos_hash_score=454	max_right=186	max_right_minus=26	max_right_plus=186	neg_log10_pos_hash_p_value=4.1	new_junction_coverage=0.08	new_junction_read_count=3	polymorphism_frequency=7.807e-02	pos_hash_score=3	prediction=polymorphism	reject=COVERAGE_EVENNESS_SKEW,FREQUENCY_CUTOFF	side_1_annotate_key=gene	side_1_continuation=0	side_1_coverage=0.73	side_1_overlap=9	side_1_possible_overlap_registers=236	side_1_read_count=30	side_1_redundant=0	side_2_annotate_key=gene	side_2_continuation=0	side_2_coverage=1.06	side_2_overlap=0	side_2_possible_overlap_registers=227	side_2_read_count=42	side_2_redundant=0	total_non_overlap_reads=3
JC	131	.	CP009273	851970	-1	CP009273	852820	1	0	alignment_overlap=15	coverage_minus=1	coverage_plus=5	flanking_left=251	flanking_right=251	frequency=1.460e-01	junction_possible_overlap_registers=221	key=CP009273__851970__-1__CP009273__852805__1__15____251__251__0__0	max_left=184	max_left_minus=14	max_left_plus=184	max_min_left=103	max_min_left_minus=14	max_min_left_plus=103	max_min_right=52	max_min_right_minus=0	max_min_right_plus=52	max_pos_hash_score=442	max_right=189	max_right_minus=96	max_right_plus=189	neg_log10_pos_hash_p_value=3.2	new_junction_coverage=0.16	new_junction_read_count=6	polymorphism_frequency=1.460e-01	pos_hash_score=5	prediction=polymorphism	reject=COVERAGE_EVENNESS_SKEW,FREQUENCY_CUTOFF	side_1_annotate_key=gene	side_1_continuation=0	side_1_coverage=1.07	side_1_overlap=15	side_1_possible_overlap_registers=236	side_1_read_count=44	side_1_redundant=0	side_2_annotate_key=gene	side_2_continuation=0	side_2_coverage=0.75	side_2_overlap=0	side_2_possible_overlap_registers=221	side_2_read_count=29	side_2_redundant=0	total_non_overlap_reads=6
JC	132	.	CP009273	892257	-1	CP009273	893076	1	0	alignment_overlap=13	coverage_minus=3	coverage_plus=1	flanking_left=251	flanking_right=251	frequency=1.003e-01	junction_possible_overlap_registers=223	key=CP009273__892257__-1__CP009273__893063__1__13____251__251__0__0	max_left=164	max_left_minus=164	max_left_plus=140	max_min_left=82	max_min_left_minus=82	max_min_left_plus=0	max_min_right=98	max_min_right_minus=86	max_min_right_plus=98	max_pos_hash_score=446	max_right=156	max_right_minus=156	max_right_plus=98	neg_log10_pos_hash_p_value=3.6	new_junction_coverage=0.10	new_junction_read_count=4	polymorphism_frequency=1.003e-01	pos_hash_score=4	prediction=polymorphism	reject=COVERAGE_EVENNESS_SKEW,FREQUENCY_CUTOFF	side_1_annotate_key=gene	side_1_continuation=0	side_1_coverage=0.97	side_1_overlap=13	side_1_possible_overlap_registers=236	side_1_read_count=40	side_1_redundant=0	side_2_annotate_key=gene	side_2_continuation=0	side_2_coverage=0.87	side_2_overlap=0	side_2_possible_overlap_registers=223	side_2_read_count=34	side_2_redundant=0	total_non_overlap_reads=4
JC	133	.	CP009273	897840	-1	CP009273	898681	1	0	alignment_overlap=7	coverage_minus=1	coverage_plus=2	flanking_left=251	flanking_right=251	frequency=8.314e-02	junction_possible_overlap_registers=229	key=CP009273__897840__-1__CP009273__898674__1__7____251__251__0__0	max_left=170	max_left_minus=170	max_left_plus=54	max_min_left=54	max_min_left_minus=0	max_min_left_plus=54	max_min_right=74	max_min_right_minus=74	max_min_right_plus=0	max_pos_hash_score=458	max_right=240	max_right_minus=74	max_right_plus=240	neg_log10_pos_hash_p_value=4.1	new_junction_coverage=0.07	new_junction_read_count=3	polymorphism_frequency=8.314e-02	pos_hash_score=3	prediction=polymorphism	reject=COVERAGE_EVENNESS_SKEW,FREQUENCY_CUTOFF	side_1_annotate_key=gene	side_1_continuation=0	side_1_coverage=0.68	side_1_overlap=7	side_1_possible_overlap_registers=236	side_1_read_count=28	side_1_redundant=0	side_2_annotate_key=gene	side_2_continuation=0	side_2_coverage=0.97	side_2_overlap=0	side_2_possible_overlap_registers=229	side_2_read_count=39	side_2_redundant=0	total_non_overlap_reads=3
JC	134	.	CP009273	913571	-1	CP009273	914318	1	0	alignment_overlap=10	coverage_minus=2	coverage_plus=4	flanking_left=251	flanking_right=251	frequency=1.676e-01	junction_possible_overlap_registers=226	key=CP009273__913571__-1__CP009273__914308__1__10____251__251__0__0	max_left=233	max_left_minus=102	max_left_plus=233	max_min_left=102	max_min_left_minus=102	max_min_left_plus=37	max_min_right=75	max_min_right_minus=75	max_min_right_plus=8	max_pos_hash_score=452	max_right=175	max_right_minus=138	max_right_plus=175	neg_log10_pos_hash_p_value=3.0	new_junction_coverage=0.15	new_junction_read_count=6	polymorphism_frequency=1.676e-01	pos_hash_score=6	prediction=polymorphism	reject=FREQUENCY_CUTOFF	side_1_annotate_key=gene	side_1_continuation=0	side_1_coverage=0.80	side_1_overlap=10	side_1_possible_overlap_registers=236	side_1_read_count=33	side_1_redundant=0	side_2_annotate_key=gene	side_2_continuation=0	side_2_coverage=0.71	side_2_overlap=0	side_2_possible_overlap_registers=226	side_2_read_count=28	side_2_redundant=0	total_non_overlap_reads=6
JC	135	.	CP009273	921313	1	CP009273	1092450	-1	0	alignment_overlap=46	coverage_minus=6	coverage_plus=7	flanking_left=251	flanking_right=251	frequency=3.485e-01	junction_possible_overlap_registers=190	key=CP009273__921313__1__CP009273__1092496__-1__46____251__251__0__0	max_left=75	max_left_minus=75	max_left_plus=75	max_min_left=57	max_min_left_minus=57	max_min_left_plus=57	max_min_right=55	max_min_right_minus=55	max_min_right_plus=55	max_pos_hash_score=380	max_right=177	max_right_minus=143	max_right_plus=177	neg_log10_pos_hash_p_value=1.3	new_junction_coverage=0.60	new_junction_read_count=20	polymorphism_frequency=3.485e-01	pos_hash_score=12	prediction=polymorphism	side_1_annotate_key=gene	side_1_continuation=0	side_1_coverage=0.78	side_1_overlap=46	side_1_possible_overlap_registers=236	side_1_read_count=32	side_1_redundant=0	side_2_annotate_key=gene	side_2_continuation=0	side_2_coverage=1.48	side_2_overlap=0	side_2_possible_overlap_registers=190	side_2_read_count=49	side_2_redundant=0	total_non_overlap_reads=13
JC	136	.	CP009273	1005852	-1	CP009273	1006777	1	0	alignment_overlap=9	coverage_minus=1	coverage_plus=2	flanking_left=251	flanking_right=251	frequency=8.393e-02	junction_possible_overlap_registers=227	key=CP009273__1005852__-1__CP009273__1006768__1__9____251__251__0__0	max_left=178	max_left_minus=178	max_left_plus=53	max_min_left=53	max_min_left_minus=0	max_min_left_plus=53	max_min_right=64	max_min_right_minus=64	max_min_right_plus=0	max_pos_hash_score=454	max_right=83	max_right_minus=64	max_right_plus=83	neg_log10_pos_hash_p_value=4.1	new_junction_coverage=0.10	new_junction_read_count=4	polymorphism_frequency=8.393e-02	pos_hash_score=3	prediction=polymorphism	reject=COVERAGE_EVENNESS_SKEW,FREQUENCY_CUTOFF	side_1_annotate_key=gene	side_1_continuation=0	side_1_coverage=1.07	side_1_overlap=9	side_1_possible_overlap_registers=236	side_1_read_count=44	side_1_redundant=0	side_2_annotate_key=gene	side_2_continuation=0	side_2_coverage=1.13	side_2_overlap=0	side_2_possible_overlap_registers=227	side_2_read_count=45	side_2_redundant=0	total_non_overlap_reads=3
JC	137	.	CP009273	1037549	-1	CP009273	1038788	1	0	alignment_overlap=8	coverage_minus=1	coverage_plus=2	flanking_left=251	flanking_right=251	frequency=8.116e-02	junction_possible_overlap_registers=228	key=CP009273__1037549__-1__CP009273__1038780__1__8____251__251__0__0	max_left=127	max_left_minus=37	max_left_plus=127	max_min_left=37	max_min_left_minus=37	max_min_left_plus=24	max_min_right=115	max_min_right_minus=0	max_min_right_plus=115	max_pos_hash_score=456	max_right=115	max_right_minus=71	max_right_plus=115	neg_log10_pos_hash_p_value=4.1	new_junction_coverage=0.10	new_junction_read_count=4	polymorphism_frequency=8.116e-02	pos_hash_score=3	prediction=polymorphism	reject=COVERAGE_EVENNESS_SKEW,FREQUENCY_CUTOFF	side_1_annotate_key=gene	side_1_continuation=0	side_1_coverage=1.02	side_1_overlap=8	side_1_possible_overlap_registers=236	side_1_read_count=42	side_1_redundant=0	side_2_annotate_key=gene	side_2_continuation=0	side_2_coverage=1.25	side_2_overlap=0	side_2_possible_overlap_registers=228	side_2_read_count=50	side_2_redundant=0	total_non_overlap_reads=3
JC	138	.	CP009273	1105070	-1	CP009273	1106127	1	0	alignment_overlap=13	coverage_minus=2	coverage_plus=3	flanking_left=251	flanking_right=251	frequency=9.281e-02	junction_possible_overlap_registers=223	key=CP009273__1105070__-1__CP009273__1106114__1__13____251__251__0__0	max_left=112	max_left_minus=112	max_left_plus=55	max_min_left=55	max_min_left_minus=55	max_min_left_plus=55	max_min_right=107	max_min_right_minus=107	max_min_right_plus=0	max_pos_hash_score=446	max_right=107	max_right_minus=107	max_right_plus=107	neg_log10_pos_hash_p_value=3.2	new_junction_coverage=0.13	new_junction_read_count=5	polymorphism_frequency=9.281e-02	pos_hash_score=5	prediction=polymorphism	reject=COVERAGE_EVENNESS_SKEW,FREQUENCY_CUTOFF	side_1_annotate_key=gene	side_1_continuation=0	side_1_coverage=1.43	side_1_overlap=13	side_1_possible_overlap_registers=236	side_1_read_count=59	side_1_redundant=0	side_2_annotate_key=gene	side_2_continuation=0	side_2_coverage=1.08	side_2_overlap=0	side_2_possible_overlap_registers=223	side_2_read_count=42	side_2_redundant=0	total_non_overlap_reads=5
JC	139	.	CP009273	1129389	-1	CP009273	1130305	1	0	alignment_overlap=9	coverage_minus=2	coverage_plus=2	flanking_left=251	flanking_right=251	frequency=1.333e-01	junction_possible_overlap_registers=227	key=CP009273__1129389__-1__CP009273__1130296__1__9____251__251__0__0	max_left=190	max_left_minus=190	max_left_plus=50	max_min_left=50	max_min_left_minus=0	max_min_left_plus=50	max_min_right=69	max_min_right_minus=69	max_min_right_plus=0	max_pos_hash_score=454	max_right=161	max_right_minus=69	max_right_plus=161	neg_log10_pos_hash_p_value=3.7	new_junction_coverage=0.13	new_junction_read_count=5	polymorphism_frequency=1.333e-01	pos_hash_score=4	prediction=polymorphism	reject=COVERAGE_EVENNESS_SKEW,FREQUENCY_CUTOFF	side_1_annotate_key=gene	side_1_continuation=0	side_1_coverage=0.63	side_1_overlap=9	side_1_possible_overlap_registers=236	side_1_read_count=26	side_1_redundant=0	side_2_annotate_key=gene	side_2_continuation=0	side_2_coverage=1.01	side_2_overlap=0	side_2_possible_overlap_registers=227	side_2_read_count=40	side_2_redundant=0	total_non_overlap_reads=4
JC	140	.	CP009273	1161581	-1	CP009273	1162077	1	0	alignment_overlap=15	coverage_minus=1	coverage_plus=7	flanking_left=251	flanking_right=251	frequency=2.722e-01	junction_possible_overlap_registers=221	key=CP009273__1161581__-1__CP009273__1162062__1__15____251__251__0__0	max_left=107	max_left_minus=67	max_left_plus=107	max_min_left=107	max_min_left_minus=0	max_min_left_plus=107	max_min_right=3	max_min_right_minus=3	max_min_right_plus=0	max_pos_hash_score=442	max_right=212	max_right_minus=3	max_right_plus=212	neg_log10_pos_hash_p_value=2.4	new_junction_coverage=0.26	new_junction_read_count=10	polymorphism_frequency=2.722e-01	pos_hash_score=8	prediction=polymorphism	side_1_annotate_key=gene	side_1_continuation=0	side_1_coverage=0.58	side_1_overlap=15	side_1_possible_overlap_registers=236	side_1_read_count=24	side_1_redundant=0	side_2_annotate_key=gene	side_2_continuation=0	side_2_coverage=0.80	side_2_overlap=0	side_2_possible_overlap_registers=221	side_2_read_count=31	side_2_redundant=0	total_non_overlap_reads=8
JC	141	.	CP009273	1168275	-1	CP009273	1169305	1	0	alignment_overlap=12	coverage_minus=1	coverage_plus=2	flanking_left=251	flanking_right=251	frequency=1.226e-01	junction_possible_overlap_registers=224	key=CP009273__1168275__-1__CP009273__1169293__1__12____251__251__0__0	max_left=180	max_left_minus=180	max_left_plus=44	max_min_left=44	max_min_left_minus=0	max_min_left_plus=44	max_min_right=59	max_min_right_minus=59	max_min_right_plus=0	max_pos_hash_score=448	max_right=195	max_right_minus=59	max_right_plus=195	neg_log10_pos_hash_p_value=4.0	new_junction_coverage=0.08	new_junction_read_count=3	polymorphism_frequency=1.226e-01	pos_hash_score=3	prediction=polymorphism	reject=COVERAGE_EVENNESS_SKEW,FREQUENCY_CUTOFF	side_1_annotate_key=gene	side_1_continuation=0	side_1_coverage=0.51	side_1_overlap=12	side_1_possible_overlap_registers=236	side_1_read_count=21	side_1_redundant=0	side_2_annotate_key=gene	side_2_continuation=0	side_2_coverage=0.59	side_2_overlap=0	side_2_possible_overlap_registers=224	side_2_read_count=23	side_2_redundant=0	total_non_overlap_reads=3
JC	142	.	CP009273	1203246	1	CP009273	1205075	1	0	alignment_overlap=16	coverage_minus=27	coverage_plus=19	flanking_left=251	flanking_right=251	frequency=1	junction_possible_overlap_registers=220	key=CP009273__1203246__1__CP009273__1205059__1__16____251__251__0__0	max_left=228	max_left_minus=228	max_left_plus=208	max_min_left=112	max_min_left_minus=103	max_min_left_plus=112	max_min_right=113	max_min_right_minus=88	max_min_right_plus=113	max_pos_hash_score=440	max_right=215	max_right_minus=215	max_right_plus=199	neg_log10_pos_hash_p_value=0.0	new_junction_coverage=1.20	new_junction_read_count=46	polymorphism_frequency=8.973e-01	pos_hash_score=40	prediction=consensus	side_1_annotate_key=gene	side_1_continuation=0	side_1_coverage=0.17	side_1_overlap=16	side_1_possible_overlap_registers=236	side_1_read_count=7	side_1_redundant=0	side_2_annotate_key=gene	side_2_continuation=0	side_2_coverage=0.10	side_2_overlap=0	side_2_possible_overlap_registers=220	side_2_read_count=4	side_2_redundant=0	total_non_overlap_reads=46
JC	143	.	CP009273	1203261	-1	CP009273	1205058	-1	0	alignment_overlap=16	coverage_minus=22	coverage_plus=9	flanking_left=251	flanking_right=251	frequency=1	junction_possible_overlap_registers=220	key=CP009273__1203261__-1__CP009273__1205074__-1__16____251__251__0__0	max_left=227	max_left_minus=222	max_left_plus=227	max_min_left=99	max_min_left_minus=99	max_min_left_plus=74	max_min_right=96	max_min_right_minus=96	max_min_right_plus=8	max_pos_hash_score=440	max_right=228	max_right_minus=202	max_right_plus=228	neg_log10_pos_hash_p_value=0.4	new_junction_coverage=0.81	new_junction_read_count=31	polymorphism_frequency=8.549e-01	pos_hash_score=25	prediction=consensus	side_1_annotate_key=gene	side_1_continuation=0	side_1_coverage=0.17	side_1_overlap=16	side_1_possible_overlap_registers=236	side_1_read_count=7	side_1_redundant=0	side_2_annotate_key=gene	side_2_continuation=0	side_2_coverage=0.10	side_2_overlap=0	side_2_possible_overlap_registers=220	side_2_read_count=4	side_2_redundant=0	total_non_overlap_reads=31
JC	144	.	CP009273	1246800	-1	CP009273	1247524	1	0	alignment_overlap=13	coverage_minus=2	coverage_plus=1	flanking_left=251	flanking_right=251	frequency=1.005e-01	junction_possible_overlap_registers=223	key=CP009273__1246800__-1__CP009273__1247511__1__13____251__251__0__0	max_left=49	max_left_minus=49	max_left_plus=27	max_min_left=49	max_min_left_minus=49	max_min_left_plus=27	max_min_right=0	max_min_right_minus=0	max_min_right_plus=0	max_pos_hash_score=446	max_right=149	max_right_minus=149	max_right_plus=69	neg_log10_pos_hash_p_value=4.0	new_junction_coverage=0.10	new_junction_read_count=4	polymorphism_frequency=1.005e-01	pos_hash_score=3	prediction=polymorphism	reject=COVERAGE_EVENNESS_SKEW,FREQUENCY_CUTOFF	side_1_annotate_key=gene	side_1_continuation=0	side_1_coverage=1.07	side_1_overlap=13	side_1_possible_overlap_registers=236	side_1_read_count=44	side_1_redundant=0	side_2_annotate_key=gene	side_2_continuation=0	side_2_coverage=0.77	side_2_overlap=0	side_2_possible_overlap_registers=223	side_2_read_count=30	side_2_redundant=0	total_non_overlap_reads=3
JC	145	.	CP009273	1277099	-1	CP009273	1277916	1	0	alignment_overlap=11	coverage_minus=2	coverage_plus=3	flanking_left=251	flanking_right=251	frequency=1.569e-01	junction_possible_overlap_registers=225	key=CP009273__1277099__-1__CP009273__1277905__1__11____251__251__0__0	max_left=174	max_left_minus=37	max_left_plus=174	max_min_left=37	max_min_left_minus=37	max_min_left_plus=2	max_min_right=64	max_min_right_minus=0	max_min_right_plus=64	max_pos_hash_score=450	max_right=208	max_right_minus=208	max_right_plus=74	neg_log10_pos_hash_p_value=3.3	new_junction_coverage=0.13	new_junction_read_count=5	polymorphism_frequency=1.569e-01	pos_hash_score=5	prediction=polymorphism	reject=COVERAGE_EVENNESS_SKEW,FREQUENCY_CUTOFF	side_1_annotate_key=gene	side_1_continuation=0	side_1_coverage=0.65	side_1_overlap=11	side_1_possible_overlap_registers=236	side_1_read_count=27	side_1_redundant=0	side_2_annotate_key=gene	side_2_continuation=0	side_2_coverage=0.71	side_2_overlap=0	side_2_possible_overlap_registers=225	side_2_read_count=28	side_2_redundant=0	total_non_overlap_reads=5
JC	146	.	CP009273	1282785	-1	CP009273	1283080	1	0	alignment_overlap=87	coverage_minus=3	coverage_plus=4	flanking_left=251	flanking_right=251	frequency=3.386e-01	junction_possible_overlap_registers=149	key=CP009273__1282785__-1__CP009273__1282993__1__87____251__251__0__0	max_left=153	max_left_minus=100	max_left_plus=153	max_min_left=73	max_min_left_minus=73	max_min_left_plus=24	max_min_right=9	max_min_right_minus=9	max_min_right_plus=4	max_pos_hash_score=298	max_right=91	max_right_minus=91	max_right_plus=88	neg_log10_pos_hash_p_value=1.6	new_junction_coverage=0.31	new_junction_read_count=8	polymorphism_frequency=3.386e-01	pos_hash_score=7	prediction=polymorphism	side_1_annotate_key=gene	side_1_continuation=0	side_1_coverage=0.51	side_1_overlap=87	side_1_possible_overlap_registers=236	side_1_read_count=21	side_1_redundant=0	side_2_annotate_key=gene	side_2_continuation=0	side_2_coverage=0.69	side_2_overlap=0	side_2_possible_overlap_registers=149	side_2_read_count=18	side_2_redundant=0	total_non_overlap_reads=7
JC	147	.	CP009273	1328650	-1	CP009273	1330248	1	0	alignment_overlap=10	coverage_minus=2	coverage_plus=2	flanking_left=251	flanking_right=251	frequency=6.619e-02	junction_possible_overlap_registers=226	key=CP009273__1328650__-1__CP009273__1330238__1__10____251__251__0__0	max_left=157	max_left_minus=157	max_left_plus=138	max_min_left=58	max_min_left_minus=58	max_min_left_plus=58	max_min_right=103	max_min_right_minus=84	max_min_right_plus=103	max_pos_hash_score=452	max_right=156	max_right_minus=156	max_right_plus=156	neg_log10_pos_hash_p_value=3.6	new_junction_coverage=0.10	new_junction_read_count=4	polymorphism_frequency=6.619e-02	pos_hash_score=4	prediction=polymorphism	reject=COVERAGE_EVENNESS_SKEW,FREQUENCY_CUTOFF	side_1_annotate_key=gene	side_1_continuation=0	side_1_coverage=1.79	side_1_overlap=10	side_1_possible_overlap_registers=236	side_1_read_count=74	side_1_redundant=0	side_2_annotate_key=gene	side_2_continuation=0	side_2_coverage=1.06	side_2_overlap=0	side_2_possible_overlap_registers=226	side_2_read_count=42	side_2_redundant=0	total_non_overlap_reads=4
JC	148	.	CP009273	1369436	-1	CP009273	1370704	1	0	alignment_overlap=9	coverage_minus=1	coverage_plus=2	flanking_left=251	flanking_right=251	frequency=1.109e-01	junction_possible_overlap_registers=227	key=CP009273__1369436__-1__CP009273__1370695__1__9____251__251__0__0	max_left=130	max_left_minus=130	max_left_plus=118	max_min_left=0	max_min_left_minus=0	max_min_left_plus=0	max_min_right=110	max_min_right_minus=110	max_min_right_plus=110	max_pos_hash_score=454	max_right=110	max_right_minus=110	max_right_plus=110	neg_log10_pos_hash_p_value=4.1	new_junction_coverage=0.08	new_junction_read_count=3	polymorphism_frequency=1.109e-01	pos_hash_score=3	prediction=polymorphism	reject=COVERAGE_EVENNESS_SKEW,FREQUENCY_CUTOFF	side_1_annotate_key=gene	side_1_continuation=0	side_1_coverage=0.58	side_1_overlap=9	side_1_possible_overlap_registers=236	side_1_read_count=24	side_1_redundant=0	side_2_annotate_key=gene	side_2_continuation=0	side_2_coverage=0.63	side_2_overlap=0	side_2_possible_overlap_registers=227	side_2_read_count=25	side_2_redundant=0	total_non_overlap_reads=3
JC	149	.	CP009273	1490433	-1	CP009273	1491304	1	0	alignment_overlap=13	coverage_minus=2	coverage_plus=2	flanking_left=251	flanking_right=251	frequency=7.282e-02	junction_possible_overlap_registers=223	key=CP009273__1490433__-1__CP009273__1491291__1__13____251__251__0__0	max_left=176	max_left_minus=86	max_left_plus=176	max_min_left=69	max_min_left_minus=69	max_min_left_plus=0	max_min_right=67	max_min_right_minus=67	max_min_right_plus=62	max_pos_hash_score=446	max_right=83	max_right_minus=83	max_right_plus=62	neg_log10_pos_hash_p_value=3.6	new_junction_coverage=0.10	new_junction_read_count=4	polymorphism_frequency=7.282e-02	pos_hash_score=4	prediction=polymorphism	reject=COVERAGE_EVENNESS_SKEW,FREQUENCY_CUTOFF	side_1_annotate_key=gene	side_1_continuation=0	side_1_coverage=1.38	side_1_overlap=13	side_1_possible_overlap_registers=236	side_1_read_count=57	side_1_redundant=0	side_2_annotate_key=gene	side_2_continuation=0	side_2_coverage=1.23	side_2_overlap=0	side_2_possible_overlap_registers=223	side_2_read_count=48	side_2_redundant=0	total_non_overlap_reads=4
JC	150	.	CP009273	1530318	-1	CP009273	1531284	1	0	alignment_overlap=7	coverage_minus=2	coverage_plus=2	flanking_left=251	flanking_right=251	frequency=7.744e-02	junction_possible_overlap_registers=229	key=CP009273__1530318__-1__CP009273__1531277__1__7____251__251__0__0	max_left=61	max_left_minus=61	max_left_plus=61	max_min_left=61	max_min_left_minus=54	max_min_left_plus=61	max_min_right=4	max_min_right_minus=4	max_min_right_plus=0	max_pos_hash_score=458	max_right=179	max_right_minus=77	max_right_plus=179	neg_log10_pos_hash_p_value=3.7	new_junction_coverage=0.10	new_junction_read_count=4	polymorphism_frequency=7.744e-02	pos_hash_score=4	prediction=polymorphism	reject=COVERAGE_EVENNESS_SKEW,FREQUENCY_CUTOFF	side_1_annotate_key=gene	side_1_continuation=0	side_1_coverage=1.38	side_1_overlap=7	side_1_possible_overlap_registers=236	side_1_read_count=57	side_1_redundant=0	side_2_annotate_key=gene	side_2_continuation=0	side_2_coverage=1.00	side_2_overlap=0	side_2_possible_overlap_registers=229	side_2_read_count=40	side_2_redundant=0	total_non_overlap_reads=4
JC	151	.	CP009273	1533020	-1	CP009273	1533917	1	0	alignment_overlap=12	coverage_minus=4	coverage_plus=2	flanking_left=251	flanking_right=251	frequency=1.983e-01	junction_possible_overlap_registers=224	key=CP009273__1533020__-1__CP009273__1533905__1__12____251__251__0__0	max_left=130	max_left_minus=130	max_left_plus=65	max_min_left=65	max_min_left_minus=15	max_min_left_plus=65	max_min_right=109	max_min_right_minus=109	max_min_right_plus=0	max_pos_hash_score=448	max_right=224	max_right_minus=224	max_right_plus=174	neg_log10_pos_hash_p_value=4.0	new_junction_coverage=0.15	new_junction_read_count=6	polymorphism_frequency=1.983e-01	pos_hash_score=3	prediction=polymorphism	reject=COVERAGE_EVENNESS_SKEW,FREQUENCY_CUTOFF	side_1_annotate_key=gene	side_1_continuation=0	side_1_coverage=0.70	side_1_overlap=12	side_1_possible_overlap_registers=236	side_1_read_count=29	side_1_redundant=0	side_2_annotate_key=gene	side_2_continuation=0	side_2_coverage=0.54	side_2_overlap=0	side_2_possible_overlap_registers=224	side_2_read_count=21	side_2_redundant=0	total_non_overlap_reads=6
JC	152	.	CP009273	1591056	-1	CP009273	1591834	1	0	alignment_overlap=10	coverage_minus=3	coverage_plus=2	flanking_left=251	flanking_right=251	frequency=9.538e-02	junction_possible_overlap_registers=226	key=CP009273__1591056__-1__CP009273__1591824__1__10____251__251__0__0	max_left=227	max_left_minus=227	max_left_plus=151	max_min_left=0	max_min_left_minus=0	max_min_left_plus=0	max_min_right=90	max_min_right_minus=26	max_min_right_plus=90	max_pos_hash_score=452	max_right=90	max_right_minus=26	max_right_plus=90	neg_log10_pos_hash_p_value=3.3	new_junction_coverage=0.13	new_junction_read_count=5	polymorphism_frequency=9.538e-02	pos_hash_score=5	prediction=polymorphism	reject=COVERAGE_EVENNESS_SKEW,FREQUENCY_CUTOFF	side_1_annotate_key=gene	side_1_continuation=0	side_1_coverage=1.24	side_1_overlap=10	side_1_possible_overlap_registers=236	side_1_read_count=51	side_1_redundant=0	side_2_annotate_key=gene	side_2_continuation=0	side_2_coverage=1.16	side_2_overlap=0	side_2_possible_overlap_registers=226	side_2_read_count=46	side_2_redundant=0	total_non_overlap_reads=5
JC	153	.	CP009273	1595384	-1	CP009273	1596671	1	0	alignment_overlap=10	coverage_minus=2	coverage_plus=2	flanking_left=251	flanking_right=251	frequency=8.971e-02	junction_possible_overlap_registers=226	key=CP009273__1595384__-1__CP009273__1596661__1__10____251__251__0__0	max_left=146	max_left_minus=146	max_left_plus=146	max_min_left=23	max_min_left_minus=23	max_min_left_plus=18	max_min_right=69	max_min_right_minus=69	max_min_right_plus=69	max_pos_hash_score=452	max_right=223	max_right_minus=218	max_right_plus=223	neg_log10_pos_hash_p_value=3.6	new_junction_coverage=0.10	new_junction_read_count=4	polymorphism_frequency=8.971e-02	pos_hash_score=4	prediction=polymorphism	reject=COVERAGE_EVENNESS_SKEW,FREQUENCY_CUTOFF	side_1_annotate_key=gene	side_1_continuation=0	side_1_coverage=1.04	side_1_overlap=10	side_1_possible_overlap_registers=236	side_1_read_count=43	side_1_redundant=0	side_2_annotate_key=gene	side_2_continuation=0	side_2_coverage=1.01	side_2_overlap=0	side_2_possible_overlap_registers=226	side_2_read_count=40	side_2_redundant=0	total_non_overlap_reads=4
JC	154	.	CP009273	1620084	-1	CP009273	1621554	1	0	alignment_overlap=11	coverage_minus=1	coverage_plus=2	flanking_left=251	flanking_right=251	frequency=7.971e-02	junction_possible_overlap_registers=225	key=CP009273__1620084__-1__CP009273__1621543__1__11____251__251__0__0	max_left=95	max_left_minus=95	max_left_plus=90	max_min_left=95	max_min_left_minus=95	max_min_left_plus=90	max_min_right=0	max_min_right_minus=0	max_min_right_plus=0	max_pos_hash_score=450	max_right=150	max_right_minus=145	max_right_plus=150	neg_log10_pos_hash_p_value=4.1	new_junction_coverage=0.08	new_junction_read_count=3	polymorphism_frequency=7.971e-02	pos_hash_score=3	prediction=polymorphism	reject=COVERAGE_EVENNESS_SKEW,FREQUENCY_CUTOFF	side_1_annotate_key=gene	side_1_continuation=0	side_1_coverage=0.90	side_1_overlap=11	side_1_possible_overlap_registers=236	side_1_read_count=37	side_1_redundant=0	side_2_annotate_key=gene	side_2_continuation=0	side_2_coverage=0.86	side_2_overlap=0	side_2_possible_overlap_registers=225	side_2_read_count=34	side_2_redundant=0	total_non_overlap_reads=3
JC	155	.	CP009273	1642440	-1	CP009273	1644109	1	0	alignment_overlap=9	coverage_minus=1	coverage_plus=2	flanking_left=251	flanking_right=251	frequency=7.278e-02	junction_possible_overlap_registers=227	key=CP009273__1642440__-1__CP009273__1644100__1__9____251__251__0__0	max_left=87	max_left_minus=60	max_left_plus=87	max_min_left=0	max_min_left_minus=0	max_min_left_plus=0	max_min_right=40	max_min_right_minus=40	max_min_right_plus=40	max_pos_hash_score=454	max_right=40	max_right_minus=40	max_right_plus=40	neg_log10_pos_hash_p_value=4.1	new_junction_coverage=0.08	new_junction_read_count=3	polymorphism_frequency=7.278e-02	pos_hash_score=3	prediction=polymorphism	reject=COVERAGE_EVENNESS_SKEW,FREQUENCY_CUTOFF	side_1_annotate_key=gene	side_1_continuation=0	side_1_coverage=0.99	side_1_overlap=9	side_1_possible_overlap_registers=236	side_1_read_count=41	side_1_redundant=0	side_2_annotate_key=gene	side_2_continuation=0	side_2_coverage=0.93	side_2_overlap=0	side_2_possible_overlap_registers=227	side_2_read_count=37	side_2_redundant=0	total_non_overlap_reads=3
JC	156	.	CP009273	1670864	-1	CP009273	1671883	1	0	alignment_overlap=10	coverage_minus=2	coverage_plus=2	flanking_left=251	flanking_right=251	frequency=9.064e-02	junction_possible_overlap_registers=226	key=CP009273__1670864__-1__CP009273__1671873__1__10____251__251__0__0	max_left=187	max_left_minus=109	max_left_plus=187	max_min_left=57	max_min_left_minus=0	max_min_left_plus=57	max_min_right=54	max_min_right_minus=30	max_min_right_plus=54	max_pos_hash_score=452	max_right=112	max_right_minus=30	max_right_plus=112	neg_log10_pos_hash_p_value=3.6	new_junction_coverage=0.10	new_junction_read_count=4	polymorphism_frequency=9.064e-02	pos_hash_score=4	prediction=polymorphism	reject=COVERAGE_EVENNESS_SKEW,FREQUENCY_CUTOFF	side_1_annotate_key=gene	side_1_continuation=0	side_1_coverage=0.99	side_1_overlap=10	side_1_possible_overlap_registers=236	side_1_read_count=41	side_1_redundant=0	side_2_annotate_key=gene	side_2_continuation=0	side_2_coverage=1.04	side_2_overlap=0	side_2_possible_overlap_registers=226	side_2_read_count=41	side_2_redundant=0	total_non_overlap_reads=4
JC	157	.	CP009273	1814626	-1	CP009273	1815161	1	0	alignment_overlap=11	coverage_minus=1	coverage_plus=3	flanking_left=251	flanking_right=251	frequency=7.217e-02	junction_possible_overlap_registers=225	key=CP009273__1814626__-1__CP009273__1815150__1__11____251__251__0__0	max_left=180	max_left_minus=26	max_left_plus=180	max_min_left=26	max_min_left_minus=26	max_min_left_plus=26	max_min_right=59	max_min_right_minus=0	max_min_right_plus=59	max_pos_hash_score=450	max_right=124	max_right_minus=47	max_right_plus=124	neg_log10_pos_hash_p_value=3.6	new_junction_coverage=0.10	new_junction_read_count=4	polymorphism_frequency=7.217e-02	pos_hash_score=4	prediction=polymorphism	reject=COVERAGE_EVENNESS_SKEW,FREQUENCY_CUTOFF	side_1_annotate_key=gene	side_1_continuation=0	side_1_coverage=1.12	side_1_overlap=11	side_1_possible_overlap_registers=236	side_1_read_count=46	side_1_redundant=0	side_2_annotate_key=gene	side_2_continuation=0	side_2_coverage=1.50	side_2_overlap=0	side_2_possible_overlap_registers=225	side_2_read_count=59	side_2_redundant=0	total_non_overlap_reads=4
JC	158	.	CP009273	1827200	-1	CP009273	1827967	1	0	alignment_overlap=10	coverage_minus=3	coverage_plus=1	flanking_left=251	flanking_right=251	frequency=9.925e-02	junction_possible_overlap_registers=226	key=CP009273__1827200__-1__CP009273__1827957__1__10____251__251__0__0	max_left=81	max_left_minus=81	max_left_plus=16	max_min_left=81	max_min_left_minus=81	max_min_left_plus=16	max_min_right=0	max_min_right_minus=0	max_min_right_plus=0	max_pos_hash_score=452	max_right=99	max_right_minus=99	max_right_plus=85	neg_log10_pos_hash_p_value=4.1	new_junction_coverage=0.10	new_junction_read_count=4	polymorphism_frequency=9.925e-02	pos_hash_score=3	prediction=polymorphism	reject=COVERAGE_EVENNESS_SKEW,FREQUENCY_CUTOFF	side_1_annotate_key=gene	side_1_continuation=0	side_1_coverage=0.80	side_1_overlap=10	side_1_possible_overlap_registers=236	side_1_read_count=33	side_1_redundant=0	side_2_annotate_key=gene	side_2_continuation=0	side_2_coverage=1.04	side_2_overlap=0	side_2_possible_overlap_registers=226	side_2_read_count=41	side_2_redundant=0	total_non_overlap_reads=4
JC	159	.	CP009273	1917906	-1	CP009273	1919101	1	0	alignment_overlap=13	coverage_minus=4	coverage_plus=5	flanking_left=251	flanking_right=251	frequency=1.627e-01	junction_possible_overlap_registers=223	key=CP009273__1917906__-1__CP009273__1919088__1__13____251__251__0__0	max_left=170	max_left_minus=170	max_left_plus=127	max_min_left=105	max_min_left_minus=0	max_min_left_plus=105	max_min_right=68	max_min_right_minus=68	max_min_right_plus=46	max_pos_hash_score=446	max_right=132	max_right_minus=68	max_right_plus=132	neg_log10_pos_hash_p_value=2.2	new_junction_coverage=0.23	new_junction_read_count=9	polymorphism_frequency=1.627e-01	pos_hash_score=9	prediction=polymorphism	reject=FREQUENCY_CUTOFF	side_1_annotate_key=gene	side_1_continuation=0	side_1_coverage=1.04	side_1_overlap=13	side_1_possible_overlap_registers=236	side_1_read_count=43	side_1_redundant=0	side_2_annotate_key=gene	side_2_continuation=0	side_2_coverage=1.33	side_2_overlap=0	side_2_possible_overlap_registers=223	side_2_read_count=52	side_2_redundant=0	total_non_overlap_reads=9
JC	160	.	CP009273	1987140	-1	CP009273	1987679	1	0	alignment_overlap=10	coverage_minus=2	coverage_plus=3	flanking_left=251	flanking_right=251	frequency=1.062e-01	junction_possible_overlap_registers=226	key=CP009273__1987140__-1__CP009273__1987669__1__10____251__251__0__0	max_left=193	max_left_minus=193	max_left_plus=143	max_min_left=14	max_min_left_minus=0	max_min_left_plus=14	max_min_right=98	max_min_right_minus=86	max_min_right_plus=98	max_pos_hash_score=452	max_right=215	max_right_minus=86	max_right_plus=215	neg_log10_pos_hash_p_value=3.3	new_junction_coverage=0.13	new_junction_read_count=5	polymorphism_frequency=1.062e-01	pos_hash_score=5	prediction=polymorphism	reject=COVERAGE_EVENNESS_SKEW,FREQUENCY_CUTOFF	side_1_annotate_key=gene	side_1_continuation=0	side_1_coverage=1.04	side_1_overlap=10	side_1_possible_overlap_registers=236	side_1_read_count=43	side_1_redundant=0	side_2_annotate_key=gene	side_2_continuation=0	side_2_coverage=1.09	side_2_overlap=0	side_2_possible_overlap_registers=226	side_2_read_count=43	side_2_redundant=0	total_non_overlap_reads=5
JC	161	.	CP009273	2033735	-1	CP009273	2034644	1	0	alignment_overlap=8	coverage_minus=4	coverage_plus=2	flanking_left=251	flanking_right=251	frequency=1.250e-01	junction_possible_overlap_registers=228	key=CP009273__2033743__-1__CP009273__2034644__1__8____251__251__0__0	max_left=172	max_left_minus=172	max_left_plus=83	max_min_left=83	max_min_left_minus=26	max_min_left_plus=83	max_min_right=71	max_min_right_minus=71	max_min_right_plus=0	max_pos_hash_score=456	max_right=166	max_right_minus=101	max_right_plus=166	neg_log10_pos_hash_p_value=3.0	new_junction_coverage=0.15	new_junction_read_count=6	polymorphism_frequency=1.250e-01	pos_hash_score=6	prediction=polymorphism	reject=FREQUENCY_CUTOFF	side_1_annotate_key=gene	side_1_continuation=0	side_1_coverage=1.05	side_1_overlap=0	side_1_possible_overlap_registers=228	side_1_read_count=42	side_1_redundant=0	side_2_annotate_key=repeat	side_2_continuation=0	side_2_coverage=NA	side_2_overlap=8	side_2_possible_overlap_registers=NA	side_2_read_count=NA	side_2_redundant=0	total_non_overlap_reads=6
JC	162	.	CP009273	2088855	-1	CP009273	2089881	1	0	alignment_overlap=11	coverage_minus=2	coverage_plus=3	flanking_left=251	flanking_right=251	frequency=1.215e-01	junction_possible_overlap_registers=225	key=CP009273__2088855__-1__CP009273__2089870__1__11____251__251__0__0	max_left=132	max_left_minus=132	max_left_plus=104	max_min_left=104	max_min_left_minus=104	max_min_left_plus=104	max_min_right=108	max_min_right_minus=108	max_min_right_plus=0	max_pos_hash_score=450	max_right=232	max_right_minus=112	max_right_plus=232	neg_log10_pos_hash_p_value=3.3	new_junction_coverage=0.13	new_junction_read_count=5	polymorphism_frequency=1.215e-01	pos_hash_score=5	prediction=polymorphism	reject=COVERAGE_EVENNESS_SKEW,FREQUENCY_CUTOFF	side_1_annotate_key=gene	side_1_continuation=0	side_1_coverage=0.87	side_1_overlap=11	side_1_possible_overlap_registers=236	side_1_read_count=36	side_1_redundant=0	side_2_annotate_key=gene	side_2_continuation=0	side_2_coverage=0.97	side_2_overlap=0	side_2_possible_overlap_registers=225	side_2_read_count=38	side_2_redundant=0	total_non_overlap_reads=5
JC	163	.	CP009273	2089649	-1	CP009273	2090576	1	0	alignment_overlap=10	coverage_minus=2	coverage_plus=1	flanking_left=251	flanking_right=251	frequency=5.000e-02	junction_possible_overlap_registers=226	key=CP009273__2089649__-1__CP009273__2090566__1__10____251__251__0__0	max_left=95	max_left_minus=95	max_left_plus=2	max_min_left=2	max_min_left_minus=0	max_min_left_plus=2	max_min_right=66	max_min_right_minus=66	max_min_right_plus=0	max_pos_hash_score=452	max_right=66	max_right_minus=66	max_right_plus=34	neg_log10_pos_hash_p_value=4.1	new_junction_coverage=0.08	new_junction_read_count=3	polymorphism_frequency=5.000e-02	pos_hash_score=3	prediction=polymorphism	reject=COVERAGE_EVENNESS_SKEW,FREQUENCY_CUTOFF	side_1_annotate_key=gene	side_1_continuation=0	side_1_coverage=1.72	side_1_overlap=10	side_1_possible_overlap_registers=236	side_1_read_count=71	side_1_redundant=0	side_2_annotate_key=gene	side_2_continuation=0	side_2_coverage=1.16	side_2_overlap=0	side_2_possible_overlap_registers=226	side_2_read_count=46	side_2_redundant=0	total_non_overlap_reads=3
JC	164	.	CP009273	2202943	-1	CP009273	2203841	1	0	alignment_overlap=11	coverage_minus=3	coverage_plus=5	flanking_left=251	flanking_right=251	frequency=1.925e-01	junction_possible_overlap_registers=225	key=CP009273__2202943__-1__CP009273__2203830__1__11____251__251__0__0	max_left=86	max_left_minus=77	max_left_plus=86	max_min_left=86	max_min_left_minus=9	max_min_left_plus=86	max_min_right=61	max_min_right_minus=61	max_min_right_plus=61	max_pos_hash_score=450	max_right=169	max_right_minus=153	max_right_plus=169	neg_log10_pos_hash_p_value=2.7	new_junction_coverage=0.20	new_junction_read_count=8	polymorphism_frequency=1.925e-01	pos_hash_score=7	prediction=polymorphism	reject=FREQUENCY_CUTOFF	side_1_annotate_key=gene	side_1_continuation=0	side_1_coverage=0.97	side_1_overlap=11	side_1_possible_overlap_registers=236	side_1_read_count=40	side_1_redundant=0	side_2_annotate_key=gene	side_2_continuation=0	side_2_coverage=0.74	side_2_overlap=0	side_2_possible_overlap_registers=225	side_2_read_count=29	side_2_redundant=0	total_non_overlap_reads=8
JC	165	.	CP009273	2247961	-1	CP009273	2248730	1	0	alignment_overlap=9	coverage_minus=3	coverage_plus=1	flanking_left=251	flanking_right=251	frequency=8.133e-02	junction_possible_overlap_registers=227	key=CP009273__2247961__-1__CP009273__2248721__1__9____251__251__0__0	max_left=216	max_left_minus=216	max_left_plus=52	max_min_left=52	max_min_left_minus=0	max_min_left_plus=52	max_min_right=66	max_min_right_minus=66	max_min_right_plus=0	max_pos_hash_score=454	max_right=190	max_right_minus=66	max_right_plus=190	neg_log10_pos_hash_p_value=3.7	new_junction_coverage=0.10	new_junction_read_count=4	polymorphism_frequency=8.133e-02	pos_hash_score=4	prediction=polymorphism	reject=COVERAGE_EVENNESS_SKEW,FREQUENCY_CUTOFF	side_1_annotate_key=gene	side_1_continuation=0	side_1_coverage=1.04	side_1_overlap=9	side_1_possible_overlap_registers=236	side_1_read_count=43	side_1_redundant=0	side_2_annotate_key=gene	side_2_continuation=0	side_2_coverage=1.23	side_2_overlap=0	side_2_possible_overlap_registers=227	side_2_read_count=49	side_2_redundant=0	total_non_overlap_reads=4
JC	166	.	CP009273	2254493	-1	CP009273	2255304	1	0	alignment_overlap=11	coverage_minus=2	coverage_plus=1	flanking_left=251	flanking_right=251	frequency=7.322e-02	junction_possible_overlap_registers=225	key=CP009273__2254493__-1__CP009273__2255293__1__11____251__251__0__0	max_left=147	max_left_minus=147	max_left_plus=147	max_min_left=0	max_min_left_minus=0	max_min_left_plus=0	max_min_right=95	max_min_right_minus=95	max_min_right_plus=67	max_pos_hash_score=450	max_right=95	max_right_minus=95	max_right_plus=67	neg_log10_pos_hash_p_value=4.1	new_junction_coverage=0.08	new_junction_read_count=3	polymorphism_frequency=7.322e-02	pos_hash_score=3	prediction=polymorphism	reject=COVERAGE_EVENNESS_SKEW,FREQUENCY_CUTOFF	side_1_annotate_key=gene	side_1_continuation=0	side_1_coverage=1.07	side_1_overlap=11	side_1_possible_overlap_registers=236	side_1_read_count=44	side_1_redundant=0	side_2_annotate_key=gene	side_2_continuation=0	side_2_coverage=0.86	side_2_overlap=0	side_2_possible_overlap_registers=225	side_2_read_count=34	side_2_redundant=0	total_non_overlap_reads=3
JC	167	.	CP009273	2265219	-1	CP009273	2266249	1	0	alignment_overlap=11	coverage_minus=4	coverage_plus=4	flanking_left=251	flanking_right=251	frequency=1.735e-01	junction_possible_overlap_registers=225	key=CP009273__2265219__-1__CP009273__2266238__1__11____251__251__0__0	max_left=147	max_left_minus=147	max_left_plus=131	max_min_left=51	max_min_left_minus=29	max_min_left_plus=51	max_min_right=108	max_min_right_minus=17	max_min_right_plus=108	max_pos_hash_score=450	max_right=238	max_right_minus=197	max_right_plus=238	neg_log10_pos_hash_p_value=2.7	new_junction_coverage=0.20	new_junction_read_count=8	polymorphism_frequency=1.735e-01	pos_hash_score=7	prediction=polymorphism	reject=FREQUENCY_CUTOFF	side_1_annotate_key=gene	side_1_continuation=0	side_1_coverage=0.92	side_1_overlap=11	side_1_possible_overlap_registers=236	side_1_read_count=38	side_1_redundant=0	side_2_annotate_key=gene	side_2_continuation=0	side_2_coverage=1.02	side_2_overlap=0	side_2_possible_overlap_registers=225	side_2_read_count=40	side_2_redundant=0	total_non_overlap_reads=8
JC	168	.	CP009273	2332347	-1	CP009273	2333242	1	0	alignment_overlap=7	coverage_minus=3	coverage_plus=1	flanking_left=251	flanking_right=251	frequency=1.044e-01	junction_possible_overlap_registers=229	key=CP009273__2332347__-1__CP009273__2333235__1__7____251__251__0__0	max_left=132	max_left_minus=132	max_left_plus=132	max_min_left=60	max_min_left_minus=60	max_min_left_plus=0	max_min_right=60	max_min_right_minus=49	max_min_right_plus=60	max_pos_hash_score=458	max_right=74	max_right_minus=74	max_right_plus=60	neg_log10_pos_hash_p_value=3.7	new_junction_coverage=0.12	new_junction_read_count=5	polymorphism_frequency=1.044e-01	pos_hash_score=4	prediction=polymorphism	reject=COVERAGE_EVENNESS_SKEW,FREQUENCY_CUTOFF	side_1_annotate_key=gene	side_1_continuation=0	side_1_coverage=0.99	side_1_overlap=7	side_1_possible_overlap_registers=236	side_1_read_count=41	side_1_redundant=0	side_2_annotate_key=gene	side_2_continuation=0	side_2_coverage=1.15	side_2_overlap=0	side_2_possible_overlap_registers=229	side_2_read_count=46	side_2_redundant=0	total_non_overlap_reads=4
JC	169	.	CP009273	2337247	-1	CP009273	2338647	1	0	alignment_overlap=11	coverage_minus=2	coverage_plus=3	flanking_left=251	flanking_right=251	frequency=8.082e-02	junction_possible_overlap_registers=225	key=CP009273__2337247__-1__CP009273__2338636__1__11____251__251__0__0	max_left=134	max_left_minus=85	max_left_plus=134	max_min_left=85	max_min_left_minus=85	max_min_left_plus=20	max_min_right=63	max_min_right_minus=63	max_min_right_plus=63	max_pos_hash_score=450	max_right=220	max_right_minus=155	max_right_plus=220	neg_log10_pos_hash_p_value=3.6	new_junction_coverage=0.13	new_junction_read_count=5	polymorphism_frequency=8.082e-02	pos_hash_score=4	prediction=polymorphism	reject=COVERAGE_EVENNESS_SKEW,FREQUENCY_CUTOFF	side_1_annotate_key=gene	side_1_continuation=0	side_1_coverage=1.70	side_1_overlap=11	side_1_possible_overlap_registers=236	side_1_read_count=70	side_1_redundant=0	side_2_annotate_key=gene	side_2_continuation=0	side_2_coverage=1.19	side_2_overlap=0	side_2_possible_overlap_registers=225	side_2_read_count=47	side_2_redundant=0	total_non_overlap_reads=5
JC	170	.	CP009273	2366946	-1	CP009273	2367749	1	0	alignment_overlap=10	coverage_minus=3	coverage_plus=1	flanking_left=251	flanking_right=251	frequency=1.458e-01	junction_possible_overlap_registers=226	key=CP009273__2366946__-1__CP009273__2367739__1__10____251__251__0__0	max_left=140	max_left_minus=140	max_left_plus=50	max_min_left=62	max_min_left_minus=62	max_min_left_plus=50	max_min_right=80	max_min_right_minus=80	max_min_right_plus=0	max_pos_hash_score=452	max_right=101	max_right_minus=101	max_right_plus=80	neg_log10_pos_hash_p_value=3.6	new_junction_coverage=0.13	new_junction_read_count=5	polymorphism_frequency=1.458e-01	pos_hash_score=4	prediction=polymorphism	reject=COVERAGE_EVENNESS_SKEW,FREQUENCY_CUTOFF	side_1_annotate_key=gene	side_1_continuation=0	side_1_coverage=0.80	side_1_overlap=10	side_1_possible_overlap_registers=236	side_1_read_count=33	side_1_redundant=0	side_2_annotate_key=gene	side_2_continuation=0	side_2_coverage=0.68	side_2_overlap=0	side_2_possible_overlap_registers=226	side_2_read_count=27	side_2_redundant=0	total_non_overlap_reads=4
JC	171	.	CP009273	2403363	-1	CP009273	2404043	1	0	alignment_overlap=9	coverage_minus=2	coverage_plus=1	flanking_left=251	flanking_right=251	frequency=6.573e-02	junction_possible_overlap_registers=227	key=CP009273__2403363__-1__CP009273__2404034__1__9____251__251__0__0	max_left=169	max_left_minus=169	max_left_plus=5	max_min_left=5	max_min_left_minus=0	max_min_left_plus=5	max_min_right=87	max_min_right_minus=87	max_min_right_plus=0	max_pos_hash_score=454	max_right=219	max_right_minus=87	max_right_plus=219	neg_log10_pos_hash_p_value=4.1	new_junction_coverage=0.08	new_junction_read_count=3	polymorphism_frequency=6.573e-02	pos_hash_score=3	prediction=polymorphism	reject=COVERAGE_EVENNESS_SKEW,FREQUENCY_CUTOFF	side_1_annotate_key=gene	side_1_continuation=0	side_1_coverage=1.09	side_1_overlap=9	side_1_possible_overlap_registers=236	side_1_read_count=45	side_1_redundant=0	side_2_annotate_key=gene	side_2_continuation=0	side_2_coverage=1.06	side_2_overlap=0	side_2_possible_overlap_registers=227	side_2_read_count=42	side_2_redundant=0	total_non_overlap_reads=3
JC	172	.	CP009273	2430483	-1	CP009273	2431687	1	0	alignment_overlap=9	coverage_minus=2	coverage_plus=1	flanking_left=251	flanking_right=251	frequency=5.949e-02	junction_possible_overlap_registers=227	key=CP009273__2430483__-1__CP009273__2431678__1__9____251__251__0__0	max_left=98	max_left_minus=98	max_left_plus=97	max_min_left=97	max_min_left_minus=97	max_min_left_plus=97	max_min_right=2	max_min_right_minus=2	max_min_right_plus=0	max_pos_hash_score=454	max_right=133	max_right_minus=133	max_right_plus=132	neg_log10_pos_hash_p_value=4.1	new_junction_coverage=0.08	new_junction_read_count=3	polymorphism_frequency=5.949e-02	pos_hash_score=3	prediction=polymorphism	reject=COVERAGE_EVENNESS_SKEW,FREQUENCY_CUTOFF	side_1_annotate_key=gene	side_1_continuation=0	side_1_coverage=1.36	side_1_overlap=9	side_1_possible_overlap_registers=236	side_1_read_count=56	side_1_redundant=0	side_2_annotate_key=gene	side_2_continuation=0	side_2_coverage=1.03	side_2_overlap=0	side_2_possible_overlap_registers=227	side_2_read_count=41	side_2_redundant=0	total_non_overlap_reads=3
JC	173	.	CP009273	2432532	-1	CP009273	2433304	1	0	alignment_overlap=8	coverage_minus=2	coverage_plus=3	flanking_left=251	flanking_right=251	frequency=1.328e-01	junction_possible_overlap_registers=228	key=CP009273__2432532__-1__CP009273__2433296__1__8____251__251__0__0	max_left=181	max_left_minus=181	max_left_plus=95	max_min_left=95	max_min_left_minus=0	max_min_left_plus=95	max_min_right=81	max_min_right_minus=81	max_min_right_plus=0	max_pos_hash_score=456	max_right=151	max_right_minus=81	max_right_plus=151	neg_log10_pos_hash_p_value=3.3	new_junction_coverage=0.15	new_junction_read_count=6	polymorphism_frequency=1.328e-01	pos_hash_score=5	prediction=polymorphism	reject=COVERAGE_EVENNESS_SKEW,FREQUENCY_CUTOFF	side_1_annotate_key=gene	side_1_continuation=0	side_1_coverage=1.16	side_1_overlap=8	side_1_possible_overlap_registers=236	side_1_read_count=48	side_1_redundant=0	side_2_annotate_key=gene	side_2_continuation=0	side_2_coverage=0.80	side_2_overlap=0	side_2_possible_overlap_registers=228	side_2_read_count=32	side_2_redundant=0	total_non_overlap_reads=5
JC	174	.	CP009273	2446179	-1	CP009273	2447265	1	0	alignment_overlap=10	coverage_minus=4	coverage_plus=4	flanking_left=251	flanking_right=251	frequency=1.643e-01	junction_possible_overlap_registers=226	key=CP009273__2446179__-1__CP009273__2447255__1__10____251__251__0__0	max_left=200	max_left_minus=200	max_left_plus=105	max_min_left=105	max_min_left_minus=49	max_min_left_plus=105	max_min_right=89	max_min_right_minus=89	max_min_right_plus=0	max_pos_hash_score=452	max_right=184	max_right_minus=134	max_right_plus=184	neg_log10_pos_hash_p_value=2.4	new_junction_coverage=0.20	new_junction_read_count=8	polymorphism_frequency=1.643e-01	pos_hash_score=8	prediction=polymorphism	reject=FREQUENCY_CUTOFF	side_1_annotate_key=gene	side_1_continuation=0	side_1_coverage=0.92	side_1_overlap=10	side_1_possible_overlap_registers=236	side_1_read_count=38	side_1_redundant=0	side_2_annotate_key=gene	side_2_continuation=0	side_2_coverage=1.14	side_2_overlap=0	side_2_possible_overlap_registers=226	side_2_read_count=45	side_2_redundant=0	total_non_overlap_reads=8
JC	175	.	CP009273	2452757	-1	CP009273	2453530	1	0	alignment_overlap=8	coverage_minus=3	coverage_plus=2	flanking_left=251	flanking_right=251	frequency=1.632e-01	junction_possible_overlap_registers=228	key=CP009273__2452757__-1__CP009273__2453522__1__8____251__251__0__0	max_left=122	max_left_minus=122	max_left_plus=122	max_min_left=115	max_min_left_minus=115	max_min_left_plus=115	max_min_right=30	max_min_right_minus=28	max_min_right_plus=30	max_pos_hash_score=456	max_right=119	max_right_minus=119	max_right_plus=119	neg_log10_pos_hash_p_value=3.3	new_junction_coverage=0.13	new_junction_read_count=5	polymorphism_frequency=1.632e-01	pos_hash_score=5	prediction=polymorphism	reject=COVERAGE_EVENNESS_SKEW,FREQUENCY_CUTOFF	side_1_annotate_key=gene	side_1_continuation=0	side_1_coverage=0.51	side_1_overlap=8	side_1_possible_overlap_registers=236	side_1_read_count=21	side_1_redundant=0	side_2_annotate_key=gene	side_2_continuation=0	side_2_coverage=0.78	side_2_overlap=0	side_2_possible_overlap_registers=228	side_2_read_count=31	side_2_redundant=0	total_non_overlap_reads=5
JC	176	.	CP009273	2544829	-1	CP009273	2545760	1	0	alignment_overlap=10	coverage_minus=2	coverage_plus=1	flanking_left=251	flanking_right=251	frequency=1.209e-01	junction_possible_overlap_registers=226	key=CP009273__2544829__-1__CP009273__2545750__1__10____251__251__0__0	max_left=117	max_left_minus=117	max_left_plus=80	max_min_left=0	max_min_left_minus=0	max_min_left_plus=0	max_min_right=26	max_min_right_minus=26	max_min_right_plus=26	max_pos_hash_score=452	max_right=26	max_right_minus=26	max_right_plus=26	neg_log10_pos_hash_p_value=4.1	new_junction_coverage=0.10	new_junction_read_count=4	polymorphism_frequency=1.209e-01	pos_hash_score=3	prediction=polymorphism	reject=COVERAGE_EVENNESS_SKEW,FREQUENCY_CUTOFF	side_1_annotate_key=gene	side_1_continuation=0	side_1_coverage=0.48	side_1_overlap=10	side_1_possible_overlap_registers=236	side_1_read_count=20	side_1_redundant=0	side_2_annotate_key=gene	side_2_continuation=0	side_2_coverage=0.99	side_2_overlap=0	side_2_possible_overlap_registers=226	side_2_read_count=39	side_2_redundant=0	total_non_overlap_reads=3
JC	177	.	CP009273	2570750	-1	CP009273	2571492	1	0	alignment_overlap=11	coverage_minus=3	coverage_plus=3	flanking_left=251	flanking_right=251	frequency=1.416e-01	junction_possible_overlap_registers=225	key=CP009273__2570750__-1__CP009273__2571481__1__11____251__251__0__0	max_left=174	max_left_minus=169	max_left_plus=174	max_min_left=48	max_min_left_minus=0	max_min_left_plus=48	max_min_right=74	max_min_right_minus=74	max_min_right_plus=57	max_pos_hash_score=450	max_right=74	max_right_minus=74	max_right_plus=72	neg_log10_pos_hash_p_value=2.9	new_junction_coverage=0.15	new_junction_read_count=6	polymorphism_frequency=1.416e-01	pos_hash_score=6	prediction=polymorphism	reject=FREQUENCY_CUTOFF	side_1_annotate_key=gene	side_1_continuation=0	side_1_coverage=1.16	side_1_overlap=11	side_1_possible_overlap_registers=236	side_1_read_count=48	side_1_redundant=0	side_2_annotate_key=gene	side_2_continuation=0	side_2_coverage=0.69	side_2_overlap=0	side_2_possible_overlap_registers=225	side_2_read_count=27	side_2_redundant=0	total_non_overlap_reads=6
JC	178	.	CP009273	2577419	-1	CP009273	2578540	1	0	alignment_overlap=10	coverage_minus=2	coverage_plus=1	flanking_left=251	flanking_right=251	frequency=6.995e-02	junction_possible_overlap_registers=226	key=CP009273__2577419__-1__CP009273__2578530__1__10____251__251__0__0	max_left=135	max_left_minus=135	max_left_plus=32	max_min_left=32	max_min_left_minus=32	max_min_left_plus=32	max_min_right=1	max_min_right_minus=1	max_min_right_plus=0	max_pos_hash_score=452	max_right=52	max_right_minus=52	max_right_plus=52	neg_log10_pos_hash_p_value=4.1	new_junction_coverage=0.08	new_junction_read_count=3	polymorphism_frequency=6.995e-02	pos_hash_score=3	prediction=polymorphism	reject=COVERAGE_EVENNESS_SKEW,FREQUENCY_CUTOFF	side_1_annotate_key=gene	side_1_continuation=0	side_1_coverage=0.70	side_1_overlap=10	side_1_possible_overlap_registers=236	side_1_read_count=29	side_1_redundant=0	side_2_annotate_key=gene	side_2_continuation=0	side_2_coverage=1.32	side_2_overlap=0	side_2_possible_overlap_registers=226	side_2_read_count=52	side_2_redundant=0	total_non_overlap_reads=3
JC	179	.	CP009273	2582812	-1	CP009273	2583680	1	0	alignment_overlap=3	coverage_minus=2	coverage_plus=1	flanking_left=251	flanking_right=251	frequency=9.747e-02	junction_possible_overlap_registers=233	key=CP009273__2582812__-1__CP009273__2583677__1__3____251__251__0__0	max_left=120	max_left_minus=120	max_left_plus=35	max_min_left=35	max_min_left_minus=35	max_min_left_plus=35	max_min_right=1	max_min_right_minus=1	max_min_right_plus=0	max_pos_hash_score=466	max_right=64	max_right_minus=63	max_right_plus=64	neg_log10_pos_hash_p_value=4.2	new_junction_coverage=0.07	new_junction_read_count=3	polymorphism_frequency=9.747e-02	pos_hash_score=3	prediction=polymorphism	reject=COVERAGE_EVENNESS_SKEW,FREQUENCY_CUTOFF	side_1_annotate_key=gene	side_1_continuation=0	side_1_coverage=0.85	side_1_overlap=3	side_1_possible_overlap_registers=236	side_1_read_count=35	side_1_redundant=0	side_2_annotate_key=gene	side_2_continuation=0	side_2_coverage=0.52	side_2_overlap=0	side_2_possible_overlap_registers=233	side_2_read_count=21	side_2_redundant=0	total_non_overlap_reads=3
JC	180	.	CP009273	2652185	-1	CP009273	2653219	1	0	alignment_overlap=6	coverage_minus=1	coverage_plus=2	flanking_left=251	flanking_right=251	frequency=8.790e-02	junction_possible_overlap_registers=230	key=CP009273__2652185__-1__CP009273__2653213__1__6____251__251__0__0	max_left=93	max_left_minus=93	max_left_plus=76	max_min_left=93	max_min_left_minus=93	max_min_left_plus=76	max_min_right=0	max_min_right_minus=0	max_min_right_plus=0	max_pos_hash_score=460	max_right=169	max_right_minus=152	max_right_plus=169	neg_log10_pos_hash_p_value=4.1	new_junction_coverage=0.07	new_junction_read_count=3	polymorphism_frequency=8.790e-02	pos_hash_score=3	prediction=polymorphism	reject=COVERAGE_EVENNESS_SKEW,FREQUENCY_CUTOFF	side_1_annotate_key=gene	side_1_continuation=0	side_1_coverage=0.70	side_1_overlap=6	side_1_possible_overlap_registers=236	side_1_read_count=29	side_1_redundant=0	side_2_annotate_key=gene	side_2_continuation=0	side_2_coverage=0.85	side_2_overlap=0	side_2_possible_overlap_registers=230	side_2_read_count=34	side_2_redundant=0	total_non_overlap_reads=3
JC	181	.	CP009273	2720563	-1	CP009273	2721852	1	0	alignment_overlap=4	coverage_minus=1	coverage_plus=2	flanking_left=251	flanking_right=251	frequency=NA	junction_possible_overlap_registers=232	key=CP009273__2720563__-1__CP009273__2721848__1__4____251__251__1__1	max_left=95	max_left_minus=95	max_left_plus=95	max_min_left=0	max_min_left_minus=0	max_min_left_plus=0	max_min_right=34	max_min_right_minus=28	max_min_right_plus=34	max_pos_hash_score=464	max_right=34	max_right_minus=28	max_right_plus=34	neg_log10_pos_hash_p_value=4.1	new_junction_coverage=0.07	new_junction_read_count=3	polymorphism_frequency=NA	pos_hash_score=3	prediction=unknown	reject=COVERAGE_EVENNESS_SKEW	side_1_annotate_key=repeat	side_1_continuation=0	side_1_coverage=NA	side_1_overlap=4	side_1_read_count=NA	side_1_redundant=1	side_2_annotate_key=repeat	side_2_continuation=0	side_2_coverage=NA	side_2_overlap=0	side_2_possible_overlap_registers=NA	side_2_read_count=NA	side_2_redundant=1	total_non_overlap_reads=3
JC	182	.	CP009273	2725685	-1	CP009273	2726631	1	0	alignment_overlap=10	coverage_minus=3	coverage_plus=1	flanking_left=251	flanking_right=251	frequency=9.593e-02	junction_possible_overlap_registers=226	key=CP009273__2725685__-1__CP009273__2726621__1__10____251__251__0__0	max_left=115	max_left_minus=115	max_left_plus=75	max_min_left=75	max_min_left_minus=0	max_min_left_plus=75	max_min_right=83	max_min_right_minus=83	max_min_right_plus=0	max_pos_hash_score=452	max_right=83	max_right_minus=83	max_right_plus=83	neg_log10_pos_hash_p_value=4.1	new_junction_coverage=0.10	new_junction_read_count=4	polymorphism_frequency=9.593e-02	pos_hash_score=3	prediction=polymorphism	reject=COVERAGE_EVENNESS_SKEW,FREQUENCY_CUTOFF	side_1_annotate_key=gene	side_1_continuation=0	side_1_coverage=0.92	side_1_overlap=10	side_1_possible_overlap_registers=236	side_1_read_count=38	side_1_redundant=0	side_2_annotate_key=gene	side_2_continuation=0	side_2_coverage=0.99	side_2_overlap=0	side_2_possible_overlap_registers=226	side_2_read_count=39	side_2_redundant=0	total_non_overlap_reads=4
JC	183	.	CP009273	2774353	-1	CP009273	2775137	1	0	alignment_overlap=12	coverage_minus=2	coverage_plus=1	flanking_left=251	flanking_right=251	frequency=4.944e-02	junction_possible_overlap_registers=224	key=CP009273__2774353__-1__CP009273__2775125__1__12____251__251__0__0	max_left=109	max_left_minus=109	max_left_plus=103	max_min_left=109	max_min_left_minus=109	max_min_left_plus=103	max_min_right=0	max_min_right_minus=0	max_min_right_plus=0	max_pos_hash_score=448	max_right=136	max_right_minus=135	max_right_plus=136	neg_log10_pos_hash_p_value=4.0	new_junction_coverage=0.08	new_junction_read_count=3	polymorphism_frequency=4.944e-02	pos_hash_score=3	prediction=polymorphism	reject=COVERAGE_EVENNESS_SKEW,FREQUENCY_CUTOFF	side_1_annotate_key=gene	side_1_continuation=0	side_1_coverage=1.26	side_1_overlap=12	side_1_possible_overlap_registers=236	side_1_read_count=52	side_1_redundant=0	side_2_annotate_key=gene	side_2_continuation=0	side_2_coverage=1.69	side_2_overlap=0	side_2_possible_overlap_registers=224	side_2_read_count=66	side_2_redundant=0	total_non_overlap_reads=3
JC	184	.	CP009273	2794480	-1	CP009273	2795326	1	0	alignment_overlap=11	coverage_minus=6	coverage_plus=4	flanking_left=251	flanking_right=251	frequency=2.484e-01	junction_possible_overlap_registers=225	key=CP009273__2794480__-1__CP009273__2795315__1__11____251__251__0__0	max_left=222	max_left_minus=222	max_left_plus=185	max_min_left=53	max_min_left_minus=15	max_min_left_plus=53	max_min_right=111	max_min_right_minus=15	max_min_right_plus=111	max_pos_hash_score=450	max_right=184	max_right_minus=41	max_right_plus=184	neg_log10_pos_hash_p_value=2.0	new_junction_coverage=0.25	new_junction_read_count=10	polymorphism_frequency=2.484e-01	pos_hash_score=10	prediction=polymorphism	side_1_annotate_key=gene	side_1_continuation=0	side_1_coverage=0.78	side_1_overlap=11	side_1_possible_overlap_registers=236	side_1_read_count=32	side_1_redundant=0	side_2_annotate_key=gene	side_2_continuation=0	side_2_coverage=0.76	side_2_overlap=0	side_2_possible_overlap_registers=225	side_2_read_count=30	side_2_redundant=0	total_non_overlap_reads=10
JC	185	.	CP009273	2806204	-1	CP009273	2807068	1	0	alignment_overlap=9	coverage_minus=2	coverage_plus=2	flanking_left=251	flanking_right=251	frequency=9.889e-02	junction_possible_overlap_registers=227	key=CP009273__2806204__-1__CP009273__2807059__1__9____251__251__0__0	max_left=74	max_left_minus=74	max_left_plus=49	max_min_left=74	max_min_left_minus=74	max_min_left_plus=49	max_min_right=0	max_min_right_minus=0	max_min_right_plus=0	max_pos_hash_score=454	max_right=184	max_right_minus=168	max_right_plus=184	neg_log10_pos_hash_p_value=3.7	new_junction_coverage=0.10	new_junction_read_count=4	polymorphism_frequency=9.889e-02	pos_hash_score=4	prediction=polymorphism	reject=COVERAGE_EVENNESS_SKEW,FREQUENCY_CUTOFF	side_1_annotate_key=gene	side_1_continuation=0	side_1_coverage=0.70	side_1_overlap=9	side_1_possible_overlap_registers=236	side_1_read_count=29	side_1_redundant=0	side_2_annotate_key=gene	side_2_continuation=0	side_2_coverage=1.13	side_2_overlap=0	side_2_possible_overlap_registers=227	side_2_read_count=45	side_2_redundant=0	total_non_overlap_reads=4
JC	186	.	CP009273	2811556	1	CP009273	2811830	-1	0	alignment_overlap=79	coverage_minus=3	coverage_plus=4	flanking_left=251	flanking_right=251	frequency=2.106e-01	junction_possible_overlap_registers=157	key=CP009273__2811556__1__CP009273__2811909__-1__79____251__251__0__0	max_left=81	max_left_minus=81	max_left_plus=81	max_min_left=0	max_min_left_minus=0	max_min_left_plus=0	max_min_right=52	max_min_right_minus=25	max_min_right_plus=52	max_pos_hash_score=314	max_right=52	max_right_minus=25	max_right_plus=52	neg_log10_pos_hash_p_value=1.8	new_junction_coverage=0.29	new_junction_read_count=8	polymorphism_frequency=2.106e-01	pos_hash_score=7	prediction=polymorphism	side_1_annotate_key=gene	side_1_continuation=0	side_1_coverage=0.58	side_1_overlap=79	side_1_possible_overlap_registers=236	side_1_read_count=24	side_1_redundant=0	side_2_annotate_key=gene	side_2_continuation=0	side_2_coverage=1.60	side_2_overlap=0	side_2_possible_overlap_registers=157	side_2_read_count=44	side_2_redundant=0	total_non_overlap_reads=7
JC	187	.	CP009273	2865565	-1	CP009273	2866585	1	0	alignment_overlap=9	coverage_minus=2	coverage_plus=3	flanking_left=251	flanking_right=251	frequency=8.188e-02	junction_possible_overlap_registers=227	key=CP009273__2865565__-1__CP009273__2866576__1__9____251__251__0__0	max_left=99	max_left_minus=86	max_left_plus=99	max_min_left=99	max_min_left_minus=47	max_min_left_plus=99	max_min_right=1	max_min_right_minus=1	max_min_right_plus=0	max_pos_hash_score=454	max_right=110	max_right_minus=91	max_right_plus=110	neg_log10_pos_hash_p_value=3.3	new_junction_coverage=0.13	new_junction_read_count=5	polymorphism_frequency=8.188e-02	pos_hash_score=5	prediction=polymorphism	reject=COVERAGE_EVENNESS_SKEW,FREQUENCY_CUTOFF	side_1_annotate_key=gene	side_1_continuation=0	side_1_coverage=1.19	side_1_overlap=9	side_1_possible_overlap_registers=236	side_1_read_count=49	side_1_redundant=0	side_2_annotate_key=gene	side_2_continuation=0	side_2_coverage=1.64	side_2_overlap=0	side_2_possible_overlap_registers=227	side_2_read_count=65	side_2_redundant=0	total_non_overlap_reads=5
JC	188	.	CP009273	2952778	-1	CP009273	2954165	1	0	alignment_overlap=10	coverage_minus=2	coverage_plus=2	flanking_left=251	flanking_right=251	frequency=8.268e-02	junction_possible_overlap_registers=226	key=CP009273__2952778__-1__CP009273__2954155__1__10____251__251__0__0	max_left=153	max_left_minus=153	max_left_plus=49	max_min_left=1	max_min_left_minus=0	max_min_left_plus=1	max_min_right=88	max_min_right_minus=88	max_min_right_plus=35	max_pos_hash_score=452	max_right=164	max_right_minus=88	max_right_plus=164	neg_log10_pos_hash_p_value=3.6	new_junction_coverage=0.10	new_junction_read_count=4	polymorphism_frequency=8.268e-02	pos_hash_score=4	prediction=polymorphism	reject=COVERAGE_EVENNESS_SKEW,FREQUENCY_CUTOFF	side_1_annotate_key=gene	side_1_continuation=0	side_1_coverage=1.28	side_1_overlap=10	side_1_possible_overlap_registers=236	side_1_read_count=53	side_1_redundant=0	side_2_annotate_key=gene	side_2_continuation=0	side_2_coverage=0.96	side_2_overlap=0	side_2_possible_overlap_registers=226	side_2_read_count=38	side_2_redundant=0	total_non_overlap_reads=4
JC	189	.	CP009273	3010856	-1	CP009273	3011694	1	0	alignment_overlap=11	coverage_minus=1	coverage_plus=3	flanking_left=251	flanking_right=251	frequency=8.318e-02	junction_possible_overlap_registers=225	key=CP009273__3010856__-1__CP009273__3011683__1__11____251__251__0__0	max_left=134	max_left_minus=134	max_left_plus=131	max_min_left=64	max_min_left_minus=0	max_min_left_plus=64	max_min_right=102	max_min_right_minus=37	max_min_right_plus=102	max_pos_hash_score=450	max_right=102	max_right_minus=37	max_right_plus=102	neg_log10_pos_hash_p_value=3.6	new_junction_coverage=0.10	new_junction_read_count=4	polymorphism_frequency=8.318e-02	pos_hash_score=4	prediction=polymorphism	reject=COVERAGE_EVENNESS_SKEW,FREQUENCY_CUTOFF	side_1_annotate_key=gene	side_1_continuation=0	side_1_coverage=0.95	side_1_overlap=11	side_1_possible_overlap_registers=236	side_1_read_count=39	side_1_redundant=0	side_2_annotate_key=gene	side_2_continuation=0	side_2_coverage=1.30	side_2_overlap=0	side_2_possible_overlap_registers=225	side_2_read_count=51	side_2_redundant=0	total_non_overlap_reads=4
JC	190	.	CP009273	3022867	-1	CP009273	3023848	1	0	alignment_overlap=9	coverage_minus=2	coverage_plus=1	flanking_left=251	flanking_right=251	frequency=8.350e-02	junction_possible_overlap_registers=227	key=CP009273__3022867__-1__CP009273__3023839__1__9____251__251__0__0	max_left=51	max_left_minus=51	max_left_plus=42	max_min_left=51	max_min_left_minus=51	max_min_left_plus=42	max_min_right=0	max_min_right_minus=0	max_min_right_plus=0	max_pos_hash_score=454	max_right=127	max_right_minus=127	max_right_plus=127	neg_log10_pos_hash_p_value=4.1	new_junction_coverage=0.08	new_junction_read_count=3	polymorphism_frequency=8.350e-02	pos_hash_score=3	prediction=polymorphism	reject=COVERAGE_EVENNESS_SKEW,FREQUENCY_CUTOFF	side_1_annotate_key=gene	side_1_continuation=0	side_1_coverage=0.73	side_1_overlap=9	side_1_possible_overlap_registers=236	side_1_read_count=30	side_1_redundant=0	side_2_annotate_key=gene	side_2_continuation=0	side_2_coverage=0.93	side_2_overlap=0	side_2_possible_overlap_registers=227	side_2_read_count=37	side_2_redundant=0	total_non_overlap_reads=3
JC	191	.	CP009273	3061946	-1	CP009273	3062754	1	0	alignment_overlap=13	coverage_minus=3	coverage_plus=2	flanking_left=251	flanking_right=251	frequency=1.085e-01	junction_possible_overlap_registers=223	key=CP009273__3061946__-1__CP009273__3062741__1__13____251__251__0__0	max_left=163	max_left_minus=163	max_left_plus=113	max_min_left=113	max_min_left_minus=53	max_min_left_plus=113	max_min_right=40	max_min_right_minus=40	max_min_right_plus=0	max_pos_hash_score=446	max_right=184	max_right_minus=184	max_right_plus=124	neg_log10_pos_hash_p_value=3.2	new_junction_coverage=0.13	new_junction_read_count=5	polymorphism_frequency=1.085e-01	pos_hash_score=5	prediction=polymorphism	reject=COVERAGE_EVENNESS_SKEW,FREQUENCY_CUTOFF	side_1_annotate_key=gene	side_1_continuation=0	side_1_coverage=0.80	side_1_overlap=13	side_1_possible_overlap_registers=236	side_1_read_count=33	side_1_redundant=0	side_2_annotate_key=gene	side_2_continuation=0	side_2_coverage=1.31	side_2_overlap=0	side_2_possible_overlap_registers=223	side_2_read_count=51	side_2_redundant=0	total_non_overlap_reads=5
JC	192	.	CP009273	3204667	-1	CP009273	3205635	1	0	alignment_overlap=10	coverage_minus=3	coverage_plus=2	flanking_left=251	flanking_right=251	frequency=1.273e-01	junction_possible_overlap_registers=226	key=CP009273__3204667__-1__CP009273__3205625__1__10____251__251__0__0	max_left=179	max_left_minus=122	max_left_plus=179	max_min_left=11	max_min_left_minus=11	max_min_left_plus=0	max_min_right=117	max_min_right_minus=117	max_min_right_plus=117	max_pos_hash_score=452	max_right=117	max_right_minus=117	max_right_plus=117	neg_log10_pos_hash_p_value=3.3	new_junction_coverage=0.15	new_junction_read_count=6	polymorphism_frequency=1.273e-01	pos_hash_score=5	prediction=polymorphism	reject=COVERAGE_EVENNESS_SKEW,FREQUENCY_CUTOFF	side_1_annotate_key=gene	side_1_continuation=0	side_1_coverage=0.99	side_1_overlap=10	side_1_possible_overlap_registers=236	side_1_read_count=41	side_1_redundant=0	side_2_annotate_key=gene	side_2_continuation=0	side_2_coverage=1.09	side_2_overlap=0	side_2_possible_overlap_registers=226	side_2_read_count=43	side_2_redundant=0	total_non_overlap_reads=5
JC	193	.	CP009273	3227769	-1	CP009273	3228929	1	0	alignment_overlap=11	coverage_minus=1	coverage_plus=2	flanking_left=251	flanking_right=251	frequency=8.385e-02	junction_possible_overlap_registers=225	key=CP009273__3227769__-1__CP009273__3228918__1__11____251__251__0__0	max_left=109	max_left_minus=109	max_left_plus=109	max_min_left=109	max_min_left_minus=0	max_min_left_plus=109	max_min_right=76	max_min_right_minus=76	max_min_right_plus=0	max_pos_hash_score=450	max_right=121	max_right_minus=76	max_right_plus=121	neg_log10_pos_hash_p_value=4.1	new_junction_coverage=0.08	new_junction_read_count=3	polymorphism_frequency=8.385e-02	pos_hash_score=3	prediction=polymorphism	reject=COVERAGE_EVENNESS_SKEW,FREQUENCY_CUTOFF	side_1_annotate_key=gene	side_1_continuation=0	side_1_coverage=0.75	side_1_overlap=11	side_1_possible_overlap_registers=236	side_1_read_count=31	side_1_redundant=0	side_2_annotate_key=gene	side_2_continuation=0	side_2_coverage=0.92	side_2_overlap=0	side_2_possible_overlap_registers=225	side_2_read_count=36	side_2_redundant=0	total_non_overlap_reads=3
JC	194	.	CP009273	3245976	-1	CP009273	3247703	1	0	alignment_overlap=11	coverage_minus=2	coverage_plus=2	flanking_left=251	flanking_right=251	frequency=1.010e-01	junction_possible_overlap_registers=225	key=CP009273__3245976__-1__CP009273__3247692__1__11____251__251__0__0	max_left=74	max_left_minus=74	max_left_plus=74	max_min_left=74	max_min_left_minus=74	max_min_left_plus=74	max_min_right=10	max_min_right_minus=10	max_min_right_plus=10	max_pos_hash_score=450	max_right=104	max_right_minus=104	max_right_plus=104	neg_log10_pos_hash_p_value=3.6	new_junction_coverage=0.10	new_junction_read_count=4	polymorphism_frequency=1.010e-01	pos_hash_score=4	prediction=polymorphism	reject=COVERAGE_EVENNESS_SKEW,FREQUENCY_CUTOFF	side_1_annotate_key=gene	side_1_continuation=0	side_1_coverage=0.92	side_1_overlap=11	side_1_possible_overlap_registers=236	side_1_read_count=38	side_1_redundant=0	side_2_annotate_key=gene	side_2_continuation=0	side_2_coverage=0.89	side_2_overlap=0	side_2_possible_overlap_registers=225	side_2_read_count=35	side_2_redundant=0	total_non_overlap_reads=4
JC	195	.	CP009273	3249255	-1	CP009273	3250275	1	0	alignment_overlap=12	coverage_minus=2	coverage_plus=3	flanking_left=251	flanking_right=251	frequency=1.763e-01	junction_possible_overlap_registers=224	key=CP009273__3249255__-1__CP009273__3250263__1__12____251__251__0__0	max_left=207	max_left_minus=207	max_left_plus=180	max_min_left=101	max_min_left_minus=101	max_min_left_plus=5	max_min_right=69	max_min_right_minus=32	max_min_right_plus=69	max_pos_hash_score=448	max_right=144	max_right_minus=126	max_right_plus=144	neg_log10_pos_hash_p_value=3.3	new_junction_coverage=0.13	new_junction_read_count=5	polymorphism_frequency=1.763e-01	pos_hash_score=5	prediction=polymorphism	reject=COVERAGE_EVENNESS_SKEW,FREQUENCY_CUTOFF	side_1_annotate_key=gene	side_1_continuation=0	side_1_coverage=0.61	side_1_overlap=12	side_1_possible_overlap_registers=236	side_1_read_count=25	side_1_redundant=0	side_2_annotate_key=gene	side_2_continuation=0	side_2_coverage=0.59	side_2_overlap=0	side_2_possible_overlap_registers=224	side_2_read_count=23	side_2_redundant=0	total_non_overlap_reads=5
JC	196	.	CP009273	3299389	-1	CP009273	3300194	1	0	alignment_overlap=8	coverage_minus=2	coverage_plus=2	flanking_left=251	flanking_right=251	frequency=6.713e-02	junction_possible_overlap_registers=228	key=CP009273__3299389__-1__CP009273__3300186__1__8____251__251__0__0	max_left=162	max_left_minus=162	max_left_plus=75	max_min_left=87	max_min_left_minus=87	max_min_left_plus=75	max_min_right=81	max_min_right_minus=81	max_min_right_plus=0	max_pos_hash_score=456	max_right=168	max_right_minus=156	max_right_plus=168	neg_log10_pos_hash_p_value=3.7	new_junction_coverage=0.10	new_junction_read_count=4	polymorphism_frequency=6.713e-02	pos_hash_score=4	prediction=polymorphism	reject=COVERAGE_EVENNESS_SKEW,FREQUENCY_CUTOFF	side_1_annotate_key=gene	side_1_continuation=0	side_1_coverage=1.31	side_1_overlap=8	side_1_possible_overlap_registers=236	side_1_read_count=54	side_1_redundant=0	side_2_annotate_key=gene	side_2_continuation=0	side_2_coverage=1.48	side_2_overlap=0	side_2_possible_overlap_registers=228	side_2_read_count=59	side_2_redundant=0	total_non_overlap_reads=4
JC	197	.	CP009273	3322535	-1	CP009273	3323502	1	0	alignment_overlap=9	coverage_minus=4	coverage_plus=4	flanking_left=251	flanking_right=251	frequency=2.117e-01	junction_possible_overlap_registers=227	key=CP009273__3322535__-1__CP009273__3323493__1__9____251__251__0__0	max_left=168	max_left_minus=168	max_left_plus=129	max_min_left=26	max_min_left_minus=26	max_min_left_plus=26	max_min_right=113	max_min_right_minus=74	max_min_right_plus=113	max_pos_hash_score=454	max_right=113	max_right_minus=74	max_right_plus=113	neg_log10_pos_hash_p_value=2.4	new_junction_coverage=0.23	new_junction_read_count=9	polymorphism_frequency=2.117e-01	pos_hash_score=8	prediction=polymorphism	side_1_annotate_key=gene	side_1_continuation=0	side_1_coverage=0.63	side_1_overlap=9	side_1_possible_overlap_registers=236	side_1_read_count=26	side_1_redundant=0	side_2_annotate_key=gene	side_2_continuation=0	side_2_coverage=1.06	side_2_overlap=0	side_2_possible_overlap_registers=227	side_2_read_count=42	side_2_redundant=0	total_non_overlap_reads=8
JC	198	.	CP009273	3365411	-1	CP009273	3366335	1	0	alignment_overlap=6	coverage_minus=2	coverage_plus=2	flanking_left=251	flanking_right=251	frequency=8.476e-02	junction_possible_overlap_registers=230	key=CP009273__3365411__-1__CP009273__3366329__1__6____251__251__0__0	max_left=109	max_left_minus=109	max_left_plus=40	max_min_left=109	max_min_left_minus=109	max_min_left_plus=40	max_min_right=0	max_min_right_minus=0	max_min_right_plus=0	max_pos_hash_score=460	max_right=186	max_right_minus=136	max_right_plus=186	neg_log10_pos_hash_p_value=3.7	new_junction_coverage=0.12	new_junction_read_count=5	polymorphism_frequency=8.476e-02	pos_hash_score=4	prediction=polymorphism	reject=COVERAGE_EVENNESS_SKEW,FREQUENCY_CUTOFF	side_1_annotate_key=gene	side_1_continuation=0	side_1_coverage=0.97	side_1_overlap=6	side_1_possible_overlap_registers=236	side_1_read_count=40	side_1_redundant=0	side_2_annotate_key=gene	side_2_continuation=0	side_2_coverage=1.72	side_2_overlap=0	side_2_possible_overlap_registers=230	side_2_read_count=69	side_2_redundant=0	total_non_overlap_reads=4
JC	199	.	CP009273	3381285	-1	CP009273	3382020	1	0	alignment_overlap=10	coverage_minus=1	coverage_plus=3	flanking_left=251	flanking_right=251	frequency=7.041e-02	junction_possible_overlap_registers=226	key=CP009273__3381285__-1__CP009273__3382010__1__10____251__251__0__0	max_left=60	max_left_minus=60	max_left_plus=31	max_min_left=31	max_min_left_minus=0	max_min_left_plus=31	max_min_right=52	max_min_right_minus=52	max_min_right_plus=0	max_pos_hash_score=452	max_right=121	max_right_minus=52	max_right_plus=121	neg_log10_pos_hash_p_value=3.6	new_junction_coverage=0.10	new_junction_read_count=4	polymorphism_frequency=7.041e-02	pos_hash_score=4	prediction=polymorphism	reject=COVERAGE_EVENNESS_SKEW,FREQUENCY_CUTOFF	side_1_annotate_key=gene	side_1_continuation=0	side_1_coverage=1.36	side_1_overlap=10	side_1_possible_overlap_registers=236	side_1_read_count=56	side_1_redundant=0	side_2_annotate_key=gene	side_2_continuation=0	side_2_coverage=1.32	side_2_overlap=0	side_2_possible_overlap_registers=226	side_2_read_count=52	side_2_redundant=0	total_non_overlap_reads=4
JC	200	.	CP009273	3381288	-1	CP009273	3382023	1	0	alignment_overlap=2	coverage_minus=2	coverage_plus=1	flanking_left=251	flanking_right=251	frequency=6.692e-02	junction_possible_overlap_registers=234	key=CP009273__3381288__-1__CP009273__3382021__1__2____251__251__0__0	max_left=219	max_left_minus=219	max_left_plus=70	max_min_left=28	max_min_left_minus=28	max_min_left_plus=0	max_min_right=66	max_min_right_minus=6	max_min_right_plus=66	max_pos_hash_score=468	max_right=66	max_right_minus=38	max_right_plus=66	neg_log10_pos_hash_p_value=4.2	new_junction_coverage=0.10	new_junction_read_count=4	polymorphism_frequency=6.692e-02	pos_hash_score=3	prediction=polymorphism	reject=COVERAGE_EVENNESS_SKEW,FREQUENCY_CUTOFF	side_1_annotate_key=gene	side_1_continuation=0	side_1_coverage=1.28	side_1_overlap=2	side_1_possible_overlap_registers=236	side_1_read_count=53	side_1_redundant=0	side_2_annotate_key=gene	side_2_continuation=0	side_2_coverage=1.44	side_2_overlap=0	side_2_possible_overlap_registers=234	side_2_read_count=59	side_2_redundant=0	total_non_overlap_reads=3
JC	201	.	CP009273	3418162	-1	CP009273	3419451	1	0	alignment_overlap=4	coverage_minus=1	coverage_plus=2	flanking_left=251	flanking_right=251	frequency=1.602e-01	junction_possible_overlap_registers=232	key=CP009273__3418162__-1__CP009273__3419447__1__4____251__251__0__1	max_left=95	max_left_minus=95	max_left_plus=95	max_min_left=0	max_min_left_minus=0	max_min_left_plus=0	max_min_right=34	max_min_right_minus=28	max_min_right_plus=34	max_pos_hash_score=464	max_right=34	max_right_minus=28	max_right_plus=34	neg_log10_pos_hash_p_value=4.1	new_junction_coverage=0.07	new_junction_read_count=3	polymorphism_frequency=1.602e-01	pos_hash_score=3	prediction=polymorphism	reject=COVERAGE_EVENNESS_SKEW,FREQUENCY_CUTOFF	side_1_annotate_key=gene	side_1_continuation=0	side_1_coverage=0.39	side_1_overlap=4	side_1_possible_overlap_registers=236	side_1_read_count=16	side_1_redundant=0	side_2_annotate_key=repeat	side_2_continuation=0	side_2_coverage=NA	side_2_overlap=0	side_2_possible_overlap_registers=NA	side_2_read_count=NA	side_2_redundant=1	total_non_overlap_reads=3
JC	202	.	CP009273	3462132	-1	CP009273	3463069	1	0	alignment_overlap=12	coverage_minus=5	coverage_plus=9	flanking_left=251	flanking_right=251	frequency=2.407e-01	junction_possible_overlap_registers=224	key=CP009273__3462132__-1__CP009273__3463057__1__12____251__251__0__0	max_left=231	max_left_minus=231	max_left_plus=195	max_min_left=96	max_min_left_minus=96	max_min_left_plus=85	max_min_right=54	max_min_right_minus=54	max_min_right_plus=44	max_pos_hash_score=448	max_right=230	max_right_minus=110	max_right_plus=230	neg_log10_pos_hash_p_value=1.6	new_junction_coverage=0.36	new_junction_read_count=14	polymorphism_frequency=2.407e-01	pos_hash_score=12	prediction=polymorphism	side_1_annotate_key=gene	side_1_continuation=0	side_1_coverage=1.28	side_1_overlap=12	side_1_possible_overlap_registers=236	side_1_read_count=53	side_1_redundant=0	side_2_annotate_key=gene	side_2_continuation=0	side_2_coverage=0.97	side_2_overlap=0	side_2_possible_overlap_registers=224	side_2_read_count=38	side_2_redundant=0	total_non_overlap_reads=14
JC	203	.	CP009273	3475186	-1	CP009273	3476030	1	0	alignment_overlap=31	coverage_minus=4	coverage_plus=2	flanking_left=251	flanking_right=251	frequency=2.324e-01	junction_possible_overlap_registers=205	key=CP009273__3475186__-1__CP009273__3475999__1__31____251__251__0__0	max_left=153	max_left_minus=153	max_left_plus=136	max_min_left=39	max_min_left_minus=39	max_min_left_plus=19	max_min_right=30	max_min_right_minus=30	max_min_right_plus=30	max_pos_hash_score=410	max_right=192	max_right_minus=192	max_right_plus=41	neg_log10_pos_hash_p_value=2.7	new_junction_coverage=0.22	new_junction_read_count=8	polymorphism_frequency=2.324e-01	pos_hash_score=6	prediction=polymorphism	side_1_annotate_key=gene	side_1_continuation=0	side_1_coverage=0.58	side_1_overlap=31	side_1_possible_overlap_registers=236	side_1_read_count=24	side_1_redundant=0	side_2_annotate_key=gene	side_2_continuation=0	side_2_coverage=0.89	side_2_overlap=0	side_2_possible_overlap_registers=205	side_2_read_count=32	side_2_redundant=0	total_non_overlap_reads=6
JC	204	.	CP009273	3497751	-1	CP009273	3498972	1	0	alignment_overlap=9	coverage_minus=2	coverage_plus=1	flanking_left=251	flanking_right=251	frequency=7.354e-02	junction_possible_overlap_registers=227	key=CP009273__3497751__-1__CP009273__3498963__1__9____251__251__0__0	max_left=201	max_left_minus=201	max_left_plus=47	max_min_left=47	max_min_left_minus=47	max_min_left_plus=47	max_min_right=21	max_min_right_minus=21	max_min_right_plus=0	max_pos_hash_score=454	max_right=94	max_right_minus=94	max_right_plus=94	neg_log10_pos_hash_p_value=4.1	new_junction_coverage=0.08	new_junction_read_count=3	polymorphism_frequency=7.354e-02	pos_hash_score=3	prediction=polymorphism	reject=COVERAGE_EVENNESS_SKEW,FREQUENCY_CUTOFF	side_1_annotate_key=gene	side_1_continuation=0	side_1_coverage=0.90	side_1_overlap=9	side_1_possible_overlap_registers=236	side_1_read_count=37	side_1_redundant=0	side_2_annotate_key=gene	side_2_continuation=0	side_2_coverage=1.01	side_2_overlap=0	side_2_possible_overlap_registers=227	side_2_read_count=40	side_2_redundant=0	total_non_overlap_reads=3
JC	205	.	CP009273	3541731	-1	CP009273	3542495	1	0	alignment_overlap=9	coverage_minus=2	coverage_plus=1	flanking_left=251	flanking_right=251	frequency=5.431e-02	junction_possible_overlap_registers=227	key=CP009273__3541731__-1__CP009273__3542486__1__9____251__251__0__0	max_left=116	max_left_minus=116	max_left_plus=1	max_min_left=1	max_min_left_minus=0	max_min_left_plus=1	max_min_right=35	max_min_right_minus=35	max_min_right_plus=0	max_pos_hash_score=454	max_right=35	max_right_minus=35	max_right_plus=35	neg_log10_pos_hash_p_value=4.1	new_junction_coverage=0.08	new_junction_read_count=3	polymorphism_frequency=5.431e-02	pos_hash_score=3	prediction=polymorphism	reject=COVERAGE_EVENNESS_SKEW,FREQUENCY_CUTOFF	side_1_annotate_key=gene	side_1_continuation=0	side_1_coverage=1.60	side_1_overlap=9	side_1_possible_overlap_registers=236	side_1_read_count=66	side_1_redundant=0	side_2_annotate_key=gene	side_2_continuation=0	side_2_coverage=1.03	side_2_overlap=0	side_2_possible_overlap_registers=227	side_2_read_count=41	side_2_redundant=0	total_non_overlap_reads=3
JC	206	.	CP009273	3580115	-1	CP009273	3581053	1	0	alignment_overlap=9	coverage_minus=2	coverage_plus=3	flanking_left=251	flanking_right=251	frequency=1.595e-01	junction_possible_overlap_registers=227	key=CP009273__3580115__-1__CP009273__3581044__1__9____251__251__0__0	max_left=50	max_left_minus=50	max_left_plus=50	max_min_left=35	max_min_left_minus=35	max_min_left_plus=35	max_min_right=39	max_min_right_minus=39	max_min_right_plus=39	max_pos_hash_score=454	max_right=131	max_right_minus=131	max_right_plus=131	neg_log10_pos_hash_p_value=3.7	new_junction_coverage=0.15	new_junction_read_count=6	polymorphism_frequency=1.595e-01	pos_hash_score=4	prediction=polymorphism	reject=COVERAGE_EVENNESS_SKEW,FREQUENCY_CUTOFF	side_1_annotate_key=gene	side_1_continuation=0	side_1_coverage=1.12	side_1_overlap=9	side_1_possible_overlap_registers=236	side_1_read_count=46	side_1_redundant=0	side_2_annotate_key=gene	side_2_continuation=0	side_2_coverage=0.48	side_2_overlap=0	side_2_possible_overlap_registers=227	side_2_read_count=19	side_2_redundant=0	total_non_overlap_reads=5
JC	207	.	CP009273	3582573	-1	CP009273	3583974	1	0	alignment_overlap=11	coverage_minus=1	coverage_plus=2	flanking_left=251	flanking_right=251	frequency=1.018e-01	junction_possible_overlap_registers=225	key=CP009273__3582573__-1__CP009273__3583963__1__11____251__251__0__0	max_left=140	max_left_minus=140	max_left_plus=138	max_min_left=0	max_min_left_minus=0	max_min_left_plus=0	max_min_right=102	max_min_right_minus=100	max_min_right_plus=102	max_pos_hash_score=450	max_right=102	max_right_minus=100	max_right_plus=102	neg_log10_pos_hash_p_value=4.1	new_junction_coverage=0.08	new_junction_read_count=3	polymorphism_frequency=1.018e-01	pos_hash_score=3	prediction=polymorphism	reject=COVERAGE_EVENNESS_SKEW,FREQUENCY_CUTOFF	side_1_annotate_key=gene	side_1_continuation=0	side_1_coverage=0.56	side_1_overlap=11	side_1_possible_overlap_registers=236	side_1_read_count=23	side_1_redundant=0	side_2_annotate_key=gene	side_2_continuation=0	side_2_coverage=0.79	side_2_overlap=0	side_2_possible_overlap_registers=225	side_2_read_count=31	side_2_redundant=0	total_non_overlap_reads=3
JC	208	.	CP009273	3588300	-1	CP009273	3589101	1	0	alignment_overlap=9	coverage_minus=4	coverage_plus=3	flanking_left=251	flanking_right=251	frequency=2.326e-01	junction_possible_overlap_registers=227	key=CP009273__3588300__-1__CP009273__3589092__1__9____251__251__0__0	max_left=203	max_left_minus=121	max_left_plus=203	max_min_left=86	max_min_left_minus=86	max_min_left_plus=35	max_min_right=70	max_min_right_minus=70	max_min_right_plus=70	max_pos_hash_score=454	max_right=207	max_right_minus=156	max_right_plus=207	neg_log10_pos_hash_p_value=2.7	new_junction_coverage=0.18	new_junction_read_count=7	polymorphism_frequency=2.326e-01	pos_hash_score=7	prediction=polymorphism	side_1_annotate_key=gene	side_1_continuation=0	side_1_coverage=0.51	side_1_overlap=9	side_1_possible_overlap_registers=236	side_1_read_count=21	side_1_redundant=0	side_2_annotate_key=gene	side_2_continuation=0	side_2_coverage=0.66	side_2_overlap=0	side_2_possible_overlap_registers=227	side_2_read_count=26	side_2_redundant=0	total_non_overlap_reads=7
JC	209	.	CP009273	3616198	-1	CP009273	3762131	1	-37	alignment_overlap=-37	coverage_minus=1	coverage_plus=2	flanking_left=251	flanking_right=251	frequency=3.783e-02	junction_possible_overlap_registers=199	key=CP009273__3616198__-1__CP009273__3762131__1__-37__GTATATCACTCAGGATCCGATTGGACTGAAGGGGGGA__251__251__0__0	max_left=67	max_left_minus=61	max_left_plus=67	max_min_left=67	max_min_left_minus=61	max_min_left_plus=67	max_min_right=0	max_min_right_minus=0	max_min_right_plus=0	max_pos_hash_score=398	max_right=168	max_right_minus=151	max_right_plus=168	neg_log10_pos_hash_p_value=3.7	new_junction_coverage=0.09	new_junction_read_count=3	polymorphism_frequency=3.783e-02	pos_hash_score=3	prediction=polymorphism	reject=COVERAGE_EVENNESS_SKEW,FREQUENCY_CUTOFF	side_1_annotate_key=gene	side_1_continuation=0	side_1_coverage=1.72	side_1_overlap=0	side_1_possible_overlap_registers=236	side_1_read_count=71	side_1_redundant=0	side_2_annotate_key=gene	side_2_continuation=0	side_2_coverage=2.67	side_2_overlap=0	side_2_possible_overlap_registers=236	side_2_read_count=110	side_2_redundant=0	total_non_overlap_reads=3	unique_read_sequence=GTATATCACTCAGGATCCGATTGGACTGAAGGGGGGA
JC	210	.	CP009273	3660047	-1	CP009273	3661227	1	0	alignment_overlap=12	coverage_minus=3	coverage_plus=2	flanking_left=251	flanking_right=251	frequency=1.452e-01	junction_possible_overlap_registers=224	key=CP009273__3660059__-1__CP009273__3661227__1__12____251__251__1__0	max_left=129	max_left_minus=129	max_left_plus=95	max_min_left=97	max_min_left_minus=97	max_min_left_plus=95	max_min_right=82	max_min_right_minus=82	max_min_right_plus=0	max_pos_hash_score=448	max_right=220	max_right_minus=142	max_right_plus=220	neg_log10_pos_hash_p_value=3.3	new_junction_coverage=0.13	new_junction_read_count=5	polymorphism_frequency=1.452e-01	pos_hash_score=5	prediction=polymorphism	reject=COVERAGE_EVENNESS_SKEW,FREQUENCY_CUTOFF	side_1_annotate_key=repeat	side_1_continuation=0	side_1_coverage=NA	side_1_overlap=0	side_1_read_count=NA	side_1_redundant=1	side_2_annotate_key=gene	side_2_continuation=0	side_2_coverage=0.75	side_2_overlap=12	side_2_possible_overlap_registers=236	side_2_read_count=31	side_2_redundant=0	total_non_overlap_reads=5
JC	211	.	CP009273	3668983	-1	CP009273	3670015	1	0	alignment_overlap=11	coverage_minus=3	coverage_plus=3	flanking_left=251	flanking_right=251	frequency=1.944e-01	junction_possible_overlap_registers=225	key=CP009273__3668983__-1__CP009273__3670004__1__11____251__251__0__0	max_left=120	max_left_minus=120	max_left_plus=94	max_min_left=66	max_min_left_minus=65	max_min_left_plus=66	max_min_right=79	max_min_right_minus=7	max_min_right_plus=79	max_pos_hash_score=450	max_right=163	max_right_minus=163	max_right_plus=163	neg_log10_pos_hash_p_value=2.9	new_junction_coverage=0.15	new_junction_read_count=6	polymorphism_frequency=1.944e-01	pos_hash_score=6	prediction=polymorphism	reject=FREQUENCY_CUTOFF	side_1_annotate_key=gene	side_1_continuation=0	side_1_coverage=0.65	side_1_overlap=11	side_1_possible_overlap_registers=236	side_1_read_count=27	side_1_redundant=0	side_2_annotate_key=gene	side_2_continuation=0	side_2_coverage=0.61	side_2_overlap=0	side_2_possible_overlap_registers=225	side_2_read_count=24	side_2_redundant=0	total_non_overlap_reads=6
JC	212	.	CP009273	3726791	-1	CP009273	3727903	1	0	alignment_overlap=11	coverage_minus=1	coverage_plus=2	flanking_left=251	flanking_right=251	frequency=9.642e-02	junction_possible_overlap_registers=225	key=CP009273__3726791__-1__CP009273__3727892__1__11____251__251__0__0	max_left=48	max_left_minus=48	max_left_plus=48	max_min_left=48	max_min_left_minus=48	max_min_left_plus=48	max_min_right=0	max_min_right_minus=0	max_min_right_plus=0	max_pos_hash_score=450	max_right=75	max_right_minus=75	max_right_plus=75	neg_log10_pos_hash_p_value=4.1	new_junction_coverage=0.08	new_junction_read_count=3	polymorphism_frequency=9.642e-02	pos_hash_score=3	prediction=polymorphism	reject=COVERAGE_EVENNESS_SKEW,FREQUENCY_CUTOFF	side_1_annotate_key=gene	side_1_continuation=0	side_1_coverage=0.92	side_1_overlap=11	side_1_possible_overlap_registers=236	side_1_read_count=38	side_1_redundant=0	side_2_annotate_key=gene	side_2_continuation=0	side_2_coverage=0.51	side_2_overlap=0	side_2_possible_overlap_registers=225	side_2_read_count=20	side_2_redundant=0	total_non_overlap_reads=3
JC	213	.	CP009273	3775960	-1	CP009273	3777412	1	0	alignment_overlap=5	coverage_minus=2	coverage_plus=1	flanking_left=251	flanking_right=251	frequency=7.859e-02	junction_possible_overlap_registers=231	key=CP009273__3775960__-1__CP009273__3777407__1__5____251__251__0__0	max_left=238	max_left_minus=238	max_left_plus=66	max_min_left=66	max_min_left_minus=66	max_min_left_plus=66	max_min_right=5	max_min_right_minus=5	max_min_right_plus=0	max_pos_hash_score=462	max_right=138	max_right_minus=138	max_right_plus=138	neg_log10_pos_hash_p_value=4.1	new_junction_coverage=0.07	new_junction_read_count=3	polymorphism_frequency=7.859e-02	pos_hash_score=3	prediction=polymorphism	reject=COVERAGE_EVENNESS_SKEW,FREQUENCY_CUTOFF	side_1_annotate_key=gene	side_1_continuation=0	side_1_coverage=0.75	side_1_overlap=5	side_1_possible_overlap_registers=236	side_1_read_count=31	side_1_redundant=0	side_2_annotate_key=gene	side_2_continuation=0	side_2_coverage=0.99	side_2_overlap=0	side_2_possible_overlap_registers=231	side_2_read_count=40	side_2_redundant=0	total_non_overlap_reads=3
JC	214	.	CP009273	3886834	-1	CP009273	3887906	1	0	alignment_overlap=11	coverage_minus=3	coverage_plus=1	flanking_left=251	flanking_right=251	frequency=8.787e-02	junction_possible_overlap_registers=225	key=CP009273__3886834__-1__CP009273__3887895__1__11____251__251__0__0	max_left=85	max_left_minus=85	max_left_plus=85	max_min_left=85	max_min_left_minus=85	max_min_left_plus=85	max_min_right=0	max_min_right_minus=0	max_min_right_plus=0	max_pos_hash_score=450	max_right=231	max_right_minus=231	max_right_plus=146	neg_log10_pos_hash_p_value=3.6	new_junction_coverage=0.10	new_junction_read_count=4	polymorphism_frequency=8.787e-02	pos_hash_score=4	prediction=polymorphism	reject=COVERAGE_EVENNESS_SKEW,FREQUENCY_CUTOFF	side_1_annotate_key=gene	side_1_continuation=0	side_1_coverage=1.02	side_1_overlap=11	side_1_possible_overlap_registers=236	side_1_read_count=42	side_1_redundant=0	side_2_annotate_key=gene	side_2_continuation=0	side_2_coverage=1.09	side_2_overlap=0	side_2_possible_overlap_registers=225	side_2_read_count=43	side_2_redundant=0	total_non_overlap_reads=4
JC	215	.	CP009273	3916788	-1	CP009273	3917989	1	0	alignment_overlap=11	coverage_minus=2	coverage_plus=2	flanking_left=251	flanking_right=251	frequency=1.012e-01	junction_possible_overlap_registers=225	key=CP009273__3916788__-1__CP009273__3917978__1__11____251__251__0__0	max_left=102	max_left_minus=102	max_left_plus=102	max_min_left=22	max_min_left_minus=22	max_min_left_plus=22	max_min_right=41	max_min_right_minus=41	max_min_right_plus=41	max_pos_hash_score=450	max_right=70	max_right_minus=70	max_right_plus=70	neg_log10_pos_hash_p_value=3.6	new_junction_coverage=0.10	new_junction_read_count=4	polymorphism_frequency=1.012e-01	pos_hash_score=4	prediction=polymorphism	reject=COVERAGE_EVENNESS_SKEW,FREQUENCY_CUTOFF	side_1_annotate_key=gene	side_1_continuation=0	side_1_coverage=1.02	side_1_overlap=11	side_1_possible_overlap_registers=236	side_1_read_count=42	side_1_redundant=0	side_2_annotate_key=gene	side_2_continuation=0	side_2_coverage=0.79	side_2_overlap=0	side_2_possible_overlap_registers=225	side_2_read_count=31	side_2_redundant=0	total_non_overlap_reads=4
JC	216	.	CP009273	3928225	-1	CP009273	3929255	1	0	alignment_overlap=8	coverage_minus=1	coverage_plus=2	flanking_left=251	flanking_right=251	frequency=7.707e-02	junction_possible_overlap_registers=228	key=CP009273__3928225__-1__CP009273__3929247__1__8____251__251__0__0	max_left=162	max_left_minus=100	max_left_plus=162	max_min_left=29	max_min_left_minus=0	max_min_left_plus=29	max_min_right=81	max_min_right_minus=56	max_min_right_plus=81	max_pos_hash_score=456	max_right=81	max_right_minus=56	max_right_plus=81	neg_log10_pos_hash_p_value=4.1	new_junction_coverage=0.08	new_junction_read_count=3	polymorphism_frequency=7.707e-02	pos_hash_score=3	prediction=polymorphism	reject=COVERAGE_EVENNESS_SKEW,FREQUENCY_CUTOFF	side_1_annotate_key=gene	side_1_continuation=0	side_1_coverage=0.82	side_1_overlap=8	side_1_possible_overlap_registers=236	side_1_read_count=34	side_1_redundant=0	side_2_annotate_key=gene	side_2_continuation=0	side_2_coverage=0.98	side_2_overlap=0	side_2_possible_overlap_registers=228	side_2_read_count=39	side_2_redundant=0	total_non_overlap_reads=3
JC	217	.	CP009273	3937755	-1	CP009273	3939044	1	0	alignment_overlap=4	coverage_minus=2	coverage_plus=1	flanking_left=251	flanking_right=251	frequency=1.050e-01	junction_possible_overlap_registers=232	key=CP009273__3937759__-1__CP009273__3939044__1__4____251__251__1__0	max_left=34	max_left_minus=34	max_left_plus=28	max_min_left=34	max_min_left_minus=34	max_min_left_plus=28	max_min_right=0	max_min_right_minus=0	max_min_right_plus=0	max_pos_hash_score=464	max_right=95	max_right_minus=95	max_right_plus=95	neg_log10_pos_hash_p_value=4.1	new_junction_coverage=0.07	new_junction_read_count=3	polymorphism_frequency=1.050e-01	pos_hash_score=3	prediction=polymorphism	reject=COVERAGE_EVENNESS_SKEW,FREQUENCY_CUTOFF	side_1_annotate_key=repeat	side_1_continuation=0	side_1_coverage=NA	side_1_overlap=0	side_1_read_count=NA	side_1_redundant=1	side_2_annotate_key=gene	side_2_continuation=0	side_2_coverage=0.63	side_2_overlap=4	side_2_possible_overlap_registers=236	side_2_read_count=26	side_2_redundant=0	total_non_overlap_reads=3
JC	218	.	CP009273	3985188	-1	CP009273	3985771	1	0	alignment_overlap=13	coverage_minus=3	coverage_plus=3	flanking_left=251	flanking_right=251	frequency=1.175e-01	junction_possible_overlap_registers=223	key=CP009273__3985188__-1__CP009273__3985758__1__13____251__251__0__0	max_left=128	max_left_minus=128	max_left_plus=78	max_min_left=65	max_min_left_minus=65	max_min_left_plus=25	max_min_right=110	max_min_right_minus=110	max_min_right_plus=61	max_pos_hash_score=446	max_right=214	max_right_minus=173	max_right_plus=214	neg_log10_pos_hash_p_value=2.9	new_junction_coverage=0.15	new_junction_read_count=6	polymorphism_frequency=1.175e-01	pos_hash_score=6	prediction=polymorphism	reject=FREQUENCY_CUTOFF	side_1_annotate_key=gene	side_1_continuation=0	side_1_coverage=1.26	side_1_overlap=13	side_1_possible_overlap_registers=236	side_1_read_count=52	side_1_redundant=0	side_2_annotate_key=gene	side_2_continuation=0	side_2_coverage=1.05	side_2_overlap=0	side_2_possible_overlap_registers=223	side_2_read_count=41	side_2_redundant=0	total_non_overlap_reads=6
JC	219	.	CP009273	4048521	-1	CP009273	4049493	1	0	alignment_overlap=9	coverage_minus=2	coverage_plus=2	flanking_left=251	flanking_right=251	frequency=1.030e-01	junction_possible_overlap_registers=227	key=CP009273__4048521__-1__CP009273__4049484__1__9____251__251__0__0	max_left=108	max_left_minus=108	max_left_plus=70	max_min_left=108	max_min_left_minus=108	max_min_left_plus=70	max_min_right=72	max_min_right_minus=72	max_min_right_plus=0	max_pos_hash_score=454	max_right=172	max_right_minus=134	max_right_plus=172	neg_log10_pos_hash_p_value=3.7	new_junction_coverage=0.10	new_junction_read_count=4	polymorphism_frequency=1.030e-01	pos_hash_score=4	prediction=polymorphism	reject=COVERAGE_EVENNESS_SKEW,FREQUENCY_CUTOFF	side_1_annotate_key=gene	side_1_continuation=0	side_1_coverage=0.85	side_1_overlap=9	side_1_possible_overlap_registers=236	side_1_read_count=35	side_1_redundant=0	side_2_annotate_key=gene	side_2_continuation=0	side_2_coverage=0.91	side_2_overlap=0	side_2_possible_overlap_registers=227	side_2_read_count=36	side_2_redundant=0	total_non_overlap_reads=4
JC	220	.	CP009273	4072557	-1	CP009273	4072996	1	0	alignment_overlap=22	coverage_minus=3	coverage_plus=8	flanking_left=251	flanking_right=251	frequency=1.892e-01	junction_possible_overlap_registers=214	key=CP009273__4072557__-1__CP009273__4072974__1__22____251__251__0__0	max_left=189	max_left_minus=189	max_left_plus=118	max_min_left=58	max_min_left_minus=0	max_min_left_plus=58	max_min_right=111	max_min_right_minus=90	max_min_right_plus=111	max_pos_hash_score=428	max_right=210	max_right_minus=90	max_right_plus=210	neg_log10_pos_hash_p_value=2.3	new_junction_coverage=0.32	new_junction_read_count=12	polymorphism_frequency=1.892e-01	pos_hash_score=8	prediction=polymorphism	reject=FREQUENCY_CUTOFF	side_1_annotate_key=gene	side_1_continuation=0	side_1_coverage=1.60	side_1_overlap=22	side_1_possible_overlap_registers=236	side_1_read_count=66	side_1_redundant=0	side_2_annotate_key=gene	side_2_continuation=0	side_2_coverage=1.15	side_2_overlap=0	side_2_possible_overlap_registers=214	side_2_read_count=43	side_2_redundant=0	total_non_overlap_reads=11
JC	221	.	CP009273	4132792	-1	CP009273	4134153	1	0	alignment_overlap=12	coverage_minus=1	coverage_plus=2	flanking_left=251	flanking_right=251	frequency=8.155e-02	junction_possible_overlap_registers=224	key=CP009273__4132792__-1__CP009273__4134141__1__12____251__251__0__0	max_left=99	max_left_minus=99	max_left_plus=99	max_min_left=41	max_min_left_minus=0	max_min_left_plus=41	max_min_right=44	max_min_right_minus=44	max_min_right_plus=44	max_pos_hash_score=448	max_right=105	max_right_minus=44	max_right_plus=105	neg_log10_pos_hash_p_value=4.0	new_junction_coverage=0.08	new_junction_read_count=3	polymorphism_frequency=8.155e-02	pos_hash_score=3	prediction=polymorphism	reject=COVERAGE_EVENNESS_SKEW,FREQUENCY_CUTOFF	side_1_annotate_key=gene	side_1_continuation=0	side_1_coverage=0.68	side_1_overlap=12	side_1_possible_overlap_registers=236	side_1_read_count=28	side_1_redundant=0	side_2_annotate_key=gene	side_2_continuation=0	side_2_coverage=1.05	side_2_overlap=0	side_2_possible_overlap_registers=224	side_2_read_count=41	side_2_redundant=0	total_non_overlap_reads=3
JC	222	.	CP009273	4146191	-1	CP009273	4147389	1	0	alignment_overlap=14	coverage_minus=2	coverage_plus=2	flanking_left=251	flanking_right=251	frequency=1.207e-01	junction_possible_overlap_registers=222	key=CP009273__4146191__-1__CP009273__4147375__1__14____251__251__0__0	max_left=87	max_left_minus=87	max_left_plus=86	max_min_left=0	max_min_left_minus=0	max_min_left_plus=0	max_min_right=62	max_min_right_minus=31	max_min_right_plus=62	max_pos_hash_score=444	max_right=62	max_right_minus=31	max_right_plus=62	neg_log10_pos_hash_p_value=3.6	new_junction_coverage=0.10	new_junction_read_count=4	polymorphism_frequency=1.207e-01	pos_hash_score=4	prediction=polymorphism	reject=COVERAGE_EVENNESS_SKEW,FREQUENCY_CUTOFF	side_1_annotate_key=gene	side_1_continuation=0	side_1_coverage=0.70	side_1_overlap=14	side_1_possible_overlap_registers=236	side_1_read_count=29	side_1_redundant=0	side_2_annotate_key=gene	side_2_continuation=0	side_2_coverage=0.80	side_2_overlap=0	side_2_possible_overlap_registers=222	side_2_read_count=31	side_2_redundant=0	total_non_overlap_reads=4
JC	223	.	CP009273	4181133	-1	CP009273	4182114	1	0	alignment_overlap=10	coverage_minus=2	coverage_plus=1	flanking_left=251	flanking_right=251	frequency=8.410e-02	junction_possible_overlap_registers=226	key=CP009273__4181133__-1__CP009273__4182104__1__10____251__251__0__0	max_left=21	max_left_minus=21	max_left_plus=21	max_min_left=21	max_min_left_minus=21	max_min_left_plus=21	max_min_right=0	max_min_right_minus=0	max_min_right_plus=0	max_pos_hash_score=452	max_right=93	max_right_minus=93	max_right_plus=46	neg_log10_pos_hash_p_value=4.1	new_junction_coverage=0.08	new_junction_read_count=3	polymorphism_frequency=8.410e-02	pos_hash_score=3	prediction=polymorphism	reject=COVERAGE_EVENNESS_SKEW,FREQUENCY_CUTOFF	side_1_annotate_key=gene	side_1_continuation=0	side_1_coverage=0.95	side_1_overlap=10	side_1_possible_overlap_registers=236	side_1_read_count=39	side_1_redundant=0	side_2_annotate_key=gene	side_2_continuation=0	side_2_coverage=0.71	side_2_overlap=0	side_2_possible_overlap_registers=226	side_2_read_count=28	side_2_redundant=0	total_non_overlap_reads=3
JC	224	.	CP009273	4192121	-1	CP009273	4192862	1	0	alignment_overlap=11	coverage_minus=2	coverage_plus=1	flanking_left=251	flanking_right=251	frequency=8.188e-02	junction_possible_overlap_registers=225	key=CP009273__4192121__-1__CP009273__4192851__1__11____251__251__0__0	max_left=219	max_left_minus=219	max_left_plus=123	max_min_left=37	max_min_left_minus=37	max_min_left_plus=0	max_min_right=117	max_min_right_minus=3	max_min_right_plus=117	max_pos_hash_score=450	max_right=117	max_right_minus=109	max_right_plus=117	neg_log10_pos_hash_p_value=4.1	new_junction_coverage=0.08	new_junction_read_count=3	polymorphism_frequency=8.188e-02	pos_hash_score=3	prediction=polymorphism	reject=COVERAGE_EVENNESS_SKEW,FREQUENCY_CUTOFF	side_1_annotate_key=gene	side_1_continuation=0	side_1_coverage=0.90	side_1_overlap=11	side_1_possible_overlap_registers=236	side_1_read_count=37	side_1_redundant=0	side_2_annotate_key=gene	side_2_continuation=0	side_2_coverage=0.81	side_2_overlap=0	side_2_possible_overlap_registers=225	side_2_read_count=32	side_2_redundant=0	total_non_overlap_reads=3
JC	225	.	CP009273	4269201	-1	CP009273	4270187	1	0	alignment_overlap=12	coverage_minus=1	coverage_plus=2	flanking_left=251	flanking_right=251	frequency=9.228e-02	junction_possible_overlap_registers=224	key=CP009273__4269201__-1__CP009273__4270175__1__12____251__251__0__0	max_left=25	max_left_minus=25	max_left_plus=25	max_min_left=25	max_min_left_minus=25	max_min_left_plus=25	max_min_right=0	max_min_right_minus=0	max_min_right_plus=0	max_pos_hash_score=448	max_right=166	max_right_minus=34	max_right_plus=166	neg_log10_pos_hash_p_value=4.0	new_junction_coverage=0.08	new_junction_read_count=3	polymorphism_frequency=9.228e-02	pos_hash_score=3	prediction=polymorphism	reject=COVERAGE_EVENNESS_SKEW,FREQUENCY_CUTOFF	side_1_annotate_key=gene	side_1_continuation=0	side_1_coverage=0.95	side_1_overlap=12	side_1_possible_overlap_registers=236	side_1_read_count=39	side_1_redundant=0	side_2_annotate_key=gene	side_2_continuation=0	side_2_coverage=0.56	side_2_overlap=0	side_2_possible_overlap_registers=224	side_2_read_count=22	side_2_redundant=0	total_non_overlap_reads=3
JC	226	.	CP009273	4281130	-1	CP009273	4282022	1	0	alignment_overlap=13	coverage_minus=3	coverage_plus=3	flanking_left=251	flanking_right=251	frequency=1.852e-01	junction_possible_overlap_registers=223	key=CP009273__4281130__-1__CP009273__4282009__1__13____251__251__0__0	max_left=70	max_left_minus=70	max_left_plus=70	max_min_left=49	max_min_left_minus=47	max_min_left_plus=49	max_min_right=23	max_min_right_minus=23	max_min_right_plus=20	max_pos_hash_score=446	max_right=191	max_right_minus=191	max_right_plus=120	neg_log10_pos_hash_p_value=2.9	new_junction_coverage=0.15	new_junction_read_count=6	polymorphism_frequency=1.852e-01	pos_hash_score=6	prediction=polymorphism	reject=FREQUENCY_CUTOFF	side_1_annotate_key=gene	side_1_continuation=0	side_1_coverage=0.53	side_1_overlap=13	side_1_possible_overlap_registers=236	side_1_read_count=22	side_1_redundant=0	side_2_annotate_key=gene	side_2_continuation=0	side_2_coverage=0.82	side_2_overlap=0	side_2_possible_overlap_registers=223	side_2_read_count=32	side_2_redundant=0	total_non_overlap_reads=6
JC	227	.	CP009273	4288813	-1	CP009273	4289722	1	0	alignment_overlap=9	coverage_minus=3	coverage_plus=1	flanking_left=251	flanking_right=251	frequency=1.215e-01	junction_possible_overlap_registers=227	key=CP009273__4288813__-1__CP009273__4289713__1__9____251__251__0__0	max_left=146	max_left_minus=146	max_left_plus=61	max_min_left=108	max_min_left_minus=108	max_min_left_plus=61	max_min_right=96	max_min_right_minus=96	max_min_right_plus=0	max_pos_hash_score=454	max_right=181	max_right_minus=134	max_right_plus=181	neg_log10_pos_hash_p_value=3.7	new_junction_coverage=0.10	new_junction_read_count=4	polymorphism_frequency=1.215e-01	pos_hash_score=4	prediction=polymorphism	reject=COVERAGE_EVENNESS_SKEW,FREQUENCY_CUTOFF	side_1_annotate_key=gene	side_1_continuation=0	side_1_coverage=0.75	side_1_overlap=9	side_1_possible_overlap_registers=236	side_1_read_count=31	side_1_redundant=0	side_2_annotate_key=gene	side_2_continuation=0	side_2_coverage=0.71	side_2_overlap=0	side_2_possible_overlap_registers=227	side_2_read_count=28	side_2_redundant=0	total_non_overlap_reads=4
JC	228	.	CP009273	4467850	-1	CP009273	4468846	1	0	alignment_overlap=10	coverage_minus=5	coverage_plus=3	flanking_left=251	flanking_right=251	frequency=2.095e-01	junction_possible_overlap_registers=226	key=CP009273__4467850__-1__CP009273__4468836__1__10____251__251__0__0	max_left=107	max_left_minus=107	max_left_plus=90	max_min_left=107	max_min_left_minus=107	max_min_left_plus=61	max_min_right=83	max_min_right_minus=83	max_min_right_plus=72	max_pos_hash_score=452	max_right=158	max_right_minus=130	max_right_plus=158	neg_log10_pos_hash_p_value=2.4	new_junction_coverage=0.20	new_junction_read_count=8	polymorphism_frequency=2.095e-01	pos_hash_score=8	prediction=polymorphism	side_1_annotate_key=gene	side_1_continuation=0	side_1_coverage=0.92	side_1_overlap=10	side_1_possible_overlap_registers=236	side_1_read_count=38	side_1_redundant=0	side_2_annotate_key=gene	side_2_continuation=0	side_2_coverage=0.61	side_2_overlap=0	side_2_possible_overlap_registers=226	side_2_read_count=24	side_2_redundant=0	total_non_overlap_reads=8
JC	229	.	CP009273	4512501	-1	CP009273	4513441	1	0	alignment_overlap=10	coverage_minus=2	coverage_plus=2	flanking_left=251	flanking_right=251	frequency=1.084e-01	junction_possible_overlap_registers=226	key=CP009273__4512501__-1__CP009273__4513431__1__10____251__251__0__0	max_left=154	max_left_minus=154	max_left_plus=141	max_min_left=111	max_min_left_minus=111	max_min_left_plus=35	max_min_right=98	max_min_right_minus=76	max_min_right_plus=98	max_pos_hash_score=452	max_right=129	max_right_minus=129	max_right_plus=98	neg_log10_pos_hash_p_value=3.6	new_junction_coverage=0.10	new_junction_read_count=4	polymorphism_frequency=1.084e-01	pos_hash_score=4	prediction=polymorphism	reject=COVERAGE_EVENNESS_SKEW,FREQUENCY_CUTOFF	side_1_annotate_key=gene	side_1_continuation=0	side_1_coverage=0.70	side_1_overlap=10	side_1_possible_overlap_registers=236	side_1_read_count=29	side_1_redundant=0	side_2_annotate_key=gene	side_2_continuation=0	side_2_coverage=0.96	side_2_overlap=0	side_2_possible_overlap_registers=226	side_2_read_count=38	side_2_redundant=0	total_non_overlap_reads=4
JC	230	.	CP009273	4532507	-1	CP009273	4532803	-1	0	alignment_overlap=9	coverage_minus=0	coverage_plus=4	flanking_left=251	flanking_right=251	frequency=1.048e-01	junction_possible_overlap_registers=227	key=CP009273__4532507__-1__CP009273__4532812__-1__9____251__251__0__0	max_left=192	max_left_minus=0	max_left_plus=192	max_min_left=0	max_min_left_minus=0	max_min_left_plus=0	max_min_right=114	max_min_right_minus=0	max_min_right_plus=114	max_pos_hash_score=454	max_right=114	max_right_minus=0	max_right_plus=114	neg_log10_pos_hash_p_value=4.1	new_junction_coverage=0.10	new_junction_read_count=4	polymorphism_frequency=1.048e-01	pos_hash_score=3	prediction=polymorphism	reject=COVERAGE_EVENNESS_SKEW,FREQUENCY_CUTOFF	side_1_annotate_key=gene	side_1_continuation=0	side_1_coverage=1.04	side_1_overlap=9	side_1_possible_overlap_registers=236	side_1_read_count=43	side_1_redundant=0	side_2_annotate_key=gene	side_2_continuation=0	side_2_coverage=0.68	side_2_overlap=0	side_2_possible_overlap_registers=227	side_2_read_count=27	side_2_redundant=0	total_non_overlap_reads=4
JC	231	.	CP009273	4550292	-1	CP009273	4551391	1	0	alignment_overlap=9	coverage_minus=3	coverage_plus=3	flanking_left=251	flanking_right=251	frequency=1.419e-01	junction_possible_overlap_registers=227	key=CP009273__4550292__-1__CP009273__4551382__1__9____251__251__0__0	max_left=127	max_left_minus=127	max_left_plus=127	max_min_left=11	max_min_left_minus=0	max_min_left_plus=11	max_min_right=96	max_min_right_minus=43	max_min_right_plus=96	max_pos_hash_score=454	max_right=96	max_right_minus=43	max_right_plus=96	neg_log10_pos_hash_p_value=3.0	new_junction_coverage=0.15	new_junction_read_count=6	polymorphism_frequency=1.419e-01	pos_hash_score=6	prediction=polymorphism	reject=FREQUENCY_CUTOFF	side_1_annotate_key=gene	side_1_continuation=0	side_1_coverage=0.90	side_1_overlap=9	side_1_possible_overlap_registers=236	side_1_read_count=37	side_1_redundant=0	side_2_annotate_key=gene	side_2_continuation=0	side_2_coverage=0.93	side_2_overlap=0	side_2_possible_overlap_registers=227	side_2_read_count=37	side_2_redundant=0	total_non_overlap_reads=6
JC	232	.	CP009273	4573161	-1	CP009273	4573781	1	0	alignment_overlap=9	coverage_minus=3	coverage_plus=2	flanking_left=251	flanking_right=251	frequency=1.391e-01	junction_possible_overlap_registers=227	key=CP009273__4573161__-1__CP009273__4573772__1__9____251__251__0__0	max_left=220	max_left_minus=220	max_left_plus=35	max_min_left=35	max_min_left_minus=35	max_min_left_plus=35	max_min_right=22	max_min_right_minus=22	max_min_right_plus=0	max_pos_hash_score=454	max_right=43	max_right_minus=43	max_right_plus=43	neg_log10_pos_hash_p_value=3.3	new_junction_coverage=0.13	new_junction_read_count=5	polymorphism_frequency=1.391e-01	pos_hash_score=5	prediction=polymorphism	reject=COVERAGE_EVENNESS_SKEW,FREQUENCY_CUTOFF	side_1_annotate_key=gene	side_1_continuation=0	side_1_coverage=0.70	side_1_overlap=9	side_1_possible_overlap_registers=236	side_1_read_count=29	side_1_redundant=0	side_2_annotate_key=gene	side_2_continuation=0	side_2_coverage=0.86	side_2_overlap=0	side_2_possible_overlap_registers=227	side_2_read_count=34	side_2_redundant=0	total_non_overlap_reads=5
JC	233	.	CP009273	4613598	-1	CP009273	4615222	1	0	alignment_overlap=12	coverage_minus=1	coverage_plus=2	flanking_left=251	flanking_right=251	frequency=1.040e-01	junction_possible_overlap_registers=224	key=CP009273__4613598__-1__CP009273__4615210__1__12____251__251__0__0	max_left=87	max_left_minus=87	max_left_plus=51	max_min_left=87	max_min_left_minus=87	max_min_left_plus=51	max_min_right=0	max_min_right_minus=0	max_min_right_plus=0	max_pos_hash_score=448	max_right=186	max_right_minus=152	max_right_plus=186	neg_log10_pos_hash_p_value=4.0	new_junction_coverage=0.08	new_junction_read_count=3	polymorphism_frequency=1.040e-01	pos_hash_score=3	prediction=polymorphism	reject=COVERAGE_EVENNESS_SKEW,FREQUENCY_CUTOFF	side_1_annotate_key=gene	side_1_continuation=0	side_1_coverage=0.63	side_1_overlap=12	side_1_possible_overlap_registers=236	side_1_read_count=26	side_1_redundant=0	side_2_annotate_key=gene	side_2_continuation=0	side_2_coverage=0.69	side_2_overlap=0	side_2_possible_overlap_registers=224	side_2_read_count=27	side_2_redundant=0	total_non_overlap_reads=3
JC	234	.	CP009273	4615192	-1	CP009273	4616498	1	0	alignment_overlap=9	coverage_minus=1	coverage_plus=2	flanking_left=251	flanking_right=251	frequency=8.240e-02	junction_possible_overlap_registers=227	key=CP009273__4615192__-1__CP009273__4616489__1__9____251__251__0__0	max_left=108	max_left_minus=108	max_left_plus=78	max_min_left=8	max_min_left_minus=0	max_min_left_plus=8	max_min_right=30	max_min_right_minus=30	max_min_right_plus=30	max_pos_hash_score=454	max_right=177	max_right_minus=30	max_right_plus=177	neg_log10_pos_hash_p_value=4.1	new_junction_coverage=0.08	new_junction_read_count=3	polymorphism_frequency=8.240e-02	pos_hash_score=3	prediction=polymorphism	reject=COVERAGE_EVENNESS_SKEW,FREQUENCY_CUTOFF	side_1_annotate_key=gene	side_1_continuation=0	side_1_coverage=0.75	side_1_overlap=9	side_1_possible_overlap_registers=236	side_1_read_count=31	side_1_redundant=0	side_2_annotate_key=gene	side_2_continuation=0	side_2_coverage=0.93	side_2_overlap=0	side_2_possible_overlap_registers=227	side_2_read_count=37	side_2_redundant=0	total_non_overlap_reads=3
JC	235	.	CP009273	4618322	-1	CP009273	4619575	1	0	alignment_overlap=9	coverage_minus=2	coverage_plus=1	flanking_left=251	flanking_right=251	frequency=8.417e-02	junction_possible_overlap_registers=227	key=CP009273__4618322__-1__CP009273__4619566__1__9____251__251__0__0	max_left=180	max_left_minus=180	max_left_plus=12	max_min_left=12	max_min_left_minus=0	max_min_left_plus=12	max_min_right=71	max_min_right_minus=71	max_min_right_plus=0	max_pos_hash_score=454	max_right=93	max_right_minus=71	max_right_plus=93	neg_log10_pos_hash_p_value=4.1	new_junction_coverage=0.08	new_junction_read_count=3	polymorphism_frequency=8.417e-02	pos_hash_score=3	prediction=polymorphism	reject=COVERAGE_EVENNESS_SKEW,FREQUENCY_CUTOFF	side_1_annotate_key=gene	side_1_continuation=0	side_1_coverage=1.09	side_1_overlap=9	side_1_possible_overlap_registers=236	side_1_read_count=45	side_1_redundant=0	side_2_annotate_key=gene	side_2_continuation=0	side_2_coverage=0.55	side_2_overlap=0	side_2_possible_overlap_registers=227	side_2_read_count=22	side_2_redundant=0	total_non_overlap_reads=3
JC	236	.	CP009273	4627344	-1	CP009273	4628232	1	0	alignment_overlap=10	coverage_minus=2	coverage_plus=1	flanking_left=251	flanking_right=251	frequency=8.842e-02	junction_possible_overlap_registers=226	key=CP009273__4627344__-1__CP009273__4628222__1__10____251__251__0__0	max_left=59	max_left_minus=59	max_left_plus=59	max_min_left=59	max_min_left_minus=59	max_min_left_plus=59	max_min_right=13	max_min_right_minus=13	max_min_right_plus=0	max_pos_hash_score=452	max_right=89	max_right_minus=89	max_right_plus=89	neg_log10_pos_hash_p_value=4.1	new_junction_coverage=0.08	new_junction_read_count=3	polymorphism_frequency=8.842e-02	pos_hash_score=3	prediction=polymorphism	reject=COVERAGE_EVENNESS_SKEW,FREQUENCY_CUTOFF	side_1_annotate_key=gene	side_1_continuation=0	side_1_coverage=0.65	side_1_overlap=10	side_1_possible_overlap_registers=236	side_1_read_count=27	side_1_redundant=0	side_2_annotate_key=gene	side_2_continuation=0	side_2_coverage=0.91	side_2_overlap=0	side_2_possible_overlap_registers=226	side_2_read_count=36	side_2_redundant=0	total_non_overlap_reads=3
UN	237	.	CP009273	15548	15548
UN	238	.	CP009273	15573	15573
UN	239	.	CP009273	15579	15579
UN	240	.	CP009273	15581	15581
UN	241	.	CP009273	15584	15584
UN	242	.	CP009273	15589	15592
UN	243	.	CP009273	15594	15594
UN	244	.	CP009273	15597	16516
UN	245	.	CP009273	20027	20342
UN	246	.	CP009273	161091	161091
UN	247	.	CP009273	220450	221043
UN	248	.	CP009273	221594	221887
UN	249	.	CP009273	223711	224965
UN	250	.	CP009273	266463	266766
UN	251	.	CP009273	269863	270627
UN	252	.	CP009273	275058	275060
UN	253	.	CP009273	275062	275071
UN	254	.	CP009273	275074	275075
UN	255	.	CP009273	275077	275428
UN	256	.	CP009273	279464	279507
UN	257	.	CP009273	279570	279570
UN	258	.	CP009273	279586	279586
UN	259	.	CP009273	279588	279588
UN	260	.	CP009273	279590	279590
UN	261	.	CP009273	279592	279593
UN	262	.	CP009273	279597	279598
UN	263	.	CP009273	286576	286895
UN	264	.	CP009273	311148	311949
UN	265	.	CP009273	311958	311958
UN	266	.	CP009273	366221	366974
UN	267	.	CP009273	366984	366984
UN	268	.	CP009273	366994	366994
UN	269	.	CP009273	376925	376926
UN	270	.	CP009273	376931	376932
UN	271	.	CP009273	376935	376935
UN	272	.	CP009273	376941	376942
UN	273	.	CP009273	376944	376944
UN	274	.	CP009273	376946	377844
UN	275	.	CP009273	377848	377848
UN	276	.	CP009273	377851	377851
UN	277	.	CP009273	387371	388206
UN	278	.	CP009273	388215	388216
UN	279	.	CP009273	388218	388218
UN	280	.	CP009273	521553	521553
UN	281	.	CP009273	521555	521972
UN	282	.	CP009273	562438	563287
UN	283	.	CP009273	563289	563289
UN	284	.	CP009273	570276	571078
UN	285	.	CP009273	571089	571089
UN	286	.	CP009273	571095	571095
UN	287	.	CP009273	603652	604563
UN	288	.	CP009273	683521	683521
UN	289	.	CP009273	683523	683524
UN	290	.	CP009273	683527	684286
UN	291	.	CP009273	1089892	1089894
UN	292	.	CP009273	1089896	1089896
UN	293	.	CP009273	1089899	1089902
UN	294	.	CP009273	1089905	1089906
UN	295	.	CP009273	1089909	1090740
UN	296	.	CP009273	1090742	1090748
UN	297	.	CP009273	1090750	1090753
UN	298	.	CP009273	1205059	1205067
UN	299	.	CP009273	1205071	1205073
UN	300	.	CP009273	1282421	1282421
UN	301	.	CP009273	1390503	1391285
UN	302	.	CP009273	1427114	1427221
UN	303	.	CP009273	1428056	1428110
UN	304	.	CP009273	1462390	1463288
UN	305	.	CP009273	1463303	1463303
UN	306	.	CP009273	1463767	1464558
UN	307	.	CP009273	1522790	1522791
UN	308	.	CP009273	1522793	1522793
UN	309	.	CP009273	1522795	1522795
UN	310	.	CP009273	1522799	1522799
UN	311	.	CP009273	1522801	1523233
UN	312	.	CP009273	1565300	1565300
UN	313	.	CP009273	1565303	1565303
UN	314	.	CP009273	1565306	1565307
UN	315	.	CP009273	1565309	1565309
UN	316	.	CP009273	1565316	1565399
UN	317	.	CP009273	1565405	1565405
UN	318	.	CP009273	1565409	1565410
UN	319	.	CP009273	1565427	1565427
UN	320	.	CP009273	1628582	1628715
UN	321	.	CP009273	1645304	1645581
UN	322	.	CP009273	1645585	1645585
UN	323	.	CP009273	1645604	1645604
UN	324	.	CP009273	2001066	2001068
UN	325	.	CP009273	2001071	2001071
UN	326	.	CP009273	2060389	2060390
UN	327	.	CP009273	2060393	2060393
UN	328	.	CP009273	2060399	2060557
UN	329	.	CP009273	2062624	2063539
UN	330	.	CP009273	2095442	2096241
UN	331	.	CP009273	2163873	2164730
UN	332	.	CP009273	2164732	2164732
UN	333	.	CP009273	2282608	2282609
UN	334	.	CP009273	2282611	2283378
UN	335	.	CP009273	2283380	2283380
UN	336	.	CP009273	2283384	2283386
UN	337	.	CP009273	2283389	2283390
UN	338	.	CP009273	2283393	2283393
UN	339	.	CP009273	2283395	2283395
UN	340	.	CP009273	2283397	2283397
UN	341	.	CP009273	2283399	2283399
UN	342	.	CP009273	2283401	2283401
UN	343	.	CP009273	2283408	2283408
UN	344	.	CP009273	2283445	2283445
UN	345	.	CP009273	2507939	2507939
UN	346	.	CP009273	2507945	2508878
UN	347	.	CP009273	2616124	2616130
UN	348	.	CP009273	2616136	2616136
UN	349	.	CP009273	2616138	2616152
UN	350	.	CP009273	2616154	2616180
UN	351	.	CP009273	2616182	2616183
UN	352	.	CP009273	2616185	2616185
UN	353	.	CP009273	2616190	2616213
UN	354	.	CP009273	2616215	2616227
UN	355	.	CP009273	2616235	2616235
UN	356	.	CP009273	2616240	2616240
UN	357	.	CP009273	2616247	2616247
UN	358	.	CP009273	2719616	2719621
UN	359	.	CP009273	2719624	2719625
UN	360	.	CP009273	2719627	2719629
UN	361	.	CP009273	2719631	2722412
UN	362	.	CP009273	2723130	2724116
UN	363	.	CP009273	2850447	2850447
UN	364	.	CP009273	2850455	2853011
UN	365	.	CP009273	2853014	2853014
UN	366	.	CP009273	2853017	2853018
UN	367	.	CP009273	2853020	2853025
UN	368	.	CP009273	2853027	2853035
UN	369	.	CP009273	2989951	2990865
UN	370	.	CP009273	2990899	2990899
UN	371	.	CP009273	3123672	3124518
UN	372	.	CP009273	3179692	3179692
UN	373	.	CP009273	3179698	3180585
UN	374	.	CP009273	3180587	3180587
UN	375	.	CP009273	3180589	3180589
UN	376	.	CP009273	3359097	3359098
UN	377	.	CP009273	3359100	3359109
UN	378	.	CP009273	3359111	3359113
UN	379	.	CP009273	3359115	3359119
UN	380	.	CP009273	3359121	3359891
UN	381	.	CP009273	3417243	3417821
UN	382	.	CP009273	3418229	3420033
UN	383	.	CP009273	3420396	3421731
UN	384	.	CP009273	3463725	3463725
UN	385	.	CP009273	3463727	3463729
UN	386	.	CP009273	3463734	3463863
UN	387	.	CP009273	3577004	3577324
UN	388	.	CP009273	3612851	3614217
UN	389	.	CP009273	3614642	3614642
UN	390	.	CP009273	3614644	3615447
UN	391	.	CP009273	3645570	3645570
UN	392	.	CP009273	3645578	3645578
UN	393	.	CP009273	3645582	3645582
UN	394	.	CP009273	3645584	3645584
UN	395	.	CP009273	3645587	3646373
UN	396	.	CP009273	3659960	3660114
UN	397	.	CP009273	3660118	3660119
UN	398	.	CP009273	3660121	3660121
UN	399	.	CP009273	3755817	3755817
UN	400	.	CP009273	3755821	3757276
UN	401	.	CP009273	3757278	3757278
UN	402	.	CP009273	3757281	3757281
UN	403	.	CP009273	3757651	3758427
UN	404	.	CP009273	3935603	3936558
UN	405	.	CP009273	3937643	3938702
UN	406	.	CP009273	3938704	3938704
UN	407	.	CP009273	3938709	3938709
UN	408	.	CP009273	4028757	4028912
UN	409	.	CP009273	4028918	4028918
UN	410	.	CP009273	4029306	4030274
UN	411	.	CP009273	4030277	4030277
UN	412	.	CP009273	4031411	4031835
UN	413	.	CP009273	4031837	4031837
UN	414	.	CP009273	4031839	4031844
UN	415	.	CP009273	4031846	4031848
UN	416	.	CP009273	4032298	4032516
UN	417	.	CP009273	4032988	4033752
UN	418	.	CP009273	4156400	4157944
UN	419	.	CP009273	4158725	4161363
UN	420	.	CP009273	4161365	4161365
UN	421	.	CP009273	4166687	4166827
UN	422	.	CP009273	4166829	4166833
UN	423	.	CP009273	4166835	4166836
UN	424	.	CP009273	4198245	4198245
UN	425	.	CP009273	4198259	4199447
UN	426	.	CP009273	4199450	4199450
UN	427	.	CP009273	4199454	4199454
UN	428	.	CP009273	4200146	4200147
UN	429	.	CP009273	4200151	4200151
UN	430	.	CP009273	4200154	4202819
UN	431	.	CP009273	4202821	4202822
UN	432	.	CP009273	4202824	4202824
UN	433	.	CP009273	4488234	4489122
UN	434	.	CP009273	4489124	4489127
UN	435	.	CP009273	4489132	4489133
UN	436	.	CP009273	4497490	4497490
UN	437	.	CP009273	4497497	4497497
UN	438	.	CP009273	4497501	4498267
