# Supplementary material for: Mutators can drive the evolution of multi-resistance to antibiotics
Source: PLoS Genet. 2023 Jun 13;19(6):e1010791. doi: 10.1371/journal.pgen.1010791 (PMC10292718; doi:10.1371/journal.pgen.1010791)
Supplement: S2 File — (ZIP) [file pgen.1010791.s005.zip › 058835_intermediateB4175B4.gd]

#=GENOME_DIFF	1.0
#=CREATED	17:21:47 06 May 2022
#=PROGRAM	breseq 0.36.1 
#=COMMAND	/mnt/fls01-home01/mqbssdgg/breseq-0.36.1-Linux-x86_64/bin/breseq -r BW25113-fixed.gb -o 058835_intermediateB4175B4 058835_intermediateB4175B4_1_trimmed.fastq.gz 058835_intermediateB4175B4_2_trimmed.fastq.gz 058835_intermediateB4175B4_U1_trimmed.fastq.gz 058835_intermediateB4175B4_U2_trimmed.fastq.gz
#=REFSEQ	BW25113-fixed.gb
#=READSEQ	058835_intermediateB4175B4_1_trimmed.fastq.gz
#=READSEQ	058835_intermediateB4175B4_2_trimmed.fastq.gz
#=READSEQ	058835_intermediateB4175B4_U1_trimmed.fastq.gz
#=READSEQ	058835_intermediateB4175B4_U2_trimmed.fastq.gz
#=CONVERTED-BASES	373734133
#=CONVERTED-READS	1560945
#=INPUT-BASES	373801440
#=INPUT-READS	1561384
#=MAPPED-BASES	371172281
#=MAPPED-READS	1542368
SNP	1	50	CP009273	19617	C
SNP	2	51	CP009273	107258	G
SNP	3	52	CP009273	244229	T
SNP	4	53	CP009273	374745	G
INS	5	55	CP009273	665290	G	repeat_length=1	repeat_new_copies=7	repeat_ref_copies=6	repeat_seq=G
SNP	6	57	CP009273	1096126	G
SNP	7	58	CP009273	1107552	C
SNP	8	59	CP009273	1264993	G
SNP	9	61	CP009273	1368087	C
SNP	10	75	CP009273	1629550	A
SNP	11	76	CP009273	1629553	G
DEL	12	77	CP009273	1695144	1
SNP	13	78	CP009273	1697966	C
SNP	14	80	CP009273	1824312	T
SNP	15	81	CP009273	1840536	C
SNP	16	82	CP009273	1985889	A
SNP	17	83	CP009273	2008379	G
SNP	18	84	CP009273	2008822	T
SNP	19	85	CP009273	2014803	C
SNP	20	86	CP009273	2036412	A
DEL	21	87	CP009273	2117350	1	repeat_length=1	repeat_new_copies=5	repeat_ref_copies=6	repeat_seq=T
SNP	22	88	CP009273	2175089	T
SNP	23	90	CP009273	2332685	C
SNP	24	91	CP009273	2409960	A
SNP	25	92	CP009273	2476697	C
SNP	26	93	CP009273	2590129	A
SNP	27	94	CP009273	2607560	G
SNP	28	95	CP009273	2743606	G
SNP	29	96	CP009273	2804214	C
SNP	30	102	CP009273	2839252	C
INS	31	103	CP009273	3010795	C	repeat_length=1	repeat_new_copies=6	repeat_ref_copies=5	repeat_seq=C
DEL	32	104	CP009273	3094398	1	repeat_length=1	repeat_new_copies=6	repeat_ref_copies=7	repeat_seq=C
SNP	33	105	CP009273	3127831	C
SNP	34	106	CP009273	3172175	A
SNP	35	107	CP009273	3307546	A
INS	36	108	CP009273	3450162	C	repeat_length=1	repeat_new_copies=7	repeat_ref_copies=6	repeat_seq=C
SNP	37	109	CP009273	3550901	T
SNP	38	110	CP009273	3627988	G
SNP	39	111	CP009273	3908736	C
DEL	40	112	CP009273	3925013	1	repeat_length=1	repeat_new_copies=4	repeat_ref_copies=5	repeat_seq=T
SNP	41	113	CP009273	4172704	C
DEL	42	114	CP009273	4422193	1	repeat_length=1	repeat_new_copies=4	repeat_ref_copies=5	repeat_seq=G
INS	43	115	CP009273	4444096	C
SNP	44	116	CP009273	4452819	G
SNP	45	117	CP009273	4512280	A
SNP	46	118	CP009273	4543370	C
DEL	47	119	CP009273	4596147	1	repeat_length=1	repeat_new_copies=7	repeat_ref_copies=8	repeat_seq=G
SNP	48	120	CP009273	4601665	T
SNP	49	121	CP009273	4624919	A
RA	50	.	CP009273	19617	0	T	C	consensus_score=309.7	frequency=1	major_base=C	major_cov=41/48	major_frequency=1.000e+00	minor_base=N	minor_cov=0/0	new_cov=41/48	polymorphism_frequency=1.000e+00	polymorphism_score=NA	prediction=consensus	ref_cov=0/0	total_cov=41/48
RA	51	.	CP009273	107258	0	A	G	bias_e_value=3605660	bias_p_value=0.778514	consensus_score=239.2	fisher_strand_p_value=0.413333	frequency=1	ks_quality_p_value=1	major_base=G	major_cov=30/44	major_frequency=9.867e-01	minor_base=T	minor_cov=1/0	new_cov=30/44	polymorphism_frequency=9.867e-01	polymorphism_score=NA	prediction=consensus	ref_cov=0/0	total_cov=31/44
RA	52	.	CP009273	244229	0	C	T	consensus_score=342.8	frequency=1	major_base=T	major_cov=35/53	major_frequency=1.000e+00	minor_base=N	minor_cov=0/0	new_cov=35/53	polymorphism_frequency=1.000e+00	polymorphism_score=NA	prediction=consensus	ref_cov=0/0	total_cov=35/53
RA	53	.	CP009273	374745	0	A	G	consensus_score=229.9	frequency=1	major_base=G	major_cov=41/20	major_frequency=1.000e+00	minor_base=N	minor_cov=0/0	new_cov=41/20	polymorphism_frequency=1.000e+00	polymorphism_score=NA	prediction=consensus	ref_cov=0/0	total_cov=41/20
RA	54	.	CP009273	375478	1	.	G	bias_e_value=3900370	bias_p_value=0.842146	consensus_reject=FREQUENCY_CUTOFF	consensus_score=131.2	fisher_strand_p_value=0.493671	frequency=5.000e-01	ks_quality_p_value=1	major_base=G	major_cov=40/0	major_frequency=5.000e-01	minor_base=.	minor_cov=38/2	new_cov=40/0	polymorphism_frequency=5.000e-01	polymorphism_score=172.2	prediction=polymorphism	ref_cov=38/2	total_cov=78/2
RA	55	.	CP009273	665290	1	.	G	consensus_score=281.1	frequency=1	major_base=G	major_cov=45/29	major_frequency=1.000e+00	minor_base=N	minor_cov=0/0	new_cov=45/29	polymorphism_frequency=1.000e+00	polymorphism_score=NA	prediction=consensus	ref_cov=0/0	total_cov=45/29
RA	56	.	CP009273	1092574	0	C	A	bias_e_value=4579710	bias_p_value=0.988825	consensus_reject=FREQUENCY_CUTOFF	consensus_score=40.1	fisher_strand_p_value=1	frequency=2.188e-01	ks_quality_p_value=0.854277	major_base=C	major_cov=7/18	major_frequency=7.812e-01	minor_base=A	minor_cov=2/5	new_cov=2/5	polymorphism_frequency=2.188e-01	polymorphism_score=16.8	prediction=polymorphism	ref_cov=7/18	total_cov=9/23
RA	57	.	CP009273	1096126	0	A	G	consensus_score=204.5	frequency=1	major_base=G	major_cov=37/17	major_frequency=1.000e+00	minor_base=N	minor_cov=0/0	new_cov=37/17	polymorphism_frequency=1.000e+00	polymorphism_score=NA	prediction=consensus	ref_cov=0/0	total_cov=37/17
RA	58	.	CP009273	1107552	0	T	C	consensus_score=271.5	frequency=1	major_base=C	major_cov=32/41	major_frequency=1.000e+00	minor_base=N	minor_cov=0/0	new_cov=32/41	polymorphism_frequency=1.000e+00	polymorphism_score=NA	prediction=consensus	ref_cov=0/0	total_cov=32/41
RA	59	.	CP009273	1264993	0	A	G	bias_e_value=3797640	bias_p_value=0.819964	consensus_score=118.8	fisher_strand_p_value=0.55985	frequency=1	ks_quality_p_value=0.828032	major_base=G	major_cov=23/15	major_frequency=9.268e-01	minor_base=A	minor_cov=1/2	new_cov=23/15	polymorphism_frequency=9.268e-01	polymorphism_score=3.2	prediction=consensus	ref_cov=1/2	total_cov=25/17
RA	60	.	CP009273	1266001	0	G	T	bias_e_value=2431760	bias_p_value=0.525051	consensus_reject=FREQUENCY_CUTOFF	consensus_score=178.5	fisher_strand_p_value=0.201972	frequency=2.247e-01	ks_quality_p_value=1	major_base=G	major_cov=43/26	major_frequency=7.753e-01	minor_base=T	minor_cov=9/11	new_cov=9/11	polymorphism_frequency=2.247e-01	polymorphism_score=48.8	prediction=polymorphism	ref_cov=43/26	total_cov=52/37
RA	61	.	CP009273	1368087	0	T	C	consensus_score=200.1	frequency=1	major_base=C	major_cov=29/27	major_frequency=1.000e+00	minor_base=N	minor_cov=0/0	new_cov=29/27	polymorphism_frequency=1.000e+00	polymorphism_score=NA	prediction=consensus	ref_cov=0/0	total_cov=29/27
RA	62	.	CP009273	1426230	0	T	C	bias_e_value=1400530	bias_p_value=0.302395	consensus_reject=FREQUENCY_CUTOFF	consensus_score=479.0	fisher_strand_p_value=0.467848	frequency=2.158e-01	ks_quality_p_value=0.188551	major_base=T	major_cov=58/91	major_frequency=7.842e-01	minor_base=C	minor_cov=13/28	new_cov=13/28	polymorphism_frequency=2.158e-01	polymorphism_score=129.7	prediction=polymorphism	ref_cov=58/91	total_cov=71/121
RA	63	.	CP009273	1426257	0	A	G	bias_e_value=3076340	bias_p_value=0.664225	consensus_reject=FREQUENCY_CUTOFF	consensus_score=522.8	fisher_strand_p_value=0.304193	frequency=2.184e-01	ks_quality_p_value=0.994526	major_base=A	major_cov=69/92	major_frequency=7.816e-01	minor_base=G	minor_cov=15/30	new_cov=15/30	polymorphism_frequency=2.184e-01	polymorphism_score=139.7	prediction=polymorphism	ref_cov=69/92	total_cov=84/123
RA	64	.	CP009273	1426270	0	A	G	bias_e_value=1106070	bias_p_value=0.238815	consensus_reject=FREQUENCY_CUTOFF	consensus_score=486.6	fisher_strand_p_value=0.129665	frequency=2.327e-01	ks_quality_p_value=0.490464	major_base=A	major_cov=70/85	major_frequency=7.673e-01	minor_base=G	minor_cov=15/32	new_cov=15/32	polymorphism_frequency=2.327e-01	polymorphism_score=150.2	prediction=polymorphism	ref_cov=70/85	total_cov=85/117
RA	65	.	CP009273	1427629	0	A	C	bias_e_value=4314680	bias_p_value=0.9316	consensus_reject=FREQUENCY_CUTOFF	consensus_score=236.8	fisher_strand_p_value=0.653718	frequency=2.288e-01	ks_quality_p_value=1	major_base=A	major_cov=54/37	major_frequency=7.712e-01	minor_base=C	minor_cov=18/9	new_cov=18/9	polymorphism_frequency=2.288e-01	polymorphism_score=65.2	prediction=polymorphism	ref_cov=54/37	total_cov=73/46
RA	66	.	CP009273	1460458	0	T	C	bias_e_value=1613660	bias_p_value=0.348413	consensus_reject=FREQUENCY_CUTOFF	consensus_score=138.8	fisher_strand_p_value=0.10802	frequency=2.273e-01	ks_quality_p_value=1	major_base=T	major_cov=12/39	major_frequency=7.727e-01	minor_base=C	minor_cov=7/8	new_cov=7/8	polymorphism_frequency=2.273e-01	polymorphism_score=36.8	prediction=polymorphism	ref_cov=12/39	total_cov=28/47
RA	67	.	CP009273	1460467	0	G	A	bias_e_value=358077	bias_p_value=0.0773138	consensus_reject=FREQUENCY_CUTOFF	consensus_score=139.3	fisher_strand_p_value=0.0148379	frequency=2.319e-01	ks_quality_p_value=1	major_base=G	major_cov=14/39	major_frequency=7.681e-01	minor_base=A	minor_cov=10/6	new_cov=10/6	polymorphism_frequency=2.319e-01	polymorphism_score=42.6	prediction=polymorphism	ref_cov=14/39	total_cov=26/46
RA	68	.	CP009273	1460515	0	G	C	bias_e_value=9468.28	bias_p_value=0.00204434	consensus_reject=FREQUENCY_CUTOFF	consensus_score=71.3	fisher_strand_p_value=0.000249197	frequency=3.729e-01	ks_quality_p_value=0.869279	major_base=G	major_cov=7/30	major_frequency=6.271e-01	minor_base=C	minor_cov=15/7	new_cov=15/7	polymorphism_frequency=3.729e-01	polymorphism_score=81.9	prediction=polymorphism	ref_cov=7/30	total_cov=22/37
RA	69	.	CP009273	1460527	0	C	T	bias_e_value=82652.5	bias_p_value=0.0178459	consensus_reject=FREQUENCY_CUTOFF	consensus_score=108.3	fisher_strand_p_value=0.00256141	frequency=2.642e-01	ks_quality_p_value=1	major_base=C	major_cov=9/30	major_frequency=7.358e-01	minor_base=T	minor_cov=10/4	new_cov=10/4	polymorphism_frequency=2.642e-01	polymorphism_score=38.7	prediction=polymorphism	ref_cov=9/30	total_cov=22/34
RA	70	.	CP009273	1460533	0	T	C	bias_e_value=22549.3	bias_p_value=0.00486872	consensus_reject=FREQUENCY_CUTOFF	consensus_score=105.1	fisher_strand_p_value=0.000575478	frequency=2.909e-01	ks_quality_p_value=1	major_base=T	major_cov=9/30	major_frequency=7.091e-01	minor_base=C	minor_cov=12/4	new_cov=12/4	polymorphism_frequency=2.909e-01	polymorphism_score=44.0	prediction=polymorphism	ref_cov=9/30	total_cov=23/34
RA	71	.	CP009273	1460537	0	A	C	bias_e_value=260113	bias_p_value=0.056162	consensus_reject=FREQUENCY_CUTOFF	consensus_score=87.6	fisher_strand_p_value=0.010024	frequency=3.214e-01	ks_quality_p_value=1	major_base=A	major_cov=11/27	major_frequency=6.786e-01	minor_base=C	minor_cov=12/6	new_cov=12/6	polymorphism_frequency=3.214e-01	polymorphism_score=36.7	prediction=polymorphism	ref_cov=11/27	total_cov=23/33
RA	72	.	CP009273	1460968	0	T	A	bias_e_value=4100540	bias_p_value=0.885365	consensus_reject=FREQUENCY_CUTOFF	consensus_score=107.3	fisher_strand_p_value=0.561152	frequency=2.500e-01	ks_quality_p_value=1	major_base=T	major_cov=35/4	major_frequency=7.500e-01	minor_base=A	minor_cov=13/0	new_cov=13/0	polymorphism_frequency=2.500e-01	polymorphism_score=11.4	prediction=polymorphism	ref_cov=35/4	total_cov=50/8
RA	73	.	CP009273	1460986	0	G	A	bias_e_value=315413	bias_p_value=0.0681022	consensus_reject=FREQUENCY_CUTOFF	consensus_score=120.6	fisher_strand_p_value=0.0292703	frequency=2.115e-01	ks_quality_p_value=0.433512	major_base=G	major_cov=38/3	major_frequency=7.885e-01	minor_base=A	minor_cov=7/4	new_cov=7/4	polymorphism_frequency=2.115e-01	polymorphism_score=31.4	prediction=polymorphism	ref_cov=38/3	total_cov=48/9
RA	74	.	CP009273	1629526	0	C	T	consensus_score=51.6	deleted=1	frequency=1	major_base=T	major_cov=15/2	major_frequency=1.000e+00	minor_base=N	minor_cov=0/0	new_cov=15/2	polymorphism_frequency=1.000e+00	polymorphism_score=NA	prediction=consensus	ref_cov=0/0	total_cov=15/2
RA	75	.	CP009273	1629550	0	G	A	consensus_score=90.9	frequency=1	major_base=A	major_cov=16/10	major_frequency=1.000e+00	minor_base=N	minor_cov=0/0	new_cov=16/10	polymorphism_frequency=1.000e+00	polymorphism_score=NA	prediction=consensus	ref_cov=0/0	total_cov=16/10
RA	76	.	CP009273	1629553	0	T	G	consensus_score=86.4	frequency=1	major_base=G	major_cov=16/10	major_frequency=1.000e+00	minor_base=N	minor_cov=0/0	new_cov=16/10	polymorphism_frequency=1.000e+00	polymorphism_score=NA	prediction=consensus	ref_cov=0/0	total_cov=16/10
RA	77	.	CP009273	1695144	0	G	.	bias_e_value=4630830	bias_p_value=0.999863	consensus_score=436.2	fisher_strand_p_value=1	frequency=1	ks_quality_p_value=0.983487	major_base=.	major_cov=30/62	major_frequency=9.787e-01	minor_base=G	minor_cov=0/2	new_cov=30/62	polymorphism_frequency=9.787e-01	polymorphism_score=1.8	prediction=consensus	ref_cov=0/2	total_cov=30/64
RA	78	.	CP009273	1697966	0	T	C	consensus_score=324.4	frequency=1	major_base=C	major_cov=53/36	major_frequency=1.000e+00	minor_base=N	minor_cov=0/0	new_cov=53/36	polymorphism_frequency=1.000e+00	polymorphism_score=NA	prediction=consensus	ref_cov=0/0	total_cov=53/36
RA	79	.	CP009273	1702966	0	T	A	bias_e_value=23364.4	bias_p_value=0.0050447	consensus_reject=FREQUENCY_CUTOFF	consensus_score=109.1	fisher_strand_p_value=0.00059913	frequency=2.542e-01	ks_quality_p_value=1	major_base=T	major_cov=18/26	major_frequency=7.458e-01	minor_base=A	minor_cov=14/1	new_cov=14/1	polymorphism_frequency=2.542e-01	polymorphism_score=13.9	prediction=polymorphism	ref_cov=18/26	total_cov=36/27
RA	80	.	CP009273	1824312	0	C	T	consensus_score=204.0	frequency=1	major_base=T	major_cov=25/28	major_frequency=1.000e+00	minor_base=N	minor_cov=0/0	new_cov=25/28	polymorphism_frequency=1.000e+00	polymorphism_score=NA	prediction=consensus	ref_cov=0/0	total_cov=25/28
RA	81	.	CP009273	1840536	0	T	C	consensus_score=205.0	frequency=1	major_base=C	major_cov=29/27	major_frequency=1.000e+00	minor_base=N	minor_cov=0/0	new_cov=29/27	polymorphism_frequency=1.000e+00	polymorphism_score=NA	prediction=consensus	ref_cov=0/0	total_cov=29/27
RA	82	.	CP009273	1985889	0	G	A	bias_e_value=3985490	bias_p_value=0.860523	consensus_score=231.9	fisher_strand_p_value=0.520737	frequency=1	ks_quality_p_value=1	major_base=A	major_cov=24/37	major_frequency=9.683e-01	minor_base=C	minor_cov=0/2	new_cov=24/37	polymorphism_frequency=9.683e-01	polymorphism_score=-6.1	prediction=consensus	ref_cov=0/0	total_cov=24/40
RA	83	.	CP009273	2008379	0	A	G	consensus_score=221.3	frequency=1	major_base=G	major_cov=27/36	major_frequency=1.000e+00	minor_base=N	minor_cov=0/0	new_cov=27/36	polymorphism_frequency=1.000e+00	polymorphism_score=NA	prediction=consensus	ref_cov=0/0	total_cov=27/36
RA	84	.	CP009273	2008822	0	C	T	consensus_score=190.1	frequency=1	major_base=T	major_cov=28/22	major_frequency=1.000e+00	minor_base=N	minor_cov=0/0	new_cov=28/22	polymorphism_frequency=1.000e+00	polymorphism_score=NA	prediction=consensus	ref_cov=0/0	total_cov=28/22
RA	85	.	CP009273	2014803	0	T	C	consensus_score=264.8	frequency=1	major_base=C	major_cov=38/35	major_frequency=1.000e+00	minor_base=N	minor_cov=0/0	new_cov=38/35	polymorphism_frequency=1.000e+00	polymorphism_score=NA	prediction=consensus	ref_cov=0/0	total_cov=38/35
RA	86	.	CP009273	2036412	0	G	A	consensus_score=348.4	frequency=1	major_base=A	major_cov=40/48	major_frequency=1.000e+00	minor_base=N	minor_cov=0/0	new_cov=40/48	polymorphism_frequency=1.000e+00	polymorphism_score=NA	prediction=consensus	ref_cov=0/0	total_cov=40/48
RA	87	.	CP009273	2117350	0	T	.	bias_e_value=1559700	bias_p_value=0.336762	consensus_score=325.6	fisher_strand_p_value=0.105739	frequency=1	ks_quality_p_value=0.972604	major_base=.	major_cov=39/33	major_frequency=9.600e-01	minor_base=T	minor_cov=0/3	new_cov=39/33	polymorphism_frequency=9.600e-01	polymorphism_score=6.9	prediction=consensus	ref_cov=0/3	total_cov=39/36
RA	88	.	CP009273	2175089	0	C	T	consensus_score=235.9	frequency=1	major_base=T	major_cov=24/36	major_frequency=1.000e+00	minor_base=N	minor_cov=0/0	new_cov=24/36	polymorphism_frequency=1.000e+00	polymorphism_score=NA	prediction=consensus	ref_cov=0/0	total_cov=24/36
RA	89	.	CP009273	2178908	0	T	G	bias_e_value=24.0494	bias_p_value=5.19261e-06	consensus_reject=FREQUENCY_CUTOFF	consensus_score=169.7	fisher_strand_p_value=3.25823e-07	frequency=2.471e-01	ks_quality_p_value=1	major_base=T	major_cov=26/38	major_frequency=7.529e-01	minor_base=G	minor_cov=21/0	new_cov=21/0	polymorphism_frequency=2.471e-01	polymorphism_score=12.4	prediction=polymorphism	ref_cov=26/38	total_cov=47/38
RA	90	.	CP009273	2332685	0	T	C	consensus_score=324.4	frequency=1	major_base=C	major_cov=43/44	major_frequency=1.000e+00	minor_base=N	minor_cov=0/0	new_cov=43/44	polymorphism_frequency=1.000e+00	polymorphism_score=NA	prediction=consensus	ref_cov=0/0	total_cov=43/44
RA	91	.	CP009273	2409960	0	G	A	consensus_score=223.0	frequency=1	major_base=A	major_cov=35/23	major_frequency=1.000e+00	minor_base=N	minor_cov=0/0	new_cov=35/23	polymorphism_frequency=1.000e+00	polymorphism_score=NA	prediction=consensus	ref_cov=0/0	total_cov=35/23
RA	92	.	CP009273	2476697	0	T	C	consensus_score=360.8	frequency=1	major_base=C	major_cov=54/46	major_frequency=1.000e+00	minor_base=N	minor_cov=0/0	new_cov=54/46	polymorphism_frequency=1.000e+00	polymorphism_score=NA	prediction=consensus	ref_cov=0/0	total_cov=54/46
RA	93	.	CP009273	2590129	0	G	A	consensus_score=296.6	frequency=1	major_base=A	major_cov=42/33	major_frequency=1.000e+00	minor_base=N	minor_cov=0/0	new_cov=42/33	polymorphism_frequency=1.000e+00	polymorphism_score=NA	prediction=consensus	ref_cov=0/0	total_cov=42/33
RA	94	.	CP009273	2607560	0	A	G	consensus_score=172.1	frequency=1	major_base=G	major_cov=25/24	major_frequency=1.000e+00	minor_base=N	minor_cov=0/0	new_cov=25/24	polymorphism_frequency=1.000e+00	polymorphism_score=NA	prediction=consensus	ref_cov=0/0	total_cov=25/24
RA	95	.	CP009273	2743606	0	A	G	consensus_score=302.9	frequency=1	major_base=G	major_cov=41/41	major_frequency=1.000e+00	minor_base=N	minor_cov=0/0	new_cov=41/41	polymorphism_frequency=1.000e+00	polymorphism_score=NA	prediction=consensus	ref_cov=0/0	total_cov=41/41
RA	96	.	CP009273	2804214	0	T	C	consensus_score=280.0	frequency=1	major_base=C	major_cov=42/40	major_frequency=1.000e+00	minor_base=N	minor_cov=0/0	new_cov=42/40	polymorphism_frequency=1.000e+00	polymorphism_score=NA	prediction=consensus	ref_cov=0/0	total_cov=42/40
RA	97	.	CP009273	2811785	0	T	A	bias_e_value=586010	bias_p_value=0.126528	consensus_reject=FREQUENCY_CUTOFF	consensus_score=79.3	fisher_strand_p_value=0.0402081	frequency=2.439e-01	ks_quality_p_value=0.685359	major_base=T	major_cov=25/6	major_frequency=7.561e-01	minor_base=A	minor_cov=4/6	new_cov=4/6	polymorphism_frequency=2.439e-01	polymorphism_score=24.3	prediction=polymorphism	ref_cov=25/6	total_cov=30/12
RA	98	.	CP009273	2811792	0	C	T	bias_e_value=229764	bias_p_value=0.0496093	consensus_reject=FREQUENCY_CUTOFF	consensus_score=97.0	fisher_strand_p_value=0.0109407	frequency=2.381e-01	ks_quality_p_value=0.788128	major_base=C	major_cov=27/5	major_frequency=7.619e-01	minor_base=T	minor_cov=4/6	new_cov=4/6	polymorphism_frequency=2.381e-01	polymorphism_score=28.6	prediction=polymorphism	ref_cov=27/5	total_cov=32/12
RA	99	.	CP009273	2811801	0	C	G	bias_e_value=1153610	bias_p_value=0.249081	consensus_reject=FREQUENCY_CUTOFF	consensus_score=100.4	fisher_strand_p_value=0.0756728	frequency=2.889e-01	ks_quality_p_value=0.890167	major_base=C	major_cov=26/6	major_frequency=7.111e-01	minor_base=G	minor_cov=7/6	new_cov=7/6	polymorphism_frequency=2.889e-01	polymorphism_score=42.8	prediction=polymorphism	ref_cov=26/6	total_cov=33/13
RA	100	.	CP009273	2811812	0	C	T	bias_e_value=1790620	bias_p_value=0.38662	consensus_reject=FREQUENCY_CUTOFF	consensus_score=91.1	fisher_strand_p_value=0.134691	frequency=2.727e-01	ks_quality_p_value=0.934091	major_base=C	major_cov=25/7	major_frequency=7.273e-01	minor_base=T	minor_cov=6/6	new_cov=6/6	polymorphism_frequency=2.727e-01	polymorphism_score=36.6	prediction=polymorphism	ref_cov=25/7	total_cov=32/14
RA	101	.	CP009273	2811825	0	T	G	bias_e_value=2362190	bias_p_value=0.51003	consensus_reject=FREQUENCY_CUTOFF	consensus_score=141.3	fisher_strand_p_value=0.219509	frequency=2.188e-01	ks_quality_p_value=0.877939	major_base=T	major_cov=32/18	major_frequency=7.812e-01	minor_base=G	minor_cov=6/8	new_cov=6/8	polymorphism_frequency=2.188e-01	polymorphism_score=29.2	prediction=polymorphism	ref_cov=32/18	total_cov=38/26
RA	102	.	CP009273	2839252	0	T	C	consensus_score=249.4	frequency=1	major_base=C	major_cov=32/39	major_frequency=1.000e+00	minor_base=N	minor_cov=0/0	new_cov=32/39	polymorphism_frequency=1.000e+00	polymorphism_score=NA	prediction=consensus	ref_cov=0/0	total_cov=32/39
RA	103	.	CP009273	3010795	1	.	C	bias_e_value=3320710	bias_p_value=0.716989	consensus_score=273.7	fisher_strand_p_value=0.350649	frequency=1	ks_quality_p_value=0.996929	major_base=C	major_cov=26/50	major_frequency=9.870e-01	minor_base=.	minor_cov=1/0	new_cov=26/50	polymorphism_frequency=9.870e-01	polymorphism_score=-3.2	prediction=consensus	ref_cov=1/0	total_cov=27/50
RA	104	.	CP009273	3094398	0	C	.	bias_e_value=4631470	bias_p_value=1	consensus_score=321.8	fisher_strand_p_value=1	frequency=1	ks_quality_p_value=1	major_base=.	major_cov=24/46	major_frequency=9.333e-01	minor_base=C	minor_cov=2/3	new_cov=24/46	polymorphism_frequency=9.333e-01	polymorphism_score=14.4	prediction=consensus	ref_cov=2/3	total_cov=26/49
RA	105	.	CP009273	3127831	0	T	C	consensus_score=342.7	frequency=1	major_base=C	major_cov=44/49	major_frequency=1.000e+00	minor_base=N	minor_cov=0/0	new_cov=44/49	polymorphism_frequency=1.000e+00	polymorphism_score=NA	prediction=consensus	ref_cov=0/0	total_cov=44/49
RA	106	.	CP009273	3172175	0	G	A	consensus_score=309.4	frequency=1	major_base=A	major_cov=41/42	major_frequency=1.000e+00	minor_base=N	minor_cov=0/0	new_cov=41/42	polymorphism_frequency=1.000e+00	polymorphism_score=NA	prediction=consensus	ref_cov=0/0	total_cov=41/42
RA	107	.	CP009273	3307546	0	G	A	consensus_score=259.4	frequency=1	major_base=A	major_cov=16/51	major_frequency=1.000e+00	minor_base=N	minor_cov=0/0	new_cov=16/51	polymorphism_frequency=1.000e+00	polymorphism_score=NA	prediction=consensus	ref_cov=0/0	total_cov=16/51
RA	108	.	CP009273	3450162	1	.	C	consensus_score=337.0	frequency=1	major_base=C	major_cov=46/45	major_frequency=1.000e+00	minor_base=N	minor_cov=0/0	new_cov=46/45	polymorphism_frequency=1.000e+00	polymorphism_score=NA	prediction=consensus	ref_cov=0/0	total_cov=46/45
RA	109	.	CP009273	3550901	0	C	T	consensus_score=362.4	frequency=1	major_base=T	major_cov=42/50	major_frequency=1.000e+00	minor_base=N	minor_cov=0/0	new_cov=42/50	polymorphism_frequency=1.000e+00	polymorphism_score=NA	prediction=consensus	ref_cov=0/0	total_cov=42/50
RA	110	.	CP009273	3627988	0	A	G	consensus_score=399.0	frequency=1	major_base=G	major_cov=41/68	major_frequency=1.000e+00	minor_base=N	minor_cov=0/0	new_cov=41/68	polymorphism_frequency=1.000e+00	polymorphism_score=NA	prediction=consensus	ref_cov=0/0	total_cov=41/68
RA	111	.	CP009273	3908736	0	T	C	bias_e_value=4631470	bias_p_value=1	consensus_score=209.2	fisher_strand_p_value=1	frequency=1	ks_quality_p_value=1	major_base=C	major_cov=33/27	major_frequency=9.836e-01	minor_base=G	minor_cov=1/0	new_cov=33/27	polymorphism_frequency=9.836e-01	polymorphism_score=NA	prediction=consensus	ref_cov=0/0	total_cov=34/27
RA	112	.	CP009273	3925013	0	T	.	bias_e_value=3893190	bias_p_value=0.840596	consensus_score=336.3	fisher_strand_p_value=0.500541	frequency=1	ks_quality_p_value=0.981901	major_base=.	major_cov=33/40	major_frequency=9.733e-01	minor_base=T	minor_cov=0/2	new_cov=33/40	polymorphism_frequency=9.733e-01	polymorphism_score=2.4	prediction=consensus	ref_cov=0/2	total_cov=33/42
RA	113	.	CP009273	4172704	0	T	C	consensus_score=320.0	frequency=1	major_base=C	major_cov=52/39	major_frequency=1.000e+00	minor_base=N	minor_cov=0/0	new_cov=52/39	polymorphism_frequency=1.000e+00	polymorphism_score=NA	prediction=consensus	ref_cov=0/0	total_cov=52/39
RA	114	.	CP009273	4422193	0	G	.	bias_e_value=2745690	bias_p_value=0.592832	consensus_score=276.7	fisher_strand_p_value=0.247312	frequency=1	ks_quality_p_value=1	major_base=.	major_cov=28/32	major_frequency=9.524e-01	minor_base=G	minor_cov=0/3	new_cov=28/32	polymorphism_frequency=9.524e-01	polymorphism_score=6.2	prediction=consensus	ref_cov=0/3	total_cov=28/35
RA	115	.	CP009273	4444096	1	.	C	bias_e_value=3872170	bias_p_value=0.836057	consensus_score=372.9	fisher_strand_p_value=0.485149	frequency=1	ks_quality_p_value=1	major_base=C	major_cov=48/52	major_frequency=9.901e-01	minor_base=.	minor_cov=1/0	new_cov=48/52	polymorphism_frequency=9.901e-01	polymorphism_score=-3.3	prediction=consensus	ref_cov=1/0	total_cov=49/52
RA	116	.	CP009273	4452819	0	A	G	consensus_score=357.4	frequency=1	major_base=G	major_cov=56/43	major_frequency=1.000e+00	minor_base=N	minor_cov=0/0	new_cov=56/43	polymorphism_frequency=1.000e+00	polymorphism_score=NA	prediction=consensus	ref_cov=0/0	total_cov=56/43
RA	117	.	CP009273	4512280	0	G	A	consensus_score=313.5	frequency=1	major_base=A	major_cov=20/63	major_frequency=1.000e+00	minor_base=N	minor_cov=0/0	new_cov=20/63	polymorphism_frequency=1.000e+00	polymorphism_score=NA	prediction=consensus	ref_cov=0/0	total_cov=20/63
RA	118	.	CP009273	4543370	0	T	C	consensus_score=299.3	frequency=1	major_base=C	major_cov=31/51	major_frequency=1.000e+00	minor_base=N	minor_cov=0/0	new_cov=31/51	polymorphism_frequency=1.000e+00	polymorphism_score=NA	prediction=consensus	ref_cov=0/0	total_cov=31/51
RA	119	.	CP009273	4596147	0	G	.	bias_e_value=1211930	bias_p_value=0.261673	consensus_score=111.1	fisher_strand_p_value=0.0720892	frequency=1	ks_quality_p_value=1	major_base=.	major_cov=12/18	major_frequency=8.108e-01	minor_base=G	minor_cov=0/7	new_cov=12/18	polymorphism_frequency=8.108e-01	polymorphism_score=27.3	prediction=consensus	ref_cov=0/7	total_cov=12/25
RA	120	.	CP009273	4601665	0	C	T	consensus_score=243.0	frequency=1	major_base=T	major_cov=23/40	major_frequency=1.000e+00	minor_base=N	minor_cov=0/0	new_cov=23/40	polymorphism_frequency=1.000e+00	polymorphism_score=NA	prediction=consensus	ref_cov=0/0	total_cov=23/40
RA	121	.	CP009273	4624919	0	G	A	consensus_score=349.4	frequency=1	major_base=A	major_cov=40/48	major_frequency=1.000e+00	minor_base=N	minor_cov=0/0	new_cov=40/48	polymorphism_frequency=1.000e+00	polymorphism_score=NA	prediction=consensus	ref_cov=0/0	total_cov=40/48
MC	122	.	CP009273	1628286	1629528	991	0	left_inside_cov=19	left_outside_cov=22	right_inside_cov=20	right_outside_cov=23
MC	123	.	CP009273	2850431	2853024	0	0	left_inside_cov=20	left_outside_cov=25	right_inside_cov=21	right_outside_cov=22
JC	124	.	CP009273	1	1	CP009273	4631469	-1	0	alignment_overlap=0	circular_chromosome=1	coverage_minus=47	coverage_plus=12	flanking_left=251	flanking_right=251	frequency=1	junction_possible_overlap_registers=238	key=CP009273__1__1__CP009273__4631469__-1__0____251__251__0__0	max_left=246	max_left_minus=246	max_left_plus=237	max_min_left=117	max_min_left_minus=117	max_min_left_plus=103	max_min_right=122	max_min_right_minus=122	max_min_right_plus=116	max_pos_hash_score=476	max_right=242	max_right_minus=241	max_right_plus=242	neg_log10_pos_hash_p_value=0.5	new_junction_coverage=0.74	new_junction_read_count=59	polymorphism_frequency=1.000e+00	pos_hash_score=45	prediction=consensus	side_1_annotate_key=gene	side_1_continuation=0	side_1_coverage=0.00	side_1_overlap=0	side_1_possible_overlap_registers=238	side_1_read_count=0	side_1_redundant=0	side_2_annotate_key=gene	side_2_continuation=0	side_2_coverage=0.00	side_2_overlap=0	side_2_possible_overlap_registers=238	side_2_read_count=0	side_2_redundant=0	total_non_overlap_reads=59
JC	125	.	CP009273	16731	-1	CP009273	605804	1	-57	alignment_overlap=-57	coverage_minus=4	coverage_plus=0	flanking_left=251	flanking_right=251	frequency=6.537e-02	junction_possible_overlap_registers=181	key=CP009273__16731__-1__CP009273__605804__1__-57__GTAATCCCCGCATATCCGGTTGTCAGGTCAGGATGGTAAGGCACCTGCTTTACACTT__251__251__1__0	max_left=113	max_left_minus=113	max_left_plus=0	max_min_left=0	max_min_left_minus=0	max_min_left_plus=0	max_min_right=81	max_min_right_minus=81	max_min_right_plus=0	max_pos_hash_score=362	max_right=81	max_right_minus=81	max_right_plus=0	neg_log10_pos_hash_p_value=6.2	new_junction_coverage=0.08	new_junction_read_count=5	polymorphism_frequency=6.537e-02	pos_hash_score=3	prediction=polymorphism	reject=COVERAGE_EVENNESS_SKEW,FREQUENCY_CUTOFF	side_1_annotate_key=repeat	side_1_continuation=0	side_1_coverage=NA	side_1_overlap=0	side_1_read_count=NA	side_1_redundant=1	side_2_annotate_key=gene	side_2_continuation=0	side_2_coverage=1.18	side_2_overlap=0	side_2_possible_overlap_registers=238	side_2_read_count=94	side_2_redundant=0	total_non_overlap_reads=4	unique_read_sequence=GTAATCCCCGCATATCCGGTTGTCAGGTCAGGATGGTAAGGCACCTGCTTTACACTT
JC	126	.	CP009273	31620	-1	CP009273	32575	1	0	alignment_overlap=8	coverage_minus=2	coverage_plus=1	flanking_left=251	flanking_right=251	frequency=8.357e-02	junction_possible_overlap_registers=230	key=CP009273__31620__-1__CP009273__32567__1__8____251__251__0__0	max_left=215	max_left_minus=215	max_left_plus=128	max_min_left=24	max_min_left_minus=24	max_min_left_plus=0	max_min_right=114	max_min_right_minus=28	max_min_right_plus=114	max_pos_hash_score=460	max_right=114	max_right_minus=49	max_right_plus=114	neg_log10_pos_hash_p_value=7.2	new_junction_coverage=0.06	new_junction_read_count=5	polymorphism_frequency=8.357e-02	pos_hash_score=3	prediction=polymorphism	reject=COVERAGE_EVENNESS_SKEW,FREQUENCY_CUTOFF	side_1_annotate_key=gene	side_1_continuation=0	side_1_coverage=0.50	side_1_overlap=8	side_1_possible_overlap_registers=238	side_1_read_count=40	side_1_redundant=0	side_2_annotate_key=gene	side_2_continuation=0	side_2_coverage=0.92	side_2_overlap=0	side_2_possible_overlap_registers=230	side_2_read_count=71	side_2_redundant=0	total_non_overlap_reads=3
JC	127	.	CP009273	35532	-1	CP009273	37045	1	0	alignment_overlap=6	coverage_minus=2	coverage_plus=2	flanking_left=251	flanking_right=251	frequency=4.493e-02	junction_possible_overlap_registers=232	key=CP009273__35532__-1__CP009273__37039__1__6____251__251__0__0	max_left=177	max_left_minus=177	max_left_plus=68	max_min_left=68	max_min_left_minus=0	max_min_left_plus=68	max_min_right=68	max_min_right_minus=68	max_min_right_plus=0	max_pos_hash_score=464	max_right=192	max_right_minus=68	max_right_plus=192	neg_log10_pos_hash_p_value=6.7	new_junction_coverage=0.05	new_junction_read_count=4	polymorphism_frequency=4.493e-02	pos_hash_score=4	prediction=polymorphism	reject=COVERAGE_EVENNESS_SKEW,FREQUENCY_CUTOFF	side_1_annotate_key=gene	side_1_continuation=0	side_1_coverage=0.96	side_1_overlap=6	side_1_possible_overlap_registers=238	side_1_read_count=77	side_1_redundant=0	side_2_annotate_key=gene	side_2_continuation=0	side_2_coverage=1.22	side_2_overlap=0	side_2_possible_overlap_registers=232	side_2_read_count=95	side_2_redundant=0	total_non_overlap_reads=4
JC	128	.	CP009273	45527	-1	CP009273	46487	1	0	alignment_overlap=13	coverage_minus=2	coverage_plus=2	flanking_left=251	flanking_right=251	frequency=4.863e-02	junction_possible_overlap_registers=225	key=CP009273__45527__-1__CP009273__46474__1__13____251__251__0__0	max_left=156	max_left_minus=156	max_left_plus=54	max_min_left=108	max_min_left_minus=108	max_min_left_plus=54	max_min_right=47	max_min_right_minus=47	max_min_right_plus=0	max_pos_hash_score=450	max_right=198	max_right_minus=130	max_right_plus=198	neg_log10_pos_hash_p_value=6.5	new_junction_coverage=0.05	new_junction_read_count=4	polymorphism_frequency=4.863e-02	pos_hash_score=4	prediction=polymorphism	reject=COVERAGE_EVENNESS_SKEW,FREQUENCY_CUTOFF	side_1_annotate_key=gene	side_1_continuation=0	side_1_coverage=1.03	side_1_overlap=13	side_1_possible_overlap_registers=238	side_1_read_count=82	side_1_redundant=0	side_2_annotate_key=gene	side_2_continuation=0	side_2_coverage=1.05	side_2_overlap=0	side_2_possible_overlap_registers=225	side_2_read_count=79	side_2_redundant=0	total_non_overlap_reads=4
JC	129	.	CP009273	46774	-1	CP009273	48140	1	0	alignment_overlap=14	coverage_minus=2	coverage_plus=2	flanking_left=251	flanking_right=251	frequency=5.565e-02	junction_possible_overlap_registers=224	key=CP009273__46774__-1__CP009273__48126__1__14____251__251__0__0	max_left=108	max_left_minus=108	max_left_plus=106	max_min_left=108	max_min_left_minus=108	max_min_left_plus=12	max_min_right=73	max_min_right_minus=73	max_min_right_plus=73	max_pos_hash_score=448	max_right=221	max_right_minus=129	max_right_plus=221	neg_log10_pos_hash_p_value=6.5	new_junction_coverage=0.05	new_junction_read_count=4	polymorphism_frequency=5.565e-02	pos_hash_score=4	prediction=polymorphism	reject=COVERAGE_EVENNESS_SKEW,FREQUENCY_CUTOFF	side_1_annotate_key=gene	side_1_continuation=0	side_1_coverage=0.90	side_1_overlap=14	side_1_possible_overlap_registers=238	side_1_read_count=72	side_1_redundant=0	side_2_annotate_key=gene	side_2_continuation=0	side_2_coverage=0.91	side_2_overlap=0	side_2_possible_overlap_registers=224	side_2_read_count=68	side_2_redundant=0	total_non_overlap_reads=4
JC	130	.	CP009273	79451	-1	CP009273	80448	1	0	alignment_overlap=9	coverage_minus=3	coverage_plus=2	flanking_left=251	flanking_right=251	frequency=4.715e-02	junction_possible_overlap_registers=229	key=CP009273__79451__-1__CP009273__80439__1__9____251__251__0__0	max_left=50	max_left_minus=50	max_left_plus=26	max_min_left=50	max_min_left_minus=50	max_min_left_plus=26	max_min_right=8	max_min_right_minus=8	max_min_right_plus=0	max_pos_hash_score=458	max_right=205	max_right_minus=205	max_right_plus=205	neg_log10_pos_hash_p_value=6.1	new_junction_coverage=0.07	new_junction_read_count=5	polymorphism_frequency=4.715e-02	pos_hash_score=5	prediction=polymorphism	reject=COVERAGE_EVENNESS_SKEW,FREQUENCY_CUTOFF	side_1_annotate_key=gene	side_1_continuation=0	side_1_coverage=1.30	side_1_overlap=9	side_1_possible_overlap_registers=238	side_1_read_count=104	side_1_redundant=0	side_2_annotate_key=gene	side_2_continuation=0	side_2_coverage=1.33	side_2_overlap=0	side_2_possible_overlap_registers=229	side_2_read_count=102	side_2_redundant=0	total_non_overlap_reads=5
JC	131	.	CP009273	89337	-1	CP009273	90769	1	0	alignment_overlap=9	coverage_minus=2	coverage_plus=1	flanking_left=251	flanking_right=251	frequency=4.076e-02	junction_possible_overlap_registers=229	key=CP009273__89337__-1__CP009273__90760__1__9____251__251__0__0	max_left=149	max_left_minus=149	max_left_plus=108	max_min_left=108	max_min_left_minus=0	max_min_left_plus=108	max_min_right=93	max_min_right_minus=93	max_min_right_plus=0	max_pos_hash_score=458	max_right=122	max_right_minus=93	max_right_plus=122	neg_log10_pos_hash_p_value=7.2	new_junction_coverage=0.04	new_junction_read_count=3	polymorphism_frequency=4.076e-02	pos_hash_score=3	prediction=polymorphism	reject=COVERAGE_EVENNESS_SKEW,FREQUENCY_CUTOFF	side_1_annotate_key=gene	side_1_continuation=0	side_1_coverage=0.93	side_1_overlap=9	side_1_possible_overlap_registers=238	side_1_read_count=74	side_1_redundant=0	side_2_annotate_key=gene	side_2_continuation=0	side_2_coverage=0.91	side_2_overlap=0	side_2_possible_overlap_registers=229	side_2_read_count=70	side_2_redundant=0	total_non_overlap_reads=3
JC	132	.	CP009273	111762	-1	CP009273	112550	1	0	alignment_overlap=11	coverage_minus=2	coverage_plus=1	flanking_left=251	flanking_right=251	frequency=6.609e-02	junction_possible_overlap_registers=227	key=CP009273__111762__-1__CP009273__112539__1__11____251__251__0__0	max_left=121	max_left_minus=121	max_left_plus=100	max_min_left=51	max_min_left_minus=51	max_min_left_plus=0	max_min_right=68	max_min_right_minus=8	max_min_right_plus=68	max_pos_hash_score=454	max_right=68	max_right_minus=58	max_right_plus=68	neg_log10_pos_hash_p_value=7.1	new_junction_coverage=0.05	new_junction_read_count=4	polymorphism_frequency=6.609e-02	pos_hash_score=3	prediction=polymorphism	reject=COVERAGE_EVENNESS_SKEW,FREQUENCY_CUTOFF	side_1_annotate_key=gene	side_1_continuation=0	side_1_coverage=0.80	side_1_overlap=11	side_1_possible_overlap_registers=238	side_1_read_count=64	side_1_redundant=0	side_2_annotate_key=gene	side_2_continuation=0	side_2_coverage=0.68	side_2_overlap=0	side_2_possible_overlap_registers=227	side_2_read_count=52	side_2_redundant=0	total_non_overlap_reads=3
JC	133	.	CP009273	115252	-1	CP009273	116298	1	0	alignment_overlap=7	coverage_minus=2	coverage_plus=4	flanking_left=251	flanking_right=251	frequency=7.093e-02	junction_possible_overlap_registers=231	key=CP009273__115252__-1__CP009273__116291__1__7____251__251__0__0	max_left=57	max_left_minus=45	max_left_plus=57	max_min_left=45	max_min_left_minus=45	max_min_left_plus=41	max_min_right=15	max_min_right_minus=0	max_min_right_plus=15	max_pos_hash_score=462	max_right=203	max_right_minus=53	max_right_plus=203	neg_log10_pos_hash_p_value=6.2	new_junction_coverage=0.09	new_junction_read_count=7	polymorphism_frequency=7.093e-02	pos_hash_score=5	prediction=polymorphism	reject=COVERAGE_EVENNESS_SKEW,FREQUENCY_CUTOFF	side_1_annotate_key=gene	side_1_continuation=0	side_1_coverage=1.11	side_1_overlap=7	side_1_possible_overlap_registers=238	side_1_read_count=89	side_1_redundant=0	side_2_annotate_key=gene	side_2_continuation=0	side_2_coverage=1.25	side_2_overlap=0	side_2_possible_overlap_registers=231	side_2_read_count=97	side_2_redundant=0	total_non_overlap_reads=6
JC	134	.	CP009273	139518	-1	CP009273	140280	1	0	alignment_overlap=10	coverage_minus=2	coverage_plus=2	flanking_left=251	flanking_right=251	frequency=4.243e-02	junction_possible_overlap_registers=228	key=CP009273__139518__-1__CP009273__140270__1__10____251__251__0__0	max_left=78	max_left_minus=78	max_left_plus=48	max_min_left=78	max_min_left_minus=78	max_min_left_plus=48	max_min_right=0	max_min_right_minus=0	max_min_right_plus=0	max_pos_hash_score=456	max_right=202	max_right_minus=152	max_right_plus=202	neg_log10_pos_hash_p_value=6.6	new_junction_coverage=0.07	new_junction_read_count=5	polymorphism_frequency=4.243e-02	pos_hash_score=4	prediction=polymorphism	reject=COVERAGE_EVENNESS_SKEW,FREQUENCY_CUTOFF	side_1_annotate_key=gene	side_1_continuation=0	side_1_coverage=1.58	side_1_overlap=10	side_1_possible_overlap_registers=238	side_1_read_count=126	side_1_redundant=0	side_2_annotate_key=gene	side_2_continuation=0	side_2_coverage=1.37	side_2_overlap=0	side_2_possible_overlap_registers=228	side_2_read_count=105	side_2_redundant=0	total_non_overlap_reads=4
JC	135	.	CP009273	149043	-1	CP009273	150071	1	0	alignment_overlap=11	coverage_minus=3	coverage_plus=2	flanking_left=251	flanking_right=251	frequency=3.297e-02	junction_possible_overlap_registers=227	key=CP009273__149043__-1__CP009273__150060__1__11____251__251__0__0	max_left=184	max_left_minus=184	max_left_plus=53	max_min_left=55	max_min_left_minus=55	max_min_left_plus=53	max_min_right=56	max_min_right_minus=56	max_min_right_plus=11	max_pos_hash_score=454	max_right=133	max_right_minus=104	max_right_plus=133	neg_log10_pos_hash_p_value=6.1	new_junction_coverage=0.07	new_junction_read_count=5	polymorphism_frequency=3.297e-02	pos_hash_score=5	prediction=polymorphism	reject=COVERAGE_EVENNESS_SKEW,FREQUENCY_CUTOFF	side_1_annotate_key=gene	side_1_continuation=0	side_1_coverage=2.09	side_1_overlap=11	side_1_possible_overlap_registers=238	side_1_read_count=167	side_1_redundant=0	side_2_annotate_key=gene	side_2_continuation=0	side_2_coverage=1.76	side_2_overlap=0	side_2_possible_overlap_registers=227	side_2_read_count=134	side_2_redundant=0	total_non_overlap_reads=5
JC	136	.	CP009273	213855	-1	CP009273	214552	1	0	alignment_overlap=12	coverage_minus=0	coverage_plus=3	flanking_left=251	flanking_right=251	frequency=4.001e-02	junction_possible_overlap_registers=226	key=CP009273__213855__-1__CP009273__214540__1__12____251__251__0__0	max_left=131	max_left_minus=0	max_left_plus=131	max_min_left=41	max_min_left_minus=0	max_min_left_plus=41	max_min_right=108	max_min_right_minus=0	max_min_right_plus=108	max_pos_hash_score=452	max_right=108	max_right_minus=0	max_right_plus=108	neg_log10_pos_hash_p_value=7.1	new_junction_coverage=0.04	new_junction_read_count=3	polymorphism_frequency=4.001e-02	pos_hash_score=3	prediction=polymorphism	reject=COVERAGE_EVENNESS_SKEW,FREQUENCY_CUTOFF	side_1_annotate_key=gene	side_1_continuation=0	side_1_coverage=1.25	side_1_overlap=12	side_1_possible_overlap_registers=238	side_1_read_count=100	side_1_redundant=0	side_2_annotate_key=gene	side_2_continuation=0	side_2_coverage=0.65	side_2_overlap=0	side_2_possible_overlap_registers=226	side_2_read_count=49	side_2_redundant=0	total_non_overlap_reads=3
JC	137	.	CP009273	222868	-1	CP009273	2721347	-1	0	alignment_overlap=9	coverage_minus=2	coverage_plus=2	flanking_left=251	flanking_right=251	frequency=5.459e-02	junction_possible_overlap_registers=229	key=CP009273__222868__-1__CP009273__2721356__-1__9____251__251__0__1	max_left=51	max_left_minus=51	max_left_plus=51	max_min_left=51	max_min_left_minus=51	max_min_left_plus=51	max_min_right=0	max_min_right_minus=0	max_min_right_plus=0	max_pos_hash_score=458	max_right=190	max_right_minus=134	max_right_plus=190	neg_log10_pos_hash_p_value=6.6	new_junction_coverage=0.05	new_junction_read_count=4	polymorphism_frequency=5.459e-02	pos_hash_score=4	prediction=polymorphism	reject=COVERAGE_EVENNESS_SKEW,FREQUENCY_CUTOFF	side_1_annotate_key=gene	side_1_continuation=0	side_1_coverage=0.90	side_1_overlap=9	side_1_possible_overlap_registers=238	side_1_read_count=72	side_1_redundant=0	side_2_annotate_key=repeat	side_2_continuation=0	side_2_coverage=NA	side_2_overlap=0	side_2_possible_overlap_registers=NA	side_2_read_count=NA	side_2_redundant=1	total_non_overlap_reads=4
JC	138	.	CP009273	224077	-1	CP009273	224957	1	0	alignment_overlap=9	coverage_minus=3	coverage_plus=2	flanking_left=251	flanking_right=251	frequency=3.082e-01	junction_possible_overlap_registers=229	key=CP009273__224086__-1__CP009273__224957__1__9____251__251__1__0	max_left=63	max_left_minus=36	max_left_plus=63	max_min_left=63	max_min_left_minus=15	max_min_left_plus=63	max_min_right=18	max_min_right_minus=18	max_min_right_plus=0	max_pos_hash_score=458	max_right=69	max_right_minus=30	max_right_plus=69	neg_log10_pos_hash_p_value=6.1	new_junction_coverage=0.08	new_junction_read_count=6	polymorphism_frequency=3.082e-01	pos_hash_score=5	prediction=polymorphism	reject=COVERAGE_EVENNESS_SKEW	side_1_annotate_key=repeat	side_1_continuation=0	side_1_coverage=NA	side_1_overlap=0	side_1_read_count=NA	side_1_redundant=1	side_2_annotate_key=gene	side_2_continuation=0	side_2_coverage=0.18	side_2_overlap=9	side_2_possible_overlap_registers=238	side_2_read_count=14	side_2_redundant=0	total_non_overlap_reads=5
JC	139	.	CP009273	224957	1	CP009273	2720712	1	0	alignment_overlap=9	coverage_minus=2	coverage_plus=5	flanking_left=251	flanking_right=251	frequency=3.726e-01	junction_possible_overlap_registers=229	key=CP009273__224957__1__CP009273__2720703__1__9____251__251__0__1	max_left=69	max_left_minus=69	max_left_plus=30	max_min_left=18	max_min_left_minus=0	max_min_left_plus=18	max_min_right=63	max_min_right_minus=63	max_min_right_plus=15	max_pos_hash_score=458	max_right=237	max_right_minus=63	max_right_plus=237	neg_log10_pos_hash_p_value=5.3	new_junction_coverage=0.10	new_junction_read_count=8	polymorphism_frequency=3.726e-01	pos_hash_score=7	prediction=polymorphism	reject=COVERAGE_EVENNESS_SKEW	side_1_annotate_key=gene	side_1_continuation=0	side_1_coverage=0.18	side_1_overlap=9	side_1_possible_overlap_registers=238	side_1_read_count=14	side_1_redundant=0	side_2_annotate_key=repeat	side_2_continuation=0	side_2_coverage=NA	side_2_overlap=0	side_2_possible_overlap_registers=NA	side_2_read_count=NA	side_2_redundant=1	total_non_overlap_reads=7
JC	140	.	CP009273	225367	-1	CP009273	360267	-1	0	alignment_overlap=13	coverage_minus=1	coverage_plus=2	flanking_left=251	flanking_right=251	frequency=1.980e-01	junction_possible_overlap_registers=225	key=CP009273__225367__-1__CP009273__360280__-1__13____251__251__0__0	max_left=170	max_left_minus=159	max_left_plus=170	max_min_left=0	max_min_left_minus=0	max_min_left_plus=0	max_min_right=79	max_min_right_minus=79	max_min_right_plus=65	max_pos_hash_score=450	max_right=79	max_right_minus=79	max_right_plus=65	neg_log10_pos_hash_p_value=7.1	new_junction_coverage=0.17	new_junction_read_count=13	polymorphism_frequency=1.980e-01	pos_hash_score=3	prediction=polymorphism	reject=COVERAGE_EVENNESS_SKEW,FREQUENCY_CUTOFF	side_1_annotate_key=gene	side_1_continuation=0	side_1_coverage=1.08	side_1_overlap=13	side_1_possible_overlap_registers=238	side_1_read_count=86	side_1_redundant=0	side_2_annotate_key=gene	side_2_continuation=0	side_2_coverage=0.32	side_2_overlap=0	side_2_possible_overlap_registers=225	side_2_read_count=24	side_2_redundant=0	total_non_overlap_reads=3
JC	141	.	CP009273	238344	-1	CP009273	239107	1	0	alignment_overlap=10	coverage_minus=2	coverage_plus=2	flanking_left=251	flanking_right=251	frequency=5.155e-02	junction_possible_overlap_registers=228	key=CP009273__238344__-1__CP009273__239097__1__10____251__251__0__0	max_left=235	max_left_minus=235	max_left_plus=68	max_min_left=29	max_min_left_minus=0	max_min_left_plus=29	max_min_right=43	max_min_right_minus=43	max_min_right_plus=43	max_pos_hash_score=456	max_right=43	max_right_minus=43	max_right_plus=43	neg_log10_pos_hash_p_value=6.6	new_junction_coverage=0.05	new_junction_read_count=4	polymorphism_frequency=5.155e-02	pos_hash_score=4	prediction=polymorphism	reject=COVERAGE_EVENNESS_SKEW,FREQUENCY_CUTOFF	side_1_annotate_key=gene	side_1_continuation=0	side_1_coverage=0.84	side_1_overlap=10	side_1_possible_overlap_registers=238	side_1_read_count=67	side_1_redundant=0	side_2_annotate_key=gene	side_2_continuation=0	side_2_coverage=1.09	side_2_overlap=0	side_2_possible_overlap_registers=228	side_2_read_count=83	side_2_redundant=0	total_non_overlap_reads=4
JC	142	.	CP009273	243984	-1	CP009273	244828	1	0	alignment_overlap=20	coverage_minus=3	coverage_plus=2	flanking_left=251	flanking_right=251	frequency=6.024e-02	junction_possible_overlap_registers=218	key=CP009273__243984__-1__CP009273__244808__1__20____251__251__0__0	max_left=169	max_left_minus=169	max_left_plus=63	max_min_left=0	max_min_left_minus=0	max_min_left_plus=0	max_min_right=21	max_min_right_minus=21	max_min_right_plus=21	max_pos_hash_score=436	max_right=21	max_right_minus=21	max_right_plus=21	neg_log10_pos_hash_p_value=5.9	new_junction_coverage=0.07	new_junction_read_count=5	polymorphism_frequency=6.024e-02	pos_hash_score=5	prediction=polymorphism	reject=COVERAGE_EVENNESS_SKEW,FREQUENCY_CUTOFF	side_1_annotate_key=repeat	side_1_continuation=0	side_1_coverage=NA	side_1_overlap=20	side_1_read_count=NA	side_1_redundant=0	side_2_annotate_key=gene	side_2_continuation=0	side_2_coverage=1.07	side_2_overlap=0	side_2_possible_overlap_registers=218	side_2_read_count=78	side_2_redundant=0	total_non_overlap_reads=5
JC	143	.	CP009273	244754	-1	CP009273	245492	1	0	alignment_overlap=10	coverage_minus=2	coverage_plus=1	flanking_left=251	flanking_right=251	frequency=3.888e-02	junction_possible_overlap_registers=228	key=CP009273__244754__-1__CP009273__245482__1__10____251__251__0__0	max_left=82	max_left_minus=82	max_left_plus=81	max_min_left=0	max_min_left_minus=0	max_min_left_plus=0	max_min_right=75	max_min_right_minus=75	max_min_right_plus=75	max_pos_hash_score=456	max_right=75	max_right_minus=75	max_right_plus=75	neg_log10_pos_hash_p_value=7.1	new_junction_coverage=0.04	new_junction_read_count=3	polymorphism_frequency=3.888e-02	pos_hash_score=3	prediction=polymorphism	reject=COVERAGE_EVENNESS_SKEW,FREQUENCY_CUTOFF	side_1_annotate_key=gene	side_1_continuation=0	side_1_coverage=1.10	side_1_overlap=10	side_1_possible_overlap_registers=238	side_1_read_count=88	side_1_redundant=0	side_2_annotate_key=gene	side_2_continuation=0	side_2_coverage=0.84	side_2_overlap=0	side_2_possible_overlap_registers=228	side_2_read_count=64	side_2_redundant=0	total_non_overlap_reads=3
JC	144	.	CP009273	248576	-1	CP009273	249401	1	0	alignment_overlap=10	coverage_minus=1	coverage_plus=2	flanking_left=251	flanking_right=251	frequency=2.814e-02	junction_possible_overlap_registers=228	key=CP009273__248576__-1__CP009273__249391__1__10____251__251__0__0	max_left=113	max_left_minus=113	max_left_plus=113	max_min_left=10	max_min_left_minus=0	max_min_left_plus=10	max_min_right=59	max_min_right_minus=59	max_min_right_plus=59	max_pos_hash_score=456	max_right=59	max_right_minus=59	max_right_plus=59	neg_log10_pos_hash_p_value=7.1	new_junction_coverage=0.04	new_junction_read_count=3	polymorphism_frequency=2.814e-02	pos_hash_score=3	prediction=polymorphism	reject=COVERAGE_EVENNESS_SKEW,FREQUENCY_CUTOFF	side_1_annotate_key=gene	side_1_continuation=0	side_1_coverage=1.42	side_1_overlap=10	side_1_possible_overlap_registers=238	side_1_read_count=113	side_1_redundant=0	side_2_annotate_key=gene	side_2_continuation=0	side_2_coverage=1.29	side_2_overlap=0	side_2_possible_overlap_registers=228	side_2_read_count=99	side_2_redundant=0	total_non_overlap_reads=3
JC	145	.	CP009273	269385	-1	CP009273	270206	1	0	alignment_overlap=9	coverage_minus=4	coverage_plus=1	flanking_left=251	flanking_right=251	frequency=6.458e-02	junction_possible_overlap_registers=229	key=CP009273__269389__-1__CP009273__270201__1__9____251__251__0__1	max_left=143	max_left_minus=143	max_left_plus=143	max_min_left=102	max_min_left_minus=102	max_min_left_plus=0	max_min_right=40	max_min_right_minus=38	max_min_right_plus=40	max_pos_hash_score=458	max_right=140	max_right_minus=140	max_right_plus=40	neg_log10_pos_hash_p_value=6.1	new_junction_coverage=0.07	new_junction_read_count=5	polymorphism_frequency=6.458e-02	pos_hash_score=5	prediction=polymorphism	reject=COVERAGE_EVENNESS_SKEW,FREQUENCY_CUTOFF	side_1_annotate_key=gene	side_1_continuation=0	side_1_coverage=0.94	side_1_overlap=5	side_1_possible_overlap_registers=234	side_1_read_count=74	side_1_redundant=0	side_2_annotate_key=repeat	side_2_continuation=0	side_2_coverage=NA	side_2_overlap=4	side_2_possible_overlap_registers=NA	side_2_read_count=NA	side_2_redundant=1	total_non_overlap_reads=5
JC	146	.	CP009273	269389	-1	CP009273	1422401	1	0	alignment_overlap=9	coverage_minus=3	coverage_plus=1	flanking_left=251	flanking_right=251	frequency=5.188e-02	junction_possible_overlap_registers=229	key=CP009273__269389__-1__CP009273__1422392__1__9____251__251__0__0	max_left=143	max_left_minus=143	max_left_plus=143	max_min_left=6	max_min_left_minus=6	max_min_left_plus=0	max_min_right=40	max_min_right_minus=38	max_min_right_plus=40	max_pos_hash_score=458	max_right=125	max_right_minus=125	max_right_plus=40	neg_log10_pos_hash_p_value=6.6	new_junction_coverage=0.05	new_junction_read_count=4	polymorphism_frequency=5.188e-02	pos_hash_score=4	prediction=polymorphism	reject=COVERAGE_EVENNESS_SKEW,FREQUENCY_CUTOFF	side_1_annotate_key=gene	side_1_continuation=0	side_1_coverage=0.93	side_1_overlap=9	side_1_possible_overlap_registers=238	side_1_read_count=74	side_1_redundant=0	side_2_annotate_key=gene	side_2_continuation=0	side_2_coverage=0.98	side_2_overlap=0	side_2_possible_overlap_registers=229	side_2_read_count=75	side_2_redundant=0	total_non_overlap_reads=4
JC	147	.	CP009273	281148	-1	CP009273	282187	1	0	alignment_overlap=9	coverage_minus=2	coverage_plus=3	flanking_left=251	flanking_right=251	frequency=9.162e-02	junction_possible_overlap_registers=229	key=CP009273__281148__-1__CP009273__282178__1__9____251__251__0__0	max_left=125	max_left_minus=125	max_left_plus=84	max_min_left=8	max_min_left_minus=0	max_min_left_plus=8	max_min_right=47	max_min_right_minus=47	max_min_right_plus=30	max_pos_hash_score=458	max_right=47	max_right_minus=47	max_right_plus=30	neg_log10_pos_hash_p_value=7.2	new_junction_coverage=0.07	new_junction_read_count=5	polymorphism_frequency=9.162e-02	pos_hash_score=3	prediction=polymorphism	reject=COVERAGE_EVENNESS_SKEW,FREQUENCY_CUTOFF	side_1_annotate_key=gene	side_1_continuation=0	side_1_coverage=0.61	side_1_overlap=9	side_1_possible_overlap_registers=238	side_1_read_count=49	side_1_redundant=0	side_2_annotate_key=gene	side_2_continuation=0	side_2_coverage=0.68	side_2_overlap=0	side_2_possible_overlap_registers=229	side_2_read_count=52	side_2_redundant=0	total_non_overlap_reads=5
JC	148	.	CP009273	334974	-1	CP009273	336185	1	0	alignment_overlap=8	coverage_minus=2	coverage_plus=2	flanking_left=251	flanking_right=251	frequency=7.140e-02	junction_possible_overlap_registers=230	key=CP009273__334974__-1__CP009273__336177__1__8____251__251__0__0	max_left=117	max_left_minus=117	max_left_plus=117	max_min_left=28	max_min_left_minus=28	max_min_left_plus=22	max_min_right=104	max_min_right_minus=104	max_min_right_plus=104	max_pos_hash_score=460	max_right=104	max_right_minus=104	max_right_plus=104	neg_log10_pos_hash_p_value=6.6	new_junction_coverage=0.05	new_junction_read_count=4	polymorphism_frequency=7.140e-02	pos_hash_score=4	prediction=polymorphism	reject=COVERAGE_EVENNESS_SKEW,FREQUENCY_CUTOFF	side_1_annotate_key=gene	side_1_continuation=0	side_1_coverage=0.73	side_1_overlap=8	side_1_possible_overlap_registers=238	side_1_read_count=58	side_1_redundant=0	side_2_annotate_key=gene	side_2_continuation=0	side_2_coverage=0.62	side_2_overlap=0	side_2_possible_overlap_registers=230	side_2_read_count=48	side_2_redundant=0	total_non_overlap_reads=4
JC	149	.	CP009273	360104	1	CP009273	360286	-1	0	alignment_overlap=0	coverage_minus=16	coverage_plus=4	flanking_left=251	flanking_right=251	frequency=4.694e-01	junction_possible_overlap_registers=238	key=CP009273__360104__1__CP009273__360286__-1__0____251__251__0__0	max_left=250	max_left_minus=250	max_left_plus=183	max_min_left=110	max_min_left_minus=110	max_min_left_plus=7	max_min_right=121	max_min_right_minus=121	max_min_right_plus=21	max_pos_hash_score=476	max_right=247	max_right_minus=247	max_right_plus=219	neg_log10_pos_hash_p_value=3.2	new_junction_coverage=0.29	new_junction_read_count=23	polymorphism_frequency=4.694e-01	pos_hash_score=16	prediction=polymorphism	reject=COVERAGE_EVENNESS_SKEW	side_1_annotate_key=gene	side_1_continuation=0	side_1_coverage=0.39	side_1_overlap=0	side_1_possible_overlap_registers=238	side_1_read_count=31	side_1_redundant=0	side_2_annotate_key=gene	side_2_continuation=0	side_2_coverage=0.26	side_2_overlap=0	side_2_possible_overlap_registers=238	side_2_read_count=21	side_2_redundant=0	total_non_overlap_reads=20
JC	150	.	CP009273	360104	1	CP009273	4033989	1	-6	alignment_overlap=-6	coverage_minus=1	coverage_plus=3	flanking_left=251	flanking_right=251	frequency=1.311e-01	junction_possible_overlap_registers=232	key=CP009273__360104__1__CP009273__4033989__1__-6__AATTCC__251__251__0__0	max_left=229	max_left_minus=229	max_left_plus=183	max_min_left=0	max_min_left_minus=0	max_min_left_plus=0	max_min_right=15	max_min_right_minus=15	max_min_right_plus=15	max_pos_hash_score=464	max_right=15	max_right_minus=15	max_right_plus=15	neg_log10_pos_hash_p_value=7.2	new_junction_coverage=0.06	new_junction_read_count=5	polymorphism_frequency=1.311e-01	pos_hash_score=3	prediction=polymorphism	reject=COVERAGE_EVENNESS_SKEW,FREQUENCY_CUTOFF	side_1_annotate_key=gene	side_1_continuation=0	side_1_coverage=0.41	side_1_overlap=0	side_1_possible_overlap_registers=238	side_1_read_count=33	side_1_redundant=0	side_2_annotate_key=gene	side_2_continuation=0	side_2_coverage=0.44	side_2_overlap=0	side_2_possible_overlap_registers=238	side_2_read_count=35	side_2_redundant=0	total_non_overlap_reads=4	unique_read_sequence=AATTCC
JC	151	.	CP009273	360104	1	CP009273	4161677	1	-6	alignment_overlap=-6	coverage_minus=8	coverage_plus=3	flanking_left=251	flanking_right=251	frequency=2.852e-01	junction_possible_overlap_registers=232	key=CP009273__360104__1__CP009273__4161677__1__-6__AATTCC__251__251__0__0	max_left=229	max_left_minus=229	max_left_plus=183	max_min_left=110	max_min_left_minus=110	max_min_left_plus=0	max_min_right=115	max_min_right_minus=115	max_min_right_plus=15	max_pos_hash_score=464	max_right=148	max_right_minus=148	max_right_plus=15	neg_log10_pos_hash_p_value=4.4	new_junction_coverage=0.18	new_junction_read_count=14	polymorphism_frequency=2.852e-01	pos_hash_score=10	prediction=polymorphism	reject=COVERAGE_EVENNESS_SKEW	side_1_annotate_key=gene	side_1_continuation=0	side_1_coverage=0.41	side_1_overlap=0	side_1_possible_overlap_registers=238	side_1_read_count=33	side_1_redundant=0	side_2_annotate_key=gene	side_2_continuation=0	side_2_coverage=0.49	side_2_overlap=0	side_2_possible_overlap_registers=238	side_2_read_count=39	side_2_redundant=0	total_non_overlap_reads=11	unique_read_sequence=AATTCC
JC	152	.	CP009273	360280	-1	CP009273	2719436	1	0	alignment_overlap=13	coverage_minus=1	coverage_plus=3	flanking_left=251	flanking_right=251	frequency=3.790e-01	junction_possible_overlap_registers=225	key=CP009273__360280__-1__CP009273__2719423__1__13____251__251__0__1	max_left=79	max_left_minus=25	max_left_plus=79	max_min_left=79	max_min_left_minus=25	max_min_left_plus=79	max_min_right=0	max_min_right_minus=0	max_min_right_plus=0	max_pos_hash_score=450	max_right=232	max_right_minus=139	max_right_plus=232	neg_log10_pos_hash_p_value=6.5	new_junction_coverage=0.20	new_junction_read_count=15	polymorphism_frequency=3.790e-01	pos_hash_score=4	prediction=polymorphism	reject=COVERAGE_EVENNESS_SKEW	side_1_annotate_key=gene	side_1_continuation=0	side_1_coverage=0.33	side_1_overlap=13	side_1_possible_overlap_registers=238	side_1_read_count=26	side_1_redundant=0	side_2_annotate_key=repeat	side_2_continuation=0	side_2_coverage=NA	side_2_overlap=0	side_2_possible_overlap_registers=NA	side_2_read_count=NA	side_2_redundant=1	total_non_overlap_reads=4
JC	153	.	CP009273	360286	-1	CP009273	3416618	1	-5	alignment_overlap=-5	coverage_minus=1	coverage_plus=4	flanking_left=251	flanking_right=251	frequency=2.113e-01	junction_possible_overlap_registers=233	key=CP009273__360286__-1__CP009273__3416618__1__-5__AATTC__251__251__0__0	max_left=223	max_left_minus=219	max_left_plus=223	max_min_left=0	max_min_left_minus=0	max_min_left_plus=0	max_min_right=90	max_min_right_minus=2	max_min_right_plus=90	max_pos_hash_score=466	max_right=90	max_right_minus=2	max_right_plus=90	neg_log10_pos_hash_p_value=6.2	new_junction_coverage=0.10	new_junction_read_count=8	polymorphism_frequency=2.113e-01	pos_hash_score=5	prediction=polymorphism	reject=COVERAGE_EVENNESS_SKEW	side_1_annotate_key=gene	side_1_continuation=0	side_1_coverage=0.30	side_1_overlap=0	side_1_possible_overlap_registers=238	side_1_read_count=24	side_1_redundant=0	side_2_annotate_key=gene	side_2_continuation=0	side_2_coverage=0.46	side_2_overlap=0	side_2_possible_overlap_registers=238	side_2_read_count=37	side_2_redundant=0	total_non_overlap_reads=5	unique_read_sequence=AATTC
JC	154	.	CP009273	360286	-1	CP009273	4034161	-1	-4	alignment_overlap=-4	coverage_minus=1	coverage_plus=12	flanking_left=251	flanking_right=251	frequency=3.270e-01	junction_possible_overlap_registers=234	key=CP009273__360286__-1__CP009273__4034161__-1__-4__AATT__251__251__0__0	max_left=223	max_left_minus=219	max_left_plus=223	max_min_left=121	max_min_left_minus=0	max_min_left_plus=121	max_min_right=106	max_min_right_minus=3	max_min_right_plus=106	max_pos_hash_score=468	max_right=126	max_right_minus=3	max_right_plus=126	neg_log10_pos_hash_p_value=4.5	new_junction_coverage=0.20	new_junction_read_count=16	polymorphism_frequency=3.270e-01	pos_hash_score=10	prediction=polymorphism	reject=COVERAGE_EVENNESS_SKEW	side_1_annotate_key=gene	side_1_continuation=0	side_1_coverage=0.30	side_1_overlap=0	side_1_possible_overlap_registers=238	side_1_read_count=24	side_1_redundant=0	side_2_annotate_key=gene	side_2_continuation=0	side_2_coverage=0.54	side_2_overlap=0	side_2_possible_overlap_registers=238	side_2_read_count=43	side_2_redundant=0	total_non_overlap_reads=13	unique_read_sequence=AATT
JC	155	.	CP009273	360286	-1	CP009273	4161849	-1	-4	alignment_overlap=-4	coverage_minus=1	coverage_plus=12	flanking_left=251	flanking_right=251	frequency=3.406e-01	junction_possible_overlap_registers=234	key=CP009273__360286__-1__CP009273__4161849__-1__-4__AATT__251__251__0__0	max_left=223	max_left_minus=219	max_left_plus=223	max_min_left=121	max_min_left_minus=0	max_min_left_plus=121	max_min_right=106	max_min_right_minus=3	max_min_right_plus=106	max_pos_hash_score=468	max_right=126	max_right_minus=3	max_right_plus=126	neg_log10_pos_hash_p_value=4.5	new_junction_coverage=0.20	new_junction_read_count=16	polymorphism_frequency=3.406e-01	pos_hash_score=10	prediction=polymorphism	reject=COVERAGE_EVENNESS_SKEW	side_1_annotate_key=gene	side_1_continuation=0	side_1_coverage=0.30	side_1_overlap=0	side_1_possible_overlap_registers=238	side_1_read_count=24	side_1_redundant=0	side_2_annotate_key=gene	side_2_continuation=0	side_2_coverage=0.49	side_2_overlap=0	side_2_possible_overlap_registers=238	side_2_read_count=39	side_2_redundant=0	total_non_overlap_reads=13	unique_read_sequence=AATT
JC	156	.	CP009273	368514	-1	CP009273	369307	1	0	alignment_overlap=9	coverage_minus=0	coverage_plus=3	flanking_left=251	flanking_right=251	frequency=5.019e-02	junction_possible_overlap_registers=229	key=CP009273__368514__-1__CP009273__369298__1__9____251__251__0__0	max_left=202	max_left_minus=0	max_left_plus=202	max_min_left=0	max_min_left_minus=0	max_min_left_plus=0	max_min_right=81	max_min_right_minus=0	max_min_right_plus=81	max_pos_hash_score=458	max_right=81	max_right_minus=0	max_right_plus=81	neg_log10_pos_hash_p_value=7.2	new_junction_coverage=0.04	new_junction_read_count=3	polymorphism_frequency=5.019e-02	pos_hash_score=3	prediction=polymorphism	reject=COVERAGE_EVENNESS_SKEW,FREQUENCY_CUTOFF	side_1_annotate_key=gene	side_1_continuation=0	side_1_coverage=0.81	side_1_overlap=9	side_1_possible_overlap_registers=238	side_1_read_count=65	side_1_redundant=0	side_2_annotate_key=gene	side_2_continuation=0	side_2_coverage=0.66	side_2_overlap=0	side_2_possible_overlap_registers=229	side_2_read_count=51	side_2_redundant=0	total_non_overlap_reads=3
JC	157	.	CP009273	376714	1	CP009273	378045	-1	0	alignment_overlap=1	coverage_minus=3	coverage_plus=4	flanking_left=251	flanking_right=251	frequency=NA	junction_possible_overlap_registers=237	key=CP009273__376714__1__CP009273__378046__-1__1____251__251__1__1	max_left=207	max_left_minus=156	max_left_plus=207	max_min_left=15	max_min_left_minus=4	max_min_left_plus=15	max_min_right=121	max_min_right_minus=121	max_min_right_plus=66	max_pos_hash_score=474	max_right=246	max_right_minus=246	max_right_plus=235	neg_log10_pos_hash_p_value=5.5	new_junction_coverage=0.13	new_junction_read_count=10	polymorphism_frequency=NA	pos_hash_score=7	prediction=unknown	reject=COVERAGE_EVENNESS_SKEW	side_1_annotate_key=repeat	side_1_continuation=0	side_1_coverage=NA	side_1_overlap=1	side_1_read_count=NA	side_1_redundant=1	side_2_annotate_key=repeat	side_2_continuation=0	side_2_coverage=NA	side_2_overlap=0	side_2_possible_overlap_registers=NA	side_2_read_count=NA	side_2_redundant=1	total_non_overlap_reads=7
JC	158	.	CP009273	377803	1	CP009273	2063968	1	0	alignment_overlap=12	coverage_minus=3	coverage_plus=3	flanking_left=251	flanking_right=251	frequency=1.043e-01	junction_possible_overlap_registers=226	key=CP009273__377803__1__CP009273__2063956__1__12____251__251__0__0	max_left=215	max_left_minus=215	max_left_plus=101	max_min_left=102	max_min_left_minus=102	max_min_left_plus=101	max_min_right=22	max_min_right_minus=22	max_min_right_plus=0	max_pos_hash_score=452	max_right=116	max_right_minus=116	max_right_plus=116	neg_log10_pos_hash_p_value=5.7	new_junction_coverage=0.08	new_junction_read_count=6	polymorphism_frequency=1.043e-01	pos_hash_score=6	prediction=polymorphism	reject=COVERAGE_EVENNESS_SKEW,FREQUENCY_CUTOFF	side_1_annotate_key=gene	side_1_continuation=0	side_1_coverage=0.00	side_1_overlap=12	side_1_possible_overlap_registers=238	side_1_read_count=0	side_1_redundant=0	side_2_annotate_key=gene	side_2_continuation=0	side_2_coverage=1.36	side_2_overlap=0	side_2_possible_overlap_registers=226	side_2_read_count=103	side_2_redundant=0	total_non_overlap_reads=6
JC	159	.	CP009273	409923	-1	CP009273	410861	1	0	alignment_overlap=8	coverage_minus=2	coverage_plus=1	flanking_left=251	flanking_right=251	frequency=5.070e-02	junction_possible_overlap_registers=230	key=CP009273__409923__-1__CP009273__410853__1__8____251__251__0__0	max_left=99	max_left_minus=99	max_left_plus=9	max_min_left=9	max_min_left_minus=0	max_min_left_plus=9	max_min_right=99	max_min_right_minus=99	max_min_right_plus=0	max_pos_hash_score=460	max_right=99	max_right_minus=99	max_right_plus=27	neg_log10_pos_hash_p_value=7.2	new_junction_coverage=0.04	new_junction_read_count=3	polymorphism_frequency=5.070e-02	pos_hash_score=3	prediction=polymorphism	reject=COVERAGE_EVENNESS_SKEW,FREQUENCY_CUTOFF	side_1_annotate_key=gene	side_1_continuation=0	side_1_coverage=0.61	side_1_overlap=8	side_1_possible_overlap_registers=238	side_1_read_count=49	side_1_redundant=0	side_2_annotate_key=gene	side_2_continuation=0	side_2_coverage=0.84	side_2_overlap=0	side_2_possible_overlap_registers=230	side_2_read_count=65	side_2_redundant=0	total_non_overlap_reads=3
JC	160	.	CP009273	465842	-1	CP009273	467065	1	0	alignment_overlap=9	coverage_minus=2	coverage_plus=1	flanking_left=251	flanking_right=251	frequency=3.377e-02	junction_possible_overlap_registers=229	key=CP009273__465842__-1__CP009273__467056__1__9____251__251__0__0	max_left=66	max_left_minus=66	max_left_plus=49	max_min_left=49	max_min_left_minus=49	max_min_left_plus=49	max_min_right=1	max_min_right_minus=1	max_min_right_plus=0	max_pos_hash_score=458	max_right=62	max_right_minus=62	max_right_plus=62	neg_log10_pos_hash_p_value=7.2	new_junction_coverage=0.04	new_junction_read_count=3	polymorphism_frequency=3.377e-02	pos_hash_score=3	prediction=polymorphism	reject=COVERAGE_EVENNESS_SKEW,FREQUENCY_CUTOFF	side_1_annotate_key=gene	side_1_continuation=0	side_1_coverage=1.10	side_1_overlap=9	side_1_possible_overlap_registers=238	side_1_read_count=88	side_1_redundant=0	side_2_annotate_key=gene	side_2_continuation=0	side_2_coverage=1.13	side_2_overlap=0	side_2_possible_overlap_registers=229	side_2_read_count=87	side_2_redundant=0	total_non_overlap_reads=3
JC	161	.	CP009273	507736	-1	CP009273	508342	1	0	alignment_overlap=11	coverage_minus=2	coverage_plus=2	flanking_left=251	flanking_right=251	frequency=6.456e-02	junction_possible_overlap_registers=227	key=CP009273__507736__-1__CP009273__508331__1__11____251__251__0__0	max_left=90	max_left_minus=90	max_left_plus=15	max_min_left=90	max_min_left_minus=90	max_min_left_plus=15	max_min_right=46	max_min_right_minus=46	max_min_right_plus=0	max_pos_hash_score=454	max_right=150	max_right_minus=150	max_right_plus=101	neg_log10_pos_hash_p_value=6.6	new_junction_coverage=0.07	new_junction_read_count=5	polymorphism_frequency=6.456e-02	pos_hash_score=4	prediction=polymorphism	reject=COVERAGE_EVENNESS_SKEW,FREQUENCY_CUTOFF	side_1_annotate_key=gene	side_1_continuation=0	side_1_coverage=1.11	side_1_overlap=11	side_1_possible_overlap_registers=238	side_1_read_count=89	side_1_redundant=0	side_2_annotate_key=gene	side_2_continuation=0	side_2_coverage=0.79	side_2_overlap=0	side_2_possible_overlap_registers=227	side_2_read_count=60	side_2_redundant=0	total_non_overlap_reads=4
JC	162	.	CP009273	526430	-1	CP009273	527518	1	0	alignment_overlap=8	coverage_minus=2	coverage_plus=1	flanking_left=251	flanking_right=251	frequency=4.290e-02	junction_possible_overlap_registers=230	key=CP009273__526430__-1__CP009273__527510__1__8____251__251__0__0	max_left=117	max_left_minus=117	max_left_plus=57	max_min_left=57	max_min_left_minus=57	max_min_left_plus=57	max_min_right=37	max_min_right_minus=37	max_min_right_plus=0	max_pos_hash_score=460	max_right=62	max_right_minus=62	max_right_plus=62	neg_log10_pos_hash_p_value=7.2	new_junction_coverage=0.04	new_junction_read_count=3	polymorphism_frequency=4.290e-02	pos_hash_score=3	prediction=polymorphism	reject=COVERAGE_EVENNESS_SKEW,FREQUENCY_CUTOFF	side_1_annotate_key=gene	side_1_continuation=0	side_1_coverage=0.80	side_1_overlap=8	side_1_possible_overlap_registers=238	side_1_read_count=64	side_1_redundant=0	side_2_annotate_key=gene	side_2_continuation=0	side_2_coverage=0.93	side_2_overlap=0	side_2_possible_overlap_registers=230	side_2_read_count=72	side_2_redundant=0	total_non_overlap_reads=3
JC	163	.	CP009273	532891	-1	CP009273	533876	1	0	alignment_overlap=11	coverage_minus=2	coverage_plus=4	flanking_left=251	flanking_right=251	frequency=7.141e-02	junction_possible_overlap_registers=227	key=CP009273__532891__-1__CP009273__533865__1__11____251__251__0__0	max_left=178	max_left_minus=178	max_left_plus=174	max_min_left=54	max_min_left_minus=54	max_min_left_plus=17	max_min_right=66	max_min_right_minus=62	max_min_right_plus=66	max_pos_hash_score=454	max_right=127	max_right_minus=62	max_right_plus=127	neg_log10_pos_hash_p_value=5.7	new_junction_coverage=0.08	new_junction_read_count=6	polymorphism_frequency=7.141e-02	pos_hash_score=6	prediction=polymorphism	reject=COVERAGE_EVENNESS_SKEW,FREQUENCY_CUTOFF	side_1_annotate_key=gene	side_1_continuation=0	side_1_coverage=0.80	side_1_overlap=11	side_1_possible_overlap_registers=238	side_1_read_count=64	side_1_redundant=0	side_2_annotate_key=gene	side_2_continuation=0	side_2_coverage=1.25	side_2_overlap=0	side_2_possible_overlap_registers=227	side_2_read_count=95	side_2_redundant=0	total_non_overlap_reads=6
JC	164	.	CP009273	539944	-1	CP009273	540937	1	0	alignment_overlap=9	coverage_minus=3	coverage_plus=2	flanking_left=251	flanking_right=251	frequency=6.472e-02	junction_possible_overlap_registers=229	key=CP009273__539944__-1__CP009273__540928__1__9____251__251__0__0	max_left=236	max_left_minus=236	max_left_plus=51	max_min_left=51	max_min_left_minus=51	max_min_left_plus=51	max_min_right=58	max_min_right_minus=58	max_min_right_plus=0	max_pos_hash_score=458	max_right=95	max_right_minus=84	max_right_plus=95	neg_log10_pos_hash_p_value=6.1	new_junction_coverage=0.07	new_junction_read_count=5	polymorphism_frequency=6.472e-02	pos_hash_score=5	prediction=polymorphism	reject=COVERAGE_EVENNESS_SKEW,FREQUENCY_CUTOFF	side_1_annotate_key=gene	side_1_continuation=0	side_1_coverage=0.83	side_1_overlap=9	side_1_possible_overlap_registers=238	side_1_read_count=66	side_1_redundant=0	side_2_annotate_key=gene	side_2_continuation=0	side_2_coverage=1.05	side_2_overlap=0	side_2_possible_overlap_registers=229	side_2_read_count=81	side_2_redundant=0	total_non_overlap_reads=5
JC	165	.	CP009273	557148	-1	CP009273	557991	1	0	alignment_overlap=11	coverage_minus=3	coverage_plus=3	flanking_left=251	flanking_right=251	frequency=5.170e-02	junction_possible_overlap_registers=227	key=CP009273__557148__-1__CP009273__557980__1__11____251__251__0__0	max_left=174	max_left_minus=84	max_left_plus=174	max_min_left=69	max_min_left_minus=0	max_min_left_plus=69	max_min_right=66	max_min_right_minus=20	max_min_right_plus=66	max_pos_hash_score=454	max_right=92	max_right_minus=20	max_right_plus=92	neg_log10_pos_hash_p_value=6.1	new_junction_coverage=0.08	new_junction_read_count=6	polymorphism_frequency=5.170e-02	pos_hash_score=5	prediction=polymorphism	reject=COVERAGE_EVENNESS_SKEW,FREQUENCY_CUTOFF	side_1_annotate_key=gene	side_1_continuation=0	side_1_coverage=1.33	side_1_overlap=11	side_1_possible_overlap_registers=238	side_1_read_count=106	side_1_redundant=0	side_2_annotate_key=gene	side_2_continuation=0	side_2_coverage=1.56	side_2_overlap=0	side_2_possible_overlap_registers=227	side_2_read_count=119	side_2_redundant=0	total_non_overlap_reads=6
JC	166	.	CP009273	577575	-1	CP009273	578345	1	0	alignment_overlap=10	coverage_minus=2	coverage_plus=3	flanking_left=251	flanking_right=251	frequency=4.255e-02	junction_possible_overlap_registers=228	key=CP009273__577575__-1__CP009273__578335__1__10____251__251__0__0	max_left=199	max_left_minus=199	max_left_plus=116	max_min_left=116	max_min_left_minus=51	max_min_left_plus=116	max_min_right=9	max_min_right_minus=9	max_min_right_plus=0	max_pos_hash_score=456	max_right=117	max_right_minus=60	max_right_plus=117	neg_log10_pos_hash_p_value=6.1	new_junction_coverage=0.07	new_junction_read_count=5	polymorphism_frequency=4.255e-02	pos_hash_score=5	prediction=polymorphism	reject=COVERAGE_EVENNESS_SKEW,FREQUENCY_CUTOFF	side_1_annotate_key=gene	side_1_continuation=0	side_1_coverage=1.48	side_1_overlap=10	side_1_possible_overlap_registers=238	side_1_read_count=118	side_1_redundant=0	side_2_annotate_key=gene	side_2_continuation=0	side_2_coverage=1.46	side_2_overlap=0	side_2_possible_overlap_registers=228	side_2_read_count=112	side_2_redundant=0	total_non_overlap_reads=5
JC	167	.	CP009273	603466	-1	CP009273	604816	1	0	alignment_overlap=12	coverage_minus=2	coverage_plus=2	flanking_left=251	flanking_right=251	frequency=6.067e-02	junction_possible_overlap_registers=226	key=CP009273__603466__-1__CP009273__604804__1__12____251__251__0__0	max_left=172	max_left_minus=172	max_left_plus=113	max_min_left=113	max_min_left_minus=0	max_min_left_plus=113	max_min_right=85	max_min_right_minus=85	max_min_right_plus=0	max_pos_hash_score=452	max_right=225	max_right_minus=85	max_right_plus=225	neg_log10_pos_hash_p_value=6.6	new_junction_coverage=0.07	new_junction_read_count=5	polymorphism_frequency=6.067e-02	pos_hash_score=4	prediction=polymorphism	reject=COVERAGE_EVENNESS_SKEW,FREQUENCY_CUTOFF	side_1_annotate_key=gene	side_1_continuation=0	side_1_coverage=0.79	side_1_overlap=12	side_1_possible_overlap_registers=238	side_1_read_count=63	side_1_redundant=0	side_2_annotate_key=gene	side_2_continuation=0	side_2_coverage=1.25	side_2_overlap=0	side_2_possible_overlap_registers=226	side_2_read_count=95	side_2_redundant=0	total_non_overlap_reads=4
JC	168	.	CP009273	612047	-1	CP009273	613050	1	0	alignment_overlap=11	coverage_minus=2	coverage_plus=1	flanking_left=251	flanking_right=251	frequency=3.857e-02	junction_possible_overlap_registers=227	key=CP009273__612047__-1__CP009273__613039__1__11____251__251__0__0	max_left=85	max_left_minus=85	max_left_plus=66	max_min_left=0	max_min_left_minus=0	max_min_left_plus=0	max_min_right=60	max_min_right_minus=60	max_min_right_plus=60	max_pos_hash_score=454	max_right=60	max_right_minus=60	max_right_plus=60	neg_log10_pos_hash_p_value=7.1	new_junction_coverage=0.04	new_junction_read_count=3	polymorphism_frequency=3.857e-02	pos_hash_score=3	prediction=polymorphism	reject=COVERAGE_EVENNESS_SKEW,FREQUENCY_CUTOFF	side_1_annotate_key=gene	side_1_continuation=0	side_1_coverage=0.66	side_1_overlap=11	side_1_possible_overlap_registers=238	side_1_read_count=53	side_1_redundant=0	side_2_annotate_key=gene	side_2_continuation=0	side_2_coverage=1.30	side_2_overlap=0	side_2_possible_overlap_registers=227	side_2_read_count=99	side_2_redundant=0	total_non_overlap_reads=3
JC	169	.	CP009273	629869	-1	CP009273	630783	1	0	alignment_overlap=8	coverage_minus=3	coverage_plus=2	flanking_left=251	flanking_right=251	frequency=6.054e-02	junction_possible_overlap_registers=230	key=CP009273__629869__-1__CP009273__630775__1__8____251__251__0__0	max_left=96	max_left_minus=96	max_left_plus=78	max_min_left=78	max_min_left_minus=78	max_min_left_plus=78	max_min_right=1	max_min_right_minus=1	max_min_right_plus=0	max_pos_hash_score=460	max_right=140	max_right_minus=140	max_right_plus=140	neg_log10_pos_hash_p_value=6.2	new_junction_coverage=0.06	new_junction_read_count=5	polymorphism_frequency=6.054e-02	pos_hash_score=5	prediction=polymorphism	reject=COVERAGE_EVENNESS_SKEW,FREQUENCY_CUTOFF	side_1_annotate_key=gene	side_1_continuation=0	side_1_coverage=1.05	side_1_overlap=8	side_1_possible_overlap_registers=238	side_1_read_count=84	side_1_redundant=0	side_2_annotate_key=gene	side_2_continuation=0	side_2_coverage=0.96	side_2_overlap=0	side_2_possible_overlap_registers=230	side_2_read_count=74	side_2_redundant=0	total_non_overlap_reads=5
JC	170	.	CP009273	630191	-1	CP009273	631321	1	0	alignment_overlap=10	coverage_minus=2	coverage_plus=2	flanking_left=251	flanking_right=251	frequency=6.539e-02	junction_possible_overlap_registers=228	key=CP009273__630191__-1__CP009273__631311__1__10____251__251__0__0	max_left=161	max_left_minus=161	max_left_plus=67	max_min_left=18	max_min_left_minus=0	max_min_left_plus=18	max_min_right=31	max_min_right_minus=31	max_min_right_plus=31	max_pos_hash_score=456	max_right=64	max_right_minus=31	max_right_plus=64	neg_log10_pos_hash_p_value=6.6	new_junction_coverage=0.07	new_junction_read_count=5	polymorphism_frequency=6.539e-02	pos_hash_score=4	prediction=polymorphism	reject=COVERAGE_EVENNESS_SKEW,FREQUENCY_CUTOFF	side_1_annotate_key=gene	side_1_continuation=0	side_1_coverage=0.91	side_1_overlap=10	side_1_possible_overlap_registers=238	side_1_read_count=73	side_1_redundant=0	side_2_annotate_key=gene	side_2_continuation=0	side_2_coverage=0.95	side_2_overlap=0	side_2_possible_overlap_registers=228	side_2_read_count=73	side_2_redundant=0	total_non_overlap_reads=4
JC	171	.	CP009273	643797	-1	CP009273	644716	1	0	alignment_overlap=12	coverage_minus=2	coverage_plus=3	flanking_left=251	flanking_right=251	frequency=6.445e-02	junction_possible_overlap_registers=226	key=CP009273__643797__-1__CP009273__644704__1__12____251__251__0__0	max_left=87	max_left_minus=87	max_left_plus=71	max_min_left=87	max_min_left_minus=87	max_min_left_plus=71	max_min_right=0	max_min_right_minus=0	max_min_right_plus=0	max_pos_hash_score=452	max_right=168	max_right_minus=152	max_right_plus=168	neg_log10_pos_hash_p_value=6.6	new_junction_coverage=0.07	new_junction_read_count=5	polymorphism_frequency=6.445e-02	pos_hash_score=4	prediction=polymorphism	reject=COVERAGE_EVENNESS_SKEW,FREQUENCY_CUTOFF	side_1_annotate_key=gene	side_1_continuation=0	side_1_coverage=0.95	side_1_overlap=12	side_1_possible_overlap_registers=238	side_1_read_count=76	side_1_redundant=0	side_2_annotate_key=gene	side_2_continuation=0	side_2_coverage=0.96	side_2_overlap=0	side_2_possible_overlap_registers=226	side_2_read_count=73	side_2_redundant=0	total_non_overlap_reads=5
JC	172	.	CP009273	680998	-1	CP009273	681697	1	0	alignment_overlap=12	coverage_minus=2	coverage_plus=3	flanking_left=251	flanking_right=251	frequency=5.993e-02	junction_possible_overlap_registers=226	key=CP009273__680998__-1__CP009273__681685__1__12____251__251__0__0	max_left=122	max_left_minus=122	max_left_plus=122	max_min_left=27	max_min_left_minus=0	max_min_left_plus=27	max_min_right=82	max_min_right_minus=82	max_min_right_plus=82	max_pos_hash_score=452	max_right=90	max_right_minus=82	max_right_plus=90	neg_log10_pos_hash_p_value=6.6	new_junction_coverage=0.07	new_junction_read_count=5	polymorphism_frequency=5.993e-02	pos_hash_score=4	prediction=polymorphism	reject=COVERAGE_EVENNESS_SKEW,FREQUENCY_CUTOFF	side_1_annotate_key=gene	side_1_continuation=0	side_1_coverage=1.28	side_1_overlap=12	side_1_possible_overlap_registers=238	side_1_read_count=102	side_1_redundant=0	side_2_annotate_key=gene	side_2_continuation=0	side_2_coverage=0.79	side_2_overlap=0	side_2_possible_overlap_registers=226	side_2_read_count=60	side_2_redundant=0	total_non_overlap_reads=5
JC	173	.	CP009273	691960	-1	CP009273	692396	1	0	alignment_overlap=29	coverage_minus=4	coverage_plus=4	flanking_left=251	flanking_right=251	frequency=1.449e-01	junction_possible_overlap_registers=209	key=CP009273__691960__-1__CP009273__692367__1__29____251__251__0__0	max_left=203	max_left_minus=180	max_left_plus=203	max_min_left=60	max_min_left_minus=0	max_min_left_plus=60	max_min_right=84	max_min_right_minus=84	max_min_right_plus=84	max_pos_hash_score=418	max_right=162	max_right_minus=84	max_right_plus=162	neg_log10_pos_hash_p_value=4.6	new_junction_coverage=0.11	new_junction_read_count=8	polymorphism_frequency=1.449e-01	pos_hash_score=8	prediction=polymorphism	reject=COVERAGE_EVENNESS_SKEW,FREQUENCY_CUTOFF	side_1_annotate_key=gene	side_1_continuation=0	side_1_coverage=0.68	side_1_overlap=29	side_1_possible_overlap_registers=238	side_1_read_count=54	side_1_redundant=0	side_2_annotate_key=gene	side_2_continuation=0	side_2_coverage=0.67	side_2_overlap=0	side_2_possible_overlap_registers=209	side_2_read_count=47	side_2_redundant=0	total_non_overlap_reads=8
JC	174	.	CP009273	720910	-1	CP009273	722233	1	0	alignment_overlap=4	coverage_minus=2	coverage_plus=2	flanking_left=251	flanking_right=251	frequency=6.400e-02	junction_possible_overlap_registers=234	key=CP009273__720910__-1__CP009273__722229__1__4____251__251__0__0	max_left=104	max_left_minus=66	max_left_plus=104	max_min_left=66	max_min_left_minus=66	max_min_left_plus=51	max_min_right=72	max_min_right_minus=0	max_min_right_plus=72	max_pos_hash_score=468	max_right=119	max_right_minus=119	max_right_plus=119	neg_log10_pos_hash_p_value=7.3	new_junction_coverage=0.05	new_junction_read_count=4	polymorphism_frequency=6.400e-02	pos_hash_score=3	prediction=polymorphism	reject=COVERAGE_EVENNESS_SKEW,FREQUENCY_CUTOFF	side_1_annotate_key=gene	side_1_continuation=0	side_1_coverage=0.74	side_1_overlap=4	side_1_possible_overlap_registers=238	side_1_read_count=59	side_1_redundant=0	side_2_annotate_key=gene	side_2_continuation=0	side_2_coverage=0.75	side_2_overlap=0	side_2_possible_overlap_registers=234	side_2_read_count=59	side_2_redundant=0	total_non_overlap_reads=4
JC	175	.	CP009273	729638	-1	CP009273	730711	1	0	alignment_overlap=8	coverage_minus=2	coverage_plus=2	flanking_left=251	flanking_right=251	frequency=3.881e-02	junction_possible_overlap_registers=230	key=CP009273__729638__-1__CP009273__730703__1__8____251__251__0__0	max_left=51	max_left_minus=51	max_left_plus=46	max_min_left=51	max_min_left_minus=51	max_min_left_plus=46	max_min_right=0	max_min_right_minus=0	max_min_right_plus=0	max_pos_hash_score=460	max_right=210	max_right_minus=192	max_right_plus=210	neg_log10_pos_hash_p_value=7.2	new_junction_coverage=0.05	new_junction_read_count=4	polymorphism_frequency=3.881e-02	pos_hash_score=3	prediction=polymorphism	reject=COVERAGE_EVENNESS_SKEW,FREQUENCY_CUTOFF	side_1_annotate_key=gene	side_1_continuation=0	side_1_coverage=1.08	side_1_overlap=8	side_1_possible_overlap_registers=238	side_1_read_count=86	side_1_redundant=0	side_2_annotate_key=gene	side_2_continuation=0	side_2_coverage=1.49	side_2_overlap=0	side_2_possible_overlap_registers=230	side_2_read_count=115	side_2_redundant=0	total_non_overlap_reads=4
JC	176	.	CP009273	742337	-1	CP009273	743152	1	0	alignment_overlap=8	coverage_minus=2	coverage_plus=1	flanking_left=251	flanking_right=251	frequency=6.377e-02	junction_possible_overlap_registers=230	key=CP009273__742337__-1__CP009273__743144__1__8____251__251__0__0	max_left=45	max_left_minus=45	max_left_plus=32	max_min_left=34	max_min_left_minus=34	max_min_left_plus=32	max_min_right=27	max_min_right_minus=27	max_min_right_plus=0	max_pos_hash_score=460	max_right=124	max_right_minus=124	max_right_plus=124	neg_log10_pos_hash_p_value=7.2	new_junction_coverage=0.06	new_junction_read_count=5	polymorphism_frequency=6.377e-02	pos_hash_score=3	prediction=polymorphism	reject=COVERAGE_EVENNESS_SKEW,FREQUENCY_CUTOFF	side_1_annotate_key=gene	side_1_continuation=0	side_1_coverage=0.81	side_1_overlap=8	side_1_possible_overlap_registers=238	side_1_read_count=65	side_1_redundant=0	side_2_annotate_key=gene	side_2_continuation=0	side_2_coverage=1.09	side_2_overlap=0	side_2_possible_overlap_registers=230	side_2_read_count=84	side_2_redundant=0	total_non_overlap_reads=3
JC	177	.	CP009273	776825	1	CP009273	2514486	-1	-1	alignment_overlap=-1	coverage_minus=2	coverage_plus=3	flanking_left=251	flanking_right=251	frequency=1.725e-01	junction_possible_overlap_registers=237	key=CP009273__776825__1__CP009273__2514486__-1__-1__G__251__251__0__0	max_left=178	max_left_minus=178	max_left_plus=91	max_min_left=0	max_min_left_minus=0	max_min_left_plus=0	max_min_right=75	max_min_right_minus=70	max_min_right_plus=75	max_pos_hash_score=474	max_right=75	max_right_minus=70	max_right_plus=75	neg_log10_pos_hash_p_value=6.3	new_junction_coverage=0.14	new_junction_read_count=11	polymorphism_frequency=1.725e-01	pos_hash_score=5	prediction=polymorphism	reject=COVERAGE_EVENNESS_SKEW,FREQUENCY_CUTOFF	side_1_annotate_key=gene	side_1_continuation=0	side_1_coverage=0.39	side_1_overlap=0	side_1_possible_overlap_registers=238	side_1_read_count=31	side_1_redundant=0	side_2_annotate_key=gene	side_2_continuation=0	side_2_coverage=0.94	side_2_overlap=0	side_2_possible_overlap_registers=238	side_2_read_count=75	side_2_redundant=0	total_non_overlap_reads=5	unique_read_sequence=G
JC	178	.	CP009273	776825	1	CP009273	2514488	-1	-1	alignment_overlap=-1	coverage_minus=1	coverage_plus=4	flanking_left=251	flanking_right=251	frequency=1.338e-01	junction_possible_overlap_registers=237	key=CP009273__776825__1__CP009273__2514488__-1__-1__G__251__251__0__0	max_left=83	max_left_minus=77	max_left_plus=83	max_min_left=77	max_min_left_minus=77	max_min_left_plus=15	max_min_right=75	max_min_right_minus=0	max_min_right_plus=75	max_pos_hash_score=474	max_right=235	max_right_minus=173	max_right_plus=235	neg_log10_pos_hash_p_value=6.8	new_junction_coverage=0.10	new_junction_read_count=8	polymorphism_frequency=1.338e-01	pos_hash_score=4	prediction=polymorphism	reject=COVERAGE_EVENNESS_SKEW,FREQUENCY_CUTOFF	side_1_annotate_key=gene	side_1_continuation=0	side_1_coverage=0.39	side_1_overlap=0	side_1_possible_overlap_registers=238	side_1_read_count=31	side_1_redundant=0	side_2_annotate_key=gene	side_2_continuation=0	side_2_coverage=0.91	side_2_overlap=0	side_2_possible_overlap_registers=238	side_2_read_count=73	side_2_redundant=0	total_non_overlap_reads=5	unique_read_sequence=G
JC	179	.	CP009273	777033	1	CP009273	2514488	-1	-1	alignment_overlap=-1	coverage_minus=4	coverage_plus=3	flanking_left=251	flanking_right=251	frequency=1.684e-01	junction_possible_overlap_registers=237	key=CP009273__777033__1__CP009273__2514488__-1__-1__G__251__251__0__0	max_left=152	max_left_minus=152	max_left_plus=101	max_min_left=101	max_min_left_minus=85	max_min_left_plus=101	max_min_right=75	max_min_right_minus=75	max_min_right_plus=0	max_pos_hash_score=474	max_right=235	max_right_minus=173	max_right_plus=235	neg_log10_pos_hash_p_value=5.5	new_junction_coverage=0.15	new_junction_read_count=12	polymorphism_frequency=1.684e-01	pos_hash_score=7	prediction=polymorphism	reject=COVERAGE_EVENNESS_SKEW,FREQUENCY_CUTOFF	side_1_annotate_key=gene	side_1_continuation=0	side_1_coverage=0.58	side_1_overlap=0	side_1_possible_overlap_registers=238	side_1_read_count=46	side_1_redundant=0	side_2_annotate_key=gene	side_2_continuation=0	side_2_coverage=0.91	side_2_overlap=0	side_2_possible_overlap_registers=238	side_2_read_count=73	side_2_redundant=0	total_non_overlap_reads=7	unique_read_sequence=G
JC	180	.	CP009273	792990	-1	CP009273	793796	1	0	alignment_overlap=2	coverage_minus=2	coverage_plus=2	flanking_left=251	flanking_right=251	frequency=5.341e-02	junction_possible_overlap_registers=236	key=CP009273__792990__-1__CP009273__793794__1__2____251__251__0__0	max_left=166	max_left_minus=166	max_left_plus=166	max_min_left=0	max_min_left_minus=0	max_min_left_plus=0	max_min_right=119	max_min_right_minus=115	max_min_right_plus=119	max_pos_hash_score=472	max_right=119	max_right_minus=115	max_right_plus=119	neg_log10_pos_hash_p_value=6.8	new_junction_coverage=0.06	new_junction_read_count=5	polymorphism_frequency=5.341e-02	pos_hash_score=4	prediction=polymorphism	reject=COVERAGE_EVENNESS_SKEW,FREQUENCY_CUTOFF	side_1_annotate_key=gene	side_1_continuation=0	side_1_coverage=1.15	side_1_overlap=2	side_1_possible_overlap_registers=238	side_1_read_count=92	side_1_redundant=0	side_2_annotate_key=gene	side_2_continuation=0	side_2_coverage=1.09	side_2_overlap=0	side_2_possible_overlap_registers=236	side_2_read_count=86	side_2_redundant=0	total_non_overlap_reads=4
JC	181	.	CP009273	821357	-1	CP009273	822364	1	0	alignment_overlap=7	coverage_minus=1	coverage_plus=3	flanking_left=251	flanking_right=251	frequency=6.593e-02	junction_possible_overlap_registers=231	key=CP009273__821357__-1__CP009273__822357__1__7____251__251__0__0	max_left=127	max_left_minus=59	max_left_plus=127	max_min_left=59	max_min_left_minus=59	max_min_left_plus=5	max_min_right=91	max_min_right_minus=0	max_min_right_plus=91	max_pos_hash_score=462	max_right=91	max_right_minus=68	max_right_plus=91	neg_log10_pos_hash_p_value=6.7	new_junction_coverage=0.06	new_junction_read_count=5	polymorphism_frequency=6.593e-02	pos_hash_score=4	prediction=polymorphism	reject=COVERAGE_EVENNESS_SKEW,FREQUENCY_CUTOFF	side_1_annotate_key=gene	side_1_continuation=0	side_1_coverage=0.99	side_1_overlap=7	side_1_possible_overlap_registers=238	side_1_read_count=79	side_1_redundant=0	side_2_annotate_key=gene	side_2_continuation=0	side_2_coverage=0.84	side_2_overlap=0	side_2_possible_overlap_registers=231	side_2_read_count=65	side_2_redundant=0	total_non_overlap_reads=4
JC	182	.	CP009273	836695	-1	CP009273	837910	1	0	alignment_overlap=9	coverage_minus=2	coverage_plus=2	flanking_left=251	flanking_right=251	frequency=4.714e-02	junction_possible_overlap_registers=229	key=CP009273__836695__-1__CP009273__837901__1__9____251__251__0__0	max_left=80	max_left_minus=80	max_left_plus=59	max_min_left=80	max_min_left_minus=80	max_min_left_plus=59	max_min_right=0	max_min_right_minus=0	max_min_right_plus=0	max_pos_hash_score=458	max_right=228	max_right_minus=182	max_right_plus=228	neg_log10_pos_hash_p_value=6.6	new_junction_coverage=0.05	new_junction_read_count=4	polymorphism_frequency=4.714e-02	pos_hash_score=4	prediction=polymorphism	reject=COVERAGE_EVENNESS_SKEW,FREQUENCY_CUTOFF	side_1_annotate_key=gene	side_1_continuation=0	side_1_coverage=1.09	side_1_overlap=9	side_1_possible_overlap_registers=238	side_1_read_count=87	side_1_redundant=0	side_2_annotate_key=gene	side_2_continuation=0	side_2_coverage=1.02	side_2_overlap=0	side_2_possible_overlap_registers=229	side_2_read_count=78	side_2_redundant=0	total_non_overlap_reads=4
JC	183	.	CP009273	862312	-1	CP009273	863289	1	0	alignment_overlap=8	coverage_minus=2	coverage_plus=2	flanking_left=251	flanking_right=251	frequency=5.125e-02	junction_possible_overlap_registers=230	key=CP009273__862312__-1__CP009273__863281__1__8____251__251__0__0	max_left=92	max_left_minus=92	max_left_plus=62	max_min_left=62	max_min_left_minus=16	max_min_left_plus=62	max_min_right=92	max_min_right_minus=92	max_min_right_plus=0	max_pos_hash_score=460	max_right=92	max_right_minus=92	max_right_plus=92	neg_log10_pos_hash_p_value=6.6	new_junction_coverage=0.05	new_junction_read_count=4	polymorphism_frequency=5.125e-02	pos_hash_score=4	prediction=polymorphism	reject=COVERAGE_EVENNESS_SKEW,FREQUENCY_CUTOFF	side_1_annotate_key=gene	side_1_continuation=0	side_1_coverage=1.08	side_1_overlap=8	side_1_possible_overlap_registers=238	side_1_read_count=86	side_1_redundant=0	side_2_annotate_key=gene	side_2_continuation=0	side_2_coverage=0.84	side_2_overlap=0	side_2_possible_overlap_registers=230	side_2_read_count=65	side_2_redundant=0	total_non_overlap_reads=4
JC	184	.	CP009273	880631	-1	CP009273	882123	1	0	alignment_overlap=10	coverage_minus=1	coverage_plus=2	flanking_left=251	flanking_right=251	frequency=3.290e-02	junction_possible_overlap_registers=228	key=CP009273__880631__-1__CP009273__882113__1__10____251__251__0__0	max_left=76	max_left_minus=76	max_left_plus=76	max_min_left=1	max_min_left_minus=0	max_min_left_plus=1	max_min_right=31	max_min_right_minus=31	max_min_right_plus=31	max_pos_hash_score=456	max_right=240	max_right_minus=31	max_right_plus=240	neg_log10_pos_hash_p_value=7.1	new_junction_coverage=0.04	new_junction_read_count=3	polymorphism_frequency=3.290e-02	pos_hash_score=3	prediction=polymorphism	reject=COVERAGE_EVENNESS_SKEW,FREQUENCY_CUTOFF	side_1_annotate_key=gene	side_1_continuation=0	side_1_coverage=1.09	side_1_overlap=10	side_1_possible_overlap_registers=238	side_1_read_count=87	side_1_redundant=0	side_2_annotate_key=gene	side_2_continuation=0	side_2_coverage=1.22	side_2_overlap=0	side_2_possible_overlap_registers=228	side_2_read_count=93	side_2_redundant=0	total_non_overlap_reads=3
JC	185	.	CP009273	882929	-1	CP009273	884679	1	0	alignment_overlap=11	coverage_minus=2	coverage_plus=2	flanking_left=251	flanking_right=251	frequency=3.711e-02	junction_possible_overlap_registers=227	key=CP009273__882929__-1__CP009273__884668__1__11____251__251__0__0	max_left=165	max_left_minus=165	max_left_plus=165	max_min_left=0	max_min_left_minus=0	max_min_left_plus=0	max_min_right=76	max_min_right_minus=75	max_min_right_plus=76	max_pos_hash_score=454	max_right=76	max_right_minus=75	max_right_plus=76	neg_log10_pos_hash_p_value=7.1	new_junction_coverage=0.05	new_junction_read_count=4	polymorphism_frequency=3.711e-02	pos_hash_score=3	prediction=polymorphism	reject=COVERAGE_EVENNESS_SKEW,FREQUENCY_CUTOFF	side_1_annotate_key=gene	side_1_continuation=0	side_1_coverage=1.20	side_1_overlap=11	side_1_possible_overlap_registers=238	side_1_read_count=96	side_1_redundant=0	side_2_annotate_key=gene	side_2_continuation=0	side_2_coverage=1.52	side_2_overlap=0	side_2_possible_overlap_registers=227	side_2_read_count=116	side_2_redundant=0	total_non_overlap_reads=4
JC	186	.	CP009273	889696	-1	CP009273	890604	1	0	alignment_overlap=9	coverage_minus=2	coverage_plus=2	flanking_left=251	flanking_right=251	frequency=5.139e-02	junction_possible_overlap_registers=229	key=CP009273__889696__-1__CP009273__890595__1__9____251__251__0__0	max_left=56	max_left_minus=56	max_left_plus=21	max_min_left=56	max_min_left_minus=56	max_min_left_plus=21	max_min_right=0	max_min_right_minus=0	max_min_right_plus=0	max_pos_hash_score=458	max_right=158	max_right_minus=158	max_right_plus=96	neg_log10_pos_hash_p_value=6.6	new_junction_coverage=0.05	new_junction_read_count=4	polymorphism_frequency=5.139e-02	pos_hash_score=4	prediction=polymorphism	reject=COVERAGE_EVENNESS_SKEW,FREQUENCY_CUTOFF	side_1_annotate_key=gene	side_1_continuation=0	side_1_coverage=1.10	side_1_overlap=9	side_1_possible_overlap_registers=238	side_1_read_count=88	side_1_redundant=0	side_2_annotate_key=gene	side_2_continuation=0	side_2_coverage=0.82	side_2_overlap=0	side_2_possible_overlap_registers=229	side_2_read_count=63	side_2_redundant=0	total_non_overlap_reads=4
JC	187	.	CP009273	913571	-1	CP009273	914318	1	0	alignment_overlap=10	coverage_minus=3	coverage_plus=0	flanking_left=251	flanking_right=251	frequency=5.104e-02	junction_possible_overlap_registers=228	key=CP009273__913571__-1__CP009273__914308__1__10____251__251__0__0	max_left=129	max_left_minus=129	max_left_plus=0	max_min_left=0	max_min_left_minus=0	max_min_left_plus=0	max_min_right=62	max_min_right_minus=62	max_min_right_plus=0	max_pos_hash_score=456	max_right=62	max_right_minus=62	max_right_plus=0	neg_log10_pos_hash_p_value=7.1	new_junction_coverage=0.04	new_junction_read_count=3	polymorphism_frequency=5.104e-02	pos_hash_score=3	prediction=polymorphism	reject=COVERAGE_EVENNESS_SKEW,FREQUENCY_CUTOFF	side_1_annotate_key=gene	side_1_continuation=0	side_1_coverage=0.73	side_1_overlap=10	side_1_possible_overlap_registers=238	side_1_read_count=58	side_1_redundant=0	side_2_annotate_key=gene	side_2_continuation=0	side_2_coverage=0.73	side_2_overlap=0	side_2_possible_overlap_registers=228	side_2_read_count=56	side_2_redundant=0	total_non_overlap_reads=3
JC	188	.	CP009273	936805	-1	CP009273	937677	1	0	alignment_overlap=8	coverage_minus=3	coverage_plus=2	flanking_left=251	flanking_right=251	frequency=8.593e-02	junction_possible_overlap_registers=230	key=CP009273__936805__-1__CP009273__937669__1__8____251__251__0__0	max_left=165	max_left_minus=165	max_left_plus=58	max_min_left=58	max_min_left_minus=0	max_min_left_plus=58	max_min_right=95	max_min_right_minus=95	max_min_right_plus=0	max_pos_hash_score=460	max_right=178	max_right_minus=95	max_right_plus=178	neg_log10_pos_hash_p_value=6.2	new_junction_coverage=0.08	new_junction_read_count=6	polymorphism_frequency=8.593e-02	pos_hash_score=5	prediction=polymorphism	reject=COVERAGE_EVENNESS_SKEW,FREQUENCY_CUTOFF	side_1_annotate_key=gene	side_1_continuation=0	side_1_coverage=0.88	side_1_overlap=8	side_1_possible_overlap_registers=238	side_1_read_count=70	side_1_redundant=0	side_2_annotate_key=gene	side_2_continuation=0	side_2_coverage=0.78	side_2_overlap=0	side_2_possible_overlap_registers=230	side_2_read_count=60	side_2_redundant=0	total_non_overlap_reads=5
JC	189	.	CP009273	960548	-1	CP009273	961413	1	0	alignment_overlap=10	coverage_minus=3	coverage_plus=2	flanking_left=251	flanking_right=251	frequency=6.214e-02	junction_possible_overlap_registers=228	key=CP009273__960548__-1__CP009273__961403__1__10____251__251__0__0	max_left=185	max_left_minus=185	max_left_plus=147	max_min_left=9	max_min_left_minus=0	max_min_left_plus=9	max_min_right=94	max_min_right_minus=78	max_min_right_plus=94	max_pos_hash_score=456	max_right=134	max_right_minus=78	max_right_plus=134	neg_log10_pos_hash_p_value=6.1	new_junction_coverage=0.07	new_junction_read_count=5	polymorphism_frequency=6.214e-02	pos_hash_score=5	prediction=polymorphism	reject=COVERAGE_EVENNESS_SKEW,FREQUENCY_CUTOFF	side_1_annotate_key=gene	side_1_continuation=0	side_1_coverage=0.91	side_1_overlap=10	side_1_possible_overlap_registers=238	side_1_read_count=73	side_1_redundant=0	side_2_annotate_key=gene	side_2_continuation=0	side_2_coverage=1.06	side_2_overlap=0	side_2_possible_overlap_registers=228	side_2_read_count=81	side_2_redundant=0	total_non_overlap_reads=5
JC	190	.	CP009273	1037549	-1	CP009273	1038788	1	0	alignment_overlap=8	coverage_minus=2	coverage_plus=2	flanking_left=251	flanking_right=251	frequency=4.627e-02	junction_possible_overlap_registers=230	key=CP009273__1037549__-1__CP009273__1038780__1__8____251__251__0__0	max_left=152	max_left_minus=152	max_left_plus=65	max_min_left=65	max_min_left_minus=0	max_min_left_plus=65	max_min_right=91	max_min_right_minus=91	max_min_right_plus=0	max_pos_hash_score=460	max_right=178	max_right_minus=91	max_right_plus=178	neg_log10_pos_hash_p_value=6.6	new_junction_coverage=0.05	new_junction_read_count=4	polymorphism_frequency=4.627e-02	pos_hash_score=4	prediction=polymorphism	reject=COVERAGE_EVENNESS_SKEW,FREQUENCY_CUTOFF	side_1_annotate_key=gene	side_1_continuation=0	side_1_coverage=0.78	side_1_overlap=8	side_1_possible_overlap_registers=238	side_1_read_count=62	side_1_redundant=0	side_2_annotate_key=gene	side_2_continuation=0	side_2_coverage=1.36	side_2_overlap=0	side_2_possible_overlap_registers=230	side_2_read_count=105	side_2_redundant=0	total_non_overlap_reads=4
JC	191	.	CP009273	1057123	-1	CP009273	1058045	1	0	alignment_overlap=10	coverage_minus=1	coverage_plus=2	flanking_left=251	flanking_right=251	frequency=4.384e-02	junction_possible_overlap_registers=228	key=CP009273__1057123__-1__CP009273__1058035__1__10____251__251__0__0	max_left=127	max_left_minus=127	max_left_plus=127	max_min_left=6	max_min_left_minus=0	max_min_left_plus=6	max_min_right=114	max_min_right_minus=114	max_min_right_plus=114	max_pos_hash_score=456	max_right=114	max_right_minus=114	max_right_plus=114	neg_log10_pos_hash_p_value=7.1	new_junction_coverage=0.04	new_junction_read_count=3	polymorphism_frequency=4.384e-02	pos_hash_score=3	prediction=polymorphism	reject=COVERAGE_EVENNESS_SKEW,FREQUENCY_CUTOFF	side_1_annotate_key=gene	side_1_continuation=0	side_1_coverage=0.94	side_1_overlap=10	side_1_possible_overlap_registers=238	side_1_read_count=75	side_1_redundant=0	side_2_annotate_key=gene	side_2_continuation=0	side_2_coverage=0.77	side_2_overlap=0	side_2_possible_overlap_registers=228	side_2_read_count=59	side_2_redundant=0	total_non_overlap_reads=3
JC	192	.	CP009273	1073078	-1	CP009273	1073805	1	0	alignment_overlap=9	coverage_minus=3	coverage_plus=2	flanking_left=251	flanking_right=251	frequency=6.713e-02	junction_possible_overlap_registers=229	key=CP009273__1073078__-1__CP009273__1073796__1__9____251__251__0__0	max_left=172	max_left_minus=172	max_left_plus=7	max_min_left=7	max_min_left_minus=0	max_min_left_plus=7	max_min_right=75	max_min_right_minus=75	max_min_right_plus=0	max_pos_hash_score=458	max_right=99	max_right_minus=75	max_right_plus=99	neg_log10_pos_hash_p_value=6.1	new_junction_coverage=0.07	new_junction_read_count=5	polymorphism_frequency=6.713e-02	pos_hash_score=5	prediction=polymorphism	reject=COVERAGE_EVENNESS_SKEW,FREQUENCY_CUTOFF	side_1_annotate_key=gene	side_1_continuation=0	side_1_coverage=0.68	side_1_overlap=9	side_1_possible_overlap_registers=238	side_1_read_count=54	side_1_redundant=0	side_2_annotate_key=gene	side_2_continuation=0	side_2_coverage=1.13	side_2_overlap=0	side_2_possible_overlap_registers=229	side_2_read_count=87	side_2_redundant=0	total_non_overlap_reads=5
JC	193	.	CP009273	1078070	-1	CP009273	1079345	1	0	alignment_overlap=10	coverage_minus=1	coverage_plus=3	flanking_left=251	flanking_right=251	frequency=5.080e-02	junction_possible_overlap_registers=228	key=CP009273__1078070__-1__CP009273__1079335__1__10____251__251__0__0	max_left=142	max_left_minus=33	max_left_plus=142	max_min_left=104	max_min_left_minus=0	max_min_left_plus=104	max_min_right=99	max_min_right_minus=17	max_min_right_plus=99	max_pos_hash_score=456	max_right=110	max_right_minus=17	max_right_plus=110	neg_log10_pos_hash_p_value=6.6	new_junction_coverage=0.05	new_junction_read_count=4	polymorphism_frequency=5.080e-02	pos_hash_score=4	prediction=polymorphism	reject=COVERAGE_EVENNESS_SKEW,FREQUENCY_CUTOFF	side_1_annotate_key=gene	side_1_continuation=0	side_1_coverage=1.05	side_1_overlap=10	side_1_possible_overlap_registers=238	side_1_read_count=84	side_1_redundant=0	side_2_annotate_key=gene	side_2_continuation=0	side_2_coverage=0.90	side_2_overlap=0	side_2_possible_overlap_registers=228	side_2_read_count=69	side_2_redundant=0	total_non_overlap_reads=4
JC	194	.	CP009273	1105070	-1	CP009273	1106127	1	0	alignment_overlap=13	coverage_minus=2	coverage_plus=2	flanking_left=251	flanking_right=251	frequency=3.842e-02	junction_possible_overlap_registers=225	key=CP009273__1105070__-1__CP009273__1106114__1__13____251__251__0__0	max_left=115	max_left_minus=115	max_left_plus=115	max_min_left=115	max_min_left_minus=0	max_min_left_plus=115	max_min_right=28	max_min_right_minus=28	max_min_right_plus=28	max_pos_hash_score=450	max_right=116	max_right_minus=28	max_right_plus=116	neg_log10_pos_hash_p_value=6.5	new_junction_coverage=0.05	new_junction_read_count=4	polymorphism_frequency=3.842e-02	pos_hash_score=4	prediction=polymorphism	reject=COVERAGE_EVENNESS_SKEW,FREQUENCY_CUTOFF	side_1_annotate_key=gene	side_1_continuation=0	side_1_coverage=1.33	side_1_overlap=13	side_1_possible_overlap_registers=238	side_1_read_count=106	side_1_redundant=0	side_2_annotate_key=gene	side_2_continuation=0	side_2_coverage=1.33	side_2_overlap=0	side_2_possible_overlap_registers=225	side_2_read_count=100	side_2_redundant=0	total_non_overlap_reads=4
JC	195	.	CP009273	1107269	-1	CP009273	1108495	1	0	alignment_overlap=10	coverage_minus=2	coverage_plus=3	flanking_left=251	flanking_right=251	frequency=5.410e-02	junction_possible_overlap_registers=228	key=CP009273__1107269__-1__CP009273__1108485__1__10____251__251__0__0	max_left=182	max_left_minus=182	max_left_plus=104	max_min_left=87	max_min_left_minus=0	max_min_left_plus=87	max_min_right=68	max_min_right_minus=31	max_min_right_plus=68	max_pos_hash_score=456	max_right=153	max_right_minus=31	max_right_plus=153	neg_log10_pos_hash_p_value=6.1	new_junction_coverage=0.07	new_junction_read_count=5	polymorphism_frequency=5.410e-02	pos_hash_score=5	prediction=polymorphism	reject=COVERAGE_EVENNESS_SKEW,FREQUENCY_CUTOFF	side_1_annotate_key=gene	side_1_continuation=0	side_1_coverage=1.24	side_1_overlap=10	side_1_possible_overlap_registers=238	side_1_read_count=99	side_1_redundant=0	side_2_annotate_key=gene	side_2_continuation=0	side_2_coverage=1.05	side_2_overlap=0	side_2_possible_overlap_registers=228	side_2_read_count=80	side_2_redundant=0	total_non_overlap_reads=5
JC	196	.	CP009273	1123727	-1	CP009273	1124726	1	0	alignment_overlap=9	coverage_minus=1	coverage_plus=2	flanking_left=251	flanking_right=251	frequency=4.266e-02	junction_possible_overlap_registers=229	key=CP009273__1123727__-1__CP009273__1124717__1__9____251__251__0__0	max_left=144	max_left_minus=100	max_left_plus=144	max_min_left=100	max_min_left_minus=100	max_min_left_plus=5	max_min_right=98	max_min_right_minus=0	max_min_right_plus=98	max_pos_hash_score=458	max_right=210	max_right_minus=141	max_right_plus=210	neg_log10_pos_hash_p_value=7.2	new_junction_coverage=0.04	new_junction_read_count=3	polymorphism_frequency=4.266e-02	pos_hash_score=3	prediction=polymorphism	reject=COVERAGE_EVENNESS_SKEW,FREQUENCY_CUTOFF	side_1_annotate_key=gene	side_1_continuation=0	side_1_coverage=0.78	side_1_overlap=9	side_1_possible_overlap_registers=238	side_1_read_count=62	side_1_redundant=0	side_2_annotate_key=gene	side_2_continuation=0	side_2_coverage=0.98	side_2_overlap=0	side_2_possible_overlap_registers=229	side_2_read_count=75	side_2_redundant=0	total_non_overlap_reads=3
JC	197	.	CP009273	1203246	1	CP009273	1205075	1	0	alignment_overlap=16	coverage_minus=6	coverage_plus=7	flanking_left=251	flanking_right=251	frequency=1.540e-01	junction_possible_overlap_registers=222	key=CP009273__1203246__1__CP009273__1205059__1__16____251__251__0__0	max_left=226	max_left_minus=178	max_left_plus=226	max_min_left=114	max_min_left_minus=51	max_min_left_plus=114	max_min_right=88	max_min_right_minus=61	max_min_right_plus=88	max_pos_hash_score=444	max_right=217	max_right_minus=217	max_right_plus=145	neg_log10_pos_hash_p_value=4.0	new_junction_coverage=0.17	new_junction_read_count=13	polymorphism_frequency=1.540e-01	pos_hash_score=11	prediction=polymorphism	reject=COVERAGE_EVENNESS_SKEW,FREQUENCY_CUTOFF	side_1_annotate_key=gene	side_1_continuation=0	side_1_coverage=0.96	side_1_overlap=16	side_1_possible_overlap_registers=238	side_1_read_count=77	side_1_redundant=0	side_2_annotate_key=gene	side_2_continuation=0	side_2_coverage=0.95	side_2_overlap=0	side_2_possible_overlap_registers=222	side_2_read_count=71	side_2_redundant=0	total_non_overlap_reads=13
JC	198	.	CP009273	1203261	-1	CP009273	1205058	-1	0	alignment_overlap=16	coverage_minus=9	coverage_plus=8	flanking_left=251	flanking_right=251	frequency=1.976e-01	junction_possible_overlap_registers=222	key=CP009273__1203261__-1__CP009273__1205074__-1__16____251__251__0__0	max_left=234	max_left_minus=221	max_left_plus=234	max_min_left=73	max_min_left_minus=73	max_min_left_plus=43	max_min_right=99	max_min_right_minus=99	max_min_right_plus=7	max_pos_hash_score=444	max_right=213	max_right_minus=194	max_right_plus=213	neg_log10_pos_hash_p_value=3.5	new_junction_coverage=0.23	new_junction_read_count=17	polymorphism_frequency=1.976e-01	pos_hash_score=13	prediction=polymorphism	reject=COVERAGE_EVENNESS_SKEW,FREQUENCY_CUTOFF	side_1_annotate_key=gene	side_1_continuation=0	side_1_coverage=0.93	side_1_overlap=16	side_1_possible_overlap_registers=238	side_1_read_count=74	side_1_redundant=0	side_2_annotate_key=gene	side_2_continuation=0	side_2_coverage=0.93	side_2_overlap=0	side_2_possible_overlap_registers=222	side_2_read_count=69	side_2_redundant=0	total_non_overlap_reads=17
JC	199	.	CP009273	1227747	-1	CP009273	1228455	1	0	alignment_overlap=10	coverage_minus=2	coverage_plus=3	flanking_left=251	flanking_right=251	frequency=4.944e-02	junction_possible_overlap_registers=228	key=CP009273__1227747__-1__CP009273__1228445__1__10____251__251__0__0	max_left=113	max_left_minus=113	max_left_plus=34	max_min_left=34	max_min_left_minus=0	max_min_left_plus=34	max_min_right=67	max_min_right_minus=67	max_min_right_plus=0	max_pos_hash_score=456	max_right=163	max_right_minus=67	max_right_plus=163	neg_log10_pos_hash_p_value=6.1	new_junction_coverage=0.07	new_junction_read_count=5	polymorphism_frequency=4.944e-02	pos_hash_score=5	prediction=polymorphism	reject=COVERAGE_EVENNESS_SKEW,FREQUENCY_CUTOFF	side_1_annotate_key=gene	side_1_continuation=0	side_1_coverage=1.11	side_1_overlap=10	side_1_possible_overlap_registers=238	side_1_read_count=89	side_1_redundant=0	side_2_annotate_key=gene	side_2_continuation=0	side_2_coverage=1.40	side_2_overlap=0	side_2_possible_overlap_registers=228	side_2_read_count=107	side_2_redundant=0	total_non_overlap_reads=5
JC	200	.	CP009273	1244469	-1	CP009273	1245705	1	0	alignment_overlap=9	coverage_minus=3	coverage_plus=1	flanking_left=251	flanking_right=251	frequency=7.140e-02	junction_possible_overlap_registers=229	key=CP009273__1244469__-1__CP009273__1245696__1__9____251__251__0__0	max_left=167	max_left_minus=167	max_left_plus=6	max_min_left=6	max_min_left_minus=0	max_min_left_plus=6	max_min_right=75	max_min_right_minus=75	max_min_right_plus=0	max_pos_hash_score=458	max_right=181	max_right_minus=75	max_right_plus=181	neg_log10_pos_hash_p_value=6.6	new_junction_coverage=0.07	new_junction_read_count=5	polymorphism_frequency=7.140e-02	pos_hash_score=4	prediction=polymorphism	reject=COVERAGE_EVENNESS_SKEW,FREQUENCY_CUTOFF	side_1_annotate_key=gene	side_1_continuation=0	side_1_coverage=0.98	side_1_overlap=9	side_1_possible_overlap_registers=238	side_1_read_count=78	side_1_redundant=0	side_2_annotate_key=gene	side_2_continuation=0	side_2_coverage=0.72	side_2_overlap=0	side_2_possible_overlap_registers=229	side_2_read_count=55	side_2_redundant=0	total_non_overlap_reads=4
JC	201	.	CP009273	1246800	-1	CP009273	1247524	1	0	alignment_overlap=13	coverage_minus=1	coverage_plus=3	flanking_left=251	flanking_right=251	frequency=4.581e-02	junction_possible_overlap_registers=225	key=CP009273__1246800__-1__CP009273__1247511__1__13____251__251__0__0	max_left=167	max_left_minus=167	max_left_plus=97	max_min_left=97	max_min_left_minus=0	max_min_left_plus=97	max_min_right=71	max_min_right_minus=71	max_min_right_plus=0	max_pos_hash_score=450	max_right=189	max_right_minus=71	max_right_plus=189	neg_log10_pos_hash_p_value=7.1	new_junction_coverage=0.05	new_junction_read_count=4	polymorphism_frequency=4.581e-02	pos_hash_score=3	prediction=polymorphism	reject=COVERAGE_EVENNESS_SKEW,FREQUENCY_CUTOFF	side_1_annotate_key=gene	side_1_continuation=0	side_1_coverage=1.00	side_1_overlap=13	side_1_possible_overlap_registers=238	side_1_read_count=80	side_1_redundant=0	side_2_annotate_key=gene	side_2_continuation=0	side_2_coverage=1.21	side_2_overlap=0	side_2_possible_overlap_registers=225	side_2_read_count=91	side_2_redundant=0	total_non_overlap_reads=4
JC	202	.	CP009273	1282184	-1	CP009273	1282719	1	0	alignment_overlap=21	coverage_minus=1	coverage_plus=2	flanking_left=251	flanking_right=251	frequency=9.561e-02	junction_possible_overlap_registers=217	key=CP009273__1282184__-1__CP009273__1282698__1__21____251__251__0__0	max_left=89	max_left_minus=89	max_left_plus=89	max_min_left=20	max_min_left_minus=0	max_min_left_plus=20	max_min_right=52	max_min_right_minus=52	max_min_right_plus=52	max_pos_hash_score=434	max_right=141	max_right_minus=52	max_right_plus=141	neg_log10_pos_hash_p_value=6.9	new_junction_coverage=0.05	new_junction_read_count=4	polymorphism_frequency=9.561e-02	pos_hash_score=3	prediction=polymorphism	reject=COVERAGE_EVENNESS_SKEW,FREQUENCY_CUTOFF	side_1_annotate_key=gene	side_1_continuation=0	side_1_coverage=0.61	side_1_overlap=21	side_1_possible_overlap_registers=238	side_1_read_count=49	side_1_redundant=0	side_2_annotate_key=gene	side_2_continuation=0	side_2_coverage=0.43	side_2_overlap=0	side_2_possible_overlap_registers=217	side_2_read_count=31	side_2_redundant=0	total_non_overlap_reads=3
JC	203	.	CP009273	1282718	-1	CP009273	1282838	1	0	alignment_overlap=21	coverage_minus=2	coverage_plus=1	flanking_left=251	flanking_right=251	frequency=9.497e-02	junction_possible_overlap_registers=217	key=CP009273__1282718__-1__CP009273__1282817__1__21____251__251__0__0	max_left=64	max_left_minus=64	max_left_plus=44	max_min_left=64	max_min_left_minus=64	max_min_left_plus=44	max_min_right=0	max_min_right_minus=0	max_min_right_plus=0	max_pos_hash_score=434	max_right=120	max_right_minus=120	max_right_plus=99	neg_log10_pos_hash_p_value=6.9	new_junction_coverage=0.04	new_junction_read_count=3	polymorphism_frequency=9.497e-02	pos_hash_score=3	prediction=polymorphism	reject=COVERAGE_EVENNESS_SKEW,FREQUENCY_CUTOFF	side_1_annotate_key=gene	side_1_continuation=0	side_1_coverage=0.40	side_1_overlap=21	side_1_possible_overlap_registers=238	side_1_read_count=32	side_1_redundant=0	side_2_annotate_key=gene	side_2_continuation=0	side_2_coverage=0.38	side_2_overlap=0	side_2_possible_overlap_registers=217	side_2_read_count=28	side_2_redundant=0	total_non_overlap_reads=3
JC	204	.	CP009273	1315266	-1	CP009273	1316376	1	0	alignment_overlap=6	coverage_minus=1	coverage_plus=2	flanking_left=251	flanking_right=251	frequency=5.087e-02	junction_possible_overlap_registers=232	key=CP009273__1315266__-1__CP009273__1316370__1__6____251__251__0__0	max_left=237	max_left_minus=40	max_left_plus=237	max_min_left=40	max_min_left_minus=40	max_min_left_plus=40	max_min_right=8	max_min_right_minus=0	max_min_right_plus=8	max_pos_hash_score=464	max_right=132	max_right_minus=131	max_right_plus=132	neg_log10_pos_hash_p_value=7.2	new_junction_coverage=0.04	new_junction_read_count=3	polymorphism_frequency=5.087e-02	pos_hash_score=3	prediction=polymorphism	reject=COVERAGE_EVENNESS_SKEW,FREQUENCY_CUTOFF	side_1_annotate_key=gene	side_1_continuation=0	side_1_coverage=0.53	side_1_overlap=6	side_1_possible_overlap_registers=238	side_1_read_count=42	side_1_redundant=0	side_2_annotate_key=gene	side_2_continuation=0	side_2_coverage=0.91	side_2_overlap=0	side_2_possible_overlap_registers=232	side_2_read_count=71	side_2_redundant=0	total_non_overlap_reads=3
JC	205	.	CP009273	1354724	-1	CP009273	1355527	1	0	alignment_overlap=9	coverage_minus=2	coverage_plus=1	flanking_left=251	flanking_right=251	frequency=3.180e-02	junction_possible_overlap_registers=229	key=CP009273__1354724__-1__CP009273__1355518__1__9____251__251__0__0	max_left=115	max_left_minus=115	max_left_plus=100	max_min_left=0	max_min_left_minus=0	max_min_left_plus=0	max_min_right=94	max_min_right_minus=94	max_min_right_plus=94	max_pos_hash_score=458	max_right=94	max_right_minus=94	max_right_plus=94	neg_log10_pos_hash_p_value=7.2	new_junction_coverage=0.04	new_junction_read_count=3	polymorphism_frequency=3.180e-02	pos_hash_score=3	prediction=polymorphism	reject=COVERAGE_EVENNESS_SKEW,FREQUENCY_CUTOFF	side_1_annotate_key=gene	side_1_continuation=0	side_1_coverage=1.10	side_1_overlap=9	side_1_possible_overlap_registers=238	side_1_read_count=88	side_1_redundant=0	side_2_annotate_key=gene	side_2_continuation=0	side_2_coverage=1.28	side_2_overlap=0	side_2_possible_overlap_registers=229	side_2_read_count=98	side_2_redundant=0	total_non_overlap_reads=3
JC	206	.	CP009273	1376383	-1	CP009273	1377343	1	0	alignment_overlap=8	coverage_minus=3	coverage_plus=1	flanking_left=251	flanking_right=251	frequency=4.165e-02	junction_possible_overlap_registers=230	key=CP009273__1376383__-1__CP009273__1377335__1__8____251__251__0__0	max_left=66	max_left_minus=66	max_left_plus=9	max_min_left=66	max_min_left_minus=66	max_min_left_plus=9	max_min_right=0	max_min_right_minus=0	max_min_right_plus=0	max_pos_hash_score=460	max_right=222	max_right_minus=218	max_right_plus=222	neg_log10_pos_hash_p_value=6.6	new_junction_coverage=0.05	new_junction_read_count=4	polymorphism_frequency=4.165e-02	pos_hash_score=4	prediction=polymorphism	reject=COVERAGE_EVENNESS_SKEW,FREQUENCY_CUTOFF	side_1_annotate_key=gene	side_1_continuation=0	side_1_coverage=1.09	side_1_overlap=8	side_1_possible_overlap_registers=238	side_1_read_count=87	side_1_redundant=0	side_2_annotate_key=gene	side_2_continuation=0	side_2_coverage=1.30	side_2_overlap=0	side_2_possible_overlap_registers=230	side_2_read_count=100	side_2_redundant=0	total_non_overlap_reads=4
JC	207	.	CP009273	1462166	1	CP009273	1463497	-1	0	alignment_overlap=0	coverage_minus=1	coverage_plus=2	flanking_left=251	flanking_right=251	frequency=NA	junction_possible_overlap_registers=238	key=CP009273__1462166__1__CP009273__1463497__-1__0____251__251__1__1	max_left=167	max_left_minus=105	max_left_plus=167	max_min_left=105	max_min_left_minus=105	max_min_left_plus=36	max_min_right=84	max_min_right_minus=0	max_min_right_plus=84	max_pos_hash_score=476	max_right=194	max_right_minus=146	max_right_plus=194	neg_log10_pos_hash_p_value=7.3	new_junction_coverage=0.04	new_junction_read_count=3	polymorphism_frequency=NA	pos_hash_score=3	prediction=unknown	reject=COVERAGE_EVENNESS_SKEW	side_1_annotate_key=repeat	side_1_continuation=0	side_1_coverage=NA	side_1_overlap=0	side_1_read_count=NA	side_1_redundant=1	side_2_annotate_key=repeat	side_2_continuation=0	side_2_coverage=NA	side_2_overlap=0	side_2_possible_overlap_registers=NA	side_2_read_count=NA	side_2_redundant=1	total_non_overlap_reads=3
JC	208	.	CP009273	1462167	1	CP009273	1463498	-1	0	alignment_overlap=0	coverage_minus=3	coverage_plus=2	flanking_left=251	flanking_right=251	frequency=NA	junction_possible_overlap_registers=238	key=CP009273__1462167__1__CP009273__1463498__-1__0____251__251__1__1	max_left=199	max_left_minus=164	max_left_plus=199	max_min_left=49	max_min_left_minus=49	max_min_left_plus=0	max_min_right=86	max_min_right_minus=86	max_min_right_plus=63	max_pos_hash_score=476	max_right=201	max_right_minus=201	max_right_plus=63	neg_log10_pos_hash_p_value=6.8	new_junction_coverage=0.06	new_junction_read_count=5	polymorphism_frequency=NA	pos_hash_score=4	prediction=unknown	reject=COVERAGE_EVENNESS_SKEW	side_1_annotate_key=repeat	side_1_continuation=0	side_1_coverage=NA	side_1_overlap=0	side_1_read_count=NA	side_1_redundant=1	side_2_annotate_key=repeat	side_2_continuation=0	side_2_coverage=NA	side_2_overlap=0	side_2_possible_overlap_registers=NA	side_2_read_count=NA	side_2_redundant=1	total_non_overlap_reads=5
JC	209	.	CP009273	1462410	-1	CP009273	2063968	1	0	alignment_overlap=12	coverage_minus=3	coverage_plus=3	flanking_left=251	flanking_right=251	frequency=1.035e-01	junction_possible_overlap_registers=226	key=CP009273__1462410__-1__CP009273__2063956__1__12____251__251__0__0	max_left=215	max_left_minus=215	max_left_plus=101	max_min_left=102	max_min_left_minus=102	max_min_left_plus=101	max_min_right=22	max_min_right_minus=22	max_min_right_plus=0	max_pos_hash_score=452	max_right=116	max_right_minus=116	max_right_plus=116	neg_log10_pos_hash_p_value=5.7	new_junction_coverage=0.08	new_junction_read_count=6	polymorphism_frequency=1.035e-01	pos_hash_score=6	prediction=polymorphism	reject=COVERAGE_EVENNESS_SKEW,FREQUENCY_CUTOFF	side_1_annotate_key=gene	side_1_continuation=0	side_1_coverage=0.01	side_1_overlap=12	side_1_possible_overlap_registers=238	side_1_read_count=1	side_1_redundant=0	side_2_annotate_key=gene	side_2_continuation=0	side_2_coverage=1.36	side_2_overlap=0	side_2_possible_overlap_registers=226	side_2_read_count=103	side_2_redundant=0	total_non_overlap_reads=6
JC	210	.	CP009273	1474539	-1	CP009273	1475718	1	0	alignment_overlap=8	coverage_minus=1	coverage_plus=2	flanking_left=251	flanking_right=251	frequency=3.465e-02	junction_possible_overlap_registers=230	key=CP009273__1474539__-1__CP009273__1475710__1__8____251__251__0__0	max_left=96	max_left_minus=96	max_left_plus=96	max_min_left=2	max_min_left_minus=0	max_min_left_plus=2	max_min_right=59	max_min_right_minus=59	max_min_right_plus=59	max_pos_hash_score=460	max_right=126	max_right_minus=59	max_right_plus=126	neg_log10_pos_hash_p_value=7.2	new_junction_coverage=0.04	new_junction_read_count=3	polymorphism_frequency=3.465e-02	pos_hash_score=3	prediction=polymorphism	reject=COVERAGE_EVENNESS_SKEW,FREQUENCY_CUTOFF	side_1_annotate_key=gene	side_1_continuation=0	side_1_coverage=1.05	side_1_overlap=8	side_1_possible_overlap_registers=238	side_1_read_count=84	side_1_redundant=0	side_2_annotate_key=gene	side_2_continuation=0	side_2_coverage=1.11	side_2_overlap=0	side_2_possible_overlap_registers=230	side_2_read_count=86	side_2_redundant=0	total_non_overlap_reads=3
JC	211	.	CP009273	1589507	-1	CP009273	1590582	1	0	alignment_overlap=9	coverage_minus=2	coverage_plus=1	flanking_left=251	flanking_right=251	frequency=2.830e-02	junction_possible_overlap_registers=229	key=CP009273__1589507__-1__CP009273__1590573__1__9____251__251__0__0	max_left=238	max_left_minus=238	max_left_plus=159	max_min_left=26	max_min_left_minus=26	max_min_left_plus=0	max_min_right=83	max_min_right_minus=2	max_min_right_plus=83	max_pos_hash_score=458	max_right=83	max_right_minus=54	max_right_plus=83	neg_log10_pos_hash_p_value=7.2	new_junction_coverage=0.04	new_junction_read_count=3	polymorphism_frequency=2.830e-02	pos_hash_score=3	prediction=polymorphism	reject=COVERAGE_EVENNESS_SKEW,FREQUENCY_CUTOFF	side_1_annotate_key=gene	side_1_continuation=0	side_1_coverage=1.32	side_1_overlap=9	side_1_possible_overlap_registers=238	side_1_read_count=105	side_1_redundant=0	side_2_annotate_key=gene	side_2_continuation=0	side_2_coverage=1.37	side_2_overlap=0	side_2_possible_overlap_registers=229	side_2_read_count=105	side_2_redundant=0	total_non_overlap_reads=3
JC	212	.	CP009273	1589674	-1	CP009273	1590581	1	0	alignment_overlap=10	coverage_minus=2	coverage_plus=2	flanking_left=251	flanking_right=251	frequency=3.868e-02	junction_possible_overlap_registers=228	key=CP009273__1589674__-1__CP009273__1590571__1__10____251__251__0__0	max_left=164	max_left_minus=157	max_left_plus=164	max_min_left=0	max_min_left_minus=0	max_min_left_plus=0	max_min_right=88	max_min_right_minus=21	max_min_right_plus=88	max_pos_hash_score=456	max_right=88	max_right_minus=21	max_right_plus=88	neg_log10_pos_hash_p_value=6.6	new_junction_coverage=0.05	new_junction_read_count=4	polymorphism_frequency=3.868e-02	pos_hash_score=4	prediction=polymorphism	reject=COVERAGE_EVENNESS_SKEW,FREQUENCY_CUTOFF	side_1_annotate_key=gene	side_1_continuation=0	side_1_coverage=1.24	side_1_overlap=10	side_1_possible_overlap_registers=238	side_1_read_count=99	side_1_redundant=0	side_2_annotate_key=gene	side_2_continuation=0	side_2_coverage=1.36	side_2_overlap=0	side_2_possible_overlap_registers=228	side_2_read_count=104	side_2_redundant=0	total_non_overlap_reads=4
JC	213	.	CP009273	1591056	-1	CP009273	1591834	1	0	alignment_overlap=10	coverage_minus=8	coverage_plus=9	flanking_left=251	flanking_right=251	frequency=1.596e-01	junction_possible_overlap_registers=228	key=CP009273__1591056__-1__CP009273__1591824__1__10____251__251__0__0	max_left=201	max_left_minus=201	max_left_plus=182	max_min_left=76	max_min_left_minus=43	max_min_left_plus=76	max_min_right=95	max_min_right_minus=95	max_min_right_plus=59	max_pos_hash_score=456	max_right=202	max_right_minus=131	max_right_plus=202	neg_log10_pos_hash_p_value=3.0	new_junction_coverage=0.24	new_junction_read_count=18	polymorphism_frequency=1.596e-01	pos_hash_score=16	prediction=polymorphism	reject=FREQUENCY_CUTOFF	side_1_annotate_key=gene	side_1_continuation=0	side_1_coverage=1.32	side_1_overlap=10	side_1_possible_overlap_registers=238	side_1_read_count=105	side_1_redundant=0	side_2_annotate_key=gene	side_2_continuation=0	side_2_coverage=1.16	side_2_overlap=0	side_2_possible_overlap_registers=228	side_2_read_count=89	side_2_redundant=0	total_non_overlap_reads=17
JC	214	.	CP009273	1600289	-1	CP009273	1601057	1	0	alignment_overlap=13	coverage_minus=4	coverage_plus=3	flanking_left=251	flanking_right=251	frequency=8.131e-02	junction_possible_overlap_registers=225	key=CP009273__1600289__-1__CP009273__1601044__1__13____251__251__0__0	max_left=165	max_left_minus=165	max_left_plus=47	max_min_left=22	max_min_left_minus=1	max_min_left_plus=22	max_min_right=66	max_min_right_minus=66	max_min_right_plus=35	max_pos_hash_score=450	max_right=221	max_right_minus=198	max_right_plus=221	neg_log10_pos_hash_p_value=5.3	new_junction_coverage=0.09	new_junction_read_count=7	polymorphism_frequency=8.131e-02	pos_hash_score=7	prediction=polymorphism	reject=COVERAGE_EVENNESS_SKEW,FREQUENCY_CUTOFF	side_1_annotate_key=gene	side_1_continuation=0	side_1_coverage=0.88	side_1_overlap=13	side_1_possible_overlap_registers=238	side_1_read_count=70	side_1_redundant=0	side_2_annotate_key=gene	side_2_continuation=0	side_2_coverage=1.22	side_2_overlap=0	side_2_possible_overlap_registers=225	side_2_read_count=92	side_2_redundant=0	total_non_overlap_reads=7
JC	215	.	CP009273	1645562	1	CP009273	2063968	1	0	alignment_overlap=12	coverage_minus=3	coverage_plus=3	flanking_left=251	flanking_right=251	frequency=1.027e-01	junction_possible_overlap_registers=226	key=CP009273__1645562__1__CP009273__2063956__1__12____251__251__0__0	max_left=215	max_left_minus=215	max_left_plus=101	max_min_left=102	max_min_left_minus=102	max_min_left_plus=101	max_min_right=22	max_min_right_minus=22	max_min_right_plus=0	max_pos_hash_score=452	max_right=116	max_right_minus=116	max_right_plus=116	neg_log10_pos_hash_p_value=5.7	new_junction_coverage=0.08	new_junction_read_count=6	polymorphism_frequency=1.027e-01	pos_hash_score=6	prediction=polymorphism	reject=COVERAGE_EVENNESS_SKEW,FREQUENCY_CUTOFF	side_1_annotate_key=gene	side_1_continuation=0	side_1_coverage=0.03	side_1_overlap=12	side_1_possible_overlap_registers=238	side_1_read_count=2	side_1_redundant=0	side_2_annotate_key=gene	side_2_continuation=0	side_2_coverage=1.36	side_2_overlap=0	side_2_possible_overlap_registers=226	side_2_read_count=103	side_2_redundant=0	total_non_overlap_reads=6
JC	216	.	CP009273	1687782	-1	CP009273	1688712	1	0	alignment_overlap=9	coverage_minus=2	coverage_plus=3	flanking_left=251	flanking_right=251	frequency=5.647e-02	junction_possible_overlap_registers=229	key=CP009273__1687782__-1__CP009273__1688703__1__9____251__251__0__0	max_left=83	max_left_minus=83	max_left_plus=83	max_min_left=83	max_min_left_minus=83	max_min_left_plus=83	max_min_right=0	max_min_right_minus=0	max_min_right_plus=0	max_pos_hash_score=458	max_right=93	max_right_minus=93	max_right_plus=93	neg_log10_pos_hash_p_value=6.6	new_junction_coverage=0.07	new_junction_read_count=5	polymorphism_frequency=5.647e-02	pos_hash_score=4	prediction=polymorphism	reject=COVERAGE_EVENNESS_SKEW,FREQUENCY_CUTOFF	side_1_annotate_key=gene	side_1_continuation=0	side_1_coverage=0.96	side_1_overlap=9	side_1_possible_overlap_registers=238	side_1_read_count=77	side_1_redundant=0	side_2_annotate_key=gene	side_2_continuation=0	side_2_coverage=1.21	side_2_overlap=0	side_2_possible_overlap_registers=229	side_2_read_count=93	side_2_redundant=0	total_non_overlap_reads=5
JC	217	.	CP009273	1721984	-1	CP009273	1722872	1	0	alignment_overlap=9	coverage_minus=2	coverage_plus=3	flanking_left=251	flanking_right=251	frequency=6.572e-02	junction_possible_overlap_registers=229	key=CP009273__1721984__-1__CP009273__1722863__1__9____251__251__0__0	max_left=127	max_left_minus=127	max_left_plus=60	max_min_left=60	max_min_left_minus=37	max_min_left_plus=60	max_min_right=15	max_min_right_minus=15	max_min_right_plus=0	max_pos_hash_score=458	max_right=182	max_right_minus=51	max_right_plus=182	neg_log10_pos_hash_p_value=6.1	new_junction_coverage=0.07	new_junction_read_count=5	polymorphism_frequency=6.572e-02	pos_hash_score=5	prediction=polymorphism	reject=COVERAGE_EVENNESS_SKEW,FREQUENCY_CUTOFF	side_1_annotate_key=gene	side_1_continuation=0	side_1_coverage=0.94	side_1_overlap=9	side_1_possible_overlap_registers=238	side_1_read_count=75	side_1_redundant=0	side_2_annotate_key=gene	side_2_continuation=0	side_2_coverage=0.91	side_2_overlap=0	side_2_possible_overlap_registers=229	side_2_read_count=70	side_2_redundant=0	total_non_overlap_reads=5
JC	218	.	CP009273	1722871	-1	CP009273	1723703	1	0	alignment_overlap=9	coverage_minus=2	coverage_plus=1	flanking_left=251	flanking_right=251	frequency=4.697e-02	junction_possible_overlap_registers=229	key=CP009273__1722871__-1__CP009273__1723694__1__9____251__251__0__0	max_left=192	max_left_minus=192	max_left_plus=128	max_min_left=0	max_min_left_minus=0	max_min_left_plus=0	max_min_right=112	max_min_right_minus=90	max_min_right_plus=112	max_pos_hash_score=458	max_right=112	max_right_minus=90	max_right_plus=112	neg_log10_pos_hash_p_value=7.2	new_junction_coverage=0.05	new_junction_read_count=4	polymorphism_frequency=4.697e-02	pos_hash_score=3	prediction=polymorphism	reject=COVERAGE_EVENNESS_SKEW,FREQUENCY_CUTOFF	side_1_annotate_key=gene	side_1_continuation=0	side_1_coverage=0.89	side_1_overlap=9	side_1_possible_overlap_registers=238	side_1_read_count=71	side_1_redundant=0	side_2_annotate_key=gene	side_2_continuation=0	side_2_coverage=1.22	side_2_overlap=0	side_2_possible_overlap_registers=229	side_2_read_count=94	side_2_redundant=0	total_non_overlap_reads=3
JC	219	.	CP009273	1737786	-1	CP009273	1738738	1	0	alignment_overlap=11	coverage_minus=2	coverage_plus=3	flanking_left=251	flanking_right=251	frequency=6.382e-02	junction_possible_overlap_registers=227	key=CP009273__1737786__-1__CP009273__1738727__1__11____251__251__0__0	max_left=92	max_left_minus=54	max_left_plus=92	max_min_left=92	max_min_left_minus=0	max_min_left_plus=92	max_min_right=25	max_min_right_minus=25	max_min_right_plus=0	max_pos_hash_score=454	max_right=225	max_right_minus=25	max_right_plus=225	neg_log10_pos_hash_p_value=6.1	new_junction_coverage=0.08	new_junction_read_count=6	polymorphism_frequency=6.382e-02	pos_hash_score=5	prediction=polymorphism	reject=COVERAGE_EVENNESS_SKEW,FREQUENCY_CUTOFF	side_1_annotate_key=gene	side_1_continuation=0	side_1_coverage=1.08	side_1_overlap=11	side_1_possible_overlap_registers=238	side_1_read_count=86	side_1_redundant=0	side_2_annotate_key=gene	side_2_continuation=0	side_2_coverage=1.23	side_2_overlap=0	side_2_possible_overlap_registers=227	side_2_read_count=94	side_2_redundant=0	total_non_overlap_reads=5
JC	220	.	CP009273	1757073	-1	CP009273	1758140	1	0	alignment_overlap=13	coverage_minus=4	coverage_plus=6	flanking_left=251	flanking_right=251	frequency=1.270e-01	junction_possible_overlap_registers=225	key=CP009273__1757073__-1__CP009273__1758127__1__13____251__251__0__0	max_left=111	max_left_minus=111	max_left_plus=107	max_min_left=111	max_min_left_minus=111	max_min_left_plus=107	max_min_right=71	max_min_right_minus=71	max_min_right_plus=71	max_pos_hash_score=450	max_right=172	max_right_minus=139	max_right_plus=172	neg_log10_pos_hash_p_value=4.3	new_junction_coverage=0.13	new_junction_read_count=10	polymorphism_frequency=1.270e-01	pos_hash_score=10	prediction=polymorphism	reject=COVERAGE_EVENNESS_SKEW,FREQUENCY_CUTOFF	side_1_annotate_key=gene	side_1_continuation=0	side_1_coverage=0.80	side_1_overlap=13	side_1_possible_overlap_registers=238	side_1_read_count=64	side_1_redundant=0	side_2_annotate_key=gene	side_2_continuation=0	side_2_coverage=1.02	side_2_overlap=0	side_2_possible_overlap_registers=225	side_2_read_count=77	side_2_redundant=0	total_non_overlap_reads=10
JC	221	.	CP009273	1790280	-1	CP009273	1791109	1	0	alignment_overlap=13	coverage_minus=1	coverage_plus=2	flanking_left=251	flanking_right=251	frequency=6.599e-02	junction_possible_overlap_registers=225	key=CP009273__1790280__-1__CP009273__1791096__1__13____251__251__0__0	max_left=109	max_left_minus=109	max_left_plus=39	max_min_left=109	max_min_left_minus=109	max_min_left_plus=39	max_min_right=0	max_min_right_minus=0	max_min_right_plus=0	max_pos_hash_score=450	max_right=161	max_right_minus=129	max_right_plus=161	neg_log10_pos_hash_p_value=7.1	new_junction_coverage=0.05	new_junction_read_count=4	polymorphism_frequency=6.599e-02	pos_hash_score=3	prediction=polymorphism	reject=COVERAGE_EVENNESS_SKEW,FREQUENCY_CUTOFF	side_1_annotate_key=gene	side_1_continuation=0	side_1_coverage=0.86	side_1_overlap=13	side_1_possible_overlap_registers=238	side_1_read_count=69	side_1_redundant=0	side_2_annotate_key=gene	side_2_continuation=0	side_2_coverage=0.64	side_2_overlap=0	side_2_possible_overlap_registers=225	side_2_read_count=48	side_2_redundant=0	total_non_overlap_reads=3
JC	222	.	CP009273	1820491	-1	CP009273	1821277	1	0	alignment_overlap=14	coverage_minus=2	coverage_plus=3	flanking_left=251	flanking_right=251	frequency=7.010e-02	junction_possible_overlap_registers=224	key=CP009273__1820491__-1__CP009273__1821263__1__14____251__251__0__0	max_left=126	max_left_minus=36	max_left_plus=126	max_min_left=41	max_min_left_minus=36	max_min_left_plus=41	max_min_right=76	max_min_right_minus=0	max_min_right_plus=76	max_pos_hash_score=448	max_right=164	max_right_minus=164	max_right_plus=121	neg_log10_pos_hash_p_value=6.1	new_junction_coverage=0.07	new_junction_read_count=5	polymorphism_frequency=7.010e-02	pos_hash_score=5	prediction=polymorphism	reject=COVERAGE_EVENNESS_SKEW,FREQUENCY_CUTOFF	side_1_annotate_key=gene	side_1_continuation=0	side_1_coverage=1.14	side_1_overlap=14	side_1_possible_overlap_registers=238	side_1_read_count=91	side_1_redundant=0	side_2_annotate_key=gene	side_2_continuation=0	side_2_coverage=0.63	side_2_overlap=0	side_2_possible_overlap_registers=224	side_2_read_count=47	side_2_redundant=0	total_non_overlap_reads=5
JC	223	.	CP009273	1829361	-1	CP009273	1830456	1	0	alignment_overlap=10	coverage_minus=3	coverage_plus=1	flanking_left=251	flanking_right=251	frequency=5.615e-02	junction_possible_overlap_registers=228	key=CP009273__1829361__-1__CP009273__1830446__1__10____251__251__0__0	max_left=136	max_left_minus=136	max_left_plus=130	max_min_left=22	max_min_left_minus=22	max_min_left_plus=0	max_min_right=74	max_min_right_minus=53	max_min_right_plus=74	max_pos_hash_score=456	max_right=119	max_right_minus=119	max_right_plus=74	neg_log10_pos_hash_p_value=6.6	new_junction_coverage=0.05	new_junction_read_count=4	polymorphism_frequency=5.615e-02	pos_hash_score=4	prediction=polymorphism	reject=COVERAGE_EVENNESS_SKEW,FREQUENCY_CUTOFF	side_1_annotate_key=gene	side_1_continuation=0	side_1_coverage=1.05	side_1_overlap=10	side_1_possible_overlap_registers=238	side_1_read_count=84	side_1_redundant=0	side_2_annotate_key=gene	side_2_continuation=0	side_2_coverage=0.71	side_2_overlap=0	side_2_possible_overlap_registers=228	side_2_read_count=54	side_2_redundant=0	total_non_overlap_reads=4
JC	224	.	CP009273	1832765	-1	CP009273	1833553	1	0	alignment_overlap=8	coverage_minus=1	coverage_plus=2	flanking_left=251	flanking_right=251	frequency=4.233e-02	junction_possible_overlap_registers=230	key=CP009273__1832765__-1__CP009273__1833545__1__8____251__251__0__0	max_left=98	max_left_minus=98	max_left_plus=98	max_min_left=27	max_min_left_minus=0	max_min_left_plus=27	max_min_right=59	max_min_right_minus=59	max_min_right_plus=59	max_pos_hash_score=460	max_right=216	max_right_minus=59	max_right_plus=216	neg_log10_pos_hash_p_value=7.2	new_junction_coverage=0.04	new_junction_read_count=3	polymorphism_frequency=4.233e-02	pos_hash_score=3	prediction=polymorphism	reject=COVERAGE_EVENNESS_SKEW,FREQUENCY_CUTOFF	side_1_annotate_key=gene	side_1_continuation=0	side_1_coverage=0.84	side_1_overlap=8	side_1_possible_overlap_registers=238	side_1_read_count=67	side_1_redundant=0	side_2_annotate_key=gene	side_2_continuation=0	side_2_coverage=0.92	side_2_overlap=0	side_2_possible_overlap_registers=230	side_2_read_count=71	side_2_redundant=0	total_non_overlap_reads=3
JC	225	.	CP009273	1917906	-1	CP009273	1919101	1	0	alignment_overlap=13	coverage_minus=2	coverage_plus=2	flanking_left=251	flanking_right=251	frequency=5.029e-02	junction_possible_overlap_registers=225	key=CP009273__1917906__-1__CP009273__1919088__1__13____251__251__0__0	max_left=205	max_left_minus=107	max_left_plus=205	max_min_left=97	max_min_left_minus=97	max_min_left_plus=0	max_min_right=33	max_min_right_minus=17	max_min_right_plus=33	max_pos_hash_score=450	max_right=141	max_right_minus=141	max_right_plus=33	neg_log10_pos_hash_p_value=6.5	new_junction_coverage=0.05	new_junction_read_count=4	polymorphism_frequency=5.029e-02	pos_hash_score=4	prediction=polymorphism	reject=COVERAGE_EVENNESS_SKEW,FREQUENCY_CUTOFF	side_1_annotate_key=gene	side_1_continuation=0	side_1_coverage=0.90	side_1_overlap=13	side_1_possible_overlap_registers=238	side_1_read_count=72	side_1_redundant=0	side_2_annotate_key=gene	side_2_continuation=0	side_2_coverage=1.10	side_2_overlap=0	side_2_possible_overlap_registers=225	side_2_read_count=83	side_2_redundant=0	total_non_overlap_reads=4
JC	226	.	CP009273	1920638	-1	CP009273	1921651	1	0	alignment_overlap=9	coverage_minus=2	coverage_plus=2	flanking_left=251	flanking_right=251	frequency=3.981e-02	junction_possible_overlap_registers=229	key=CP009273__1920638__-1__CP009273__1921642__1__9____251__251__0__0	max_left=116	max_left_minus=116	max_left_plus=84	max_min_left=84	max_min_left_minus=0	max_min_left_plus=84	max_min_right=103	max_min_right_minus=103	max_min_right_plus=9	max_pos_hash_score=458	max_right=103	max_right_minus=103	max_right_plus=103	neg_log10_pos_hash_p_value=6.6	new_junction_coverage=0.05	new_junction_read_count=4	polymorphism_frequency=3.981e-02	pos_hash_score=4	prediction=polymorphism	reject=COVERAGE_EVENNESS_SKEW,FREQUENCY_CUTOFF	side_1_annotate_key=gene	side_1_continuation=0	side_1_coverage=1.34	side_1_overlap=9	side_1_possible_overlap_registers=238	side_1_read_count=107	side_1_redundant=0	side_2_annotate_key=gene	side_2_continuation=0	side_2_coverage=1.17	side_2_overlap=0	side_2_possible_overlap_registers=229	side_2_read_count=90	side_2_redundant=0	total_non_overlap_reads=4
JC	227	.	CP009273	1958065	-1	CP009273	1959282	1	0	alignment_overlap=9	coverage_minus=2	coverage_plus=1	flanking_left=251	flanking_right=251	frequency=5.959e-02	junction_possible_overlap_registers=229	key=CP009273__1958065__-1__CP009273__1959273__1__9____251__251__0__0	max_left=112	max_left_minus=112	max_left_plus=46	max_min_left=112	max_min_left_minus=112	max_min_left_plus=46	max_min_right=13	max_min_right_minus=13	max_min_right_plus=0	max_pos_hash_score=458	max_right=130	max_right_minus=130	max_right_plus=78	neg_log10_pos_hash_p_value=7.2	new_junction_coverage=0.05	new_junction_read_count=4	polymorphism_frequency=5.959e-02	pos_hash_score=3	prediction=polymorphism	reject=COVERAGE_EVENNESS_SKEW,FREQUENCY_CUTOFF	side_1_annotate_key=gene	side_1_continuation=0	side_1_coverage=0.91	side_1_overlap=9	side_1_possible_overlap_registers=238	side_1_read_count=73	side_1_redundant=0	side_2_annotate_key=gene	side_2_continuation=0	side_2_coverage=0.73	side_2_overlap=0	side_2_possible_overlap_registers=229	side_2_read_count=56	side_2_redundant=0	total_non_overlap_reads=3
JC	228	.	CP009273	1987480	-1	CP009273	1988649	1	0	alignment_overlap=9	coverage_minus=1	coverage_plus=2	flanking_left=251	flanking_right=251	frequency=3.859e-02	junction_possible_overlap_registers=229	key=CP009273__1987480__-1__CP009273__1988640__1__9____251__251__0__0	max_left=94	max_left_minus=94	max_left_plus=94	max_min_left=6	max_min_left_minus=0	max_min_left_plus=6	max_min_right=75	max_min_right_minus=75	max_min_right_plus=75	max_pos_hash_score=458	max_right=75	max_right_minus=75	max_right_plus=75	neg_log10_pos_hash_p_value=7.2	new_junction_coverage=0.04	new_junction_read_count=3	polymorphism_frequency=3.859e-02	pos_hash_score=3	prediction=polymorphism	reject=COVERAGE_EVENNESS_SKEW,FREQUENCY_CUTOFF	side_1_annotate_key=gene	side_1_continuation=0	side_1_coverage=0.84	side_1_overlap=9	side_1_possible_overlap_registers=238	side_1_read_count=67	side_1_redundant=0	side_2_annotate_key=gene	side_2_continuation=0	side_2_coverage=1.11	side_2_overlap=0	side_2_possible_overlap_registers=229	side_2_read_count=85	side_2_redundant=0	total_non_overlap_reads=3
JC	229	.	CP009273	1992677	-1	CP009273	1993820	1	0	alignment_overlap=10	coverage_minus=2	coverage_plus=2	flanking_left=251	flanking_right=251	frequency=5.403e-02	junction_possible_overlap_registers=228	key=CP009273__1992677__-1__CP009273__1993810__1__10____251__251__0__0	max_left=136	max_left_minus=136	max_left_plus=136	max_min_left=10	max_min_left_minus=0	max_min_left_plus=10	max_min_right=55	max_min_right_minus=55	max_min_right_plus=55	max_pos_hash_score=456	max_right=55	max_right_minus=55	max_right_plus=55	neg_log10_pos_hash_p_value=6.6	new_junction_coverage=0.05	new_junction_read_count=4	polymorphism_frequency=5.403e-02	pos_hash_score=4	prediction=polymorphism	reject=COVERAGE_EVENNESS_SKEW,FREQUENCY_CUTOFF	side_1_annotate_key=gene	side_1_continuation=0	side_1_coverage=0.88	side_1_overlap=10	side_1_possible_overlap_registers=238	side_1_read_count=70	side_1_redundant=0	side_2_annotate_key=gene	side_2_continuation=0	side_2_coverage=0.95	side_2_overlap=0	side_2_possible_overlap_registers=228	side_2_read_count=73	side_2_redundant=0	total_non_overlap_reads=4
JC	230	.	CP009273	1992678	-1	CP009273	1993194	1	0	alignment_overlap=12	coverage_minus=3	coverage_plus=4	flanking_left=251	flanking_right=251	frequency=9.493e-02	junction_possible_overlap_registers=226	key=CP009273__1992678__-1__CP009273__1993182__1__12____251__251__0__0	max_left=168	max_left_minus=168	max_left_plus=111	max_min_left=111	max_min_left_minus=41	max_min_left_plus=111	max_min_right=71	max_min_right_minus=71	max_min_right_plus=0	max_pos_hash_score=452	max_right=156	max_right_minus=156	max_right_plus=156	neg_log10_pos_hash_p_value=5.3	new_junction_coverage=0.09	new_junction_read_count=7	polymorphism_frequency=9.493e-02	pos_hash_score=7	prediction=polymorphism	reject=COVERAGE_EVENNESS_SKEW,FREQUENCY_CUTOFF	side_1_annotate_key=gene	side_1_continuation=0	side_1_coverage=0.88	side_1_overlap=12	side_1_possible_overlap_registers=238	side_1_read_count=70	side_1_redundant=0	side_2_annotate_key=gene	side_2_continuation=0	side_2_coverage=0.88	side_2_overlap=0	side_2_possible_overlap_registers=226	side_2_read_count=67	side_2_redundant=0	total_non_overlap_reads=7
JC	231	.	CP009273	2024872	-1	CP009273	2025986	1	0	alignment_overlap=11	coverage_minus=2	coverage_plus=3	flanking_left=251	flanking_right=251	frequency=8.874e-02	junction_possible_overlap_registers=227	key=CP009273__2024872__-1__CP009273__2025975__1__11____251__251__0__0	max_left=207	max_left_minus=57	max_left_plus=207	max_min_left=57	max_min_left_minus=57	max_min_left_plus=49	max_min_right=33	max_min_right_minus=0	max_min_right_plus=33	max_pos_hash_score=454	max_right=213	max_right_minus=213	max_right_plus=191	neg_log10_pos_hash_p_value=6.1	new_junction_coverage=0.08	new_junction_read_count=6	polymorphism_frequency=8.874e-02	pos_hash_score=5	prediction=polymorphism	reject=COVERAGE_EVENNESS_SKEW,FREQUENCY_CUTOFF	side_1_annotate_key=gene	side_1_continuation=0	side_1_coverage=0.75	side_1_overlap=11	side_1_possible_overlap_registers=238	side_1_read_count=60	side_1_redundant=0	side_2_annotate_key=gene	side_2_continuation=0	side_2_coverage=0.87	side_2_overlap=0	side_2_possible_overlap_registers=227	side_2_read_count=66	side_2_redundant=0	total_non_overlap_reads=5
JC	232	.	CP009273	2049624	-1	CP009273	2050713	1	0	alignment_overlap=10	coverage_minus=3	coverage_plus=1	flanking_left=251	flanking_right=251	frequency=4.180e-02	junction_possible_overlap_registers=228	key=CP009273__2049624__-1__CP009273__2050703__1__10____251__251__0__0	max_left=64	max_left_minus=64	max_left_plus=63	max_min_left=64	max_min_left_minus=64	max_min_left_plus=63	max_min_right=19	max_min_right_minus=19	max_min_right_plus=0	max_pos_hash_score=456	max_right=135	max_right_minus=133	max_right_plus=135	neg_log10_pos_hash_p_value=6.6	new_junction_coverage=0.07	new_junction_read_count=5	polymorphism_frequency=4.180e-02	pos_hash_score=4	prediction=polymorphism	reject=COVERAGE_EVENNESS_SKEW,FREQUENCY_CUTOFF	side_1_annotate_key=gene	side_1_continuation=0	side_1_coverage=1.42	side_1_overlap=10	side_1_possible_overlap_registers=238	side_1_read_count=113	side_1_redundant=0	side_2_annotate_key=gene	side_2_continuation=0	side_2_coverage=1.58	side_2_overlap=0	side_2_possible_overlap_registers=228	side_2_read_count=121	side_2_redundant=0	total_non_overlap_reads=4
JC	233	.	CP009273	2062422	1	CP009273	2063754	-1	0	alignment_overlap=0	coverage_minus=3	coverage_plus=4	flanking_left=251	flanking_right=251	frequency=NA	junction_possible_overlap_registers=238	key=CP009273__2062422__1__CP009273__2063754__-1__0____251__251__1__1	max_left=133	max_left_minus=49	max_left_plus=133	max_min_left=49	max_min_left_minus=49	max_min_left_plus=9	max_min_right=118	max_min_right_minus=0	max_min_right_plus=118	max_pos_hash_score=476	max_right=246	max_right_minus=246	max_right_plus=144	neg_log10_pos_hash_p_value=6.3	new_junction_coverage=0.09	new_junction_read_count=7	polymorphism_frequency=NA	pos_hash_score=5	prediction=unknown	reject=COVERAGE_EVENNESS_SKEW	side_1_annotate_key=repeat	side_1_continuation=0	side_1_coverage=NA	side_1_overlap=0	side_1_read_count=NA	side_1_redundant=1	side_2_annotate_key=repeat	side_2_continuation=0	side_2_coverage=NA	side_2_overlap=0	side_2_possible_overlap_registers=NA	side_2_read_count=NA	side_2_redundant=1	total_non_overlap_reads=7
JC	234	.	CP009273	2062665	-1	CP009273	2063968	1	0	alignment_overlap=12	coverage_minus=3	coverage_plus=3	flanking_left=251	flanking_right=251	frequency=1.043e-01	junction_possible_overlap_registers=226	key=CP009273__2062665__-1__CP009273__2063956__1__12____251__251__0__0	max_left=215	max_left_minus=215	max_left_plus=101	max_min_left=102	max_min_left_minus=102	max_min_left_plus=101	max_min_right=22	max_min_right_minus=22	max_min_right_plus=0	max_pos_hash_score=452	max_right=116	max_right_minus=116	max_right_plus=116	neg_log10_pos_hash_p_value=5.7	new_junction_coverage=0.08	new_junction_read_count=6	polymorphism_frequency=1.043e-01	pos_hash_score=6	prediction=polymorphism	reject=COVERAGE_EVENNESS_SKEW,FREQUENCY_CUTOFF	side_1_annotate_key=gene	side_1_continuation=0	side_1_coverage=0.00	side_1_overlap=12	side_1_possible_overlap_registers=238	side_1_read_count=0	side_1_redundant=0	side_2_annotate_key=gene	side_2_continuation=0	side_2_coverage=1.36	side_2_overlap=0	side_2_possible_overlap_registers=226	side_2_read_count=103	side_2_redundant=0	total_non_overlap_reads=6
JC	235	.	CP009273	2063956	1	CP009273	2989951	-1	0	alignment_overlap=12	coverage_minus=3	coverage_plus=3	flanking_left=251	flanking_right=251	frequency=1.056e-01	junction_possible_overlap_registers=226	key=CP009273__2063956__1__CP009273__2989963__-1__12____251__251__0__0	max_left=116	max_left_minus=116	max_left_plus=116	max_min_left=22	max_min_left_minus=0	max_min_left_plus=22	max_min_right=102	max_min_right_minus=101	max_min_right_plus=102	max_pos_hash_score=452	max_right=215	max_right_minus=101	max_right_plus=215	neg_log10_pos_hash_p_value=5.7	new_junction_coverage=0.08	new_junction_read_count=6	polymorphism_frequency=1.056e-01	pos_hash_score=6	prediction=polymorphism	reject=COVERAGE_EVENNESS_SKEW,FREQUENCY_CUTOFF	side_1_annotate_key=gene	side_1_continuation=0	side_1_coverage=1.34	side_1_overlap=12	side_1_possible_overlap_registers=238	side_1_read_count=107	side_1_redundant=0	side_2_annotate_key=gene	side_2_continuation=0	side_2_coverage=0.00	side_2_overlap=0	side_2_possible_overlap_registers=226	side_2_read_count=0	side_2_redundant=0	total_non_overlap_reads=6
JC	236	.	CP009273	2063956	1	CP009273	3180554	1	0	alignment_overlap=12	coverage_minus=3	coverage_plus=3	flanking_left=251	flanking_right=251	frequency=1.029e-01	junction_possible_overlap_registers=226	key=CP009273__2063956__1__CP009273__3180542__1__12____251__251__0__0	max_left=116	max_left_minus=116	max_left_plus=116	max_min_left=22	max_min_left_minus=0	max_min_left_plus=22	max_min_right=102	max_min_right_minus=101	max_min_right_plus=102	max_pos_hash_score=452	max_right=215	max_right_minus=101	max_right_plus=215	neg_log10_pos_hash_p_value=5.7	new_junction_coverage=0.08	new_junction_read_count=6	polymorphism_frequency=1.029e-01	pos_hash_score=6	prediction=polymorphism	reject=COVERAGE_EVENNESS_SKEW,FREQUENCY_CUTOFF	side_1_annotate_key=gene	side_1_continuation=0	side_1_coverage=1.34	side_1_overlap=12	side_1_possible_overlap_registers=238	side_1_read_count=107	side_1_redundant=0	side_2_annotate_key=gene	side_2_continuation=0	side_2_coverage=0.04	side_2_overlap=0	side_2_possible_overlap_registers=226	side_2_read_count=3	side_2_redundant=0	total_non_overlap_reads=6
JC	237	.	CP009273	2063956	1	CP009273	4489097	1	0	alignment_overlap=12	coverage_minus=3	coverage_plus=3	flanking_left=251	flanking_right=251	frequency=1.038e-01	junction_possible_overlap_registers=226	key=CP009273__2063956__1__CP009273__4489085__1__12____251__251__0__0	max_left=116	max_left_minus=116	max_left_plus=116	max_min_left=22	max_min_left_minus=0	max_min_left_plus=22	max_min_right=102	max_min_right_minus=101	max_min_right_plus=102	max_pos_hash_score=452	max_right=215	max_right_minus=101	max_right_plus=215	neg_log10_pos_hash_p_value=5.7	new_junction_coverage=0.08	new_junction_read_count=6	polymorphism_frequency=1.038e-01	pos_hash_score=6	prediction=polymorphism	reject=COVERAGE_EVENNESS_SKEW,FREQUENCY_CUTOFF	side_1_annotate_key=gene	side_1_continuation=0	side_1_coverage=1.34	side_1_overlap=12	side_1_possible_overlap_registers=238	side_1_read_count=107	side_1_redundant=0	side_2_annotate_key=gene	side_2_continuation=0	side_2_coverage=0.03	side_2_overlap=0	side_2_possible_overlap_registers=226	side_2_read_count=2	side_2_redundant=0	total_non_overlap_reads=6
JC	238	.	CP009273	2089649	-1	CP009273	2090576	1	0	alignment_overlap=10	coverage_minus=2	coverage_plus=2	flanking_left=251	flanking_right=251	frequency=4.487e-02	junction_possible_overlap_registers=228	key=CP009273__2089649__-1__CP009273__2090566__1__10____251__251__0__0	max_left=114	max_left_minus=114	max_left_plus=84	max_min_left=84	max_min_left_minus=0	max_min_left_plus=84	max_min_right=109	max_min_right_minus=109	max_min_right_plus=0	max_pos_hash_score=456	max_right=155	max_right_minus=109	max_right_plus=155	neg_log10_pos_hash_p_value=6.6	new_junction_coverage=0.05	new_junction_read_count=4	polymorphism_frequency=4.487e-02	pos_hash_score=4	prediction=polymorphism	reject=COVERAGE_EVENNESS_SKEW,FREQUENCY_CUTOFF	side_1_annotate_key=gene	side_1_continuation=0	side_1_coverage=1.40	side_1_overlap=10	side_1_possible_overlap_registers=238	side_1_read_count=112	side_1_redundant=0	side_2_annotate_key=gene	side_2_continuation=0	side_2_coverage=0.82	side_2_overlap=0	side_2_possible_overlap_registers=228	side_2_read_count=63	side_2_redundant=0	total_non_overlap_reads=4
JC	239	.	CP009273	2109117	-1	CP009273	2110373	1	0	alignment_overlap=11	coverage_minus=2	coverage_plus=1	flanking_left=251	flanking_right=251	frequency=6.368e-02	junction_possible_overlap_registers=227	key=CP009273__2109117__-1__CP009273__2110362__1__11____251__251__0__0	max_left=154	max_left_minus=154	max_left_plus=1	max_min_left=36	max_min_left_minus=36	max_min_left_plus=1	max_min_right=83	max_min_right_minus=83	max_min_right_plus=0	max_pos_hash_score=454	max_right=112	max_right_minus=83	max_right_plus=112	neg_log10_pos_hash_p_value=7.1	new_junction_coverage=0.05	new_junction_read_count=4	polymorphism_frequency=6.368e-02	pos_hash_score=3	prediction=polymorphism	reject=COVERAGE_EVENNESS_SKEW,FREQUENCY_CUTOFF	side_1_annotate_key=gene	side_1_continuation=0	side_1_coverage=0.91	side_1_overlap=11	side_1_possible_overlap_registers=238	side_1_read_count=73	side_1_redundant=0	side_2_annotate_key=gene	side_2_continuation=0	side_2_coverage=0.63	side_2_overlap=0	side_2_possible_overlap_registers=227	side_2_read_count=48	side_2_redundant=0	total_non_overlap_reads=3
JC	240	.	CP009273	2114489	-1	CP009273	2115352	1	0	alignment_overlap=11	coverage_minus=5	coverage_plus=0	flanking_left=251	flanking_right=251	frequency=9.524e-02	junction_possible_overlap_registers=227	key=CP009273__2114489__-1__CP009273__2115341__1__11____251__251__0__0	max_left=181	max_left_minus=181	max_left_plus=0	max_min_left=46	max_min_left_minus=46	max_min_left_plus=0	max_min_right=89	max_min_right_minus=89	max_min_right_plus=0	max_pos_hash_score=454	max_right=194	max_right_minus=194	max_right_plus=0	neg_log10_pos_hash_p_value=6.1	new_junction_coverage=0.08	new_junction_read_count=6	polymorphism_frequency=9.524e-02	pos_hash_score=5	prediction=polymorphism	reject=COVERAGE_EVENNESS_SKEW,FREQUENCY_CUTOFF	side_1_annotate_key=gene	side_1_continuation=0	side_1_coverage=0.81	side_1_overlap=11	side_1_possible_overlap_registers=238	side_1_read_count=65	side_1_redundant=0	side_2_annotate_key=gene	side_2_continuation=0	side_2_coverage=0.68	side_2_overlap=0	side_2_possible_overlap_registers=227	side_2_read_count=52	side_2_redundant=0	total_non_overlap_reads=5
JC	241	.	CP009273	2126171	-1	CP009273	2127035	1	0	alignment_overlap=10	coverage_minus=3	coverage_plus=3	flanking_left=251	flanking_right=251	frequency=7.847e-02	junction_possible_overlap_registers=228	key=CP009273__2126171__-1__CP009273__2127025__1__10____251__251__0__0	max_left=126	max_left_minus=126	max_left_plus=124	max_min_left=67	max_min_left_minus=0	max_min_left_plus=67	max_min_right=114	max_min_right_minus=114	max_min_right_plus=42	max_pos_hash_score=456	max_right=115	max_right_minus=114	max_right_plus=115	neg_log10_pos_hash_p_value=5.7	new_junction_coverage=0.08	new_junction_read_count=6	polymorphism_frequency=7.847e-02	pos_hash_score=6	prediction=polymorphism	reject=COVERAGE_EVENNESS_SKEW,FREQUENCY_CUTOFF	side_1_annotate_key=gene	side_1_continuation=0	side_1_coverage=0.91	side_1_overlap=10	side_1_possible_overlap_registers=238	side_1_read_count=73	side_1_redundant=0	side_2_annotate_key=gene	side_2_continuation=0	side_2_coverage=0.93	side_2_overlap=0	side_2_possible_overlap_registers=228	side_2_read_count=71	side_2_redundant=0	total_non_overlap_reads=6
JC	242	.	CP009273	2143694	-1	CP009273	2144334	1	0	alignment_overlap=9	coverage_minus=3	coverage_plus=2	flanking_left=251	flanking_right=251	frequency=5.170e-02	junction_possible_overlap_registers=229	key=CP009273__2143694__-1__CP009273__2144325__1__9____251__251__0__0	max_left=156	max_left_minus=156	max_left_plus=28	max_min_left=28	max_min_left_minus=28	max_min_left_plus=28	max_min_right=64	max_min_right_minus=64	max_min_right_plus=0	max_pos_hash_score=458	max_right=157	max_right_minus=88	max_right_plus=157	neg_log10_pos_hash_p_value=6.1	new_junction_coverage=0.07	new_junction_read_count=5	polymorphism_frequency=5.170e-02	pos_hash_score=5	prediction=polymorphism	reject=COVERAGE_EVENNESS_SKEW,FREQUENCY_CUTOFF	side_1_annotate_key=gene	side_1_continuation=0	side_1_coverage=1.19	side_1_overlap=9	side_1_possible_overlap_registers=238	side_1_read_count=95	side_1_redundant=0	side_2_annotate_key=gene	side_2_continuation=0	side_2_coverage=1.20	side_2_overlap=0	side_2_possible_overlap_registers=229	side_2_read_count=92	side_2_redundant=0	total_non_overlap_reads=5
JC	243	.	CP009273	2166319	-1	CP009273	2167361	1	0	alignment_overlap=9	coverage_minus=2	coverage_plus=1	flanking_left=251	flanking_right=251	frequency=3.394e-02	junction_possible_overlap_registers=229	key=CP009273__2166319__-1__CP009273__2167352__1__9____251__251__0__0	max_left=99	max_left_minus=99	max_left_plus=99	max_min_left=0	max_min_left_minus=0	max_min_left_plus=0	max_min_right=88	max_min_right_minus=87	max_min_right_plus=88	max_pos_hash_score=458	max_right=88	max_right_minus=87	max_right_plus=88	neg_log10_pos_hash_p_value=7.2	new_junction_coverage=0.04	new_junction_read_count=3	polymorphism_frequency=3.394e-02	pos_hash_score=3	prediction=polymorphism	reject=COVERAGE_EVENNESS_SKEW,FREQUENCY_CUTOFF	side_1_annotate_key=gene	side_1_continuation=0	side_1_coverage=1.06	side_1_overlap=9	side_1_possible_overlap_registers=238	side_1_read_count=85	side_1_redundant=0	side_2_annotate_key=gene	side_2_continuation=0	side_2_coverage=1.16	side_2_overlap=0	side_2_possible_overlap_registers=229	side_2_read_count=89	side_2_redundant=0	total_non_overlap_reads=3
JC	244	.	CP009273	2170641	-1	CP009273	2171686	1	0	alignment_overlap=7	coverage_minus=1	coverage_plus=2	flanking_left=251	flanking_right=251	frequency=4.400e-02	junction_possible_overlap_registers=231	key=CP009273__2170641__-1__CP009273__2171679__1__7____251__251__0__0	max_left=105	max_left_minus=51	max_left_plus=105	max_min_left=0	max_min_left_minus=0	max_min_left_plus=0	max_min_right=92	max_min_right_minus=5	max_min_right_plus=92	max_pos_hash_score=462	max_right=92	max_right_minus=5	max_right_plus=92	neg_log10_pos_hash_p_value=7.2	new_junction_coverage=0.04	new_junction_read_count=3	polymorphism_frequency=4.400e-02	pos_hash_score=3	prediction=polymorphism	reject=COVERAGE_EVENNESS_SKEW,FREQUENCY_CUTOFF	side_1_annotate_key=gene	side_1_continuation=0	side_1_coverage=0.70	side_1_overlap=7	side_1_possible_overlap_registers=238	side_1_read_count=56	side_1_redundant=0	side_2_annotate_key=gene	side_2_continuation=0	side_2_coverage=0.98	side_2_overlap=0	side_2_possible_overlap_registers=231	side_2_read_count=76	side_2_redundant=0	total_non_overlap_reads=3
JC	245	.	CP009273	2198178	-1	CP009273	2199228	1	0	alignment_overlap=7	coverage_minus=2	coverage_plus=1	flanking_left=251	flanking_right=251	frequency=5.110e-02	junction_possible_overlap_registers=231	key=CP009273__2198178__-1__CP009273__2199221__1__7____251__251__0__0	max_left=86	max_left_minus=86	max_left_plus=7	max_min_left=86	max_min_left_minus=86	max_min_left_plus=7	max_min_right=53	max_min_right_minus=53	max_min_right_plus=0	max_pos_hash_score=462	max_right=158	max_right_minus=158	max_right_plus=66	neg_log10_pos_hash_p_value=7.2	new_junction_coverage=0.05	new_junction_read_count=4	polymorphism_frequency=5.110e-02	pos_hash_score=3	prediction=polymorphism	reject=COVERAGE_EVENNESS_SKEW,FREQUENCY_CUTOFF	side_1_annotate_key=gene	side_1_continuation=0	side_1_coverage=1.04	side_1_overlap=7	side_1_possible_overlap_registers=238	side_1_read_count=83	side_1_redundant=0	side_2_annotate_key=gene	side_2_continuation=0	side_2_coverage=0.88	side_2_overlap=0	side_2_possible_overlap_registers=231	side_2_read_count=68	side_2_redundant=0	total_non_overlap_reads=3
JC	246	.	CP009273	2218874	-1	CP009273	2219632	1	0	alignment_overlap=9	coverage_minus=2	coverage_plus=3	flanking_left=251	flanking_right=251	frequency=8.784e-02	junction_possible_overlap_registers=229	key=CP009273__2218874__-1__CP009273__2219623__1__9____251__251__0__0	max_left=147	max_left_minus=147	max_left_plus=49	max_min_left=49	max_min_left_minus=0	max_min_left_plus=49	max_min_right=95	max_min_right_minus=95	max_min_right_plus=0	max_pos_hash_score=458	max_right=131	max_right_minus=95	max_right_plus=131	neg_log10_pos_hash_p_value=6.1	new_junction_coverage=0.08	new_junction_read_count=6	polymorphism_frequency=8.784e-02	pos_hash_score=5	prediction=polymorphism	reject=COVERAGE_EVENNESS_SKEW,FREQUENCY_CUTOFF	side_1_annotate_key=gene	side_1_continuation=0	side_1_coverage=0.79	side_1_overlap=9	side_1_possible_overlap_registers=238	side_1_read_count=63	side_1_redundant=0	side_2_annotate_key=gene	side_2_continuation=0	side_2_coverage=0.83	side_2_overlap=0	side_2_possible_overlap_registers=229	side_2_read_count=64	side_2_redundant=0	total_non_overlap_reads=5
JC	247	.	CP009273	2223335	-1	CP009273	2224375	1	0	alignment_overlap=10	coverage_minus=4	coverage_plus=3	flanking_left=251	flanking_right=251	frequency=9.966e-02	junction_possible_overlap_registers=228	key=CP009273__2223335__-1__CP009273__2224365__1__10____251__251__0__0	max_left=130	max_left_minus=130	max_left_plus=127	max_min_left=29	max_min_left_minus=0	max_min_left_plus=29	max_min_right=111	max_min_right_minus=111	max_min_right_plus=92	max_pos_hash_score=456	max_right=138	max_right_minus=111	max_right_plus=138	neg_log10_pos_hash_p_value=5.7	new_junction_coverage=0.09	new_junction_read_count=7	polymorphism_frequency=9.966e-02	pos_hash_score=6	prediction=polymorphism	reject=COVERAGE_EVENNESS_SKEW,FREQUENCY_CUTOFF	side_1_annotate_key=gene	side_1_continuation=0	side_1_coverage=0.75	side_1_overlap=10	side_1_possible_overlap_registers=238	side_1_read_count=60	side_1_redundant=0	side_2_annotate_key=gene	side_2_continuation=0	side_2_coverage=0.90	side_2_overlap=0	side_2_possible_overlap_registers=228	side_2_read_count=69	side_2_redundant=0	total_non_overlap_reads=7
JC	248	.	CP009273	2246069	-1	CP009273	2247530	1	0	alignment_overlap=8	coverage_minus=2	coverage_plus=1	flanking_left=251	flanking_right=251	frequency=3.792e-02	junction_possible_overlap_registers=230	key=CP009273__2246069__-1__CP009273__2247522__1__8____251__251__0__0	max_left=86	max_left_minus=86	max_left_plus=86	max_min_left=40	max_min_left_minus=40	max_min_left_plus=0	max_min_right=42	max_min_right_minus=42	max_min_right_plus=42	max_pos_hash_score=460	max_right=59	max_right_minus=59	max_right_plus=42	neg_log10_pos_hash_p_value=7.2	new_junction_coverage=0.04	new_junction_read_count=3	polymorphism_frequency=3.792e-02	pos_hash_score=3	prediction=polymorphism	reject=COVERAGE_EVENNESS_SKEW,FREQUENCY_CUTOFF	side_1_annotate_key=gene	side_1_continuation=0	side_1_coverage=1.03	side_1_overlap=8	side_1_possible_overlap_registers=238	side_1_read_count=82	side_1_redundant=0	side_2_annotate_key=gene	side_2_continuation=0	side_2_coverage=0.95	side_2_overlap=0	side_2_possible_overlap_registers=230	side_2_read_count=73	side_2_redundant=0	total_non_overlap_reads=3
JC	249	.	CP009273	2265219	-1	CP009273	2266249	1	0	alignment_overlap=11	coverage_minus=2	coverage_plus=2	flanking_left=251	flanking_right=251	frequency=4.759e-02	junction_possible_overlap_registers=227	key=CP009273__2265219__-1__CP009273__2266238__1__11____251__251__0__0	max_left=176	max_left_minus=173	max_left_plus=176	max_min_left=71	max_min_left_minus=7	max_min_left_plus=71	max_min_right=67	max_min_right_minus=67	max_min_right_plus=62	max_pos_hash_score=454	max_right=148	max_right_minus=67	max_right_plus=148	neg_log10_pos_hash_p_value=6.6	new_junction_coverage=0.05	new_junction_read_count=4	polymorphism_frequency=4.759e-02	pos_hash_score=4	prediction=polymorphism	reject=COVERAGE_EVENNESS_SKEW,FREQUENCY_CUTOFF	side_1_annotate_key=gene	side_1_continuation=0	side_1_coverage=1.05	side_1_overlap=11	side_1_possible_overlap_registers=238	side_1_read_count=84	side_1_redundant=0	side_2_annotate_key=gene	side_2_continuation=0	side_2_coverage=1.05	side_2_overlap=0	side_2_possible_overlap_registers=227	side_2_read_count=80	side_2_redundant=0	total_non_overlap_reads=4
JC	250	.	CP009273	2268359	-1	CP009273	2269235	1	0	alignment_overlap=9	coverage_minus=1	coverage_plus=2	flanking_left=251	flanking_right=251	frequency=4.319e-02	junction_possible_overlap_registers=229	key=CP009273__2268359__-1__CP009273__2269226__1__9____251__251__0__0	max_left=103	max_left_minus=103	max_left_plus=96	max_min_left=96	max_min_left_minus=0	max_min_left_plus=96	max_min_right=41	max_min_right_minus=41	max_min_right_plus=0	max_pos_hash_score=458	max_right=146	max_right_minus=41	max_right_plus=146	neg_log10_pos_hash_p_value=7.2	new_junction_coverage=0.04	new_junction_read_count=3	polymorphism_frequency=4.319e-02	pos_hash_score=3	prediction=polymorphism	reject=COVERAGE_EVENNESS_SKEW,FREQUENCY_CUTOFF	side_1_annotate_key=gene	side_1_continuation=0	side_1_coverage=0.69	side_1_overlap=9	side_1_possible_overlap_registers=238	side_1_read_count=55	side_1_redundant=0	side_2_annotate_key=gene	side_2_continuation=0	side_2_coverage=1.04	side_2_overlap=0	side_2_possible_overlap_registers=229	side_2_read_count=80	side_2_redundant=0	total_non_overlap_reads=3
JC	251	.	CP009273	2366946	-1	CP009273	2367749	1	0	alignment_overlap=10	coverage_minus=2	coverage_plus=2	flanking_left=251	flanking_right=251	frequency=5.426e-02	junction_possible_overlap_registers=228	key=CP009273__2366946__-1__CP009273__2367739__1__10____251__251__0__0	max_left=107	max_left_minus=107	max_left_plus=83	max_min_left=83	max_min_left_minus=83	max_min_left_plus=83	max_min_right=1	max_min_right_minus=1	max_min_right_plus=0	max_pos_hash_score=456	max_right=148	max_right_minus=148	max_right_plus=147	neg_log10_pos_hash_p_value=6.6	new_junction_coverage=0.05	new_junction_read_count=4	polymorphism_frequency=5.426e-02	pos_hash_score=4	prediction=polymorphism	reject=COVERAGE_EVENNESS_SKEW,FREQUENCY_CUTOFF	side_1_annotate_key=gene	side_1_continuation=0	side_1_coverage=1.06	side_1_overlap=10	side_1_possible_overlap_registers=238	side_1_read_count=85	side_1_redundant=0	side_2_annotate_key=gene	side_2_continuation=0	side_2_coverage=0.76	side_2_overlap=0	side_2_possible_overlap_registers=228	side_2_read_count=58	side_2_redundant=0	total_non_overlap_reads=4
JC	252	.	CP009273	2384381	-1	CP009273	2385117	1	0	alignment_overlap=10	coverage_minus=1	coverage_plus=2	flanking_left=251	flanking_right=251	frequency=3.786e-02	junction_possible_overlap_registers=228	key=CP009273__2384381__-1__CP009273__2385107__1__10____251__251__0__0	max_left=80	max_left_minus=80	max_left_plus=76	max_min_left=80	max_min_left_minus=80	max_min_left_plus=76	max_min_right=0	max_min_right_minus=0	max_min_right_plus=0	max_pos_hash_score=456	max_right=163	max_right_minus=161	max_right_plus=163	neg_log10_pos_hash_p_value=7.1	new_junction_coverage=0.04	new_junction_read_count=3	polymorphism_frequency=3.786e-02	pos_hash_score=3	prediction=polymorphism	reject=COVERAGE_EVENNESS_SKEW,FREQUENCY_CUTOFF	side_1_annotate_key=gene	side_1_continuation=0	side_1_coverage=1.05	side_1_overlap=10	side_1_possible_overlap_registers=238	side_1_read_count=84	side_1_redundant=0	side_2_annotate_key=gene	side_2_continuation=0	side_2_coverage=0.94	side_2_overlap=0	side_2_possible_overlap_registers=228	side_2_read_count=72	side_2_redundant=0	total_non_overlap_reads=3
JC	253	.	CP009273	2415122	-1	CP009273	2416004	1	0	alignment_overlap=8	coverage_minus=4	coverage_plus=1	flanking_left=251	flanking_right=251	frequency=4.779e-02	junction_possible_overlap_registers=230	key=CP009273__2415122__-1__CP009273__2415996__1__8____251__251__0__0	max_left=218	max_left_minus=218	max_left_plus=124	max_min_left=0	max_min_left_minus=0	max_min_left_plus=0	max_min_right=84	max_min_right_minus=84	max_min_right_plus=84	max_pos_hash_score=460	max_right=84	max_right_minus=84	max_right_plus=84	neg_log10_pos_hash_p_value=6.2	new_junction_coverage=0.06	new_junction_read_count=5	polymorphism_frequency=4.779e-02	pos_hash_score=5	prediction=polymorphism	reject=COVERAGE_EVENNESS_SKEW,FREQUENCY_CUTOFF	side_1_annotate_key=gene	side_1_continuation=0	side_1_coverage=1.39	side_1_overlap=8	side_1_possible_overlap_registers=238	side_1_read_count=111	side_1_redundant=0	side_2_annotate_key=gene	side_2_continuation=0	side_2_coverage=1.19	side_2_overlap=0	side_2_possible_overlap_registers=230	side_2_read_count=92	side_2_redundant=0	total_non_overlap_reads=5
JC	254	.	CP009273	2514488	-1	CP009273	2514611	1	0	alignment_overlap=79	coverage_minus=3	coverage_plus=2	flanking_left=251	flanking_right=251	frequency=1.012e-01	junction_possible_overlap_registers=159	key=CP009273__2514488__-1__CP009273__2514532__1__79____251__251__0__0	max_left=156	max_left_minus=156	max_left_plus=94	max_min_left=43	max_min_left_minus=43	max_min_left_plus=36	max_min_right=81	max_min_right_minus=81	max_min_right_plus=78	max_pos_hash_score=318	max_right=102	max_right_minus=102	max_right_plus=86	neg_log10_pos_hash_p_value=4.6	new_junction_coverage=0.09	new_junction_read_count=5	polymorphism_frequency=1.012e-01	pos_hash_score=5	prediction=polymorphism	reject=COVERAGE_EVENNESS_SKEW,FREQUENCY_CUTOFF	side_1_annotate_key=gene	side_1_continuation=0	side_1_coverage=0.91	side_1_overlap=79	side_1_possible_overlap_registers=238	side_1_read_count=73	side_1_redundant=0	side_2_annotate_key=gene	side_2_continuation=0	side_2_coverage=0.75	side_2_overlap=0	side_2_possible_overlap_registers=159	side_2_read_count=40	side_2_redundant=0	total_non_overlap_reads=5
JC	255	.	CP009273	2534607	-1	CP009273	2535950	1	0	alignment_overlap=11	coverage_minus=2	coverage_plus=1	flanking_left=251	flanking_right=251	frequency=4.640e-02	junction_possible_overlap_registers=227	key=CP009273__2534607__-1__CP009273__2535939__1__11____251__251__0__0	max_left=147	max_left_minus=147	max_left_plus=81	max_min_left=81	max_min_left_minus=0	max_min_left_plus=81	max_min_right=70	max_min_right_minus=70	max_min_right_plus=0	max_pos_hash_score=454	max_right=93	max_right_minus=70	max_right_plus=93	neg_log10_pos_hash_p_value=7.1	new_junction_coverage=0.04	new_junction_read_count=3	polymorphism_frequency=4.640e-02	pos_hash_score=3	prediction=polymorphism	reject=COVERAGE_EVENNESS_SKEW,FREQUENCY_CUTOFF	side_1_annotate_key=gene	side_1_continuation=0	side_1_coverage=0.73	side_1_overlap=11	side_1_possible_overlap_registers=238	side_1_read_count=58	side_1_redundant=0	side_2_annotate_key=gene	side_2_continuation=0	side_2_coverage=0.89	side_2_overlap=0	side_2_possible_overlap_registers=227	side_2_read_count=68	side_2_redundant=0	total_non_overlap_reads=3
JC	256	.	CP009273	2570750	-1	CP009273	2571492	1	0	alignment_overlap=11	coverage_minus=3	coverage_plus=4	flanking_left=251	flanking_right=251	frequency=9.539e-02	junction_possible_overlap_registers=227	key=CP009273__2570750__-1__CP009273__2571481__1__11____251__251__0__0	max_left=140	max_left_minus=140	max_left_plus=95	max_min_left=95	max_min_left_minus=0	max_min_left_plus=95	max_min_right=100	max_min_right_minus=100	max_min_right_plus=0	max_pos_hash_score=454	max_right=145	max_right_minus=100	max_right_plus=145	neg_log10_pos_hash_p_value=5.7	new_junction_coverage=0.09	new_junction_read_count=7	polymorphism_frequency=9.539e-02	pos_hash_score=6	prediction=polymorphism	reject=COVERAGE_EVENNESS_SKEW,FREQUENCY_CUTOFF	side_1_annotate_key=gene	side_1_continuation=0	side_1_coverage=0.88	side_1_overlap=11	side_1_possible_overlap_registers=238	side_1_read_count=70	side_1_redundant=0	side_2_annotate_key=gene	side_2_continuation=0	side_2_coverage=0.87	side_2_overlap=0	side_2_possible_overlap_registers=227	side_2_read_count=66	side_2_redundant=0	total_non_overlap_reads=7
JC	257	.	CP009273	2576588	-1	CP009273	2577584	1	0	alignment_overlap=10	coverage_minus=3	coverage_plus=3	flanking_left=251	flanking_right=251	frequency=9.355e-02	junction_possible_overlap_registers=228	key=CP009273__2576588__-1__CP009273__2577574__1__10____251__251__0__0	max_left=152	max_left_minus=152	max_left_plus=152	max_min_left=101	max_min_left_minus=101	max_min_left_plus=66	max_min_right=112	max_min_right_minus=7	max_min_right_plus=112	max_pos_hash_score=456	max_right=140	max_right_minus=140	max_right_plus=112	neg_log10_pos_hash_p_value=5.7	new_junction_coverage=0.08	new_junction_read_count=6	polymorphism_frequency=9.355e-02	pos_hash_score=6	prediction=polymorphism	reject=COVERAGE_EVENNESS_SKEW,FREQUENCY_CUTOFF	side_1_annotate_key=gene	side_1_continuation=0	side_1_coverage=0.81	side_1_overlap=10	side_1_possible_overlap_registers=238	side_1_read_count=65	side_1_redundant=0	side_2_annotate_key=gene	side_2_continuation=0	side_2_coverage=0.71	side_2_overlap=0	side_2_possible_overlap_registers=228	side_2_read_count=54	side_2_redundant=0	total_non_overlap_reads=6
JC	258	.	CP009273	2577244	-1	CP009273	2579091	1	0	alignment_overlap=10	coverage_minus=1	coverage_plus=2	flanking_left=251	flanking_right=251	frequency=4.200e-02	junction_possible_overlap_registers=228	key=CP009273__2577244__-1__CP009273__2579081__1__10____251__251__0__0	max_left=154	max_left_minus=85	max_left_plus=154	max_min_left=85	max_min_left_minus=0	max_min_left_plus=85	max_min_right=87	max_min_right_minus=50	max_min_right_plus=87	max_pos_hash_score=456	max_right=112	max_right_minus=50	max_right_plus=112	neg_log10_pos_hash_p_value=7.1	new_junction_coverage=0.04	new_junction_read_count=3	polymorphism_frequency=4.200e-02	pos_hash_score=3	prediction=polymorphism	reject=COVERAGE_EVENNESS_SKEW,FREQUENCY_CUTOFF	side_1_annotate_key=gene	side_1_continuation=0	side_1_coverage=0.64	side_1_overlap=10	side_1_possible_overlap_registers=238	side_1_read_count=51	side_1_redundant=0	side_2_annotate_key=gene	side_2_continuation=0	side_2_coverage=1.15	side_2_overlap=0	side_2_possible_overlap_registers=228	side_2_read_count=88	side_2_redundant=0	total_non_overlap_reads=3
JC	259	.	CP009273	2582609	-1	CP009273	2583345	1	0	alignment_overlap=13	coverage_minus=2	coverage_plus=4	flanking_left=251	flanking_right=251	frequency=8.137e-02	junction_possible_overlap_registers=225	key=CP009273__2582609__-1__CP009273__2583332__1__13____251__251__0__0	max_left=156	max_left_minus=156	max_left_plus=40	max_min_left=40	max_min_left_minus=0	max_min_left_plus=40	max_min_right=49	max_min_right_minus=49	max_min_right_plus=0	max_pos_hash_score=450	max_right=118	max_right_minus=49	max_right_plus=118	neg_log10_pos_hash_p_value=5.6	new_junction_coverage=0.08	new_junction_read_count=6	polymorphism_frequency=8.137e-02	pos_hash_score=6	prediction=polymorphism	reject=COVERAGE_EVENNESS_SKEW,FREQUENCY_CUTOFF	side_1_annotate_key=gene	side_1_continuation=0	side_1_coverage=1.04	side_1_overlap=13	side_1_possible_overlap_registers=238	side_1_read_count=83	side_1_redundant=0	side_2_annotate_key=gene	side_2_continuation=0	side_2_coverage=0.76	side_2_overlap=0	side_2_possible_overlap_registers=225	side_2_read_count=57	side_2_redundant=0	total_non_overlap_reads=6
JC	260	.	CP009273	2629839	-1	CP009273	2630449	1	0	alignment_overlap=10	coverage_minus=4	coverage_plus=3	flanking_left=251	flanking_right=251	frequency=8.123e-02	junction_possible_overlap_registers=228	key=CP009273__2629839__-1__CP009273__2630439__1__10____251__251__0__0	max_left=102	max_left_minus=52	max_left_plus=102	max_min_left=102	max_min_left_minus=5	max_min_left_plus=102	max_min_right=45	max_min_right_minus=45	max_min_right_plus=0	max_pos_hash_score=456	max_right=148	max_right_minus=58	max_right_plus=148	neg_log10_pos_hash_p_value=5.3	new_junction_coverage=0.09	new_junction_read_count=7	polymorphism_frequency=8.123e-02	pos_hash_score=7	prediction=polymorphism	reject=COVERAGE_EVENNESS_SKEW,FREQUENCY_CUTOFF	side_1_annotate_key=gene	side_1_continuation=0	side_1_coverage=1.09	side_1_overlap=10	side_1_possible_overlap_registers=238	side_1_read_count=87	side_1_redundant=0	side_2_annotate_key=gene	side_2_continuation=0	side_2_coverage=0.98	side_2_overlap=0	side_2_possible_overlap_registers=228	side_2_read_count=75	side_2_redundant=0	total_non_overlap_reads=7
JC	261	.	CP009273	2641405	-1	CP009273	2642741	1	0	alignment_overlap=10	coverage_minus=2	coverage_plus=1	flanking_left=251	flanking_right=251	frequency=4.262e-02	junction_possible_overlap_registers=228	key=CP009273__2641405__-1__CP009273__2642731__1__10____251__251__0__0	max_left=107	max_left_minus=107	max_left_plus=87	max_min_left=107	max_min_left_minus=107	max_min_left_plus=87	max_min_right=0	max_min_right_minus=0	max_min_right_plus=0	max_pos_hash_score=456	max_right=203	max_right_minus=203	max_right_plus=154	neg_log10_pos_hash_p_value=7.1	new_junction_coverage=0.04	new_junction_read_count=3	polymorphism_frequency=4.262e-02	pos_hash_score=3	prediction=polymorphism	reject=COVERAGE_EVENNESS_SKEW,FREQUENCY_CUTOFF	side_1_annotate_key=gene	side_1_continuation=0	side_1_coverage=0.96	side_1_overlap=10	side_1_possible_overlap_registers=238	side_1_read_count=77	side_1_redundant=0	side_2_annotate_key=gene	side_2_continuation=0	side_2_coverage=0.80	side_2_overlap=0	side_2_possible_overlap_registers=228	side_2_read_count=61	side_2_redundant=0	total_non_overlap_reads=3
JC	262	.	CP009273	2663851	-1	CP009273	2664648	1	0	alignment_overlap=9	coverage_minus=1	coverage_plus=2	flanking_left=251	flanking_right=251	frequency=5.223e-02	junction_possible_overlap_registers=229	key=CP009273__2663851__-1__CP009273__2664639__1__9____251__251__0__0	max_left=162	max_left_minus=162	max_left_plus=78	max_min_left=78	max_min_left_minus=0	max_min_left_plus=78	max_min_right=80	max_min_right_minus=80	max_min_right_plus=0	max_pos_hash_score=458	max_right=233	max_right_minus=80	max_right_plus=233	neg_log10_pos_hash_p_value=7.2	new_junction_coverage=0.05	new_junction_read_count=4	polymorphism_frequency=5.223e-02	pos_hash_score=3	prediction=polymorphism	reject=COVERAGE_EVENNESS_SKEW,FREQUENCY_CUTOFF	side_1_annotate_key=gene	side_1_continuation=0	side_1_coverage=0.94	side_1_overlap=9	side_1_possible_overlap_registers=238	side_1_read_count=75	side_1_redundant=0	side_2_annotate_key=gene	side_2_continuation=0	side_2_coverage=0.95	side_2_overlap=0	side_2_possible_overlap_registers=229	side_2_read_count=73	side_2_redundant=0	total_non_overlap_reads=3
JC	263	.	CP009273	2687785	-1	CP009273	2688583	1	0	alignment_overlap=10	coverage_minus=2	coverage_plus=1	flanking_left=251	flanking_right=251	frequency=5.064e-02	junction_possible_overlap_registers=228	key=CP009273__2687785__-1__CP009273__2688573__1__10____251__251__0__0	max_left=101	max_left_minus=101	max_left_plus=75	max_min_left=101	max_min_left_minus=101	max_min_left_plus=75	max_min_right=9	max_min_right_minus=9	max_min_right_plus=0	max_pos_hash_score=456	max_right=141	max_right_minus=140	max_right_plus=141	neg_log10_pos_hash_p_value=7.1	new_junction_coverage=0.04	new_junction_read_count=3	polymorphism_frequency=5.064e-02	pos_hash_score=3	prediction=polymorphism	reject=COVERAGE_EVENNESS_SKEW,FREQUENCY_CUTOFF	side_1_annotate_key=gene	side_1_continuation=0	side_1_coverage=0.45	side_1_overlap=10	side_1_possible_overlap_registers=238	side_1_read_count=36	side_1_redundant=0	side_2_annotate_key=gene	side_2_continuation=0	side_2_coverage=1.02	side_2_overlap=0	side_2_possible_overlap_registers=228	side_2_read_count=78	side_2_redundant=0	total_non_overlap_reads=3
JC	264	.	CP009273	2691030	-1	CP009273	2692608	1	0	alignment_overlap=9	coverage_minus=2	coverage_plus=1	flanking_left=251	flanking_right=251	frequency=2.705e-02	junction_possible_overlap_registers=229	key=CP009273__2691030__-1__CP009273__2692599__1__9____251__251__0__0	max_left=181	max_left_minus=181	max_left_plus=50	max_min_left=50	max_min_left_minus=50	max_min_left_plus=50	max_min_right=61	max_min_right_minus=61	max_min_right_plus=0	max_pos_hash_score=458	max_right=76	max_right_minus=76	max_right_plus=76	neg_log10_pos_hash_p_value=7.2	new_junction_coverage=0.04	new_junction_read_count=3	polymorphism_frequency=2.705e-02	pos_hash_score=3	prediction=polymorphism	reject=COVERAGE_EVENNESS_SKEW,FREQUENCY_CUTOFF	side_1_annotate_key=gene	side_1_continuation=0	side_1_coverage=1.38	side_1_overlap=9	side_1_possible_overlap_registers=238	side_1_read_count=110	side_1_redundant=0	side_2_annotate_key=gene	side_2_continuation=0	side_2_coverage=1.43	side_2_overlap=0	side_2_possible_overlap_registers=229	side_2_read_count=110	side_2_redundant=0	total_non_overlap_reads=3
JC	265	.	CP009273	2719832	-1	CP009273	2720712	1	0	alignment_overlap=9	coverage_minus=5	coverage_plus=6	flanking_left=251	flanking_right=251	frequency=NA	junction_possible_overlap_registers=229	key=CP009273__2719832__-1__CP009273__2720703__1__9____251__251__1__1	max_left=168	max_left_minus=168	max_left_plus=117	max_min_left=18	max_min_left_minus=0	max_min_left_plus=18	max_min_right=63	max_min_right_minus=63	max_min_right_plus=36	max_pos_hash_score=458	max_right=237	max_right_minus=63	max_right_plus=237	neg_log10_pos_hash_p_value=4.4	new_junction_coverage=0.16	new_junction_read_count=12	polymorphism_frequency=NA	pos_hash_score=10	prediction=unknown	reject=COVERAGE_EVENNESS_SKEW	side_1_annotate_key=repeat	side_1_continuation=0	side_1_coverage=NA	side_1_overlap=9	side_1_read_count=NA	side_1_redundant=1	side_2_annotate_key=repeat	side_2_continuation=0	side_2_coverage=NA	side_2_overlap=0	side_2_possible_overlap_registers=NA	side_2_read_count=NA	side_2_redundant=1	total_non_overlap_reads=11
JC	266	.	CP009273	2721356	-1	CP009273	2721930	1	0	alignment_overlap=9	coverage_minus=3	coverage_plus=3	flanking_left=251	flanking_right=251	frequency=NA	junction_possible_overlap_registers=229	key=CP009273__2721356__-1__CP009273__2721921__1__9____251__251__1__1	max_left=190	max_left_minus=190	max_left_plus=134	max_min_left=50	max_min_left_minus=50	max_min_left_plus=4	max_min_right=51	max_min_right_minus=51	max_min_right_plus=51	max_pos_hash_score=458	max_right=168	max_right_minus=113	max_right_plus=168	neg_log10_pos_hash_p_value=5.7	new_junction_coverage=0.08	new_junction_read_count=6	polymorphism_frequency=NA	pos_hash_score=6	prediction=unknown	reject=COVERAGE_EVENNESS_SKEW	side_1_annotate_key=repeat	side_1_continuation=0	side_1_coverage=NA	side_1_overlap=9	side_1_read_count=NA	side_1_redundant=1	side_2_annotate_key=repeat	side_2_continuation=0	side_2_coverage=NA	side_2_overlap=0	side_2_possible_overlap_registers=NA	side_2_read_count=NA	side_2_redundant=1	total_non_overlap_reads=6
JC	267	.	CP009273	2725685	-1	CP009273	2726631	1	0	alignment_overlap=10	coverage_minus=1	coverage_plus=2	flanking_left=251	flanking_right=251	frequency=3.686e-02	junction_possible_overlap_registers=228	key=CP009273__2725685__-1__CP009273__2726621__1__10____251__251__0__0	max_left=181	max_left_minus=115	max_left_plus=181	max_min_left=115	max_min_left_minus=115	max_min_left_plus=112	max_min_right=60	max_min_right_minus=0	max_min_right_plus=60	max_pos_hash_score=456	max_right=129	max_right_minus=126	max_right_plus=129	neg_log10_pos_hash_p_value=7.1	new_junction_coverage=0.04	new_junction_read_count=3	polymorphism_frequency=3.686e-02	pos_hash_score=3	prediction=polymorphism	reject=COVERAGE_EVENNESS_SKEW,FREQUENCY_CUTOFF	side_1_annotate_key=gene	side_1_continuation=0	side_1_coverage=0.96	side_1_overlap=10	side_1_possible_overlap_registers=238	side_1_read_count=77	side_1_redundant=0	side_2_annotate_key=gene	side_2_continuation=0	side_2_coverage=1.09	side_2_overlap=0	side_2_possible_overlap_registers=228	side_2_read_count=83	side_2_redundant=0	total_non_overlap_reads=3
JC	268	.	CP009273	2755932	-1	CP009273	2756755	1	0	alignment_overlap=9	coverage_minus=2	coverage_plus=4	flanking_left=251	flanking_right=251	frequency=6.683e-02	junction_possible_overlap_registers=229	key=CP009273__2755932__-1__CP009273__2756746__1__9____251__251__0__0	max_left=168	max_left_minus=105	max_left_plus=168	max_min_left=58	max_min_left_minus=0	max_min_left_plus=58	max_min_right=73	max_min_right_minus=56	max_min_right_plus=73	max_pos_hash_score=458	max_right=142	max_right_minus=56	max_right_plus=142	neg_log10_pos_hash_p_value=5.7	new_junction_coverage=0.09	new_junction_read_count=7	polymorphism_frequency=6.683e-02	pos_hash_score=6	prediction=polymorphism	reject=COVERAGE_EVENNESS_SKEW,FREQUENCY_CUTOFF	side_1_annotate_key=gene	side_1_continuation=0	side_1_coverage=1.17	side_1_overlap=9	side_1_possible_overlap_registers=238	side_1_read_count=93	side_1_redundant=0	side_2_annotate_key=gene	side_2_continuation=0	side_2_coverage=1.38	side_2_overlap=0	side_2_possible_overlap_registers=229	side_2_read_count=106	side_2_redundant=0	total_non_overlap_reads=6
JC	269	.	CP009273	2774082	-1	CP009273	2775346	1	0	alignment_overlap=14	coverage_minus=6	coverage_plus=6	flanking_left=251	flanking_right=251	frequency=9.392e-02	junction_possible_overlap_registers=224	key=CP009273__2774082__-1__CP009273__2775332__1__14____251__251__0__0	max_left=205	max_left_minus=205	max_left_plus=135	max_min_left=63	max_min_left_minus=63	max_min_left_plus=62	max_min_right=94	max_min_right_minus=94	max_min_right_plus=92	max_pos_hash_score=448	max_right=148	max_right_minus=148	max_right_plus=148	neg_log10_pos_hash_p_value=4.0	new_junction_coverage=0.17	new_junction_read_count=13	polymorphism_frequency=9.392e-02	pos_hash_score=11	prediction=polymorphism	reject=COVERAGE_EVENNESS_SKEW,FREQUENCY_CUTOFF	side_1_annotate_key=gene	side_1_continuation=0	side_1_coverage=1.10	side_1_overlap=14	side_1_possible_overlap_registers=238	side_1_read_count=88	side_1_redundant=0	side_2_annotate_key=gene	side_2_continuation=0	side_2_coverage=2.24	side_2_overlap=0	side_2_possible_overlap_registers=224	side_2_read_count=168	side_2_redundant=0	total_non_overlap_reads=12
JC	270	.	CP009273	2801474	-1	CP009273	2802040	1	0	alignment_overlap=11	coverage_minus=3	coverage_plus=3	flanking_left=251	flanking_right=251	frequency=8.965e-02	junction_possible_overlap_registers=227	key=CP009273__2801474__-1__CP009273__2802029__1__11____251__251__0__0	max_left=102	max_left_minus=102	max_left_plus=102	max_min_left=57	max_min_left_minus=57	max_min_left_plus=57	max_min_right=51	max_min_right_minus=51	max_min_right_plus=51	max_pos_hash_score=454	max_right=134	max_right_minus=83	max_right_plus=134	neg_log10_pos_hash_p_value=5.7	new_junction_coverage=0.08	new_junction_read_count=6	polymorphism_frequency=8.965e-02	pos_hash_score=6	prediction=polymorphism	reject=COVERAGE_EVENNESS_SKEW,FREQUENCY_CUTOFF	side_1_annotate_key=gene	side_1_continuation=0	side_1_coverage=0.85	side_1_overlap=11	side_1_possible_overlap_registers=238	side_1_read_count=68	side_1_redundant=0	side_2_annotate_key=gene	side_2_continuation=0	side_2_coverage=0.75	side_2_overlap=0	side_2_possible_overlap_registers=227	side_2_read_count=57	side_2_redundant=0	total_non_overlap_reads=6
JC	271	.	CP009273	2811301	-1	CP009273	2811851	1	0	alignment_overlap=20	coverage_minus=6	coverage_plus=3	flanking_left=251	flanking_right=251	frequency=1.388e-01	junction_possible_overlap_registers=218	key=CP009273__2811301__-1__CP009273__2811831__1__20____251__251__0__0	max_left=142	max_left_minus=142	max_left_plus=142	max_min_left=41	max_min_left_minus=41	max_min_left_plus=14	max_min_right=88	max_min_right_minus=88	max_min_right_plus=87	max_pos_hash_score=436	max_right=219	max_right_minus=219	max_right_plus=219	neg_log10_pos_hash_p_value=4.8	new_junction_coverage=0.14	new_junction_read_count=10	polymorphism_frequency=1.388e-01	pos_hash_score=8	prediction=polymorphism	reject=COVERAGE_EVENNESS_SKEW,FREQUENCY_CUTOFF	side_1_annotate_key=gene	side_1_continuation=0	side_1_coverage=0.58	side_1_overlap=20	side_1_possible_overlap_registers=238	side_1_read_count=46	side_1_redundant=0	side_2_annotate_key=gene	side_2_continuation=0	side_2_coverage=1.12	side_2_overlap=0	side_2_possible_overlap_registers=218	side_2_read_count=82	side_2_redundant=0	total_non_overlap_reads=9
JC	272	.	CP009273	2811556	1	CP009273	2811830	-1	0	alignment_overlap=79	coverage_minus=1	coverage_plus=2	flanking_left=251	flanking_right=251	frequency=1.147e-01	junction_possible_overlap_registers=159	key=CP009273__2811556__1__CP009273__2811909__-1__79____251__251__0__0	max_left=102	max_left_minus=62	max_left_plus=102	max_min_left=0	max_min_left_minus=0	max_min_left_plus=0	max_min_right=69	max_min_right_minus=25	max_min_right_plus=69	max_pos_hash_score=318	max_right=69	max_right_minus=25	max_right_plus=69	neg_log10_pos_hash_p_value=5.6	new_junction_coverage=0.13	new_junction_read_count=7	polymorphism_frequency=1.147e-01	pos_hash_score=3	prediction=polymorphism	reject=COVERAGE_EVENNESS_SKEW,FREQUENCY_CUTOFF	side_1_annotate_key=gene	side_1_continuation=0	side_1_coverage=0.53	side_1_overlap=79	side_1_possible_overlap_registers=238	side_1_read_count=42	side_1_redundant=0	side_2_annotate_key=gene	side_2_continuation=0	side_2_coverage=1.50	side_2_overlap=0	side_2_possible_overlap_registers=159	side_2_read_count=80	side_2_redundant=0	total_non_overlap_reads=3
JC	273	.	CP009273	2855166	-1	CP009273	2856122	1	0	alignment_overlap=10	coverage_minus=1	coverage_plus=2	flanking_left=251	flanking_right=251	frequency=4.454e-02	junction_possible_overlap_registers=228	key=CP009273__2855166__-1__CP009273__2856112__1__10____251__251__0__0	max_left=99	max_left_minus=99	max_left_plus=71	max_min_left=71	max_min_left_minus=0	max_min_left_plus=71	max_min_right=58	max_min_right_minus=58	max_min_right_plus=0	max_pos_hash_score=456	max_right=170	max_right_minus=58	max_right_plus=170	neg_log10_pos_hash_p_value=7.1	new_junction_coverage=0.04	new_junction_read_count=3	polymorphism_frequency=4.454e-02	pos_hash_score=3	prediction=polymorphism	reject=COVERAGE_EVENNESS_SKEW,FREQUENCY_CUTOFF	side_1_annotate_key=gene	side_1_continuation=0	side_1_coverage=0.98	side_1_overlap=10	side_1_possible_overlap_registers=238	side_1_read_count=78	side_1_redundant=0	side_2_annotate_key=gene	side_2_continuation=0	side_2_coverage=0.71	side_2_overlap=0	side_2_possible_overlap_registers=228	side_2_read_count=54	side_2_redundant=0	total_non_overlap_reads=3
JC	274	.	CP009273	2863232	-1	CP009273	2864991	1	0	alignment_overlap=8	coverage_minus=2	coverage_plus=1	flanking_left=251	flanking_right=251	frequency=4.830e-02	junction_possible_overlap_registers=230	key=CP009273__2863232__-1__CP009273__2864983__1__8____251__251__0__0	max_left=63	max_left_minus=63	max_left_plus=62	max_min_left=63	max_min_left_minus=63	max_min_left_plus=62	max_min_right=18	max_min_right_minus=18	max_min_right_plus=0	max_pos_hash_score=460	max_right=91	max_right_minus=89	max_right_plus=91	neg_log10_pos_hash_p_value=7.2	new_junction_coverage=0.04	new_junction_read_count=3	polymorphism_frequency=4.830e-02	pos_hash_score=3	prediction=polymorphism	reject=COVERAGE_EVENNESS_SKEW,FREQUENCY_CUTOFF	side_1_annotate_key=gene	side_1_continuation=0	side_1_coverage=0.66	side_1_overlap=8	side_1_possible_overlap_registers=238	side_1_read_count=53	side_1_redundant=0	side_2_annotate_key=gene	side_2_continuation=0	side_2_coverage=0.87	side_2_overlap=0	side_2_possible_overlap_registers=230	side_2_read_count=67	side_2_redundant=0	total_non_overlap_reads=3
JC	275	.	CP009273	2871150	-1	CP009273	2871763	1	0	alignment_overlap=18	coverage_minus=3	coverage_plus=3	flanking_left=251	flanking_right=251	frequency=1.365e-01	junction_possible_overlap_registers=220	key=CP009273__2871150__-1__CP009273__2871745__1__18____251__251__0__0	max_left=189	max_left_minus=189	max_left_plus=101	max_min_left=101	max_min_left_minus=90	max_min_left_plus=101	max_min_right=86	max_min_right_minus=86	max_min_right_plus=0	max_pos_hash_score=440	max_right=197	max_right_minus=124	max_right_plus=197	neg_log10_pos_hash_p_value=5.6	new_junction_coverage=0.08	new_junction_read_count=6	polymorphism_frequency=1.365e-01	pos_hash_score=6	prediction=polymorphism	reject=COVERAGE_EVENNESS_SKEW,FREQUENCY_CUTOFF	side_1_annotate_key=gene	side_1_continuation=0	side_1_coverage=0.51	side_1_overlap=18	side_1_possible_overlap_registers=238	side_1_read_count=41	side_1_redundant=0	side_2_annotate_key=gene	side_2_continuation=0	side_2_coverage=0.51	side_2_overlap=0	side_2_possible_overlap_registers=220	side_2_read_count=38	side_2_redundant=0	total_non_overlap_reads=6
JC	276	.	CP009273	2928383	-1	CP009273	2929488	1	0	alignment_overlap=10	coverage_minus=3	coverage_plus=2	flanking_left=251	flanking_right=251	frequency=7.847e-02	junction_possible_overlap_registers=228	key=CP009273__2928383__-1__CP009273__2929478__1__10____251__251__0__0	max_left=184	max_left_minus=184	max_left_plus=94	max_min_left=106	max_min_left_minus=106	max_min_left_plus=94	max_min_right=53	max_min_right_minus=53	max_min_right_plus=0	max_pos_hash_score=456	max_right=208	max_right_minus=134	max_right_plus=208	neg_log10_pos_hash_p_value=6.1	new_junction_coverage=0.08	new_junction_read_count=6	polymorphism_frequency=7.847e-02	pos_hash_score=5	prediction=polymorphism	reject=COVERAGE_EVENNESS_SKEW,FREQUENCY_CUTOFF	side_1_annotate_key=gene	side_1_continuation=0	side_1_coverage=1.22	side_1_overlap=10	side_1_possible_overlap_registers=238	side_1_read_count=97	side_1_redundant=0	side_2_annotate_key=gene	side_2_continuation=0	side_2_coverage=0.63	side_2_overlap=0	side_2_possible_overlap_registers=228	side_2_read_count=48	side_2_redundant=0	total_non_overlap_reads=5
JC	277	.	CP009273	2949545	-1	CP009273	2950899	1	0	alignment_overlap=10	coverage_minus=2	coverage_plus=1	flanking_left=251	flanking_right=251	frequency=3.986e-02	junction_possible_overlap_registers=228	key=CP009273__2949545__-1__CP009273__2950889__1__10____251__251__0__0	max_left=119	max_left_minus=119	max_left_plus=119	max_min_left=0	max_min_left_minus=0	max_min_left_plus=0	max_min_right=87	max_min_right_minus=87	max_min_right_plus=38	max_pos_hash_score=456	max_right=87	max_right_minus=87	max_right_plus=38	neg_log10_pos_hash_p_value=7.1	new_junction_coverage=0.04	new_junction_read_count=3	polymorphism_frequency=3.986e-02	pos_hash_score=3	prediction=polymorphism	reject=COVERAGE_EVENNESS_SKEW,FREQUENCY_CUTOFF	side_1_annotate_key=gene	side_1_continuation=0	side_1_coverage=0.74	side_1_overlap=10	side_1_possible_overlap_registers=238	side_1_read_count=59	side_1_redundant=0	side_2_annotate_key=gene	side_2_continuation=0	side_2_coverage=1.15	side_2_overlap=0	side_2_possible_overlap_registers=228	side_2_read_count=88	side_2_redundant=0	total_non_overlap_reads=3
JC	278	.	CP009273	2989719	1	CP009273	2991050	-1	-1	alignment_overlap=-1	coverage_minus=3	coverage_plus=4	flanking_left=251	flanking_right=251	frequency=NA	junction_possible_overlap_registers=237	key=CP009273__2989719__1__CP009273__2991050__-1__-1__C__251__251__1__1	max_left=134	max_left_minus=50	max_left_plus=134	max_min_left=50	max_min_left_minus=50	max_min_left_plus=10	max_min_right=116	max_min_right_minus=0	max_min_right_plus=116	max_pos_hash_score=474	max_right=244	max_right_minus=244	max_right_plus=142	neg_log10_pos_hash_p_value=6.3	new_junction_coverage=0.09	new_junction_read_count=7	polymorphism_frequency=NA	pos_hash_score=5	prediction=unknown	reject=COVERAGE_EVENNESS_SKEW	side_1_annotate_key=repeat	side_1_continuation=0	side_1_coverage=NA	side_1_overlap=0	side_1_read_count=NA	side_1_redundant=1	side_2_annotate_key=repeat	side_2_continuation=0	side_2_coverage=NA	side_2_overlap=0	side_2_possible_overlap_registers=NA	side_2_read_count=NA	side_2_redundant=1	total_non_overlap_reads=7	unique_read_sequence=C
JC	279	.	CP009273	2993575	-1	CP009273	2994737	1	0	alignment_overlap=9	coverage_minus=1	coverage_plus=2	flanking_left=251	flanking_right=251	frequency=3.207e-02	junction_possible_overlap_registers=229	key=CP009273__2993575__-1__CP009273__2994728__1__9____251__251__0__0	max_left=78	max_left_minus=72	max_left_plus=78	max_min_left=78	max_min_left_minus=0	max_min_left_plus=78	max_min_right=44	max_min_right_minus=44	max_min_right_plus=0	max_pos_hash_score=458	max_right=164	max_right_minus=44	max_right_plus=164	neg_log10_pos_hash_p_value=7.2	new_junction_coverage=0.04	new_junction_read_count=3	polymorphism_frequency=3.207e-02	pos_hash_score=3	prediction=polymorphism	reject=COVERAGE_EVENNESS_SKEW,FREQUENCY_CUTOFF	side_1_annotate_key=gene	side_1_continuation=0	side_1_coverage=1.29	side_1_overlap=9	side_1_possible_overlap_registers=238	side_1_read_count=103	side_1_redundant=0	side_2_annotate_key=gene	side_2_continuation=0	side_2_coverage=1.07	side_2_overlap=0	side_2_possible_overlap_registers=229	side_2_read_count=82	side_2_redundant=0	total_non_overlap_reads=3
JC	280	.	CP009273	2997515	-1	CP009273	2998242	1	0	alignment_overlap=9	coverage_minus=1	coverage_plus=2	flanking_left=251	flanking_right=251	frequency=3.353e-02	junction_possible_overlap_registers=229	key=CP009273__2997515__-1__CP009273__2998233__1__9____251__251__0__0	max_left=110	max_left_minus=101	max_left_plus=110	max_min_left=1	max_min_left_minus=0	max_min_left_plus=1	max_min_right=50	max_min_right_minus=50	max_min_right_plus=32	max_pos_hash_score=458	max_right=50	max_right_minus=50	max_right_plus=50	neg_log10_pos_hash_p_value=7.2	new_junction_coverage=0.04	new_junction_read_count=3	polymorphism_frequency=3.353e-02	pos_hash_score=3	prediction=polymorphism	reject=COVERAGE_EVENNESS_SKEW,FREQUENCY_CUTOFF	side_1_annotate_key=gene	side_1_continuation=0	side_1_coverage=1.01	side_1_overlap=9	side_1_possible_overlap_registers=238	side_1_read_count=81	side_1_redundant=0	side_2_annotate_key=gene	side_2_continuation=0	side_2_coverage=1.24	side_2_overlap=0	side_2_possible_overlap_registers=229	side_2_read_count=95	side_2_redundant=0	total_non_overlap_reads=3
JC	281	.	CP009273	3027995	-1	CP009273	3028617	1	0	alignment_overlap=10	coverage_minus=1	coverage_plus=2	flanking_left=251	flanking_right=251	frequency=4.341e-02	junction_possible_overlap_registers=228	key=CP009273__3027995__-1__CP009273__3028607__1__10____251__251__0__0	max_left=144	max_left_minus=65	max_left_plus=144	max_min_left=65	max_min_left_minus=65	max_min_left_plus=62	max_min_right=4	max_min_right_minus=0	max_min_right_plus=4	max_pos_hash_score=456	max_right=155	max_right_minus=155	max_right_plus=155	neg_log10_pos_hash_p_value=7.1	new_junction_coverage=0.04	new_junction_read_count=3	polymorphism_frequency=4.341e-02	pos_hash_score=3	prediction=polymorphism	reject=COVERAGE_EVENNESS_SKEW,FREQUENCY_CUTOFF	side_1_annotate_key=gene	side_1_continuation=0	side_1_coverage=0.83	side_1_overlap=10	side_1_possible_overlap_registers=238	side_1_read_count=66	side_1_redundant=0	side_2_annotate_key=gene	side_2_continuation=0	side_2_coverage=0.90	side_2_overlap=0	side_2_possible_overlap_registers=228	side_2_read_count=69	side_2_redundant=0	total_non_overlap_reads=3
JC	282	.	CP009273	3094397	-1	CP009273	3095700	1	0	alignment_overlap=7	coverage_minus=2	coverage_plus=2	flanking_left=251	flanking_right=251	frequency=7.106e-02	junction_possible_overlap_registers=231	key=CP009273__3094397__-1__CP009273__3095693__1__7____251__251__0__0	max_left=243	max_left_minus=243	max_left_plus=156	max_min_left=64	max_min_left_minus=0	max_min_left_plus=64	max_min_right=101	max_min_right_minus=101	max_min_right_plus=88	max_pos_hash_score=462	max_right=113	max_right_minus=101	max_right_plus=113	neg_log10_pos_hash_p_value=6.7	new_junction_coverage=0.06	new_junction_read_count=5	polymorphism_frequency=7.106e-02	pos_hash_score=4	prediction=polymorphism	reject=COVERAGE_EVENNESS_SKEW,FREQUENCY_CUTOFF	side_1_annotate_key=gene	side_1_continuation=0	side_1_coverage=0.96	side_1_overlap=7	side_1_possible_overlap_registers=238	side_1_read_count=77	side_1_redundant=0	side_2_annotate_key=gene	side_2_continuation=0	side_2_coverage=0.72	side_2_overlap=0	side_2_possible_overlap_registers=231	side_2_read_count=56	side_2_redundant=0	total_non_overlap_reads=4
JC	283	.	CP009273	3114212	-1	CP009273	3115345	1	0	alignment_overlap=9	coverage_minus=1	coverage_plus=2	flanking_left=251	flanking_right=251	frequency=3.097e-02	junction_possible_overlap_registers=229	key=CP009273__3114212__-1__CP009273__3115336__1__9____251__251__0__0	max_left=114	max_left_minus=114	max_left_plus=114	max_min_left=73	max_min_left_minus=0	max_min_left_plus=73	max_min_right=86	max_min_right_minus=38	max_min_right_plus=86	max_pos_hash_score=458	max_right=167	max_right_minus=38	max_right_plus=167	neg_log10_pos_hash_p_value=7.2	new_junction_coverage=0.04	new_junction_read_count=3	polymorphism_frequency=3.097e-02	pos_hash_score=3	prediction=polymorphism	reject=COVERAGE_EVENNESS_SKEW,FREQUENCY_CUTOFF	side_1_annotate_key=gene	side_1_continuation=0	side_1_coverage=1.08	side_1_overlap=9	side_1_possible_overlap_registers=238	side_1_read_count=86	side_1_redundant=0	side_2_annotate_key=gene	side_2_continuation=0	side_2_coverage=1.37	side_2_overlap=0	side_2_possible_overlap_registers=229	side_2_read_count=105	side_2_redundant=0	total_non_overlap_reads=3
JC	284	.	CP009273	3119551	-1	CP009273	3120690	1	0	alignment_overlap=9	coverage_minus=1	coverage_plus=2	flanking_left=251	flanking_right=251	frequency=9.230e-02	junction_possible_overlap_registers=229	key=CP009273__3119551__-1__CP009273__3120681__1__9____251__251__0__0	max_left=120	max_left_minus=120	max_left_plus=62	max_min_left=120	max_min_left_minus=120	max_min_left_plus=62	max_min_right=0	max_min_right_minus=0	max_min_right_plus=0	max_pos_hash_score=458	max_right=231	max_right_minus=122	max_right_plus=231	neg_log10_pos_hash_p_value=7.2	new_junction_coverage=0.05	new_junction_read_count=4	polymorphism_frequency=9.230e-02	pos_hash_score=3	prediction=polymorphism	reject=COVERAGE_EVENNESS_SKEW,FREQUENCY_CUTOFF	side_1_annotate_key=gene	side_1_continuation=0	side_1_coverage=0.44	side_1_overlap=9	side_1_possible_overlap_registers=238	side_1_read_count=35	side_1_redundant=0	side_2_annotate_key=gene	side_2_continuation=0	side_2_coverage=0.59	side_2_overlap=0	side_2_possible_overlap_registers=229	side_2_read_count=45	side_2_redundant=0	total_non_overlap_reads=3
JC	285	.	CP009273	3153070	-1	CP009273	3153730	1	0	alignment_overlap=10	coverage_minus=8	coverage_plus=3	flanking_left=251	flanking_right=251	frequency=1.352e-01	junction_possible_overlap_registers=228	key=CP009273__3153070__-1__CP009273__3153720__1__10____251__251__0__0	max_left=145	max_left_minus=145	max_left_plus=68	max_min_left=46	max_min_left_minus=46	max_min_left_plus=27	max_min_right=45	max_min_right_minus=45	max_min_right_plus=18	max_pos_hash_score=456	max_right=157	max_right_minus=57	max_right_plus=157	neg_log10_pos_hash_p_value=4.7	new_junction_coverage=0.14	new_junction_read_count=11	polymorphism_frequency=1.352e-01	pos_hash_score=9	prediction=polymorphism	reject=COVERAGE_EVENNESS_SKEW,FREQUENCY_CUTOFF	side_1_annotate_key=gene	side_1_continuation=0	side_1_coverage=0.99	side_1_overlap=10	side_1_possible_overlap_registers=238	side_1_read_count=79	side_1_redundant=0	side_2_annotate_key=gene	side_2_continuation=0	side_2_coverage=0.85	side_2_overlap=0	side_2_possible_overlap_registers=228	side_2_read_count=65	side_2_redundant=0	total_non_overlap_reads=11
JC	286	.	CP009273	3155754	-1	CP009273	3156584	1	0	alignment_overlap=9	coverage_minus=3	coverage_plus=2	flanking_left=251	flanking_right=251	frequency=6.382e-02	junction_possible_overlap_registers=229	key=CP009273__3155754__-1__CP009273__3156575__1__9____251__251__0__0	max_left=92	max_left_minus=92	max_left_plus=92	max_min_left=92	max_min_left_minus=92	max_min_left_plus=92	max_min_right=43	max_min_right_minus=43	max_min_right_plus=0	max_pos_hash_score=458	max_right=205	max_right_minus=200	max_right_plus=205	neg_log10_pos_hash_p_value=6.1	new_junction_coverage=0.07	new_junction_read_count=5	polymorphism_frequency=6.382e-02	pos_hash_score=5	prediction=polymorphism	reject=COVERAGE_EVENNESS_SKEW,FREQUENCY_CUTOFF	side_1_annotate_key=gene	side_1_continuation=0	side_1_coverage=0.76	side_1_overlap=9	side_1_possible_overlap_registers=238	side_1_read_count=61	side_1_redundant=0	side_2_annotate_key=gene	side_2_continuation=0	side_2_coverage=1.15	side_2_overlap=0	side_2_possible_overlap_registers=229	side_2_read_count=88	side_2_redundant=0	total_non_overlap_reads=5
JC	287	.	CP009273	3163427	-1	CP009273	3164090	1	0	alignment_overlap=0	coverage_minus=2	coverage_plus=1	flanking_left=251	flanking_right=251	frequency=3.896e-02	junction_possible_overlap_registers=238	key=CP009273__3163427__-1__CP009273__3164090__1__0____251__251__0__0	max_left=40	max_left_minus=40	max_left_plus=40	max_min_left=40	max_min_left_minus=40	max_min_left_plus=40	max_min_right=0	max_min_right_minus=0	max_min_right_plus=0	max_pos_hash_score=476	max_right=224	max_right_minus=224	max_right_plus=79	neg_log10_pos_hash_p_value=7.3	new_junction_coverage=0.04	new_junction_read_count=3	polymorphism_frequency=3.896e-02	pos_hash_score=3	prediction=polymorphism	reject=COVERAGE_EVENNESS_SKEW,FREQUENCY_CUTOFF	side_1_annotate_key=gene	side_1_continuation=0	side_1_coverage=0.84	side_1_overlap=0	side_1_possible_overlap_registers=238	side_1_read_count=67	side_1_redundant=0	side_2_annotate_key=gene	side_2_continuation=0	side_2_coverage=1.01	side_2_overlap=0	side_2_possible_overlap_registers=238	side_2_read_count=81	side_2_redundant=0	total_non_overlap_reads=3
JC	288	.	CP009273	3175685	-1	CP009273	3176729	1	0	alignment_overlap=15	coverage_minus=3	coverage_plus=2	flanking_left=251	flanking_right=251	frequency=6.069e-02	junction_possible_overlap_registers=223	key=CP009273__3175685__-1__CP009273__3176714__1__15____251__251__0__0	max_left=211	max_left_minus=211	max_left_plus=25	max_min_left=25	max_min_left_minus=15	max_min_left_plus=25	max_min_right=56	max_min_right_minus=56	max_min_right_plus=0	max_pos_hash_score=446	max_right=56	max_right_minus=56	max_right_plus=56	neg_log10_pos_hash_p_value=6.0	new_junction_coverage=0.07	new_junction_read_count=5	polymorphism_frequency=6.069e-02	pos_hash_score=5	prediction=polymorphism	reject=COVERAGE_EVENNESS_SKEW,FREQUENCY_CUTOFF	side_1_annotate_key=gene	side_1_continuation=0	side_1_coverage=1.04	side_1_overlap=15	side_1_possible_overlap_registers=238	side_1_read_count=83	side_1_redundant=0	side_2_annotate_key=gene	side_2_continuation=0	side_2_coverage=1.03	side_2_overlap=0	side_2_possible_overlap_registers=223	side_2_read_count=77	side_2_redundant=0	total_non_overlap_reads=5
JC	289	.	CP009273	3201555	-1	CP009273	3202336	1	0	alignment_overlap=9	coverage_minus=2	coverage_plus=1	flanking_left=251	flanking_right=251	frequency=5.354e-02	junction_possible_overlap_registers=229	key=CP009273__3201555__-1__CP009273__3202327__1__9____251__251__0__0	max_left=165	max_left_minus=164	max_left_plus=165	max_min_left=0	max_min_left_minus=0	max_min_left_plus=0	max_min_right=70	max_min_right_minus=70	max_min_right_plus=70	max_pos_hash_score=458	max_right=70	max_right_minus=70	max_right_plus=70	neg_log10_pos_hash_p_value=7.2	new_junction_coverage=0.04	new_junction_read_count=3	polymorphism_frequency=5.354e-02	pos_hash_score=3	prediction=polymorphism	reject=COVERAGE_EVENNESS_SKEW,FREQUENCY_CUTOFF	side_1_annotate_key=gene	side_1_continuation=0	side_1_coverage=0.64	side_1_overlap=9	side_1_possible_overlap_registers=238	side_1_read_count=51	side_1_redundant=0	side_2_annotate_key=gene	side_2_continuation=0	side_2_coverage=0.74	side_2_overlap=0	side_2_possible_overlap_registers=229	side_2_read_count=57	side_2_redundant=0	total_non_overlap_reads=3
JC	290	.	CP009273	3204667	-1	CP009273	3205635	1	0	alignment_overlap=10	coverage_minus=2	coverage_plus=2	flanking_left=251	flanking_right=251	frequency=6.378e-02	junction_possible_overlap_registers=228	key=CP009273__3204667__-1__CP009273__3205625__1__10____251__251__0__0	max_left=175	max_left_minus=175	max_left_plus=41	max_min_left=8	max_min_left_minus=0	max_min_left_plus=8	max_min_right=66	max_min_right_minus=66	max_min_right_plus=27	max_pos_hash_score=456	max_right=191	max_right_minus=66	max_right_plus=191	neg_log10_pos_hash_p_value=6.6	new_junction_coverage=0.05	new_junction_read_count=4	polymorphism_frequency=6.378e-02	pos_hash_score=4	prediction=polymorphism	reject=COVERAGE_EVENNESS_SKEW,FREQUENCY_CUTOFF	side_1_annotate_key=gene	side_1_continuation=0	side_1_coverage=0.76	side_1_overlap=10	side_1_possible_overlap_registers=238	side_1_read_count=61	side_1_redundant=0	side_2_annotate_key=gene	side_2_continuation=0	side_2_coverage=0.77	side_2_overlap=0	side_2_possible_overlap_registers=228	side_2_read_count=59	side_2_redundant=0	total_non_overlap_reads=4
JC	291	.	CP009273	3206427	-1	CP009273	3207132	1	0	alignment_overlap=9	coverage_minus=2	coverage_plus=2	flanking_left=251	flanking_right=251	frequency=4.883e-02	junction_possible_overlap_registers=229	key=CP009273__3206427__-1__CP009273__3207123__1__9____251__251__0__0	max_left=62	max_left_minus=62	max_left_plus=49	max_min_left=49	max_min_left_minus=49	max_min_left_plus=49	max_min_right=17	max_min_right_minus=17	max_min_right_plus=0	max_pos_hash_score=458	max_right=222	max_right_minus=149	max_right_plus=222	neg_log10_pos_hash_p_value=6.6	new_junction_coverage=0.05	new_junction_read_count=4	polymorphism_frequency=4.883e-02	pos_hash_score=4	prediction=polymorphism	reject=COVERAGE_EVENNESS_SKEW,FREQUENCY_CUTOFF	side_1_annotate_key=gene	side_1_continuation=0	side_1_coverage=1.05	side_1_overlap=9	side_1_possible_overlap_registers=238	side_1_read_count=84	side_1_redundant=0	side_2_annotate_key=gene	side_2_continuation=0	side_2_coverage=0.98	side_2_overlap=0	side_2_possible_overlap_registers=229	side_2_read_count=75	side_2_redundant=0	total_non_overlap_reads=4
JC	292	.	CP009273	3217558	-1	CP009273	3218615	1	0	alignment_overlap=10	coverage_minus=1	coverage_plus=2	flanking_left=251	flanking_right=251	frequency=3.973e-02	junction_possible_overlap_registers=228	key=CP009273__3217558__-1__CP009273__3218605__1__10____251__251__0__0	max_left=122	max_left_minus=122	max_left_plus=87	max_min_left=87	max_min_left_minus=0	max_min_left_plus=87	max_min_right=92	max_min_right_minus=92	max_min_right_plus=0	max_pos_hash_score=456	max_right=154	max_right_minus=92	max_right_plus=154	neg_log10_pos_hash_p_value=7.1	new_junction_coverage=0.04	new_junction_read_count=3	polymorphism_frequency=3.973e-02	pos_hash_score=3	prediction=polymorphism	reject=COVERAGE_EVENNESS_SKEW,FREQUENCY_CUTOFF	side_1_annotate_key=gene	side_1_continuation=0	side_1_coverage=1.19	side_1_overlap=10	side_1_possible_overlap_registers=238	side_1_read_count=95	side_1_redundant=0	side_2_annotate_key=gene	side_2_continuation=0	side_2_coverage=0.71	side_2_overlap=0	side_2_possible_overlap_registers=228	side_2_read_count=54	side_2_redundant=0	total_non_overlap_reads=3
JC	293	.	CP009273	3217703	-1	CP009273	3218532	1	0	alignment_overlap=14	coverage_minus=2	coverage_plus=3	flanking_left=251	flanking_right=251	frequency=6.554e-02	junction_possible_overlap_registers=224	key=CP009273__3217703__-1__CP009273__3218518__1__14____251__251__0__0	max_left=115	max_left_minus=115	max_left_plus=115	max_min_left=51	max_min_left_minus=20	max_min_left_plus=51	max_min_right=70	max_min_right_minus=54	max_min_right_plus=70	max_pos_hash_score=448	max_right=145	max_right_minus=54	max_right_plus=145	neg_log10_pos_hash_p_value=6.1	new_junction_coverage=0.07	new_junction_read_count=5	polymorphism_frequency=6.554e-02	pos_hash_score=5	prediction=polymorphism	reject=COVERAGE_EVENNESS_SKEW,FREQUENCY_CUTOFF	side_1_annotate_key=gene	side_1_continuation=0	side_1_coverage=1.15	side_1_overlap=14	side_1_possible_overlap_registers=238	side_1_read_count=92	side_1_redundant=0	side_2_annotate_key=gene	side_2_continuation=0	side_2_coverage=0.75	side_2_overlap=0	side_2_possible_overlap_registers=224	side_2_read_count=56	side_2_redundant=0	total_non_overlap_reads=5
JC	294	.	CP009273	3227769	-1	CP009273	3228929	1	0	alignment_overlap=11	coverage_minus=1	coverage_plus=2	flanking_left=251	flanking_right=251	frequency=4.199e-02	junction_possible_overlap_registers=227	key=CP009273__3227769__-1__CP009273__3228918__1__11____251__251__0__0	max_left=72	max_left_minus=72	max_left_plus=72	max_min_left=72	max_min_left_minus=72	max_min_left_plus=72	max_min_right=0	max_min_right_minus=0	max_min_right_plus=0	max_pos_hash_score=454	max_right=147	max_right_minus=102	max_right_plus=147	neg_log10_pos_hash_p_value=7.1	new_junction_coverage=0.04	new_junction_read_count=3	polymorphism_frequency=4.199e-02	pos_hash_score=3	prediction=polymorphism	reject=COVERAGE_EVENNESS_SKEW,FREQUENCY_CUTOFF	side_1_annotate_key=gene	side_1_continuation=0	side_1_coverage=0.84	side_1_overlap=11	side_1_possible_overlap_registers=238	side_1_read_count=67	side_1_redundant=0	side_2_annotate_key=gene	side_2_continuation=0	side_2_coverage=0.96	side_2_overlap=0	side_2_possible_overlap_registers=227	side_2_read_count=73	side_2_redundant=0	total_non_overlap_reads=3
JC	295	.	CP009273	3266538	-1	CP009273	3267149	1	0	alignment_overlap=9	coverage_minus=2	coverage_plus=1	flanking_left=251	flanking_right=251	frequency=6.224e-02	junction_possible_overlap_registers=229	key=CP009273__3266538__-1__CP009273__3267140__1__9____251__251__0__0	max_left=95	max_left_minus=95	max_left_plus=16	max_min_left=95	max_min_left_minus=95	max_min_left_plus=16	max_min_right=34	max_min_right_minus=34	max_min_right_plus=0	max_pos_hash_score=458	max_right=104	max_right_minus=104	max_right_plus=104	neg_log10_pos_hash_p_value=7.2	new_junction_coverage=0.07	new_junction_read_count=5	polymorphism_frequency=6.224e-02	pos_hash_score=3	prediction=polymorphism	reject=COVERAGE_EVENNESS_SKEW,FREQUENCY_CUTOFF	side_1_annotate_key=gene	side_1_continuation=0	side_1_coverage=1.10	side_1_overlap=9	side_1_possible_overlap_registers=238	side_1_read_count=88	side_1_redundant=0	side_2_annotate_key=gene	side_2_continuation=0	side_2_coverage=0.86	side_2_overlap=0	side_2_possible_overlap_registers=229	side_2_read_count=66	side_2_redundant=0	total_non_overlap_reads=3
JC	296	.	CP009273	3289044	-1	CP009273	3290049	1	0	alignment_overlap=9	coverage_minus=2	coverage_plus=2	flanking_left=251	flanking_right=251	frequency=5.298e-02	junction_possible_overlap_registers=229	key=CP009273__3289044__-1__CP009273__3290040__1__9____251__251__0__0	max_left=129	max_left_minus=26	max_left_plus=129	max_min_left=22	max_min_left_minus=22	max_min_left_plus=6	max_min_right=113	max_min_right_minus=6	max_min_right_plus=113	max_pos_hash_score=458	max_right=113	max_right_minus=24	max_right_plus=113	neg_log10_pos_hash_p_value=6.6	new_junction_coverage=0.07	new_junction_read_count=5	polymorphism_frequency=5.298e-02	pos_hash_score=4	prediction=polymorphism	reject=COVERAGE_EVENNESS_SKEW,FREQUENCY_CUTOFF	side_1_annotate_key=gene	side_1_continuation=0	side_1_coverage=1.08	side_1_overlap=9	side_1_possible_overlap_registers=238	side_1_read_count=86	side_1_redundant=0	side_2_annotate_key=gene	side_2_continuation=0	side_2_coverage=1.25	side_2_overlap=0	side_2_possible_overlap_registers=229	side_2_read_count=96	side_2_redundant=0	total_non_overlap_reads=4
JC	297	.	CP009273	3322535	-1	CP009273	3323502	1	0	alignment_overlap=9	coverage_minus=2	coverage_plus=3	flanking_left=251	flanking_right=251	frequency=6.393e-02	junction_possible_overlap_registers=229	key=CP009273__3322535__-1__CP009273__3323493__1__9____251__251__0__0	max_left=156	max_left_minus=156	max_left_plus=90	max_min_left=90	max_min_left_minus=0	max_min_left_plus=90	max_min_right=86	max_min_right_minus=86	max_min_right_plus=0	max_pos_hash_score=458	max_right=183	max_right_minus=86	max_right_plus=183	neg_log10_pos_hash_p_value=6.1	new_junction_coverage=0.07	new_junction_read_count=5	polymorphism_frequency=6.393e-02	pos_hash_score=5	prediction=polymorphism	reject=COVERAGE_EVENNESS_SKEW,FREQUENCY_CUTOFF	side_1_annotate_key=gene	side_1_continuation=0	side_1_coverage=0.85	side_1_overlap=9	side_1_possible_overlap_registers=238	side_1_read_count=68	side_1_redundant=0	side_2_annotate_key=gene	side_2_continuation=0	side_2_coverage=1.05	side_2_overlap=0	side_2_possible_overlap_registers=229	side_2_read_count=81	side_2_redundant=0	total_non_overlap_reads=5
JC	298	.	CP009273	3365419	-1	CP009273	3366343	1	0	alignment_overlap=7	coverage_minus=3	coverage_plus=2	flanking_left=251	flanking_right=251	frequency=5.375e-02	junction_possible_overlap_registers=231	key=CP009273__3365419__-1__CP009273__3366336__1__7____251__251__0__0	max_left=168	max_left_minus=168	max_left_plus=98	max_min_left=98	max_min_left_minus=0	max_min_left_plus=98	max_min_right=111	max_min_right_minus=111	max_min_right_plus=0	max_pos_hash_score=462	max_right=146	max_right_minus=111	max_right_plus=146	neg_log10_pos_hash_p_value=6.7	new_junction_coverage=0.06	new_junction_read_count=5	polymorphism_frequency=5.375e-02	pos_hash_score=4	prediction=polymorphism	reject=COVERAGE_EVENNESS_SKEW,FREQUENCY_CUTOFF	side_1_annotate_key=gene	side_1_continuation=0	side_1_coverage=0.84	side_1_overlap=7	side_1_possible_overlap_registers=238	side_1_read_count=67	side_1_redundant=0	side_2_annotate_key=gene	side_2_continuation=0	side_2_coverage=1.43	side_2_overlap=0	side_2_possible_overlap_registers=231	side_2_read_count=111	side_2_redundant=0	total_non_overlap_reads=5
JC	299	.	CP009273	3400782	-1	CP009273	3402200	1	0	alignment_overlap=6	coverage_minus=1	coverage_plus=2	flanking_left=251	flanking_right=251	frequency=3.789e-02	junction_possible_overlap_registers=232	key=CP009273__3400782__-1__CP009273__3402194__1__6____251__251__0__0	max_left=81	max_left_minus=81	max_left_plus=81	max_min_left=81	max_min_left_minus=0	max_min_left_plus=81	max_min_right=57	max_min_right_minus=57	max_min_right_plus=0	max_pos_hash_score=464	max_right=240	max_right_minus=57	max_right_plus=240	neg_log10_pos_hash_p_value=7.2	new_junction_coverage=0.04	new_junction_read_count=3	polymorphism_frequency=3.789e-02	pos_hash_score=3	prediction=polymorphism	reject=COVERAGE_EVENNESS_SKEW,FREQUENCY_CUTOFF	side_1_annotate_key=gene	side_1_continuation=0	side_1_coverage=0.81	side_1_overlap=6	side_1_possible_overlap_registers=238	side_1_read_count=65	side_1_redundant=0	side_2_annotate_key=gene	side_2_continuation=0	side_2_coverage=1.14	side_2_overlap=0	side_2_possible_overlap_registers=232	side_2_read_count=89	side_2_redundant=0	total_non_overlap_reads=3
JC	300	.	CP009273	3417431	-1	CP009273	3418311	1	0	alignment_overlap=9	coverage_minus=5	coverage_plus=4	flanking_left=251	flanking_right=251	frequency=NA	junction_possible_overlap_registers=229	key=CP009273__3417431__-1__CP009273__3418302__1__9____251__251__1__1	max_left=168	max_left_minus=168	max_left_plus=117	max_min_left=18	max_min_left_minus=0	max_min_left_plus=18	max_min_right=63	max_min_right_minus=63	max_min_right_plus=36	max_pos_hash_score=458	max_right=63	max_right_minus=63	max_right_plus=36	neg_log10_pos_hash_p_value=5.0	new_junction_coverage=0.13	new_junction_read_count=10	polymorphism_frequency=NA	pos_hash_score=8	prediction=unknown	reject=COVERAGE_EVENNESS_SKEW	side_1_annotate_key=repeat	side_1_continuation=0	side_1_coverage=NA	side_1_overlap=9	side_1_read_count=NA	side_1_redundant=1	side_2_annotate_key=repeat	side_2_continuation=0	side_2_coverage=NA	side_2_overlap=0	side_2_possible_overlap_registers=NA	side_2_read_count=NA	side_2_redundant=1	total_non_overlap_reads=9
JC	301	.	CP009273	3445163	-1	CP009273	3445738	1	0	alignment_overlap=11	coverage_minus=2	coverage_plus=2	flanking_left=251	flanking_right=251	frequency=5.825e-02	junction_possible_overlap_registers=227	key=CP009273__3445163__-1__CP009273__3445727__1__11____251__251__0__0	max_left=221	max_left_minus=221	max_left_plus=45	max_min_left=34	max_min_left_minus=0	max_min_left_plus=34	max_min_right=86	max_min_right_minus=86	max_min_right_plus=23	max_pos_hash_score=454	max_right=206	max_right_minus=86	max_right_plus=206	neg_log10_pos_hash_p_value=6.6	new_junction_coverage=0.05	new_junction_read_count=4	polymorphism_frequency=5.825e-02	pos_hash_score=4	prediction=polymorphism	reject=COVERAGE_EVENNESS_SKEW,FREQUENCY_CUTOFF	side_1_annotate_key=gene	side_1_continuation=0	side_1_coverage=0.99	side_1_overlap=11	side_1_possible_overlap_registers=238	side_1_read_count=79	side_1_redundant=0	side_2_annotate_key=gene	side_2_continuation=0	side_2_coverage=0.71	side_2_overlap=0	side_2_possible_overlap_registers=227	side_2_read_count=54	side_2_redundant=0	total_non_overlap_reads=4
JC	302	.	CP009273	3458738	-1	CP009273	3460226	1	0	alignment_overlap=11	coverage_minus=2	coverage_plus=2	flanking_left=251	flanking_right=251	frequency=4.732e-02	junction_possible_overlap_registers=227	key=CP009273__3458738__-1__CP009273__3460215__1__11____251__251__0__0	max_left=135	max_left_minus=47	max_left_plus=135	max_min_left=47	max_min_left_minus=47	max_min_left_plus=47	max_min_right=104	max_min_right_minus=27	max_min_right_plus=104	max_pos_hash_score=454	max_right=141	max_right_minus=141	max_right_plus=141	neg_log10_pos_hash_p_value=6.6	new_junction_coverage=0.05	new_junction_read_count=4	polymorphism_frequency=4.732e-02	pos_hash_score=4	prediction=polymorphism	reject=COVERAGE_EVENNESS_SKEW,FREQUENCY_CUTOFF	side_1_annotate_key=gene	side_1_continuation=0	side_1_coverage=1.34	side_1_overlap=11	side_1_possible_overlap_registers=238	side_1_read_count=107	side_1_redundant=0	side_2_annotate_key=gene	side_2_continuation=0	side_2_coverage=0.77	side_2_overlap=0	side_2_possible_overlap_registers=227	side_2_read_count=59	side_2_redundant=0	total_non_overlap_reads=4
JC	303	.	CP009273	3463632	-1	CP009273	3464200	1	0	alignment_overlap=9	coverage_minus=1	coverage_plus=4	flanking_left=251	flanking_right=251	frequency=8.456e-02	junction_possible_overlap_registers=229	key=CP009273__3463632__-1__CP009273__3464191__1__9____251__251__0__0	max_left=109	max_left_minus=109	max_left_plus=109	max_min_left=62	max_min_left_minus=0	max_min_left_plus=62	max_min_right=52	max_min_right_minus=50	max_min_right_plus=52	max_pos_hash_score=458	max_right=183	max_right_minus=50	max_right_plus=183	neg_log10_pos_hash_p_value=6.1	new_junction_coverage=0.07	new_junction_read_count=5	polymorphism_frequency=8.456e-02	pos_hash_score=5	prediction=polymorphism	reject=COVERAGE_EVENNESS_SKEW,FREQUENCY_CUTOFF	side_1_annotate_key=gene	side_1_continuation=0	side_1_coverage=0.58	side_1_overlap=9	side_1_possible_overlap_registers=238	side_1_read_count=46	side_1_redundant=0	side_2_annotate_key=gene	side_2_continuation=0	side_2_coverage=0.83	side_2_overlap=0	side_2_possible_overlap_registers=229	side_2_read_count=64	side_2_redundant=0	total_non_overlap_reads=5
JC	304	.	CP009273	3463632	-1	CP009273	4166360	-1	0	alignment_overlap=9	coverage_minus=1	coverage_plus=4	flanking_left=251	flanking_right=251	frequency=9.779e-02	junction_possible_overlap_registers=229	key=CP009273__3463632__-1__CP009273__4166369__-1__9____251__251__0__0	max_left=109	max_left_minus=109	max_left_plus=109	max_min_left=62	max_min_left_minus=0	max_min_left_plus=62	max_min_right=52	max_min_right_minus=50	max_min_right_plus=52	max_pos_hash_score=458	max_right=183	max_right_minus=50	max_right_plus=183	neg_log10_pos_hash_p_value=6.1	new_junction_coverage=0.07	new_junction_read_count=5	polymorphism_frequency=9.779e-02	pos_hash_score=5	prediction=polymorphism	reject=COVERAGE_EVENNESS_SKEW,FREQUENCY_CUTOFF	side_1_annotate_key=gene	side_1_continuation=0	side_1_coverage=0.58	side_1_overlap=9	side_1_possible_overlap_registers=238	side_1_read_count=46	side_1_redundant=0	side_2_annotate_key=gene	side_2_continuation=0	side_2_coverage=0.62	side_2_overlap=0	side_2_possible_overlap_registers=229	side_2_read_count=48	side_2_redundant=0	total_non_overlap_reads=5
JC	305	.	CP009273	3464191	1	CP009273	4166937	1	0	alignment_overlap=9	coverage_minus=3	coverage_plus=0	flanking_left=251	flanking_right=251	frequency=5.439e-02	junction_possible_overlap_registers=229	key=CP009273__3464191__1__CP009273__4166928__1__9____251__251__0__0	max_left=183	max_left_minus=183	max_left_plus=0	max_min_left=0	max_min_left_minus=0	max_min_left_plus=0	max_min_right=62	max_min_right_minus=62	max_min_right_plus=0	max_pos_hash_score=458	max_right=62	max_right_minus=62	max_right_plus=0	neg_log10_pos_hash_p_value=7.2	new_junction_coverage=0.04	new_junction_read_count=3	polymorphism_frequency=5.439e-02	pos_hash_score=3	prediction=polymorphism	reject=COVERAGE_EVENNESS_SKEW,FREQUENCY_CUTOFF	side_1_annotate_key=gene	side_1_continuation=0	side_1_coverage=0.89	side_1_overlap=9	side_1_possible_overlap_registers=238	side_1_read_count=71	side_1_redundant=0	side_2_annotate_key=gene	side_2_continuation=0	side_2_coverage=0.47	side_2_overlap=0	side_2_possible_overlap_registers=229	side_2_read_count=36	side_2_redundant=0	total_non_overlap_reads=3
JC	306	.	CP009273	3465766	-1	CP009273	3467033	1	0	alignment_overlap=11	coverage_minus=2	coverage_plus=1	flanking_left=251	flanking_right=251	frequency=4.713e-02	junction_possible_overlap_registers=227	key=CP009273__3465766__-1__CP009273__3467022__1__11____251__251__0__0	max_left=118	max_left_minus=118	max_left_plus=33	max_min_left=118	max_min_left_minus=118	max_min_left_plus=33	max_min_right=0	max_min_right_minus=0	max_min_right_plus=0	max_pos_hash_score=454	max_right=194	max_right_minus=122	max_right_plus=194	neg_log10_pos_hash_p_value=7.1	new_junction_coverage=0.05	new_junction_read_count=4	polymorphism_frequency=4.713e-02	pos_hash_score=3	prediction=polymorphism	reject=COVERAGE_EVENNESS_SKEW,FREQUENCY_CUTOFF	side_1_annotate_key=gene	side_1_continuation=0	side_1_coverage=1.15	side_1_overlap=11	side_1_possible_overlap_registers=238	side_1_read_count=92	side_1_redundant=0	side_2_annotate_key=gene	side_2_continuation=0	side_2_coverage=0.97	side_2_overlap=0	side_2_possible_overlap_registers=227	side_2_read_count=74	side_2_redundant=0	total_non_overlap_reads=3
JC	307	.	CP009273	3474810	-1	CP009273	3475822	1	0	alignment_overlap=9	coverage_minus=5	coverage_plus=2	flanking_left=251	flanking_right=251	frequency=1.256e-01	junction_possible_overlap_registers=229	key=CP009273__3474810__-1__CP009273__3475813__1__9____251__251__0__0	max_left=183	max_left_minus=180	max_left_plus=183	max_min_left=75	max_min_left_minus=75	max_min_left_plus=19	max_min_right=62	max_min_right_minus=62	max_min_right_plus=54	max_pos_hash_score=458	max_right=152	max_right_minus=152	max_right_plus=152	neg_log10_pos_hash_p_value=5.7	new_junction_coverage=0.10	new_junction_read_count=8	polymorphism_frequency=1.256e-01	pos_hash_score=6	prediction=polymorphism	reject=COVERAGE_EVENNESS_SKEW,FREQUENCY_CUTOFF	side_1_annotate_key=gene	side_1_continuation=0	side_1_coverage=0.85	side_1_overlap=9	side_1_possible_overlap_registers=238	side_1_read_count=68	side_1_redundant=0	side_2_annotate_key=gene	side_2_continuation=0	side_2_coverage=0.60	side_2_overlap=0	side_2_possible_overlap_registers=229	side_2_read_count=46	side_2_redundant=0	total_non_overlap_reads=7
JC	308	.	CP009273	3477974	-1	CP009273	3479250	1	0	alignment_overlap=10	coverage_minus=3	coverage_plus=3	flanking_left=251	flanking_right=251	frequency=7.063e-02	junction_possible_overlap_registers=228	key=CP009273__3477974__-1__CP009273__3479240__1__10____251__251__0__0	max_left=150	max_left_minus=149	max_left_plus=150	max_min_left=103	max_min_left_minus=0	max_min_left_plus=103	max_min_right=82	max_min_right_minus=64	max_min_right_plus=82	max_pos_hash_score=456	max_right=138	max_right_minus=64	max_right_plus=138	neg_log10_pos_hash_p_value=6.1	new_junction_coverage=0.08	new_junction_read_count=6	polymorphism_frequency=7.063e-02	pos_hash_score=5	prediction=polymorphism	reject=COVERAGE_EVENNESS_SKEW,FREQUENCY_CUTOFF	side_1_annotate_key=gene	side_1_continuation=0	side_1_coverage=0.93	side_1_overlap=10	side_1_possible_overlap_registers=238	side_1_read_count=74	side_1_redundant=0	side_2_annotate_key=gene	side_2_continuation=0	side_2_coverage=1.14	side_2_overlap=0	side_2_possible_overlap_registers=228	side_2_read_count=87	side_2_redundant=0	total_non_overlap_reads=6
JC	309	.	CP009273	3485444	-1	CP009273	3486657	1	0	alignment_overlap=7	coverage_minus=2	coverage_plus=1	flanking_left=251	flanking_right=251	frequency=4.101e-02	junction_possible_overlap_registers=231	key=CP009273__3485444__-1__CP009273__3486650__1__7____251__251__0__0	max_left=54	max_left_minus=54	max_left_plus=54	max_min_left=0	max_min_left_minus=0	max_min_left_plus=0	max_min_right=34	max_min_right_minus=34	max_min_right_plus=34	max_pos_hash_score=462	max_right=34	max_right_minus=34	max_right_plus=34	neg_log10_pos_hash_p_value=7.2	new_junction_coverage=0.04	new_junction_read_count=3	polymorphism_frequency=4.101e-02	pos_hash_score=3	prediction=polymorphism	reject=COVERAGE_EVENNESS_SKEW,FREQUENCY_CUTOFF	side_1_annotate_key=gene	side_1_continuation=0	side_1_coverage=0.73	side_1_overlap=7	side_1_possible_overlap_registers=238	side_1_read_count=58	side_1_redundant=0	side_2_annotate_key=gene	side_2_continuation=0	side_2_coverage=1.08	side_2_overlap=0	side_2_possible_overlap_registers=231	side_2_read_count=84	side_2_redundant=0	total_non_overlap_reads=3
JC	310	.	CP009273	3508119	-1	CP009273	3509047	1	0	alignment_overlap=8	coverage_minus=1	coverage_plus=2	flanking_left=251	flanking_right=251	frequency=4.547e-02	junction_possible_overlap_registers=230	key=CP009273__3508119__-1__CP009273__3509039__1__8____251__251__0__0	max_left=54	max_left_minus=54	max_left_plus=54	max_min_left=49	max_min_left_minus=0	max_min_left_plus=49	max_min_right=50	max_min_right_minus=50	max_min_right_plus=50	max_pos_hash_score=460	max_right=81	max_right_minus=50	max_right_plus=81	neg_log10_pos_hash_p_value=7.2	new_junction_coverage=0.05	new_junction_read_count=4	polymorphism_frequency=4.547e-02	pos_hash_score=3	prediction=polymorphism	reject=COVERAGE_EVENNESS_SKEW,FREQUENCY_CUTOFF	side_1_annotate_key=gene	side_1_continuation=0	side_1_coverage=1.14	side_1_overlap=8	side_1_possible_overlap_registers=238	side_1_read_count=91	side_1_redundant=0	side_2_annotate_key=gene	side_2_continuation=0	side_2_coverage=1.04	side_2_overlap=0	side_2_possible_overlap_registers=230	side_2_read_count=80	side_2_redundant=0	total_non_overlap_reads=3
JC	311	.	CP009273	3560000	-1	CP009273	3560937	1	0	alignment_overlap=11	coverage_minus=3	coverage_plus=1	flanking_left=251	flanking_right=251	frequency=4.410e-02	junction_possible_overlap_registers=227	key=CP009273__3560000__-1__CP009273__3560926__1__11____251__251__0__0	max_left=89	max_left_minus=89	max_left_plus=53	max_min_left=89	max_min_left_minus=89	max_min_left_plus=53	max_min_right=21	max_min_right_minus=21	max_min_right_plus=0	max_pos_hash_score=454	max_right=185	max_right_minus=167	max_right_plus=185	neg_log10_pos_hash_p_value=6.6	new_junction_coverage=0.05	new_junction_read_count=4	polymorphism_frequency=4.410e-02	pos_hash_score=4	prediction=polymorphism	reject=COVERAGE_EVENNESS_SKEW,FREQUENCY_CUTOFF	side_1_annotate_key=gene	side_1_continuation=0	side_1_coverage=1.24	side_1_overlap=11	side_1_possible_overlap_registers=238	side_1_read_count=99	side_1_redundant=0	side_2_annotate_key=gene	side_2_continuation=0	side_2_coverage=1.04	side_2_overlap=0	side_2_possible_overlap_registers=227	side_2_read_count=79	side_2_redundant=0	total_non_overlap_reads=4
JC	312	.	CP009273	3579940	-1	CP009273	3581087	1	0	alignment_overlap=10	coverage_minus=1	coverage_plus=2	flanking_left=251	flanking_right=251	frequency=5.372e-02	junction_possible_overlap_registers=228	key=CP009273__3579940__-1__CP009273__3581077__1__10____251__251__0__0	max_left=123	max_left_minus=123	max_left_plus=73	max_min_left=73	max_min_left_minus=0	max_min_left_plus=73	max_min_right=118	max_min_right_minus=118	max_min_right_plus=0	max_pos_hash_score=456	max_right=240	max_right_minus=118	max_right_plus=240	neg_log10_pos_hash_p_value=7.1	new_junction_coverage=0.04	new_junction_read_count=3	polymorphism_frequency=5.372e-02	pos_hash_score=3	prediction=polymorphism	reject=COVERAGE_EVENNESS_SKEW,FREQUENCY_CUTOFF	side_1_annotate_key=gene	side_1_continuation=0	side_1_coverage=0.69	side_1_overlap=10	side_1_possible_overlap_registers=238	side_1_read_count=55	side_1_redundant=0	side_2_annotate_key=gene	side_2_continuation=0	side_2_coverage=0.69	side_2_overlap=0	side_2_possible_overlap_registers=228	side_2_read_count=53	side_2_redundant=0	total_non_overlap_reads=3
JC	313	.	CP009273	3614796	-1	CP009273	3615872	1	0	alignment_overlap=10	coverage_minus=1	coverage_plus=3	flanking_left=251	flanking_right=251	frequency=5.481e-02	junction_possible_overlap_registers=228	key=CP009273__3614806__-1__CP009273__3615872__1__10____251__251__1__0	max_left=28	max_left_minus=28	max_left_plus=28	max_min_left=28	max_min_left_minus=28	max_min_left_plus=28	max_min_right=0	max_min_right_minus=0	max_min_right_plus=0	max_pos_hash_score=456	max_right=183	max_right_minus=54	max_right_plus=183	neg_log10_pos_hash_p_value=6.6	new_junction_coverage=0.05	new_junction_read_count=4	polymorphism_frequency=5.481e-02	pos_hash_score=4	prediction=polymorphism	reject=COVERAGE_EVENNESS_SKEW,FREQUENCY_CUTOFF	side_1_annotate_key=repeat	side_1_continuation=0	side_1_coverage=NA	side_1_overlap=0	side_1_read_count=NA	side_1_redundant=1	side_2_annotate_key=gene	side_2_continuation=0	side_2_coverage=0.90	side_2_overlap=10	side_2_possible_overlap_registers=238	side_2_read_count=72	side_2_redundant=0	total_non_overlap_reads=4
JC	314	.	CP009273	3668980	-1	CP009273	3669736	1	0	alignment_overlap=9	coverage_minus=1	coverage_plus=2	flanking_left=251	flanking_right=251	frequency=6.614e-02	junction_possible_overlap_registers=229	key=CP009273__3668980__-1__CP009273__3669727__1__9____251__251__0__0	max_left=81	max_left_minus=81	max_left_plus=63	max_min_left=63	max_min_left_minus=0	max_min_left_plus=63	max_min_right=67	max_min_right_minus=67	max_min_right_plus=0	max_pos_hash_score=458	max_right=165	max_right_minus=67	max_right_plus=165	neg_log10_pos_hash_p_value=7.2	new_junction_coverage=0.05	new_junction_read_count=4	polymorphism_frequency=6.614e-02	pos_hash_score=3	prediction=polymorphism	reject=COVERAGE_EVENNESS_SKEW,FREQUENCY_CUTOFF	side_1_annotate_key=gene	side_1_continuation=0	side_1_coverage=0.68	side_1_overlap=9	side_1_possible_overlap_registers=238	side_1_read_count=54	side_1_redundant=0	side_2_annotate_key=gene	side_2_continuation=0	side_2_coverage=0.79	side_2_overlap=0	side_2_possible_overlap_registers=229	side_2_read_count=61	side_2_redundant=0	total_non_overlap_reads=3
JC	315	.	CP009273	3696569	-1	CP009273	3697678	1	0	alignment_overlap=12	coverage_minus=1	coverage_plus=2	flanking_left=251	flanking_right=251	frequency=5.239e-02	junction_possible_overlap_registers=226	key=CP009273__3696569__-1__CP009273__3697666__1__12____251__251__0__0	max_left=79	max_left_minus=79	max_left_plus=79	max_min_left=35	max_min_left_minus=0	max_min_left_plus=35	max_min_right=29	max_min_right_minus=9	max_min_right_plus=29	max_pos_hash_score=452	max_right=110	max_right_minus=9	max_right_plus=110	neg_log10_pos_hash_p_value=7.1	new_junction_coverage=0.04	new_junction_read_count=3	polymorphism_frequency=5.239e-02	pos_hash_score=3	prediction=polymorphism	reject=COVERAGE_EVENNESS_SKEW,FREQUENCY_CUTOFF	side_1_annotate_key=gene	side_1_continuation=0	side_1_coverage=0.61	side_1_overlap=12	side_1_possible_overlap_registers=238	side_1_read_count=49	side_1_redundant=0	side_2_annotate_key=gene	side_2_continuation=0	side_2_coverage=0.82	side_2_overlap=0	side_2_possible_overlap_registers=226	side_2_read_count=62	side_2_redundant=0	total_non_overlap_reads=3
JC	316	.	CP009273	3703602	-1	CP009273	3704502	1	0	alignment_overlap=11	coverage_minus=3	coverage_plus=3	flanking_left=251	flanking_right=251	frequency=6.251e-02	junction_possible_overlap_registers=227	key=CP009273__3703602__-1__CP009273__3704491__1__11____251__251__0__0	max_left=106	max_left_minus=106	max_left_plus=106	max_min_left=78	max_min_left_minus=78	max_min_left_plus=12	max_min_right=23	max_min_right_minus=23	max_min_right_plus=21	max_pos_hash_score=454	max_right=222	max_right_minus=162	max_right_plus=222	neg_log10_pos_hash_p_value=5.7	new_junction_coverage=0.08	new_junction_read_count=6	polymorphism_frequency=6.251e-02	pos_hash_score=6	prediction=polymorphism	reject=COVERAGE_EVENNESS_SKEW,FREQUENCY_CUTOFF	side_1_annotate_key=gene	side_1_continuation=0	side_1_coverage=1.09	side_1_overlap=11	side_1_possible_overlap_registers=238	side_1_read_count=87	side_1_redundant=0	side_2_annotate_key=gene	side_2_continuation=0	side_2_coverage=1.27	side_2_overlap=0	side_2_possible_overlap_registers=227	side_2_read_count=97	side_2_redundant=0	total_non_overlap_reads=6
JC	317	.	CP009273	3757787	-1	CP009273	3758863	1	0	alignment_overlap=10	coverage_minus=1	coverage_plus=2	flanking_left=251	flanking_right=251	frequency=3.908e-02	junction_possible_overlap_registers=228	key=CP009273__3757797__-1__CP009273__3758863__1__10____251__251__1__0	max_left=28	max_left_minus=28	max_left_plus=28	max_min_left=28	max_min_left_minus=28	max_min_left_plus=28	max_min_right=0	max_min_right_minus=0	max_min_right_plus=0	max_pos_hash_score=456	max_right=54	max_right_minus=54	max_right_plus=54	neg_log10_pos_hash_p_value=7.1	new_junction_coverage=0.04	new_junction_read_count=3	polymorphism_frequency=3.908e-02	pos_hash_score=3	prediction=polymorphism	reject=COVERAGE_EVENNESS_SKEW,FREQUENCY_CUTOFF	side_1_annotate_key=repeat	side_1_continuation=0	side_1_coverage=NA	side_1_overlap=0	side_1_read_count=NA	side_1_redundant=1	side_2_annotate_key=gene	side_2_continuation=0	side_2_coverage=0.96	side_2_overlap=10	side_2_possible_overlap_registers=238	side_2_read_count=77	side_2_redundant=0	total_non_overlap_reads=3
JC	318	.	CP009273	3757787	-1	CP009273	3760616	1	0	alignment_overlap=10	coverage_minus=1	coverage_plus=2	flanking_left=251	flanking_right=251	frequency=2.951e-02	junction_possible_overlap_registers=228	key=CP009273__3757797__-1__CP009273__3760616__1__10____251__251__1__0	max_left=28	max_left_minus=28	max_left_plus=28	max_min_left=28	max_min_left_minus=28	max_min_left_plus=28	max_min_right=0	max_min_right_minus=0	max_min_right_plus=0	max_pos_hash_score=456	max_right=54	max_right_minus=54	max_right_plus=54	neg_log10_pos_hash_p_value=7.1	new_junction_coverage=0.04	new_junction_read_count=3	polymorphism_frequency=2.951e-02	pos_hash_score=3	prediction=polymorphism	reject=COVERAGE_EVENNESS_SKEW,FREQUENCY_CUTOFF	side_1_annotate_key=repeat	side_1_continuation=0	side_1_coverage=NA	side_1_overlap=0	side_1_read_count=NA	side_1_redundant=1	side_2_annotate_key=gene	side_2_continuation=0	side_2_coverage=1.29	side_2_overlap=10	side_2_possible_overlap_registers=238	side_2_read_count=103	side_2_redundant=0	total_non_overlap_reads=3
JC	319	.	CP009273	3760956	-1	CP009273	3762108	1	0	alignment_overlap=8	coverage_minus=1	coverage_plus=2	flanking_left=251	flanking_right=251	frequency=1.957e-02	junction_possible_overlap_registers=230	key=CP009273__3760956__-1__CP009273__3762100__1__8____251__251__0__0	max_left=67	max_left_minus=67	max_left_plus=67	max_min_left=67	max_min_left_minus=67	max_min_left_plus=67	max_min_right=12	max_min_right_minus=0	max_min_right_plus=12	max_pos_hash_score=460	max_right=106	max_right_minus=106	max_right_plus=106	neg_log10_pos_hash_p_value=7.2	new_junction_coverage=0.04	new_junction_read_count=3	polymorphism_frequency=1.957e-02	pos_hash_score=3	prediction=polymorphism	reject=COVERAGE_EVENNESS_SKEW,FREQUENCY_CUTOFF	side_1_annotate_key=gene	side_1_continuation=0	side_1_coverage=1.67	side_1_overlap=8	side_1_possible_overlap_registers=238	side_1_read_count=133	side_1_redundant=0	side_2_annotate_key=gene	side_2_continuation=0	side_2_coverage=2.23	side_2_overlap=0	side_2_possible_overlap_registers=230	side_2_read_count=172	side_2_redundant=0	total_non_overlap_reads=3
JC	320	.	CP009273	3761005	-1	CP009273	3762157	1	0	alignment_overlap=26	coverage_minus=3	coverage_plus=2	flanking_left=251	flanking_right=251	frequency=3.419e-02	junction_possible_overlap_registers=212	key=CP009273__3761005__-1__CP009273__3762131__1__26____251__251__0__0	max_left=195	max_left_minus=195	max_left_plus=90	max_min_left=68	max_min_left_minus=59	max_min_left_plus=68	max_min_right=73	max_min_right_minus=69	max_min_right_plus=73	max_pos_hash_score=424	max_right=165	max_right_minus=165	max_right_plus=157	neg_log10_pos_hash_p_value=5.8	new_junction_coverage=0.07	new_junction_read_count=5	polymorphism_frequency=3.419e-02	pos_hash_score=5	prediction=polymorphism	reject=COVERAGE_EVENNESS_SKEW,FREQUENCY_CUTOFF	side_1_annotate_key=gene	side_1_continuation=0	side_1_coverage=1.78	side_1_overlap=26	side_1_possible_overlap_registers=238	side_1_read_count=142	side_1_redundant=0	side_2_annotate_key=gene	side_2_continuation=0	side_2_coverage=2.19	side_2_overlap=0	side_2_possible_overlap_registers=212	side_2_read_count=156	side_2_redundant=0	total_non_overlap_reads=5
JC	321	.	CP009273	3938895	-1	CP009273	3939775	1	0	alignment_overlap=9	coverage_minus=3	coverage_plus=2	flanking_left=251	flanking_right=251	frequency=1.821e-01	junction_possible_overlap_registers=229	key=CP009273__3938904__-1__CP009273__3939775__1__9____251__251__1__0	max_left=63	max_left_minus=36	max_left_plus=63	max_min_left=63	max_min_left_minus=15	max_min_left_plus=63	max_min_right=18	max_min_right_minus=18	max_min_right_plus=0	max_pos_hash_score=458	max_right=69	max_right_minus=30	max_right_plus=69	neg_log10_pos_hash_p_value=6.1	new_junction_coverage=0.08	new_junction_read_count=6	polymorphism_frequency=1.821e-01	pos_hash_score=5	prediction=polymorphism	reject=COVERAGE_EVENNESS_SKEW,FREQUENCY_CUTOFF	side_1_annotate_key=repeat	side_1_continuation=0	side_1_coverage=NA	side_1_overlap=0	side_1_read_count=NA	side_1_redundant=1	side_2_annotate_key=gene	side_2_continuation=0	side_2_coverage=0.35	side_2_overlap=9	side_2_possible_overlap_registers=238	side_2_read_count=28	side_2_redundant=0	total_non_overlap_reads=5
JC	322	.	CP009273	3939775	1	CP009273	4160400	-1	0	alignment_overlap=9	coverage_minus=2	coverage_plus=5	flanking_left=251	flanking_right=251	frequency=2.290e-01	junction_possible_overlap_registers=229	key=CP009273__3939775__1__CP009273__4160409__-1__9____251__251__0__1	max_left=69	max_left_minus=69	max_left_plus=30	max_min_left=18	max_min_left_minus=0	max_min_left_plus=18	max_min_right=63	max_min_right_minus=63	max_min_right_plus=15	max_pos_hash_score=458	max_right=237	max_right_minus=63	max_right_plus=237	neg_log10_pos_hash_p_value=5.3	new_junction_coverage=0.10	new_junction_read_count=8	polymorphism_frequency=2.290e-01	pos_hash_score=7	prediction=polymorphism	reject=COVERAGE_EVENNESS_SKEW	side_1_annotate_key=gene	side_1_continuation=0	side_1_coverage=0.35	side_1_overlap=9	side_1_possible_overlap_registers=238	side_1_read_count=28	side_1_redundant=0	side_2_annotate_key=repeat	side_2_continuation=0	side_2_coverage=NA	side_2_overlap=0	side_2_possible_overlap_registers=NA	side_2_read_count=NA	side_2_redundant=1	total_non_overlap_reads=7
JC	323	.	CP009273	3947701	-1	CP009273	3948539	1	0	alignment_overlap=9	coverage_minus=2	coverage_plus=1	flanking_left=251	flanking_right=251	frequency=4.463e-02	junction_possible_overlap_registers=229	key=CP009273__3947701__-1__CP009273__3948530__1__9____251__251__0__0	max_left=119	max_left_minus=119	max_left_plus=119	max_min_left=10	max_min_left_minus=10	max_min_left_plus=0	max_min_right=76	max_min_right_minus=76	max_min_right_plus=76	max_pos_hash_score=458	max_right=76	max_right_minus=76	max_right_plus=76	neg_log10_pos_hash_p_value=7.2	new_junction_coverage=0.04	new_junction_read_count=3	polymorphism_frequency=4.463e-02	pos_hash_score=3	prediction=polymorphism	reject=COVERAGE_EVENNESS_SKEW,FREQUENCY_CUTOFF	side_1_annotate_key=gene	side_1_continuation=0	side_1_coverage=0.85	side_1_overlap=9	side_1_possible_overlap_registers=238	side_1_read_count=68	side_1_redundant=0	side_2_annotate_key=gene	side_2_continuation=0	side_2_coverage=0.82	side_2_overlap=0	side_2_possible_overlap_registers=229	side_2_read_count=63	side_2_redundant=0	total_non_overlap_reads=3
JC	324	.	CP009273	3982214	-1	CP009273	3983113	1	0	alignment_overlap=6	coverage_minus=2	coverage_plus=1	flanking_left=251	flanking_right=251	frequency=3.660e-02	junction_possible_overlap_registers=232	key=CP009273__3982214__-1__CP009273__3983107__1__6____251__251__0__0	max_left=130	max_left_minus=130	max_left_plus=42	max_min_left=42	max_min_left_minus=42	max_min_left_plus=42	max_min_right=13	max_min_right_minus=13	max_min_right_plus=0	max_pos_hash_score=464	max_right=72	max_right_minus=72	max_right_plus=72	neg_log10_pos_hash_p_value=7.2	new_junction_coverage=0.04	new_junction_read_count=3	polymorphism_frequency=3.660e-02	pos_hash_score=3	prediction=polymorphism	reject=COVERAGE_EVENNESS_SKEW,FREQUENCY_CUTOFF	side_1_annotate_key=gene	side_1_continuation=0	side_1_coverage=1.03	side_1_overlap=6	side_1_possible_overlap_registers=238	side_1_read_count=82	side_1_redundant=0	side_2_annotate_key=gene	side_2_continuation=0	side_2_coverage=1.00	side_2_overlap=0	side_2_possible_overlap_registers=232	side_2_read_count=78	side_2_redundant=0	total_non_overlap_reads=3
JC	325	.	CP009273	3982753	-1	CP009273	3983238	1	0	alignment_overlap=10	coverage_minus=3	coverage_plus=2	flanking_left=251	flanking_right=251	frequency=6.048e-02	junction_possible_overlap_registers=228	key=CP009273__3982753__-1__CP009273__3983228__1__10____251__251__0__0	max_left=226	max_left_minus=226	max_left_plus=105	max_min_left=105	max_min_left_minus=0	max_min_left_plus=105	max_min_right=91	max_min_right_minus=91	max_min_right_plus=0	max_pos_hash_score=456	max_right=136	max_right_minus=91	max_right_plus=136	neg_log10_pos_hash_p_value=7.1	new_junction_coverage=0.07	new_junction_read_count=5	polymorphism_frequency=6.048e-02	pos_hash_score=3	prediction=polymorphism	reject=COVERAGE_EVENNESS_SKEW,FREQUENCY_CUTOFF	side_1_annotate_key=gene	side_1_continuation=0	side_1_coverage=1.09	side_1_overlap=10	side_1_possible_overlap_registers=238	side_1_read_count=87	side_1_redundant=0	side_2_annotate_key=gene	side_2_continuation=0	side_2_coverage=0.94	side_2_overlap=0	side_2_possible_overlap_registers=228	side_2_read_count=72	side_2_redundant=0	total_non_overlap_reads=5
JC	326	.	CP009273	3987996	-1	CP009273	3988556	1	0	alignment_overlap=9	coverage_minus=2	coverage_plus=4	flanking_left=251	flanking_right=251	frequency=1.088e-01	junction_possible_overlap_registers=229	key=CP009273__3987996__-1__CP009273__3988547__1__9____251__251__0__0	max_left=208	max_left_minus=147	max_left_plus=208	max_min_left=81	max_min_left_minus=0	max_min_left_plus=81	max_min_right=33	max_min_right_minus=9	max_min_right_plus=33	max_pos_hash_score=458	max_right=162	max_right_minus=9	max_right_plus=162	neg_log10_pos_hash_p_value=5.7	new_junction_coverage=0.08	new_junction_read_count=6	polymorphism_frequency=1.088e-01	pos_hash_score=6	prediction=polymorphism	reject=COVERAGE_EVENNESS_SKEW,FREQUENCY_CUTOFF	side_1_annotate_key=gene	side_1_continuation=0	side_1_coverage=0.56	side_1_overlap=9	side_1_possible_overlap_registers=238	side_1_read_count=45	side_1_redundant=0	side_2_annotate_key=gene	side_2_continuation=0	side_2_coverage=0.72	side_2_overlap=0	side_2_possible_overlap_registers=229	side_2_read_count=55	side_2_redundant=0	total_non_overlap_reads=6
JC	327	.	CP009273	4015629	-1	CP009273	4016294	1	0	alignment_overlap=7	coverage_minus=2	coverage_plus=1	flanking_left=251	flanking_right=251	frequency=4.768e-02	junction_possible_overlap_registers=231	key=CP009273__4015629__-1__CP009273__4016287__1__7____251__251__0__0	max_left=60	max_left_minus=60	max_left_plus=60	max_min_left=60	max_min_left_minus=0	max_min_left_plus=60	max_min_right=53	max_min_right_minus=53	max_min_right_plus=0	max_pos_hash_score=462	max_right=107	max_right_minus=53	max_right_plus=107	neg_log10_pos_hash_p_value=7.2	new_junction_coverage=0.05	new_junction_read_count=4	polymorphism_frequency=4.768e-02	pos_hash_score=3	prediction=polymorphism	reject=COVERAGE_EVENNESS_SKEW,FREQUENCY_CUTOFF	side_1_annotate_key=gene	side_1_continuation=0	side_1_coverage=0.94	side_1_overlap=7	side_1_possible_overlap_registers=238	side_1_read_count=75	side_1_redundant=0	side_2_annotate_key=gene	side_2_continuation=0	side_2_coverage=1.12	side_2_overlap=0	side_2_possible_overlap_registers=231	side_2_read_count=87	side_2_redundant=0	total_non_overlap_reads=3
JC	328	.	CP009273	4027551	-1	CP009273	4028636	1	0	alignment_overlap=10	coverage_minus=1	coverage_plus=2	flanking_left=251	flanking_right=251	frequency=4.113e-02	junction_possible_overlap_registers=228	key=CP009273__4027551__-1__CP009273__4028626__1__10____251__251__0__1	max_left=30	max_left_minus=30	max_left_plus=30	max_min_left=30	max_min_left_minus=30	max_min_left_plus=30	max_min_right=0	max_min_right_minus=0	max_min_right_plus=0	max_pos_hash_score=456	max_right=82	max_right_minus=45	max_right_plus=82	neg_log10_pos_hash_p_value=7.1	new_junction_coverage=0.04	new_junction_read_count=3	polymorphism_frequency=4.113e-02	pos_hash_score=3	prediction=polymorphism	reject=COVERAGE_EVENNESS_SKEW,FREQUENCY_CUTOFF	side_1_annotate_key=gene	side_1_continuation=0	side_1_coverage=0.91	side_1_overlap=10	side_1_possible_overlap_registers=238	side_1_read_count=73	side_1_redundant=0	side_2_annotate_key=repeat	side_2_continuation=0	side_2_coverage=NA	side_2_overlap=0	side_2_possible_overlap_registers=NA	side_2_read_count=NA	side_2_redundant=1	total_non_overlap_reads=3
JC	329	.	CP009273	4032718	-1	CP009273	4033600	1	0	alignment_overlap=9	coverage_minus=3	coverage_plus=3	flanking_left=251	flanking_right=251	frequency=9.665e-02	junction_possible_overlap_registers=229	key=CP009273__4032718__-1__CP009273__4033591__1__9____251__251__0__1	max_left=63	max_left_minus=36	max_left_plus=63	max_min_left=63	max_min_left_minus=15	max_min_left_plus=63	max_min_right=18	max_min_right_minus=18	max_min_right_plus=0	max_pos_hash_score=458	max_right=199	max_right_minus=30	max_right_plus=199	neg_log10_pos_hash_p_value=5.7	new_junction_coverage=0.09	new_junction_read_count=7	polymorphism_frequency=9.665e-02	pos_hash_score=6	prediction=polymorphism	reject=COVERAGE_EVENNESS_SKEW,FREQUENCY_CUTOFF	side_1_annotate_key=gene	side_1_continuation=0	side_1_coverage=0.85	side_1_overlap=9	side_1_possible_overlap_registers=238	side_1_read_count=68	side_1_redundant=0	side_2_annotate_key=repeat	side_2_continuation=0	side_2_coverage=NA	side_2_overlap=0	side_2_possible_overlap_registers=NA	side_2_read_count=NA	side_2_redundant=1	total_non_overlap_reads=6
JC	330	.	CP009273	4034161	-1	CP009273	4161677	1	-10	alignment_overlap=-10	coverage_minus=7	coverage_plus=0	flanking_left=251	flanking_right=251	frequency=2.029e-01	junction_possible_overlap_registers=228	key=CP009273__4034161__-1__CP009273__4161677__1__-10__AATTAATTCC__251__251__0__0	max_left=126	max_left_minus=126	max_left_plus=0	max_min_left=106	max_min_left_minus=106	max_min_left_plus=0	max_min_right=115	max_min_right_minus=115	max_min_right_plus=0	max_pos_hash_score=456	max_right=148	max_right_minus=148	max_right_plus=0	neg_log10_pos_hash_p_value=5.3	new_junction_coverage=0.13	new_junction_read_count=10	polymorphism_frequency=2.029e-01	pos_hash_score=7	prediction=polymorphism	reject=COVERAGE_EVENNESS_SKEW	side_1_annotate_key=gene	side_1_continuation=0	side_1_coverage=0.54	side_1_overlap=0	side_1_possible_overlap_registers=238	side_1_read_count=43	side_1_redundant=0	side_2_annotate_key=gene	side_2_continuation=0	side_2_coverage=0.49	side_2_overlap=0	side_2_possible_overlap_registers=238	side_2_read_count=39	side_2_redundant=0	total_non_overlap_reads=7	unique_read_sequence=AATTAATTCC
JC	331	.	CP009273	4040913	-1	CP009273	4041692	1	0	alignment_overlap=9	coverage_minus=2	coverage_plus=2	flanking_left=251	flanking_right=251	frequency=4.623e-02	junction_possible_overlap_registers=229	key=CP009273__4040913__-1__CP009273__4041683__1__9____251__251__0__0	max_left=171	max_left_minus=171	max_left_plus=131	max_min_left=35	max_min_left_minus=0	max_min_left_plus=35	max_min_right=110	max_min_right_minus=26	max_min_right_plus=110	max_pos_hash_score=458	max_right=110	max_right_minus=26	max_right_plus=110	neg_log10_pos_hash_p_value=6.6	new_junction_coverage=0.05	new_junction_read_count=4	polymorphism_frequency=4.623e-02	pos_hash_score=4	prediction=polymorphism	reject=COVERAGE_EVENNESS_SKEW,FREQUENCY_CUTOFF	side_1_annotate_key=gene	side_1_continuation=0	side_1_coverage=1.32	side_1_overlap=9	side_1_possible_overlap_registers=238	side_1_read_count=105	side_1_redundant=0	side_2_annotate_key=gene	side_2_continuation=0	side_2_coverage=0.83	side_2_overlap=0	side_2_possible_overlap_registers=229	side_2_read_count=64	side_2_redundant=0	total_non_overlap_reads=4
JC	332	.	CP009273	4041461	-1	CP009273	4042403	1	0	alignment_overlap=9	coverage_minus=2	coverage_plus=3	flanking_left=251	flanking_right=251	frequency=5.744e-02	junction_possible_overlap_registers=229	key=CP009273__4041461__-1__CP009273__4042394__1__9____251__251__0__0	max_left=95	max_left_minus=95	max_left_plus=53	max_min_left=95	max_min_left_minus=95	max_min_left_plus=53	max_min_right=0	max_min_right_minus=0	max_min_right_plus=0	max_pos_hash_score=458	max_right=237	max_right_minus=147	max_right_plus=237	neg_log10_pos_hash_p_value=6.1	new_junction_coverage=0.07	new_junction_read_count=5	polymorphism_frequency=5.744e-02	pos_hash_score=5	prediction=polymorphism	reject=COVERAGE_EVENNESS_SKEW,FREQUENCY_CUTOFF	side_1_annotate_key=gene	side_1_continuation=0	side_1_coverage=1.29	side_1_overlap=9	side_1_possible_overlap_registers=238	side_1_read_count=103	side_1_redundant=0	side_2_annotate_key=gene	side_2_continuation=0	side_2_coverage=0.85	side_2_overlap=0	side_2_possible_overlap_registers=229	side_2_read_count=65	side_2_redundant=0	total_non_overlap_reads=5
JC	333	.	CP009273	4059831	-1	CP009273	4060876	1	0	alignment_overlap=12	coverage_minus=3	coverage_plus=2	flanking_left=251	flanking_right=251	frequency=5.945e-02	junction_possible_overlap_registers=226	key=CP009273__4059831__-1__CP009273__4060864__1__12____251__251__0__0	max_left=63	max_left_minus=63	max_left_plus=43	max_min_left=63	max_min_left_minus=63	max_min_left_plus=43	max_min_right=0	max_min_right_minus=0	max_min_right_plus=0	max_pos_hash_score=452	max_right=226	max_right_minus=226	max_right_plus=108	neg_log10_pos_hash_p_value=6.6	new_junction_coverage=0.07	new_junction_read_count=5	polymorphism_frequency=5.945e-02	pos_hash_score=4	prediction=polymorphism	reject=COVERAGE_EVENNESS_SKEW,FREQUENCY_CUTOFF	side_1_annotate_key=gene	side_1_continuation=0	side_1_coverage=1.19	side_1_overlap=12	side_1_possible_overlap_registers=238	side_1_read_count=95	side_1_redundant=0	side_2_annotate_key=gene	side_2_continuation=0	side_2_coverage=0.90	side_2_overlap=0	side_2_possible_overlap_registers=226	side_2_read_count=68	side_2_redundant=0	total_non_overlap_reads=5
JC	334	.	CP009273	4072557	-1	CP009273	4072996	1	0	alignment_overlap=22	coverage_minus=8	coverage_plus=7	flanking_left=251	flanking_right=251	frequency=1.357e-01	junction_possible_overlap_registers=216	key=CP009273__4072557__-1__CP009273__4072974__1__22____251__251__0__0	max_left=170	max_left_minus=170	max_left_plus=100	max_min_left=95	max_min_left_minus=95	max_min_left_plus=72	max_min_right=73	max_min_right_minus=73	max_min_right_plus=61	max_pos_hash_score=432	max_right=208	max_right_minus=130	max_right_plus=208	neg_log10_pos_hash_p_value=3.4	new_junction_coverage=0.22	new_junction_read_count=16	polymorphism_frequency=1.357e-01	pos_hash_score=13	prediction=polymorphism	reject=COVERAGE_EVENNESS_SKEW,FREQUENCY_CUTOFF	side_1_annotate_key=gene	side_1_continuation=0	side_1_coverage=1.25	side_1_overlap=22	side_1_possible_overlap_registers=238	side_1_read_count=100	side_1_redundant=0	side_2_annotate_key=gene	side_2_continuation=0	side_2_coverage=1.56	side_2_overlap=0	side_2_possible_overlap_registers=216	side_2_read_count=113	side_2_redundant=0	total_non_overlap_reads=15
JC	335	.	CP009273	4087719	-1	CP009273	4088766	1	0	alignment_overlap=10	coverage_minus=3	coverage_plus=2	flanking_left=251	flanking_right=251	frequency=5.657e-02	junction_possible_overlap_registers=228	key=CP009273__4087719__-1__CP009273__4088756__1__10____251__251__0__0	max_left=94	max_left_minus=94	max_left_plus=30	max_min_left=30	max_min_left_minus=30	max_min_left_plus=30	max_min_right=56	max_min_right_minus=56	max_min_right_plus=0	max_pos_hash_score=456	max_right=63	max_right_minus=63	max_right_plus=63	neg_log10_pos_hash_p_value=6.6	new_junction_coverage=0.07	new_junction_read_count=5	polymorphism_frequency=5.657e-02	pos_hash_score=4	prediction=polymorphism	reject=COVERAGE_EVENNESS_SKEW,FREQUENCY_CUTOFF	side_1_annotate_key=gene	side_1_continuation=0	side_1_coverage=0.96	side_1_overlap=10	side_1_possible_overlap_registers=238	side_1_read_count=77	side_1_redundant=0	side_2_annotate_key=gene	side_2_continuation=0	side_2_coverage=1.22	side_2_overlap=0	side_2_possible_overlap_registers=228	side_2_read_count=93	side_2_redundant=0	total_non_overlap_reads=5
JC	336	.	CP009273	4090969	-1	CP009273	4091957	1	0	alignment_overlap=11	coverage_minus=2	coverage_plus=3	flanking_left=251	flanking_right=251	frequency=6.394e-02	junction_possible_overlap_registers=227	key=CP009273__4090969__-1__CP009273__4091946__1__11____251__251__0__0	max_left=124	max_left_minus=119	max_left_plus=124	max_min_left=32	max_min_left_minus=0	max_min_left_plus=32	max_min_right=52	max_min_right_minus=40	max_min_right_plus=52	max_pos_hash_score=454	max_right=52	max_right_minus=40	max_right_plus=52	neg_log10_pos_hash_p_value=6.1	new_junction_coverage=0.07	new_junction_read_count=5	polymorphism_frequency=6.394e-02	pos_hash_score=5	prediction=polymorphism	reject=COVERAGE_EVENNESS_SKEW,FREQUENCY_CUTOFF	side_1_annotate_key=gene	side_1_continuation=0	side_1_coverage=0.98	side_1_overlap=11	side_1_possible_overlap_registers=238	side_1_read_count=78	side_1_redundant=0	side_2_annotate_key=gene	side_2_continuation=0	side_2_coverage=0.95	side_2_overlap=0	side_2_possible_overlap_registers=227	side_2_read_count=72	side_2_redundant=0	total_non_overlap_reads=5
JC	337	.	CP009273	4124118	-1	CP009273	4125220	1	0	alignment_overlap=9	coverage_minus=2	coverage_plus=1	flanking_left=251	flanking_right=251	frequency=5.295e-02	junction_possible_overlap_registers=229	key=CP009273__4124118__-1__CP009273__4125211__1__9____251__251__0__0	max_left=56	max_left_minus=56	max_left_plus=7	max_min_left=56	max_min_left_minus=56	max_min_left_plus=7	max_min_right=17	max_min_right_minus=17	max_min_right_plus=0	max_pos_hash_score=458	max_right=218	max_right_minus=186	max_right_plus=218	neg_log10_pos_hash_p_value=7.2	new_junction_coverage=0.04	new_junction_read_count=3	polymorphism_frequency=5.295e-02	pos_hash_score=3	prediction=polymorphism	reject=COVERAGE_EVENNESS_SKEW,FREQUENCY_CUTOFF	side_1_annotate_key=gene	side_1_continuation=0	side_1_coverage=0.89	side_1_overlap=9	side_1_possible_overlap_registers=238	side_1_read_count=71	side_1_redundant=0	side_2_annotate_key=gene	side_2_continuation=0	side_2_coverage=0.51	side_2_overlap=0	side_2_possible_overlap_registers=229	side_2_read_count=39	side_2_redundant=0	total_non_overlap_reads=3
JC	338	.	CP009273	4134549	-1	CP009273	4135702	1	0	alignment_overlap=10	coverage_minus=2	coverage_plus=2	flanking_left=251	flanking_right=251	frequency=4.884e-02	junction_possible_overlap_registers=228	key=CP009273__4134549__-1__CP009273__4135692__1__10____251__251__0__0	max_left=110	max_left_minus=110	max_left_plus=79	max_min_left=110	max_min_left_minus=110	max_min_left_plus=35	max_min_right=76	max_min_right_minus=5	max_min_right_plus=76	max_pos_hash_score=456	max_right=205	max_right_minus=130	max_right_plus=205	neg_log10_pos_hash_p_value=6.6	new_junction_coverage=0.05	new_junction_read_count=4	polymorphism_frequency=4.884e-02	pos_hash_score=4	prediction=polymorphism	reject=COVERAGE_EVENNESS_SKEW,FREQUENCY_CUTOFF	side_1_annotate_key=gene	side_1_continuation=0	side_1_coverage=1.25	side_1_overlap=10	side_1_possible_overlap_registers=238	side_1_read_count=100	side_1_redundant=0	side_2_annotate_key=gene	side_2_continuation=0	side_2_coverage=0.78	side_2_overlap=0	side_2_possible_overlap_registers=228	side_2_read_count=60	side_2_redundant=0	total_non_overlap_reads=4
JC	339	.	CP009273	4138193	-1	CP009273	4139061	1	0	alignment_overlap=9	coverage_minus=2	coverage_plus=3	flanking_left=251	flanking_right=251	frequency=5.461e-02	junction_possible_overlap_registers=229	key=CP009273__4138193__-1__CP009273__4139052__1__9____251__251__0__0	max_left=230	max_left_minus=230	max_left_plus=69	max_min_left=69	max_min_left_minus=0	max_min_left_plus=69	max_min_right=55	max_min_right_minus=55	max_min_right_plus=0	max_pos_hash_score=458	max_right=195	max_right_minus=55	max_right_plus=195	neg_log10_pos_hash_p_value=6.1	new_junction_coverage=0.07	new_junction_read_count=5	polymorphism_frequency=5.461e-02	pos_hash_score=5	prediction=polymorphism	reject=COVERAGE_EVENNESS_SKEW,FREQUENCY_CUTOFF	side_1_annotate_key=gene	side_1_continuation=0	side_1_coverage=0.95	side_1_overlap=9	side_1_possible_overlap_registers=238	side_1_read_count=76	side_1_redundant=0	side_2_annotate_key=gene	side_2_continuation=0	side_2_coverage=1.30	side_2_overlap=0	side_2_possible_overlap_registers=229	side_2_read_count=100	side_2_redundant=0	total_non_overlap_reads=5
JC	340	.	CP009273	4146191	-1	CP009273	4147389	1	0	alignment_overlap=14	coverage_minus=2	coverage_plus=1	flanking_left=251	flanking_right=251	frequency=4.560e-02	junction_possible_overlap_registers=224	key=CP009273__4146191__-1__CP009273__4147375__1__14____251__251__0__0	max_left=115	max_left_minus=115	max_left_plus=115	max_min_left=16	max_min_left_minus=16	max_min_left_plus=0	max_min_right=63	max_min_right_minus=63	max_min_right_plus=63	max_pos_hash_score=448	max_right=63	max_right_minus=63	max_right_plus=63	neg_log10_pos_hash_p_value=7.1	new_junction_coverage=0.04	new_junction_read_count=3	polymorphism_frequency=4.560e-02	pos_hash_score=3	prediction=polymorphism	reject=COVERAGE_EVENNESS_SKEW,FREQUENCY_CUTOFF	side_1_annotate_key=gene	side_1_continuation=0	side_1_coverage=0.73	side_1_overlap=14	side_1_possible_overlap_registers=238	side_1_read_count=58	side_1_redundant=0	side_2_annotate_key=gene	side_2_continuation=0	side_2_coverage=0.95	side_2_overlap=0	side_2_possible_overlap_registers=224	side_2_read_count=71	side_2_redundant=0	total_non_overlap_reads=3
JC	341	.	CP009273	4161677	1	CP009273	4161849	-1	-10	alignment_overlap=-10	coverage_minus=0	coverage_plus=7	flanking_left=251	flanking_right=251	frequency=2.111e-01	junction_possible_overlap_registers=228	key=CP009273__4161677__1__CP009273__4161849__-1__-10__GGAATTAATT__251__251__0__0	max_left=148	max_left_minus=0	max_left_plus=148	max_min_left=115	max_min_left_minus=0	max_min_left_plus=115	max_min_right=106	max_min_right_minus=0	max_min_right_plus=106	max_pos_hash_score=456	max_right=126	max_right_minus=0	max_right_plus=126	neg_log10_pos_hash_p_value=5.3	new_junction_coverage=0.13	new_junction_read_count=10	polymorphism_frequency=2.111e-01	pos_hash_score=7	prediction=polymorphism	reject=COVERAGE_EVENNESS_SKEW	side_1_annotate_key=gene	side_1_continuation=0	side_1_coverage=0.49	side_1_overlap=0	side_1_possible_overlap_registers=238	side_1_read_count=39	side_1_redundant=0	side_2_annotate_key=gene	side_2_continuation=0	side_2_coverage=0.49	side_2_overlap=0	side_2_possible_overlap_registers=238	side_2_read_count=39	side_2_redundant=0	total_non_overlap_reads=7	unique_read_sequence=GGAATTAATT
JC	342	.	CP009273	4166369	-1	CP009273	4166937	1	0	alignment_overlap=9	coverage_minus=3	coverage_plus=0	flanking_left=251	flanking_right=251	frequency=6.659e-02	junction_possible_overlap_registers=229	key=CP009273__4166369__-1__CP009273__4166928__1__9____251__251__0__0	max_left=183	max_left_minus=183	max_left_plus=0	max_min_left=0	max_min_left_minus=0	max_min_left_plus=0	max_min_right=62	max_min_right_minus=62	max_min_right_plus=0	max_pos_hash_score=458	max_right=62	max_right_minus=62	max_right_plus=0	neg_log10_pos_hash_p_value=7.2	new_junction_coverage=0.04	new_junction_read_count=3	polymorphism_frequency=6.659e-02	pos_hash_score=3	prediction=polymorphism	reject=COVERAGE_EVENNESS_SKEW,FREQUENCY_CUTOFF	side_1_annotate_key=gene	side_1_continuation=0	side_1_coverage=0.63	side_1_overlap=9	side_1_possible_overlap_registers=238	side_1_read_count=50	side_1_redundant=0	side_2_annotate_key=gene	side_2_continuation=0	side_2_coverage=0.47	side_2_overlap=0	side_2_possible_overlap_registers=229	side_2_read_count=36	side_2_redundant=0	total_non_overlap_reads=3
JC	343	.	CP009273	4201811	-1	CP009273	4202691	1	0	alignment_overlap=9	coverage_minus=5	coverage_plus=3	flanking_left=251	flanking_right=251	frequency=NA	junction_possible_overlap_registers=229	key=CP009273__4201811__-1__CP009273__4202682__1__9____251__251__1__1	max_left=237	max_left_minus=237	max_left_plus=63	max_min_left=63	max_min_left_minus=15	max_min_left_plus=63	max_min_right=18	max_min_right_minus=18	max_min_right_plus=0	max_pos_hash_score=458	max_right=199	max_right_minus=30	max_right_plus=199	neg_log10_pos_hash_p_value=5.0	new_junction_coverage=0.12	new_junction_read_count=9	polymorphism_frequency=NA	pos_hash_score=8	prediction=unknown	reject=COVERAGE_EVENNESS_SKEW	side_1_annotate_key=repeat	side_1_continuation=0	side_1_coverage=NA	side_1_overlap=9	side_1_read_count=NA	side_1_redundant=1	side_2_annotate_key=repeat	side_2_continuation=0	side_2_coverage=NA	side_2_overlap=0	side_2_possible_overlap_registers=NA	side_2_read_count=NA	side_2_redundant=1	total_non_overlap_reads=8
JC	344	.	CP009273	4229034	-1	CP009273	4230280	1	0	alignment_overlap=9	coverage_minus=2	coverage_plus=1	flanking_left=251	flanking_right=251	frequency=4.539e-02	junction_possible_overlap_registers=229	key=CP009273__4229034__-1__CP009273__4230271__1__9____251__251__0__0	max_left=34	max_left_minus=34	max_left_plus=26	max_min_left=34	max_min_left_minus=34	max_min_left_plus=0	max_min_right=22	max_min_right_minus=22	max_min_right_plus=22	max_pos_hash_score=458	max_right=208	max_right_minus=208	max_right_plus=22	neg_log10_pos_hash_p_value=7.2	new_junction_coverage=0.04	new_junction_read_count=3	polymorphism_frequency=4.539e-02	pos_hash_score=3	prediction=polymorphism	reject=COVERAGE_EVENNESS_SKEW,FREQUENCY_CUTOFF	side_1_annotate_key=gene	side_1_continuation=0	side_1_coverage=0.93	side_1_overlap=9	side_1_possible_overlap_registers=238	side_1_read_count=74	side_1_redundant=0	side_2_annotate_key=gene	side_2_continuation=0	side_2_coverage=0.72	side_2_overlap=0	side_2_possible_overlap_registers=229	side_2_read_count=55	side_2_redundant=0	total_non_overlap_reads=3
JC	345	.	CP009273	4266305	-1	CP009273	4267481	1	0	alignment_overlap=12	coverage_minus=4	coverage_plus=2	flanking_left=251	flanking_right=251	frequency=6.757e-02	junction_possible_overlap_registers=226	key=CP009273__4266305__-1__CP009273__4267469__1__12____251__251__0__0	max_left=165	max_left_minus=165	max_left_plus=60	max_min_left=74	max_min_left_minus=74	max_min_left_plus=60	max_min_right=74	max_min_right_minus=74	max_min_right_plus=0	max_pos_hash_score=452	max_right=179	max_right_minus=165	max_right_plus=179	neg_log10_pos_hash_p_value=5.7	new_junction_coverage=0.08	new_junction_read_count=6	polymorphism_frequency=6.757e-02	pos_hash_score=6	prediction=polymorphism	reject=COVERAGE_EVENNESS_SKEW,FREQUENCY_CUTOFF	side_1_annotate_key=gene	side_1_continuation=0	side_1_coverage=1.34	side_1_overlap=12	side_1_possible_overlap_registers=238	side_1_read_count=107	side_1_redundant=0	side_2_annotate_key=gene	side_2_continuation=0	side_2_coverage=0.84	side_2_overlap=0	side_2_possible_overlap_registers=226	side_2_read_count=64	side_2_redundant=0	total_non_overlap_reads=6
JC	346	.	CP009273	4276340	-1	CP009273	4276854	1	0	alignment_overlap=11	coverage_minus=2	coverage_plus=2	flanking_left=251	flanking_right=251	frequency=5.524e-02	junction_possible_overlap_registers=227	key=CP009273__4276340__-1__CP009273__4276843__1__11____251__251__0__0	max_left=170	max_left_minus=170	max_left_plus=85	max_min_left=85	max_min_left_minus=70	max_min_left_plus=85	max_min_right=9	max_min_right_minus=9	max_min_right_plus=0	max_pos_hash_score=454	max_right=210	max_right_minus=97	max_right_plus=210	neg_log10_pos_hash_p_value=6.6	new_junction_coverage=0.05	new_junction_read_count=4	polymorphism_frequency=5.524e-02	pos_hash_score=4	prediction=polymorphism	reject=COVERAGE_EVENNESS_SKEW,FREQUENCY_CUTOFF	side_1_annotate_key=gene	side_1_continuation=0	side_1_coverage=0.86	side_1_overlap=11	side_1_possible_overlap_registers=238	side_1_read_count=69	side_1_redundant=0	side_2_annotate_key=gene	side_2_continuation=0	side_2_coverage=0.93	side_2_overlap=0	side_2_possible_overlap_registers=227	side_2_read_count=71	side_2_redundant=0	total_non_overlap_reads=4
JC	347	.	CP009273	4280871	-1	CP009273	4281965	1	0	alignment_overlap=7	coverage_minus=2	coverage_plus=2	flanking_left=251	flanking_right=251	frequency=9.420e-02	junction_possible_overlap_registers=231	key=CP009273__4280871__-1__CP009273__4281958__1__7____251__251__0__0	max_left=240	max_left_minus=240	max_left_plus=177	max_min_left=0	max_min_left_minus=0	max_min_left_plus=0	max_min_right=77	max_min_right_minus=13	max_min_right_plus=77	max_pos_hash_score=462	max_right=77	max_right_minus=13	max_right_plus=77	neg_log10_pos_hash_p_value=6.7	new_junction_coverage=0.08	new_junction_read_count=6	polymorphism_frequency=9.420e-02	pos_hash_score=4	prediction=polymorphism	reject=COVERAGE_EVENNESS_SKEW,FREQUENCY_CUTOFF	side_1_annotate_key=gene	side_1_continuation=0	side_1_coverage=0.69	side_1_overlap=7	side_1_possible_overlap_registers=238	side_1_read_count=55	side_1_redundant=0	side_2_annotate_key=gene	side_2_continuation=0	side_2_coverage=0.80	side_2_overlap=0	side_2_possible_overlap_registers=231	side_2_read_count=62	side_2_redundant=0	total_non_overlap_reads=4
JC	348	.	CP009273	4281130	-1	CP009273	4282022	1	0	alignment_overlap=13	coverage_minus=2	coverage_plus=4	flanking_left=251	flanking_right=251	frequency=9.991e-02	junction_possible_overlap_registers=225	key=CP009273__4281130__-1__CP009273__4282009__1__13____251__251__0__0	max_left=202	max_left_minus=70	max_left_plus=202	max_min_left=70	max_min_left_minus=70	max_min_left_plus=58	max_min_right=118	max_min_right_minus=5	max_min_right_plus=118	max_pos_hash_score=450	max_right=139	max_right_minus=108	max_right_plus=139	neg_log10_pos_hash_p_value=6.1	new_junction_coverage=0.08	new_junction_read_count=6	polymorphism_frequency=9.991e-02	pos_hash_score=5	prediction=polymorphism	reject=COVERAGE_EVENNESS_SKEW,FREQUENCY_CUTOFF	side_1_annotate_key=gene	side_1_continuation=0	side_1_coverage=0.66	side_1_overlap=13	side_1_possible_overlap_registers=238	side_1_read_count=53	side_1_redundant=0	side_2_annotate_key=gene	side_2_continuation=0	side_2_coverage=0.77	side_2_overlap=0	side_2_possible_overlap_registers=225	side_2_read_count=58	side_2_redundant=0	total_non_overlap_reads=6
JC	349	.	CP009273	4282615	-1	CP009273	4283816	1	0	alignment_overlap=10	coverage_minus=3	coverage_plus=2	flanking_left=251	flanking_right=251	frequency=6.854e-02	junction_possible_overlap_registers=228	key=CP009273__4282615__-1__CP009273__4283806__1__10____251__251__0__0	max_left=175	max_left_minus=175	max_left_plus=90	max_min_left=90	max_min_left_minus=2	max_min_left_plus=90	max_min_right=66	max_min_right_minus=66	max_min_right_plus=0	max_pos_hash_score=456	max_right=151	max_right_minus=66	max_right_plus=151	neg_log10_pos_hash_p_value=6.1	new_junction_coverage=0.07	new_junction_read_count=5	polymorphism_frequency=6.854e-02	pos_hash_score=5	prediction=polymorphism	reject=COVERAGE_EVENNESS_SKEW,FREQUENCY_CUTOFF	side_1_annotate_key=gene	side_1_continuation=0	side_1_coverage=0.93	side_1_overlap=10	side_1_possible_overlap_registers=238	side_1_read_count=74	side_1_redundant=0	side_2_annotate_key=gene	side_2_continuation=0	side_2_coverage=0.85	side_2_overlap=0	side_2_possible_overlap_registers=228	side_2_read_count=65	side_2_redundant=0	total_non_overlap_reads=5
JC	350	.	CP009273	4331000	-1	CP009273	4332642	1	0	alignment_overlap=10	coverage_minus=2	coverage_plus=2	flanking_left=251	flanking_right=251	frequency=4.792e-02	junction_possible_overlap_registers=228	key=CP009273__4331000__-1__CP009273__4332632__1__10____251__251__0__0	max_left=122	max_left_minus=122	max_left_plus=122	max_min_left=72	max_min_left_minus=72	max_min_left_plus=72	max_min_right=96	max_min_right_minus=40	max_min_right_plus=96	max_pos_hash_score=456	max_right=96	max_right_minus=87	max_right_plus=96	neg_log10_pos_hash_p_value=6.6	new_junction_coverage=0.05	new_junction_read_count=4	polymorphism_frequency=4.792e-02	pos_hash_score=4	prediction=polymorphism	reject=COVERAGE_EVENNESS_SKEW,FREQUENCY_CUTOFF	side_1_annotate_key=gene	side_1_continuation=0	side_1_coverage=0.91	side_1_overlap=10	side_1_possible_overlap_registers=238	side_1_read_count=73	side_1_redundant=0	side_2_annotate_key=gene	side_2_continuation=0	side_2_coverage=1.16	side_2_overlap=0	side_2_possible_overlap_registers=228	side_2_read_count=89	side_2_redundant=0	total_non_overlap_reads=4
JC	351	.	CP009273	4388307	-1	CP009273	4389368	1	0	alignment_overlap=11	coverage_minus=2	coverage_plus=2	flanking_left=251	flanking_right=251	frequency=8.311e-02	junction_possible_overlap_registers=227	key=CP009273__4388307__-1__CP009273__4389357__1__11____251__251__0__0	max_left=127	max_left_minus=105	max_left_plus=127	max_min_left=105	max_min_left_minus=105	max_min_left_plus=35	max_min_right=37	max_min_right_minus=0	max_min_right_plus=37	max_pos_hash_score=454	max_right=167	max_right_minus=167	max_right_plus=167	neg_log10_pos_hash_p_value=6.6	new_junction_coverage=0.07	new_junction_read_count=5	polymorphism_frequency=8.311e-02	pos_hash_score=4	prediction=polymorphism	reject=COVERAGE_EVENNESS_SKEW,FREQUENCY_CUTOFF	side_1_annotate_key=gene	side_1_continuation=0	side_1_coverage=0.73	side_1_overlap=11	side_1_possible_overlap_registers=238	side_1_read_count=58	side_1_redundant=0	side_2_annotate_key=gene	side_2_continuation=0	side_2_coverage=0.72	side_2_overlap=0	side_2_possible_overlap_registers=227	side_2_read_count=55	side_2_redundant=0	total_non_overlap_reads=4
JC	352	.	CP009273	4405617	-1	CP009273	4406927	1	0	alignment_overlap=10	coverage_minus=2	coverage_plus=2	flanking_left=251	flanking_right=251	frequency=4.992e-02	junction_possible_overlap_registers=228	key=CP009273__4405617__-1__CP009273__4406917__1__10____251__251__0__0	max_left=157	max_left_minus=157	max_left_plus=102	max_min_left=102	max_min_left_minus=60	max_min_left_plus=102	max_min_right=20	max_min_right_minus=20	max_min_right_plus=0	max_pos_hash_score=456	max_right=162	max_right_minus=162	max_right_plus=162	neg_log10_pos_hash_p_value=6.6	new_junction_coverage=0.05	new_junction_read_count=4	polymorphism_frequency=4.992e-02	pos_hash_score=4	prediction=polymorphism	reject=COVERAGE_EVENNESS_SKEW,FREQUENCY_CUTOFF	side_1_annotate_key=gene	side_1_continuation=0	side_1_coverage=1.11	side_1_overlap=10	side_1_possible_overlap_registers=238	side_1_read_count=89	side_1_redundant=0	side_2_annotate_key=gene	side_2_continuation=0	side_2_coverage=0.88	side_2_overlap=0	side_2_possible_overlap_registers=228	side_2_read_count=67	side_2_redundant=0	total_non_overlap_reads=4
JC	353	.	CP009273	4408875	-1	CP009273	4409972	1	0	alignment_overlap=11	coverage_minus=1	coverage_plus=2	flanking_left=251	flanking_right=251	frequency=3.230e-02	junction_possible_overlap_registers=227	key=CP009273__4408875__-1__CP009273__4409961__1__11____251__251__0__0	max_left=119	max_left_minus=89	max_left_plus=119	max_min_left=119	max_min_left_minus=0	max_min_left_plus=119	max_min_right=82	max_min_right_minus=1	max_min_right_plus=82	max_pos_hash_score=454	max_right=121	max_right_minus=1	max_right_plus=121	neg_log10_pos_hash_p_value=7.1	new_junction_coverage=0.04	new_junction_read_count=3	polymorphism_frequency=3.230e-02	pos_hash_score=3	prediction=polymorphism	reject=COVERAGE_EVENNESS_SKEW,FREQUENCY_CUTOFF	side_1_annotate_key=gene	side_1_continuation=0	side_1_coverage=1.15	side_1_overlap=11	side_1_possible_overlap_registers=238	side_1_read_count=92	side_1_redundant=0	side_2_annotate_key=gene	side_2_continuation=0	side_2_coverage=1.21	side_2_overlap=0	side_2_possible_overlap_registers=227	side_2_read_count=92	side_2_redundant=0	total_non_overlap_reads=3
JC	354	.	CP009273	4433830	-1	CP009273	4435208	1	0	alignment_overlap=7	coverage_minus=1	coverage_plus=2	flanking_left=251	flanking_right=251	frequency=4.755e-02	junction_possible_overlap_registers=231	key=CP009273__4433830__-1__CP009273__4435201__1__7____251__251__0__0	max_left=69	max_left_minus=28	max_left_plus=69	max_min_left=28	max_min_left_minus=28	max_min_left_plus=28	max_min_right=37	max_min_right_minus=0	max_min_right_plus=37	max_pos_hash_score=462	max_right=66	max_right_minus=66	max_right_plus=66	neg_log10_pos_hash_p_value=7.2	new_junction_coverage=0.04	new_junction_read_count=3	polymorphism_frequency=4.755e-02	pos_hash_score=3	prediction=polymorphism	reject=COVERAGE_EVENNESS_SKEW,FREQUENCY_CUTOFF	side_1_annotate_key=gene	side_1_continuation=0	side_1_coverage=0.78	side_1_overlap=7	side_1_possible_overlap_registers=238	side_1_read_count=62	side_1_redundant=0	side_2_annotate_key=gene	side_2_continuation=0	side_2_coverage=0.77	side_2_overlap=0	side_2_possible_overlap_registers=231	side_2_read_count=60	side_2_redundant=0	total_non_overlap_reads=3
JC	355	.	CP009273	4449966	-1	CP009273	4450973	1	0	alignment_overlap=9	coverage_minus=2	coverage_plus=2	flanking_left=251	flanking_right=251	frequency=3.889e-02	junction_possible_overlap_registers=229	key=CP009273__4449966__-1__CP009273__4450964__1__9____251__251__0__0	max_left=221	max_left_minus=221	max_left_plus=65	max_min_left=65	max_min_left_minus=44	max_min_left_plus=65	max_min_right=20	max_min_right_minus=20	max_min_right_plus=0	max_pos_hash_score=458	max_right=177	max_right_minus=129	max_right_plus=177	neg_log10_pos_hash_p_value=6.6	new_junction_coverage=0.05	new_junction_read_count=4	polymorphism_frequency=3.889e-02	pos_hash_score=4	prediction=polymorphism	reject=COVERAGE_EVENNESS_SKEW,FREQUENCY_CUTOFF	side_1_annotate_key=gene	side_1_continuation=0	side_1_coverage=1.09	side_1_overlap=9	side_1_possible_overlap_registers=238	side_1_read_count=87	side_1_redundant=0	side_2_annotate_key=gene	side_2_continuation=0	side_2_coverage=1.48	side_2_overlap=0	side_2_possible_overlap_registers=229	side_2_read_count=114	side_2_redundant=0	total_non_overlap_reads=4
JC	356	.	CP009273	4487997	1	CP009273	4489328	-1	0	alignment_overlap=0	coverage_minus=2	coverage_plus=1	flanking_left=251	flanking_right=251	frequency=2.500e-02	junction_possible_overlap_registers=238	key=CP009273__4487997__1__CP009273__4489328__-1__0____251__251__0__1	max_left=195	max_left_minus=195	max_left_plus=147	max_min_left=85	max_min_left_minus=85	max_min_left_plus=0	max_min_right=104	max_min_right_minus=35	max_min_right_plus=104	max_pos_hash_score=476	max_right=166	max_right_minus=166	max_right_plus=104	neg_log10_pos_hash_p_value=7.3	new_junction_coverage=0.04	new_junction_read_count=3	polymorphism_frequency=2.500e-02	pos_hash_score=3	prediction=polymorphism	reject=COVERAGE_EVENNESS_SKEW,FREQUENCY_CUTOFF	side_1_annotate_key=gene	side_1_continuation=0	side_1_coverage=1.47	side_1_overlap=0	side_1_possible_overlap_registers=238	side_1_read_count=117	side_1_redundant=0	side_2_annotate_key=repeat	side_2_continuation=0	side_2_coverage=NA	side_2_overlap=0	side_2_possible_overlap_registers=NA	side_2_read_count=NA	side_2_redundant=1	total_non_overlap_reads=3
JC	357	.	CP009273	4487998	1	CP009273	4489329	-1	0	alignment_overlap=0	coverage_minus=3	coverage_plus=4	flanking_left=251	flanking_right=251	frequency=NA	junction_possible_overlap_registers=238	key=CP009273__4487998__1__CP009273__4489329__-1__0____251__251__1__1	max_left=206	max_left_minus=155	max_left_plus=206	max_min_left=14	max_min_left_minus=3	max_min_left_plus=14	max_min_right=123	max_min_right_minus=123	max_min_right_plus=68	max_pos_hash_score=476	max_right=248	max_right_minus=248	max_right_plus=237	neg_log10_pos_hash_p_value=5.5	new_junction_coverage=0.14	new_junction_read_count=11	polymorphism_frequency=NA	pos_hash_score=7	prediction=unknown	reject=COVERAGE_EVENNESS_SKEW	side_1_annotate_key=repeat	side_1_continuation=0	side_1_coverage=NA	side_1_overlap=0	side_1_read_count=NA	side_1_redundant=1	side_2_annotate_key=repeat	side_2_continuation=0	side_2_coverage=NA	side_2_overlap=0	side_2_possible_overlap_registers=NA	side_2_read_count=NA	side_2_redundant=1	total_non_overlap_reads=7
JC	358	.	CP009273	4491776	-1	CP009273	4492477	1	0	alignment_overlap=10	coverage_minus=3	coverage_plus=5	flanking_left=251	flanking_right=251	frequency=9.007e-02	junction_possible_overlap_registers=228	key=CP009273__4491776__-1__CP009273__4492467__1__10____251__251__0__0	max_left=202	max_left_minus=202	max_left_plus=185	max_min_left=23	max_min_left_minus=0	max_min_left_plus=23	max_min_right=73	max_min_right_minus=73	max_min_right_plus=56	max_pos_hash_score=456	max_right=142	max_right_minus=73	max_right_plus=142	neg_log10_pos_hash_p_value=5.0	new_junction_coverage=0.10	new_junction_read_count=8	polymorphism_frequency=9.007e-02	pos_hash_score=8	prediction=polymorphism	reject=COVERAGE_EVENNESS_SKEW,FREQUENCY_CUTOFF	side_1_annotate_key=gene	side_1_continuation=0	side_1_coverage=1.00	side_1_overlap=10	side_1_possible_overlap_registers=238	side_1_read_count=80	side_1_redundant=0	side_2_annotate_key=gene	side_2_continuation=0	side_2_coverage=1.11	side_2_overlap=0	side_2_possible_overlap_registers=228	side_2_read_count=85	side_2_redundant=0	total_non_overlap_reads=8
JC	359	.	CP009273	4500535	-1	CP009273	4502125	1	0	alignment_overlap=11	coverage_minus=1	coverage_plus=2	flanking_left=251	flanking_right=251	frequency=4.252e-02	junction_possible_overlap_registers=227	key=CP009273__4500535__-1__CP009273__4502114__1__11____251__251__0__0	max_left=25	max_left_minus=25	max_left_plus=25	max_min_left=25	max_min_left_minus=25	max_min_left_plus=25	max_min_right=0	max_min_right_minus=0	max_min_right_plus=0	max_pos_hash_score=454	max_right=93	max_right_minus=43	max_right_plus=93	neg_log10_pos_hash_p_value=7.1	new_junction_coverage=0.04	new_junction_read_count=3	polymorphism_frequency=4.252e-02	pos_hash_score=3	prediction=polymorphism	reject=COVERAGE_EVENNESS_SKEW,FREQUENCY_CUTOFF	side_1_annotate_key=gene	side_1_continuation=0	side_1_coverage=1.05	side_1_overlap=11	side_1_possible_overlap_registers=238	side_1_read_count=84	side_1_redundant=0	side_2_annotate_key=gene	side_2_continuation=0	side_2_coverage=0.72	side_2_overlap=0	side_2_possible_overlap_registers=227	side_2_read_count=55	side_2_redundant=0	total_non_overlap_reads=3
JC	360	.	CP009273	4517551	-1	CP009273	4518432	1	0	alignment_overlap=10	coverage_minus=3	coverage_plus=1	flanking_left=251	flanking_right=251	frequency=4.127e-02	junction_possible_overlap_registers=228	key=CP009273__4517551__-1__CP009273__4518422__1__10____251__251__0__0	max_left=147	max_left_minus=147	max_left_plus=61	max_min_left=81	max_min_left_minus=81	max_min_left_plus=61	max_min_right=68	max_min_right_minus=68	max_min_right_plus=0	max_pos_hash_score=456	max_right=180	max_right_minus=159	max_right_plus=180	neg_log10_pos_hash_p_value=6.6	new_junction_coverage=0.05	new_junction_read_count=4	polymorphism_frequency=4.127e-02	pos_hash_score=4	prediction=polymorphism	reject=COVERAGE_EVENNESS_SKEW,FREQUENCY_CUTOFF	side_1_annotate_key=gene	side_1_continuation=0	side_1_coverage=1.22	side_1_overlap=10	side_1_possible_overlap_registers=238	side_1_read_count=97	side_1_redundant=0	side_2_annotate_key=repeat	side_2_continuation=0	side_2_coverage=NA	side_2_overlap=0	side_2_possible_overlap_registers=NA	side_2_read_count=NA	side_2_redundant=0	total_non_overlap_reads=4
JC	361	.	CP009273	4532499	1	CP009273	4532813	1	0	alignment_overlap=9	coverage_minus=3	coverage_plus=2	flanking_left=251	flanking_right=251	frequency=6.329e-02	junction_possible_overlap_registers=229	key=CP009273__4532499__1__CP009273__4532804__1__9____251__251__0__0	max_left=166	max_left_minus=166	max_left_plus=65	max_min_left=89	max_min_left_minus=89	max_min_left_plus=65	max_min_right=76	max_min_right_minus=76	max_min_right_plus=0	max_pos_hash_score=458	max_right=198	max_right_minus=153	max_right_plus=198	neg_log10_pos_hash_p_value=6.1	new_junction_coverage=0.07	new_junction_read_count=5	polymorphism_frequency=6.329e-02	pos_hash_score=5	prediction=polymorphism	reject=COVERAGE_EVENNESS_SKEW,FREQUENCY_CUTOFF	side_1_annotate_key=gene	side_1_continuation=0	side_1_coverage=0.99	side_1_overlap=9	side_1_possible_overlap_registers=238	side_1_read_count=79	side_1_redundant=0	side_2_annotate_key=gene	side_2_continuation=0	side_2_coverage=0.94	side_2_overlap=0	side_2_possible_overlap_registers=229	side_2_read_count=72	side_2_redundant=0	total_non_overlap_reads=5
JC	362	.	CP009273	4532507	-1	CP009273	4532803	-1	0	alignment_overlap=9	coverage_minus=8	coverage_plus=8	flanking_left=251	flanking_right=251	frequency=1.996e-01	junction_possible_overlap_registers=229	key=CP009273__4532507__-1__CP009273__4532812__-1__9____251__251__0__0	max_left=237	max_left_minus=237	max_left_plus=225	max_min_left=115	max_min_left_minus=91	max_min_left_plus=115	max_min_right=95	max_min_right_minus=86	max_min_right_plus=95	max_pos_hash_score=458	max_right=232	max_right_minus=232	max_right_plus=205	neg_log10_pos_hash_p_value=3.6	new_junction_coverage=0.22	new_junction_read_count=17	polymorphism_frequency=1.996e-01	pos_hash_score=13	prediction=polymorphism	reject=COVERAGE_EVENNESS_SKEW,FREQUENCY_CUTOFF	side_1_annotate_key=gene	side_1_continuation=0	side_1_coverage=0.89	side_1_overlap=9	side_1_possible_overlap_registers=238	side_1_read_count=71	side_1_redundant=0	side_2_annotate_key=gene	side_2_continuation=0	side_2_coverage=0.89	side_2_overlap=0	side_2_possible_overlap_registers=229	side_2_read_count=68	side_2_redundant=0	total_non_overlap_reads=16
JC	363	.	CP009273	4605877	-1	CP009273	4606738	1	0	alignment_overlap=10	coverage_minus=6	coverage_plus=2	flanking_left=251	flanking_right=251	frequency=8.284e-02	junction_possible_overlap_registers=228	key=CP009273__4605877__-1__CP009273__4606728__1__10____251__251__0__0	max_left=150	max_left_minus=150	max_left_plus=113	max_min_left=7	max_min_left_minus=0	max_min_left_plus=7	max_min_right=97	max_min_right_minus=91	max_min_right_plus=97	max_pos_hash_score=456	max_right=136	max_right_minus=91	max_right_plus=136	neg_log10_pos_hash_p_value=5.3	new_junction_coverage=0.10	new_junction_read_count=8	polymorphism_frequency=8.284e-02	pos_hash_score=7	prediction=polymorphism	reject=COVERAGE_EVENNESS_SKEW,FREQUENCY_CUTOFF	side_1_annotate_key=gene	side_1_continuation=0	side_1_coverage=1.15	side_1_overlap=10	side_1_possible_overlap_registers=238	side_1_read_count=92	side_1_redundant=0	side_2_annotate_key=gene	side_2_continuation=0	side_2_coverage=1.16	side_2_overlap=0	side_2_possible_overlap_registers=228	side_2_read_count=89	side_2_redundant=0	total_non_overlap_reads=8
UN	364	.	CP009273	15597	15600
UN	365	.	CP009273	15603	15603
UN	366	.	CP009273	15607	15608
UN	367	.	CP009273	15611	16501
UN	368	.	CP009273	20027	20325
UN	369	.	CP009273	20328	20329
UN	370	.	CP009273	220454	221025
UN	371	.	CP009273	221574	221865
UN	372	.	CP009273	221867	221867
UN	373	.	CP009273	223711	224944
UN	374	.	CP009273	266466	266466
UN	375	.	CP009273	266468	266468
UN	376	.	CP009273	266470	266774
UN	377	.	CP009273	269908	270640
UN	378	.	CP009273	275105	275402
UN	379	.	CP009273	275404	275405
UN	380	.	CP009273	286576	286895
UN	381	.	CP009273	286903	286903
UN	382	.	CP009273	311167	311949
UN	383	.	CP009273	366226	366971
UN	384	.	CP009273	366974	366974
UN	385	.	CP009273	366979	366979
UN	386	.	CP009273	366983	366983
UN	387	.	CP009273	366990	366990
UN	388	.	CP009273	366994	366994
UN	389	.	CP009273	366997	366997
UN	390	.	CP009273	376954	376954
UN	391	.	CP009273	376957	377821
UN	392	.	CP009273	387389	388198
UN	393	.	CP009273	521556	521940
UN	394	.	CP009273	562457	563266
UN	395	.	CP009273	570276	571012
UN	396	.	CP009273	603677	603682
UN	397	.	CP009273	603685	604573
UN	398	.	CP009273	683536	684284
UN	399	.	CP009273	1089917	1090740
UN	400	.	CP009273	1390530	1391281
UN	401	.	CP009273	1391283	1391283
UN	402	.	CP009273	1391285	1391285
UN	403	.	CP009273	1391287	1391287
UN	404	.	CP009273	1427138	1427138
UN	405	.	CP009273	1427142	1427215
UN	406	.	CP009273	1462392	1462393
UN	407	.	CP009273	1462395	1462395
UN	408	.	CP009273	1462398	1463284
UN	409	.	CP009273	1463787	1463787
UN	410	.	CP009273	1463791	1464536
UN	411	.	CP009273	1464539	1464540
UN	412	.	CP009273	1464543	1464544
UN	413	.	CP009273	1464555	1464555
UN	414	.	CP009273	1522811	1523239
UN	415	.	CP009273	1565373	1565390
UN	416	.	CP009273	1627434	1627951
UN	417	.	CP009273	1627957	1627958
UN	418	.	CP009273	1627961	1627961
UN	419	.	CP009273	1628317	1629521
UN	420	.	CP009273	1645332	1645581
UN	421	.	CP009273	2060431	2060550
UN	422	.	CP009273	2062647	2063521
UN	423	.	CP009273	2095454	2096192
UN	424	.	CP009273	2163868	2163868
UN	425	.	CP009273	2163875	2164685
UN	426	.	CP009273	2282638	2282638
UN	427	.	CP009273	2282640	2283361
UN	428	.	CP009273	2507982	2508854
UN	429	.	CP009273	2508859	2508859
UN	430	.	CP009273	2508866	2508866
UN	431	.	CP009273	2508869	2508869
UN	432	.	CP009273	2508873	2508873
UN	433	.	CP009273	2719651	2722389
UN	434	.	CP009273	2723164	2724082
UN	435	.	CP009273	2724085	2724085
UN	436	.	CP009273	2724087	2724087
UN	437	.	CP009273	2850455	2852993
UN	438	.	CP009273	2852998	2852998
UN	439	.	CP009273	2853001	2853001
UN	440	.	CP009273	2853003	2853003
UN	441	.	CP009273	2989945	2990819
UN	442	.	CP009273	3123727	3124471
UN	443	.	CP009273	3179696	3179696
UN	444	.	CP009273	3179698	3180554
UN	445	.	CP009273	3359153	3359889
UN	446	.	CP009273	3359894	3359894
UN	447	.	CP009273	3417243	3417800
UN	448	.	CP009273	3418235	3419981
UN	449	.	CP009273	3420399	3421680
UN	450	.	CP009273	3421682	3421685
UN	451	.	CP009273	3463748	3463749
UN	452	.	CP009273	3463752	3463866
UN	453	.	CP009273	3577015	3577324
UN	454	.	CP009273	3612840	3614218
UN	455	.	CP009273	3614682	3615440
UN	456	.	CP009273	3645611	3645611
UN	457	.	CP009273	3645613	3646357
UN	458	.	CP009273	3659992	3659992
UN	459	.	CP009273	3659997	3660024
UN	460	.	CP009273	3755858	3757246
UN	461	.	CP009273	3757673	3758425
UN	462	.	CP009273	3935590	3936523
UN	463	.	CP009273	3936530	3936531
UN	464	.	CP009273	3937661	3938688
UN	465	.	CP009273	4028764	4028870
UN	466	.	CP009273	4029310	4030234
UN	467	.	CP009273	4031413	4031807
UN	468	.	CP009273	4031809	4031809
UN	469	.	CP009273	4031811	4031811
UN	470	.	CP009273	4032306	4032511
UN	471	.	CP009273	4032994	4033734
UN	472	.	CP009273	4033745	4033745
UN	473	.	CP009273	4156415	4156415
UN	474	.	CP009273	4156423	4156424
UN	475	.	CP009273	4156428	4156428
UN	476	.	CP009273	4156433	4156433
UN	477	.	CP009273	4156438	4156438
UN	478	.	CP009273	4156446	4156446
UN	479	.	CP009273	4156451	4157919
UN	480	.	CP009273	4158744	4161346
UN	481	.	CP009273	4166642	4166819
UN	482	.	CP009273	4166821	4166821
UN	483	.	CP009273	4166824	4166824
UN	484	.	CP009273	4198259	4199449
UN	485	.	CP009273	4200178	4202849
UN	486	.	CP009273	4488242	4489091
UN	487	.	CP009273	4489100	4489100
UN	488	.	CP009273	4497503	4497503
UN	489	.	CP009273	4497505	4498263
