# Supplementary material for: Mutators can drive the evolution of multi-resistance to antibiotics
Source: PLoS Genet. 2023 Jun 13;19(6):e1010791. doi: 10.1371/journal.pgen.1010791 (PMC10292718; doi:10.1371/journal.pgen.1010791)
Supplement: S2 File — (ZIP) [file pgen.1010791.s005.zip › 058836_intermediateB5175B5.gd]

#=GENOME_DIFF	1.0
#=CREATED	17:31:15 06 May 2022
#=PROGRAM	breseq 0.36.1 
#=COMMAND	/mnt/fls01-home01/mqbssdgg/breseq-0.36.1-Linux-x86_64/bin/breseq -r BW25113-fixed.gb -o 058836_intermediateB5175B5 058836_intermediateB5175B5_1_trimmed.fastq.gz 058836_intermediateB5175B5_2_trimmed.fastq.gz 058836_intermediateB5175B5_U1_trimmed.fastq.gz 058836_intermediateB5175B5_U2_trimmed.fastq.gz
#=REFSEQ	BW25113-fixed.gb
#=READSEQ	058836_intermediateB5175B5_1_trimmed.fastq.gz
#=READSEQ	058836_intermediateB5175B5_2_trimmed.fastq.gz
#=READSEQ	058836_intermediateB5175B5_U1_trimmed.fastq.gz
#=READSEQ	058836_intermediateB5175B5_U2_trimmed.fastq.gz
#=CONVERTED-BASES	475786539
#=CONVERTED-READS	2007782
#=INPUT-BASES	475852902
#=INPUT-READS	2008239
#=MAPPED-BASES	472329130
#=MAPPED-READS	1984432
SNP	1	71	CP009273	19617	C
SNP	2	73	CP009273	107258	G
SNP	3	74	CP009273	126148	T
SNP	4	75	CP009273	221912	G
SNP	5	76	CP009273	244229	T
SNP	6	77	CP009273	288320	G
SNP	7	79	CP009273	374745	G
SNP	8	80	CP009273	457860	T
SNP	9	81	CP009273	460124	T
SNP	10	82	CP009273	506820	T
INS	11	83	CP009273	519197	G	repeat_length=1	repeat_new_copies=7	repeat_ref_copies=6	repeat_seq=G
SNP	12	84	CP009273	657837	G
INS	13	85	CP009273	665290	G	repeat_length=1	repeat_new_copies=7	repeat_ref_copies=6	repeat_seq=G
SNP	14	86	CP009273	809792	T
SNP	15	88	CP009273	925365	T
INS	16	89	CP009273	927796	A	repeat_length=1	repeat_new_copies=9	repeat_ref_copies=8	repeat_seq=A
SNP	17	90	CP009273	933388	T
SNP	18	94	CP009273	1105045	A
SNP	19	95	CP009273	1107552	C
SNP	20	96	CP009273	1177781	T
SNP	21	97	CP009273	1257107	G
SNP	22	98	CP009273	1264993	G
SNP	23	103	CP009273	1390354	G
SNP	24	104	CP009273	1445827	C
SNP	25	110	CP009273	1540949	G
DEL	26	111	CP009273	1588513	1	repeat_length=1	repeat_new_copies=7	repeat_ref_copies=8	repeat_seq=C
SNP	27	113	CP009273	1697966	C
SNP	28	116	CP009273	1724753	T
SNP	29	117	CP009273	1759117	C
SNP	30	119	CP009273	1860506	A
INS	31	120	CP009273	1866089	G	repeat_length=1	repeat_new_copies=7	repeat_ref_copies=6	repeat_seq=G
SNP	32	122	CP009273	1890668	C
SNP	33	123	CP009273	1916190	A
SNP	34	124	CP009273	1954115	A
SNP	35	125	CP009273	1985889	A
SNP	36	126	CP009273	2175089	T
SNP	37	128	CP009273	2196501	C
SNP	38	130	CP009273	2332658	T
SNP	39	131	CP009273	2409960	A
SNP	40	132	CP009273	2476697	C
SNP	41	133	CP009273	2546434	A
SNP	42	134	CP009273	2590129	A
SNP	43	135	CP009273	2656159	A
SNP	44	136	CP009273	2696008	A
SNP	45	137	CP009273	2728184	C
SNP	46	138	CP009273	2804378	C
SNP	47	140	CP009273	2820761	T
SNP	48	142	CP009273	3034798	A
SNP	49	144	CP009273	3050639	G
SNP	50	145	CP009273	3056198	T
DEL	51	146	CP009273	3094398	1	repeat_length=1	repeat_new_copies=6	repeat_ref_copies=7	repeat_seq=C
SNP	52	147	CP009273	3149804	A
INS	53	150	CP009273	3187721	G	repeat_length=1	repeat_new_copies=7	repeat_ref_copies=6	repeat_seq=G
SNP	54	151	CP009273	3210288	A
SNP	55	152	CP009273	3252516	C
SNP	56	153	CP009273	3254801	A
SNP	57	154	CP009273	3307546	A
SNP	58	155	CP009273	3400674	A
SNP	59	156	CP009273	3454903	C
SNP	60	157	CP009273	3784809	T
INS	61	158	CP009273	3885532	C	repeat_length=1	repeat_new_copies=6	repeat_ref_copies=5	repeat_seq=C
SNP	62	159	CP009273	3905461	C
DEL	63	160	CP009273	3925013	1	repeat_length=1	repeat_new_copies=4	repeat_ref_copies=5	repeat_seq=T
SNP	64	161	CP009273	3984134	G
SNP	65	162	CP009273	4019904	C
SNP	66	163	CP009273	4172772	A
SNP	67	164	CP009273	4368263	T
INS	68	165	CP009273	4482400	G	repeat_length=1	repeat_new_copies=7	repeat_ref_copies=6	repeat_seq=G
SNP	69	166	CP009273	4543370	C
INS	70	168	CP009273	4596032	G	repeat_length=1	repeat_new_copies=9	repeat_ref_copies=8	repeat_seq=G
RA	71	.	CP009273	19617	0	T	C	consensus_score=288.9	frequency=1	major_base=C	major_cov=37/49	major_frequency=1.000e+00	minor_base=N	minor_cov=0/0	new_cov=37/49	polymorphism_frequency=1.000e+00	polymorphism_score=NA	prediction=consensus	ref_cov=0/0	total_cov=37/49
RA	72	.	CP009273	104041	0	G	T	bias_e_value=0.0188916	bias_p_value=4.07896e-09	consensus_reject=FREQUENCY_CUTOFF	consensus_score=101.0	fisher_strand_p_value=1.7377e-10	frequency=2.623e-01	ks_quality_p_value=1	major_base=G	major_cov=3/42	major_frequency=7.377e-01	minor_base=T	minor_cov=15/1	new_cov=15/1	polymorphism_frequency=2.623e-01	polymorphism_score=16.6	prediction=polymorphism	ref_cov=3/42	total_cov=18/43
RA	73	.	CP009273	107258	0	A	G	consensus_score=269.0	frequency=1	major_base=G	major_cov=24/57	major_frequency=1.000e+00	minor_base=N	minor_cov=0/0	new_cov=24/57	polymorphism_frequency=1.000e+00	polymorphism_score=NA	prediction=consensus	ref_cov=0/0	total_cov=24/57
RA	74	.	CP009273	126148	0	C	T	consensus_score=244.3	frequency=1	major_base=T	major_cov=44/23	major_frequency=1.000e+00	minor_base=N	minor_cov=0/0	new_cov=44/23	polymorphism_frequency=1.000e+00	polymorphism_score=NA	prediction=consensus	ref_cov=0/0	total_cov=44/23
RA	75	.	CP009273	221912	0	A	G	consensus_score=86.5	frequency=1	major_base=G	major_cov=36/11	major_frequency=1.000e+00	minor_base=N	minor_cov=0/0	new_cov=36/11	polymorphism_frequency=1.000e+00	polymorphism_score=NA	prediction=consensus	ref_cov=0/0	total_cov=36/11
RA	76	.	CP009273	244229	0	C	T	consensus_score=416.6	frequency=1	major_base=T	major_cov=59/55	major_frequency=1.000e+00	minor_base=N	minor_cov=0/0	new_cov=59/55	polymorphism_frequency=1.000e+00	polymorphism_score=NA	prediction=consensus	ref_cov=0/0	total_cov=59/55
RA	77	.	CP009273	288320	0	A	G	consensus_score=591.1	frequency=1	major_base=G	major_cov=88/78	major_frequency=1.000e+00	minor_base=N	minor_cov=0/0	new_cov=88/78	polymorphism_frequency=1.000e+00	polymorphism_score=NA	prediction=consensus	ref_cov=0/0	total_cov=88/78
RA	78	.	CP009273	357956	0	G	A	bias_e_value=4631470	bias_p_value=1	consensus_reject=FREQUENCY_CUTOFF	consensus_score=294.9	fisher_strand_p_value=1	frequency=2.680e-01	ks_quality_p_value=0.999656	major_base=G	major_cov=46/66	major_frequency=7.320e-01	minor_base=A	minor_cov=17/24	new_cov=17/24	polymorphism_frequency=2.680e-01	polymorphism_score=131.5	prediction=polymorphism	ref_cov=46/66	total_cov=63/90
RA	79	.	CP009273	374745	0	A	G	consensus_score=348.9	frequency=1	major_base=G	major_cov=57/40	major_frequency=1.000e+00	minor_base=N	minor_cov=0/0	new_cov=57/40	polymorphism_frequency=1.000e+00	polymorphism_score=NA	prediction=consensus	ref_cov=0/0	total_cov=57/40
RA	80	.	CP009273	457860	0	C	T	bias_e_value=1698860	bias_p_value=0.366809	consensus_score=304.2	fisher_strand_p_value=0.11643	frequency=1	ks_quality_p_value=1	major_base=T	major_cov=44/40	major_frequency=9.655e-01	minor_base=G	minor_cov=0/3	new_cov=44/40	polymorphism_frequency=9.655e-01	polymorphism_score=-6.5	prediction=consensus	ref_cov=0/0	total_cov=45/43
RA	81	.	CP009273	460124	0	C	T	consensus_score=347.4	frequency=1	major_base=T	major_cov=46/46	major_frequency=1.000e+00	minor_base=N	minor_cov=0/0	new_cov=46/46	polymorphism_frequency=1.000e+00	polymorphism_score=NA	prediction=consensus	ref_cov=0/0	total_cov=46/46
RA	82	.	CP009273	506820	0	C	T	bias_e_value=3673230	bias_p_value=0.793103	consensus_score=319.3	fisher_strand_p_value=0.430233	frequency=1	ks_quality_p_value=1	major_base=T	major_cov=49/36	major_frequency=9.884e-01	minor_base=.	minor_cov=0/1	new_cov=49/36	polymorphism_frequency=9.884e-01	polymorphism_score=-3.5	prediction=consensus	ref_cov=0/0	total_cov=49/37
RA	83	.	CP009273	519197	1	.	G	consensus_score=262.4	frequency=1	major_base=G	major_cov=24/51	major_frequency=1.000e+00	minor_base=N	minor_cov=0/0	new_cov=24/51	polymorphism_frequency=1.000e+00	polymorphism_score=NA	prediction=consensus	ref_cov=0/0	total_cov=24/51
RA	84	.	CP009273	657837	0	A	G	consensus_score=312.0	frequency=1	major_base=G	major_cov=29/59	major_frequency=1.000e+00	minor_base=N	minor_cov=0/0	new_cov=29/59	polymorphism_frequency=1.000e+00	polymorphism_score=NA	prediction=consensus	ref_cov=0/0	total_cov=29/59
RA	85	.	CP009273	665290	1	.	G	bias_e_value=1701520	bias_p_value=0.367382	consensus_score=308.1	fisher_strand_p_value=0.117159	frequency=1	ks_quality_p_value=0.996055	major_base=G	major_cov=43/45	major_frequency=9.565e-01	minor_base=.	minor_cov=4/0	new_cov=43/45	polymorphism_frequency=9.565e-01	polymorphism_score=7.8	prediction=consensus	ref_cov=4/0	total_cov=47/45
RA	86	.	CP009273	809792	0	C	T	consensus_score=292.8	frequency=1	major_base=T	major_cov=47/34	major_frequency=1.000e+00	minor_base=N	minor_cov=0/0	new_cov=47/34	polymorphism_frequency=1.000e+00	polymorphism_score=NA	prediction=consensus	ref_cov=0/0	total_cov=47/34
RA	87	.	CP009273	903173	0	T	C	bias_e_value=4286220	bias_p_value=0.925455	consensus_reject=FREQUENCY_CUTOFF	consensus_score=106.4	fisher_strand_p_value=0.777848	frequency=7.188e-01	ks_quality_p_value=0.822298	major_base=C	major_cov=28/18	major_frequency=7.188e-01	minor_base=T	minor_cov=12/6	new_cov=28/18	polymorphism_frequency=7.188e-01	polymorphism_score=55.5	prediction=polymorphism	ref_cov=12/6	total_cov=40/24
RA	88	.	CP009273	925365	0	C	T	consensus_score=315.8	frequency=1	major_base=T	major_cov=41/43	major_frequency=1.000e+00	minor_base=N	minor_cov=0/0	new_cov=41/43	polymorphism_frequency=1.000e+00	polymorphism_score=NA	prediction=consensus	ref_cov=0/0	total_cov=41/43
RA	89	.	CP009273	927796	1	.	A	bias_e_value=4211750	bias_p_value=0.909377	consensus_score=289.1	fisher_strand_p_value=0.605693	frequency=1	ks_quality_p_value=1	major_base=A	major_cov=27/53	major_frequency=9.524e-01	minor_base=.	minor_cov=2/2	new_cov=27/53	polymorphism_frequency=9.524e-01	polymorphism_score=7.0	prediction=consensus	ref_cov=2/2	total_cov=29/55
RA	90	.	CP009273	933388	0	A	T	bias_e_value=4631470	bias_p_value=1	consensus_score=371.6	fisher_strand_p_value=1	frequency=1	ks_quality_p_value=0.999208	major_base=T	major_cov=50/50	major_frequency=9.901e-01	minor_base=A	minor_cov=0/1	new_cov=50/50	polymorphism_frequency=9.901e-01	polymorphism_score=-6.2	prediction=consensus	ref_cov=0/1	total_cov=50/51
RA	91	.	CP009273	1007191	0	T	C	bias_e_value=4628220	bias_p_value=0.9993	consensus_reject=FREQUENCY_CUTOFF	consensus_score=139.4	fisher_strand_p_value=1	frequency=7.536e-01	ks_quality_p_value=0.962805	major_base=C	major_cov=20/32	major_frequency=7.536e-01	minor_base=T	minor_cov=6/11	new_cov=20/32	polymorphism_frequency=7.536e-01	polymorphism_score=51.3	prediction=polymorphism	ref_cov=6/11	total_cov=26/43
RA	92	.	CP009273	1066299	0	G	A	bias_e_value=4448100	bias_p_value=0.960408	consensus_reject=FREQUENCY_CUTOFF	consensus_score=143.4	fisher_strand_p_value=0.797365	frequency=2.750e-01	ks_quality_p_value=0.918196	major_base=G	major_cov=21/37	major_frequency=7.250e-01	minor_base=A	minor_cov=9/13	new_cov=9/13	polymorphism_frequency=2.750e-01	polymorphism_score=68.9	prediction=polymorphism	ref_cov=21/37	total_cov=30/50
RA	93	.	CP009273	1092574	0	C	A	bias_e_value=3920820	bias_p_value=0.84656	consensus_reject=SCORE_CUTOFF,FREQUENCY_CUTOFF	consensus_score=8.0	fisher_strand_p_value=0.674904	frequency=3.333e-01	ks_quality_p_value=0.740818	major_base=C	major_cov=7/13	major_frequency=6.667e-01	minor_base=A	minor_cov=2/8	new_cov=2/8	polymorphism_frequency=3.333e-01	polymorphism_score=23.8	prediction=polymorphism	ref_cov=7/13	total_cov=9/21
RA	94	.	CP009273	1105045	0	G	A	bias_e_value=4631470	bias_p_value=1	consensus_score=457.2	fisher_strand_p_value=1	frequency=1	ks_quality_p_value=1	major_base=A	major_cov=63/62	major_frequency=9.921e-01	minor_base=C	minor_cov=0/1	new_cov=63/62	polymorphism_frequency=9.921e-01	polymorphism_score=NA	prediction=consensus	ref_cov=0/0	total_cov=63/63
RA	95	.	CP009273	1107552	0	T	C	consensus_score=423.3	frequency=1	major_base=C	major_cov=64/58	major_frequency=1.000e+00	minor_base=N	minor_cov=0/0	new_cov=64/58	polymorphism_frequency=1.000e+00	polymorphism_score=NA	prediction=consensus	ref_cov=0/0	total_cov=64/58
RA	96	.	CP009273	1177781	0	C	T	consensus_score=415.0	frequency=1	major_base=T	major_cov=52/58	major_frequency=1.000e+00	minor_base=N	minor_cov=0/0	new_cov=52/58	polymorphism_frequency=1.000e+00	polymorphism_score=NA	prediction=consensus	ref_cov=0/0	total_cov=52/58
RA	97	.	CP009273	1257107	0	A	G	consensus_score=286.3	frequency=1	major_base=G	major_cov=46/37	major_frequency=1.000e+00	minor_base=N	minor_cov=0/0	new_cov=46/37	polymorphism_frequency=1.000e+00	polymorphism_score=NA	prediction=consensus	ref_cov=0/0	total_cov=46/37
RA	98	.	CP009273	1264993	0	A	G	bias_e_value=4631470	bias_p_value=1	consensus_score=108.0	fisher_strand_p_value=1	frequency=1	ks_quality_p_value=1	major_base=G	major_cov=19/20	major_frequency=9.286e-01	minor_base=T	minor_cov=2/1	new_cov=19/20	polymorphism_frequency=9.286e-01	polymorphism_score=-0.9	prediction=consensus	ref_cov=2/1	total_cov=23/22
RA	99	.	CP009273	1265875	0	T	C	bias_e_value=4502350	bias_p_value=0.972121	consensus_reject=FREQUENCY_CUTOFF	consensus_score=159.5	fisher_strand_p_value=0.790417	frequency=2.667e-01	ks_quality_p_value=0.978418	major_base=T	major_cov=32/23	major_frequency=7.333e-01	minor_base=C	minor_cov=13/7	new_cov=13/7	polymorphism_frequency=2.667e-01	polymorphism_score=58.2	prediction=polymorphism	ref_cov=32/23	total_cov=48/30
RA	100	.	CP009273	1280801	0	C	T	bias_e_value=370346	bias_p_value=0.079963	consensus_reject=FREQUENCY_CUTOFF	consensus_score=213.8	fisher_strand_p_value=0.0163705	frequency=2.045e-01	ks_quality_p_value=0.945004	major_base=C	major_cov=31/39	major_frequency=7.955e-01	minor_base=T	minor_cov=14/4	new_cov=14/4	polymorphism_frequency=2.045e-01	polymorphism_score=53.6	prediction=polymorphism	ref_cov=31/39	total_cov=45/43
RA	101	.	CP009273	1312828	1	.	C	bias_e_value=1741150	bias_p_value=0.375939	consensus_reject=FREQUENCY_CUTOFF	consensus_score=260.7	fisher_strand_p_value=0.120712	frequency=2.065e-01	ks_quality_p_value=1	major_base=.	major_cov=27/46	major_frequency=7.935e-01	minor_base=C	minor_cov=11/8	new_cov=11/8	polymorphism_frequency=2.065e-01	polymorphism_score=82.6	prediction=polymorphism	ref_cov=27/46	total_cov=38/54
RA	102	.	CP009273	1386462	0	G	A	bias_e_value=4065110	bias_p_value=0.877716	consensus_reject=FREQUENCY_CUTOFF	consensus_score=345.8	fisher_strand_p_value=0.577685	frequency=7.546e-01	ks_quality_p_value=0.948917	major_base=A	major_cov=51/72	major_frequency=7.546e-01	minor_base=G	minor_cov=14/26	new_cov=51/72	polymorphism_frequency=7.546e-01	polymorphism_score=123.3	prediction=polymorphism	ref_cov=14/26	total_cov=65/98
RA	103	.	CP009273	1390354	0	A	G	consensus_score=276.0	frequency=1	major_base=G	major_cov=43/42	major_frequency=1.000e+00	minor_base=N	minor_cov=0/0	new_cov=43/42	polymorphism_frequency=1.000e+00	polymorphism_score=NA	prediction=consensus	ref_cov=0/0	total_cov=43/42
RA	104	.	CP009273	1445827	0	T	C	bias_e_value=4631470	bias_p_value=1	consensus_score=319.7	fisher_strand_p_value=1	frequency=1	ks_quality_p_value=1	major_base=C	major_cov=75/21	major_frequency=9.897e-01	minor_base=T	minor_cov=1/0	new_cov=75/21	polymorphism_frequency=9.897e-01	polymorphism_score=-4.8	prediction=consensus	ref_cov=1/0	total_cov=76/21
RA	105	.	CP009273	1452882	1	.	G	bias_e_value=4100750	bias_p_value=0.885409	consensus_reject=FREQUENCY_CUTOFF	consensus_score=265.5	fisher_strand_p_value=0.561228	frequency=6.364e-01	ks_quality_p_value=1	major_base=G	major_cov=49/28	major_frequency=6.364e-01	minor_base=.	minor_cov=25/19	new_cov=49/28	polymorphism_frequency=6.364e-01	polymorphism_score=186.6	prediction=polymorphism	ref_cov=25/19	total_cov=74/47
RA	106	.	CP009273	1460458	0	T	C	bias_e_value=1895310	bias_p_value=0.409224	consensus_reject=FREQUENCY_CUTOFF	consensus_score=276.2	fisher_strand_p_value=0.136949	frequency=2.308e-01	ks_quality_p_value=1	major_base=T	major_cov=20/70	major_frequency=7.692e-01	minor_base=C	minor_cov=10/17	new_cov=10/17	polymorphism_frequency=2.308e-01	polymorphism_score=72.4	prediction=polymorphism	ref_cov=20/70	total_cov=39/90
RA	107	.	CP009273	1460467	0	G	A	bias_e_value=759898	bias_p_value=0.164073	consensus_reject=FREQUENCY_CUTOFF	consensus_score=235.7	fisher_strand_p_value=0.0385536	frequency=2.689e-01	ks_quality_p_value=1	major_base=G	major_cov=20/67	major_frequency=7.311e-01	minor_base=A	minor_cov=14/18	new_cov=14/18	polymorphism_frequency=2.689e-01	polymorphism_score=95.7	prediction=polymorphism	ref_cov=20/67	total_cov=37/90
RA	108	.	CP009273	1460515	0	G	C	bias_e_value=401406	bias_p_value=0.0866693	consensus_reject=FREQUENCY_CUTOFF	consensus_score=216.8	fisher_strand_p_value=0.0173003	frequency=2.308e-01	ks_quality_p_value=0.988347	major_base=G	major_cov=19/51	major_frequency=7.692e-01	minor_base=C	minor_cov=12/9	new_cov=12/9	polymorphism_frequency=2.308e-01	polymorphism_score=67.8	prediction=polymorphism	ref_cov=19/51	total_cov=31/60
RA	109	.	CP009273	1460819	0	G	A	bias_e_value=3148030	bias_p_value=0.679704	consensus_reject=FREQUENCY_CUTOFF	consensus_score=74.1	fisher_strand_p_value=0.315712	frequency=2.500e-01	ks_quality_p_value=1	major_base=G	major_cov=20/16	major_frequency=7.500e-01	minor_base=A	minor_cov=9/3	new_cov=9/3	polymorphism_frequency=2.500e-01	polymorphism_score=28.6	prediction=polymorphism	ref_cov=20/16	total_cov=33/22
RA	110	.	CP009273	1540949	0	A	G	consensus_score=350.4	frequency=1	major_base=G	major_cov=38/66	major_frequency=1.000e+00	minor_base=N	minor_cov=0/0	new_cov=38/66	polymorphism_frequency=1.000e+00	polymorphism_score=NA	prediction=consensus	ref_cov=0/0	total_cov=38/66
RA	111	.	CP009273	1588513	0	C	.	bias_e_value=4233670	bias_p_value=0.914109	consensus_score=652.8	fisher_strand_p_value=0.648219	frequency=1	ks_quality_p_value=0.949188	major_base=.	major_cov=56/80	major_frequency=9.645e-01	minor_base=C	minor_cov=1/4	new_cov=56/80	polymorphism_frequency=9.645e-01	polymorphism_score=13.6	prediction=consensus	ref_cov=1/4	total_cov=57/84
RA	112	.	CP009273	1629314	0	A	C	bias_e_value=2882310	bias_p_value=0.622331	consensus_reject=FREQUENCY_CUTOFF	consensus_score=217.3	fisher_strand_p_value=0.269093	frequency=7.241e-01	ks_quality_p_value=1	major_base=C	major_cov=49/56	major_frequency=7.241e-01	minor_base=A	minor_cov=23/17	new_cov=49/56	polymorphism_frequency=7.241e-01	polymorphism_score=106.5	prediction=polymorphism	ref_cov=23/17	total_cov=72/73
RA	113	.	CP009273	1697966	0	T	C	bias_e_value=2989220	bias_p_value=0.645415	consensus_score=331.7	fisher_strand_p_value=0.287129	frequency=1	ks_quality_p_value=1	major_base=C	major_cov=72/28	major_frequency=9.901e-01	minor_base=A	minor_cov=0/1	new_cov=72/28	polymorphism_frequency=9.901e-01	polymorphism_score=NA	prediction=consensus	ref_cov=0/0	total_cov=72/29
RA	114	.	CP009273	1702966	0	T	A	bias_e_value=71027	bias_p_value=0.0153357	consensus_reject=FREQUENCY_CUTOFF	consensus_score=99.5	fisher_strand_p_value=0.00214671	frequency=2.759e-01	ks_quality_p_value=1	major_base=T	major_cov=21/21	major_frequency=7.241e-01	minor_base=A	minor_cov=15/1	new_cov=15/1	polymorphism_frequency=2.759e-01	polymorphism_score=10.1	prediction=polymorphism	ref_cov=21/21	total_cov=36/24
RA	115	.	CP009273	1703062	0	T	A	bias_e_value=758359	bias_p_value=0.163741	consensus_reject=FREQUENCY_CUTOFF	consensus_score=104.4	fisher_strand_p_value=0.0384516	frequency=2.157e-01	ks_quality_p_value=1	major_base=T	major_cov=17/23	major_frequency=7.843e-01	minor_base=A	minor_cov=9/2	new_cov=9/2	polymorphism_frequency=2.157e-01	polymorphism_score=10.9	prediction=polymorphism	ref_cov=17/23	total_cov=27/27
RA	116	.	CP009273	1724753	0	C	T	bias_e_value=3718860	bias_p_value=0.802955	consensus_score=340.5	fisher_strand_p_value=0.442105	frequency=1	ks_quality_p_value=1	major_base=T	major_cov=53/41	major_frequency=9.895e-01	minor_base=A	minor_cov=0/1	new_cov=53/41	polymorphism_frequency=9.895e-01	polymorphism_score=NA	prediction=consensus	ref_cov=0/0	total_cov=53/42
RA	117	.	CP009273	1759117	0	T	C	consensus_score=279.3	frequency=1	major_base=C	major_cov=49/32	major_frequency=1.000e+00	minor_base=N	minor_cov=0/0	new_cov=49/32	polymorphism_frequency=1.000e+00	polymorphism_score=NA	prediction=consensus	ref_cov=0/0	total_cov=49/32
RA	118	.	CP009273	1856656	1	.	T	bias_e_value=3153530	bias_p_value=0.680893	consensus_reject=FREQUENCY_CUTOFF	consensus_score=278.9	fisher_strand_p_value=0.316744	frequency=6.609e-01	ks_quality_p_value=1	major_base=T	major_cov=42/34	major_frequency=6.609e-01	minor_base=.	minor_cov=26/13	new_cov=42/34	polymorphism_frequency=6.609e-01	polymorphism_score=155.4	prediction=polymorphism	ref_cov=26/13	total_cov=68/47
RA	119	.	CP009273	1860506	0	G	A	bias_e_value=3961440	bias_p_value=0.855331	consensus_score=366.8	fisher_strand_p_value=0.512871	frequency=1	ks_quality_p_value=1	major_base=A	major_cov=58/41	major_frequency=9.802e-01	minor_base=T	minor_cov=2/0	new_cov=58/41	polymorphism_frequency=9.802e-01	polymorphism_score=NA	prediction=consensus	ref_cov=0/0	total_cov=60/41
RA	120	.	CP009273	1866089	1	.	G	bias_e_value=4631470	bias_p_value=1	consensus_score=377.9	fisher_strand_p_value=1	frequency=1	ks_quality_p_value=1	major_base=G	major_cov=36/77	major_frequency=9.912e-01	minor_base=.	minor_cov=0/1	new_cov=36/77	polymorphism_frequency=9.912e-01	polymorphism_score=-3.5	prediction=consensus	ref_cov=0/1	total_cov=36/78
RA	121	.	CP009273	1867424	0	T	C	bias_e_value=3128350	bias_p_value=0.675456	consensus_reject=FREQUENCY_CUTOFF	consensus_score=230.1	fisher_strand_p_value=0.451146	frequency=2.083e-01	ks_quality_p_value=0.691674	major_base=T	major_cov=33/43	major_frequency=7.917e-01	minor_base=C	minor_cov=11/9	new_cov=11/9	polymorphism_frequency=2.083e-01	polymorphism_score=59.2	prediction=polymorphism	ref_cov=33/43	total_cov=45/52
RA	122	.	CP009273	1890668	0	T	C	consensus_score=324.7	frequency=1	major_base=C	major_cov=51/41	major_frequency=1.000e+00	minor_base=N	minor_cov=0/0	new_cov=51/41	polymorphism_frequency=1.000e+00	polymorphism_score=NA	prediction=consensus	ref_cov=0/0	total_cov=51/41
RA	123	.	CP009273	1916190	0	G	A	bias_e_value=3536000	bias_p_value=0.763474	consensus_score=444.7	fisher_strand_p_value=0.396694	frequency=1	ks_quality_p_value=1	major_base=A	major_cov=47/73	major_frequency=9.917e-01	minor_base=T	minor_cov=1/0	new_cov=47/73	polymorphism_frequency=9.917e-01	polymorphism_score=NA	prediction=consensus	ref_cov=0/0	total_cov=48/73
RA	124	.	CP009273	1954115	0	G	A	consensus_score=376.8	frequency=1	major_base=A	major_cov=36/65	major_frequency=1.000e+00	minor_base=N	minor_cov=0/0	new_cov=36/65	polymorphism_frequency=1.000e+00	polymorphism_score=NA	prediction=consensus	ref_cov=0/0	total_cov=36/65
RA	125	.	CP009273	1985889	0	G	A	bias_e_value=3957880	bias_p_value=0.854562	consensus_score=375.3	fisher_strand_p_value=0.511722	frequency=1	ks_quality_p_value=1	major_base=A	major_cov=43/60	major_frequency=9.810e-01	minor_base=C	minor_cov=0/2	new_cov=43/60	polymorphism_frequency=9.810e-01	polymorphism_score=NA	prediction=consensus	ref_cov=0/0	total_cov=43/62
RA	126	.	CP009273	2175089	0	C	T	bias_e_value=4631470	bias_p_value=1	consensus_score=252.2	fisher_strand_p_value=1	frequency=1	ks_quality_p_value=1	major_base=T	major_cov=31/36	major_frequency=9.853e-01	minor_base=C	minor_cov=0/1	new_cov=31/36	polymorphism_frequency=9.853e-01	polymorphism_score=-6.2	prediction=consensus	ref_cov=0/1	total_cov=31/37
RA	127	.	CP009273	2178908	0	T	G	bias_e_value=3.33729	bias_p_value=7.20569e-07	consensus_reject=FREQUENCY_CUTOFF	consensus_score=139.1	fisher_strand_p_value=3.99527e-08	frequency=2.935e-01	ks_quality_p_value=1	major_base=T	major_cov=24/41	major_frequency=7.065e-01	minor_base=G	minor_cov=26/1	new_cov=26/1	polymorphism_frequency=2.935e-01	polymorphism_score=22.1	prediction=polymorphism	ref_cov=24/41	total_cov=50/42
RA	128	.	CP009273	2196501	0	T	C	bias_e_value=4631470	bias_p_value=1	consensus_score=334.9	fisher_strand_p_value=1	frequency=1	ks_quality_p_value=1	major_base=C	major_cov=69/31	major_frequency=9.804e-01	minor_base=A	minor_cov=2/0	new_cov=69/31	polymorphism_frequency=9.804e-01	polymorphism_score=NA	prediction=consensus	ref_cov=0/0	total_cov=71/31
RA	129	.	CP009273	2298367	0	T	C	bias_e_value=3478160	bias_p_value=0.750985	consensus_reject=FREQUENCY_CUTOFF	consensus_score=80.4	fisher_strand_p_value=0.383429	frequency=2.000e-01	ks_quality_p_value=1	major_base=T	major_cov=19/9	major_frequency=8.000e-01	minor_base=C	minor_cov=3/4	new_cov=3/4	polymorphism_frequency=2.000e-01	polymorphism_score=12.0	prediction=polymorphism	ref_cov=19/9	total_cov=22/13
RA	130	.	CP009273	2332658	0	C	T	consensus_score=333.4	frequency=1	major_base=T	major_cov=36/57	major_frequency=1.000e+00	minor_base=N	minor_cov=0/0	new_cov=36/57	polymorphism_frequency=1.000e+00	polymorphism_score=NA	prediction=consensus	ref_cov=0/0	total_cov=36/57
RA	131	.	CP009273	2409960	0	G	A	consensus_score=234.9	frequency=1	major_base=A	major_cov=28/37	major_frequency=1.000e+00	minor_base=N	minor_cov=0/0	new_cov=28/37	polymorphism_frequency=1.000e+00	polymorphism_score=NA	prediction=consensus	ref_cov=0/0	total_cov=28/37
RA	132	.	CP009273	2476697	0	T	C	consensus_score=408.4	frequency=1	major_base=C	major_cov=75/49	major_frequency=1.000e+00	minor_base=N	minor_cov=0/0	new_cov=75/49	polymorphism_frequency=1.000e+00	polymorphism_score=NA	prediction=consensus	ref_cov=0/0	total_cov=75/49
RA	133	.	CP009273	2546434	0	G	A	consensus_score=213.6	frequency=1	major_base=A	major_cov=32/28	major_frequency=1.000e+00	minor_base=N	minor_cov=0/0	new_cov=32/28	polymorphism_frequency=1.000e+00	polymorphism_score=NA	prediction=consensus	ref_cov=0/0	total_cov=32/28
RA	134	.	CP009273	2590129	0	G	A	consensus_score=339.7	frequency=1	major_base=A	major_cov=51/39	major_frequency=1.000e+00	minor_base=N	minor_cov=0/0	new_cov=51/39	polymorphism_frequency=1.000e+00	polymorphism_score=NA	prediction=consensus	ref_cov=0/0	total_cov=51/39
RA	135	.	CP009273	2656159	0	G	A	bias_e_value=3612850	bias_p_value=0.780066	consensus_score=194.7	fisher_strand_p_value=0.415094	frequency=1	ks_quality_p_value=1	major_base=A	major_cov=31/21	major_frequency=9.811e-01	minor_base=C	minor_cov=0/1	new_cov=31/21	polymorphism_frequency=9.811e-01	polymorphism_score=NA	prediction=consensus	ref_cov=0/0	total_cov=31/22
RA	136	.	CP009273	2696008	0	G	A	consensus_score=197.2	frequency=1	major_base=A	major_cov=28/26	major_frequency=1.000e+00	minor_base=N	minor_cov=0/0	new_cov=28/26	polymorphism_frequency=1.000e+00	polymorphism_score=NA	prediction=consensus	ref_cov=0/0	total_cov=28/26
RA	137	.	CP009273	2728184	0	T	C	consensus_score=228.2	frequency=1	major_base=C	major_cov=44/21	major_frequency=1.000e+00	minor_base=N	minor_cov=0/0	new_cov=44/21	polymorphism_frequency=1.000e+00	polymorphism_score=NA	prediction=consensus	ref_cov=0/0	total_cov=44/21
RA	138	.	CP009273	2804378	0	T	C	consensus_score=230.8	frequency=1	major_base=C	major_cov=34/33	major_frequency=1.000e+00	minor_base=N	minor_cov=0/0	new_cov=34/33	polymorphism_frequency=1.000e+00	polymorphism_score=NA	prediction=consensus	ref_cov=0/0	total_cov=34/33
RA	139	.	CP009273	2811236	0	C	T	bias_e_value=4609780	bias_p_value=0.995318	consensus_reject=FREQUENCY_CUTOFF	consensus_score=149.3	fisher_strand_p_value=1	frequency=2.206e-01	ks_quality_p_value=0.904804	major_base=C	major_cov=15/38	major_frequency=7.794e-01	minor_base=T	minor_cov=4/11	new_cov=4/11	polymorphism_frequency=2.206e-01	polymorphism_score=44.0	prediction=polymorphism	ref_cov=15/38	total_cov=20/49
RA	140	.	CP009273	2820761	0	C	T	consensus_score=279.4	frequency=1	major_base=T	major_cov=36/38	major_frequency=1.000e+00	minor_base=N	minor_cov=0/0	new_cov=36/38	polymorphism_frequency=1.000e+00	polymorphism_score=NA	prediction=consensus	ref_cov=0/0	total_cov=36/38
RA	141	.	CP009273	2921269	1	.	T	bias_e_value=830146	bias_p_value=0.17924	consensus_reject=FREQUENCY_CUTOFF	consensus_score=231.7	fisher_strand_p_value=0.0562414	frequency=2.627e-01	ks_quality_p_value=0.76987	major_base=.	major_cov=30/57	major_frequency=7.373e-01	minor_base=T	minor_cov=17/14	new_cov=17/14	polymorphism_frequency=2.627e-01	polymorphism_score=153.8	prediction=polymorphism	ref_cov=30/57	total_cov=47/72
RA	142	.	CP009273	3034798	0	G	A	consensus_score=308.1	frequency=1	major_base=A	major_cov=45/38	major_frequency=1.000e+00	minor_base=N	minor_cov=0/0	new_cov=45/38	polymorphism_frequency=1.000e+00	polymorphism_score=NA	prediction=consensus	ref_cov=0/0	total_cov=45/38
RA	143	.	CP009273	3035711	0	T	C	bias_e_value=3346430	bias_p_value=0.722541	consensus_reject=FREQUENCY_CUTOFF	consensus_score=183.5	fisher_strand_p_value=0.394528	frequency=7.949e-01	ks_quality_p_value=0.899539	major_base=C	major_cov=20/42	major_frequency=7.949e-01	minor_base=T	minor_cov=7/9	new_cov=20/42	polymorphism_frequency=7.949e-01	polymorphism_score=46.1	prediction=polymorphism	ref_cov=7/9	total_cov=27/51
RA	144	.	CP009273	3050639	0	A	G	consensus_score=280.0	frequency=1	major_base=G	major_cov=60/21	major_frequency=1.000e+00	minor_base=N	minor_cov=0/0	new_cov=60/21	polymorphism_frequency=1.000e+00	polymorphism_score=NA	prediction=consensus	ref_cov=0/0	total_cov=60/21
RA	145	.	CP009273	3056198	0	C	T	bias_e_value=4631470	bias_p_value=1	consensus_score=254.8	fisher_strand_p_value=1	frequency=1	ks_quality_p_value=1	major_base=T	major_cov=31/42	major_frequency=9.865e-01	minor_base=C	minor_cov=0/1	new_cov=31/42	polymorphism_frequency=9.865e-01	polymorphism_score=-6.2	prediction=consensus	ref_cov=0/1	total_cov=31/43
RA	146	.	CP009273	3094398	0	C	.	bias_e_value=4047090	bias_p_value=0.873825	consensus_score=431.5	fisher_strand_p_value=0.561133	frequency=1	ks_quality_p_value=0.965484	major_base=.	major_cov=25/65	major_frequency=9.677e-01	minor_base=C	minor_cov=0/3	new_cov=25/65	polymorphism_frequency=9.677e-01	polymorphism_score=5.7	prediction=consensus	ref_cov=0/3	total_cov=25/68
RA	147	.	CP009273	3149804	0	G	A	bias_e_value=4631470	bias_p_value=1	consensus_score=229.3	fisher_strand_p_value=1	frequency=1	ks_quality_p_value=1	major_base=A	major_cov=25/38	major_frequency=9.844e-01	minor_base=C	minor_cov=0/1	new_cov=25/38	polymorphism_frequency=9.844e-01	polymorphism_score=NA	prediction=consensus	ref_cov=0/0	total_cov=25/39
RA	148	.	CP009273	3151071	1	.	C	bias_e_value=4518570	bias_p_value=0.975623	consensus_reject=FREQUENCY_CUTOFF	consensus_score=132.6	fisher_strand_p_value=0.787599	frequency=6.613e-01	ks_quality_p_value=0.99985	major_base=C	major_cov=23/18	major_frequency=6.613e-01	minor_base=.	minor_cov=13/8	new_cov=23/18	polymorphism_frequency=6.613e-01	polymorphism_score=85.8	prediction=polymorphism	ref_cov=13/8	total_cov=36/26
RA	149	.	CP009273	3157495	0	G	A	bias_e_value=902010	bias_p_value=0.194757	consensus_reject=FREQUENCY_CUTOFF	consensus_score=79.2	fisher_strand_p_value=0.0483304	frequency=3.571e-01	ks_quality_p_value=1	major_base=G	major_cov=19/26	major_frequency=6.429e-01	minor_base=A	minor_cov=17/8	new_cov=17/8	polymorphism_frequency=3.571e-01	polymorphism_score=81.3	prediction=polymorphism	ref_cov=19/26	total_cov=36/34
RA	150	.	CP009273	3187721	1	.	G	bias_e_value=3270620	bias_p_value=0.706173	consensus_score=231.2	fisher_strand_p_value=0.343284	frequency=1	ks_quality_p_value=0.988757	major_base=G	major_cov=44/22	major_frequency=9.851e-01	minor_base=.	minor_cov=0/1	new_cov=44/22	polymorphism_frequency=9.851e-01	polymorphism_score=-2.7	prediction=consensus	ref_cov=0/1	total_cov=44/23
RA	151	.	CP009273	3210288	0	G	A	consensus_score=196.1	frequency=1	major_base=A	major_cov=32/20	major_frequency=1.000e+00	minor_base=N	minor_cov=0/0	new_cov=32/20	polymorphism_frequency=1.000e+00	polymorphism_score=NA	prediction=consensus	ref_cov=0/0	total_cov=32/20
RA	152	.	CP009273	3252516	0	T	C	bias_e_value=4631470	bias_p_value=1	consensus_score=311.4	fisher_strand_p_value=1	frequency=1	ks_quality_p_value=1	major_base=C	major_cov=47/44	major_frequency=9.891e-01	minor_base=A	minor_cov=1/0	new_cov=47/44	polymorphism_frequency=9.891e-01	polymorphism_score=NA	prediction=consensus	ref_cov=0/0	total_cov=48/44
RA	153	.	CP009273	3254801	0	G	A	consensus_score=390.9	frequency=1	major_base=A	major_cov=40/64	major_frequency=1.000e+00	minor_base=N	minor_cov=0/0	new_cov=40/64	polymorphism_frequency=1.000e+00	polymorphism_score=NA	prediction=consensus	ref_cov=0/0	total_cov=40/64
RA	154	.	CP009273	3307546	0	G	A	bias_e_value=3214400	bias_p_value=0.694034	consensus_score=227.3	fisher_strand_p_value=0.328358	frequency=1	ks_quality_p_value=1	major_base=A	major_cov=21/45	major_frequency=9.851e-01	minor_base=T	minor_cov=1/0	new_cov=21/45	polymorphism_frequency=9.851e-01	polymorphism_score=NA	prediction=consensus	ref_cov=0/0	total_cov=22/45
RA	155	.	CP009273	3400674	0	G	A	bias_e_value=4631470	bias_p_value=1	consensus_score=448.6	fisher_strand_p_value=1	frequency=1	ks_quality_p_value=1	major_base=A	major_cov=50/73	major_frequency=9.919e-01	minor_base=C	minor_cov=0/1	new_cov=50/73	polymorphism_frequency=9.919e-01	polymorphism_score=NA	prediction=consensus	ref_cov=0/0	total_cov=50/74
RA	156	.	CP009273	3454903	0	T	C	bias_e_value=3911800	bias_p_value=0.844613	consensus_score=585.0	fisher_strand_p_value=0.497182	frequency=1	ks_quality_p_value=1	major_base=C	major_cov=83/84	major_frequency=9.882e-01	minor_base=A	minor_cov=0/2	new_cov=83/84	polymorphism_frequency=9.882e-01	polymorphism_score=NA	prediction=consensus	ref_cov=0/0	total_cov=83/86
RA	157	.	CP009273	3784809	0	C	T	bias_e_value=3307840	bias_p_value=0.714211	consensus_score=356.4	fisher_strand_p_value=0.346939	frequency=1	ks_quality_p_value=1	major_base=T	major_cov=64/33	major_frequency=9.898e-01	minor_base=A	minor_cov=0/1	new_cov=64/33	polymorphism_frequency=9.898e-01	polymorphism_score=NA	prediction=consensus	ref_cov=0/0	total_cov=64/34
RA	158	.	CP009273	3885532	1	.	C	consensus_score=236.9	frequency=1	major_base=C	major_cov=43/26	major_frequency=1.000e+00	minor_base=N	minor_cov=0/0	new_cov=43/26	polymorphism_frequency=1.000e+00	polymorphism_score=NA	prediction=consensus	ref_cov=0/0	total_cov=43/26
RA	159	.	CP009273	3905461	0	T	C	consensus_score=414.5	frequency=1	major_base=C	major_cov=54/63	major_frequency=1.000e+00	minor_base=N	minor_cov=0/0	new_cov=54/63	polymorphism_frequency=1.000e+00	polymorphism_score=NA	prediction=consensus	ref_cov=0/0	total_cov=54/63
RA	160	.	CP009273	3925013	0	T	.	bias_e_value=3547860	bias_p_value=0.766033	consensus_score=451.4	fisher_strand_p_value=0.401028	frequency=1	ks_quality_p_value=0.996123	major_base=.	major_cov=42/57	major_frequency=9.519e-01	minor_base=T	minor_cov=1/4	new_cov=42/57	polymorphism_frequency=9.519e-01	polymorphism_score=15.5	prediction=consensus	ref_cov=1/4	total_cov=43/61
RA	161	.	CP009273	3984134	0	A	G	consensus_score=411.0	frequency=1	major_base=G	major_cov=51/66	major_frequency=1.000e+00	minor_base=N	minor_cov=0/0	new_cov=51/66	polymorphism_frequency=1.000e+00	polymorphism_score=NA	prediction=consensus	ref_cov=0/0	total_cov=51/66
RA	162	.	CP009273	4019904	0	T	C	bias_e_value=1486160	bias_p_value=0.320884	consensus_score=452.8	fisher_strand_p_value=0.0959646	frequency=1	ks_quality_p_value=1	major_base=C	major_cov=38/88	major_frequency=9.844e-01	minor_base=A	minor_cov=2/0	new_cov=38/88	polymorphism_frequency=9.844e-01	polymorphism_score=NA	prediction=consensus	ref_cov=0/0	total_cov=40/88
RA	163	.	CP009273	4172772	0	G	A	bias_e_value=4631370	bias_p_value=0.999979	consensus_score=477.7	fisher_strand_p_value=1	frequency=1	ks_quality_p_value=0.993595	major_base=A	major_cov=69/54	major_frequency=9.919e-01	minor_base=G	minor_cov=1/0	new_cov=69/54	polymorphism_frequency=9.919e-01	polymorphism_score=-4.1	prediction=consensus	ref_cov=1/0	total_cov=70/54
RA	164	.	CP009273	4368263	0	C	T	consensus_score=430.0	frequency=1	major_base=T	major_cov=54/59	major_frequency=1.000e+00	minor_base=N	minor_cov=0/0	new_cov=54/59	polymorphism_frequency=1.000e+00	polymorphism_score=NA	prediction=consensus	ref_cov=0/0	total_cov=54/59
RA	165	.	CP009273	4482400	1	.	G	bias_e_value=3771510	bias_p_value=0.814324	consensus_score=350.4	fisher_strand_p_value=0.456311	frequency=1	ks_quality_p_value=1	major_base=G	major_cov=56/46	major_frequency=9.903e-01	minor_base=T	minor_cov=0/1	new_cov=56/46	polymorphism_frequency=9.903e-01	polymorphism_score=NA	prediction=consensus	ref_cov=1/0	total_cov=57/47
RA	166	.	CP009273	4543370	0	T	C	consensus_score=394.1	frequency=1	major_base=C	major_cov=28/83	major_frequency=1.000e+00	minor_base=N	minor_cov=0/0	new_cov=28/83	polymorphism_frequency=1.000e+00	polymorphism_score=NA	prediction=consensus	ref_cov=0/0	total_cov=28/83
RA	167	.	CP009273	4543761	0	C	T	bias_e_value=4509080	bias_p_value=0.973575	consensus_reject=FREQUENCY_CUTOFF	consensus_score=141.2	fisher_strand_p_value=0.786687	frequency=2.667e-01	ks_quality_p_value=0.99035	major_base=C	major_cov=36/19	major_frequency=7.333e-01	minor_base=T	minor_cov=12/8	new_cov=12/8	polymorphism_frequency=2.667e-01	polymorphism_score=62.3	prediction=polymorphism	ref_cov=36/19	total_cov=48/27
RA	168	.	CP009273	4596032	1	.	G	bias_e_value=4359230	bias_p_value=0.94122	consensus_score=130.1	fisher_strand_p_value=0.693332	frequency=1	ks_quality_p_value=0.976937	major_base=G	major_cov=17/25	major_frequency=8.400e-01	minor_base=.	minor_cov=2/6	new_cov=17/25	polymorphism_frequency=8.400e-01	polymorphism_score=26.5	prediction=consensus	ref_cov=2/6	total_cov=19/31
RA	169	.	CP009273	4596147	0	G	.	bias_e_value=2253.21	bias_p_value=0.0004865	consensus_reject=FREQUENCY_CUTOFF	consensus_score=154.3	fisher_strand_p_value=4.41119e-05	frequency=7.857e-01	ks_quality_p_value=1	major_base=.	major_cov=33/11	major_frequency=7.857e-01	minor_base=G	minor_cov=1/11	new_cov=33/11	polymorphism_frequency=7.857e-01	polymorphism_score=50.5	prediction=polymorphism	ref_cov=1/11	total_cov=34/22
RA	170	.	CP009273	4621540	0	C	T	bias_e_value=3741890	bias_p_value=0.807926	consensus_reject=FREQUENCY_CUTOFF	consensus_score=205.4	fisher_strand_p_value=0.451104	frequency=2.222e-01	ks_quality_p_value=0.993671	major_base=C	major_cov=38/32	major_frequency=7.778e-01	minor_base=T	minor_cov=13/7	new_cov=13/7	polymorphism_frequency=2.222e-01	polymorphism_score=60.5	prediction=polymorphism	ref_cov=38/32	total_cov=51/42
MC	171	.	CP009273	2850440	2853069	0	0	left_inside_cov=24	left_outside_cov=28	right_inside_cov=26	right_outside_cov=28
JC	172	.	CP009273	1	1	CP009273	4631469	-1	0	alignment_overlap=0	circular_chromosome=1	coverage_minus=57	coverage_plus=35	flanking_left=251	flanking_right=251	frequency=1	junction_possible_overlap_registers=235	key=CP009273__1__1__CP009273__4631469__-1__0____251__251__0__0	max_left=245	max_left_minus=245	max_left_plus=237	max_min_left=122	max_min_left_minus=122	max_min_left_plus=117	max_min_right=120	max_min_right_minus=120	max_min_right_plus=116	max_pos_hash_score=472	max_right=242	max_right_minus=220	max_right_plus=242	neg_log10_pos_hash_p_value=0.3	new_junction_coverage=0.92	new_junction_read_count=93	polymorphism_frequency=1.000e+00	pos_hash_score=61	prediction=consensus	side_1_annotate_key=gene	side_1_continuation=0	side_1_coverage=0.00	side_1_overlap=0	side_1_possible_overlap_registers=235	side_1_read_count=0	side_1_redundant=0	side_2_annotate_key=gene	side_2_continuation=0	side_2_coverage=0.00	side_2_overlap=0	side_2_possible_overlap_registers=235	side_2_read_count=0	side_2_redundant=0	total_non_overlap_reads=92
JC	173	.	CP009273	19979	-1	CP009273	20869	1	0	alignment_overlap=12	coverage_minus=2	coverage_plus=2	flanking_left=251	flanking_right=251	frequency=5.617e-02	junction_possible_overlap_registers=223	key=CP009273__19979__-1__CP009273__20857__1__12____251__251__0__0	max_left=117	max_left_minus=117	max_left_plus=25	max_min_left=117	max_min_left_minus=117	max_min_left_plus=25	max_min_right=0	max_min_right_minus=0	max_min_right_plus=0	max_pos_hash_score=448	max_right=225	max_right_minus=135	max_right_plus=225	neg_log10_pos_hash_p_value=7.5	new_junction_coverage=0.04	new_junction_read_count=4	polymorphism_frequency=5.617e-02	pos_hash_score=4	prediction=polymorphism	reject=COVERAGE_EVENNESS_SKEW,FREQUENCY_CUTOFF	side_1_annotate_key=gene	side_1_continuation=0	side_1_coverage=0.31	side_1_overlap=12	side_1_possible_overlap_registers=235	side_1_read_count=31	side_1_redundant=0	side_2_annotate_key=gene	side_2_continuation=0	side_2_coverage=1.09	side_2_overlap=0	side_2_possible_overlap_registers=223	side_2_read_count=105	side_2_redundant=0	total_non_overlap_reads=4
JC	174	.	CP009273	20857	1	CP009273	275045	-1	0	alignment_overlap=12	coverage_minus=2	coverage_plus=1	flanking_left=251	flanking_right=251	frequency=3.840e-02	junction_possible_overlap_registers=223	key=CP009273__20857__1__CP009273__275057__-1__12____251__251__0__0	max_left=225	max_left_minus=225	max_left_plus=131	max_min_left=0	max_min_left_minus=0	max_min_left_plus=0	max_min_right=104	max_min_right_minus=25	max_min_right_plus=104	max_pos_hash_score=448	max_right=104	max_right_minus=25	max_right_plus=104	neg_log10_pos_hash_p_value=8.1	new_junction_coverage=0.03	new_junction_read_count=3	polymorphism_frequency=3.840e-02	pos_hash_score=3	prediction=polymorphism	reject=COVERAGE_EVENNESS_SKEW,FREQUENCY_CUTOFF	side_1_annotate_key=gene	side_1_continuation=0	side_1_coverage=1.11	side_1_overlap=12	side_1_possible_overlap_registers=235	side_1_read_count=113	side_1_redundant=0	side_2_annotate_key=gene	side_2_continuation=0	side_2_coverage=0.45	side_2_overlap=0	side_2_possible_overlap_registers=223	side_2_read_count=43	side_2_redundant=0	total_non_overlap_reads=3
JC	175	.	CP009273	20857	1	CP009273	286516	-1	0	alignment_overlap=12	coverage_minus=2	coverage_plus=1	flanking_left=251	flanking_right=251	frequency=3.653e-02	junction_possible_overlap_registers=223	key=CP009273__20857__1__CP009273__286528__-1__12____251__251__0__0	max_left=225	max_left_minus=225	max_left_plus=131	max_min_left=0	max_min_left_minus=0	max_min_left_plus=0	max_min_right=104	max_min_right_minus=25	max_min_right_plus=104	max_pos_hash_score=448	max_right=104	max_right_minus=25	max_right_plus=104	neg_log10_pos_hash_p_value=8.1	new_junction_coverage=0.03	new_junction_read_count=3	polymorphism_frequency=3.653e-02	pos_hash_score=3	prediction=polymorphism	reject=COVERAGE_EVENNESS_SKEW,FREQUENCY_CUTOFF	side_1_annotate_key=gene	side_1_continuation=0	side_1_coverage=1.11	side_1_overlap=12	side_1_possible_overlap_registers=235	side_1_read_count=113	side_1_redundant=0	side_2_annotate_key=gene	side_2_continuation=0	side_2_coverage=0.53	side_2_overlap=0	side_2_possible_overlap_registers=223	side_2_read_count=51	side_2_redundant=0	total_non_overlap_reads=3
JC	176	.	CP009273	20857	1	CP009273	3577384	1	0	alignment_overlap=12	coverage_minus=2	coverage_plus=2	flanking_left=251	flanking_right=251	frequency=4.540e-02	junction_possible_overlap_registers=223	key=CP009273__20857__1__CP009273__3577372__1__12____251__251__0__0	max_left=225	max_left_minus=225	max_left_plus=131	max_min_left=0	max_min_left_minus=0	max_min_left_plus=0	max_min_right=117	max_min_right_minus=25	max_min_right_plus=117	max_pos_hash_score=448	max_right=117	max_right_minus=25	max_right_plus=117	neg_log10_pos_hash_p_value=7.5	new_junction_coverage=0.04	new_junction_read_count=4	polymorphism_frequency=4.540e-02	pos_hash_score=4	prediction=polymorphism	reject=COVERAGE_EVENNESS_SKEW,FREQUENCY_CUTOFF	side_1_annotate_key=gene	side_1_continuation=0	side_1_coverage=1.11	side_1_overlap=12	side_1_possible_overlap_registers=235	side_1_read_count=113	side_1_redundant=0	side_2_annotate_key=gene	side_2_continuation=0	side_2_coverage=0.63	side_2_overlap=0	side_2_possible_overlap_registers=223	side_2_read_count=61	side_2_redundant=0	total_non_overlap_reads=4
JC	177	.	CP009273	69724	-1	CP009273	70791	1	0	alignment_overlap=8	coverage_minus=2	coverage_plus=2	flanking_left=251	flanking_right=251	frequency=5.226e-02	junction_possible_overlap_registers=227	key=CP009273__69724__-1__CP009273__70783__1__8____251__251__0__0	max_left=163	max_left_minus=162	max_left_plus=163	max_min_left=15	max_min_left_minus=0	max_min_left_plus=15	max_min_right=71	max_min_right_minus=71	max_min_right_plus=71	max_pos_hash_score=456	max_right=71	max_right_minus=71	max_right_plus=71	neg_log10_pos_hash_p_value=7.6	new_junction_coverage=0.04	new_junction_read_count=4	polymorphism_frequency=5.226e-02	pos_hash_score=4	prediction=polymorphism	reject=COVERAGE_EVENNESS_SKEW,FREQUENCY_CUTOFF	side_1_annotate_key=gene	side_1_continuation=0	side_1_coverage=0.85	side_1_overlap=8	side_1_possible_overlap_registers=235	side_1_read_count=86	side_1_redundant=0	side_2_annotate_key=gene	side_2_continuation=0	side_2_coverage=0.63	side_2_overlap=0	side_2_possible_overlap_registers=227	side_2_read_count=62	side_2_redundant=0	total_non_overlap_reads=4
JC	178	.	CP009273	101485	-1	CP009273	102347	1	0	alignment_overlap=10	coverage_minus=5	coverage_plus=1	flanking_left=251	flanking_right=251	frequency=5.966e-02	junction_possible_overlap_registers=225	key=CP009273__101485__-1__CP009273__102337__1__10____251__251__0__0	max_left=148	max_left_minus=148	max_left_plus=87	max_min_left=109	max_min_left_minus=109	max_min_left_plus=0	max_min_right=30	max_min_right_minus=3	max_min_right_plus=30	max_pos_hash_score=452	max_right=132	max_right_minus=132	max_right_plus=30	neg_log10_pos_hash_p_value=6.7	new_junction_coverage=0.06	new_junction_read_count=6	polymorphism_frequency=5.966e-02	pos_hash_score=6	prediction=polymorphism	reject=COVERAGE_EVENNESS_SKEW,FREQUENCY_CUTOFF	side_1_annotate_key=gene	side_1_continuation=0	side_1_coverage=0.90	side_1_overlap=10	side_1_possible_overlap_registers=235	side_1_read_count=91	side_1_redundant=0	side_2_annotate_key=gene	side_2_continuation=0	side_2_coverage=1.05	side_2_overlap=0	side_2_possible_overlap_registers=225	side_2_read_count=102	side_2_redundant=0	total_non_overlap_reads=6
JC	179	.	CP009273	106738	-1	CP009273	107602	1	0	alignment_overlap=9	coverage_minus=2	coverage_plus=2	flanking_left=251	flanking_right=251	frequency=6.070e-02	junction_possible_overlap_registers=226	key=CP009273__106738__-1__CP009273__107593__1__9____251__251__0__0	max_left=144	max_left_minus=113	max_left_plus=144	max_min_left=29	max_min_left_minus=29	max_min_left_plus=10	max_min_right=98	max_min_right_minus=55	max_min_right_plus=98	max_pos_hash_score=454	max_right=232	max_right_minus=55	max_right_plus=232	neg_log10_pos_hash_p_value=7.6	new_junction_coverage=0.05	new_junction_read_count=5	polymorphism_frequency=6.070e-02	pos_hash_score=4	prediction=polymorphism	reject=COVERAGE_EVENNESS_SKEW,FREQUENCY_CUTOFF	side_1_annotate_key=gene	side_1_continuation=0	side_1_coverage=1.09	side_1_overlap=9	side_1_possible_overlap_registers=235	side_1_read_count=111	side_1_redundant=0	side_2_annotate_key=gene	side_2_continuation=0	side_2_coverage=0.49	side_2_overlap=0	side_2_possible_overlap_registers=226	side_2_read_count=48	side_2_redundant=0	total_non_overlap_reads=4
JC	180	.	CP009273	122775	-1	CP009273	123316	1	0	alignment_overlap=18	coverage_minus=3	coverage_plus=3	flanking_left=251	flanking_right=251	frequency=1.064e-01	junction_possible_overlap_registers=217	key=CP009273__122775__-1__CP009273__123298__1__18____251__251__0__0	max_left=110	max_left_minus=110	max_left_plus=94	max_min_left=110	max_min_left_minus=110	max_min_left_plus=94	max_min_right=0	max_min_right_minus=0	max_min_right_plus=0	max_pos_hash_score=436	max_right=181	max_right_minus=135	max_right_plus=181	neg_log10_pos_hash_p_value=6.5	new_junction_coverage=0.06	new_junction_read_count=6	polymorphism_frequency=1.064e-01	pos_hash_score=6	prediction=polymorphism	reject=COVERAGE_EVENNESS_SKEW,FREQUENCY_CUTOFF	side_1_annotate_key=gene	side_1_continuation=0	side_1_coverage=0.54	side_1_overlap=18	side_1_possible_overlap_registers=235	side_1_read_count=55	side_1_redundant=0	side_2_annotate_key=gene	side_2_continuation=0	side_2_coverage=0.53	side_2_overlap=0	side_2_possible_overlap_registers=217	side_2_read_count=50	side_2_redundant=0	total_non_overlap_reads=6
JC	181	.	CP009273	184791	-1	CP009273	185753	1	0	alignment_overlap=11	coverage_minus=2	coverage_plus=2	flanking_left=251	flanking_right=251	frequency=4.205e-02	junction_possible_overlap_registers=224	key=CP009273__184791__-1__CP009273__185742__1__11____251__251__0__0	max_left=46	max_left_minus=46	max_left_plus=46	max_min_left=46	max_min_left_minus=0	max_min_left_plus=46	max_min_right=19	max_min_right_minus=19	max_min_right_plus=19	max_pos_hash_score=450	max_right=94	max_right_minus=19	max_right_plus=94	neg_log10_pos_hash_p_value=7.6	new_junction_coverage=0.04	new_junction_read_count=4	polymorphism_frequency=4.205e-02	pos_hash_score=4	prediction=polymorphism	reject=COVERAGE_EVENNESS_SKEW,FREQUENCY_CUTOFF	side_1_annotate_key=gene	side_1_continuation=0	side_1_coverage=0.79	side_1_overlap=11	side_1_possible_overlap_registers=235	side_1_read_count=80	side_1_redundant=0	side_2_annotate_key=gene	side_2_continuation=0	side_2_coverage=1.10	side_2_overlap=0	side_2_possible_overlap_registers=224	side_2_read_count=106	side_2_redundant=0	total_non_overlap_reads=4
JC	182	.	CP009273	213855	-1	CP009273	214552	1	0	alignment_overlap=12	coverage_minus=4	coverage_plus=4	flanking_left=251	flanking_right=251	frequency=1.024e-01	junction_possible_overlap_registers=223	key=CP009273__213855__-1__CP009273__214540__1__12____251__251__0__0	max_left=203	max_left_minus=146	max_left_plus=203	max_min_left=38	max_min_left_minus=38	max_min_left_plus=7	max_min_right=87	max_min_right_minus=87	max_min_right_plus=86	max_pos_hash_score=448	max_right=203	max_right_minus=203	max_right_plus=108	neg_log10_pos_hash_p_value=5.9	new_junction_coverage=0.10	new_junction_read_count=10	polymorphism_frequency=1.024e-01	pos_hash_score=8	prediction=polymorphism	reject=COVERAGE_EVENNESS_SKEW,FREQUENCY_CUTOFF	side_1_annotate_key=gene	side_1_continuation=0	side_1_coverage=1.09	side_1_overlap=12	side_1_possible_overlap_registers=235	side_1_read_count=111	side_1_redundant=0	side_2_annotate_key=gene	side_2_continuation=0	side_2_coverage=0.73	side_2_overlap=0	side_2_possible_overlap_registers=223	side_2_read_count=70	side_2_redundant=0	total_non_overlap_reads=8
JC	183	.	CP009273	243511	-1	CP009273	244358	1	0	alignment_overlap=10	coverage_minus=5	coverage_plus=4	flanking_left=251	flanking_right=251	frequency=8.053e-02	junction_possible_overlap_registers=225	key=CP009273__243511__-1__CP009273__244348__1__10____251__251__0__0	max_left=122	max_left_minus=122	max_left_plus=116	max_min_left=119	max_min_left_minus=119	max_min_left_plus=116	max_min_right=119	max_min_right_minus=119	max_min_right_plus=0	max_pos_hash_score=452	max_right=138	max_right_minus=122	max_right_plus=138	neg_log10_pos_hash_p_value=6.7	new_junction_coverage=0.11	new_junction_read_count=11	polymorphism_frequency=8.053e-02	pos_hash_score=6	prediction=polymorphism	reject=COVERAGE_EVENNESS_SKEW,FREQUENCY_CUTOFF	side_1_annotate_key=gene	side_1_continuation=0	side_1_coverage=1.11	side_1_overlap=10	side_1_possible_overlap_registers=235	side_1_read_count=113	side_1_redundant=0	side_2_annotate_key=gene	side_2_continuation=0	side_2_coverage=1.47	side_2_overlap=0	side_2_possible_overlap_registers=225	side_2_read_count=143	side_2_redundant=0	total_non_overlap_reads=9
JC	184	.	CP009273	243963	-1	CP009273	244807	1	0	alignment_overlap=19	coverage_minus=2	coverage_plus=3	flanking_left=251	flanking_right=251	frequency=4.734e-02	junction_possible_overlap_registers=216	key=CP009273__243963__-1__CP009273__244788__1__19____251__251__0__0	max_left=144	max_left_minus=144	max_left_plus=64	max_min_left=64	max_min_left_minus=48	max_min_left_plus=64	max_min_right=87	max_min_right_minus=87	max_min_right_plus=0	max_pos_hash_score=434	max_right=168	max_right_minus=96	max_right_plus=168	neg_log10_pos_hash_p_value=6.9	new_junction_coverage=0.05	new_junction_read_count=5	polymorphism_frequency=4.734e-02	pos_hash_score=5	prediction=polymorphism	reject=COVERAGE_EVENNESS_SKEW,FREQUENCY_CUTOFF	side_1_annotate_key=gene	side_1_continuation=0	side_1_coverage=0.95	side_1_overlap=19	side_1_possible_overlap_registers=235	side_1_read_count=96	side_1_redundant=0	side_2_annotate_key=gene	side_2_continuation=0	side_2_coverage=1.21	side_2_overlap=0	side_2_possible_overlap_registers=216	side_2_read_count=113	side_2_redundant=0	total_non_overlap_reads=5
JC	185	.	CP009273	243984	-1	CP009273	244825	1	0	alignment_overlap=2	coverage_minus=2	coverage_plus=1	flanking_left=251	flanking_right=251	frequency=2.256e-02	junction_possible_overlap_registers=233	key=CP009273__243984__-1__CP009273__244823__1__2____251__251__0__0	max_left=205	max_left_minus=205	max_left_plus=41	max_min_left=0	max_min_left_minus=0	max_min_left_plus=0	max_min_right=40	max_min_right_minus=40	max_min_right_plus=40	max_pos_hash_score=468	max_right=40	max_right_minus=40	max_right_plus=40	neg_log10_pos_hash_p_value=8.3	new_junction_coverage=0.03	new_junction_read_count=3	polymorphism_frequency=2.256e-02	pos_hash_score=3	prediction=polymorphism	reject=COVERAGE_EVENNESS_SKEW,FREQUENCY_CUTOFF	side_1_annotate_key=repeat	side_1_continuation=0	side_1_coverage=NA	side_1_overlap=2	side_1_read_count=NA	side_1_redundant=0	side_2_annotate_key=gene	side_2_continuation=0	side_2_coverage=1.29	side_2_overlap=0	side_2_possible_overlap_registers=233	side_2_read_count=130	side_2_redundant=0	total_non_overlap_reads=3
JC	186	.	CP009273	243990	-1	CP009273	244632	1	0	alignment_overlap=5	coverage_minus=2	coverage_plus=4	flanking_left=251	flanking_right=251	frequency=NA	junction_possible_overlap_registers=230	key=CP009273__243990__-1__CP009273__244627__1__5____251__251__0__0	max_left=203	max_left_minus=159	max_left_plus=203	max_min_left=43	max_min_left_minus=43	max_min_left_plus=43	max_min_right=92	max_min_right_minus=40	max_min_right_plus=92	max_pos_hash_score=462	max_right=94	max_right_minus=71	max_right_plus=94	neg_log10_pos_hash_p_value=6.8	new_junction_coverage=0.11	new_junction_read_count=11	polymorphism_frequency=NA	pos_hash_score=6	prediction=unknown	reject=COVERAGE_EVENNESS_SKEW	side_1_annotate_key=repeat	side_1_continuation=0	side_1_coverage=NA	side_1_overlap=5	side_1_read_count=NA	side_1_redundant=0	side_2_annotate_key=repeat	side_2_continuation=0	side_2_coverage=NA	side_2_overlap=0	side_2_possible_overlap_registers=NA	side_2_read_count=NA	side_2_redundant=0	total_non_overlap_reads=6
JC	187	.	CP009273	263276	-1	CP009273	264262	1	0	alignment_overlap=11	coverage_minus=2	coverage_plus=1	flanking_left=251	flanking_right=251	frequency=2.272e-02	junction_possible_overlap_registers=224	key=CP009273__263276__-1__CP009273__264251__1__11____251__251__0__0	max_left=127	max_left_minus=127	max_left_plus=34	max_min_left=57	max_min_left_minus=57	max_min_left_plus=34	max_min_right=113	max_min_right_minus=113	max_min_right_plus=0	max_pos_hash_score=450	max_right=183	max_right_minus=183	max_right_plus=138	neg_log10_pos_hash_p_value=8.1	new_junction_coverage=0.03	new_junction_read_count=3	polymorphism_frequency=2.272e-02	pos_hash_score=3	prediction=polymorphism	reject=COVERAGE_EVENNESS_SKEW,FREQUENCY_CUTOFF	side_1_annotate_key=gene	side_1_continuation=0	side_1_coverage=1.04	side_1_overlap=11	side_1_possible_overlap_registers=235	side_1_read_count=106	side_1_redundant=0	side_2_annotate_key=gene	side_2_continuation=0	side_2_coverage=1.62	side_2_overlap=0	side_2_possible_overlap_registers=224	side_2_read_count=157	side_2_redundant=0	total_non_overlap_reads=3
JC	188	.	CP009273	269385	-1	CP009273	270206	1	0	alignment_overlap=9	coverage_minus=1	coverage_plus=2	flanking_left=251	flanking_right=251	frequency=2.712e-02	junction_possible_overlap_registers=226	key=CP009273__269389__-1__CP009273__270201__1__9____251__251__0__1	max_left=59	max_left_minus=59	max_left_plus=54	max_min_left=59	max_min_left_minus=59	max_min_left_plus=1	max_min_right=47	max_min_right_minus=0	max_min_right_plus=47	max_pos_hash_score=454	max_right=238	max_right_minus=165	max_right_plus=238	neg_log10_pos_hash_p_value=8.2	new_junction_coverage=0.03	new_junction_read_count=3	polymorphism_frequency=2.712e-02	pos_hash_score=3	prediction=polymorphism	reject=COVERAGE_EVENNESS_SKEW,FREQUENCY_CUTOFF	side_1_annotate_key=gene	side_1_continuation=0	side_1_coverage=1.10	side_1_overlap=5	side_1_possible_overlap_registers=231	side_1_read_count=110	side_1_redundant=0	side_2_annotate_key=repeat	side_2_continuation=0	side_2_coverage=NA	side_2_overlap=4	side_2_possible_overlap_registers=NA	side_2_read_count=NA	side_2_redundant=1	total_non_overlap_reads=3
JC	189	.	CP009273	273690	-1	CP009273	274785	1	0	alignment_overlap=9	coverage_minus=4	coverage_plus=2	flanking_left=251	flanking_right=251	frequency=5.673e-02	junction_possible_overlap_registers=226	key=CP009273__273690__-1__CP009273__274776__1__9____251__251__0__0	max_left=116	max_left_minus=116	max_left_plus=116	max_min_left=116	max_min_left_minus=110	max_min_left_plus=116	max_min_right=36	max_min_right_minus=36	max_min_right_plus=17	max_pos_hash_score=454	max_right=132	max_right_minus=132	max_right_plus=124	neg_log10_pos_hash_p_value=6.7	new_junction_coverage=0.06	new_junction_read_count=6	polymorphism_frequency=5.673e-02	pos_hash_score=6	prediction=polymorphism	reject=COVERAGE_EVENNESS_SKEW,FREQUENCY_CUTOFF	side_1_annotate_key=gene	side_1_continuation=0	side_1_coverage=0.90	side_1_overlap=9	side_1_possible_overlap_registers=235	side_1_read_count=91	side_1_redundant=0	side_2_annotate_key=gene	side_2_continuation=0	side_2_coverage=1.15	side_2_overlap=0	side_2_possible_overlap_registers=226	side_2_read_count=112	side_2_redundant=0	total_non_overlap_reads=6
JC	190	.	CP009273	273739	-1	CP009273	274789	1	0	alignment_overlap=4	coverage_minus=2	coverage_plus=1	flanking_left=251	flanking_right=251	frequency=2.597e-02	junction_possible_overlap_registers=231	key=CP009273__273739__-1__CP009273__274785__1__4____251__251__0__0	max_left=169	max_left_minus=169	max_left_plus=121	max_min_left=121	max_min_left_minus=0	max_min_left_plus=121	max_min_right=78	max_min_right_minus=78	max_min_right_plus=0	max_pos_hash_score=464	max_right=126	max_right_minus=78	max_right_plus=126	neg_log10_pos_hash_p_value=8.3	new_junction_coverage=0.03	new_junction_read_count=3	polymorphism_frequency=2.597e-02	pos_hash_score=3	prediction=polymorphism	reject=COVERAGE_EVENNESS_SKEW,FREQUENCY_CUTOFF	side_1_annotate_key=gene	side_1_continuation=0	side_1_coverage=1.11	side_1_overlap=4	side_1_possible_overlap_registers=235	side_1_read_count=113	side_1_redundant=0	side_2_annotate_key=gene	side_2_continuation=0	side_2_coverage=1.14	side_2_overlap=0	side_2_possible_overlap_registers=231	side_2_read_count=114	side_2_redundant=0	total_non_overlap_reads=3
JC	191	.	CP009273	322474	-1	CP009273	322865	1	0	alignment_overlap=12	coverage_minus=2	coverage_plus=1	flanking_left=251	flanking_right=251	frequency=2.867e-02	junction_possible_overlap_registers=223	key=CP009273__322474__-1__CP009273__322853__1__12____251__251__0__0	max_left=144	max_left_minus=144	max_left_plus=73	max_min_left=73	max_min_left_minus=0	max_min_left_plus=73	max_min_right=49	max_min_right_minus=49	max_min_right_plus=0	max_pos_hash_score=448	max_right=166	max_right_minus=49	max_right_plus=166	neg_log10_pos_hash_p_value=8.1	new_junction_coverage=0.03	new_junction_read_count=3	polymorphism_frequency=2.867e-02	pos_hash_score=3	prediction=polymorphism	reject=COVERAGE_EVENNESS_SKEW,FREQUENCY_CUTOFF	side_1_annotate_key=gene	side_1_continuation=0	side_1_coverage=1.10	side_1_overlap=12	side_1_possible_overlap_registers=235	side_1_read_count=112	side_1_redundant=0	side_2_annotate_key=gene	side_2_continuation=0	side_2_coverage=1.01	side_2_overlap=0	side_2_possible_overlap_registers=223	side_2_read_count=97	side_2_redundant=0	total_non_overlap_reads=3
JC	192	.	CP009273	323209	-1	CP009273	324585	1	0	alignment_overlap=12	coverage_minus=2	coverage_plus=1	flanking_left=251	flanking_right=251	frequency=2.674e-02	junction_possible_overlap_registers=223	key=CP009273__323209__-1__CP009273__324573__1__12____251__251__0__0	max_left=181	max_left_minus=181	max_left_plus=116	max_min_left=116	max_min_left_minus=0	max_min_left_plus=116	max_min_right=55	max_min_right_minus=55	max_min_right_plus=0	max_pos_hash_score=448	max_right=123	max_right_minus=55	max_right_plus=123	neg_log10_pos_hash_p_value=8.1	new_junction_coverage=0.03	new_junction_read_count=3	polymorphism_frequency=2.674e-02	pos_hash_score=3	prediction=polymorphism	reject=COVERAGE_EVENNESS_SKEW,FREQUENCY_CUTOFF	side_1_annotate_key=gene	side_1_continuation=0	side_1_coverage=0.89	side_1_overlap=12	side_1_possible_overlap_registers=235	side_1_read_count=90	side_1_redundant=0	side_2_annotate_key=gene	side_2_continuation=0	side_2_coverage=1.38	side_2_overlap=0	side_2_possible_overlap_registers=223	side_2_read_count=133	side_2_redundant=0	total_non_overlap_reads=3
JC	193	.	CP009273	334981	-1	CP009273	336192	1	0	alignment_overlap=6	coverage_minus=3	coverage_plus=2	flanking_left=251	flanking_right=251	frequency=6.201e-02	junction_possible_overlap_registers=229	key=CP009273__334981__-1__CP009273__336186__1__6____251__251__0__0	max_left=218	max_left_minus=218	max_left_plus=95	max_min_left=95	max_min_left_minus=83	max_min_left_plus=95	max_min_right=27	max_min_right_minus=27	max_min_right_plus=23	max_pos_hash_score=460	max_right=162	max_right_minus=162	max_right_plus=145	neg_log10_pos_hash_p_value=7.7	new_junction_coverage=0.05	new_junction_read_count=5	polymorphism_frequency=6.201e-02	pos_hash_score=4	prediction=polymorphism	reject=COVERAGE_EVENNESS_SKEW,FREQUENCY_CUTOFF	side_1_annotate_key=gene	side_1_continuation=0	side_1_coverage=0.67	side_1_overlap=6	side_1_possible_overlap_registers=235	side_1_read_count=68	side_1_redundant=0	side_2_annotate_key=gene	side_2_continuation=0	side_2_coverage=0.86	side_2_overlap=0	side_2_possible_overlap_registers=229	side_2_read_count=85	side_2_redundant=0	total_non_overlap_reads=5
JC	194	.	CP009273	360104	1	CP009273	360286	-1	0	alignment_overlap=0	coverage_minus=13	coverage_plus=6	flanking_left=251	flanking_right=251	frequency=3.471e-01	junction_possible_overlap_registers=235	key=CP009273__360104__1__CP009273__360286__-1__0____251__251__0__0	max_left=221	max_left_minus=221	max_left_plus=208	max_min_left=85	max_min_left_minus=85	max_min_left_plus=46	max_min_right=80	max_min_right_minus=80	max_min_right_plus=67	max_pos_hash_score=472	max_right=241	max_right_minus=241	max_right_plus=67	neg_log10_pos_hash_p_value=3.8	new_junction_coverage=0.21	new_junction_read_count=21	polymorphism_frequency=3.471e-01	pos_hash_score=17	prediction=polymorphism	reject=COVERAGE_EVENNESS_SKEW	side_1_annotate_key=gene	side_1_continuation=0	side_1_coverage=0.35	side_1_overlap=0	side_1_possible_overlap_registers=235	side_1_read_count=36	side_1_redundant=0	side_2_annotate_key=gene	side_2_continuation=0	side_2_coverage=0.42	side_2_overlap=0	side_2_possible_overlap_registers=235	side_2_read_count=43	side_2_redundant=0	total_non_overlap_reads=19
JC	195	.	CP009273	360104	1	CP009273	4033989	1	-6	alignment_overlap=-6	coverage_minus=4	coverage_plus=2	flanking_left=251	flanking_right=251	frequency=1.320e-01	junction_possible_overlap_registers=229	key=CP009273__360104__1__CP009273__4033989__1__-6__AATTCC__251__251__0__0	max_left=221	max_left_minus=221	max_left_plus=94	max_min_left=0	max_min_left_minus=0	max_min_left_plus=0	max_min_right=22	max_min_right_minus=22	max_min_right_plus=19	max_pos_hash_score=460	max_right=22	max_right_minus=22	max_right_plus=19	neg_log10_pos_hash_p_value=7.2	new_junction_coverage=0.06	new_junction_read_count=6	polymorphism_frequency=1.320e-01	pos_hash_score=5	prediction=polymorphism	reject=COVERAGE_EVENNESS_SKEW,FREQUENCY_CUTOFF	side_1_annotate_key=gene	side_1_continuation=0	side_1_coverage=0.37	side_1_overlap=0	side_1_possible_overlap_registers=235	side_1_read_count=38	side_1_redundant=0	side_2_annotate_key=gene	side_2_continuation=0	side_2_coverage=0.42	side_2_overlap=0	side_2_possible_overlap_registers=235	side_2_read_count=43	side_2_redundant=0	total_non_overlap_reads=6	unique_read_sequence=AATTCC
JC	196	.	CP009273	360104	1	CP009273	4161677	1	-6	alignment_overlap=-6	coverage_minus=9	coverage_plus=6	flanking_left=251	flanking_right=251	frequency=2.610e-01	junction_possible_overlap_registers=229	key=CP009273__360104__1__CP009273__4161677__1__-6__AATTCC__251__251__0__0	max_left=221	max_left_minus=221	max_left_plus=208	max_min_left=85	max_min_left_minus=85	max_min_left_plus=46	max_min_right=74	max_min_right_minus=74	max_min_right_plus=61	max_pos_hash_score=460	max_right=160	max_right_minus=160	max_right_plus=61	neg_log10_pos_hash_p_value=4.3	new_junction_coverage=0.16	new_junction_read_count=16	polymorphism_frequency=2.610e-01	pos_hash_score=14	prediction=polymorphism	reject=COVERAGE_EVENNESS_SKEW	side_1_annotate_key=gene	side_1_continuation=0	side_1_coverage=0.37	side_1_overlap=0	side_1_possible_overlap_registers=235	side_1_read_count=38	side_1_redundant=0	side_2_annotate_key=gene	side_2_continuation=0	side_2_coverage=0.54	side_2_overlap=0	side_2_possible_overlap_registers=235	side_2_read_count=55	side_2_redundant=0	total_non_overlap_reads=15	unique_read_sequence=AATTCC
JC	197	.	CP009273	360286	-1	CP009273	3416618	1	-5	alignment_overlap=-5	coverage_minus=4	coverage_plus=5	flanking_left=251	flanking_right=251	frequency=1.524e-01	junction_possible_overlap_registers=230	key=CP009273__360286__-1__CP009273__3416618__1__-5__AATTC__251__251__0__0	max_left=241	max_left_minus=64	max_left_plus=241	max_min_left=25	max_min_left_minus=25	max_min_left_plus=0	max_min_right=80	max_min_right_minus=41	max_min_right_plus=80	max_pos_hash_score=462	max_right=89	max_right_minus=89	max_right_plus=80	neg_log10_pos_hash_p_value=5.7	new_junction_coverage=0.11	new_junction_read_count=11	polymorphism_frequency=1.524e-01	pos_hash_score=9	prediction=polymorphism	reject=COVERAGE_EVENNESS_SKEW,FREQUENCY_CUTOFF	side_1_annotate_key=gene	side_1_continuation=0	side_1_coverage=0.42	side_1_overlap=0	side_1_possible_overlap_registers=235	side_1_read_count=43	side_1_redundant=0	side_2_annotate_key=gene	side_2_continuation=0	side_2_coverage=0.81	side_2_overlap=0	side_2_possible_overlap_registers=235	side_2_read_count=82	side_2_redundant=0	total_non_overlap_reads=9	unique_read_sequence=AATTC
JC	198	.	CP009273	360286	-1	CP009273	4034161	-1	-4	alignment_overlap=-4	coverage_minus=4	coverage_plus=9	flanking_left=251	flanking_right=251	frequency=2.761e-01	junction_possible_overlap_registers=231	key=CP009273__360286__-1__CP009273__4034161__-1__-4__AATT__251__251__0__0	max_left=241	max_left_minus=64	max_left_plus=241	max_min_left=80	max_min_left_minus=25	max_min_left_plus=80	max_min_right=81	max_min_right_minus=42	max_min_right_plus=81	max_pos_hash_score=464	max_right=126	max_right_minus=90	max_right_plus=126	neg_log10_pos_hash_p_value=4.6	new_junction_coverage=0.15	new_junction_read_count=15	polymorphism_frequency=2.761e-01	pos_hash_score=13	prediction=polymorphism	reject=COVERAGE_EVENNESS_SKEW	side_1_annotate_key=gene	side_1_continuation=0	side_1_coverage=0.42	side_1_overlap=0	side_1_possible_overlap_registers=235	side_1_read_count=43	side_1_redundant=0	side_2_annotate_key=gene	side_2_continuation=0	side_2_coverage=0.36	side_2_overlap=0	side_2_possible_overlap_registers=235	side_2_read_count=37	side_2_redundant=0	total_non_overlap_reads=13	unique_read_sequence=AATT
JC	199	.	CP009273	360286	-1	CP009273	4161849	-1	-4	alignment_overlap=-4	coverage_minus=4	coverage_plus=10	flanking_left=251	flanking_right=251	frequency=2.918e-01	junction_possible_overlap_registers=231	key=CP009273__360286__-1__CP009273__4161849__-1__-4__AATT__251__251__0__0	max_left=241	max_left_minus=64	max_left_plus=241	max_min_left=80	max_min_left_minus=25	max_min_left_plus=80	max_min_right=81	max_min_right_minus=42	max_min_right_plus=81	max_pos_hash_score=464	max_right=146	max_right_minus=90	max_right_plus=146	neg_log10_pos_hash_p_value=4.3	new_junction_coverage=0.16	new_junction_read_count=16	polymorphism_frequency=2.918e-01	pos_hash_score=14	prediction=polymorphism	reject=COVERAGE_EVENNESS_SKEW	side_1_annotate_key=gene	side_1_continuation=0	side_1_coverage=0.42	side_1_overlap=0	side_1_possible_overlap_registers=235	side_1_read_count=43	side_1_redundant=0	side_2_annotate_key=gene	side_2_continuation=0	side_2_coverage=0.35	side_2_overlap=0	side_2_possible_overlap_registers=235	side_2_read_count=36	side_2_redundant=0	total_non_overlap_reads=14	unique_read_sequence=AATT
JC	200	.	CP009273	376714	1	CP009273	378045	-1	0	alignment_overlap=1	coverage_minus=8	coverage_plus=7	flanking_left=251	flanking_right=251	frequency=NA	junction_possible_overlap_registers=234	key=CP009273__376714__1__CP009273__378046__-1__1____251__251__1__1	max_left=227	max_left_minus=66	max_left_plus=227	max_min_left=123	max_min_left_minus=66	max_min_left_plus=123	max_min_right=106	max_min_right_minus=0	max_min_right_plus=106	max_pos_hash_score=470	max_right=229	max_right_minus=229	max_right_plus=147	neg_log10_pos_hash_p_value=4.6	new_junction_coverage=0.19	new_junction_read_count=19	polymorphism_frequency=NA	pos_hash_score=13	prediction=unknown	reject=COVERAGE_EVENNESS_SKEW	side_1_annotate_key=repeat	side_1_continuation=0	side_1_coverage=NA	side_1_overlap=1	side_1_read_count=NA	side_1_redundant=1	side_2_annotate_key=repeat	side_2_continuation=0	side_2_coverage=NA	side_2_overlap=0	side_2_possible_overlap_registers=NA	side_2_read_count=NA	side_2_redundant=1	total_non_overlap_reads=15
JC	201	.	CP009273	431325	-1	CP009273	432182	1	0	alignment_overlap=11	coverage_minus=2	coverage_plus=4	flanking_left=251	flanking_right=251	frequency=6.419e-02	junction_possible_overlap_registers=224	key=CP009273__431325__-1__CP009273__432171__1__11____251__251__0__0	max_left=197	max_left_minus=197	max_left_plus=129	max_min_left=67	max_min_left_minus=0	max_min_left_plus=67	max_min_right=111	max_min_right_minus=43	max_min_right_plus=111	max_pos_hash_score=450	max_right=173	max_right_minus=43	max_right_plus=173	neg_log10_pos_hash_p_value=6.6	new_junction_coverage=0.06	new_junction_read_count=6	polymorphism_frequency=6.419e-02	pos_hash_score=6	prediction=polymorphism	reject=COVERAGE_EVENNESS_SKEW,FREQUENCY_CUTOFF	side_1_annotate_key=gene	side_1_continuation=0	side_1_coverage=1.06	side_1_overlap=11	side_1_possible_overlap_registers=235	side_1_read_count=108	side_1_redundant=0	side_2_annotate_key=gene	side_2_continuation=0	side_2_coverage=0.74	side_2_overlap=0	side_2_possible_overlap_registers=224	side_2_read_count=72	side_2_redundant=0	total_non_overlap_reads=6
JC	202	.	CP009273	434082	-1	CP009273	435306	1	0	alignment_overlap=10	coverage_minus=2	coverage_plus=2	flanking_left=251	flanking_right=251	frequency=4.364e-02	junction_possible_overlap_registers=225	key=CP009273__434082__-1__CP009273__435296__1__10____251__251__0__0	max_left=113	max_left_minus=113	max_left_plus=113	max_min_left=111	max_min_left_minus=111	max_min_left_plus=76	max_min_right=32	max_min_right_minus=32	max_min_right_plus=32	max_pos_hash_score=452	max_right=145	max_right_minus=127	max_right_plus=145	neg_log10_pos_hash_p_value=7.6	new_junction_coverage=0.04	new_junction_read_count=4	polymorphism_frequency=4.364e-02	pos_hash_score=4	prediction=polymorphism	reject=COVERAGE_EVENNESS_SKEW,FREQUENCY_CUTOFF	side_1_annotate_key=gene	side_1_continuation=0	side_1_coverage=0.86	side_1_overlap=10	side_1_possible_overlap_registers=235	side_1_read_count=87	side_1_redundant=0	side_2_annotate_key=gene	side_2_continuation=0	side_2_coverage=0.95	side_2_overlap=0	side_2_possible_overlap_registers=225	side_2_read_count=92	side_2_redundant=0	total_non_overlap_reads=4
JC	203	.	CP009273	476383	-1	CP009273	477318	1	0	alignment_overlap=12	coverage_minus=3	coverage_plus=1	flanking_left=251	flanking_right=251	frequency=4.167e-02	junction_possible_overlap_registers=223	key=CP009273__476383__-1__CP009273__477306__1__12____251__251__0__0	max_left=130	max_left_minus=130	max_left_plus=113	max_min_left=0	max_min_left_minus=0	max_min_left_plus=0	max_min_right=44	max_min_right_minus=44	max_min_right_plus=44	max_pos_hash_score=448	max_right=44	max_right_minus=44	max_right_plus=44	neg_log10_pos_hash_p_value=7.5	new_junction_coverage=0.04	new_junction_read_count=4	polymorphism_frequency=4.167e-02	pos_hash_score=4	prediction=polymorphism	reject=COVERAGE_EVENNESS_SKEW,FREQUENCY_CUTOFF	side_1_annotate_key=gene	side_1_continuation=0	side_1_coverage=1.16	side_1_overlap=12	side_1_possible_overlap_registers=235	side_1_read_count=118	side_1_redundant=0	side_2_annotate_key=gene	side_2_continuation=0	side_2_coverage=0.75	side_2_overlap=0	side_2_possible_overlap_registers=223	side_2_read_count=72	side_2_redundant=0	total_non_overlap_reads=4
JC	204	.	CP009273	494358	-1	CP009273	495144	1	0	alignment_overlap=1	coverage_minus=2	coverage_plus=2	flanking_left=251	flanking_right=251	frequency=5.039e-02	junction_possible_overlap_registers=234	key=CP009273__494358__-1__CP009273__495143__1__1____251__251__0__0	max_left=194	max_left_minus=194	max_left_plus=109	max_min_left=109	max_min_left_minus=0	max_min_left_plus=109	max_min_right=56	max_min_right_minus=56	max_min_right_plus=0	max_pos_hash_score=470	max_right=171	max_right_minus=56	max_right_plus=171	neg_log10_pos_hash_p_value=7.8	new_junction_coverage=0.04	new_junction_read_count=4	polymorphism_frequency=5.039e-02	pos_hash_score=4	prediction=polymorphism	reject=COVERAGE_EVENNESS_SKEW,FREQUENCY_CUTOFF	side_1_annotate_key=gene	side_1_continuation=0	side_1_coverage=0.56	side_1_overlap=1	side_1_possible_overlap_registers=235	side_1_read_count=57	side_1_redundant=0	side_2_annotate_key=gene	side_2_continuation=0	side_2_coverage=0.93	side_2_overlap=0	side_2_possible_overlap_registers=234	side_2_read_count=94	side_2_redundant=0	total_non_overlap_reads=4
JC	205	.	CP009273	500626	-1	CP009273	501859	1	0	alignment_overlap=12	coverage_minus=2	coverage_plus=1	flanking_left=251	flanking_right=251	frequency=3.597e-02	junction_possible_overlap_registers=223	key=CP009273__500626__-1__CP009273__501847__1__12____251__251__0__0	max_left=162	max_left_minus=162	max_left_plus=98	max_min_left=0	max_min_left_minus=0	max_min_left_plus=0	max_min_right=32	max_min_right_minus=32	max_min_right_plus=32	max_pos_hash_score=448	max_right=32	max_right_minus=32	max_right_plus=32	neg_log10_pos_hash_p_value=8.1	new_junction_coverage=0.03	new_junction_read_count=3	polymorphism_frequency=3.597e-02	pos_hash_score=3	prediction=polymorphism	reject=COVERAGE_EVENNESS_SKEW,FREQUENCY_CUTOFF	side_1_annotate_key=gene	side_1_continuation=0	side_1_coverage=0.81	side_1_overlap=12	side_1_possible_overlap_registers=235	side_1_read_count=82	side_1_redundant=0	side_2_annotate_key=gene	side_2_continuation=0	side_2_coverage=0.86	side_2_overlap=0	side_2_possible_overlap_registers=223	side_2_read_count=83	side_2_redundant=0	total_non_overlap_reads=3
JC	206	.	CP009273	507735	-1	CP009273	508311	1	0	alignment_overlap=8	coverage_minus=2	coverage_plus=1	flanking_left=251	flanking_right=251	frequency=3.727e-02	junction_possible_overlap_registers=227	key=CP009273__507735__-1__CP009273__508303__1__8____251__251__0__0	max_left=107	max_left_minus=107	max_left_plus=106	max_min_left=0	max_min_left_minus=0	max_min_left_plus=0	max_min_right=49	max_min_right_minus=29	max_min_right_plus=49	max_pos_hash_score=456	max_right=49	max_right_minus=29	max_right_plus=49	neg_log10_pos_hash_p_value=8.2	new_junction_coverage=0.03	new_junction_read_count=3	polymorphism_frequency=3.727e-02	pos_hash_score=3	prediction=polymorphism	reject=COVERAGE_EVENNESS_SKEW,FREQUENCY_CUTOFF	side_1_annotate_key=gene	side_1_continuation=0	side_1_coverage=0.88	side_1_overlap=8	side_1_possible_overlap_registers=235	side_1_read_count=89	side_1_redundant=0	side_2_annotate_key=gene	side_2_continuation=0	side_2_coverage=0.70	side_2_overlap=0	side_2_possible_overlap_registers=227	side_2_read_count=69	side_2_redundant=0	total_non_overlap_reads=3
JC	207	.	CP009273	512580	-1	CP009273	513407	1	0	alignment_overlap=10	coverage_minus=3	coverage_plus=2	flanking_left=251	flanking_right=251	frequency=5.514e-02	junction_possible_overlap_registers=225	key=CP009273__512580__-1__CP009273__513397__1__10____251__251__0__0	max_left=240	max_left_minus=240	max_left_plus=160	max_min_left=57	max_min_left_minus=57	max_min_left_plus=57	max_min_right=81	max_min_right_minus=12	max_min_right_plus=81	max_pos_hash_score=452	max_right=177	max_right_minus=177	max_right_plus=177	neg_log10_pos_hash_p_value=7.1	new_junction_coverage=0.05	new_junction_read_count=5	polymorphism_frequency=5.514e-02	pos_hash_score=5	prediction=polymorphism	reject=COVERAGE_EVENNESS_SKEW,FREQUENCY_CUTOFF	side_1_annotate_key=gene	side_1_continuation=0	side_1_coverage=0.85	side_1_overlap=10	side_1_possible_overlap_registers=235	side_1_read_count=86	side_1_redundant=0	side_2_annotate_key=gene	side_2_continuation=0	side_2_coverage=0.92	side_2_overlap=0	side_2_possible_overlap_registers=225	side_2_read_count=89	side_2_redundant=0	total_non_overlap_reads=5
JC	208	.	CP009273	515356	-1	CP009273	516703	1	0	alignment_overlap=11	coverage_minus=2	coverage_plus=2	flanking_left=251	flanking_right=251	frequency=4.807e-02	junction_possible_overlap_registers=224	key=CP009273__515356__-1__CP009273__516692__1__11____251__251__0__0	max_left=226	max_left_minus=226	max_left_plus=114	max_min_left=114	max_min_left_minus=89	max_min_left_plus=114	max_min_right=14	max_min_right_minus=14	max_min_right_plus=0	max_pos_hash_score=450	max_right=121	max_right_minus=98	max_right_plus=121	neg_log10_pos_hash_p_value=7.6	new_junction_coverage=0.04	new_junction_read_count=4	polymorphism_frequency=4.807e-02	pos_hash_score=4	prediction=polymorphism	reject=COVERAGE_EVENNESS_SKEW,FREQUENCY_CUTOFF	side_1_annotate_key=gene	side_1_continuation=0	side_1_coverage=0.97	side_1_overlap=11	side_1_possible_overlap_registers=235	side_1_read_count=98	side_1_redundant=0	side_2_annotate_key=gene	side_2_continuation=0	side_2_coverage=0.67	side_2_overlap=0	side_2_possible_overlap_registers=224	side_2_read_count=65	side_2_redundant=0	total_non_overlap_reads=4
JC	209	.	CP009273	519758	-1	CP009273	520316	1	0	alignment_overlap=11	coverage_minus=2	coverage_plus=1	flanking_left=251	flanking_right=251	frequency=5.552e-02	junction_possible_overlap_registers=224	key=CP009273__519758__-1__CP009273__520305__1__11____251__251__0__0	max_left=181	max_left_minus=181	max_left_plus=5	max_min_left=5	max_min_left_minus=0	max_min_left_plus=5	max_min_right=88	max_min_right_minus=88	max_min_right_plus=0	max_pos_hash_score=450	max_right=185	max_right_minus=88	max_right_plus=185	neg_log10_pos_hash_p_value=8.1	new_junction_coverage=0.04	new_junction_read_count=4	polymorphism_frequency=5.552e-02	pos_hash_score=3	prediction=polymorphism	reject=COVERAGE_EVENNESS_SKEW,FREQUENCY_CUTOFF	side_1_annotate_key=gene	side_1_continuation=0	side_1_coverage=0.61	side_1_overlap=11	side_1_possible_overlap_registers=235	side_1_read_count=62	side_1_redundant=0	side_2_annotate_key=gene	side_2_continuation=0	side_2_coverage=0.80	side_2_overlap=0	side_2_possible_overlap_registers=224	side_2_read_count=77	side_2_redundant=0	total_non_overlap_reads=3
JC	210	.	CP009273	584501	-1	CP009273	585639	1	0	alignment_overlap=9	coverage_minus=2	coverage_plus=2	flanking_left=251	flanking_right=251	frequency=3.520e-02	junction_possible_overlap_registers=226	key=CP009273__584501__-1__CP009273__585630__1__9____251__251__0__0	max_left=237	max_left_minus=237	max_left_plus=107	max_min_left=107	max_min_left_minus=0	max_min_left_plus=107	max_min_right=39	max_min_right_minus=39	max_min_right_plus=0	max_pos_hash_score=454	max_right=134	max_right_minus=39	max_right_plus=134	neg_log10_pos_hash_p_value=7.6	new_junction_coverage=0.04	new_junction_read_count=4	polymorphism_frequency=3.520e-02	pos_hash_score=4	prediction=polymorphism	reject=COVERAGE_EVENNESS_SKEW,FREQUENCY_CUTOFF	side_1_annotate_key=gene	side_1_continuation=0	side_1_coverage=0.96	side_1_overlap=9	side_1_possible_overlap_registers=235	side_1_read_count=97	side_1_redundant=0	side_2_annotate_key=gene	side_2_continuation=0	side_2_coverage=1.29	side_2_overlap=0	side_2_possible_overlap_registers=226	side_2_read_count=126	side_2_redundant=0	total_non_overlap_reads=4
JC	211	.	CP009273	603466	-1	CP009273	604816	1	0	alignment_overlap=12	coverage_minus=2	coverage_plus=3	flanking_left=251	flanking_right=251	frequency=4.714e-02	junction_possible_overlap_registers=223	key=CP009273__603466__-1__CP009273__604804__1__12____251__251__0__0	max_left=213	max_left_minus=168	max_left_plus=213	max_min_left=35	max_min_left_minus=0	max_min_left_plus=35	max_min_right=114	max_min_right_minus=114	max_min_right_plus=31	max_pos_hash_score=448	max_right=204	max_right_minus=114	max_right_plus=204	neg_log10_pos_hash_p_value=7.1	new_junction_coverage=0.05	new_junction_read_count=5	polymorphism_frequency=4.714e-02	pos_hash_score=5	prediction=polymorphism	reject=COVERAGE_EVENNESS_SKEW,FREQUENCY_CUTOFF	side_1_annotate_key=gene	side_1_continuation=0	side_1_coverage=0.94	side_1_overlap=12	side_1_possible_overlap_registers=235	side_1_read_count=95	side_1_redundant=0	side_2_annotate_key=gene	side_2_continuation=0	side_2_coverage=1.16	side_2_overlap=0	side_2_possible_overlap_registers=223	side_2_read_count=112	side_2_redundant=0	total_non_overlap_reads=5
JC	212	.	CP009273	606323	-1	CP009273	606927	1	0	alignment_overlap=1	coverage_minus=6	coverage_plus=6	flanking_left=251	flanking_right=251	frequency=9.404e-02	junction_possible_overlap_registers=234	key=CP009273__606323__-1__CP009273__606926__1__1____251__251__0__0	max_left=205	max_left_minus=205	max_left_plus=189	max_min_left=98	max_min_left_minus=98	max_min_left_plus=98	max_min_right=45	max_min_right_minus=45	max_min_right_plus=26	max_pos_hash_score=470	max_right=170	max_right_minus=170	max_right_plus=170	neg_log10_pos_hash_p_value=5.1	new_junction_coverage=0.13	new_junction_read_count=13	polymorphism_frequency=9.404e-02	pos_hash_score=11	prediction=polymorphism	reject=COVERAGE_EVENNESS_SKEW,FREQUENCY_CUTOFF	side_1_annotate_key=gene	side_1_continuation=0	side_1_coverage=1.22	side_1_overlap=1	side_1_possible_overlap_registers=235	side_1_read_count=124	side_1_redundant=0	side_2_annotate_key=gene	side_2_continuation=0	side_2_coverage=1.26	side_2_overlap=0	side_2_possible_overlap_registers=234	side_2_read_count=127	side_2_redundant=0	total_non_overlap_reads=12
JC	213	.	CP009273	606414	-1	CP009273	607474	1	0	alignment_overlap=9	coverage_minus=2	coverage_plus=1	flanking_left=251	flanking_right=251	frequency=3.335e-02	junction_possible_overlap_registers=226	key=CP009273__606414__-1__CP009273__607465__1__9____251__251__0__0	max_left=103	max_left_minus=103	max_left_plus=55	max_min_left=72	max_min_left_minus=72	max_min_left_plus=55	max_min_right=8	max_min_right_minus=8	max_min_right_plus=0	max_pos_hash_score=454	max_right=185	max_right_minus=78	max_right_plus=185	neg_log10_pos_hash_p_value=8.2	new_junction_coverage=0.03	new_junction_read_count=3	polymorphism_frequency=3.335e-02	pos_hash_score=3	prediction=polymorphism	reject=COVERAGE_EVENNESS_SKEW,FREQUENCY_CUTOFF	side_1_annotate_key=gene	side_1_continuation=0	side_1_coverage=1.05	side_1_overlap=9	side_1_possible_overlap_registers=235	side_1_read_count=107	side_1_redundant=0	side_2_annotate_key=gene	side_2_continuation=0	side_2_coverage=0.73	side_2_overlap=0	side_2_possible_overlap_registers=226	side_2_read_count=71	side_2_redundant=0	total_non_overlap_reads=3
JC	214	.	CP009273	609028	-1	CP009273	609765	1	0	alignment_overlap=11	coverage_minus=0	coverage_plus=3	flanking_left=251	flanking_right=251	frequency=2.889e-02	junction_possible_overlap_registers=224	key=CP009273__609028__-1__CP009273__609754__1__11____251__251__0__0	max_left=50	max_left_minus=0	max_left_plus=50	max_min_left=50	max_min_left_minus=0	max_min_left_plus=50	max_min_right=18	max_min_right_minus=0	max_min_right_plus=18	max_pos_hash_score=450	max_right=137	max_right_minus=0	max_right_plus=137	neg_log10_pos_hash_p_value=8.1	new_junction_coverage=0.03	new_junction_read_count=3	polymorphism_frequency=2.889e-02	pos_hash_score=3	prediction=polymorphism	reject=COVERAGE_EVENNESS_SKEW,FREQUENCY_CUTOFF	side_1_annotate_key=gene	side_1_continuation=0	side_1_coverage=1.12	side_1_overlap=11	side_1_possible_overlap_registers=235	side_1_read_count=114	side_1_redundant=0	side_2_annotate_key=gene	side_2_continuation=0	side_2_coverage=0.96	side_2_overlap=0	side_2_possible_overlap_registers=224	side_2_read_count=93	side_2_redundant=0	total_non_overlap_reads=3
JC	215	.	CP009273	610381	-1	CP009273	611039	1	0	alignment_overlap=10	coverage_minus=2	coverage_plus=2	flanking_left=251	flanking_right=251	frequency=7.322e-02	junction_possible_overlap_registers=225	key=CP009273__610381__-1__CP009273__611029__1__10____251__251__0__0	max_left=234	max_left_minus=234	max_left_plus=32	max_min_left=32	max_min_left_minus=0	max_min_left_plus=32	max_min_right=48	max_min_right_minus=48	max_min_right_plus=0	max_pos_hash_score=452	max_right=187	max_right_minus=48	max_right_plus=187	neg_log10_pos_hash_p_value=7.6	new_junction_coverage=0.04	new_junction_read_count=4	polymorphism_frequency=7.322e-02	pos_hash_score=4	prediction=polymorphism	reject=COVERAGE_EVENNESS_SKEW,FREQUENCY_CUTOFF	side_1_annotate_key=gene	side_1_continuation=0	side_1_coverage=0.40	side_1_overlap=10	side_1_possible_overlap_registers=235	side_1_read_count=41	side_1_redundant=0	side_2_annotate_key=gene	side_2_continuation=0	side_2_coverage=0.64	side_2_overlap=0	side_2_possible_overlap_registers=225	side_2_read_count=62	side_2_redundant=0	total_non_overlap_reads=4
JC	216	.	CP009273	612047	-1	CP009273	613050	1	0	alignment_overlap=11	coverage_minus=4	coverage_plus=3	flanking_left=251	flanking_right=251	frequency=6.728e-02	junction_possible_overlap_registers=224	key=CP009273__612047__-1__CP009273__613039__1__11____251__251__0__0	max_left=204	max_left_minus=204	max_left_plus=142	max_min_left=66	max_min_left_minus=66	max_min_left_plus=18	max_min_right=98	max_min_right_minus=41	max_min_right_plus=98	max_pos_hash_score=450	max_right=222	max_right_minus=177	max_right_plus=222	neg_log10_pos_hash_p_value=6.2	new_junction_coverage=0.07	new_junction_read_count=7	polymorphism_frequency=6.728e-02	pos_hash_score=7	prediction=polymorphism	reject=COVERAGE_EVENNESS_SKEW,FREQUENCY_CUTOFF	side_1_annotate_key=gene	side_1_continuation=0	side_1_coverage=1.04	side_1_overlap=11	side_1_possible_overlap_registers=235	side_1_read_count=105	side_1_redundant=0	side_2_annotate_key=gene	side_2_continuation=0	side_2_coverage=0.97	side_2_overlap=0	side_2_possible_overlap_registers=224	side_2_read_count=94	side_2_redundant=0	total_non_overlap_reads=7
JC	217	.	CP009273	614267	-1	CP009273	614933	1	0	alignment_overlap=9	coverage_minus=1	coverage_plus=2	flanking_left=251	flanking_right=251	frequency=3.193e-02	junction_possible_overlap_registers=226	key=CP009273__614267__-1__CP009273__614924__1__9____251__251__0__0	max_left=55	max_left_minus=46	max_left_plus=55	max_min_left=55	max_min_left_minus=46	max_min_left_plus=55	max_min_right=0	max_min_right_minus=0	max_min_right_plus=0	max_pos_hash_score=454	max_right=111	max_right_minus=66	max_right_plus=111	neg_log10_pos_hash_p_value=8.2	new_junction_coverage=0.03	new_junction_read_count=3	polymorphism_frequency=3.193e-02	pos_hash_score=3	prediction=polymorphism	reject=COVERAGE_EVENNESS_SKEW,FREQUENCY_CUTOFF	side_1_annotate_key=gene	side_1_continuation=0	side_1_coverage=1.04	side_1_overlap=9	side_1_possible_overlap_registers=235	side_1_read_count=106	side_1_redundant=0	side_2_annotate_key=gene	side_2_continuation=0	side_2_coverage=0.82	side_2_overlap=0	side_2_possible_overlap_registers=226	side_2_read_count=80	side_2_redundant=0	total_non_overlap_reads=3
JC	218	.	CP009273	615193	-1	CP009273	616327	1	0	alignment_overlap=12	coverage_minus=2	coverage_plus=2	flanking_left=251	flanking_right=251	frequency=4.460e-02	junction_possible_overlap_registers=223	key=CP009273__615193__-1__CP009273__616315__1__12____251__251__0__0	max_left=169	max_left_minus=169	max_left_plus=79	max_min_left=87	max_min_left_minus=87	max_min_left_plus=79	max_min_right=69	max_min_right_minus=69	max_min_right_plus=0	max_pos_hash_score=448	max_right=205	max_right_minus=152	max_right_plus=205	neg_log10_pos_hash_p_value=7.5	new_junction_coverage=0.04	new_junction_read_count=4	polymorphism_frequency=4.460e-02	pos_hash_score=4	prediction=polymorphism	reject=COVERAGE_EVENNESS_SKEW,FREQUENCY_CUTOFF	side_1_annotate_key=gene	side_1_continuation=0	side_1_coverage=0.90	side_1_overlap=12	side_1_possible_overlap_registers=235	side_1_read_count=91	side_1_redundant=0	side_2_annotate_key=gene	side_2_continuation=0	side_2_coverage=0.88	side_2_overlap=0	side_2_possible_overlap_registers=223	side_2_read_count=85	side_2_redundant=0	total_non_overlap_reads=4
JC	219	.	CP009273	619552	-1	CP009273	620574	1	0	alignment_overlap=11	coverage_minus=3	coverage_plus=2	flanking_left=251	flanking_right=251	frequency=6.370e-02	junction_possible_overlap_registers=224	key=CP009273__619552__-1__CP009273__620563__1__11____251__251__0__0	max_left=221	max_left_minus=221	max_left_plus=102	max_min_left=102	max_min_left_minus=38	max_min_left_plus=102	max_min_right=18	max_min_right_minus=18	max_min_right_plus=0	max_pos_hash_score=450	max_right=138	max_right_minus=97	max_right_plus=138	neg_log10_pos_hash_p_value=7.1	new_junction_coverage=0.05	new_junction_read_count=5	polymorphism_frequency=6.370e-02	pos_hash_score=5	prediction=polymorphism	reject=COVERAGE_EVENNESS_SKEW,FREQUENCY_CUTOFF	side_1_annotate_key=gene	side_1_continuation=0	side_1_coverage=0.85	side_1_overlap=11	side_1_possible_overlap_registers=235	side_1_read_count=86	side_1_redundant=0	side_2_annotate_key=gene	side_2_continuation=0	side_2_coverage=0.67	side_2_overlap=0	side_2_possible_overlap_registers=224	side_2_read_count=65	side_2_redundant=0	total_non_overlap_reads=5
JC	220	.	CP009273	643797	-1	CP009273	644716	1	0	alignment_overlap=12	coverage_minus=2	coverage_plus=4	flanking_left=251	flanking_right=251	frequency=5.868e-02	junction_possible_overlap_registers=223	key=CP009273__643797__-1__CP009273__644704__1__12____251__251__0__0	max_left=70	max_left_minus=57	max_left_plus=70	max_min_left=70	max_min_left_minus=57	max_min_left_plus=70	max_min_right=0	max_min_right_minus=0	max_min_right_plus=0	max_pos_hash_score=448	max_right=112	max_right_minus=80	max_right_plus=112	neg_log10_pos_hash_p_value=6.6	new_junction_coverage=0.06	new_junction_read_count=6	polymorphism_frequency=5.868e-02	pos_hash_score=6	prediction=polymorphism	reject=COVERAGE_EVENNESS_SKEW,FREQUENCY_CUTOFF	side_1_annotate_key=gene	side_1_continuation=0	side_1_coverage=1.06	side_1_overlap=12	side_1_possible_overlap_registers=235	side_1_read_count=108	side_1_redundant=0	side_2_annotate_key=gene	side_2_continuation=0	side_2_coverage=0.93	side_2_overlap=0	side_2_possible_overlap_registers=223	side_2_read_count=90	side_2_redundant=0	total_non_overlap_reads=6
JC	221	.	CP009273	659791	-1	CP009273	661151	1	0	alignment_overlap=10	coverage_minus=2	coverage_plus=2	flanking_left=251	flanking_right=251	frequency=4.030e-02	junction_possible_overlap_registers=225	key=CP009273__659791__-1__CP009273__661141__1__10____251__251__0__0	max_left=78	max_left_minus=78	max_left_plus=78	max_min_left=58	max_min_left_minus=58	max_min_left_plus=55	max_min_right=3	max_min_right_minus=3	max_min_right_plus=3	max_pos_hash_score=452	max_right=135	max_right_minus=135	max_right_plus=135	neg_log10_pos_hash_p_value=7.6	new_junction_coverage=0.04	new_junction_read_count=4	polymorphism_frequency=4.030e-02	pos_hash_score=4	prediction=polymorphism	reject=COVERAGE_EVENNESS_SKEW,FREQUENCY_CUTOFF	side_1_annotate_key=gene	side_1_continuation=0	side_1_coverage=1.04	side_1_overlap=10	side_1_possible_overlap_registers=235	side_1_read_count=105	side_1_redundant=0	side_2_annotate_key=gene	side_2_continuation=0	side_2_coverage=0.93	side_2_overlap=0	side_2_possible_overlap_registers=225	side_2_read_count=90	side_2_redundant=0	total_non_overlap_reads=4
JC	222	.	CP009273	666173	-1	CP009273	667484	1	0	alignment_overlap=10	coverage_minus=1	coverage_plus=2	flanking_left=251	flanking_right=251	frequency=2.734e-02	junction_possible_overlap_registers=225	key=CP009273__666173__-1__CP009273__667474__1__10____251__251__0__0	max_left=90	max_left_minus=62	max_left_plus=90	max_min_left=62	max_min_left_minus=0	max_min_left_plus=62	max_min_right=65	max_min_right_minus=8	max_min_right_plus=65	max_pos_hash_score=452	max_right=75	max_right_minus=8	max_right_plus=75	neg_log10_pos_hash_p_value=8.1	new_junction_coverage=0.03	new_junction_read_count=3	polymorphism_frequency=2.734e-02	pos_hash_score=3	prediction=polymorphism	reject=COVERAGE_EVENNESS_SKEW,FREQUENCY_CUTOFF	side_1_annotate_key=gene	side_1_continuation=0	side_1_coverage=1.04	side_1_overlap=10	side_1_possible_overlap_registers=235	side_1_read_count=106	side_1_redundant=0	side_2_annotate_key=gene	side_2_continuation=0	side_2_coverage=1.15	side_2_overlap=0	side_2_possible_overlap_registers=225	side_2_read_count=112	side_2_redundant=0	total_non_overlap_reads=3
JC	223	.	CP009273	680998	-1	CP009273	681697	1	0	alignment_overlap=12	coverage_minus=4	coverage_plus=4	flanking_left=251	flanking_right=251	frequency=9.021e-02	junction_possible_overlap_registers=223	key=CP009273__680998__-1__CP009273__681685__1__12____251__251__0__0	max_left=179	max_left_minus=179	max_left_plus=169	max_min_left=108	max_min_left_minus=108	max_min_left_plus=0	max_min_right=86	max_min_right_minus=60	max_min_right_plus=86	max_pos_hash_score=448	max_right=208	max_right_minus=208	max_right_plus=86	neg_log10_pos_hash_p_value=6.2	new_junction_coverage=0.09	new_junction_read_count=9	polymorphism_frequency=9.021e-02	pos_hash_score=7	prediction=polymorphism	reject=COVERAGE_EVENNESS_SKEW,FREQUENCY_CUTOFF	side_1_annotate_key=gene	side_1_continuation=0	side_1_coverage=1.05	side_1_overlap=12	side_1_possible_overlap_registers=235	side_1_read_count=107	side_1_redundant=0	side_2_annotate_key=gene	side_2_continuation=0	side_2_coverage=0.83	side_2_overlap=0	side_2_possible_overlap_registers=223	side_2_read_count=80	side_2_redundant=0	total_non_overlap_reads=8
JC	224	.	CP009273	692197	-1	CP009273	692591	1	0	alignment_overlap=78	coverage_minus=16	coverage_plus=9	flanking_left=251	flanking_right=251	frequency=4.685e-01	junction_possible_overlap_registers=157	key=CP009273__692197__-1__CP009273__692513__1__78____251__251__0__0	max_left=167	max_left_minus=167	max_left_plus=24	max_min_left=83	max_min_left_minus=83	max_min_left_plus=24	max_min_right=57	max_min_right_minus=57	max_min_right_plus=0	max_pos_hash_score=316	max_right=163	max_right_minus=163	max_right_plus=162	neg_log10_pos_hash_p_value=2.3	new_junction_coverage=0.37	new_junction_read_count=25	polymorphism_frequency=4.685e-01	pos_hash_score=17	prediction=polymorphism	side_1_annotate_key=gene	side_1_continuation=0	side_1_coverage=0.39	side_1_overlap=78	side_1_possible_overlap_registers=235	side_1_read_count=40	side_1_redundant=0	side_2_annotate_key=gene	side_2_continuation=0	side_2_coverage=0.44	side_2_overlap=0	side_2_possible_overlap_registers=157	side_2_read_count=30	side_2_redundant=0	total_non_overlap_reads=25
JC	225	.	CP009273	701254	-1	CP009273	702046	1	0	alignment_overlap=10	coverage_minus=2	coverage_plus=1	flanking_left=251	flanking_right=251	frequency=2.868e-02	junction_possible_overlap_registers=225	key=CP009273__701254__-1__CP009273__702036__1__10____251__251__0__0	max_left=132	max_left_minus=132	max_left_plus=105	max_min_left=73	max_min_left_minus=73	max_min_left_plus=0	max_min_right=74	max_min_right_minus=28	max_min_right_plus=74	max_pos_hash_score=452	max_right=168	max_right_minus=168	max_right_plus=74	neg_log10_pos_hash_p_value=8.1	new_junction_coverage=0.03	new_junction_read_count=3	polymorphism_frequency=2.868e-02	pos_hash_score=3	prediction=polymorphism	reject=COVERAGE_EVENNESS_SKEW,FREQUENCY_CUTOFF	side_1_annotate_key=gene	side_1_continuation=0	side_1_coverage=0.89	side_1_overlap=10	side_1_possible_overlap_registers=235	side_1_read_count=90	side_1_redundant=0	side_2_annotate_key=gene	side_2_continuation=0	side_2_coverage=1.20	side_2_overlap=0	side_2_possible_overlap_registers=225	side_2_read_count=117	side_2_redundant=0	total_non_overlap_reads=3
JC	226	.	CP009273	725690	-1	CP009273	3614227	1	0	alignment_overlap=13	coverage_minus=1	coverage_plus=2	flanking_left=251	flanking_right=251	frequency=9.676e-02	junction_possible_overlap_registers=222	key=CP009273__725690__-1__CP009273__3614214__1__13____251__251__0__0	max_left=30	max_left_minus=30	max_left_plus=30	max_min_left=30	max_min_left_minus=30	max_min_left_plus=30	max_min_right=0	max_min_right_minus=0	max_min_right_plus=0	max_pos_hash_score=446	max_right=182	max_right_minus=63	max_right_plus=182	neg_log10_pos_hash_p_value=8.1	new_junction_coverage=0.03	new_junction_read_count=3	polymorphism_frequency=9.676e-02	pos_hash_score=3	prediction=polymorphism	reject=COVERAGE_EVENNESS_SKEW,FREQUENCY_CUTOFF	side_1_annotate_key=gene	side_1_continuation=0	side_1_coverage=0.35	side_1_overlap=13	side_1_possible_overlap_registers=235	side_1_read_count=36	side_1_redundant=0	side_2_annotate_key=gene	side_2_continuation=0	side_2_coverage=0.23	side_2_overlap=0	side_2_possible_overlap_registers=222	side_2_read_count=22	side_2_redundant=0	total_non_overlap_reads=3
JC	227	.	CP009273	725690	-1	CP009273	3757218	1	0	alignment_overlap=13	coverage_minus=1	coverage_plus=2	flanking_left=251	flanking_right=251	frequency=1.154e-01	junction_possible_overlap_registers=222	key=CP009273__725690__-1__CP009273__3757205__1__13____251__251__0__0	max_left=30	max_left_minus=30	max_left_plus=30	max_min_left=30	max_min_left_minus=30	max_min_left_plus=30	max_min_right=0	max_min_right_minus=0	max_min_right_plus=0	max_pos_hash_score=446	max_right=182	max_right_minus=63	max_right_plus=182	neg_log10_pos_hash_p_value=8.1	new_junction_coverage=0.03	new_junction_read_count=3	polymorphism_frequency=1.154e-01	pos_hash_score=3	prediction=polymorphism	reject=COVERAGE_EVENNESS_SKEW,FREQUENCY_CUTOFF	side_1_annotate_key=gene	side_1_continuation=0	side_1_coverage=0.35	side_1_overlap=13	side_1_possible_overlap_registers=235	side_1_read_count=36	side_1_redundant=0	side_2_annotate_key=gene	side_2_continuation=0	side_2_coverage=0.13	side_2_overlap=0	side_2_possible_overlap_registers=222	side_2_read_count=12	side_2_redundant=0	total_non_overlap_reads=3
JC	228	.	CP009273	726295	-1	CP009273	726872	1	0	alignment_overlap=11	coverage_minus=2	coverage_plus=2	flanking_left=251	flanking_right=251	frequency=5.203e-02	junction_possible_overlap_registers=224	key=CP009273__726295__-1__CP009273__726861__1__11____251__251__0__0	max_left=109	max_left_minus=109	max_left_plus=109	max_min_left=2	max_min_left_minus=0	max_min_left_plus=2	max_min_right=68	max_min_right_minus=68	max_min_right_plus=68	max_pos_hash_score=450	max_right=71	max_right_minus=68	max_right_plus=71	neg_log10_pos_hash_p_value=7.6	new_junction_coverage=0.04	new_junction_read_count=4	polymorphism_frequency=5.203e-02	pos_hash_score=4	prediction=polymorphism	reject=COVERAGE_EVENNESS_SKEW,FREQUENCY_CUTOFF	side_1_annotate_key=gene	side_1_continuation=0	side_1_coverage=0.47	side_1_overlap=11	side_1_possible_overlap_registers=235	side_1_read_count=48	side_1_redundant=0	side_2_annotate_key=gene	side_2_continuation=0	side_2_coverage=1.03	side_2_overlap=0	side_2_possible_overlap_registers=224	side_2_read_count=100	side_2_redundant=0	total_non_overlap_reads=4
JC	229	.	CP009273	726795	1	CP009273	3613749	-1	0	alignment_overlap=11	coverage_minus=1	coverage_plus=6	flanking_left=251	flanking_right=251	frequency=7.963e-02	junction_possible_overlap_registers=224	key=CP009273__726795__1__CP009273__3613760__-1__11____251__251__0__1	max_left=24	max_left_minus=24	max_left_plus=21	max_min_left=24	max_min_left_minus=24	max_min_left_plus=21	max_min_right=0	max_min_right_minus=0	max_min_right_plus=0	max_pos_hash_score=450	max_right=227	max_right_minus=69	max_right_plus=227	neg_log10_pos_hash_p_value=6.2	new_junction_coverage=0.08	new_junction_read_count=8	polymorphism_frequency=7.963e-02	pos_hash_score=7	prediction=polymorphism	reject=COVERAGE_EVENNESS_SKEW,FREQUENCY_CUTOFF	side_1_annotate_key=gene	side_1_continuation=0	side_1_coverage=0.96	side_1_overlap=11	side_1_possible_overlap_registers=235	side_1_read_count=97	side_1_redundant=0	side_2_annotate_key=repeat	side_2_continuation=0	side_2_coverage=NA	side_2_overlap=0	side_2_possible_overlap_registers=NA	side_2_read_count=NA	side_2_redundant=1	total_non_overlap_reads=7
JC	230	.	CP009273	757809	-1	CP009273	758558	1	0	alignment_overlap=7	coverage_minus=2	coverage_plus=1	flanking_left=251	flanking_right=251	frequency=3.321e-02	junction_possible_overlap_registers=228	key=CP009273__757809__-1__CP009273__758551__1__7____251__251__0__0	max_left=127	max_left_minus=127	max_left_plus=12	max_min_left=118	max_min_left_minus=118	max_min_left_plus=12	max_min_right=93	max_min_right_minus=93	max_min_right_plus=0	max_pos_hash_score=458	max_right=231	max_right_minus=126	max_right_plus=231	neg_log10_pos_hash_p_value=8.2	new_junction_coverage=0.03	new_junction_read_count=3	polymorphism_frequency=3.321e-02	pos_hash_score=3	prediction=polymorphism	reject=COVERAGE_EVENNESS_SKEW,FREQUENCY_CUTOFF	side_1_annotate_key=gene	side_1_continuation=0	side_1_coverage=0.78	side_1_overlap=7	side_1_possible_overlap_registers=235	side_1_read_count=79	side_1_redundant=0	side_2_annotate_key=gene	side_2_continuation=0	side_2_coverage=1.00	side_2_overlap=0	side_2_possible_overlap_registers=228	side_2_read_count=98	side_2_redundant=0	total_non_overlap_reads=3
JC	231	.	CP009273	774902	-1	CP009273	775896	1	0	alignment_overlap=10	coverage_minus=2	coverage_plus=2	flanking_left=251	flanking_right=251	frequency=4.498e-02	junction_possible_overlap_registers=225	key=CP009273__774902__-1__CP009273__775886__1__10____251__251__0__0	max_left=92	max_left_minus=92	max_left_plus=92	max_min_left=25	max_min_left_minus=25	max_min_left_plus=25	max_min_right=54	max_min_right_minus=14	max_min_right_plus=54	max_pos_hash_score=452	max_right=67	max_right_minus=67	max_right_plus=67	neg_log10_pos_hash_p_value=7.6	new_junction_coverage=0.04	new_junction_read_count=4	polymorphism_frequency=4.498e-02	pos_hash_score=4	prediction=polymorphism	reject=COVERAGE_EVENNESS_SKEW,FREQUENCY_CUTOFF	side_1_annotate_key=gene	side_1_continuation=0	side_1_coverage=0.73	side_1_overlap=10	side_1_possible_overlap_registers=235	side_1_read_count=74	side_1_redundant=0	side_2_annotate_key=gene	side_2_continuation=0	side_2_coverage=1.02	side_2_overlap=0	side_2_possible_overlap_registers=225	side_2_read_count=99	side_2_redundant=0	total_non_overlap_reads=4
JC	232	.	CP009273	776087	-1	CP009273	776903	1	0	alignment_overlap=79	coverage_minus=4	coverage_plus=5	flanking_left=251	flanking_right=251	frequency=2.774e-01	junction_possible_overlap_registers=156	key=CP009273__776087__-1__CP009273__776824__1__79____251__251__0__0	max_left=164	max_left_minus=150	max_left_plus=164	max_min_left=33	max_min_left_minus=0	max_min_left_plus=33	max_min_right=45	max_min_right_minus=45	max_min_right_plus=45	max_pos_hash_score=314	max_right=88	max_right_minus=45	max_right_plus=88	neg_log10_pos_hash_p_value=4.3	new_junction_coverage=0.27	new_junction_read_count=18	polymorphism_frequency=2.774e-01	pos_hash_score=8	prediction=polymorphism	reject=COVERAGE_EVENNESS_SKEW	side_1_annotate_key=gene	side_1_continuation=0	side_1_coverage=0.86	side_1_overlap=79	side_1_possible_overlap_registers=235	side_1_read_count=87	side_1_redundant=0	side_2_annotate_key=gene	side_2_continuation=0	side_2_coverage=0.53	side_2_overlap=0	side_2_possible_overlap_registers=156	side_2_read_count=36	side_2_redundant=0	total_non_overlap_reads=9
JC	233	.	CP009273	776374	-1	CP009273	777109	1	0	alignment_overlap=76	coverage_minus=10	coverage_plus=5	flanking_left=251	flanking_right=251	frequency=3.288e-01	junction_possible_overlap_registers=159	key=CP009273__776374__-1__CP009273__777033__1__76____251__251__0__0	max_left=131	max_left_minus=131	max_left_plus=83	max_min_left=46	max_min_left_minus=46	max_min_left_plus=46	max_min_right=12	max_min_right_minus=12	max_min_right_plus=11	max_pos_hash_score=320	max_right=117	max_right_minus=117	max_right_plus=65	neg_log10_pos_hash_p_value=3.1	new_junction_coverage=0.22	new_junction_read_count=15	polymorphism_frequency=3.288e-01	pos_hash_score=13	prediction=polymorphism	reject=COVERAGE_EVENNESS_SKEW	side_1_annotate_key=gene	side_1_continuation=0	side_1_coverage=0.57	side_1_overlap=76	side_1_possible_overlap_registers=235	side_1_read_count=58	side_1_redundant=0	side_2_annotate_key=gene	side_2_continuation=0	side_2_coverage=0.32	side_2_overlap=0	side_2_possible_overlap_registers=159	side_2_read_count=22	side_2_redundant=0	total_non_overlap_reads=15
JC	234	.	CP009273	776374	-1	CP009273	777265	1	0	alignment_overlap=18	coverage_minus=9	coverage_plus=5	flanking_left=251	flanking_right=251	frequency=2.657e-01	junction_possible_overlap_registers=217	key=CP009273__776374__-1__CP009273__777247__1__18____251__251__0__0	max_left=189	max_left_minus=189	max_left_plus=141	max_min_left=21	max_min_left_minus=0	max_min_left_plus=21	max_min_right=43	max_min_right_minus=43	max_min_right_plus=11	max_pos_hash_score=436	max_right=212	max_right_minus=43	max_right_plus=212	neg_log10_pos_hash_p_value=4.6	new_junction_coverage=0.21	new_junction_read_count=20	polymorphism_frequency=2.657e-01	pos_hash_score=12	prediction=polymorphism	reject=COVERAGE_EVENNESS_SKEW	side_1_annotate_key=gene	side_1_continuation=0	side_1_coverage=0.57	side_1_overlap=18	side_1_possible_overlap_registers=235	side_1_read_count=58	side_1_redundant=0	side_2_annotate_key=gene	side_2_continuation=0	side_2_coverage=0.61	side_2_overlap=0	side_2_possible_overlap_registers=217	side_2_read_count=57	side_2_redundant=0	total_non_overlap_reads=14
JC	235	.	CP009273	776678	-1	CP009273	777109	1	0	alignment_overlap=76	coverage_minus=7	coverage_plus=5	flanking_left=251	flanking_right=251	frequency=3.115e-01	junction_possible_overlap_registers=159	key=CP009273__776678__-1__CP009273__777033__1__76____251__251__0__0	max_left=135	max_left_minus=135	max_left_plus=99	max_min_left=0	max_min_left_minus=0	max_min_left_plus=0	max_min_right=76	max_min_right_minus=69	max_min_right_plus=76	max_pos_hash_score=320	max_right=76	max_right_minus=69	max_right_plus=76	neg_log10_pos_hash_p_value=4.1	new_junction_coverage=0.23	new_junction_read_count=16	polymorphism_frequency=3.115e-01	pos_hash_score=9	prediction=polymorphism	reject=COVERAGE_EVENNESS_SKEW	side_1_annotate_key=gene	side_1_continuation=0	side_1_coverage=0.71	side_1_overlap=76	side_1_possible_overlap_registers=235	side_1_read_count=72	side_1_redundant=0	side_2_annotate_key=gene	side_2_continuation=0	side_2_coverage=0.32	side_2_overlap=0	side_2_possible_overlap_registers=159	side_2_read_count=22	side_2_redundant=0	total_non_overlap_reads=12
JC	236	.	CP009273	776678	-1	CP009273	777265	1	0	alignment_overlap=18	coverage_minus=6	coverage_plus=6	flanking_left=251	flanking_right=251	frequency=2.627e-01	junction_possible_overlap_registers=217	key=CP009273__776678__-1__CP009273__777247__1__18____251__251__0__0	max_left=193	max_left_minus=193	max_left_plus=107	max_min_left=60	max_min_left_minus=0	max_min_left_plus=60	max_min_right=85	max_min_right_minus=85	max_min_right_plus=11	max_pos_hash_score=436	max_right=212	max_right_minus=85	max_right_plus=212	neg_log10_pos_hash_p_value=5.1	new_junction_coverage=0.23	new_junction_read_count=22	polymorphism_frequency=2.627e-01	pos_hash_score=10	prediction=polymorphism	reject=COVERAGE_EVENNESS_SKEW	side_1_annotate_key=gene	side_1_continuation=0	side_1_coverage=0.71	side_1_overlap=18	side_1_possible_overlap_registers=235	side_1_read_count=72	side_1_redundant=0	side_2_annotate_key=gene	side_2_continuation=0	side_2_coverage=0.61	side_2_overlap=0	side_2_possible_overlap_registers=217	side_2_read_count=57	side_2_redundant=0	total_non_overlap_reads=12
JC	237	.	CP009273	776825	1	CP009273	2514611	-1	0	alignment_overlap=78	coverage_minus=4	coverage_plus=1	flanking_left=251	flanking_right=251	frequency=1.207e-01	junction_possible_overlap_registers=157	key=CP009273__776825__1__CP009273__2514689__-1__78____251__251__0__0	max_left=114	max_left_minus=114	max_left_plus=24	max_min_left=0	max_min_left_minus=0	max_min_left_plus=0	max_min_right=76	max_min_right_minus=76	max_min_right_plus=18	max_pos_hash_score=316	max_right=76	max_right_minus=76	max_right_plus=18	neg_log10_pos_hash_p_value=5.5	new_junction_coverage=0.09	new_junction_read_count=6	polymorphism_frequency=1.207e-01	pos_hash_score=5	prediction=polymorphism	reject=COVERAGE_EVENNESS_SKEW,FREQUENCY_CUTOFF	side_1_annotate_key=gene	side_1_continuation=0	side_1_coverage=0.49	side_1_overlap=78	side_1_possible_overlap_registers=235	side_1_read_count=50	side_1_redundant=0	side_2_annotate_key=gene	side_2_continuation=0	side_2_coverage=0.80	side_2_overlap=0	side_2_possible_overlap_registers=157	side_2_read_count=54	side_2_redundant=0	total_non_overlap_reads=5
JC	238	.	CP009273	776902	-1	CP009273	777267	1	0	alignment_overlap=20	coverage_minus=3	coverage_plus=2	flanking_left=251	flanking_right=251	frequency=1.622e-01	junction_possible_overlap_registers=215	key=CP009273__776902__-1__CP009273__777247__1__20____251__251__0__0	max_left=133	max_left_minus=133	max_left_plus=21	max_min_left=106	max_min_left_minus=106	max_min_left_plus=21	max_min_right=49	max_min_right_minus=49	max_min_right_plus=0	max_pos_hash_score=432	max_right=210	max_right_minus=125	max_right_plus=210	neg_log10_pos_hash_p_value=6.9	new_junction_coverage=0.12	new_junction_read_count=11	polymorphism_frequency=1.622e-01	pos_hash_score=5	prediction=polymorphism	reject=COVERAGE_EVENNESS_SKEW,FREQUENCY_CUTOFF	side_1_annotate_key=gene	side_1_continuation=0	side_1_coverage=0.62	side_1_overlap=20	side_1_possible_overlap_registers=235	side_1_read_count=63	side_1_redundant=0	side_2_annotate_key=gene	side_2_continuation=0	side_2_coverage=0.60	side_2_overlap=0	side_2_possible_overlap_registers=215	side_2_read_count=56	side_2_redundant=0	total_non_overlap_reads=5
JC	239	.	CP009273	777033	1	CP009273	2514486	-1	-1	alignment_overlap=-1	coverage_minus=4	coverage_plus=6	flanking_left=251	flanking_right=251	frequency=1.638e-01	junction_possible_overlap_registers=234	key=CP009273__777033__1__CP009273__2514486__-1__-1__G__251__251__0__0	max_left=193	max_left_minus=141	max_left_plus=193	max_min_left=0	max_min_left_minus=0	max_min_left_plus=0	max_min_right=48	max_min_right_minus=48	max_min_right_plus=48	max_pos_hash_score=470	max_right=48	max_right_minus=48	max_right_plus=48	neg_log10_pos_hash_p_value=5.7	new_junction_coverage=0.12	new_junction_read_count=12	polymorphism_frequency=1.638e-01	pos_hash_score=9	prediction=polymorphism	reject=COVERAGE_EVENNESS_SKEW,FREQUENCY_CUTOFF	side_1_annotate_key=gene	side_1_continuation=0	side_1_coverage=0.38	side_1_overlap=0	side_1_possible_overlap_registers=235	side_1_read_count=39	side_1_redundant=0	side_2_annotate_key=gene	side_2_continuation=0	side_2_coverage=0.83	side_2_overlap=0	side_2_possible_overlap_registers=235	side_2_read_count=84	side_2_redundant=0	total_non_overlap_reads=10	unique_read_sequence=G
JC	240	.	CP009273	777033	1	CP009273	2514487	-1	-1	alignment_overlap=-1	coverage_minus=3	coverage_plus=4	flanking_left=251	flanking_right=251	frequency=1.512e-01	junction_possible_overlap_registers=234	key=CP009273__777033__1__CP009273__2514487__-1__-1__G__251__251__0__0	max_left=145	max_left_minus=87	max_left_plus=145	max_min_left=0	max_min_left_minus=0	max_min_left_plus=0	max_min_right=77	max_min_right_minus=48	max_min_right_plus=77	max_pos_hash_score=470	max_right=77	max_right_minus=48	max_right_plus=77	neg_log10_pos_hash_p_value=6.8	new_junction_coverage=0.11	new_junction_read_count=11	polymorphism_frequency=1.512e-01	pos_hash_score=6	prediction=polymorphism	reject=COVERAGE_EVENNESS_SKEW,FREQUENCY_CUTOFF	side_1_annotate_key=gene	side_1_continuation=0	side_1_coverage=0.38	side_1_overlap=0	side_1_possible_overlap_registers=235	side_1_read_count=39	side_1_redundant=0	side_2_annotate_key=gene	side_2_continuation=0	side_2_coverage=0.84	side_2_overlap=0	side_2_possible_overlap_registers=235	side_2_read_count=85	side_2_redundant=0	total_non_overlap_reads=7	unique_read_sequence=G
JC	241	.	CP009273	777033	1	CP009273	2514488	-1	-1	alignment_overlap=-1	coverage_minus=1	coverage_plus=2	flanking_left=251	flanking_right=251	frequency=1.033e-01	junction_possible_overlap_registers=234	key=CP009273__777033__1__CP009273__2514488__-1__-1__G__251__251__0__0	max_left=97	max_left_minus=79	max_left_plus=97	max_min_left=97	max_min_left_minus=79	max_min_left_plus=97	max_min_right=0	max_min_right_minus=0	max_min_right_plus=0	max_pos_hash_score=470	max_right=171	max_right_minus=171	max_right_plus=107	neg_log10_pos_hash_p_value=8.3	new_junction_coverage=0.07	new_junction_read_count=7	polymorphism_frequency=1.033e-01	pos_hash_score=3	prediction=polymorphism	reject=COVERAGE_EVENNESS_SKEW,FREQUENCY_CUTOFF	side_1_annotate_key=gene	side_1_continuation=0	side_1_coverage=0.38	side_1_overlap=0	side_1_possible_overlap_registers=235	side_1_read_count=39	side_1_redundant=0	side_2_annotate_key=gene	side_2_continuation=0	side_2_coverage=0.82	side_2_overlap=0	side_2_possible_overlap_registers=235	side_2_read_count=83	side_2_redundant=0	total_non_overlap_reads=3	unique_read_sequence=G
JC	242	.	CP009273	820855	-1	CP009273	821994	1	0	alignment_overlap=10	coverage_minus=2	coverage_plus=1	flanking_left=251	flanking_right=251	frequency=3.283e-02	junction_possible_overlap_registers=225	key=CP009273__820855__-1__CP009273__821984__1__10____251__251__0__0	max_left=84	max_left_minus=84	max_left_plus=66	max_min_left=66	max_min_left_minus=0	max_min_left_plus=66	max_min_right=32	max_min_right_minus=32	max_min_right_plus=0	max_pos_hash_score=452	max_right=171	max_right_minus=32	max_right_plus=171	neg_log10_pos_hash_p_value=8.1	new_junction_coverage=0.03	new_junction_read_count=3	polymorphism_frequency=3.283e-02	pos_hash_score=3	prediction=polymorphism	reject=COVERAGE_EVENNESS_SKEW,FREQUENCY_CUTOFF	side_1_annotate_key=gene	side_1_continuation=0	side_1_coverage=0.75	side_1_overlap=10	side_1_possible_overlap_registers=235	side_1_read_count=76	side_1_redundant=0	side_2_annotate_key=gene	side_2_continuation=0	side_2_coverage=1.07	side_2_overlap=0	side_2_possible_overlap_registers=225	side_2_read_count=104	side_2_redundant=0	total_non_overlap_reads=3
JC	243	.	CP009273	822971	-1	CP009273	823938	1	0	alignment_overlap=12	coverage_minus=2	coverage_plus=3	flanking_left=251	flanking_right=251	frequency=6.814e-02	junction_possible_overlap_registers=223	key=CP009273__822971__-1__CP009273__823926__1__12____251__251__0__0	max_left=171	max_left_minus=121	max_left_plus=171	max_min_left=80	max_min_left_minus=80	max_min_left_plus=11	max_min_right=68	max_min_right_minus=34	max_min_right_plus=68	max_pos_hash_score=448	max_right=228	max_right_minus=159	max_right_plus=228	neg_log10_pos_hash_p_value=7.1	new_junction_coverage=0.05	new_junction_read_count=5	polymorphism_frequency=6.814e-02	pos_hash_score=5	prediction=polymorphism	reject=COVERAGE_EVENNESS_SKEW,FREQUENCY_CUTOFF	side_1_annotate_key=gene	side_1_continuation=0	side_1_coverage=0.82	side_1_overlap=12	side_1_possible_overlap_registers=235	side_1_read_count=83	side_1_redundant=0	side_2_annotate_key=gene	side_2_continuation=0	side_2_coverage=0.60	side_2_overlap=0	side_2_possible_overlap_registers=223	side_2_read_count=58	side_2_redundant=0	total_non_overlap_reads=5
JC	244	.	CP009273	862357	-1	CP009273	863539	1	0	alignment_overlap=11	coverage_minus=1	coverage_plus=2	flanking_left=251	flanking_right=251	frequency=3.795e-02	junction_possible_overlap_registers=224	key=CP009273__862357__-1__CP009273__863528__1__11____251__251__0__0	max_left=59	max_left_minus=59	max_left_plus=59	max_min_left=59	max_min_left_minus=0	max_min_left_plus=59	max_min_right=2	max_min_right_minus=2	max_min_right_plus=0	max_pos_hash_score=450	max_right=86	max_right_minus=2	max_right_plus=86	neg_log10_pos_hash_p_value=8.1	new_junction_coverage=0.03	new_junction_read_count=3	polymorphism_frequency=3.795e-02	pos_hash_score=3	prediction=polymorphism	reject=COVERAGE_EVENNESS_SKEW,FREQUENCY_CUTOFF	side_1_annotate_key=gene	side_1_continuation=0	side_1_coverage=0.82	side_1_overlap=11	side_1_possible_overlap_registers=235	side_1_read_count=83	side_1_redundant=0	side_2_annotate_key=gene	side_2_continuation=0	side_2_coverage=0.75	side_2_overlap=0	side_2_possible_overlap_registers=224	side_2_read_count=73	side_2_redundant=0	total_non_overlap_reads=3
JC	245	.	CP009273	890147	-1	CP009273	891346	1	0	alignment_overlap=12	coverage_minus=1	coverage_plus=2	flanking_left=251	flanking_right=251	frequency=3.074e-02	junction_possible_overlap_registers=223	key=CP009273__890147__-1__CP009273__891334__1__12____251__251__0__0	max_left=172	max_left_minus=70	max_left_plus=172	max_min_left=70	max_min_left_minus=70	max_min_left_plus=70	max_min_right=67	max_min_right_minus=0	max_min_right_plus=67	max_pos_hash_score=448	max_right=87	max_right_minus=87	max_right_plus=87	neg_log10_pos_hash_p_value=8.1	new_junction_coverage=0.03	new_junction_read_count=3	polymorphism_frequency=3.074e-02	pos_hash_score=3	prediction=polymorphism	reject=COVERAGE_EVENNESS_SKEW,FREQUENCY_CUTOFF	side_1_annotate_key=gene	side_1_continuation=0	side_1_coverage=1.12	side_1_overlap=12	side_1_possible_overlap_registers=235	side_1_read_count=114	side_1_redundant=0	side_2_annotate_key=gene	side_2_continuation=0	side_2_coverage=0.84	side_2_overlap=0	side_2_possible_overlap_registers=223	side_2_read_count=81	side_2_redundant=0	total_non_overlap_reads=3
JC	246	.	CP009273	892257	-1	CP009273	893076	1	0	alignment_overlap=13	coverage_minus=1	coverage_plus=4	flanking_left=251	flanking_right=251	frequency=7.645e-02	junction_possible_overlap_registers=222	key=CP009273__892257__-1__CP009273__893063__1__13____251__251__0__0	max_left=111	max_left_minus=111	max_left_plus=71	max_min_left=71	max_min_left_minus=0	max_min_left_plus=71	max_min_right=2	max_min_right_minus=2	max_min_right_plus=0	max_pos_hash_score=446	max_right=208	max_right_minus=2	max_right_plus=208	neg_log10_pos_hash_p_value=7.0	new_junction_coverage=0.06	new_junction_read_count=6	polymorphism_frequency=7.645e-02	pos_hash_score=5	prediction=polymorphism	reject=COVERAGE_EVENNESS_SKEW,FREQUENCY_CUTOFF	side_1_annotate_key=gene	side_1_continuation=0	side_1_coverage=0.72	side_1_overlap=13	side_1_possible_overlap_registers=235	side_1_read_count=73	side_1_redundant=0	side_2_annotate_key=gene	side_2_continuation=0	side_2_coverage=0.79	side_2_overlap=0	side_2_possible_overlap_registers=222	side_2_read_count=76	side_2_redundant=0	total_non_overlap_reads=5
JC	247	.	CP009273	919114	-1	CP009273	920318	1	0	alignment_overlap=11	coverage_minus=3	coverage_plus=3	flanking_left=251	flanking_right=251	frequency=7.533e-02	junction_possible_overlap_registers=224	key=CP009273__919114__-1__CP009273__920307__1__11____251__251__0__0	max_left=89	max_left_minus=89	max_left_plus=62	max_min_left=89	max_min_left_minus=89	max_min_left_plus=62	max_min_right=0	max_min_right_minus=0	max_min_right_plus=0	max_pos_hash_score=450	max_right=203	max_right_minus=151	max_right_plus=203	neg_log10_pos_hash_p_value=6.6	new_junction_coverage=0.06	new_junction_read_count=6	polymorphism_frequency=7.533e-02	pos_hash_score=6	prediction=polymorphism	reject=COVERAGE_EVENNESS_SKEW,FREQUENCY_CUTOFF	side_1_annotate_key=gene	side_1_continuation=0	side_1_coverage=0.78	side_1_overlap=11	side_1_possible_overlap_registers=235	side_1_read_count=79	side_1_redundant=0	side_2_annotate_key=gene	side_2_continuation=0	side_2_coverage=0.74	side_2_overlap=0	side_2_possible_overlap_registers=224	side_2_read_count=72	side_2_redundant=0	total_non_overlap_reads=6
JC	248	.	CP009273	974547	-1	CP009273	975727	1	0	alignment_overlap=12	coverage_minus=1	coverage_plus=2	flanking_left=251	flanking_right=251	frequency=3.953e-02	junction_possible_overlap_registers=223	key=CP009273__974547__-1__CP009273__975715__1__12____251__251__0__0	max_left=137	max_left_minus=137	max_left_plus=62	max_min_left=62	max_min_left_minus=0	max_min_left_plus=62	max_min_right=95	max_min_right_minus=95	max_min_right_plus=0	max_pos_hash_score=448	max_right=177	max_right_minus=95	max_right_plus=177	neg_log10_pos_hash_p_value=8.1	new_junction_coverage=0.03	new_junction_read_count=3	polymorphism_frequency=3.953e-02	pos_hash_score=3	prediction=polymorphism	reject=COVERAGE_EVENNESS_SKEW,FREQUENCY_CUTOFF	side_1_annotate_key=gene	side_1_continuation=0	side_1_coverage=0.62	side_1_overlap=12	side_1_possible_overlap_registers=235	side_1_read_count=63	side_1_redundant=0	side_2_annotate_key=gene	side_2_continuation=0	side_2_coverage=0.89	side_2_overlap=0	side_2_possible_overlap_registers=223	side_2_read_count=86	side_2_redundant=0	total_non_overlap_reads=3
JC	249	.	CP009273	1001665	-1	CP009273	1002761	1	0	alignment_overlap=9	coverage_minus=1	coverage_plus=2	flanking_left=251	flanking_right=251	frequency=3.135e-02	junction_possible_overlap_registers=226	key=CP009273__1001665__-1__CP009273__1002752__1__9____251__251__0__0	max_left=229	max_left_minus=229	max_left_plus=138	max_min_left=0	max_min_left_minus=0	max_min_left_plus=0	max_min_right=121	max_min_right_minus=9	max_min_right_plus=121	max_pos_hash_score=454	max_right=121	max_right_minus=9	max_right_plus=121	neg_log10_pos_hash_p_value=8.2	new_junction_coverage=0.03	new_junction_read_count=3	polymorphism_frequency=3.135e-02	pos_hash_score=3	prediction=polymorphism	reject=COVERAGE_EVENNESS_SKEW,FREQUENCY_CUTOFF	side_1_annotate_key=gene	side_1_continuation=0	side_1_coverage=0.93	side_1_overlap=9	side_1_possible_overlap_registers=235	side_1_read_count=94	side_1_redundant=0	side_2_annotate_key=gene	side_2_continuation=0	side_2_coverage=0.97	side_2_overlap=0	side_2_possible_overlap_registers=226	side_2_read_count=95	side_2_redundant=0	total_non_overlap_reads=3
JC	250	.	CP009273	1069629	-1	CP009273	1070271	1	0	alignment_overlap=11	coverage_minus=4	coverage_plus=1	flanking_left=251	flanking_right=251	frequency=6.167e-02	junction_possible_overlap_registers=224	key=CP009273__1069629__-1__CP009273__1070260__1__11____251__251__0__0	max_left=131	max_left_minus=131	max_left_plus=65	max_min_left=10	max_min_left_minus=10	max_min_left_plus=0	max_min_right=44	max_min_right_minus=44	max_min_right_plus=44	max_pos_hash_score=450	max_right=44	max_right_minus=44	max_right_plus=44	neg_log10_pos_hash_p_value=7.6	new_junction_coverage=0.05	new_junction_read_count=5	polymorphism_frequency=6.167e-02	pos_hash_score=4	prediction=polymorphism	reject=COVERAGE_EVENNESS_SKEW,FREQUENCY_CUTOFF	side_1_annotate_key=gene	side_1_continuation=0	side_1_coverage=0.81	side_1_overlap=11	side_1_possible_overlap_registers=235	side_1_read_count=82	side_1_redundant=0	side_2_annotate_key=gene	side_2_continuation=0	side_2_coverage=0.77	side_2_overlap=0	side_2_possible_overlap_registers=224	side_2_read_count=74	side_2_redundant=0	total_non_overlap_reads=5
JC	251	.	CP009273	1073798	-1	CP009273	1074304	1	0	alignment_overlap=10	coverage_minus=3	coverage_plus=2	flanking_left=251	flanking_right=251	frequency=4.756e-02	junction_possible_overlap_registers=225	key=CP009273__1073798__-1__CP009273__1074294__1__10____251__251__0__0	max_left=134	max_left_minus=134	max_left_plus=42	max_min_left=42	max_min_left_minus=0	max_min_left_plus=42	max_min_right=59	max_min_right_minus=59	max_min_right_plus=0	max_pos_hash_score=452	max_right=73	max_right_minus=59	max_right_plus=73	neg_log10_pos_hash_p_value=7.1	new_junction_coverage=0.05	new_junction_read_count=5	polymorphism_frequency=4.756e-02	pos_hash_score=5	prediction=polymorphism	reject=COVERAGE_EVENNESS_SKEW,FREQUENCY_CUTOFF	side_1_annotate_key=gene	side_1_continuation=0	side_1_coverage=1.09	side_1_overlap=10	side_1_possible_overlap_registers=235	side_1_read_count=111	side_1_redundant=0	side_2_annotate_key=gene	side_2_continuation=0	side_2_coverage=0.97	side_2_overlap=0	side_2_possible_overlap_registers=225	side_2_read_count=94	side_2_redundant=0	total_non_overlap_reads=5
JC	252	.	CP009273	1091178	-1	CP009273	1092582	1	0	alignment_overlap=7	coverage_minus=2	coverage_plus=1	flanking_left=251	flanking_right=251	frequency=3.512e-02	junction_possible_overlap_registers=228	key=CP009273__1091178__-1__CP009273__1092575__1__7____251__251__0__0	max_left=224	max_left_minus=224	max_left_plus=90	max_min_left=0	max_min_left_minus=0	max_min_left_plus=0	max_min_right=29	max_min_right_minus=29	max_min_right_plus=29	max_pos_hash_score=458	max_right=29	max_right_minus=29	max_right_plus=29	neg_log10_pos_hash_p_value=8.2	new_junction_coverage=0.03	new_junction_read_count=3	polymorphism_frequency=3.512e-02	pos_hash_score=3	prediction=polymorphism	reject=COVERAGE_EVENNESS_SKEW,FREQUENCY_CUTOFF	side_1_annotate_key=gene	side_1_continuation=0	side_1_coverage=1.37	side_1_overlap=7	side_1_possible_overlap_registers=235	side_1_read_count=139	side_1_redundant=0	side_2_annotate_key=gene	side_2_continuation=0	side_2_coverage=0.30	side_2_overlap=0	side_2_possible_overlap_registers=228	side_2_read_count=30	side_2_redundant=0	total_non_overlap_reads=3
JC	253	.	CP009273	1091178	-1	CP009273	1092763	1	0	alignment_overlap=9	coverage_minus=2	coverage_plus=1	flanking_left=251	flanking_right=251	frequency=3.930e-02	junction_possible_overlap_registers=226	key=CP009273__1091178__-1__CP009273__1092754__1__9____251__251__0__0	max_left=222	max_left_minus=222	max_left_plus=88	max_min_left=0	max_min_left_minus=0	max_min_left_plus=0	max_min_right=29	max_min_right_minus=29	max_min_right_plus=29	max_pos_hash_score=454	max_right=29	max_right_minus=29	max_right_plus=29	neg_log10_pos_hash_p_value=8.2	new_junction_coverage=0.03	new_junction_read_count=3	polymorphism_frequency=3.930e-02	pos_hash_score=3	prediction=polymorphism	reject=COVERAGE_EVENNESS_SKEW,FREQUENCY_CUTOFF	side_1_annotate_key=gene	side_1_continuation=0	side_1_coverage=1.37	side_1_overlap=9	side_1_possible_overlap_registers=235	side_1_read_count=139	side_1_redundant=0	side_2_annotate_key=gene	side_2_continuation=0	side_2_coverage=0.13	side_2_overlap=0	side_2_possible_overlap_registers=226	side_2_read_count=13	side_2_redundant=0	total_non_overlap_reads=3
JC	254	.	CP009273	1091178	-1	CP009273	1092944	1	0	alignment_overlap=9	coverage_minus=2	coverage_plus=1	flanking_left=251	flanking_right=251	frequency=3.163e-02	junction_possible_overlap_registers=226	key=CP009273__1091178__-1__CP009273__1092935__1__9____251__251__0__0	max_left=222	max_left_minus=222	max_left_plus=88	max_min_left=0	max_min_left_minus=0	max_min_left_plus=0	max_min_right=29	max_min_right_minus=29	max_min_right_plus=29	max_pos_hash_score=454	max_right=29	max_right_minus=29	max_right_plus=29	neg_log10_pos_hash_p_value=8.2	new_junction_coverage=0.03	new_junction_read_count=3	polymorphism_frequency=3.163e-02	pos_hash_score=3	prediction=polymorphism	reject=COVERAGE_EVENNESS_SKEW,FREQUENCY_CUTOFF	side_1_annotate_key=gene	side_1_continuation=0	side_1_coverage=1.37	side_1_overlap=9	side_1_possible_overlap_registers=235	side_1_read_count=139	side_1_redundant=0	side_2_annotate_key=gene	side_2_continuation=0	side_2_coverage=0.51	side_2_overlap=0	side_2_possible_overlap_registers=226	side_2_read_count=50	side_2_redundant=0	total_non_overlap_reads=3
JC	255	.	CP009273	1092496	-1	CP009273	1093040	1	0	alignment_overlap=80	coverage_minus=3	coverage_plus=3	flanking_left=251	flanking_right=251	frequency=1.046e-01	junction_possible_overlap_registers=155	key=CP009273__1092496__-1__CP009273__1092960__1__80____251__251__0__0	max_left=148	max_left_minus=144	max_left_plus=148	max_min_left=74	max_min_left_minus=0	max_min_left_plus=74	max_min_right=61	max_min_right_minus=61	max_min_right_plus=14	max_pos_hash_score=312	max_right=97	max_right_minus=61	max_right_plus=97	neg_log10_pos_hash_p_value=5.0	new_junction_coverage=0.09	new_junction_read_count=6	polymorphism_frequency=1.046e-01	pos_hash_score=6	prediction=polymorphism	reject=COVERAGE_EVENNESS_SKEW,FREQUENCY_CUTOFF	side_1_annotate_key=gene	side_1_continuation=0	side_1_coverage=0.79	side_1_overlap=80	side_1_possible_overlap_registers=235	side_1_read_count=80	side_1_redundant=0	side_2_annotate_key=gene	side_2_continuation=0	side_2_coverage=0.75	side_2_overlap=0	side_2_possible_overlap_registers=155	side_2_read_count=50	side_2_redundant=0	total_non_overlap_reads=6
JC	256	.	CP009273	1094549	-1	CP009273	1095754	1	0	alignment_overlap=10	coverage_minus=3	coverage_plus=2	flanking_left=251	flanking_right=251	frequency=3.453e-02	junction_possible_overlap_registers=225	key=CP009273__1094549__-1__CP009273__1095744__1__10____251__251__0__0	max_left=143	max_left_minus=143	max_left_plus=21	max_min_left=79	max_min_left_minus=79	max_min_left_plus=21	max_min_right=97	max_min_right_minus=97	max_min_right_plus=0	max_pos_hash_score=452	max_right=184	max_right_minus=97	max_right_plus=184	neg_log10_pos_hash_p_value=7.1	new_junction_coverage=0.05	new_junction_read_count=5	polymorphism_frequency=3.453e-02	pos_hash_score=5	prediction=polymorphism	reject=COVERAGE_EVENNESS_SKEW,FREQUENCY_CUTOFF	side_1_annotate_key=gene	side_1_continuation=0	side_1_coverage=1.72	side_1_overlap=10	side_1_possible_overlap_registers=235	side_1_read_count=174	side_1_redundant=0	side_2_annotate_key=gene	side_2_continuation=0	side_2_coverage=1.16	side_2_overlap=0	side_2_possible_overlap_registers=225	side_2_read_count=113	side_2_redundant=0	total_non_overlap_reads=5
JC	257	.	CP009273	1129389	-1	CP009273	1130305	1	0	alignment_overlap=9	coverage_minus=2	coverage_plus=4	flanking_left=251	flanking_right=251	frequency=6.351e-02	junction_possible_overlap_registers=226	key=CP009273__1129389__-1__CP009273__1130296__1__9____251__251__0__0	max_left=169	max_left_minus=133	max_left_plus=169	max_min_left=85	max_min_left_minus=51	max_min_left_plus=85	max_min_right=7	max_min_right_minus=6	max_min_right_plus=7	max_pos_hash_score=454	max_right=178	max_right_minus=178	max_right_plus=155	neg_log10_pos_hash_p_value=7.1	new_junction_coverage=0.06	new_junction_read_count=6	polymorphism_frequency=6.351e-02	pos_hash_score=5	prediction=polymorphism	reject=COVERAGE_EVENNESS_SKEW,FREQUENCY_CUTOFF	side_1_annotate_key=gene	side_1_continuation=0	side_1_coverage=0.79	side_1_overlap=9	side_1_possible_overlap_registers=235	side_1_read_count=80	side_1_redundant=0	side_2_annotate_key=gene	side_2_continuation=0	side_2_coverage=1.02	side_2_overlap=0	side_2_possible_overlap_registers=226	side_2_read_count=100	side_2_redundant=0	total_non_overlap_reads=6
JC	258	.	CP009273	1130537	-1	CP009273	1131319	1	0	alignment_overlap=9	coverage_minus=1	coverage_plus=2	flanking_left=251	flanking_right=251	frequency=3.045e-02	junction_possible_overlap_registers=226	key=CP009273__1130537__-1__CP009273__1131310__1__9____251__251__0__0	max_left=190	max_left_minus=102	max_left_plus=190	max_min_left=5	max_min_left_minus=0	max_min_left_plus=5	max_min_right=72	max_min_right_minus=72	max_min_right_plus=52	max_pos_hash_score=454	max_right=72	max_right_minus=72	max_right_plus=72	neg_log10_pos_hash_p_value=8.2	new_junction_coverage=0.03	new_junction_read_count=3	polymorphism_frequency=3.045e-02	pos_hash_score=3	prediction=polymorphism	reject=COVERAGE_EVENNESS_SKEW,FREQUENCY_CUTOFF	side_1_annotate_key=gene	side_1_continuation=0	side_1_coverage=1.02	side_1_overlap=9	side_1_possible_overlap_registers=235	side_1_read_count=103	side_1_redundant=0	side_2_annotate_key=gene	side_2_continuation=0	side_2_coverage=0.94	side_2_overlap=0	side_2_possible_overlap_registers=226	side_2_read_count=92	side_2_redundant=0	total_non_overlap_reads=3
JC	259	.	CP009273	1144703	-1	CP009273	1145577	1	0	alignment_overlap=8	coverage_minus=2	coverage_plus=2	flanking_left=251	flanking_right=251	frequency=5.524e-02	junction_possible_overlap_registers=227	key=CP009273__1144703__-1__CP009273__1145569__1__8____251__251__0__0	max_left=125	max_left_minus=125	max_left_plus=15	max_min_left=15	max_min_left_minus=0	max_min_left_plus=15	max_min_right=105	max_min_right_minus=105	max_min_right_plus=0	max_pos_hash_score=456	max_right=113	max_right_minus=105	max_right_plus=113	neg_log10_pos_hash_p_value=7.6	new_junction_coverage=0.04	new_junction_read_count=4	polymorphism_frequency=5.524e-02	pos_hash_score=4	prediction=polymorphism	reject=COVERAGE_EVENNESS_SKEW,FREQUENCY_CUTOFF	side_1_annotate_key=gene	side_1_continuation=0	side_1_coverage=0.63	side_1_overlap=8	side_1_possible_overlap_registers=235	side_1_read_count=64	side_1_redundant=0	side_2_annotate_key=gene	side_2_continuation=0	side_2_coverage=0.77	side_2_overlap=0	side_2_possible_overlap_registers=227	side_2_read_count=75	side_2_redundant=0	total_non_overlap_reads=4
JC	260	.	CP009273	1146071	-1	CP009273	1146757	1	0	alignment_overlap=10	coverage_minus=2	coverage_plus=2	flanking_left=251	flanking_right=251	frequency=5.587e-02	junction_possible_overlap_registers=225	key=CP009273__1146071__-1__CP009273__1146747__1__10____251__251__0__0	max_left=167	max_left_minus=167	max_left_plus=144	max_min_left=9	max_min_left_minus=0	max_min_left_plus=9	max_min_right=97	max_min_right_minus=77	max_min_right_plus=97	max_pos_hash_score=452	max_right=206	max_right_minus=77	max_right_plus=206	neg_log10_pos_hash_p_value=7.6	new_junction_coverage=0.04	new_junction_read_count=4	polymorphism_frequency=5.587e-02	pos_hash_score=4	prediction=polymorphism	reject=COVERAGE_EVENNESS_SKEW,FREQUENCY_CUTOFF	side_1_annotate_key=gene	side_1_continuation=0	side_1_coverage=0.65	side_1_overlap=10	side_1_possible_overlap_registers=235	side_1_read_count=66	side_1_redundant=0	side_2_annotate_key=gene	side_2_continuation=0	side_2_coverage=0.74	side_2_overlap=0	side_2_possible_overlap_registers=225	side_2_read_count=72	side_2_redundant=0	total_non_overlap_reads=4
JC	261	.	CP009273	1178260	-1	CP009273	1179060	1	0	alignment_overlap=9	coverage_minus=2	coverage_plus=3	flanking_left=251	flanking_right=251	frequency=4.746e-02	junction_possible_overlap_registers=226	key=CP009273__1178260__-1__CP009273__1179051__1__9____251__251__0__0	max_left=188	max_left_minus=188	max_left_plus=61	max_min_left=5	max_min_left_minus=0	max_min_left_plus=5	max_min_right=54	max_min_right_minus=54	max_min_right_plus=22	max_pos_hash_score=454	max_right=236	max_right_minus=54	max_right_plus=236	neg_log10_pos_hash_p_value=7.1	new_junction_coverage=0.05	new_junction_read_count=5	polymorphism_frequency=4.746e-02	pos_hash_score=5	prediction=polymorphism	reject=COVERAGE_EVENNESS_SKEW,FREQUENCY_CUTOFF	side_1_annotate_key=gene	side_1_continuation=0	side_1_coverage=1.10	side_1_overlap=9	side_1_possible_overlap_registers=235	side_1_read_count=112	side_1_redundant=0	side_2_annotate_key=gene	side_2_continuation=0	side_2_coverage=0.95	side_2_overlap=0	side_2_possible_overlap_registers=226	side_2_read_count=93	side_2_redundant=0	total_non_overlap_reads=5
JC	262	.	CP009273	1227747	-1	CP009273	1228455	1	0	alignment_overlap=10	coverage_minus=3	coverage_plus=3	flanking_left=251	flanking_right=251	frequency=6.107e-02	junction_possible_overlap_registers=225	key=CP009273__1227747__-1__CP009273__1228445__1__10____251__251__0__0	max_left=146	max_left_minus=59	max_left_plus=146	max_min_left=82	max_min_left_minus=9	max_min_left_plus=82	max_min_right=60	max_min_right_minus=12	max_min_right_plus=60	max_pos_hash_score=452	max_right=171	max_right_minus=88	max_right_plus=171	neg_log10_pos_hash_p_value=7.1	new_junction_coverage=0.06	new_junction_read_count=6	polymorphism_frequency=6.107e-02	pos_hash_score=5	prediction=polymorphism	reject=COVERAGE_EVENNESS_SKEW,FREQUENCY_CUTOFF	side_1_annotate_key=gene	side_1_continuation=0	side_1_coverage=0.81	side_1_overlap=10	side_1_possible_overlap_registers=235	side_1_read_count=82	side_1_redundant=0	side_2_annotate_key=gene	side_2_continuation=0	side_2_coverage=1.09	side_2_overlap=0	side_2_possible_overlap_registers=225	side_2_read_count=106	side_2_redundant=0	total_non_overlap_reads=6
JC	263	.	CP009273	1228746	-1	CP009273	1230007	1	0	alignment_overlap=10	coverage_minus=1	coverage_plus=2	flanking_left=251	flanking_right=251	frequency=4.032e-02	junction_possible_overlap_registers=225	key=CP009273__1228746__-1__CP009273__1229997__1__10____251__251__0__0	max_left=67	max_left_minus=67	max_left_plus=67	max_min_left=0	max_min_left_minus=0	max_min_left_plus=0	max_min_right=34	max_min_right_minus=34	max_min_right_plus=34	max_pos_hash_score=452	max_right=34	max_right_minus=34	max_right_plus=34	neg_log10_pos_hash_p_value=8.1	new_junction_coverage=0.03	new_junction_read_count=3	polymorphism_frequency=4.032e-02	pos_hash_score=3	prediction=polymorphism	reject=COVERAGE_EVENNESS_SKEW,FREQUENCY_CUTOFF	side_1_annotate_key=gene	side_1_continuation=0	side_1_coverage=0.74	side_1_overlap=10	side_1_possible_overlap_registers=235	side_1_read_count=75	side_1_redundant=0	side_2_annotate_key=gene	side_2_continuation=0	side_2_coverage=0.73	side_2_overlap=0	side_2_possible_overlap_registers=225	side_2_read_count=71	side_2_redundant=0	total_non_overlap_reads=3
JC	264	.	CP009273	1247222	-1	CP009273	1247559	1	0	alignment_overlap=12	coverage_minus=2	coverage_plus=4	flanking_left=251	flanking_right=251	frequency=6.476e-02	junction_possible_overlap_registers=223	key=CP009273__1247222__-1__CP009273__1247547__1__12____251__251__0__0	max_left=112	max_left_minus=112	max_left_plus=110	max_min_left=110	max_min_left_minus=22	max_min_left_plus=110	max_min_right=93	max_min_right_minus=1	max_min_right_plus=93	max_pos_hash_score=448	max_right=155	max_right_minus=100	max_right_plus=155	neg_log10_pos_hash_p_value=6.6	new_junction_coverage=0.06	new_junction_read_count=6	polymorphism_frequency=6.476e-02	pos_hash_score=6	prediction=polymorphism	reject=COVERAGE_EVENNESS_SKEW,FREQUENCY_CUTOFF	side_1_annotate_key=gene	side_1_continuation=0	side_1_coverage=0.91	side_1_overlap=12	side_1_possible_overlap_registers=235	side_1_read_count=92	side_1_redundant=0	side_2_annotate_key=gene	side_2_continuation=0	side_2_coverage=0.89	side_2_overlap=0	side_2_possible_overlap_registers=223	side_2_read_count=86	side_2_redundant=0	total_non_overlap_reads=6
JC	265	.	CP009273	1282362	-1	CP009273	1283013	1	0	alignment_overlap=20	coverage_minus=2	coverage_plus=2	flanking_left=251	flanking_right=251	frequency=9.033e-02	junction_possible_overlap_registers=215	key=CP009273__1282362__-1__CP009273__1282993__1__20____251__251__0__0	max_left=72	max_left_minus=72	max_left_plus=72	max_min_left=72	max_min_left_minus=72	max_min_left_plus=12	max_min_right=60	max_min_right_minus=0	max_min_right_plus=60	max_pos_hash_score=432	max_right=219	max_right_minus=159	max_right_plus=219	neg_log10_pos_hash_p_value=7.4	new_junction_coverage=0.05	new_junction_read_count=5	polymorphism_frequency=9.033e-02	pos_hash_score=4	prediction=polymorphism	reject=COVERAGE_EVENNESS_SKEW,FREQUENCY_CUTOFF	side_1_annotate_key=gene	side_1_continuation=0	side_1_coverage=0.27	side_1_overlap=20	side_1_possible_overlap_registers=235	side_1_read_count=27	side_1_redundant=0	side_2_annotate_key=gene	side_2_continuation=0	side_2_coverage=0.82	side_2_overlap=0	side_2_possible_overlap_registers=215	side_2_read_count=76	side_2_redundant=0	total_non_overlap_reads=4
JC	266	.	CP009273	1282540	-1	CP009273	1283013	1	0	alignment_overlap=20	coverage_minus=4	coverage_plus=2	flanking_left=251	flanking_right=251	frequency=1.201e-01	junction_possible_overlap_registers=215	key=CP009273__1282540__-1__CP009273__1282993__1__20____251__251__0__0	max_left=40	max_left_minus=21	max_left_plus=40	max_min_left=40	max_min_left_minus=21	max_min_left_plus=40	max_min_right=0	max_min_right_minus=0	max_min_right_plus=0	max_pos_hash_score=432	max_right=219	max_right_minus=138	max_right_plus=219	neg_log10_pos_hash_p_value=6.9	new_junction_coverage=0.08	new_junction_read_count=7	polymorphism_frequency=1.201e-01	pos_hash_score=5	prediction=polymorphism	reject=COVERAGE_EVENNESS_SKEW,FREQUENCY_CUTOFF	side_1_annotate_key=gene	side_1_continuation=0	side_1_coverage=0.29	side_1_overlap=20	side_1_possible_overlap_registers=235	side_1_read_count=29	side_1_redundant=0	side_2_annotate_key=gene	side_2_continuation=0	side_2_coverage=0.82	side_2_overlap=0	side_2_possible_overlap_registers=215	side_2_read_count=76	side_2_redundant=0	total_non_overlap_reads=6
JC	267	.	CP009273	1298064	-1	CP009273	1298991	1	0	alignment_overlap=11	coverage_minus=2	coverage_plus=3	flanking_left=251	flanking_right=251	frequency=5.090e-02	junction_possible_overlap_registers=224	key=CP009273__1298064__-1__CP009273__1298980__1__11____251__251__0__0	max_left=162	max_left_minus=162	max_left_plus=162	max_min_left=25	max_min_left_minus=22	max_min_left_plus=25	max_min_right=11	max_min_right_minus=3	max_min_right_plus=11	max_pos_hash_score=450	max_right=184	max_right_minus=33	max_right_plus=184	neg_log10_pos_hash_p_value=7.1	new_junction_coverage=0.05	new_junction_read_count=5	polymorphism_frequency=5.090e-02	pos_hash_score=5	prediction=polymorphism	reject=COVERAGE_EVENNESS_SKEW,FREQUENCY_CUTOFF	side_1_annotate_key=gene	side_1_continuation=0	side_1_coverage=0.96	side_1_overlap=11	side_1_possible_overlap_registers=235	side_1_read_count=97	side_1_redundant=0	side_2_annotate_key=gene	side_2_continuation=0	side_2_coverage=0.97	side_2_overlap=0	side_2_possible_overlap_registers=224	side_2_read_count=94	side_2_redundant=0	total_non_overlap_reads=5
JC	268	.	CP009273	1314756	-1	CP009273	1315874	1	0	alignment_overlap=11	coverage_minus=3	coverage_plus=2	flanking_left=251	flanking_right=251	frequency=7.700e-02	junction_possible_overlap_registers=224	key=CP009273__1314756__-1__CP009273__1315863__1__11____251__251__0__0	max_left=143	max_left_minus=143	max_left_plus=45	max_min_left=90	max_min_left_minus=90	max_min_left_plus=45	max_min_right=105	max_min_right_minus=105	max_min_right_plus=0	max_pos_hash_score=450	max_right=212	max_right_minus=149	max_right_plus=212	neg_log10_pos_hash_p_value=7.1	new_junction_coverage=0.05	new_junction_read_count=5	polymorphism_frequency=7.700e-02	pos_hash_score=5	prediction=polymorphism	reject=COVERAGE_EVENNESS_SKEW,FREQUENCY_CUTOFF	side_1_annotate_key=gene	side_1_continuation=0	side_1_coverage=0.66	side_1_overlap=11	side_1_possible_overlap_registers=235	side_1_read_count=67	side_1_redundant=0	side_2_annotate_key=gene	side_2_continuation=0	side_2_coverage=0.58	side_2_overlap=0	side_2_possible_overlap_registers=224	side_2_read_count=56	side_2_redundant=0	total_non_overlap_reads=5
JC	269	.	CP009273	1357295	-1	CP009273	1358052	1	0	alignment_overlap=11	coverage_minus=2	coverage_plus=2	flanking_left=251	flanking_right=251	frequency=6.013e-02	junction_possible_overlap_registers=224	key=CP009273__1357295__-1__CP009273__1358041__1__11____251__251__0__0	max_left=40	max_left_minus=40	max_left_plus=40	max_min_left=40	max_min_left_minus=40	max_min_left_plus=40	max_min_right=0	max_min_right_minus=0	max_min_right_plus=0	max_pos_hash_score=450	max_right=152	max_right_minus=152	max_right_plus=152	neg_log10_pos_hash_p_value=7.6	new_junction_coverage=0.04	new_junction_read_count=4	polymorphism_frequency=6.013e-02	pos_hash_score=4	prediction=polymorphism	reject=COVERAGE_EVENNESS_SKEW,FREQUENCY_CUTOFF	side_1_annotate_key=gene	side_1_continuation=0	side_1_coverage=0.62	side_1_overlap=11	side_1_possible_overlap_registers=235	side_1_read_count=63	side_1_redundant=0	side_2_annotate_key=gene	side_2_continuation=0	side_2_coverage=0.67	side_2_overlap=0	side_2_possible_overlap_registers=224	side_2_read_count=65	side_2_redundant=0	total_non_overlap_reads=4
JC	270	.	CP009273	1451431	-1	CP009273	1452809	1	0	alignment_overlap=9	coverage_minus=1	coverage_plus=2	flanking_left=251	flanking_right=251	frequency=2.844e-02	junction_possible_overlap_registers=226	key=CP009273__1451431__-1__CP009273__1452800__1__9____251__251__0__0	max_left=76	max_left_minus=76	max_left_plus=31	max_min_left=31	max_min_left_minus=0	max_min_left_plus=31	max_min_right=28	max_min_right_minus=28	max_min_right_plus=0	max_pos_hash_score=454	max_right=64	max_right_minus=28	max_right_plus=64	neg_log10_pos_hash_p_value=8.2	new_junction_coverage=0.03	new_junction_read_count=3	polymorphism_frequency=2.844e-02	pos_hash_score=3	prediction=polymorphism	reject=COVERAGE_EVENNESS_SKEW,FREQUENCY_CUTOFF	side_1_annotate_key=gene	side_1_continuation=0	side_1_coverage=0.79	side_1_overlap=9	side_1_possible_overlap_registers=235	side_1_read_count=80	side_1_redundant=0	side_2_annotate_key=gene	side_2_continuation=0	side_2_coverage=1.31	side_2_overlap=0	side_2_possible_overlap_registers=226	side_2_read_count=128	side_2_redundant=0	total_non_overlap_reads=3
JC	271	.	CP009273	1462166	1	CP009273	1463497	-1	0	alignment_overlap=0	coverage_minus=5	coverage_plus=4	flanking_left=251	flanking_right=251	frequency=NA	junction_possible_overlap_registers=235	key=CP009273__1462166__1__CP009273__1463497__-1__0____251__251__1__1	max_left=231	max_left_minus=187	max_left_plus=231	max_min_left=121	max_min_left_minus=121	max_min_left_plus=66	max_min_right=85	max_min_right_minus=64	max_min_right_plus=85	max_pos_hash_score=472	max_right=226	max_right_minus=226	max_right_plus=185	neg_log10_pos_hash_p_value=5.8	new_junction_coverage=0.09	new_junction_read_count=9	polymorphism_frequency=NA	pos_hash_score=9	prediction=unknown	reject=COVERAGE_EVENNESS_SKEW	side_1_annotate_key=repeat	side_1_continuation=0	side_1_coverage=NA	side_1_overlap=0	side_1_read_count=NA	side_1_redundant=1	side_2_annotate_key=repeat	side_2_continuation=0	side_2_coverage=NA	side_2_overlap=0	side_2_possible_overlap_registers=NA	side_2_read_count=NA	side_2_redundant=1	total_non_overlap_reads=9
JC	272	.	CP009273	1490433	-1	CP009273	1491304	1	0	alignment_overlap=13	coverage_minus=4	coverage_plus=5	flanking_left=251	flanking_right=251	frequency=7.153e-02	junction_possible_overlap_registers=222	key=CP009273__1490433__-1__CP009273__1491291__1__13____251__251__0__0	max_left=197	max_left_minus=197	max_left_plus=181	max_min_left=60	max_min_left_minus=60	max_min_left_plus=19	max_min_right=65	max_min_right_minus=41	max_min_right_plus=65	max_pos_hash_score=446	max_right=228	max_right_minus=135	max_right_plus=228	neg_log10_pos_hash_p_value=5.8	new_junction_coverage=0.09	new_junction_read_count=9	polymorphism_frequency=7.153e-02	pos_hash_score=8	prediction=polymorphism	reject=COVERAGE_EVENNESS_SKEW,FREQUENCY_CUTOFF	side_1_annotate_key=gene	side_1_continuation=0	side_1_coverage=1.31	side_1_overlap=13	side_1_possible_overlap_registers=235	side_1_read_count=133	side_1_redundant=0	side_2_annotate_key=gene	side_2_continuation=0	side_2_coverage=1.13	side_2_overlap=0	side_2_possible_overlap_registers=222	side_2_read_count=108	side_2_redundant=0	total_non_overlap_reads=9
JC	273	.	CP009273	1544437	-1	CP009273	1545500	1	0	alignment_overlap=7	coverage_minus=3	coverage_plus=4	flanking_left=251	flanking_right=251	frequency=6.374e-02	junction_possible_overlap_registers=228	key=CP009273__1544437__-1__CP009273__1545493__1__7____251__251__0__0	max_left=216	max_left_minus=110	max_left_plus=216	max_min_left=29	max_min_left_minus=29	max_min_left_plus=24	max_min_right=43	max_min_right_minus=43	max_min_right_plus=43	max_pos_hash_score=458	max_right=213	max_right_minus=213	max_right_plus=84	neg_log10_pos_hash_p_value=6.3	new_junction_coverage=0.07	new_junction_read_count=7	polymorphism_frequency=6.374e-02	pos_hash_score=7	prediction=polymorphism	reject=COVERAGE_EVENNESS_SKEW,FREQUENCY_CUTOFF	side_1_annotate_key=gene	side_1_continuation=0	side_1_coverage=1.11	side_1_overlap=7	side_1_possible_overlap_registers=235	side_1_read_count=113	side_1_redundant=0	side_2_annotate_key=gene	side_2_continuation=0	side_2_coverage=0.98	side_2_overlap=0	side_2_possible_overlap_registers=228	side_2_read_count=96	side_2_redundant=0	total_non_overlap_reads=7
JC	274	.	CP009273	1589674	-1	CP009273	1590581	1	0	alignment_overlap=10	coverage_minus=4	coverage_plus=5	flanking_left=251	flanking_right=251	frequency=7.273e-02	junction_possible_overlap_registers=225	key=CP009273__1589674__-1__CP009273__1590571__1__10____251__251__0__0	max_left=143	max_left_minus=143	max_left_plus=143	max_min_left=33	max_min_left_minus=32	max_min_left_plus=33	max_min_right=29	max_min_right_minus=16	max_min_right_plus=29	max_pos_hash_score=452	max_right=188	max_right_minus=188	max_right_plus=188	neg_log10_pos_hash_p_value=5.9	new_junction_coverage=0.09	new_junction_read_count=9	polymorphism_frequency=7.273e-02	pos_hash_score=8	prediction=polymorphism	reject=COVERAGE_EVENNESS_SKEW,FREQUENCY_CUTOFF	side_1_annotate_key=gene	side_1_continuation=0	side_1_coverage=1.04	side_1_overlap=10	side_1_possible_overlap_registers=235	side_1_read_count=106	side_1_redundant=0	side_2_annotate_key=gene	side_2_continuation=0	side_2_coverage=1.32	side_2_overlap=0	side_2_possible_overlap_registers=225	side_2_read_count=128	side_2_redundant=0	total_non_overlap_reads=9
JC	275	.	CP009273	1591056	-1	CP009273	1591834	1	0	alignment_overlap=10	coverage_minus=9	coverage_plus=8	flanking_left=251	flanking_right=251	frequency=1.257e-01	junction_possible_overlap_registers=225	key=CP009273__1591056__-1__CP009273__1591824__1__10____251__251__0__0	max_left=193	max_left_minus=193	max_left_plus=144	max_min_left=70	max_min_left_minus=70	max_min_left_plus=44	max_min_right=97	max_min_right_minus=84	max_min_right_plus=97	max_pos_hash_score=452	max_right=215	max_right_minus=215	max_right_plus=206	neg_log10_pos_hash_p_value=3.8	new_junction_coverage=0.19	new_junction_read_count=18	polymorphism_frequency=1.257e-01	pos_hash_score=16	prediction=polymorphism	reject=COVERAGE_EVENNESS_SKEW,FREQUENCY_CUTOFF	side_1_annotate_key=gene	side_1_continuation=0	side_1_coverage=1.31	side_1_overlap=10	side_1_possible_overlap_registers=235	side_1_read_count=133	side_1_redundant=0	side_2_annotate_key=gene	side_2_continuation=0	side_2_coverage=1.27	side_2_overlap=0	side_2_possible_overlap_registers=225	side_2_read_count=123	side_2_redundant=0	total_non_overlap_reads=17
JC	276	.	CP009273	1597326	-1	CP009273	1598176	1	0	alignment_overlap=12	coverage_minus=6	coverage_plus=5	flanking_left=251	flanking_right=251	frequency=9.928e-02	junction_possible_overlap_registers=223	key=CP009273__1597326__-1__CP009273__1598164__1__12____251__251__0__0	max_left=211	max_left_minus=211	max_left_plus=195	max_min_left=92	max_min_left_minus=27	max_min_left_plus=92	max_min_right=98	max_min_right_minus=98	max_min_right_plus=44	max_pos_hash_score=448	max_right=212	max_right_minus=212	max_right_plus=176	neg_log10_pos_hash_p_value=4.9	new_junction_coverage=0.11	new_junction_read_count=11	polymorphism_frequency=9.928e-02	pos_hash_score=11	prediction=polymorphism	reject=COVERAGE_EVENNESS_SKEW,FREQUENCY_CUTOFF	side_1_annotate_key=gene	side_1_continuation=0	side_1_coverage=1.04	side_1_overlap=12	side_1_possible_overlap_registers=235	side_1_read_count=106	side_1_redundant=0	side_2_annotate_key=gene	side_2_continuation=0	side_2_coverage=1.03	side_2_overlap=0	side_2_possible_overlap_registers=223	side_2_read_count=99	side_2_redundant=0	total_non_overlap_reads=11
JC	277	.	CP009273	1599445	-1	CP009273	1600773	1	0	alignment_overlap=8	coverage_minus=2	coverage_plus=1	flanking_left=251	flanking_right=251	frequency=2.538e-02	junction_possible_overlap_registers=227	key=CP009273__1599445__-1__CP009273__1600765__1__8____251__251__0__0	max_left=98	max_left_minus=98	max_left_plus=22	max_min_left=61	max_min_left_minus=61	max_min_left_plus=22	max_min_right=85	max_min_right_minus=85	max_min_right_plus=0	max_pos_hash_score=456	max_right=202	max_right_minus=182	max_right_plus=202	neg_log10_pos_hash_p_value=8.2	new_junction_coverage=0.03	new_junction_read_count=3	polymorphism_frequency=2.538e-02	pos_hash_score=3	prediction=polymorphism	reject=COVERAGE_EVENNESS_SKEW,FREQUENCY_CUTOFF	side_1_annotate_key=gene	side_1_continuation=0	side_1_coverage=1.32	side_1_overlap=8	side_1_possible_overlap_registers=235	side_1_read_count=134	side_1_redundant=0	side_2_annotate_key=gene	side_2_continuation=0	side_2_coverage=1.03	side_2_overlap=0	side_2_possible_overlap_registers=227	side_2_read_count=101	side_2_redundant=0	total_non_overlap_reads=3
JC	278	.	CP009273	1600289	-1	CP009273	1601057	1	0	alignment_overlap=13	coverage_minus=10	coverage_plus=8	flanking_left=251	flanking_right=251	frequency=1.427e-01	junction_possible_overlap_registers=222	key=CP009273__1600289__-1__CP009273__1601044__1__13____251__251__0__0	max_left=221	max_left_minus=221	max_left_plus=173	max_min_left=57	max_min_left_minus=57	max_min_left_plus=57	max_min_right=89	max_min_right_minus=89	max_min_right_plus=67	max_pos_hash_score=446	max_right=227	max_right_minus=125	max_right_plus=227	neg_log10_pos_hash_p_value=3.7	new_junction_coverage=0.19	new_junction_read_count=18	polymorphism_frequency=1.427e-01	pos_hash_score=16	prediction=polymorphism	reject=COVERAGE_EVENNESS_SKEW,FREQUENCY_CUTOFF	side_1_annotate_key=gene	side_1_continuation=0	side_1_coverage=1.02	side_1_overlap=13	side_1_possible_overlap_registers=235	side_1_read_count=103	side_1_redundant=0	side_2_annotate_key=gene	side_2_continuation=0	side_2_coverage=1.24	side_2_overlap=0	side_2_possible_overlap_registers=222	side_2_read_count=119	side_2_redundant=0	total_non_overlap_reads=18
JC	279	.	CP009273	1619746	-1	CP009273	1620662	1	0	alignment_overlap=10	coverage_minus=4	coverage_plus=6	flanking_left=251	flanking_right=251	frequency=9.121e-02	junction_possible_overlap_registers=225	key=CP009273__1619746__-1__CP009273__1620652__1__10____251__251__0__0	max_left=147	max_left_minus=147	max_left_plus=72	max_min_left=108	max_min_left_minus=108	max_min_left_plus=72	max_min_right=94	max_min_right_minus=94	max_min_right_plus=0	max_pos_hash_score=452	max_right=171	max_right_minus=133	max_right_plus=171	neg_log10_pos_hash_p_value=5.9	new_junction_coverage=0.11	new_junction_read_count=11	polymorphism_frequency=9.121e-02	pos_hash_score=8	prediction=polymorphism	reject=COVERAGE_EVENNESS_SKEW,FREQUENCY_CUTOFF	side_1_annotate_key=gene	side_1_continuation=0	side_1_coverage=1.11	side_1_overlap=10	side_1_possible_overlap_registers=235	side_1_read_count=113	side_1_redundant=0	side_2_annotate_key=gene	side_2_continuation=0	side_2_coverage=1.14	side_2_overlap=0	side_2_possible_overlap_registers=225	side_2_read_count=111	side_2_redundant=0	total_non_overlap_reads=10
JC	280	.	CP009273	1650691	-1	CP009273	1651889	1	0	alignment_overlap=9	coverage_minus=3	coverage_plus=2	flanking_left=251	flanking_right=251	frequency=4.177e-02	junction_possible_overlap_registers=226	key=CP009273__1650691__-1__CP009273__1651880__1__9____251__251__0__0	max_left=224	max_left_minus=224	max_left_plus=63	max_min_left=111	max_min_left_minus=111	max_min_left_plus=63	max_min_right=18	max_min_right_minus=18	max_min_right_plus=0	max_pos_hash_score=454	max_right=112	max_right_minus=112	max_right_plus=112	neg_log10_pos_hash_p_value=7.1	new_junction_coverage=0.06	new_junction_read_count=6	polymorphism_frequency=4.177e-02	pos_hash_score=5	prediction=polymorphism	reject=COVERAGE_EVENNESS_SKEW,FREQUENCY_CUTOFF	side_1_annotate_key=gene	side_1_continuation=0	side_1_coverage=1.48	side_1_overlap=9	side_1_possible_overlap_registers=235	side_1_read_count=150	side_1_redundant=0	side_2_annotate_key=gene	side_2_continuation=0	side_2_coverage=1.34	side_2_overlap=0	side_2_possible_overlap_registers=226	side_2_read_count=131	side_2_redundant=0	total_non_overlap_reads=5
JC	281	.	CP009273	1669773	-1	CP009273	1670435	1	0	alignment_overlap=9	coverage_minus=1	coverage_plus=2	flanking_left=251	flanking_right=251	frequency=3.034e-02	junction_possible_overlap_registers=226	key=CP009273__1669773__-1__CP009273__1670426__1__9____251__251__0__0	max_left=84	max_left_minus=84	max_left_plus=84	max_min_left=5	max_min_left_minus=0	max_min_left_plus=5	max_min_right=38	max_min_right_minus=38	max_min_right_plus=38	max_pos_hash_score=454	max_right=187	max_right_minus=38	max_right_plus=187	neg_log10_pos_hash_p_value=8.2	new_junction_coverage=0.03	new_junction_read_count=3	polymorphism_frequency=3.034e-02	pos_hash_score=3	prediction=polymorphism	reject=COVERAGE_EVENNESS_SKEW,FREQUENCY_CUTOFF	side_1_annotate_key=gene	side_1_continuation=0	side_1_coverage=1.09	side_1_overlap=9	side_1_possible_overlap_registers=235	side_1_read_count=111	side_1_redundant=0	side_2_annotate_key=gene	side_2_continuation=0	side_2_coverage=0.87	side_2_overlap=0	side_2_possible_overlap_registers=226	side_2_read_count=85	side_2_redundant=0	total_non_overlap_reads=3
JC	282	.	CP009273	1670864	-1	CP009273	1671883	1	0	alignment_overlap=10	coverage_minus=2	coverage_plus=2	flanking_left=251	flanking_right=251	frequency=4.411e-02	junction_possible_overlap_registers=225	key=CP009273__1670864__-1__CP009273__1671873__1__10____251__251__0__0	max_left=55	max_left_minus=27	max_left_plus=55	max_min_left=27	max_min_left_minus=27	max_min_left_plus=27	max_min_right=54	max_min_right_minus=17	max_min_right_plus=54	max_pos_hash_score=452	max_right=214	max_right_minus=214	max_right_plus=73	neg_log10_pos_hash_p_value=8.1	new_junction_coverage=0.04	new_junction_read_count=4	polymorphism_frequency=4.411e-02	pos_hash_score=3	prediction=polymorphism	reject=COVERAGE_EVENNESS_SKEW,FREQUENCY_CUTOFF	side_1_annotate_key=gene	side_1_continuation=0	side_1_coverage=0.84	side_1_overlap=10	side_1_possible_overlap_registers=235	side_1_read_count=85	side_1_redundant=0	side_2_annotate_key=gene	side_2_continuation=0	side_2_coverage=0.95	side_2_overlap=0	side_2_possible_overlap_registers=225	side_2_read_count=92	side_2_redundant=0	total_non_overlap_reads=4
JC	283	.	CP009273	1671090	-1	CP009273	1671835	1	0	alignment_overlap=12	coverage_minus=1	coverage_plus=3	flanking_left=251	flanking_right=251	frequency=5.431e-02	junction_possible_overlap_registers=223	key=CP009273__1671090__-1__CP009273__1671823__1__12____251__251__0__0	max_left=160	max_left_minus=160	max_left_plus=50	max_min_left=50	max_min_left_minus=0	max_min_left_plus=50	max_min_right=79	max_min_right_minus=79	max_min_right_plus=0	max_pos_hash_score=448	max_right=224	max_right_minus=79	max_right_plus=224	neg_log10_pos_hash_p_value=7.5	new_junction_coverage=0.04	new_junction_read_count=4	polymorphism_frequency=5.431e-02	pos_hash_score=4	prediction=polymorphism	reject=COVERAGE_EVENNESS_SKEW,FREQUENCY_CUTOFF	side_1_annotate_key=gene	side_1_continuation=0	side_1_coverage=0.52	side_1_overlap=12	side_1_possible_overlap_registers=235	side_1_read_count=53	side_1_redundant=0	side_2_annotate_key=gene	side_2_continuation=0	side_2_coverage=0.92	side_2_overlap=0	side_2_possible_overlap_registers=223	side_2_read_count=89	side_2_redundant=0	total_non_overlap_reads=4
JC	284	.	CP009273	1681252	-1	CP009273	1682345	1	0	alignment_overlap=10	coverage_minus=1	coverage_plus=2	flanking_left=251	flanking_right=251	frequency=2.366e-02	junction_possible_overlap_registers=225	key=CP009273__1681252__-1__CP009273__1682335__1__10____251__251__0__0	max_left=183	max_left_minus=183	max_left_plus=118	max_min_left=65	max_min_left_minus=0	max_min_left_plus=65	max_min_right=113	max_min_right_minus=9	max_min_right_plus=113	max_pos_hash_score=452	max_right=113	max_right_minus=9	max_right_plus=113	neg_log10_pos_hash_p_value=8.1	new_junction_coverage=0.03	new_junction_read_count=3	polymorphism_frequency=2.366e-02	pos_hash_score=3	prediction=polymorphism	reject=COVERAGE_EVENNESS_SKEW,FREQUENCY_CUTOFF	side_1_annotate_key=gene	side_1_continuation=0	side_1_coverage=1.26	side_1_overlap=10	side_1_possible_overlap_registers=235	side_1_read_count=128	side_1_redundant=0	side_2_annotate_key=gene	side_2_continuation=0	side_2_coverage=1.29	side_2_overlap=0	side_2_possible_overlap_registers=225	side_2_read_count=125	side_2_redundant=0	total_non_overlap_reads=3
JC	285	.	CP009273	1702551	-1	CP009273	1703170	1	0	alignment_overlap=12	coverage_minus=2	coverage_plus=2	flanking_left=251	flanking_right=251	frequency=6.853e-02	junction_possible_overlap_registers=223	key=CP009273__1702551__-1__CP009273__1703158__1__12____251__251__0__0	max_left=171	max_left_minus=171	max_left_plus=56	max_min_left=56	max_min_left_minus=0	max_min_left_plus=56	max_min_right=96	max_min_right_minus=96	max_min_right_plus=0	max_pos_hash_score=448	max_right=193	max_right_minus=96	max_right_plus=193	neg_log10_pos_hash_p_value=7.5	new_junction_coverage=0.05	new_junction_read_count=5	polymorphism_frequency=6.853e-02	pos_hash_score=4	prediction=polymorphism	reject=COVERAGE_EVENNESS_SKEW,FREQUENCY_CUTOFF	side_1_annotate_key=gene	side_1_continuation=0	side_1_coverage=0.79	side_1_overlap=12	side_1_possible_overlap_registers=235	side_1_read_count=80	side_1_redundant=0	side_2_annotate_key=gene	side_2_continuation=0	side_2_coverage=0.62	side_2_overlap=0	side_2_possible_overlap_registers=223	side_2_read_count=60	side_2_redundant=0	total_non_overlap_reads=4
JC	286	.	CP009273	1747265	-1	CP009273	1747953	1	0	alignment_overlap=10	coverage_minus=3	coverage_plus=6	flanking_left=251	flanking_right=251	frequency=8.492e-02	junction_possible_overlap_registers=225	key=CP009273__1747265__-1__CP009273__1747943__1__10____251__251__0__0	max_left=239	max_left_minus=239	max_left_plus=124	max_min_left=75	max_min_left_minus=0	max_min_left_plus=75	max_min_right=117	max_min_right_minus=12	max_min_right_plus=117	max_pos_hash_score=452	max_right=170	max_right_minus=12	max_right_plus=170	neg_log10_pos_hash_p_value=6.3	new_junction_coverage=0.09	new_junction_read_count=9	polymorphism_frequency=8.492e-02	pos_hash_score=7	prediction=polymorphism	reject=COVERAGE_EVENNESS_SKEW,FREQUENCY_CUTOFF	side_1_annotate_key=gene	side_1_continuation=0	side_1_coverage=0.94	side_1_overlap=10	side_1_possible_overlap_registers=235	side_1_read_count=95	side_1_redundant=0	side_2_annotate_key=gene	side_2_continuation=0	side_2_coverage=1.06	side_2_overlap=0	side_2_possible_overlap_registers=225	side_2_read_count=103	side_2_redundant=0	total_non_overlap_reads=9
JC	287	.	CP009273	1757073	-1	CP009273	1758140	1	0	alignment_overlap=13	coverage_minus=4	coverage_plus=1	flanking_left=251	flanking_right=251	frequency=6.930e-02	junction_possible_overlap_registers=222	key=CP009273__1757073__-1__CP009273__1758127__1__13____251__251__0__0	max_left=175	max_left_minus=175	max_left_plus=106	max_min_left=106	max_min_left_minus=2	max_min_left_plus=106	max_min_right=86	max_min_right_minus=86	max_min_right_plus=0	max_pos_hash_score=446	max_right=132	max_right_minus=86	max_right_plus=132	neg_log10_pos_hash_p_value=7.0	new_junction_coverage=0.05	new_junction_read_count=5	polymorphism_frequency=6.930e-02	pos_hash_score=5	prediction=polymorphism	reject=COVERAGE_EVENNESS_SKEW,FREQUENCY_CUTOFF	side_1_annotate_key=gene	side_1_continuation=0	side_1_coverage=0.66	side_1_overlap=13	side_1_possible_overlap_registers=235	side_1_read_count=67	side_1_redundant=0	side_2_annotate_key=gene	side_2_continuation=0	side_2_coverage=0.74	side_2_overlap=0	side_2_possible_overlap_registers=222	side_2_read_count=71	side_2_redundant=0	total_non_overlap_reads=5
JC	288	.	CP009273	1774899	-1	CP009273	1776440	1	0	alignment_overlap=10	coverage_minus=2	coverage_plus=2	flanking_left=251	flanking_right=251	frequency=3.975e-02	junction_possible_overlap_registers=225	key=CP009273__1774899__-1__CP009273__1776430__1__10____251__251__0__0	max_left=125	max_left_minus=125	max_left_plus=125	max_min_left=0	max_min_left_minus=0	max_min_left_plus=0	max_min_right=54	max_min_right_minus=54	max_min_right_plus=54	max_pos_hash_score=452	max_right=54	max_right_minus=54	max_right_plus=54	neg_log10_pos_hash_p_value=7.6	new_junction_coverage=0.04	new_junction_read_count=4	polymorphism_frequency=3.975e-02	pos_hash_score=4	prediction=polymorphism	reject=COVERAGE_EVENNESS_SKEW,FREQUENCY_CUTOFF	side_1_annotate_key=gene	side_1_continuation=0	side_1_coverage=1.10	side_1_overlap=10	side_1_possible_overlap_registers=235	side_1_read_count=112	side_1_redundant=0	side_2_annotate_key=gene	side_2_continuation=0	side_2_coverage=0.89	side_2_overlap=0	side_2_possible_overlap_registers=225	side_2_read_count=86	side_2_redundant=0	total_non_overlap_reads=4
JC	289	.	CP009273	1777394	-1	CP009273	1778505	1	0	alignment_overlap=5	coverage_minus=1	coverage_plus=2	flanking_left=251	flanking_right=251	frequency=2.927e-02	junction_possible_overlap_registers=230	key=CP009273__1777394__-1__CP009273__1778500__1__5____251__251__0__0	max_left=96	max_left_minus=96	max_left_plus=71	max_min_left=96	max_min_left_minus=96	max_min_left_plus=17	max_min_right=27	max_min_right_minus=0	max_min_right_plus=27	max_pos_hash_score=462	max_right=222	max_right_minus=150	max_right_plus=222	neg_log10_pos_hash_p_value=8.2	new_junction_coverage=0.03	new_junction_read_count=3	polymorphism_frequency=2.927e-02	pos_hash_score=3	prediction=polymorphism	reject=COVERAGE_EVENNESS_SKEW,FREQUENCY_CUTOFF	side_1_annotate_key=gene	side_1_continuation=0	side_1_coverage=0.95	side_1_overlap=5	side_1_possible_overlap_registers=235	side_1_read_count=96	side_1_redundant=0	side_2_annotate_key=gene	side_2_continuation=0	side_2_coverage=1.06	side_2_overlap=0	side_2_possible_overlap_registers=230	side_2_read_count=105	side_2_redundant=0	total_non_overlap_reads=3
JC	290	.	CP009273	1790280	-1	CP009273	1791109	1	0	alignment_overlap=13	coverage_minus=4	coverage_plus=2	flanking_left=251	flanking_right=251	frequency=7.150e-02	junction_possible_overlap_registers=222	key=CP009273__1790280__-1__CP009273__1791096__1__13____251__251__0__0	max_left=126	max_left_minus=126	max_left_plus=125	max_min_left=2	max_min_left_minus=0	max_min_left_plus=2	max_min_right=40	max_min_right_minus=38	max_min_right_plus=40	max_pos_hash_score=446	max_right=118	max_right_minus=38	max_right_plus=118	neg_log10_pos_hash_p_value=6.6	new_junction_coverage=0.07	new_junction_read_count=7	polymorphism_frequency=7.150e-02	pos_hash_score=6	prediction=polymorphism	reject=COVERAGE_EVENNESS_SKEW,FREQUENCY_CUTOFF	side_1_annotate_key=gene	side_1_continuation=0	side_1_coverage=0.93	side_1_overlap=13	side_1_possible_overlap_registers=235	side_1_read_count=94	side_1_redundant=0	side_2_annotate_key=gene	side_2_continuation=0	side_2_coverage=0.97	side_2_overlap=0	side_2_possible_overlap_registers=222	side_2_read_count=93	side_2_redundant=0	total_non_overlap_reads=6
JC	291	.	CP009273	1827200	-1	CP009273	1827967	1	0	alignment_overlap=10	coverage_minus=4	coverage_plus=5	flanking_left=251	flanking_right=251	frequency=7.466e-02	junction_possible_overlap_registers=225	key=CP009273__1827200__-1__CP009273__1827957__1__10____251__251__0__0	max_left=71	max_left_minus=55	max_left_plus=71	max_min_left=65	max_min_left_minus=53	max_min_left_plus=65	max_min_right=36	max_min_right_minus=2	max_min_right_plus=36	max_pos_hash_score=452	max_right=220	max_right_minus=126	max_right_plus=220	neg_log10_pos_hash_p_value=5.9	new_junction_coverage=0.09	new_junction_read_count=9	polymorphism_frequency=7.466e-02	pos_hash_score=8	prediction=polymorphism	reject=COVERAGE_EVENNESS_SKEW,FREQUENCY_CUTOFF	side_1_annotate_key=gene	side_1_continuation=0	side_1_coverage=0.91	side_1_overlap=10	side_1_possible_overlap_registers=235	side_1_read_count=92	side_1_redundant=0	side_2_annotate_key=gene	side_2_continuation=0	side_2_coverage=1.39	side_2_overlap=0	side_2_possible_overlap_registers=225	side_2_read_count=135	side_2_redundant=0	total_non_overlap_reads=9
JC	292	.	CP009273	1840608	-1	CP009273	1841539	1	0	alignment_overlap=9	coverage_minus=3	coverage_plus=3	flanking_left=251	flanking_right=251	frequency=6.151e-02	junction_possible_overlap_registers=226	key=CP009273__1840608__-1__CP009273__1841530__1__9____251__251__0__0	max_left=191	max_left_minus=191	max_left_plus=60	max_min_left=63	max_min_left_minus=63	max_min_left_plus=21	max_min_right=31	max_min_right_minus=3	max_min_right_plus=31	max_pos_hash_score=454	max_right=161	max_right_minus=135	max_right_plus=161	neg_log10_pos_hash_p_value=6.7	new_junction_coverage=0.06	new_junction_read_count=6	polymorphism_frequency=6.151e-02	pos_hash_score=6	prediction=polymorphism	reject=COVERAGE_EVENNESS_SKEW,FREQUENCY_CUTOFF	side_1_annotate_key=gene	side_1_continuation=0	side_1_coverage=1.01	side_1_overlap=9	side_1_possible_overlap_registers=235	side_1_read_count=102	side_1_redundant=0	side_2_annotate_key=gene	side_2_continuation=0	side_2_coverage=0.87	side_2_overlap=0	side_2_possible_overlap_registers=226	side_2_read_count=85	side_2_redundant=0	total_non_overlap_reads=6
JC	293	.	CP009273	1844941	-1	CP009273	1845814	1	0	alignment_overlap=10	coverage_minus=1	coverage_plus=2	flanking_left=251	flanking_right=251	frequency=2.768e-02	junction_possible_overlap_registers=225	key=CP009273__1844941__-1__CP009273__1845804__1__10____251__251__0__0	max_left=124	max_left_minus=124	max_left_plus=63	max_min_left=63	max_min_left_minus=0	max_min_left_plus=63	max_min_right=117	max_min_right_minus=117	max_min_right_plus=0	max_pos_hash_score=452	max_right=178	max_right_minus=117	max_right_plus=178	neg_log10_pos_hash_p_value=8.1	new_junction_coverage=0.03	new_junction_read_count=3	polymorphism_frequency=2.768e-02	pos_hash_score=3	prediction=polymorphism	reject=COVERAGE_EVENNESS_SKEW,FREQUENCY_CUTOFF	side_1_annotate_key=gene	side_1_continuation=0	side_1_coverage=0.98	side_1_overlap=10	side_1_possible_overlap_registers=235	side_1_read_count=99	side_1_redundant=0	side_2_annotate_key=gene	side_2_continuation=0	side_2_coverage=1.19	side_2_overlap=0	side_2_possible_overlap_registers=225	side_2_read_count=116	side_2_redundant=0	total_non_overlap_reads=3
JC	294	.	CP009273	1914577	-1	CP009273	1915919	1	0	alignment_overlap=6	coverage_minus=3	coverage_plus=1	flanking_left=251	flanking_right=251	frequency=3.748e-02	junction_possible_overlap_registers=229	key=CP009273__1914577__-1__CP009273__1915913__1__6____251__251__0__0	max_left=139	max_left_minus=139	max_left_plus=1	max_min_left=58	max_min_left_minus=58	max_min_left_plus=1	max_min_right=106	max_min_right_minus=106	max_min_right_plus=0	max_pos_hash_score=460	max_right=106	max_right_minus=106	max_right_plus=80	neg_log10_pos_hash_p_value=8.2	new_junction_coverage=0.04	new_junction_read_count=4	polymorphism_frequency=3.748e-02	pos_hash_score=3	prediction=polymorphism	reject=COVERAGE_EVENNESS_SKEW,FREQUENCY_CUTOFF	side_1_annotate_key=gene	side_1_continuation=0	side_1_coverage=0.98	side_1_overlap=6	side_1_possible_overlap_registers=235	side_1_read_count=99	side_1_redundant=0	side_2_annotate_key=gene	side_2_continuation=0	side_2_coverage=1.10	side_2_overlap=0	side_2_possible_overlap_registers=229	side_2_read_count=109	side_2_redundant=0	total_non_overlap_reads=4
JC	295	.	CP009273	1917906	-1	CP009273	1919101	1	0	alignment_overlap=13	coverage_minus=4	coverage_plus=3	flanking_left=251	flanking_right=251	frequency=7.234e-02	junction_possible_overlap_registers=222	key=CP009273__1917906__-1__CP009273__1919088__1__13____251__251__0__0	max_left=112	max_left_minus=112	max_left_plus=75	max_min_left=105	max_min_left_minus=105	max_min_left_plus=75	max_min_right=31	max_min_right_minus=31	max_min_right_plus=0	max_pos_hash_score=446	max_right=194	max_right_minus=169	max_right_plus=194	neg_log10_pos_hash_p_value=6.6	new_junction_coverage=0.07	new_junction_read_count=7	polymorphism_frequency=7.234e-02	pos_hash_score=6	prediction=polymorphism	reject=COVERAGE_EVENNESS_SKEW,FREQUENCY_CUTOFF	side_1_annotate_key=gene	side_1_continuation=0	side_1_coverage=0.80	side_1_overlap=13	side_1_possible_overlap_registers=235	side_1_read_count=81	side_1_redundant=0	side_2_annotate_key=gene	side_2_continuation=0	side_2_coverage=1.07	side_2_overlap=0	side_2_possible_overlap_registers=222	side_2_read_count=103	side_2_redundant=0	total_non_overlap_reads=7
JC	296	.	CP009273	1927591	-1	CP009273	1928738	1	0	alignment_overlap=12	coverage_minus=2	coverage_plus=2	flanking_left=251	flanking_right=251	frequency=4.321e-02	junction_possible_overlap_registers=223	key=CP009273__1927591__-1__CP009273__1928726__1__12____251__251__0__0	max_left=82	max_left_minus=82	max_left_plus=72	max_min_left=72	max_min_left_minus=0	max_min_left_plus=72	max_min_right=29	max_min_right_minus=29	max_min_right_plus=0	max_pos_hash_score=448	max_right=167	max_right_minus=29	max_right_plus=167	neg_log10_pos_hash_p_value=7.5	new_junction_coverage=0.04	new_junction_read_count=4	polymorphism_frequency=4.321e-02	pos_hash_score=4	prediction=polymorphism	reject=COVERAGE_EVENNESS_SKEW,FREQUENCY_CUTOFF	side_1_annotate_key=gene	side_1_continuation=0	side_1_coverage=0.94	side_1_overlap=12	side_1_possible_overlap_registers=235	side_1_read_count=95	side_1_redundant=0	side_2_annotate_key=gene	side_2_continuation=0	side_2_coverage=0.90	side_2_overlap=0	side_2_possible_overlap_registers=223	side_2_read_count=87	side_2_redundant=0	total_non_overlap_reads=4
JC	297	.	CP009273	1958513	-1	CP009273	1959433	1	0	alignment_overlap=2	coverage_minus=2	coverage_plus=2	flanking_left=251	flanking_right=251	frequency=6.648e-02	junction_possible_overlap_registers=233	key=CP009273__1958513__-1__CP009273__1959431__1__2____251__251__0__0	max_left=52	max_left_minus=52	max_left_plus=52	max_min_left=37	max_min_left_minus=32	max_min_left_plus=37	max_min_right=44	max_min_right_minus=44	max_min_right_plus=44	max_pos_hash_score=468	max_right=186	max_right_minus=175	max_right_plus=186	neg_log10_pos_hash_p_value=7.7	new_junction_coverage=0.05	new_junction_read_count=5	polymorphism_frequency=6.648e-02	pos_hash_score=4	prediction=polymorphism	reject=COVERAGE_EVENNESS_SKEW,FREQUENCY_CUTOFF	side_1_annotate_key=gene	side_1_continuation=0	side_1_coverage=0.68	side_1_overlap=2	side_1_possible_overlap_registers=235	side_1_read_count=69	side_1_redundant=0	side_2_annotate_key=gene	side_2_continuation=0	side_2_coverage=0.72	side_2_overlap=0	side_2_possible_overlap_registers=233	side_2_read_count=72	side_2_redundant=0	total_non_overlap_reads=4
JC	298	.	CP009273	1976414	-1	CP009273	1977644	1	0	alignment_overlap=9	coverage_minus=1	coverage_plus=2	flanking_left=251	flanking_right=251	frequency=2.881e-02	junction_possible_overlap_registers=226	key=CP009273__1976414__-1__CP009273__1977635__1__9____251__251__0__0	max_left=223	max_left_minus=150	max_left_plus=223	max_min_left=0	max_min_left_minus=0	max_min_left_plus=0	max_min_right=57	max_min_right_minus=57	max_min_right_plus=57	max_pos_hash_score=454	max_right=57	max_right_minus=57	max_right_plus=57	neg_log10_pos_hash_p_value=8.2	new_junction_coverage=0.03	new_junction_read_count=3	polymorphism_frequency=2.881e-02	pos_hash_score=3	prediction=polymorphism	reject=COVERAGE_EVENNESS_SKEW,FREQUENCY_CUTOFF	side_1_annotate_key=gene	side_1_continuation=0	side_1_coverage=0.97	side_1_overlap=9	side_1_possible_overlap_registers=235	side_1_read_count=98	side_1_redundant=0	side_2_annotate_key=gene	side_2_continuation=0	side_2_coverage=1.11	side_2_overlap=0	side_2_possible_overlap_registers=226	side_2_read_count=108	side_2_redundant=0	total_non_overlap_reads=3
JC	299	.	CP009273	1977623	-1	CP009273	1978458	1	0	alignment_overlap=12	coverage_minus=3	coverage_plus=4	flanking_left=251	flanking_right=251	frequency=8.400e-02	junction_possible_overlap_registers=223	key=CP009273__1977623__-1__CP009273__1978446__1__12____251__251__0__0	max_left=148	max_left_minus=148	max_left_plus=97	max_min_left=97	max_min_left_minus=0	max_min_left_plus=97	max_min_right=90	max_min_right_minus=90	max_min_right_plus=20	max_pos_hash_score=448	max_right=142	max_right_minus=90	max_right_plus=142	neg_log10_pos_hash_p_value=6.6	new_junction_coverage=0.08	new_junction_read_count=8	polymorphism_frequency=8.400e-02	pos_hash_score=6	prediction=polymorphism	reject=COVERAGE_EVENNESS_SKEW,FREQUENCY_CUTOFF	side_1_annotate_key=gene	side_1_continuation=0	side_1_coverage=1.06	side_1_overlap=12	side_1_possible_overlap_registers=235	side_1_read_count=108	side_1_redundant=0	side_2_annotate_key=gene	side_2_continuation=0	side_2_coverage=0.75	side_2_overlap=0	side_2_possible_overlap_registers=223	side_2_read_count=72	side_2_redundant=0	total_non_overlap_reads=7
JC	300	.	CP009273	1987480	-1	CP009273	1988649	1	0	alignment_overlap=9	coverage_minus=2	coverage_plus=1	flanking_left=251	flanking_right=251	frequency=2.410e-02	junction_possible_overlap_registers=226	key=CP009273__1987480__-1__CP009273__1988640__1__9____251__251__0__0	max_left=88	max_left_minus=88	max_left_plus=82	max_min_left=88	max_min_left_minus=88	max_min_left_plus=82	max_min_right=0	max_min_right_minus=0	max_min_right_plus=0	max_pos_hash_score=454	max_right=166	max_right_minus=166	max_right_plus=159	neg_log10_pos_hash_p_value=8.2	new_junction_coverage=0.03	new_junction_read_count=3	polymorphism_frequency=2.410e-02	pos_hash_score=3	prediction=polymorphism	reject=COVERAGE_EVENNESS_SKEW,FREQUENCY_CUTOFF	side_1_annotate_key=gene	side_1_continuation=0	side_1_coverage=1.04	side_1_overlap=9	side_1_possible_overlap_registers=235	side_1_read_count=105	side_1_redundant=0	side_2_annotate_key=gene	side_2_continuation=0	side_2_coverage=1.46	side_2_overlap=0	side_2_possible_overlap_registers=226	side_2_read_count=142	side_2_redundant=0	total_non_overlap_reads=3
JC	301	.	CP009273	1992677	-1	CP009273	1993820	1	0	alignment_overlap=10	coverage_minus=1	coverage_plus=3	flanking_left=251	flanking_right=251	frequency=4.714e-02	junction_possible_overlap_registers=225	key=CP009273__1992677__-1__CP009273__1993810__1__10____251__251__0__0	max_left=95	max_left_minus=75	max_left_plus=95	max_min_left=95	max_min_left_minus=0	max_min_left_plus=95	max_min_right=31	max_min_right_minus=31	max_min_right_plus=0	max_pos_hash_score=452	max_right=237	max_right_minus=31	max_right_plus=237	neg_log10_pos_hash_p_value=7.6	new_junction_coverage=0.04	new_junction_read_count=4	polymorphism_frequency=4.714e-02	pos_hash_score=4	prediction=polymorphism	reject=COVERAGE_EVENNESS_SKEW,FREQUENCY_CUTOFF	side_1_annotate_key=gene	side_1_continuation=0	side_1_coverage=0.76	side_1_overlap=10	side_1_possible_overlap_registers=235	side_1_read_count=77	side_1_redundant=0	side_2_annotate_key=gene	side_2_continuation=0	side_2_coverage=0.91	side_2_overlap=0	side_2_possible_overlap_registers=225	side_2_read_count=88	side_2_redundant=0	total_non_overlap_reads=4
JC	302	.	CP009273	1992678	-1	CP009273	1993194	1	0	alignment_overlap=12	coverage_minus=2	coverage_plus=3	flanking_left=251	flanking_right=251	frequency=7.902e-02	junction_possible_overlap_registers=223	key=CP009273__1992678__-1__CP009273__1993182__1__12____251__251__0__0	max_left=190	max_left_minus=190	max_left_plus=40	max_min_left=40	max_min_left_minus=0	max_min_left_plus=40	max_min_right=30	max_min_right_minus=30	max_min_right_plus=0	max_pos_hash_score=448	max_right=198	max_right_minus=30	max_right_plus=198	neg_log10_pos_hash_p_value=7.1	new_junction_coverage=0.07	new_junction_read_count=7	polymorphism_frequency=7.902e-02	pos_hash_score=5	prediction=polymorphism	reject=COVERAGE_EVENNESS_SKEW,FREQUENCY_CUTOFF	side_1_annotate_key=gene	side_1_continuation=0	side_1_coverage=0.74	side_1_overlap=12	side_1_possible_overlap_registers=235	side_1_read_count=75	side_1_redundant=0	side_2_annotate_key=gene	side_2_continuation=0	side_2_coverage=0.96	side_2_overlap=0	side_2_possible_overlap_registers=223	side_2_read_count=92	side_2_redundant=0	total_non_overlap_reads=5
JC	303	.	CP009273	2041761	-1	CP009273	2043007	1	0	alignment_overlap=16	coverage_minus=1	coverage_plus=3	flanking_left=251	flanking_right=251	frequency=3.139e-02	junction_possible_overlap_registers=219	key=CP009273__2041761__-1__CP009273__2042991__1__16____251__251__0__0	max_left=231	max_left_minus=88	max_left_plus=231	max_min_left=89	max_min_left_minus=0	max_min_left_plus=89	max_min_right=69	max_min_right_minus=69	max_min_right_plus=4	max_pos_hash_score=440	max_right=145	max_right_minus=69	max_right_plus=145	neg_log10_pos_hash_p_value=7.5	new_junction_coverage=0.04	new_junction_read_count=4	polymorphism_frequency=3.139e-02	pos_hash_score=4	prediction=polymorphism	reject=COVERAGE_EVENNESS_SKEW,FREQUENCY_CUTOFF	side_1_annotate_key=gene	side_1_continuation=0	side_1_coverage=1.04	side_1_overlap=16	side_1_possible_overlap_registers=235	side_1_read_count=105	side_1_redundant=0	side_2_annotate_key=gene	side_2_continuation=0	side_2_coverage=1.58	side_2_overlap=0	side_2_possible_overlap_registers=219	side_2_read_count=149	side_2_redundant=0	total_non_overlap_reads=4
JC	304	.	CP009273	2059972	1	CP009273	2094680	-1	0	alignment_overlap=11	coverage_minus=2	coverage_plus=2	flanking_left=251	flanking_right=251	frequency=2.467e-02	junction_possible_overlap_registers=224	key=CP009273__2059972__1__CP009273__2094691__-1__11____251__251__0__0	max_left=36	max_left_minus=36	max_left_plus=33	max_min_left=33	max_min_left_minus=28	max_min_left_plus=33	max_min_right=8	max_min_right_minus=8	max_min_right_plus=0	max_pos_hash_score=450	max_right=207	max_right_minus=70	max_right_plus=207	neg_log10_pos_hash_p_value=7.6	new_junction_coverage=0.04	new_junction_read_count=4	polymorphism_frequency=2.467e-02	pos_hash_score=4	prediction=polymorphism	reject=COVERAGE_EVENNESS_SKEW,FREQUENCY_CUTOFF	side_1_annotate_key=gene	side_1_continuation=0	side_1_coverage=1.84	side_1_overlap=11	side_1_possible_overlap_registers=235	side_1_read_count=187	side_1_redundant=0	side_2_annotate_key=gene	side_2_continuation=0	side_2_coverage=1.43	side_2_overlap=0	side_2_possible_overlap_registers=224	side_2_read_count=138	side_2_redundant=0	total_non_overlap_reads=4
JC	305	.	CP009273	2074534	-1	CP009273	2075318	1	0	alignment_overlap=11	coverage_minus=3	coverage_plus=3	flanking_left=251	flanking_right=251	frequency=5.791e-02	junction_possible_overlap_registers=224	key=CP009273__2074534__-1__CP009273__2075307__1__11____251__251__0__0	max_left=140	max_left_minus=140	max_left_plus=59	max_min_left=59	max_min_left_minus=0	max_min_left_plus=59	max_min_right=81	max_min_right_minus=81	max_min_right_plus=0	max_pos_hash_score=450	max_right=143	max_right_minus=81	max_right_plus=143	neg_log10_pos_hash_p_value=6.6	new_junction_coverage=0.06	new_junction_read_count=6	polymorphism_frequency=5.791e-02	pos_hash_score=6	prediction=polymorphism	reject=COVERAGE_EVENNESS_SKEW,FREQUENCY_CUTOFF	side_1_annotate_key=gene	side_1_continuation=0	side_1_coverage=1.01	side_1_overlap=11	side_1_possible_overlap_registers=235	side_1_read_count=102	side_1_redundant=0	side_2_annotate_key=gene	side_2_continuation=0	side_2_coverage=1.01	side_2_overlap=0	side_2_possible_overlap_registers=224	side_2_read_count=98	side_2_redundant=0	total_non_overlap_reads=6
JC	306	.	CP009273	2079448	-1	CP009273	2080139	1	0	alignment_overlap=11	coverage_minus=4	coverage_plus=4	flanking_left=251	flanking_right=251	frequency=7.207e-02	junction_possible_overlap_registers=224	key=CP009273__2079448__-1__CP009273__2080128__1__11____251__251__0__0	max_left=59	max_left_minus=59	max_left_plus=7	max_min_left=59	max_min_left_minus=59	max_min_left_plus=7	max_min_right=22	max_min_right_minus=22	max_min_right_plus=0	max_pos_hash_score=450	max_right=200	max_right_minus=162	max_right_plus=200	neg_log10_pos_hash_p_value=5.9	new_junction_coverage=0.08	new_junction_read_count=8	polymorphism_frequency=7.207e-02	pos_hash_score=8	prediction=polymorphism	reject=COVERAGE_EVENNESS_SKEW,FREQUENCY_CUTOFF	side_1_annotate_key=gene	side_1_continuation=0	side_1_coverage=1.05	side_1_overlap=11	side_1_possible_overlap_registers=235	side_1_read_count=107	side_1_redundant=0	side_2_annotate_key=gene	side_2_continuation=0	side_2_coverage=1.08	side_2_overlap=0	side_2_possible_overlap_registers=224	side_2_read_count=104	side_2_redundant=0	total_non_overlap_reads=8
JC	307	.	CP009273	2081799	-1	CP009273	2082571	1	0	alignment_overlap=10	coverage_minus=1	coverage_plus=2	flanking_left=251	flanking_right=251	frequency=1.912e-02	junction_possible_overlap_registers=225	key=CP009273__2081799__-1__CP009273__2082561__1__10____251__251__0__0	max_left=95	max_left_minus=95	max_left_plus=95	max_min_left=43	max_min_left_minus=0	max_min_left_plus=43	max_min_right=58	max_min_right_minus=30	max_min_right_plus=58	max_pos_hash_score=452	max_right=112	max_right_minus=30	max_right_plus=112	neg_log10_pos_hash_p_value=8.1	new_junction_coverage=0.03	new_junction_read_count=3	polymorphism_frequency=1.912e-02	pos_hash_score=3	prediction=polymorphism	reject=COVERAGE_EVENNESS_SKEW,FREQUENCY_CUTOFF	side_1_annotate_key=gene	side_1_continuation=0	side_1_coverage=1.44	side_1_overlap=10	side_1_possible_overlap_registers=235	side_1_read_count=146	side_1_redundant=0	side_2_annotate_key=gene	side_2_continuation=0	side_2_coverage=1.73	side_2_overlap=0	side_2_possible_overlap_registers=225	side_2_read_count=168	side_2_redundant=0	total_non_overlap_reads=3
JC	308	.	CP009273	2084805	-1	CP009273	2085817	1	0	alignment_overlap=9	coverage_minus=3	coverage_plus=1	flanking_left=251	flanking_right=251	frequency=4.602e-02	junction_possible_overlap_registers=226	key=CP009273__2084805__-1__CP009273__2085808__1__9____251__251__0__0	max_left=221	max_left_minus=221	max_left_plus=100	max_min_left=77	max_min_left_minus=77	max_min_left_plus=0	max_min_right=55	max_min_right_minus=55	max_min_right_plus=55	max_pos_hash_score=454	max_right=162	max_right_minus=162	max_right_plus=55	neg_log10_pos_hash_p_value=7.6	new_junction_coverage=0.04	new_junction_read_count=4	polymorphism_frequency=4.602e-02	pos_hash_score=4	prediction=polymorphism	reject=COVERAGE_EVENNESS_SKEW,FREQUENCY_CUTOFF	side_1_annotate_key=gene	side_1_continuation=0	side_1_coverage=1.07	side_1_overlap=9	side_1_possible_overlap_registers=235	side_1_read_count=109	side_1_redundant=0	side_2_annotate_key=gene	side_2_continuation=0	side_2_coverage=0.63	side_2_overlap=0	side_2_possible_overlap_registers=226	side_2_read_count=61	side_2_redundant=0	total_non_overlap_reads=4
JC	309	.	CP009273	2085282	-1	CP009273	2086460	1	0	alignment_overlap=11	coverage_minus=3	coverage_plus=3	flanking_left=251	flanking_right=251	frequency=6.874e-02	junction_possible_overlap_registers=224	key=CP009273__2085282__-1__CP009273__2086449__1__11____251__251__0__0	max_left=188	max_left_minus=188	max_left_plus=188	max_min_left=23	max_min_left_minus=23	max_min_left_plus=23	max_min_right=10	max_min_right_minus=10	max_min_right_plus=10	max_pos_hash_score=450	max_right=63	max_right_minus=63	max_right_plus=63	neg_log10_pos_hash_p_value=6.6	new_junction_coverage=0.06	new_junction_read_count=6	polymorphism_frequency=6.874e-02	pos_hash_score=6	prediction=polymorphism	reject=COVERAGE_EVENNESS_SKEW,FREQUENCY_CUTOFF	side_1_annotate_key=gene	side_1_continuation=0	side_1_coverage=0.72	side_1_overlap=11	side_1_possible_overlap_registers=235	side_1_read_count=73	side_1_redundant=0	side_2_annotate_key=gene	side_2_continuation=0	side_2_coverage=0.96	side_2_overlap=0	side_2_possible_overlap_registers=224	side_2_read_count=93	side_2_redundant=0	total_non_overlap_reads=6
JC	310	.	CP009273	2087545	-1	CP009273	2088160	1	0	alignment_overlap=11	coverage_minus=5	coverage_plus=1	flanking_left=251	flanking_right=251	frequency=6.061e-02	junction_possible_overlap_registers=224	key=CP009273__2087545__-1__CP009273__2088149__1__11____251__251__0__0	max_left=202	max_left_minus=202	max_left_plus=146	max_min_left=0	max_min_left_minus=0	max_min_left_plus=0	max_min_right=94	max_min_right_minus=81	max_min_right_plus=94	max_pos_hash_score=450	max_right=94	max_right_minus=81	max_right_plus=94	neg_log10_pos_hash_p_value=7.1	new_junction_coverage=0.06	new_junction_read_count=6	polymorphism_frequency=6.061e-02	pos_hash_score=5	prediction=polymorphism	reject=COVERAGE_EVENNESS_SKEW,FREQUENCY_CUTOFF	side_1_annotate_key=gene	side_1_continuation=0	side_1_coverage=1.05	side_1_overlap=11	side_1_possible_overlap_registers=235	side_1_read_count=107	side_1_redundant=0	side_2_annotate_key=gene	side_2_continuation=0	side_2_coverage=0.87	side_2_overlap=0	side_2_possible_overlap_registers=224	side_2_read_count=84	side_2_redundant=0	total_non_overlap_reads=6
JC	311	.	CP009273	2088855	-1	CP009273	2089881	1	0	alignment_overlap=11	coverage_minus=3	coverage_plus=3	flanking_left=251	flanking_right=251	frequency=6.002e-02	junction_possible_overlap_registers=224	key=CP009273__2088855__-1__CP009273__2089870__1__11____251__251__0__0	max_left=208	max_left_minus=208	max_left_plus=178	max_min_left=92	max_min_left_minus=92	max_min_left_plus=9	max_min_right=100	max_min_right_minus=32	max_min_right_plus=100	max_pos_hash_score=450	max_right=100	max_right_minus=99	max_right_plus=100	neg_log10_pos_hash_p_value=6.6	new_junction_coverage=0.06	new_junction_read_count=6	polymorphism_frequency=6.002e-02	pos_hash_score=6	prediction=polymorphism	reject=COVERAGE_EVENNESS_SKEW,FREQUENCY_CUTOFF	side_1_annotate_key=gene	side_1_continuation=0	side_1_coverage=0.86	side_1_overlap=11	side_1_possible_overlap_registers=235	side_1_read_count=87	side_1_redundant=0	side_2_annotate_key=gene	side_2_continuation=0	side_2_coverage=1.09	side_2_overlap=0	side_2_possible_overlap_registers=224	side_2_read_count=105	side_2_redundant=0	total_non_overlap_reads=6
JC	312	.	CP009273	2094691	-1	CP009273	2095573	1	0	alignment_overlap=11	coverage_minus=2	coverage_plus=2	flanking_left=251	flanking_right=251	frequency=2.931e-02	junction_possible_overlap_registers=224	key=CP009273__2094691__-1__CP009273__2095562__1__11____251__251__0__1	max_left=207	max_left_minus=207	max_left_plus=70	max_min_left=8	max_min_left_minus=0	max_min_left_plus=8	max_min_right=33	max_min_right_minus=33	max_min_right_plus=28	max_pos_hash_score=450	max_right=36	max_right_minus=33	max_right_plus=36	neg_log10_pos_hash_p_value=7.6	new_junction_coverage=0.04	new_junction_read_count=4	polymorphism_frequency=2.931e-02	pos_hash_score=4	prediction=polymorphism	reject=COVERAGE_EVENNESS_SKEW,FREQUENCY_CUTOFF	side_1_annotate_key=gene	side_1_continuation=0	side_1_coverage=1.37	side_1_overlap=11	side_1_possible_overlap_registers=235	side_1_read_count=139	side_1_redundant=0	side_2_annotate_key=repeat	side_2_continuation=0	side_2_coverage=NA	side_2_overlap=0	side_2_possible_overlap_registers=NA	side_2_read_count=NA	side_2_redundant=1	total_non_overlap_reads=4
JC	313	.	CP009273	2112944	-1	CP009273	2113551	1	0	alignment_overlap=12	coverage_minus=6	coverage_plus=6	flanking_left=251	flanking_right=251	frequency=1.187e-01	junction_possible_overlap_registers=223	key=CP009273__2112944__-1__CP009273__2113539__1__12____251__251__0__0	max_left=209	max_left_minus=209	max_left_plus=192	max_min_left=76	max_min_left_minus=76	max_min_left_plus=69	max_min_right=38	max_min_right_minus=13	max_min_right_plus=38	max_pos_hash_score=448	max_right=206	max_right_minus=119	max_right_plus=206	neg_log10_pos_hash_p_value=5.2	new_junction_coverage=0.12	new_junction_read_count=12	polymorphism_frequency=1.187e-01	pos_hash_score=10	prediction=polymorphism	reject=COVERAGE_EVENNESS_SKEW,FREQUENCY_CUTOFF	side_1_annotate_key=gene	side_1_continuation=0	side_1_coverage=0.92	side_1_overlap=12	side_1_possible_overlap_registers=235	side_1_read_count=93	side_1_redundant=0	side_2_annotate_key=gene	side_2_continuation=0	side_2_coverage=0.93	side_2_overlap=0	side_2_possible_overlap_registers=223	side_2_read_count=90	side_2_redundant=0	total_non_overlap_reads=12
JC	314	.	CP009273	2135260	-1	CP009273	2136392	1	0	alignment_overlap=9	coverage_minus=2	coverage_plus=4	flanking_left=251	flanking_right=251	frequency=6.542e-02	junction_possible_overlap_registers=226	key=CP009273__2135260__-1__CP009273__2136383__1__9____251__251__0__0	max_left=227	max_left_minus=227	max_left_plus=169	max_min_left=1	max_min_left_minus=0	max_min_left_plus=1	max_min_right=73	max_min_right_minus=7	max_min_right_plus=73	max_pos_hash_score=454	max_right=109	max_right_minus=7	max_right_plus=109	neg_log10_pos_hash_p_value=6.7	new_junction_coverage=0.07	new_junction_read_count=7	polymorphism_frequency=6.542e-02	pos_hash_score=6	prediction=polymorphism	reject=COVERAGE_EVENNESS_SKEW,FREQUENCY_CUTOFF	side_1_annotate_key=gene	side_1_continuation=0	side_1_coverage=1.03	side_1_overlap=9	side_1_possible_overlap_registers=235	side_1_read_count=104	side_1_redundant=0	side_2_annotate_key=gene	side_2_continuation=0	side_2_coverage=1.02	side_2_overlap=0	side_2_possible_overlap_registers=226	side_2_read_count=100	side_2_redundant=0	total_non_overlap_reads=6
JC	315	.	CP009273	2148939	-1	CP009273	2149640	1	0	alignment_overlap=10	coverage_minus=3	coverage_plus=2	flanking_left=251	flanking_right=251	frequency=5.333e-02	junction_possible_overlap_registers=225	key=CP009273__2148939__-1__CP009273__2149630__1__10____251__251__0__0	max_left=117	max_left_minus=117	max_left_plus=22	max_min_left=22	max_min_left_minus=22	max_min_left_plus=22	max_min_right=6	max_min_right_minus=6	max_min_right_plus=0	max_pos_hash_score=452	max_right=156	max_right_minus=77	max_right_plus=156	neg_log10_pos_hash_p_value=7.1	new_junction_coverage=0.05	new_junction_read_count=5	polymorphism_frequency=5.333e-02	pos_hash_score=5	prediction=polymorphism	reject=COVERAGE_EVENNESS_SKEW,FREQUENCY_CUTOFF	side_1_annotate_key=gene	side_1_continuation=0	side_1_coverage=0.81	side_1_overlap=10	side_1_possible_overlap_registers=235	side_1_read_count=82	side_1_redundant=0	side_2_annotate_key=gene	side_2_continuation=0	side_2_coverage=1.02	side_2_overlap=0	side_2_possible_overlap_registers=225	side_2_read_count=99	side_2_redundant=0	total_non_overlap_reads=5
JC	316	.	CP009273	2153758	-1	CP009273	2154902	1	0	alignment_overlap=13	coverage_minus=2	coverage_plus=1	flanking_left=251	flanking_right=251	frequency=2.960e-02	junction_possible_overlap_registers=222	key=CP009273__2153758__-1__CP009273__2154889__1__13____251__251__0__0	max_left=115	max_left_minus=115	max_left_plus=89	max_min_left=115	max_min_left_minus=115	max_min_left_plus=89	max_min_right=0	max_min_right_minus=0	max_min_right_plus=0	max_pos_hash_score=446	max_right=133	max_right_minus=133	max_right_plus=133	neg_log10_pos_hash_p_value=8.1	new_junction_coverage=0.03	new_junction_read_count=3	polymorphism_frequency=2.960e-02	pos_hash_score=3	prediction=polymorphism	reject=COVERAGE_EVENNESS_SKEW,FREQUENCY_CUTOFF	side_1_annotate_key=gene	side_1_continuation=0	side_1_coverage=0.95	side_1_overlap=13	side_1_possible_overlap_registers=235	side_1_read_count=96	side_1_redundant=0	side_2_annotate_key=gene	side_2_continuation=0	side_2_coverage=1.11	side_2_overlap=0	side_2_possible_overlap_registers=222	side_2_read_count=106	side_2_redundant=0	total_non_overlap_reads=3
JC	317	.	CP009273	2154506	-1	CP009273	2155626	1	0	alignment_overlap=12	coverage_minus=2	coverage_plus=3	flanking_left=251	flanking_right=251	frequency=5.998e-02	junction_possible_overlap_registers=223	key=CP009273__2154506__-1__CP009273__2155614__1__12____251__251__0__0	max_left=43	max_left_minus=43	max_left_plus=42	max_min_left=43	max_min_left_minus=43	max_min_left_plus=42	max_min_right=0	max_min_right_minus=0	max_min_right_plus=0	max_pos_hash_score=448	max_right=44	max_right_minus=44	max_right_plus=44	neg_log10_pos_hash_p_value=7.5	new_junction_coverage=0.06	new_junction_read_count=6	polymorphism_frequency=5.998e-02	pos_hash_score=4	prediction=polymorphism	reject=COVERAGE_EVENNESS_SKEW,FREQUENCY_CUTOFF	side_1_annotate_key=gene	side_1_continuation=0	side_1_coverage=1.14	side_1_overlap=12	side_1_possible_overlap_registers=235	side_1_read_count=116	side_1_redundant=0	side_2_annotate_key=gene	side_2_continuation=0	side_2_coverage=0.81	side_2_overlap=0	side_2_possible_overlap_registers=223	side_2_read_count=78	side_2_redundant=0	total_non_overlap_reads=5
JC	318	.	CP009273	2166108	-1	CP009273	2166792	1	0	alignment_overlap=9	coverage_minus=1	coverage_plus=2	flanking_left=251	flanking_right=251	frequency=3.292e-02	junction_possible_overlap_registers=226	key=CP009273__2166108__-1__CP009273__2166783__1__9____251__251__0__0	max_left=105	max_left_minus=105	max_left_plus=96	max_min_left=96	max_min_left_minus=0	max_min_left_plus=96	max_min_right=51	max_min_right_minus=51	max_min_right_plus=0	max_pos_hash_score=454	max_right=146	max_right_minus=51	max_right_plus=146	neg_log10_pos_hash_p_value=8.2	new_junction_coverage=0.03	new_junction_read_count=3	polymorphism_frequency=3.292e-02	pos_hash_score=3	prediction=polymorphism	reject=COVERAGE_EVENNESS_SKEW,FREQUENCY_CUTOFF	side_1_annotate_key=gene	side_1_continuation=0	side_1_coverage=0.97	side_1_overlap=9	side_1_possible_overlap_registers=235	side_1_read_count=98	side_1_redundant=0	side_2_annotate_key=gene	side_2_continuation=0	side_2_coverage=0.84	side_2_overlap=0	side_2_possible_overlap_registers=226	side_2_read_count=82	side_2_redundant=0	total_non_overlap_reads=3
JC	319	.	CP009273	2206943	-1	CP009273	2207742	1	0	alignment_overlap=12	coverage_minus=1	coverage_plus=4	flanking_left=251	flanking_right=251	frequency=5.970e-02	junction_possible_overlap_registers=223	key=CP009273__2206943__-1__CP009273__2207730__1__12____251__251__0__0	max_left=139	max_left_minus=139	max_left_plus=76	max_min_left=53	max_min_left_minus=0	max_min_left_plus=53	max_min_right=74	max_min_right_minus=29	max_min_right_plus=74	max_pos_hash_score=448	max_right=186	max_right_minus=29	max_right_plus=186	neg_log10_pos_hash_p_value=7.1	new_junction_coverage=0.06	new_junction_read_count=6	polymorphism_frequency=5.970e-02	pos_hash_score=5	prediction=polymorphism	reject=COVERAGE_EVENNESS_SKEW,FREQUENCY_CUTOFF	side_1_annotate_key=gene	side_1_continuation=0	side_1_coverage=0.77	side_1_overlap=12	side_1_possible_overlap_registers=235	side_1_read_count=78	side_1_redundant=0	side_2_annotate_key=gene	side_2_continuation=0	side_2_coverage=1.19	side_2_overlap=0	side_2_possible_overlap_registers=223	side_2_read_count=115	side_2_redundant=0	total_non_overlap_reads=5
JC	320	.	CP009273	2218874	-1	CP009273	2219632	1	0	alignment_overlap=9	coverage_minus=3	coverage_plus=2	flanking_left=251	flanking_right=251	frequency=4.587e-02	junction_possible_overlap_registers=226	key=CP009273__2218874__-1__CP009273__2219623__1__9____251__251__0__0	max_left=164	max_left_minus=148	max_left_plus=164	max_min_left=6	max_min_left_minus=0	max_min_left_plus=6	max_min_right=75	max_min_right_minus=34	max_min_right_plus=75	max_pos_hash_score=454	max_right=150	max_right_minus=34	max_right_plus=150	neg_log10_pos_hash_p_value=7.1	new_junction_coverage=0.05	new_junction_read_count=5	polymorphism_frequency=4.587e-02	pos_hash_score=5	prediction=polymorphism	reject=COVERAGE_EVENNESS_SKEW,FREQUENCY_CUTOFF	side_1_annotate_key=gene	side_1_continuation=0	side_1_coverage=1.03	side_1_overlap=9	side_1_possible_overlap_registers=235	side_1_read_count=104	side_1_redundant=0	side_2_annotate_key=gene	side_2_continuation=0	side_2_coverage=1.11	side_2_overlap=0	side_2_possible_overlap_registers=226	side_2_read_count=108	side_2_redundant=0	total_non_overlap_reads=5
JC	321	.	CP009273	2224717	-1	CP009273	2225969	1	0	alignment_overlap=10	coverage_minus=3	coverage_plus=2	flanking_left=251	flanking_right=251	frequency=4.981e-02	junction_possible_overlap_registers=225	key=CP009273__2224717__-1__CP009273__2225959__1__10____251__251__0__0	max_left=201	max_left_minus=201	max_left_plus=96	max_min_left=96	max_min_left_minus=0	max_min_left_plus=96	max_min_right=44	max_min_right_minus=44	max_min_right_plus=12	max_pos_hash_score=452	max_right=117	max_right_minus=44	max_right_plus=117	neg_log10_pos_hash_p_value=7.1	new_junction_coverage=0.06	new_junction_read_count=6	polymorphism_frequency=4.981e-02	pos_hash_score=5	prediction=polymorphism	reject=COVERAGE_EVENNESS_SKEW,FREQUENCY_CUTOFF	side_1_annotate_key=gene	side_1_continuation=0	side_1_coverage=0.95	side_1_overlap=10	side_1_possible_overlap_registers=235	side_1_read_count=96	side_1_redundant=0	side_2_annotate_key=gene	side_2_continuation=0	side_2_coverage=1.41	side_2_overlap=0	side_2_possible_overlap_registers=225	side_2_read_count=137	side_2_redundant=0	total_non_overlap_reads=5
JC	322	.	CP009273	2228294	-1	CP009273	2229527	1	0	alignment_overlap=10	coverage_minus=1	coverage_plus=2	flanking_left=251	flanking_right=251	frequency=3.081e-02	junction_possible_overlap_registers=225	key=CP009273__2228294__-1__CP009273__2229517__1__10____251__251__0__0	max_left=174	max_left_minus=174	max_left_plus=160	max_min_left=0	max_min_left_minus=0	max_min_left_plus=0	max_min_right=108	max_min_right_minus=67	max_min_right_plus=108	max_pos_hash_score=452	max_right=108	max_right_minus=67	max_right_plus=108	neg_log10_pos_hash_p_value=8.1	new_junction_coverage=0.03	new_junction_read_count=3	polymorphism_frequency=3.081e-02	pos_hash_score=3	prediction=polymorphism	reject=COVERAGE_EVENNESS_SKEW,FREQUENCY_CUTOFF	side_1_annotate_key=gene	side_1_continuation=0	side_1_coverage=0.75	side_1_overlap=10	side_1_possible_overlap_registers=235	side_1_read_count=76	side_1_redundant=0	side_2_annotate_key=gene	side_2_continuation=0	side_2_coverage=1.19	side_2_overlap=0	side_2_possible_overlap_registers=225	side_2_read_count=116	side_2_redundant=0	total_non_overlap_reads=3
JC	323	.	CP009273	2234989	-1	CP009273	2235843	1	0	alignment_overlap=10	coverage_minus=1	coverage_plus=2	flanking_left=251	flanking_right=251	frequency=2.670e-02	junction_possible_overlap_registers=225	key=CP009273__2234989__-1__CP009273__2235833__1__10____251__251__0__0	max_left=87	max_left_minus=56	max_left_plus=87	max_min_left=0	max_min_left_minus=0	max_min_left_plus=0	max_min_right=54	max_min_right_minus=24	max_min_right_plus=54	max_pos_hash_score=452	max_right=54	max_right_minus=24	max_right_plus=54	neg_log10_pos_hash_p_value=8.1	new_junction_coverage=0.03	new_junction_read_count=3	polymorphism_frequency=2.670e-02	pos_hash_score=3	prediction=polymorphism	reject=COVERAGE_EVENNESS_SKEW,FREQUENCY_CUTOFF	side_1_annotate_key=gene	side_1_continuation=0	side_1_coverage=1.23	side_1_overlap=10	side_1_possible_overlap_registers=235	side_1_read_count=125	side_1_redundant=0	side_2_annotate_key=gene	side_2_continuation=0	side_2_coverage=1.02	side_2_overlap=0	side_2_possible_overlap_registers=225	side_2_read_count=99	side_2_redundant=0	total_non_overlap_reads=3
JC	324	.	CP009273	2238508	-1	CP009273	2239127	1	0	alignment_overlap=12	coverage_minus=4	coverage_plus=1	flanking_left=251	flanking_right=251	frequency=4.726e-02	junction_possible_overlap_registers=223	key=CP009273__2238508__-1__CP009273__2239115__1__12____251__251__0__0	max_left=179	max_left_minus=179	max_left_plus=114	max_min_left=114	max_min_left_minus=71	max_min_left_plus=114	max_min_right=60	max_min_right_minus=60	max_min_right_plus=0	max_pos_hash_score=448	max_right=164	max_right_minus=164	max_right_plus=123	neg_log10_pos_hash_p_value=7.1	new_junction_coverage=0.05	new_junction_read_count=5	polymorphism_frequency=4.726e-02	pos_hash_score=5	prediction=polymorphism	reject=COVERAGE_EVENNESS_SKEW,FREQUENCY_CUTOFF	side_1_annotate_key=gene	side_1_continuation=0	side_1_coverage=1.04	side_1_overlap=12	side_1_possible_overlap_registers=235	side_1_read_count=106	side_1_redundant=0	side_2_annotate_key=gene	side_2_continuation=0	side_2_coverage=1.05	side_2_overlap=0	side_2_possible_overlap_registers=223	side_2_read_count=101	side_2_redundant=0	total_non_overlap_reads=5
JC	325	.	CP009273	2265219	-1	CP009273	2266249	1	0	alignment_overlap=11	coverage_minus=2	coverage_plus=2	flanking_left=251	flanking_right=251	frequency=4.345e-02	junction_possible_overlap_registers=224	key=CP009273__2265219__-1__CP009273__2266238__1__11____251__251__0__0	max_left=177	max_left_minus=177	max_left_plus=177	max_min_left=99	max_min_left_minus=0	max_min_left_plus=99	max_min_right=62	max_min_right_minus=39	max_min_right_plus=62	max_pos_hash_score=450	max_right=135	max_right_minus=39	max_right_plus=135	neg_log10_pos_hash_p_value=7.6	new_junction_coverage=0.05	new_junction_read_count=5	polymorphism_frequency=4.345e-02	pos_hash_score=4	prediction=polymorphism	reject=COVERAGE_EVENNESS_SKEW,FREQUENCY_CUTOFF	side_1_annotate_key=gene	side_1_continuation=0	side_1_coverage=1.03	side_1_overlap=11	side_1_possible_overlap_registers=235	side_1_read_count=104	side_1_redundant=0	side_2_annotate_key=gene	side_2_continuation=0	side_2_coverage=1.25	side_2_overlap=0	side_2_possible_overlap_registers=224	side_2_read_count=121	side_2_redundant=0	total_non_overlap_reads=4
JC	326	.	CP009273	2287457	-1	CP009273	2288301	1	0	alignment_overlap=9	coverage_minus=3	coverage_plus=1	flanking_left=251	flanking_right=251	frequency=3.867e-02	junction_possible_overlap_registers=226	key=CP009273__2287457__-1__CP009273__2288292__1__9____251__251__0__0	max_left=91	max_left_minus=91	max_left_plus=3	max_min_left=91	max_min_left_minus=91	max_min_left_plus=3	max_min_right=8	max_min_right_minus=8	max_min_right_plus=0	max_pos_hash_score=454	max_right=174	max_right_minus=174	max_right_plus=124	neg_log10_pos_hash_p_value=7.6	new_junction_coverage=0.04	new_junction_read_count=4	polymorphism_frequency=3.867e-02	pos_hash_score=4	prediction=polymorphism	reject=COVERAGE_EVENNESS_SKEW,FREQUENCY_CUTOFF	side_1_annotate_key=gene	side_1_continuation=0	side_1_coverage=1.05	side_1_overlap=9	side_1_possible_overlap_registers=235	side_1_read_count=107	side_1_redundant=0	side_2_annotate_key=gene	side_2_continuation=0	side_2_coverage=0.98	side_2_overlap=0	side_2_possible_overlap_registers=226	side_2_read_count=96	side_2_redundant=0	total_non_overlap_reads=4
JC	327	.	CP009273	2332767	-1	CP009273	2333289	1	0	alignment_overlap=10	coverage_minus=4	coverage_plus=2	flanking_left=251	flanking_right=251	frequency=6.316e-02	junction_possible_overlap_registers=225	key=CP009273__2332767__-1__CP009273__2333279__1__10____251__251__0__0	max_left=162	max_left_minus=162	max_left_plus=54	max_min_left=91	max_min_left_minus=91	max_min_left_plus=54	max_min_right=79	max_min_right_minus=79	max_min_right_plus=0	max_pos_hash_score=452	max_right=130	max_right_minus=127	max_right_plus=130	neg_log10_pos_hash_p_value=6.7	new_junction_coverage=0.07	new_junction_read_count=7	polymorphism_frequency=6.316e-02	pos_hash_score=6	prediction=polymorphism	reject=COVERAGE_EVENNESS_SKEW,FREQUENCY_CUTOFF	side_1_annotate_key=gene	side_1_continuation=0	side_1_coverage=1.01	side_1_overlap=10	side_1_possible_overlap_registers=235	side_1_read_count=102	side_1_redundant=0	side_2_annotate_key=gene	side_2_continuation=0	side_2_coverage=1.13	side_2_overlap=0	side_2_possible_overlap_registers=225	side_2_read_count=110	side_2_redundant=0	total_non_overlap_reads=6
JC	328	.	CP009273	2334654	-1	CP009273	2335698	1	0	alignment_overlap=11	coverage_minus=2	coverage_plus=2	flanking_left=251	flanking_right=251	frequency=4.016e-02	junction_possible_overlap_registers=224	key=CP009273__2334654__-1__CP009273__2335687__1__11____251__251__0__0	max_left=164	max_left_minus=164	max_left_plus=164	max_min_left=82	max_min_left_minus=82	max_min_left_plus=82	max_min_right=10	max_min_right_minus=2	max_min_right_plus=10	max_pos_hash_score=450	max_right=88	max_right_minus=88	max_right_plus=88	neg_log10_pos_hash_p_value=7.6	new_junction_coverage=0.04	new_junction_read_count=4	polymorphism_frequency=4.016e-02	pos_hash_score=4	prediction=polymorphism	reject=COVERAGE_EVENNESS_SKEW,FREQUENCY_CUTOFF	side_1_annotate_key=gene	side_1_continuation=0	side_1_coverage=1.02	side_1_overlap=11	side_1_possible_overlap_registers=235	side_1_read_count=103	side_1_redundant=0	side_2_annotate_key=gene	side_2_continuation=0	side_2_coverage=0.96	side_2_overlap=0	side_2_possible_overlap_registers=224	side_2_read_count=93	side_2_redundant=0	total_non_overlap_reads=4
JC	329	.	CP009273	2336044	-1	CP009273	2337137	1	0	alignment_overlap=8	coverage_minus=3	coverage_plus=2	flanking_left=251	flanking_right=251	frequency=3.455e-02	junction_possible_overlap_registers=227	key=CP009273__2336044__-1__CP009273__2337129__1__8____251__251__0__0	max_left=134	max_left_minus=134	max_left_plus=15	max_min_left=42	max_min_left_minus=42	max_min_left_plus=15	max_min_right=26	max_min_right_minus=26	max_min_right_plus=0	max_pos_hash_score=456	max_right=189	max_right_minus=113	max_right_plus=189	neg_log10_pos_hash_p_value=7.1	new_junction_coverage=0.06	new_junction_read_count=6	polymorphism_frequency=3.455e-02	pos_hash_score=5	prediction=polymorphism	reject=COVERAGE_EVENNESS_SKEW,FREQUENCY_CUTOFF	side_1_annotate_key=gene	side_1_continuation=0	side_1_coverage=1.36	side_1_overlap=8	side_1_possible_overlap_registers=235	side_1_read_count=138	side_1_redundant=0	side_2_annotate_key=gene	side_2_continuation=0	side_2_coverage=2.06	side_2_overlap=0	side_2_possible_overlap_registers=227	side_2_read_count=202	side_2_redundant=0	total_non_overlap_reads=5
JC	330	.	CP009273	2362883	-1	CP009273	2363624	1	0	alignment_overlap=11	coverage_minus=3	coverage_plus=3	flanking_left=251	flanking_right=251	frequency=7.201e-02	junction_possible_overlap_registers=224	key=CP009273__2362883__-1__CP009273__2363613__1__11____251__251__0__0	max_left=105	max_left_minus=105	max_left_plus=105	max_min_left=88	max_min_left_minus=88	max_min_left_plus=42	max_min_right=12	max_min_right_minus=6	max_min_right_plus=12	max_pos_hash_score=450	max_right=152	max_right_minus=152	max_right_plus=101	neg_log10_pos_hash_p_value=7.1	new_junction_coverage=0.07	new_junction_read_count=7	polymorphism_frequency=7.201e-02	pos_hash_score=5	prediction=polymorphism	reject=COVERAGE_EVENNESS_SKEW,FREQUENCY_CUTOFF	side_1_annotate_key=gene	side_1_continuation=0	side_1_coverage=0.97	side_1_overlap=11	side_1_possible_overlap_registers=235	side_1_read_count=98	side_1_redundant=0	side_2_annotate_key=gene	side_2_continuation=0	side_2_coverage=0.90	side_2_overlap=0	side_2_possible_overlap_registers=224	side_2_read_count=87	side_2_redundant=0	total_non_overlap_reads=6
JC	331	.	CP009273	2366946	-1	CP009273	2367749	1	0	alignment_overlap=10	coverage_minus=3	coverage_plus=6	flanking_left=251	flanking_right=251	frequency=9.153e-02	junction_possible_overlap_registers=225	key=CP009273__2366946__-1__CP009273__2367739__1__10____251__251__0__0	max_left=153	max_left_minus=153	max_left_plus=153	max_min_left=37	max_min_left_minus=0	max_min_left_plus=37	max_min_right=104	max_min_right_minus=104	max_min_right_plus=64	max_pos_hash_score=452	max_right=193	max_right_minus=104	max_right_plus=193	neg_log10_pos_hash_p_value=6.7	new_junction_coverage=0.09	new_junction_read_count=9	polymorphism_frequency=9.153e-02	pos_hash_score=6	prediction=polymorphism	reject=COVERAGE_EVENNESS_SKEW,FREQUENCY_CUTOFF	side_1_annotate_key=gene	side_1_continuation=0	side_1_coverage=1.01	side_1_overlap=10	side_1_possible_overlap_registers=235	side_1_read_count=102	side_1_redundant=0	side_2_annotate_key=gene	side_2_continuation=0	side_2_coverage=0.83	side_2_overlap=0	side_2_possible_overlap_registers=225	side_2_read_count=81	side_2_redundant=0	total_non_overlap_reads=9
JC	332	.	CP009273	2396225	-1	CP009273	2397065	1	0	alignment_overlap=10	coverage_minus=1	coverage_plus=2	flanking_left=251	flanking_right=251	frequency=3.727e-02	junction_possible_overlap_registers=225	key=CP009273__2396225__-1__CP009273__2397055__1__10____251__251__0__0	max_left=64	max_left_minus=64	max_left_plus=64	max_min_left=5	max_min_left_minus=0	max_min_left_plus=5	max_min_right=37	max_min_right_minus=37	max_min_right_plus=37	max_pos_hash_score=452	max_right=120	max_right_minus=37	max_right_plus=120	neg_log10_pos_hash_p_value=8.1	new_junction_coverage=0.03	new_junction_read_count=3	polymorphism_frequency=3.727e-02	pos_hash_score=3	prediction=polymorphism	reject=COVERAGE_EVENNESS_SKEW,FREQUENCY_CUTOFF	side_1_annotate_key=gene	side_1_continuation=0	side_1_coverage=0.70	side_1_overlap=10	side_1_possible_overlap_registers=235	side_1_read_count=71	side_1_redundant=0	side_2_annotate_key=gene	side_2_continuation=0	side_2_coverage=0.90	side_2_overlap=0	side_2_possible_overlap_registers=225	side_2_read_count=87	side_2_redundant=0	total_non_overlap_reads=3
JC	333	.	CP009273	2405983	-1	CP009273	2407130	1	0	alignment_overlap=8	coverage_minus=4	coverage_plus=1	flanking_left=251	flanking_right=251	frequency=4.675e-02	junction_possible_overlap_registers=227	key=CP009273__2405983__-1__CP009273__2407122__1__8____251__251__0__0	max_left=191	max_left_minus=191	max_left_plus=69	max_min_left=0	max_min_left_minus=0	max_min_left_plus=0	max_min_right=68	max_min_right_minus=68	max_min_right_plus=30	max_pos_hash_score=456	max_right=68	max_right_minus=68	max_right_plus=30	neg_log10_pos_hash_p_value=7.1	new_junction_coverage=0.06	new_junction_read_count=6	polymorphism_frequency=4.675e-02	pos_hash_score=5	prediction=polymorphism	reject=COVERAGE_EVENNESS_SKEW,FREQUENCY_CUTOFF	side_1_annotate_key=gene	side_1_continuation=0	side_1_coverage=1.25	side_1_overlap=8	side_1_possible_overlap_registers=235	side_1_read_count=127	side_1_redundant=0	side_2_annotate_key=gene	side_2_continuation=0	side_2_coverage=1.24	side_2_overlap=0	side_2_possible_overlap_registers=227	side_2_read_count=122	side_2_redundant=0	total_non_overlap_reads=5
JC	334	.	CP009273	2411855	-1	CP009273	2413191	1	0	alignment_overlap=10	coverage_minus=2	coverage_plus=1	flanking_left=251	flanking_right=251	frequency=2.935e-02	junction_possible_overlap_registers=225	key=CP009273__2411855__-1__CP009273__2413181__1__10____251__251__0__0	max_left=149	max_left_minus=149	max_left_plus=92	max_min_left=92	max_min_left_minus=59	max_min_left_plus=92	max_min_right=92	max_min_right_minus=92	max_min_right_plus=0	max_pos_hash_score=452	max_right=116	max_right_minus=92	max_right_plus=116	neg_log10_pos_hash_p_value=8.1	new_junction_coverage=0.03	new_junction_read_count=3	polymorphism_frequency=2.935e-02	pos_hash_score=3	prediction=polymorphism	reject=COVERAGE_EVENNESS_SKEW,FREQUENCY_CUTOFF	side_1_annotate_key=gene	side_1_continuation=0	side_1_coverage=1.05	side_1_overlap=10	side_1_possible_overlap_registers=235	side_1_read_count=107	side_1_redundant=0	side_2_annotate_key=gene	side_2_continuation=0	side_2_coverage=0.99	side_2_overlap=0	side_2_possible_overlap_registers=225	side_2_read_count=96	side_2_redundant=0	total_non_overlap_reads=3
JC	335	.	CP009273	2419712	-1	CP009273	2420716	1	0	alignment_overlap=14	coverage_minus=6	coverage_plus=5	flanking_left=251	flanking_right=251	frequency=1.215e-01	junction_possible_overlap_registers=221	key=CP009273__2419712__-1__CP009273__2420702__1__14____251__251__0__0	max_left=229	max_left_minus=163	max_left_plus=229	max_min_left=106	max_min_left_minus=106	max_min_left_plus=106	max_min_right=63	max_min_right_minus=63	max_min_right_plus=8	max_pos_hash_score=444	max_right=234	max_right_minus=181	max_right_plus=234	neg_log10_pos_hash_p_value=5.2	new_junction_coverage=0.12	new_junction_read_count=11	polymorphism_frequency=1.215e-01	pos_hash_score=10	prediction=polymorphism	reject=COVERAGE_EVENNESS_SKEW,FREQUENCY_CUTOFF	side_1_annotate_key=gene	side_1_continuation=0	side_1_coverage=0.81	side_1_overlap=14	side_1_possible_overlap_registers=235	side_1_read_count=82	side_1_redundant=0	side_2_annotate_key=gene	side_2_continuation=0	side_2_coverage=0.86	side_2_overlap=0	side_2_possible_overlap_registers=221	side_2_read_count=82	side_2_redundant=0	total_non_overlap_reads=11
JC	336	.	CP009273	2431935	-1	CP009273	2433110	1	0	alignment_overlap=9	coverage_minus=2	coverage_plus=2	flanking_left=251	flanking_right=251	frequency=5.409e-02	junction_possible_overlap_registers=226	key=CP009273__2431935__-1__CP009273__2433101__1__9____251__251__0__0	max_left=143	max_left_minus=143	max_left_plus=139	max_min_left=58	max_min_left_minus=0	max_min_left_plus=58	max_min_right=89	max_min_right_minus=89	max_min_right_plus=89	max_pos_hash_score=454	max_right=89	max_right_minus=89	max_right_plus=89	neg_log10_pos_hash_p_value=7.6	new_junction_coverage=0.04	new_junction_read_count=4	polymorphism_frequency=5.409e-02	pos_hash_score=4	prediction=polymorphism	reject=COVERAGE_EVENNESS_SKEW,FREQUENCY_CUTOFF	side_1_annotate_key=gene	side_1_continuation=0	side_1_coverage=0.80	side_1_overlap=9	side_1_possible_overlap_registers=235	side_1_read_count=81	side_1_redundant=0	side_2_annotate_key=gene	side_2_continuation=0	side_2_coverage=0.64	side_2_overlap=0	side_2_possible_overlap_registers=226	side_2_read_count=62	side_2_redundant=0	total_non_overlap_reads=4
JC	337	.	CP009273	2432532	-1	CP009273	2433304	1	0	alignment_overlap=8	coverage_minus=3	coverage_plus=1	flanking_left=251	flanking_right=251	frequency=4.817e-02	junction_possible_overlap_registers=227	key=CP009273__2432532__-1__CP009273__2433296__1__8____251__251__0__0	max_left=108	max_left_minus=108	max_left_plus=14	max_min_left=108	max_min_left_minus=108	max_min_left_plus=14	max_min_right=71	max_min_right_minus=71	max_min_right_plus=0	max_pos_hash_score=456	max_right=135	max_right_minus=135	max_right_plus=71	neg_log10_pos_hash_p_value=8.2	new_junction_coverage=0.04	new_junction_read_count=4	polymorphism_frequency=4.817e-02	pos_hash_score=3	prediction=polymorphism	reject=COVERAGE_EVENNESS_SKEW,FREQUENCY_CUTOFF	side_1_annotate_key=gene	side_1_continuation=0	side_1_coverage=0.85	side_1_overlap=8	side_1_possible_overlap_registers=235	side_1_read_count=86	side_1_redundant=0	side_2_annotate_key=gene	side_2_continuation=0	side_2_coverage=0.77	side_2_overlap=0	side_2_possible_overlap_registers=227	side_2_read_count=75	side_2_redundant=0	total_non_overlap_reads=4
JC	338	.	CP009273	2437680	-1	CP009273	2438637	1	0	alignment_overlap=9	coverage_minus=2	coverage_plus=1	flanking_left=251	flanking_right=251	frequency=3.636e-02	junction_possible_overlap_registers=226	key=CP009273__2437680__-1__CP009273__2438628__1__9____251__251__0__0	max_left=114	max_left_minus=114	max_left_plus=104	max_min_left=0	max_min_left_minus=0	max_min_left_plus=0	max_min_right=36	max_min_right_minus=36	max_min_right_plus=36	max_pos_hash_score=454	max_right=36	max_right_minus=36	max_right_plus=36	neg_log10_pos_hash_p_value=8.2	new_junction_coverage=0.03	new_junction_read_count=3	polymorphism_frequency=3.636e-02	pos_hash_score=3	prediction=polymorphism	reject=COVERAGE_EVENNESS_SKEW,FREQUENCY_CUTOFF	side_1_annotate_key=gene	side_1_continuation=0	side_1_coverage=0.77	side_1_overlap=9	side_1_possible_overlap_registers=235	side_1_read_count=78	side_1_redundant=0	side_2_annotate_key=gene	side_2_continuation=0	side_2_coverage=0.86	side_2_overlap=0	side_2_possible_overlap_registers=226	side_2_read_count=84	side_2_redundant=0	total_non_overlap_reads=3
JC	339	.	CP009273	2474065	-1	CP009273	2474710	1	0	alignment_overlap=9	coverage_minus=2	coverage_plus=5	flanking_left=251	flanking_right=251	frequency=6.989e-02	junction_possible_overlap_registers=226	key=CP009273__2474065__-1__CP009273__2474701__1__9____251__251__0__0	max_left=173	max_left_minus=161	max_left_plus=173	max_min_left=51	max_min_left_minus=0	max_min_left_plus=51	max_min_right=118	max_min_right_minus=38	max_min_right_plus=118	max_pos_hash_score=454	max_right=143	max_right_minus=38	max_right_plus=143	neg_log10_pos_hash_p_value=6.3	new_junction_coverage=0.07	new_junction_read_count=7	polymorphism_frequency=6.989e-02	pos_hash_score=7	prediction=polymorphism	reject=COVERAGE_EVENNESS_SKEW,FREQUENCY_CUTOFF	side_1_annotate_key=gene	side_1_continuation=0	side_1_coverage=0.69	side_1_overlap=9	side_1_possible_overlap_registers=235	side_1_read_count=70	side_1_redundant=0	side_2_annotate_key=gene	side_2_continuation=0	side_2_coverage=1.22	side_2_overlap=0	side_2_possible_overlap_registers=226	side_2_read_count=119	side_2_redundant=0	total_non_overlap_reads=7
JC	340	.	CP009273	2565224	-1	CP009273	2566828	1	0	alignment_overlap=10	coverage_minus=2	coverage_plus=2	flanking_left=251	flanking_right=251	frequency=5.584e-02	junction_possible_overlap_registers=225	key=CP009273__2565224__-1__CP009273__2566818__1__10____251__251__0__0	max_left=37	max_left_minus=37	max_left_plus=37	max_min_left=37	max_min_left_minus=0	max_min_left_plus=37	max_min_right=4	max_min_right_minus=4	max_min_right_plus=0	max_pos_hash_score=452	max_right=117	max_right_minus=4	max_right_plus=117	neg_log10_pos_hash_p_value=7.6	new_junction_coverage=0.04	new_junction_read_count=4	polymorphism_frequency=5.584e-02	pos_hash_score=4	prediction=polymorphism	reject=COVERAGE_EVENNESS_SKEW,FREQUENCY_CUTOFF	side_1_annotate_key=gene	side_1_continuation=0	side_1_coverage=0.63	side_1_overlap=10	side_1_possible_overlap_registers=235	side_1_read_count=64	side_1_redundant=0	side_2_annotate_key=gene	side_2_continuation=0	side_2_coverage=0.76	side_2_overlap=0	side_2_possible_overlap_registers=225	side_2_read_count=74	side_2_redundant=0	total_non_overlap_reads=4
JC	341	.	CP009273	2570750	-1	CP009273	2571492	1	0	alignment_overlap=11	coverage_minus=3	coverage_plus=2	flanking_left=251	flanking_right=251	frequency=7.597e-02	junction_possible_overlap_registers=224	key=CP009273__2570750__-1__CP009273__2571481__1__11____251__251__0__0	max_left=239	max_left_minus=239	max_left_plus=20	max_min_left=20	max_min_left_minus=20	max_min_left_plus=20	max_min_right=18	max_min_right_minus=18	max_min_right_plus=0	max_pos_hash_score=450	max_right=106	max_right_minus=37	max_right_plus=106	neg_log10_pos_hash_p_value=7.1	new_junction_coverage=0.06	new_junction_read_count=6	polymorphism_frequency=7.597e-02	pos_hash_score=5	prediction=polymorphism	reject=COVERAGE_EVENNESS_SKEW,FREQUENCY_CUTOFF	side_1_annotate_key=gene	side_1_continuation=0	side_1_coverage=0.64	side_1_overlap=11	side_1_possible_overlap_registers=235	side_1_read_count=65	side_1_redundant=0	side_2_annotate_key=gene	side_2_continuation=0	side_2_coverage=0.87	side_2_overlap=0	side_2_possible_overlap_registers=224	side_2_read_count=84	side_2_redundant=0	total_non_overlap_reads=5
JC	342	.	CP009273	2575961	-1	CP009273	2576588	1	0	alignment_overlap=8	coverage_minus=2	coverage_plus=1	flanking_left=251	flanking_right=251	frequency=3.696e-02	junction_possible_overlap_registers=227	key=CP009273__2575961__-1__CP009273__2576580__1__8____251__251__0__0	max_left=148	max_left_minus=148	max_left_plus=148	max_min_left=0	max_min_left_minus=0	max_min_left_plus=0	max_min_right=61	max_min_right_minus=60	max_min_right_plus=61	max_pos_hash_score=456	max_right=61	max_right_minus=60	max_right_plus=61	neg_log10_pos_hash_p_value=8.2	new_junction_coverage=0.03	new_junction_read_count=3	polymorphism_frequency=3.696e-02	pos_hash_score=3	prediction=polymorphism	reject=COVERAGE_EVENNESS_SKEW,FREQUENCY_CUTOFF	side_1_annotate_key=gene	side_1_continuation=0	side_1_coverage=0.77	side_1_overlap=8	side_1_possible_overlap_registers=235	side_1_read_count=78	side_1_redundant=0	side_2_annotate_key=gene	side_2_continuation=0	side_2_coverage=0.83	side_2_overlap=0	side_2_possible_overlap_registers=227	side_2_read_count=81	side_2_redundant=0	total_non_overlap_reads=3
JC	343	.	CP009273	2576588	-1	CP009273	2577584	1	0	alignment_overlap=10	coverage_minus=7	coverage_plus=6	flanking_left=251	flanking_right=251	frequency=1.703e-01	junction_possible_overlap_registers=225	key=CP009273__2576588__-1__CP009273__2577574__1__10____251__251__0__0	max_left=204	max_left_minus=204	max_left_plus=79	max_min_left=116	max_min_left_minus=116	max_min_left_plus=79	max_min_right=118	max_min_right_minus=118	max_min_right_plus=68	max_pos_hash_score=452	max_right=239	max_right_minus=166	max_right_plus=239	neg_log10_pos_hash_p_value=5.0	new_junction_coverage=0.13	new_junction_read_count=13	polymorphism_frequency=1.703e-01	pos_hash_score=11	prediction=polymorphism	reject=COVERAGE_EVENNESS_SKEW,FREQUENCY_CUTOFF	side_1_annotate_key=gene	side_1_continuation=0	side_1_coverage=0.78	side_1_overlap=10	side_1_possible_overlap_registers=235	side_1_read_count=79	side_1_redundant=0	side_2_annotate_key=gene	side_2_continuation=0	side_2_coverage=0.53	side_2_overlap=0	side_2_possible_overlap_registers=225	side_2_read_count=51	side_2_redundant=0	total_non_overlap_reads=13
JC	344	.	CP009273	2595302	-1	CP009273	2596501	1	0	alignment_overlap=9	coverage_minus=3	coverage_plus=3	flanking_left=251	flanking_right=251	frequency=7.410e-02	junction_possible_overlap_registers=226	key=CP009273__2595302__-1__CP009273__2596492__1__9____251__251__0__0	max_left=197	max_left_minus=197	max_left_plus=160	max_min_left=41	max_min_left_minus=41	max_min_left_plus=12	max_min_right=82	max_min_right_minus=45	max_min_right_plus=82	max_pos_hash_score=454	max_right=202	max_right_minus=200	max_right_plus=202	neg_log10_pos_hash_p_value=6.7	new_junction_coverage=0.06	new_junction_read_count=6	polymorphism_frequency=7.410e-02	pos_hash_score=6	prediction=polymorphism	reject=COVERAGE_EVENNESS_SKEW,FREQUENCY_CUTOFF	side_1_annotate_key=gene	side_1_continuation=0	side_1_coverage=0.79	side_1_overlap=9	side_1_possible_overlap_registers=235	side_1_read_count=80	side_1_redundant=0	side_2_annotate_key=gene	side_2_continuation=0	side_2_coverage=0.75	side_2_overlap=0	side_2_possible_overlap_registers=226	side_2_read_count=73	side_2_redundant=0	total_non_overlap_reads=6
JC	345	.	CP009273	2597882	-1	CP009273	2599147	1	0	alignment_overlap=10	coverage_minus=2	coverage_plus=2	flanking_left=251	flanking_right=251	frequency=4.361e-02	junction_possible_overlap_registers=225	key=CP009273__2597882__-1__CP009273__2599137__1__10____251__251__0__0	max_left=102	max_left_minus=102	max_left_plus=60	max_min_left=8	max_min_left_minus=0	max_min_left_plus=8	max_min_right=71	max_min_right_minus=71	max_min_right_plus=21	max_pos_hash_score=452	max_right=71	max_right_minus=71	max_right_plus=71	neg_log10_pos_hash_p_value=7.6	new_junction_coverage=0.04	new_junction_read_count=4	polymorphism_frequency=4.361e-02	pos_hash_score=4	prediction=polymorphism	reject=COVERAGE_EVENNESS_SKEW,FREQUENCY_CUTOFF	side_1_annotate_key=gene	side_1_continuation=0	side_1_coverage=0.83	side_1_overlap=10	side_1_possible_overlap_registers=235	side_1_read_count=84	side_1_redundant=0	side_2_annotate_key=gene	side_2_continuation=0	side_2_coverage=0.98	side_2_overlap=0	side_2_possible_overlap_registers=225	side_2_read_count=95	side_2_redundant=0	total_non_overlap_reads=4
JC	346	.	CP009273	2608897	-1	CP009273	2609796	1	0	alignment_overlap=12	coverage_minus=1	coverage_plus=2	flanking_left=251	flanking_right=251	frequency=3.947e-02	junction_possible_overlap_registers=223	key=CP009273__2608897__-1__CP009273__2609784__1__12____251__251__0__0	max_left=74	max_left_minus=74	max_left_plus=74	max_min_left=74	max_min_left_minus=0	max_min_left_plus=74	max_min_right=55	max_min_right_minus=55	max_min_right_plus=0	max_pos_hash_score=448	max_right=111	max_right_minus=55	max_right_plus=111	neg_log10_pos_hash_p_value=8.1	new_junction_coverage=0.03	new_junction_read_count=3	polymorphism_frequency=3.947e-02	pos_hash_score=3	prediction=polymorphism	reject=COVERAGE_EVENNESS_SKEW,FREQUENCY_CUTOFF	side_1_annotate_key=gene	side_1_continuation=0	side_1_coverage=0.77	side_1_overlap=12	side_1_possible_overlap_registers=235	side_1_read_count=78	side_1_redundant=0	side_2_annotate_key=gene	side_2_continuation=0	side_2_coverage=0.75	side_2_overlap=0	side_2_possible_overlap_registers=223	side_2_read_count=72	side_2_redundant=0	total_non_overlap_reads=3
JC	347	.	CP009273	2629839	-1	CP009273	2630449	1	0	alignment_overlap=10	coverage_minus=3	coverage_plus=1	flanking_left=251	flanking_right=251	frequency=5.374e-02	junction_possible_overlap_registers=225	key=CP009273__2629839__-1__CP009273__2630439__1__10____251__251__0__0	max_left=79	max_left_minus=79	max_left_plus=31	max_min_left=69	max_min_left_minus=69	max_min_left_plus=31	max_min_right=51	max_min_right_minus=51	max_min_right_plus=0	max_pos_hash_score=452	max_right=172	max_right_minus=172	max_right_plus=112	neg_log10_pos_hash_p_value=7.6	new_junction_coverage=0.05	new_junction_read_count=5	polymorphism_frequency=5.374e-02	pos_hash_score=4	prediction=polymorphism	reject=COVERAGE_EVENNESS_SKEW,FREQUENCY_CUTOFF	side_1_annotate_key=gene	side_1_continuation=0	side_1_coverage=0.91	side_1_overlap=10	side_1_possible_overlap_registers=235	side_1_read_count=92	side_1_redundant=0	side_2_annotate_key=gene	side_2_continuation=0	side_2_coverage=0.91	side_2_overlap=0	side_2_possible_overlap_registers=225	side_2_read_count=88	side_2_redundant=0	total_non_overlap_reads=4
JC	348	.	CP009273	2633363	-1	CP009273	2634092	1	0	alignment_overlap=12	coverage_minus=1	coverage_plus=2	flanking_left=251	flanking_right=251	frequency=3.936e-02	junction_possible_overlap_registers=223	key=CP009273__2633363__-1__CP009273__2634080__1__12____251__251__0__0	max_left=95	max_left_minus=77	max_left_plus=95	max_min_left=95	max_min_left_minus=0	max_min_left_plus=95	max_min_right=70	max_min_right_minus=70	max_min_right_plus=70	max_pos_hash_score=448	max_right=131	max_right_minus=70	max_right_plus=131	neg_log10_pos_hash_p_value=8.1	new_junction_coverage=0.03	new_junction_read_count=3	polymorphism_frequency=3.936e-02	pos_hash_score=3	prediction=polymorphism	reject=COVERAGE_EVENNESS_SKEW,FREQUENCY_CUTOFF	side_1_annotate_key=gene	side_1_continuation=0	side_1_coverage=0.69	side_1_overlap=12	side_1_possible_overlap_registers=235	side_1_read_count=70	side_1_redundant=0	side_2_annotate_key=gene	side_2_continuation=0	side_2_coverage=0.83	side_2_overlap=0	side_2_possible_overlap_registers=223	side_2_read_count=80	side_2_redundant=0	total_non_overlap_reads=3
JC	349	.	CP009273	2633488	-1	CP009273	2634921	1	0	alignment_overlap=11	coverage_minus=1	coverage_plus=2	flanking_left=251	flanking_right=251	frequency=4.170e-02	junction_possible_overlap_registers=224	key=CP009273__2633488__-1__CP009273__2634910__1__11____251__251__0__0	max_left=46	max_left_minus=46	max_left_plus=43	max_min_left=12	max_min_left_minus=0	max_min_left_plus=12	max_min_right=24	max_min_right_minus=24	max_min_right_plus=24	max_pos_hash_score=450	max_right=46	max_right_minus=24	max_right_plus=46	neg_log10_pos_hash_p_value=8.1	new_junction_coverage=0.03	new_junction_read_count=3	polymorphism_frequency=4.170e-02	pos_hash_score=3	prediction=polymorphism	reject=COVERAGE_EVENNESS_SKEW,FREQUENCY_CUTOFF	side_1_annotate_key=gene	side_1_continuation=0	side_1_coverage=0.87	side_1_overlap=11	side_1_possible_overlap_registers=235	side_1_read_count=88	side_1_redundant=0	side_2_annotate_key=gene	side_2_continuation=0	side_2_coverage=0.56	side_2_overlap=0	side_2_possible_overlap_registers=224	side_2_read_count=54	side_2_redundant=0	total_non_overlap_reads=3
JC	350	.	CP009273	2652195	-1	CP009273	2653230	1	0	alignment_overlap=10	coverage_minus=1	coverage_plus=2	flanking_left=251	flanking_right=251	frequency=4.895e-02	junction_possible_overlap_registers=225	key=CP009273__2652195__-1__CP009273__2653220__1__10____251__251__0__0	max_left=138	max_left_minus=58	max_left_plus=138	max_min_left=58	max_min_left_minus=58	max_min_left_plus=2	max_min_right=103	max_min_right_minus=0	max_min_right_plus=103	max_pos_hash_score=452	max_right=193	max_right_minus=105	max_right_plus=193	neg_log10_pos_hash_p_value=8.1	new_junction_coverage=0.03	new_junction_read_count=3	polymorphism_frequency=4.895e-02	pos_hash_score=3	prediction=polymorphism	reject=COVERAGE_EVENNESS_SKEW,FREQUENCY_CUTOFF	side_1_annotate_key=gene	side_1_continuation=0	side_1_coverage=0.56	side_1_overlap=10	side_1_possible_overlap_registers=235	side_1_read_count=57	side_1_redundant=0	side_2_annotate_key=gene	side_2_continuation=0	side_2_coverage=0.64	side_2_overlap=0	side_2_possible_overlap_registers=225	side_2_read_count=62	side_2_redundant=0	total_non_overlap_reads=3
JC	351	.	CP009273	2774286	-1	CP009273	2775374	1	0	alignment_overlap=11	coverage_minus=2	coverage_plus=1	flanking_left=251	flanking_right=251	frequency=2.332e-02	junction_possible_overlap_registers=224	key=CP009273__2774286__-1__CP009273__2775363__1__11____251__251__0__0	max_left=97	max_left_minus=97	max_left_plus=97	max_min_left=38	max_min_left_minus=38	max_min_left_plus=0	max_min_right=34	max_min_right_minus=34	max_min_right_plus=34	max_pos_hash_score=450	max_right=42	max_right_minus=42	max_right_plus=34	neg_log10_pos_hash_p_value=8.1	new_junction_coverage=0.03	new_junction_read_count=3	polymorphism_frequency=2.332e-02	pos_hash_score=3	prediction=polymorphism	reject=COVERAGE_EVENNESS_SKEW,FREQUENCY_CUTOFF	side_1_annotate_key=gene	side_1_continuation=0	side_1_coverage=1.00	side_1_overlap=11	side_1_possible_overlap_registers=235	side_1_read_count=101	side_1_redundant=0	side_2_annotate_key=gene	side_2_continuation=0	side_2_coverage=1.60	side_2_overlap=0	side_2_possible_overlap_registers=224	side_2_read_count=155	side_2_redundant=0	total_non_overlap_reads=3
JC	352	.	CP009273	2806204	-1	CP009273	2807068	1	0	alignment_overlap=9	coverage_minus=2	coverage_plus=2	flanking_left=251	flanking_right=251	frequency=4.634e-02	junction_possible_overlap_registers=226	key=CP009273__2806204__-1__CP009273__2807059__1__9____251__251__0__0	max_left=113	max_left_minus=113	max_left_plus=113	max_min_left=86	max_min_left_minus=0	max_min_left_plus=86	max_min_right=86	max_min_right_minus=86	max_min_right_plus=86	max_pos_hash_score=454	max_right=156	max_right_minus=86	max_right_plus=156	neg_log10_pos_hash_p_value=7.6	new_junction_coverage=0.04	new_junction_read_count=4	polymorphism_frequency=4.634e-02	pos_hash_score=4	prediction=polymorphism	reject=COVERAGE_EVENNESS_SKEW,FREQUENCY_CUTOFF	side_1_annotate_key=gene	side_1_continuation=0	side_1_coverage=0.87	side_1_overlap=9	side_1_possible_overlap_registers=235	side_1_read_count=88	side_1_redundant=0	side_2_annotate_key=gene	side_2_continuation=0	side_2_coverage=0.82	side_2_overlap=0	side_2_possible_overlap_registers=226	side_2_read_count=80	side_2_redundant=0	total_non_overlap_reads=4
JC	353	.	CP009273	2811301	-1	CP009273	2811851	1	0	alignment_overlap=20	coverage_minus=3	coverage_plus=4	flanking_left=251	flanking_right=251	frequency=9.658e-02	junction_possible_overlap_registers=215	key=CP009273__2811301__-1__CP009273__2811831__1__20____251__251__0__0	max_left=231	max_left_minus=37	max_left_plus=231	max_min_left=50	max_min_left_minus=37	max_min_left_plus=50	max_min_right=1	max_min_right_minus=0	max_min_right_plus=1	max_pos_hash_score=432	max_right=223	max_right_minus=65	max_right_plus=223	neg_log10_pos_hash_p_value=6.1	new_junction_coverage=0.09	new_junction_read_count=8	polymorphism_frequency=9.658e-02	pos_hash_score=7	prediction=polymorphism	reject=COVERAGE_EVENNESS_SKEW,FREQUENCY_CUTOFF	side_1_annotate_key=gene	side_1_continuation=0	side_1_coverage=0.50	side_1_overlap=20	side_1_possible_overlap_registers=235	side_1_read_count=51	side_1_redundant=0	side_2_annotate_key=gene	side_2_continuation=0	side_2_coverage=1.11	side_2_overlap=0	side_2_possible_overlap_registers=215	side_2_read_count=103	side_2_redundant=0	total_non_overlap_reads=7
JC	354	.	CP009273	2811716	-1	CP009273	2811851	1	0	alignment_overlap=20	coverage_minus=3	coverage_plus=2	flanking_left=251	flanking_right=251	frequency=8.169e-02	junction_possible_overlap_registers=215	key=CP009273__2811716__-1__CP009273__2811831__1__20____251__251__0__0	max_left=23	max_left_minus=23	max_left_plus=2	max_min_left=23	max_min_left_minus=23	max_min_left_plus=2	max_min_right=0	max_min_right_minus=0	max_min_right_plus=0	max_pos_hash_score=432	max_right=223	max_right_minus=64	max_right_plus=223	neg_log10_pos_hash_p_value=6.9	new_junction_coverage=0.09	new_junction_read_count=8	polymorphism_frequency=8.169e-02	pos_hash_score=5	prediction=polymorphism	reject=COVERAGE_EVENNESS_SKEW,FREQUENCY_CUTOFF	side_1_annotate_key=gene	side_1_continuation=0	side_1_coverage=0.83	side_1_overlap=20	side_1_possible_overlap_registers=235	side_1_read_count=84	side_1_redundant=0	side_2_annotate_key=gene	side_2_continuation=0	side_2_coverage=1.11	side_2_overlap=0	side_2_possible_overlap_registers=215	side_2_read_count=103	side_2_redundant=0	total_non_overlap_reads=5
JC	355	.	CP009273	2824648	-1	CP009273	2825549	1	0	alignment_overlap=9	coverage_minus=1	coverage_plus=2	flanking_left=251	flanking_right=251	frequency=3.621e-02	junction_possible_overlap_registers=226	key=CP009273__2824648__-1__CP009273__2825540__1__9____251__251__0__0	max_left=118	max_left_minus=92	max_left_plus=118	max_min_left=118	max_min_left_minus=92	max_min_left_plus=118	max_min_right=0	max_min_right_minus=0	max_min_right_plus=0	max_pos_hash_score=454	max_right=123	max_right_minus=115	max_right_plus=123	neg_log10_pos_hash_p_value=8.2	new_junction_coverage=0.03	new_junction_read_count=3	polymorphism_frequency=3.621e-02	pos_hash_score=3	prediction=polymorphism	reject=COVERAGE_EVENNESS_SKEW,FREQUENCY_CUTOFF	side_1_annotate_key=gene	side_1_continuation=0	side_1_coverage=0.59	side_1_overlap=9	side_1_possible_overlap_registers=235	side_1_read_count=60	side_1_redundant=0	side_2_annotate_key=gene	side_2_continuation=0	side_2_coverage=1.05	side_2_overlap=0	side_2_possible_overlap_registers=226	side_2_read_count=102	side_2_redundant=0	total_non_overlap_reads=3
JC	356	.	CP009273	2905386	-1	CP009273	2905926	1	0	alignment_overlap=11	coverage_minus=2	coverage_plus=3	flanking_left=251	flanking_right=251	frequency=5.067e-02	junction_possible_overlap_registers=224	key=CP009273__2905386__-1__CP009273__2905915__1__11____251__251__0__0	max_left=64	max_left_minus=64	max_left_plus=63	max_min_left=63	max_min_left_minus=0	max_min_left_plus=63	max_min_right=59	max_min_right_minus=45	max_min_right_plus=59	max_pos_hash_score=450	max_right=173	max_right_minus=45	max_right_plus=173	neg_log10_pos_hash_p_value=7.1	new_junction_coverage=0.05	new_junction_read_count=5	polymorphism_frequency=5.067e-02	pos_hash_score=5	prediction=polymorphism	reject=COVERAGE_EVENNESS_SKEW,FREQUENCY_CUTOFF	side_1_annotate_key=gene	side_1_continuation=0	side_1_coverage=0.98	side_1_overlap=11	side_1_possible_overlap_registers=235	side_1_read_count=99	side_1_redundant=0	side_2_annotate_key=gene	side_2_continuation=0	side_2_coverage=0.96	side_2_overlap=0	side_2_possible_overlap_registers=224	side_2_read_count=93	side_2_redundant=0	total_non_overlap_reads=5
JC	357	.	CP009273	2912176	-1	CP009273	2912859	1	0	alignment_overlap=9	coverage_minus=2	coverage_plus=1	flanking_left=251	flanking_right=251	frequency=3.734e-02	junction_possible_overlap_registers=226	key=CP009273__2912176__-1__CP009273__2912850__1__9____251__251__0__0	max_left=85	max_left_minus=85	max_left_plus=52	max_min_left=59	max_min_left_minus=59	max_min_left_plus=0	max_min_right=33	max_min_right_minus=33	max_min_right_plus=33	max_pos_hash_score=454	max_right=115	max_right_minus=115	max_right_plus=33	neg_log10_pos_hash_p_value=8.2	new_junction_coverage=0.03	new_junction_read_count=3	polymorphism_frequency=3.734e-02	pos_hash_score=3	prediction=polymorphism	reject=COVERAGE_EVENNESS_SKEW,FREQUENCY_CUTOFF	side_1_annotate_key=gene	side_1_continuation=0	side_1_coverage=0.85	side_1_overlap=9	side_1_possible_overlap_registers=235	side_1_read_count=86	side_1_redundant=0	side_2_annotate_key=gene	side_2_continuation=0	side_2_coverage=0.74	side_2_overlap=0	side_2_possible_overlap_registers=226	side_2_read_count=72	side_2_redundant=0	total_non_overlap_reads=3
JC	358	.	CP009273	2912455	-1	CP009273	2913050	1	0	alignment_overlap=10	coverage_minus=1	coverage_plus=2	flanking_left=251	flanking_right=251	frequency=5.351e-02	junction_possible_overlap_registers=225	key=CP009273__2912455__-1__CP009273__2913040__1__10____251__251__0__0	max_left=132	max_left_minus=132	max_left_plus=82	max_min_left=0	max_min_left_minus=0	max_min_left_plus=0	max_min_right=41	max_min_right_minus=30	max_min_right_plus=41	max_pos_hash_score=452	max_right=41	max_right_minus=30	max_right_plus=41	neg_log10_pos_hash_p_value=8.1	new_junction_coverage=0.05	new_junction_read_count=5	polymorphism_frequency=5.351e-02	pos_hash_score=3	prediction=polymorphism	reject=COVERAGE_EVENNESS_SKEW,FREQUENCY_CUTOFF	side_1_annotate_key=gene	side_1_continuation=0	side_1_coverage=0.96	side_1_overlap=10	side_1_possible_overlap_registers=235	side_1_read_count=97	side_1_redundant=0	side_2_annotate_key=gene	side_2_continuation=0	side_2_coverage=0.86	side_2_overlap=0	side_2_possible_overlap_registers=225	side_2_read_count=84	side_2_redundant=0	total_non_overlap_reads=3
JC	359	.	CP009273	2919479	-1	CP009273	2920173	1	0	alignment_overlap=7	coverage_minus=2	coverage_plus=1	flanking_left=251	flanking_right=251	frequency=3.059e-02	junction_possible_overlap_registers=228	key=CP009273__2919479__-1__CP009273__2920166__1__7____251__251__0__0	max_left=84	max_left_minus=84	max_left_plus=60	max_min_left=0	max_min_left_minus=0	max_min_left_plus=0	max_min_right=34	max_min_right_minus=34	max_min_right_plus=34	max_pos_hash_score=458	max_right=34	max_right_minus=34	max_right_plus=34	neg_log10_pos_hash_p_value=8.2	new_junction_coverage=0.03	new_junction_read_count=3	polymorphism_frequency=3.059e-02	pos_hash_score=3	prediction=polymorphism	reject=COVERAGE_EVENNESS_SKEW,FREQUENCY_CUTOFF	side_1_annotate_key=gene	side_1_continuation=0	side_1_coverage=0.96	side_1_overlap=7	side_1_possible_overlap_registers=235	side_1_read_count=97	side_1_redundant=0	side_2_annotate_key=gene	side_2_continuation=0	side_2_coverage=0.98	side_2_overlap=0	side_2_possible_overlap_registers=228	side_2_read_count=96	side_2_redundant=0	total_non_overlap_reads=3
JC	360	.	CP009273	2924671	-1	CP009273	2925423	1	0	alignment_overlap=12	coverage_minus=1	coverage_plus=3	flanking_left=251	flanking_right=251	frequency=4.151e-02	junction_possible_overlap_registers=223	key=CP009273__2924671__-1__CP009273__2925411__1__12____251__251__0__0	max_left=174	max_left_minus=70	max_left_plus=174	max_min_left=70	max_min_left_minus=70	max_min_left_plus=55	max_min_right=65	max_min_right_minus=0	max_min_right_plus=65	max_pos_hash_score=448	max_right=163	max_right_minus=137	max_right_plus=163	neg_log10_pos_hash_p_value=7.5	new_junction_coverage=0.04	new_junction_read_count=4	polymorphism_frequency=4.151e-02	pos_hash_score=4	prediction=polymorphism	reject=COVERAGE_EVENNESS_SKEW,FREQUENCY_CUTOFF	side_1_annotate_key=gene	side_1_continuation=0	side_1_coverage=0.63	side_1_overlap=12	side_1_possible_overlap_registers=235	side_1_read_count=64	side_1_redundant=0	side_2_annotate_key=gene	side_2_continuation=0	side_2_coverage=1.29	side_2_overlap=0	side_2_possible_overlap_registers=223	side_2_read_count=124	side_2_redundant=0	total_non_overlap_reads=4
JC	361	.	CP009273	2973067	-1	CP009273	2973802	1	0	alignment_overlap=4	coverage_minus=2	coverage_plus=4	flanking_left=251	flanking_right=251	frequency=5.380e-02	junction_possible_overlap_registers=231	key=CP009273__2973067__-1__CP009273__2973798__1__4____251__251__0__0	max_left=229	max_left_minus=229	max_left_plus=154	max_min_left=118	max_min_left_minus=0	max_min_left_plus=118	max_min_right=49	max_min_right_minus=18	max_min_right_plus=49	max_pos_hash_score=464	max_right=140	max_right_minus=18	max_right_plus=140	neg_log10_pos_hash_p_value=6.8	new_junction_coverage=0.06	new_junction_read_count=6	polymorphism_frequency=5.380e-02	pos_hash_score=6	prediction=polymorphism	reject=COVERAGE_EVENNESS_SKEW,FREQUENCY_CUTOFF	side_1_annotate_key=gene	side_1_continuation=0	side_1_coverage=1.12	side_1_overlap=4	side_1_possible_overlap_registers=235	side_1_read_count=114	side_1_redundant=0	side_2_annotate_key=gene	side_2_continuation=0	side_2_coverage=0.99	side_2_overlap=0	side_2_possible_overlap_registers=231	side_2_read_count=99	side_2_redundant=0	total_non_overlap_reads=6
JC	362	.	CP009273	3013873	-1	CP009273	3014578	1	0	alignment_overlap=10	coverage_minus=1	coverage_plus=2	flanking_left=251	flanking_right=251	frequency=4.307e-02	junction_possible_overlap_registers=225	key=CP009273__3013873__-1__CP009273__3014568__1__10____251__251__0__0	max_left=133	max_left_minus=133	max_left_plus=105	max_min_left=105	max_min_left_minus=0	max_min_left_plus=105	max_min_right=39	max_min_right_minus=39	max_min_right_plus=37	max_pos_hash_score=452	max_right=136	max_right_minus=39	max_right_plus=136	neg_log10_pos_hash_p_value=8.1	new_junction_coverage=0.03	new_junction_read_count=3	polymorphism_frequency=4.307e-02	pos_hash_score=3	prediction=polymorphism	reject=COVERAGE_EVENNESS_SKEW,FREQUENCY_CUTOFF	side_1_annotate_key=gene	side_1_continuation=0	side_1_coverage=0.62	side_1_overlap=10	side_1_possible_overlap_registers=235	side_1_read_count=63	side_1_redundant=0	side_2_annotate_key=gene	side_2_continuation=0	side_2_coverage=0.75	side_2_overlap=0	side_2_possible_overlap_registers=225	side_2_read_count=73	side_2_redundant=0	total_non_overlap_reads=3
JC	363	.	CP009273	3015361	-1	CP009273	3016074	1	0	alignment_overlap=10	coverage_minus=6	coverage_plus=1	flanking_left=251	flanking_right=251	frequency=7.630e-02	junction_possible_overlap_registers=225	key=CP009273__3015361__-1__CP009273__3016064__1__10____251__251__0__0	max_left=168	max_left_minus=168	max_left_plus=11	max_min_left=120	max_min_left_minus=120	max_min_left_plus=11	max_min_right=10	max_min_right_minus=10	max_min_right_plus=0	max_pos_hash_score=452	max_right=168	max_right_minus=121	max_right_plus=168	neg_log10_pos_hash_p_value=6.3	new_junction_coverage=0.08	new_junction_read_count=8	polymorphism_frequency=7.630e-02	pos_hash_score=7	prediction=polymorphism	reject=COVERAGE_EVENNESS_SKEW,FREQUENCY_CUTOFF	side_1_annotate_key=gene	side_1_continuation=0	side_1_coverage=1.00	side_1_overlap=10	side_1_possible_overlap_registers=235	side_1_read_count=101	side_1_redundant=0	side_2_annotate_key=gene	side_2_continuation=0	side_2_coverage=1.00	side_2_overlap=0	side_2_possible_overlap_registers=225	side_2_read_count=97	side_2_redundant=0	total_non_overlap_reads=7
JC	364	.	CP009273	3022867	-1	CP009273	3023848	1	0	alignment_overlap=9	coverage_minus=3	coverage_plus=5	flanking_left=251	flanking_right=251	frequency=9.297e-02	junction_possible_overlap_registers=226	key=CP009273__3022867__-1__CP009273__3023839__1__9____251__251__0__0	max_left=156	max_left_minus=156	max_left_plus=36	max_min_left=36	max_min_left_minus=0	max_min_left_plus=36	max_min_right=75	max_min_right_minus=75	max_min_right_plus=0	max_pos_hash_score=454	max_right=140	max_right_minus=75	max_right_plus=140	neg_log10_pos_hash_p_value=6.7	new_junction_coverage=0.08	new_junction_read_count=8	polymorphism_frequency=9.297e-02	pos_hash_score=6	prediction=polymorphism	reject=COVERAGE_EVENNESS_SKEW,FREQUENCY_CUTOFF	side_1_annotate_key=gene	side_1_continuation=0	side_1_coverage=0.75	side_1_overlap=9	side_1_possible_overlap_registers=235	side_1_read_count=76	side_1_redundant=0	side_2_annotate_key=gene	side_2_continuation=0	side_2_coverage=0.85	side_2_overlap=0	side_2_possible_overlap_registers=226	side_2_read_count=83	side_2_redundant=0	total_non_overlap_reads=8
JC	365	.	CP009273	3037098	-1	CP009273	3038002	1	0	alignment_overlap=10	coverage_minus=2	coverage_plus=4	flanking_left=251	flanking_right=251	frequency=5.844e-02	junction_possible_overlap_registers=225	key=CP009273__3037098__-1__CP009273__3037992__1__10____251__251__0__0	max_left=107	max_left_minus=107	max_left_plus=107	max_min_left=102	max_min_left_minus=102	max_min_left_plus=95	max_min_right=65	max_min_right_minus=1	max_min_right_plus=65	max_pos_hash_score=452	max_right=146	max_right_minus=139	max_right_plus=146	neg_log10_pos_hash_p_value=6.7	new_junction_coverage=0.06	new_junction_read_count=6	polymorphism_frequency=5.844e-02	pos_hash_score=6	prediction=polymorphism	reject=COVERAGE_EVENNESS_SKEW,FREQUENCY_CUTOFF	side_1_annotate_key=gene	side_1_continuation=0	side_1_coverage=0.85	side_1_overlap=10	side_1_possible_overlap_registers=235	side_1_read_count=86	side_1_redundant=0	side_2_annotate_key=gene	side_2_continuation=0	side_2_coverage=1.14	side_2_overlap=0	side_2_possible_overlap_registers=225	side_2_read_count=111	side_2_redundant=0	total_non_overlap_reads=6
JC	366	.	CP009273	3095769	-1	CP009273	3096548	1	0	alignment_overlap=13	coverage_minus=3	coverage_plus=2	flanking_left=251	flanking_right=251	frequency=6.228e-02	junction_possible_overlap_registers=222	key=CP009273__3095769__-1__CP009273__3096535__1__13____251__251__0__0	max_left=182	max_left_minus=182	max_left_plus=54	max_min_left=67	max_min_left_minus=67	max_min_left_plus=54	max_min_right=55	max_min_right_minus=55	max_min_right_plus=0	max_pos_hash_score=446	max_right=171	max_right_minus=171	max_right_plus=124	neg_log10_pos_hash_p_value=7.0	new_junction_coverage=0.05	new_junction_read_count=5	polymorphism_frequency=6.228e-02	pos_hash_score=5	prediction=polymorphism	reject=COVERAGE_EVENNESS_SKEW,FREQUENCY_CUTOFF	side_1_annotate_key=gene	side_1_continuation=0	side_1_coverage=0.79	side_1_overlap=13	side_1_possible_overlap_registers=235	side_1_read_count=80	side_1_redundant=0	side_2_annotate_key=gene	side_2_continuation=0	side_2_coverage=0.78	side_2_overlap=0	side_2_possible_overlap_registers=222	side_2_read_count=75	side_2_redundant=0	total_non_overlap_reads=5
JC	367	.	CP009273	3100832	-1	CP009273	3101541	1	0	alignment_overlap=10	coverage_minus=5	coverage_plus=3	flanking_left=251	flanking_right=251	frequency=6.467e-02	junction_possible_overlap_registers=225	key=CP009273__3100832__-1__CP009273__3101531__1__10____251__251__0__0	max_left=183	max_left_minus=183	max_left_plus=130	max_min_left=119	max_min_left_minus=0	max_min_left_plus=119	max_min_right=110	max_min_right_minus=36	max_min_right_plus=110	max_pos_hash_score=452	max_right=121	max_right_minus=36	max_right_plus=121	neg_log10_pos_hash_p_value=5.9	new_junction_coverage=0.08	new_junction_read_count=8	polymorphism_frequency=6.467e-02	pos_hash_score=8	prediction=polymorphism	reject=COVERAGE_EVENNESS_SKEW,FREQUENCY_CUTOFF	side_1_annotate_key=gene	side_1_continuation=0	side_1_coverage=1.06	side_1_overlap=10	side_1_possible_overlap_registers=235	side_1_read_count=108	side_1_redundant=0	side_2_annotate_key=gene	side_2_continuation=0	side_2_coverage=1.32	side_2_overlap=0	side_2_possible_overlap_registers=225	side_2_read_count=128	side_2_redundant=0	total_non_overlap_reads=8
JC	368	.	CP009273	3126164	-1	CP009273	3126931	1	0	alignment_overlap=4	coverage_minus=2	coverage_plus=1	flanking_left=251	flanking_right=251	frequency=3.667e-02	junction_possible_overlap_registers=231	key=CP009273__3126164__-1__CP009273__3126927__1__4____251__251__0__0	max_left=147	max_left_minus=147	max_left_plus=52	max_min_left=52	max_min_left_minus=25	max_min_left_plus=52	max_min_right=100	max_min_right_minus=100	max_min_right_plus=0	max_pos_hash_score=464	max_right=118	max_right_minus=100	max_right_plus=118	neg_log10_pos_hash_p_value=8.3	new_junction_coverage=0.03	new_junction_read_count=3	polymorphism_frequency=3.667e-02	pos_hash_score=3	prediction=polymorphism	reject=COVERAGE_EVENNESS_SKEW,FREQUENCY_CUTOFF	side_1_annotate_key=gene	side_1_continuation=0	side_1_coverage=0.81	side_1_overlap=4	side_1_possible_overlap_registers=235	side_1_read_count=82	side_1_redundant=0	side_2_annotate_key=gene	side_2_continuation=0	side_2_coverage=0.77	side_2_overlap=0	side_2_possible_overlap_registers=231	side_2_read_count=77	side_2_redundant=0	total_non_overlap_reads=3
JC	369	.	CP009273	3153070	-1	CP009273	3153730	1	0	alignment_overlap=10	coverage_minus=6	coverage_plus=1	flanking_left=251	flanking_right=251	frequency=7.900e-02	junction_possible_overlap_registers=225	key=CP009273__3153070__-1__CP009273__3153720__1__10____251__251__0__0	max_left=103	max_left_minus=103	max_left_plus=6	max_min_left=103	max_min_left_minus=103	max_min_left_plus=6	max_min_right=84	max_min_right_minus=84	max_min_right_plus=0	max_pos_hash_score=452	max_right=235	max_right_minus=138	max_right_plus=235	neg_log10_pos_hash_p_value=7.1	new_junction_coverage=0.07	new_junction_read_count=7	polymorphism_frequency=7.900e-02	pos_hash_score=5	prediction=polymorphism	reject=COVERAGE_EVENNESS_SKEW,FREQUENCY_CUTOFF	side_1_annotate_key=gene	side_1_continuation=0	side_1_coverage=0.88	side_1_overlap=10	side_1_possible_overlap_registers=235	side_1_read_count=89	side_1_redundant=0	side_2_annotate_key=gene	side_2_continuation=0	side_2_coverage=0.80	side_2_overlap=0	side_2_possible_overlap_registers=225	side_2_read_count=78	side_2_redundant=0	total_non_overlap_reads=7
JC	370	.	CP009273	3196045	-1	CP009273	3197303	1	0	alignment_overlap=14	coverage_minus=1	coverage_plus=2	flanking_left=251	flanking_right=251	frequency=3.643e-02	junction_possible_overlap_registers=221	key=CP009273__3196045__-1__CP009273__3197289__1__14____251__251__0__0	max_left=73	max_left_minus=73	max_left_plus=72	max_min_left=73	max_min_left_minus=73	max_min_left_plus=72	max_min_right=0	max_min_right_minus=0	max_min_right_plus=0	max_pos_hash_score=444	max_right=214	max_right_minus=104	max_right_plus=214	neg_log10_pos_hash_p_value=8.1	new_junction_coverage=0.03	new_junction_read_count=3	polymorphism_frequency=3.643e-02	pos_hash_score=3	prediction=polymorphism	reject=COVERAGE_EVENNESS_SKEW,FREQUENCY_CUTOFF	side_1_annotate_key=gene	side_1_continuation=0	side_1_coverage=0.88	side_1_overlap=14	side_1_possible_overlap_registers=235	side_1_read_count=89	side_1_redundant=0	side_2_annotate_key=gene	side_2_continuation=0	side_2_coverage=0.79	side_2_overlap=0	side_2_possible_overlap_registers=221	side_2_read_count=75	side_2_redundant=0	total_non_overlap_reads=3
JC	371	.	CP009273	3204667	-1	CP009273	3205635	1	0	alignment_overlap=10	coverage_minus=0	coverage_plus=4	flanking_left=251	flanking_right=251	frequency=4.447e-02	junction_possible_overlap_registers=225	key=CP009273__3204667__-1__CP009273__3205625__1__10____251__251__0__0	max_left=216	max_left_minus=0	max_left_plus=216	max_min_left=0	max_min_left_minus=0	max_min_left_plus=0	max_min_right=64	max_min_right_minus=0	max_min_right_plus=64	max_pos_hash_score=452	max_right=64	max_right_minus=0	max_right_plus=64	neg_log10_pos_hash_p_value=7.6	new_junction_coverage=0.04	new_junction_read_count=4	polymorphism_frequency=4.447e-02	pos_hash_score=4	prediction=polymorphism	reject=COVERAGE_EVENNESS_SKEW,FREQUENCY_CUTOFF	side_1_annotate_key=gene	side_1_continuation=0	side_1_coverage=0.95	side_1_overlap=10	side_1_possible_overlap_registers=235	side_1_read_count=96	side_1_redundant=0	side_2_annotate_key=gene	side_2_continuation=0	side_2_coverage=0.82	side_2_overlap=0	side_2_possible_overlap_registers=225	side_2_read_count=80	side_2_redundant=0	total_non_overlap_reads=4
JC	372	.	CP009273	3217703	-1	CP009273	3218532	1	0	alignment_overlap=14	coverage_minus=2	coverage_plus=1	flanking_left=251	flanking_right=251	frequency=3.285e-02	junction_possible_overlap_registers=221	key=CP009273__3217703__-1__CP009273__3218518__1__14____251__251__0__0	max_left=167	max_left_minus=167	max_left_plus=75	max_min_left=0	max_min_left_minus=0	max_min_left_plus=0	max_min_right=74	max_min_right_minus=74	max_min_right_plus=67	max_pos_hash_score=444	max_right=74	max_right_minus=74	max_right_plus=67	neg_log10_pos_hash_p_value=8.1	new_junction_coverage=0.03	new_junction_read_count=3	polymorphism_frequency=3.285e-02	pos_hash_score=3	prediction=polymorphism	reject=COVERAGE_EVENNESS_SKEW,FREQUENCY_CUTOFF	side_1_annotate_key=gene	side_1_continuation=0	side_1_coverage=1.21	side_1_overlap=14	side_1_possible_overlap_registers=235	side_1_read_count=123	side_1_redundant=0	side_2_annotate_key=gene	side_2_continuation=0	side_2_coverage=0.64	side_2_overlap=0	side_2_possible_overlap_registers=221	side_2_read_count=61	side_2_redundant=0	total_non_overlap_reads=3
JC	373	.	CP009273	3248434	-1	CP009273	3249123	1	0	alignment_overlap=10	coverage_minus=2	coverage_plus=2	flanking_left=251	flanking_right=251	frequency=5.545e-02	junction_possible_overlap_registers=225	key=CP009273__3248434__-1__CP009273__3249113__1__10____251__251__0__0	max_left=62	max_left_minus=62	max_left_plus=58	max_min_left=62	max_min_left_minus=62	max_min_left_plus=58	max_min_right=16	max_min_right_minus=16	max_min_right_plus=0	max_pos_hash_score=452	max_right=169	max_right_minus=169	max_right_plus=169	neg_log10_pos_hash_p_value=7.6	new_junction_coverage=0.05	new_junction_read_count=5	polymorphism_frequency=5.545e-02	pos_hash_score=4	prediction=polymorphism	reject=COVERAGE_EVENNESS_SKEW,FREQUENCY_CUTOFF	side_1_annotate_key=gene	side_1_continuation=0	side_1_coverage=0.85	side_1_overlap=10	side_1_possible_overlap_registers=235	side_1_read_count=86	side_1_redundant=0	side_2_annotate_key=gene	side_2_continuation=0	side_2_coverage=0.91	side_2_overlap=0	side_2_possible_overlap_registers=225	side_2_read_count=88	side_2_redundant=0	total_non_overlap_reads=4
JC	374	.	CP009273	3249255	-1	CP009273	3250275	1	0	alignment_overlap=12	coverage_minus=5	coverage_plus=3	flanking_left=251	flanking_right=251	frequency=1.077e-01	junction_possible_overlap_registers=223	key=CP009273__3249255__-1__CP009273__3250263__1__12____251__251__0__0	max_left=180	max_left_minus=180	max_left_plus=51	max_min_left=11	max_min_left_minus=0	max_min_left_plus=11	max_min_right=70	max_min_right_minus=70	max_min_right_plus=43	max_pos_hash_score=448	max_right=89	max_right_minus=70	max_right_plus=89	neg_log10_pos_hash_p_value=6.2	new_junction_coverage=0.09	new_junction_read_count=9	polymorphism_frequency=1.077e-01	pos_hash_score=7	prediction=polymorphism	reject=COVERAGE_EVENNESS_SKEW,FREQUENCY_CUTOFF	side_1_annotate_key=gene	side_1_continuation=0	side_1_coverage=0.75	side_1_overlap=12	side_1_possible_overlap_registers=235	side_1_read_count=76	side_1_redundant=0	side_2_annotate_key=gene	side_2_continuation=0	side_2_coverage=0.80	side_2_overlap=0	side_2_possible_overlap_registers=223	side_2_read_count=77	side_2_redundant=0	total_non_overlap_reads=8
JC	375	.	CP009273	3266538	-1	CP009273	3267149	1	0	alignment_overlap=9	coverage_minus=2	coverage_plus=2	flanking_left=251	flanking_right=251	frequency=6.258e-02	junction_possible_overlap_registers=226	key=CP009273__3266538__-1__CP009273__3267140__1__9____251__251__0__0	max_left=34	max_left_minus=34	max_left_plus=29	max_min_left=29	max_min_left_minus=29	max_min_left_plus=29	max_min_right=8	max_min_right_minus=8	max_min_right_plus=0	max_pos_hash_score=454	max_right=109	max_right_minus=76	max_right_plus=109	neg_log10_pos_hash_p_value=7.6	new_junction_coverage=0.05	new_junction_read_count=5	polymorphism_frequency=6.258e-02	pos_hash_score=4	prediction=polymorphism	reject=COVERAGE_EVENNESS_SKEW,FREQUENCY_CUTOFF	side_1_annotate_key=gene	side_1_continuation=0	side_1_coverage=0.83	side_1_overlap=9	side_1_possible_overlap_registers=235	side_1_read_count=84	side_1_redundant=0	side_2_annotate_key=gene	side_2_continuation=0	side_2_coverage=0.71	side_2_overlap=0	side_2_possible_overlap_registers=226	side_2_read_count=69	side_2_redundant=0	total_non_overlap_reads=4
JC	376	.	CP009273	3295639	-1	CP009273	3297018	1	0	alignment_overlap=12	coverage_minus=1	coverage_plus=2	flanking_left=251	flanking_right=251	frequency=3.105e-02	junction_possible_overlap_registers=223	key=CP009273__3295639__-1__CP009273__3297006__1__12____251__251__0__0	max_left=158	max_left_minus=51	max_left_plus=158	max_min_left=51	max_min_left_minus=51	max_min_left_plus=51	max_min_right=81	max_min_right_minus=0	max_min_right_plus=81	max_pos_hash_score=448	max_right=96	max_right_minus=96	max_right_plus=96	neg_log10_pos_hash_p_value=8.1	new_junction_coverage=0.03	new_junction_read_count=3	polymorphism_frequency=3.105e-02	pos_hash_score=3	prediction=polymorphism	reject=COVERAGE_EVENNESS_SKEW,FREQUENCY_CUTOFF	side_1_annotate_key=gene	side_1_continuation=0	side_1_coverage=0.92	side_1_overlap=12	side_1_possible_overlap_registers=235	side_1_read_count=93	side_1_redundant=0	side_2_annotate_key=gene	side_2_continuation=0	side_2_coverage=1.03	side_2_overlap=0	side_2_possible_overlap_registers=223	side_2_read_count=99	side_2_redundant=0	total_non_overlap_reads=3
JC	377	.	CP009273	3303363	-1	CP009273	3304474	1	0	alignment_overlap=12	coverage_minus=3	coverage_plus=1	flanking_left=251	flanking_right=251	frequency=4.960e-02	junction_possible_overlap_registers=223	key=CP009273__3303363__-1__CP009273__3304462__1__12____251__251__0__0	max_left=147	max_left_minus=147	max_left_plus=30	max_min_left=64	max_min_left_minus=64	max_min_left_plus=30	max_min_right=44	max_min_right_minus=44	max_min_right_plus=0	max_pos_hash_score=448	max_right=103	max_right_minus=68	max_right_plus=103	neg_log10_pos_hash_p_value=7.5	new_junction_coverage=0.05	new_junction_read_count=5	polymorphism_frequency=4.960e-02	pos_hash_score=4	prediction=polymorphism	reject=COVERAGE_EVENNESS_SKEW,FREQUENCY_CUTOFF	side_1_annotate_key=gene	side_1_continuation=0	side_1_coverage=0.85	side_1_overlap=12	side_1_possible_overlap_registers=235	side_1_read_count=86	side_1_redundant=0	side_2_annotate_key=gene	side_2_continuation=0	side_2_coverage=1.14	side_2_overlap=0	side_2_possible_overlap_registers=223	side_2_read_count=110	side_2_redundant=0	total_non_overlap_reads=4
JC	378	.	CP009273	3322535	-1	CP009273	3323502	1	0	alignment_overlap=9	coverage_minus=3	coverage_plus=2	flanking_left=251	flanking_right=251	frequency=5.122e-02	junction_possible_overlap_registers=226	key=CP009273__3322535__-1__CP009273__3323493__1__9____251__251__0__0	max_left=168	max_left_minus=168	max_left_plus=139	max_min_left=55	max_min_left_minus=55	max_min_left_plus=1	max_min_right=65	max_min_right_minus=65	max_min_right_plus=23	max_pos_hash_score=454	max_right=118	max_right_minus=95	max_right_plus=118	neg_log10_pos_hash_p_value=7.1	new_junction_coverage=0.05	new_junction_read_count=5	polymorphism_frequency=5.122e-02	pos_hash_score=5	prediction=polymorphism	reject=COVERAGE_EVENNESS_SKEW,FREQUENCY_CUTOFF	side_1_annotate_key=gene	side_1_continuation=0	side_1_coverage=0.71	side_1_overlap=9	side_1_possible_overlap_registers=235	side_1_read_count=72	side_1_redundant=0	side_2_annotate_key=gene	side_2_continuation=0	side_2_coverage=1.19	side_2_overlap=0	side_2_possible_overlap_registers=226	side_2_read_count=116	side_2_redundant=0	total_non_overlap_reads=5
JC	379	.	CP009273	3349535	-1	CP009273	3350289	1	0	alignment_overlap=12	coverage_minus=4	coverage_plus=2	flanking_left=251	flanking_right=251	frequency=7.295e-02	junction_possible_overlap_registers=223	key=CP009273__3349535__-1__CP009273__3350277__1__12____251__251__0__0	max_left=178	max_left_minus=178	max_left_plus=178	max_min_left=60	max_min_left_minus=60	max_min_left_plus=23	max_min_right=22	max_min_right_minus=16	max_min_right_plus=22	max_pos_hash_score=448	max_right=94	max_right_minus=94	max_right_plus=94	neg_log10_pos_hash_p_value=7.1	new_junction_coverage=0.06	new_junction_read_count=6	polymorphism_frequency=7.295e-02	pos_hash_score=5	prediction=polymorphism	reject=COVERAGE_EVENNESS_SKEW,FREQUENCY_CUTOFF	side_1_annotate_key=gene	side_1_continuation=0	side_1_coverage=0.87	side_1_overlap=12	side_1_possible_overlap_registers=235	side_1_read_count=88	side_1_redundant=0	side_2_annotate_key=gene	side_2_continuation=0	side_2_coverage=0.72	side_2_overlap=0	side_2_possible_overlap_registers=223	side_2_read_count=69	side_2_redundant=0	total_non_overlap_reads=6
JC	380	.	CP009273	3365419	-1	CP009273	3366343	1	0	alignment_overlap=7	coverage_minus=2	coverage_plus=5	flanking_left=251	flanking_right=251	frequency=3.602e-02	junction_possible_overlap_registers=228	key=CP009273__3365419__-1__CP009273__3366336__1__7____251__251__0__0	max_left=131	max_left_minus=131	max_left_plus=131	max_min_left=56	max_min_left_minus=0	max_min_left_plus=56	max_min_right=118	max_min_right_minus=118	max_min_right_plus=81	max_pos_hash_score=458	max_right=186	max_right_minus=118	max_right_plus=186	neg_log10_pos_hash_p_value=7.2	new_junction_coverage=0.07	new_junction_read_count=7	polymorphism_frequency=3.602e-02	pos_hash_score=5	prediction=polymorphism	reject=COVERAGE_EVENNESS_SKEW,FREQUENCY_CUTOFF	side_1_annotate_key=gene	side_1_continuation=0	side_1_coverage=1.42	side_1_overlap=7	side_1_possible_overlap_registers=235	side_1_read_count=144	side_1_redundant=0	side_2_annotate_key=gene	side_2_continuation=0	side_2_coverage=2.39	side_2_overlap=0	side_2_possible_overlap_registers=228	side_2_read_count=235	side_2_redundant=0	total_non_overlap_reads=7
JC	381	.	CP009273	3365958	-1	CP009273	3366709	1	0	alignment_overlap=10	coverage_minus=2	coverage_plus=2	flanking_left=251	flanking_right=251	frequency=2.298e-02	junction_possible_overlap_registers=225	key=CP009273__3365958__-1__CP009273__3366699__1__10____251__251__0__0	max_left=214	max_left_minus=214	max_left_plus=135	max_min_left=16	max_min_left_minus=0	max_min_left_plus=16	max_min_right=106	max_min_right_minus=51	max_min_right_plus=106	max_pos_hash_score=452	max_right=157	max_right_minus=51	max_right_plus=157	neg_log10_pos_hash_p_value=7.6	new_junction_coverage=0.04	new_junction_read_count=4	polymorphism_frequency=2.298e-02	pos_hash_score=4	prediction=polymorphism	reject=COVERAGE_EVENNESS_SKEW,FREQUENCY_CUTOFF	side_1_annotate_key=gene	side_1_continuation=0	side_1_coverage=1.59	side_1_overlap=10	side_1_possible_overlap_registers=235	side_1_read_count=161	side_1_redundant=0	side_2_annotate_key=gene	side_2_continuation=0	side_2_coverage=1.91	side_2_overlap=0	side_2_possible_overlap_registers=225	side_2_read_count=186	side_2_redundant=0	total_non_overlap_reads=4
JC	382	.	CP009273	3367165	-1	CP009273	3367721	1	0	alignment_overlap=11	coverage_minus=8	coverage_plus=8	flanking_left=251	flanking_right=251	frequency=8.137e-02	junction_possible_overlap_registers=224	key=CP009273__3367165__-1__CP009273__3367710__1__11____251__251__0__0	max_left=180	max_left_minus=180	max_left_plus=68	max_min_left=70	max_min_left_minus=70	max_min_left_plus=68	max_min_right=102	max_min_right_minus=102	max_min_right_plus=0	max_pos_hash_score=450	max_right=229	max_right_minus=176	max_right_plus=229	neg_log10_pos_hash_p_value=4.0	new_junction_coverage=0.17	new_junction_read_count=16	polymorphism_frequency=8.137e-02	pos_hash_score=15	prediction=polymorphism	reject=COVERAGE_EVENNESS_SKEW,FREQUENCY_CUTOFF	side_1_annotate_key=gene	side_1_continuation=0	side_1_coverage=2.05	side_1_overlap=11	side_1_possible_overlap_registers=235	side_1_read_count=208	side_1_redundant=0	side_2_annotate_key=gene	side_2_continuation=0	side_2_coverage=1.69	side_2_overlap=0	side_2_possible_overlap_registers=224	side_2_read_count=163	side_2_redundant=0	total_non_overlap_reads=16
JC	383	.	CP009273	3381771	-1	CP009273	3382375	1	0	alignment_overlap=10	coverage_minus=4	coverage_plus=2	flanking_left=251	flanking_right=251	frequency=2.783e-02	junction_possible_overlap_registers=225	key=CP009273__3381771__-1__CP009273__3382365__1__10____251__251__0__0	max_left=201	max_left_minus=201	max_left_plus=22	max_min_left=30	max_min_left_minus=30	max_min_left_plus=22	max_min_right=19	max_min_right_minus=19	max_min_right_plus=0	max_pos_hash_score=452	max_right=163	max_right_minus=76	max_right_plus=163	neg_log10_pos_hash_p_value=6.7	new_junction_coverage=0.06	new_junction_read_count=6	polymorphism_frequency=2.783e-02	pos_hash_score=6	prediction=polymorphism	reject=COVERAGE_EVENNESS_SKEW,FREQUENCY_CUTOFF	side_1_annotate_key=gene	side_1_continuation=0	side_1_coverage=2.29	side_1_overlap=10	side_1_possible_overlap_registers=235	side_1_read_count=232	side_1_redundant=0	side_2_annotate_key=gene	side_2_continuation=0	side_2_coverage=2.03	side_2_overlap=0	side_2_possible_overlap_registers=225	side_2_read_count=197	side_2_redundant=0	total_non_overlap_reads=6
JC	384	.	CP009273	3388250	-1	CP009273	3389106	1	0	alignment_overlap=10	coverage_minus=1	coverage_plus=2	flanking_left=251	flanking_right=251	frequency=2.290e-02	junction_possible_overlap_registers=225	key=CP009273__3388250__-1__CP009273__3389096__1__10____251__251__0__0	max_left=130	max_left_minus=40	max_left_plus=130	max_min_left=40	max_min_left_minus=40	max_min_left_plus=3	max_min_right=111	max_min_right_minus=0	max_min_right_plus=111	max_pos_hash_score=452	max_right=111	max_right_minus=71	max_right_plus=111	neg_log10_pos_hash_p_value=8.1	new_junction_coverage=0.03	new_junction_read_count=3	polymorphism_frequency=2.290e-02	pos_hash_score=3	prediction=polymorphism	reject=COVERAGE_EVENNESS_SKEW,FREQUENCY_CUTOFF	side_1_annotate_key=gene	side_1_continuation=0	side_1_coverage=1.14	side_1_overlap=10	side_1_possible_overlap_registers=235	side_1_read_count=116	side_1_redundant=0	side_2_annotate_key=gene	side_2_continuation=0	side_2_coverage=1.49	side_2_overlap=0	side_2_possible_overlap_registers=225	side_2_read_count=145	side_2_redundant=0	total_non_overlap_reads=3
JC	385	.	CP009273	3399016	-1	CP009273	3400011	1	0	alignment_overlap=12	coverage_minus=3	coverage_plus=1	flanking_left=251	flanking_right=251	frequency=3.010e-02	junction_possible_overlap_registers=223	key=CP009273__3399016__-1__CP009273__3399999__1__12____251__251__0__0	max_left=167	max_left_minus=167	max_left_plus=51	max_min_left=51	max_min_left_minus=42	max_min_left_plus=51	max_min_right=104	max_min_right_minus=104	max_min_right_plus=0	max_pos_hash_score=448	max_right=149	max_right_minus=104	max_right_plus=149	neg_log10_pos_hash_p_value=7.5	new_junction_coverage=0.04	new_junction_read_count=4	polymorphism_frequency=3.010e-02	pos_hash_score=4	prediction=polymorphism	reject=COVERAGE_EVENNESS_SKEW,FREQUENCY_CUTOFF	side_1_annotate_key=gene	side_1_continuation=0	side_1_coverage=1.19	side_1_overlap=12	side_1_possible_overlap_registers=235	side_1_read_count=121	side_1_redundant=0	side_2_annotate_key=gene	side_2_continuation=0	side_2_coverage=1.49	side_2_overlap=0	side_2_possible_overlap_registers=223	side_2_read_count=143	side_2_redundant=0	total_non_overlap_reads=4
JC	386	.	CP009273	3408467	-1	CP009273	3409719	1	0	alignment_overlap=11	coverage_minus=3	coverage_plus=4	flanking_left=251	flanking_right=251	frequency=4.241e-02	junction_possible_overlap_registers=224	key=CP009273__3408467__-1__CP009273__3409708__1__11____251__251__0__0	max_left=228	max_left_minus=172	max_left_plus=228	max_min_left=74	max_min_left_minus=74	max_min_left_plus=17	max_min_right=104	max_min_right_minus=104	max_min_right_plus=12	max_pos_hash_score=450	max_right=223	max_right_minus=166	max_right_plus=223	neg_log10_pos_hash_p_value=6.2	new_junction_coverage=0.08	new_junction_read_count=8	polymorphism_frequency=4.241e-02	pos_hash_score=7	prediction=polymorphism	reject=COVERAGE_EVENNESS_SKEW,FREQUENCY_CUTOFF	side_1_annotate_key=gene	side_1_continuation=0	side_1_coverage=2.26	side_1_overlap=11	side_1_possible_overlap_registers=235	side_1_read_count=229	side_1_redundant=0	side_2_annotate_key=gene	side_2_continuation=0	side_2_coverage=1.48	side_2_overlap=0	side_2_possible_overlap_registers=224	side_2_read_count=143	side_2_redundant=0	total_non_overlap_reads=7
JC	387	.	CP009273	3408852	-1	CP009273	3410012	1	0	alignment_overlap=13	coverage_minus=2	coverage_plus=1	flanking_left=251	flanking_right=251	frequency=1.530e-02	junction_possible_overlap_registers=222	key=CP009273__3408852__-1__CP009273__3409999__1__13____251__251__0__0	max_left=171	max_left_minus=171	max_left_plus=66	max_min_left=66	max_min_left_minus=66	max_min_left_plus=66	max_min_right=64	max_min_right_minus=64	max_min_right_plus=0	max_pos_hash_score=446	max_right=82	max_right_minus=81	max_right_plus=82	neg_log10_pos_hash_p_value=8.1	new_junction_coverage=0.03	new_junction_read_count=3	polymorphism_frequency=1.530e-02	pos_hash_score=3	prediction=polymorphism	reject=COVERAGE_EVENNESS_SKEW,FREQUENCY_CUTOFF	side_1_annotate_key=gene	side_1_continuation=0	side_1_coverage=2.47	side_1_overlap=13	side_1_possible_overlap_registers=235	side_1_read_count=251	side_1_redundant=0	side_2_annotate_key=gene	side_2_continuation=0	side_2_coverage=1.55	side_2_overlap=0	side_2_possible_overlap_registers=222	side_2_read_count=149	side_2_redundant=0	total_non_overlap_reads=3
JC	388	.	CP009273	3412055	-1	CP009273	3413239	1	0	alignment_overlap=12	coverage_minus=1	coverage_plus=2	flanking_left=251	flanking_right=251	frequency=2.017e-02	junction_possible_overlap_registers=223	key=CP009273__3412055__-1__CP009273__3413227__1__12____251__251__0__0	max_left=26	max_left_minus=26	max_left_plus=26	max_min_left=26	max_min_left_minus=26	max_min_left_plus=26	max_min_right=0	max_min_right_minus=0	max_min_right_plus=0	max_pos_hash_score=448	max_right=102	max_right_minus=53	max_right_plus=102	neg_log10_pos_hash_p_value=8.1	new_junction_coverage=0.04	new_junction_read_count=4	polymorphism_frequency=2.017e-02	pos_hash_score=3	prediction=polymorphism	reject=COVERAGE_EVENNESS_SKEW,FREQUENCY_CUTOFF	side_1_annotate_key=gene	side_1_continuation=0	side_1_coverage=1.81	side_1_overlap=12	side_1_possible_overlap_registers=235	side_1_read_count=184	side_1_redundant=0	side_2_annotate_key=gene	side_2_continuation=0	side_2_coverage=2.22	side_2_overlap=0	side_2_possible_overlap_registers=223	side_2_read_count=214	side_2_redundant=0	total_non_overlap_reads=3
JC	389	.	CP009273	3416618	1	CP009273	4161677	1	-11	alignment_overlap=-11	coverage_minus=3	coverage_plus=4	flanking_left=251	flanking_right=251	frequency=9.683e-02	junction_possible_overlap_registers=224	key=CP009273__3416618__1__CP009273__4161677__1__-11__GAATTAATTCC__251__251__0__0	max_left=89	max_left_minus=80	max_left_plus=89	max_min_left=80	max_min_left_minus=80	max_min_left_plus=41	max_min_right=19	max_min_right_minus=0	max_min_right_plus=19	max_pos_hash_score=450	max_right=160	max_right_minus=160	max_right_plus=58	neg_log10_pos_hash_p_value=6.2	new_junction_coverage=0.07	new_junction_read_count=7	polymorphism_frequency=9.683e-02	pos_hash_score=7	prediction=polymorphism	reject=COVERAGE_EVENNESS_SKEW,FREQUENCY_CUTOFF	side_1_annotate_key=gene	side_1_continuation=0	side_1_coverage=0.81	side_1_overlap=0	side_1_possible_overlap_registers=235	side_1_read_count=82	side_1_redundant=0	side_2_annotate_key=gene	side_2_continuation=0	side_2_coverage=0.54	side_2_overlap=0	side_2_possible_overlap_registers=235	side_2_read_count=55	side_2_redundant=0	total_non_overlap_reads=7	unique_read_sequence=GAATTAATTCC
JC	390	.	CP009273	3442961	-1	CP009273	3444091	1	0	alignment_overlap=9	coverage_minus=2	coverage_plus=1	flanking_left=251	flanking_right=251	frequency=1.853e-02	junction_possible_overlap_registers=226	key=CP009273__3442961__-1__CP009273__3444082__1__9____251__251__0__0	max_left=125	max_left_minus=125	max_left_plus=81	max_min_left=81	max_min_left_minus=18	max_min_left_plus=81	max_min_right=117	max_min_right_minus=117	max_min_right_plus=0	max_pos_hash_score=454	max_right=224	max_right_minus=224	max_right_plus=159	neg_log10_pos_hash_p_value=8.2	new_junction_coverage=0.03	new_junction_read_count=3	polymorphism_frequency=1.853e-02	pos_hash_score=3	prediction=polymorphism	reject=COVERAGE_EVENNESS_SKEW,FREQUENCY_CUTOFF	side_1_annotate_key=gene	side_1_continuation=0	side_1_coverage=1.60	side_1_overlap=9	side_1_possible_overlap_registers=235	side_1_read_count=162	side_1_redundant=0	side_2_annotate_key=gene	side_2_continuation=0	side_2_coverage=1.66	side_2_overlap=0	side_2_possible_overlap_registers=226	side_2_read_count=162	side_2_redundant=0	total_non_overlap_reads=3
JC	391	.	CP009273	3455974	-1	CP009273	3456627	1	0	alignment_overlap=3	coverage_minus=1	coverage_plus=3	flanking_left=251	flanking_right=251	frequency=2.749e-02	junction_possible_overlap_registers=232	key=CP009273__3455974__-1__CP009273__3456624__1__3____251__251__0__0	max_left=158	max_left_minus=158	max_left_plus=46	max_min_left=46	max_min_left_minus=0	max_min_left_plus=46	max_min_right=87	max_min_right_minus=87	max_min_right_plus=0	max_pos_hash_score=466	max_right=87	max_right_minus=87	max_right_plus=87	neg_log10_pos_hash_p_value=7.7	new_junction_coverage=0.05	new_junction_read_count=5	polymorphism_frequency=2.749e-02	pos_hash_score=4	prediction=polymorphism	reject=COVERAGE_EVENNESS_SKEW,FREQUENCY_CUTOFF	side_1_annotate_key=gene	side_1_continuation=0	side_1_coverage=1.74	side_1_overlap=3	side_1_possible_overlap_registers=235	side_1_read_count=177	side_1_redundant=0	side_2_annotate_key=gene	side_2_continuation=0	side_2_coverage=1.79	side_2_overlap=0	side_2_possible_overlap_registers=232	side_2_read_count=179	side_2_redundant=0	total_non_overlap_reads=4
JC	392	.	CP009273	3456096	-1	CP009273	3456659	1	0	alignment_overlap=10	coverage_minus=3	coverage_plus=8	flanking_left=251	flanking_right=251	frequency=5.753e-02	junction_possible_overlap_registers=225	key=CP009273__3456096__-1__CP009273__3456649__1__10____251__251__0__0	max_left=158	max_left_minus=154	max_left_plus=158	max_min_left=48	max_min_left_minus=48	max_min_left_plus=48	max_min_right=106	max_min_right_minus=106	max_min_right_plus=84	max_pos_hash_score=452	max_right=234	max_right_minus=106	max_right_plus=234	neg_log10_pos_hash_p_value=5.0	new_junction_coverage=0.12	new_junction_read_count=12	polymorphism_frequency=5.753e-02	pos_hash_score=11	prediction=polymorphism	reject=COVERAGE_EVENNESS_SKEW,FREQUENCY_CUTOFF	side_1_annotate_key=gene	side_1_continuation=0	side_1_coverage=2.05	side_1_overlap=10	side_1_possible_overlap_registers=235	side_1_read_count=208	side_1_redundant=0	side_2_annotate_key=gene	side_2_continuation=0	side_2_coverage=2.00	side_2_overlap=0	side_2_possible_overlap_registers=225	side_2_read_count=194	side_2_redundant=0	total_non_overlap_reads=11
JC	393	.	CP009273	3462132	-1	CP009273	3463069	1	0	alignment_overlap=12	coverage_minus=11	coverage_plus=11	flanking_left=251	flanking_right=251	frequency=1.095e-01	junction_possible_overlap_registers=223	key=CP009273__3462132__-1__CP009273__3463057__1__12____251__251__0__0	max_left=192	max_left_minus=192	max_left_plus=182	max_min_left=110	max_min_left_minus=110	max_min_left_plus=105	max_min_right=100	max_min_right_minus=93	max_min_right_plus=100	max_pos_hash_score=448	max_right=224	max_right_minus=132	max_right_plus=224	neg_log10_pos_hash_p_value=3.0	new_junction_coverage=0.23	new_junction_read_count=22	polymorphism_frequency=1.095e-01	pos_hash_score=20	prediction=polymorphism	reject=COVERAGE_EVENNESS_SKEW,FREQUENCY_CUTOFF	side_1_annotate_key=gene	side_1_continuation=0	side_1_coverage=1.58	side_1_overlap=12	side_1_possible_overlap_registers=235	side_1_read_count=160	side_1_redundant=0	side_2_annotate_key=gene	side_2_continuation=0	side_2_coverage=2.14	side_2_overlap=0	side_2_possible_overlap_registers=223	side_2_read_count=206	side_2_redundant=0	total_non_overlap_reads=22
JC	394	.	CP009273	3462456	-1	CP009273	3463069	1	0	alignment_overlap=11	coverage_minus=7	coverage_plus=6	flanking_left=251	flanking_right=251	frequency=6.276e-02	junction_possible_overlap_registers=224	key=CP009273__3462456__-1__CP009273__3463058__1__11____251__251__0__0	max_left=218	max_left_minus=218	max_left_plus=99	max_min_left=88	max_min_left_minus=0	max_min_left_plus=88	max_min_right=105	max_min_right_minus=105	max_min_right_plus=81	max_pos_hash_score=450	max_right=234	max_right_minus=105	max_right_plus=234	neg_log10_pos_hash_p_value=4.7	new_junction_coverage=0.13	new_junction_read_count=13	polymorphism_frequency=6.276e-02	pos_hash_score=12	prediction=polymorphism	reject=COVERAGE_EVENNESS_SKEW,FREQUENCY_CUTOFF	side_1_annotate_key=gene	side_1_continuation=0	side_1_coverage=1.84	side_1_overlap=11	side_1_possible_overlap_registers=235	side_1_read_count=187	side_1_redundant=0	side_2_annotate_key=gene	side_2_continuation=0	side_2_coverage=2.17	side_2_overlap=0	side_2_possible_overlap_registers=224	side_2_read_count=210	side_2_redundant=0	total_non_overlap_reads=13
JC	395	.	CP009273	3487003	-1	CP009273	3487857	1	0	alignment_overlap=9	coverage_minus=3	coverage_plus=2	flanking_left=251	flanking_right=251	frequency=3.149e-02	junction_possible_overlap_registers=226	key=CP009273__3487003__-1__CP009273__3487848__1__9____251__251__0__0	max_left=118	max_left_minus=118	max_left_plus=11	max_min_left=118	max_min_left_minus=118	max_min_left_plus=11	max_min_right=39	max_min_right_minus=39	max_min_right_plus=0	max_pos_hash_score=454	max_right=123	max_right_minus=123	max_right_plus=66	neg_log10_pos_hash_p_value=7.1	new_junction_coverage=0.05	new_junction_read_count=5	polymorphism_frequency=3.149e-02	pos_hash_score=5	prediction=polymorphism	reject=COVERAGE_EVENNESS_SKEW,FREQUENCY_CUTOFF	side_1_annotate_key=gene	side_1_continuation=0	side_1_coverage=1.65	side_1_overlap=9	side_1_possible_overlap_registers=235	side_1_read_count=167	side_1_redundant=0	side_2_annotate_key=gene	side_2_continuation=0	side_2_coverage=1.51	side_2_overlap=0	side_2_possible_overlap_registers=226	side_2_read_count=147	side_2_redundant=0	total_non_overlap_reads=5
JC	396	.	CP009273	3488256	-1	CP009273	3489308	1	0	alignment_overlap=12	coverage_minus=3	coverage_plus=1	flanking_left=251	flanking_right=251	frequency=2.843e-02	junction_possible_overlap_registers=223	key=CP009273__3488256__-1__CP009273__3489296__1__12____251__251__0__0	max_left=125	max_left_minus=86	max_left_plus=125	max_min_left=86	max_min_left_minus=86	max_min_left_plus=0	max_min_right=114	max_min_right_minus=0	max_min_right_plus=114	max_pos_hash_score=448	max_right=200	max_right_minus=200	max_right_plus=114	neg_log10_pos_hash_p_value=7.5	new_junction_coverage=0.04	new_junction_read_count=4	polymorphism_frequency=2.843e-02	pos_hash_score=4	prediction=polymorphism	reject=COVERAGE_EVENNESS_SKEW,FREQUENCY_CUTOFF	side_1_annotate_key=gene	side_1_continuation=0	side_1_coverage=1.28	side_1_overlap=12	side_1_possible_overlap_registers=235	side_1_read_count=130	side_1_redundant=0	side_2_annotate_key=gene	side_2_continuation=0	side_2_coverage=1.56	side_2_overlap=0	side_2_possible_overlap_registers=223	side_2_read_count=150	side_2_redundant=0	total_non_overlap_reads=4
JC	397	.	CP009273	3496224	-1	CP009273	3497755	1	0	alignment_overlap=9	coverage_minus=3	coverage_plus=3	flanking_left=251	flanking_right=251	frequency=3.122e-02	junction_possible_overlap_registers=226	key=CP009273__3496224__-1__CP009273__3497746__1__9____251__251__0__0	max_left=170	max_left_minus=170	max_left_plus=117	max_min_left=117	max_min_left_minus=13	max_min_left_plus=117	max_min_right=72	max_min_right_minus=72	max_min_right_plus=31	max_pos_hash_score=454	max_right=124	max_right_minus=72	max_right_plus=124	neg_log10_pos_hash_p_value=6.7	new_junction_coverage=0.06	new_junction_read_count=6	polymorphism_frequency=3.122e-02	pos_hash_score=6	prediction=polymorphism	reject=COVERAGE_EVENNESS_SKEW,FREQUENCY_CUTOFF	side_1_annotate_key=gene	side_1_continuation=0	side_1_coverage=2.22	side_1_overlap=9	side_1_possible_overlap_registers=235	side_1_read_count=225	side_1_redundant=0	side_2_annotate_key=gene	side_2_continuation=0	side_2_coverage=1.60	side_2_overlap=0	side_2_possible_overlap_registers=226	side_2_read_count=156	side_2_redundant=0	total_non_overlap_reads=6
JC	398	.	CP009273	3500557	-1	CP009273	3501740	1	0	alignment_overlap=6	coverage_minus=3	coverage_plus=2	flanking_left=251	flanking_right=251	frequency=2.649e-02	junction_possible_overlap_registers=229	key=CP009273__3500557__-1__CP009273__3501734__1__6____251__251__0__0	max_left=135	max_left_minus=135	max_left_plus=135	max_min_left=16	max_min_left_minus=16	max_min_left_plus=13	max_min_right=110	max_min_right_minus=110	max_min_right_plus=36	max_pos_hash_score=460	max_right=190	max_right_minus=130	max_right_plus=190	neg_log10_pos_hash_p_value=7.7	new_junction_coverage=0.05	new_junction_read_count=5	polymorphism_frequency=2.649e-02	pos_hash_score=4	prediction=polymorphism	reject=COVERAGE_EVENNESS_SKEW,FREQUENCY_CUTOFF	side_1_annotate_key=gene	side_1_continuation=0	side_1_coverage=1.74	side_1_overlap=6	side_1_possible_overlap_registers=235	side_1_read_count=177	side_1_redundant=0	side_2_annotate_key=gene	side_2_continuation=0	side_2_coverage=1.97	side_2_overlap=0	side_2_possible_overlap_registers=229	side_2_read_count=195	side_2_redundant=0	total_non_overlap_reads=5
JC	399	.	CP009273	3501813	-1	CP009273	3502959	1	0	alignment_overlap=8	coverage_minus=3	coverage_plus=4	flanking_left=251	flanking_right=251	frequency=3.570e-02	junction_possible_overlap_registers=227	key=CP009273__3501813__-1__CP009273__3502951__1__8____251__251__0__0	max_left=213	max_left_minus=213	max_left_plus=213	max_min_left=85	max_min_left_minus=0	max_min_left_plus=85	max_min_right=49	max_min_right_minus=49	max_min_right_plus=49	max_pos_hash_score=456	max_right=135	max_right_minus=49	max_right_plus=135	neg_log10_pos_hash_p_value=6.3	new_junction_coverage=0.07	new_junction_read_count=7	polymorphism_frequency=3.570e-02	pos_hash_score=7	prediction=polymorphism	reject=COVERAGE_EVENNESS_SKEW,FREQUENCY_CUTOFF	side_1_annotate_key=gene	side_1_continuation=0	side_1_coverage=1.99	side_1_overlap=8	side_1_possible_overlap_registers=235	side_1_read_count=202	side_1_redundant=0	side_2_annotate_key=gene	side_2_continuation=0	side_2_coverage=1.87	side_2_overlap=0	side_2_possible_overlap_registers=227	side_2_read_count=183	side_2_redundant=0	total_non_overlap_reads=7
JC	400	.	CP009273	3514860	-1	CP009273	3515961	1	0	alignment_overlap=9	coverage_minus=3	coverage_plus=2	flanking_left=251	flanking_right=251	frequency=3.512e-02	junction_possible_overlap_registers=226	key=CP009273__3514860__-1__CP009273__3515952__1__9____251__251__0__0	max_left=234	max_left_minus=234	max_left_plus=150	max_min_left=88	max_min_left_minus=88	max_min_left_plus=0	max_min_right=87	max_min_right_minus=13	max_min_right_plus=87	max_pos_hash_score=454	max_right=125	max_right_minus=125	max_right_plus=87	neg_log10_pos_hash_p_value=7.1	new_junction_coverage=0.05	new_junction_read_count=5	polymorphism_frequency=3.512e-02	pos_hash_score=5	prediction=polymorphism	reject=COVERAGE_EVENNESS_SKEW,FREQUENCY_CUTOFF	side_1_annotate_key=gene	side_1_continuation=0	side_1_coverage=1.35	side_1_overlap=9	side_1_possible_overlap_registers=235	side_1_read_count=137	side_1_redundant=0	side_2_annotate_key=gene	side_2_continuation=0	side_2_coverage=1.47	side_2_overlap=0	side_2_possible_overlap_registers=226	side_2_read_count=143	side_2_redundant=0	total_non_overlap_reads=5
JC	401	.	CP009273	3518370	-1	CP009273	3519554	1	0	alignment_overlap=10	coverage_minus=2	coverage_plus=2	flanking_left=251	flanking_right=251	frequency=2.204e-02	junction_possible_overlap_registers=225	key=CP009273__3518370__-1__CP009273__3519544__1__10____251__251__0__0	max_left=123	max_left_minus=42	max_left_plus=123	max_min_left=18	max_min_left_minus=18	max_min_left_plus=2	max_min_right=96	max_min_right_minus=38	max_min_right_plus=96	max_pos_hash_score=452	max_right=96	max_right_minus=44	max_right_plus=96	neg_log10_pos_hash_p_value=7.6	new_junction_coverage=0.04	new_junction_read_count=4	polymorphism_frequency=2.204e-02	pos_hash_score=4	prediction=polymorphism	reject=COVERAGE_EVENNESS_SKEW,FREQUENCY_CUTOFF	side_1_annotate_key=gene	side_1_continuation=0	side_1_coverage=1.41	side_1_overlap=10	side_1_possible_overlap_registers=235	side_1_read_count=143	side_1_redundant=0	side_2_annotate_key=gene	side_2_continuation=0	side_2_coverage=2.24	side_2_overlap=0	side_2_possible_overlap_registers=225	side_2_read_count=218	side_2_redundant=0	total_non_overlap_reads=4
JC	402	.	CP009273	3520576	-1	CP009273	3521556	1	0	alignment_overlap=9	coverage_minus=1	coverage_plus=3	flanking_left=251	flanking_right=251	frequency=2.504e-02	junction_possible_overlap_registers=226	key=CP009273__3520576__-1__CP009273__3521547__1__9____251__251__0__0	max_left=126	max_left_minus=68	max_left_plus=126	max_min_left=68	max_min_left_minus=68	max_min_left_plus=68	max_min_right=2	max_min_right_minus=0	max_min_right_plus=2	max_pos_hash_score=454	max_right=141	max_right_minus=134	max_right_plus=141	neg_log10_pos_hash_p_value=7.6	new_junction_coverage=0.04	new_junction_read_count=4	polymorphism_frequency=2.504e-02	pos_hash_score=4	prediction=polymorphism	reject=COVERAGE_EVENNESS_SKEW,FREQUENCY_CUTOFF	side_1_annotate_key=gene	side_1_continuation=0	side_1_coverage=1.93	side_1_overlap=9	side_1_possible_overlap_registers=235	side_1_read_count=196	side_1_redundant=0	side_2_annotate_key=gene	side_2_continuation=0	side_2_coverage=1.26	side_2_overlap=0	side_2_possible_overlap_registers=226	side_2_read_count=123	side_2_redundant=0	total_non_overlap_reads=4
JC	403	.	CP009273	3535069	-1	CP009273	3536001	1	0	alignment_overlap=6	coverage_minus=3	coverage_plus=4	flanking_left=251	flanking_right=251	frequency=3.421e-02	junction_possible_overlap_registers=229	key=CP009273__3535069__-1__CP009273__3535995__1__6____251__251__0__0	max_left=221	max_left_minus=221	max_left_plus=167	max_min_left=17	max_min_left_minus=0	max_min_left_plus=17	max_min_right=76	max_min_right_minus=58	max_min_right_plus=76	max_pos_hash_score=460	max_right=188	max_right_minus=58	max_right_plus=188	neg_log10_pos_hash_p_value=6.3	new_junction_coverage=0.07	new_junction_read_count=7	polymorphism_frequency=3.421e-02	pos_hash_score=7	prediction=polymorphism	reject=COVERAGE_EVENNESS_SKEW,FREQUENCY_CUTOFF	side_1_annotate_key=gene	side_1_continuation=0	side_1_coverage=2.24	side_1_overlap=6	side_1_possible_overlap_registers=235	side_1_read_count=227	side_1_redundant=0	side_2_annotate_key=gene	side_2_continuation=0	side_2_coverage=1.76	side_2_overlap=0	side_2_possible_overlap_registers=229	side_2_read_count=174	side_2_redundant=0	total_non_overlap_reads=7
JC	404	.	CP009273	3538893	-1	CP009273	3539430	1	0	alignment_overlap=11	coverage_minus=2	coverage_plus=1	flanking_left=251	flanking_right=251	frequency=2.405e-02	junction_possible_overlap_registers=224	key=CP009273__3538893__-1__CP009273__3539419__1__11____251__251__0__0	max_left=203	max_left_minus=203	max_left_plus=37	max_min_left=70	max_min_left_minus=70	max_min_left_plus=37	max_min_right=18	max_min_right_minus=18	max_min_right_plus=0	max_pos_hash_score=450	max_right=80	max_right_minus=80	max_right_plus=80	neg_log10_pos_hash_p_value=8.1	new_junction_coverage=0.04	new_junction_read_count=4	polymorphism_frequency=2.405e-02	pos_hash_score=3	prediction=polymorphism	reject=COVERAGE_EVENNESS_SKEW,FREQUENCY_CUTOFF	side_1_annotate_key=gene	side_1_continuation=0	side_1_coverage=1.76	side_1_overlap=11	side_1_possible_overlap_registers=235	side_1_read_count=179	side_1_redundant=0	side_2_annotate_key=gene	side_2_continuation=0	side_2_coverage=1.59	side_2_overlap=0	side_2_possible_overlap_registers=224	side_2_read_count=154	side_2_redundant=0	total_non_overlap_reads=3
JC	405	.	CP009273	3544305	-1	CP009273	3545482	1	0	alignment_overlap=10	coverage_minus=1	coverage_plus=5	flanking_left=251	flanking_right=251	frequency=4.022e-02	junction_possible_overlap_registers=225	key=CP009273__3544305__-1__CP009273__3545472__1__10____251__251__0__0	max_left=204	max_left_minus=204	max_left_plus=92	max_min_left=72	max_min_left_minus=0	max_min_left_plus=72	max_min_right=72	max_min_right_minus=37	max_min_right_plus=72	max_pos_hash_score=452	max_right=168	max_right_minus=37	max_right_plus=168	neg_log10_pos_hash_p_value=7.1	new_junction_coverage=0.07	new_junction_read_count=7	polymorphism_frequency=4.022e-02	pos_hash_score=5	prediction=polymorphism	reject=COVERAGE_EVENNESS_SKEW,FREQUENCY_CUTOFF	side_1_annotate_key=gene	side_1_continuation=0	side_1_coverage=1.83	side_1_overlap=10	side_1_possible_overlap_registers=235	side_1_read_count=186	side_1_redundant=0	side_2_annotate_key=gene	side_2_continuation=0	side_2_coverage=1.61	side_2_overlap=0	side_2_possible_overlap_registers=225	side_2_read_count=156	side_2_redundant=0	total_non_overlap_reads=6
JC	406	.	CP009273	3549328	-1	CP009273	3550168	1	0	alignment_overlap=8	coverage_minus=3	coverage_plus=0	flanking_left=251	flanking_right=251	frequency=2.092e-02	junction_possible_overlap_registers=227	key=CP009273__3549328__-1__CP009273__3550160__1__8____251__251__0__0	max_left=177	max_left_minus=177	max_left_plus=0	max_min_left=0	max_min_left_minus=0	max_min_left_plus=0	max_min_right=66	max_min_right_minus=66	max_min_right_plus=0	max_pos_hash_score=456	max_right=66	max_right_minus=66	max_right_plus=0	neg_log10_pos_hash_p_value=8.2	new_junction_coverage=0.03	new_junction_read_count=3	polymorphism_frequency=2.092e-02	pos_hash_score=3	prediction=polymorphism	reject=COVERAGE_EVENNESS_SKEW,FREQUENCY_CUTOFF	side_1_annotate_key=gene	side_1_continuation=0	side_1_coverage=1.23	side_1_overlap=8	side_1_possible_overlap_registers=235	side_1_read_count=125	side_1_redundant=0	side_2_annotate_key=gene	side_2_continuation=0	side_2_coverage=1.63	side_2_overlap=0	side_2_possible_overlap_registers=227	side_2_read_count=160	side_2_redundant=0	total_non_overlap_reads=3
JC	407	.	CP009273	3560796	-1	CP009273	3561939	1	0	alignment_overlap=9	coverage_minus=2	coverage_plus=2	flanking_left=251	flanking_right=251	frequency=2.448e-02	junction_possible_overlap_registers=226	key=CP009273__3560796__-1__CP009273__3561930__1__9____251__251__0__0	max_left=37	max_left_minus=37	max_left_plus=37	max_min_left=37	max_min_left_minus=37	max_min_left_plus=37	max_min_right=16	max_min_right_minus=16	max_min_right_plus=16	max_pos_hash_score=454	max_right=49	max_right_minus=49	max_right_plus=49	neg_log10_pos_hash_p_value=7.6	new_junction_coverage=0.04	new_junction_read_count=4	polymorphism_frequency=2.448e-02	pos_hash_score=4	prediction=polymorphism	reject=COVERAGE_EVENNESS_SKEW,FREQUENCY_CUTOFF	side_1_annotate_key=gene	side_1_continuation=0	side_1_coverage=1.60	side_1_overlap=9	side_1_possible_overlap_registers=235	side_1_read_count=162	side_1_redundant=0	side_2_annotate_key=gene	side_2_continuation=0	side_2_coverage=1.67	side_2_overlap=0	side_2_possible_overlap_registers=226	side_2_read_count=163	side_2_redundant=0	total_non_overlap_reads=4
JC	408	.	CP009273	3566364	-1	CP009273	3567249	1	0	alignment_overlap=11	coverage_minus=5	coverage_plus=1	flanking_left=251	flanking_right=251	frequency=3.413e-02	junction_possible_overlap_registers=224	key=CP009273__3566364__-1__CP009273__3567238__1__11____251__251__0__0	max_left=185	max_left_minus=185	max_left_plus=50	max_min_left=57	max_min_left_minus=57	max_min_left_plus=50	max_min_right=52	max_min_right_minus=52	max_min_right_plus=0	max_pos_hash_score=450	max_right=205	max_right_minus=205	max_right_plus=190	neg_log10_pos_hash_p_value=6.6	new_junction_coverage=0.06	new_junction_read_count=6	polymorphism_frequency=3.413e-02	pos_hash_score=6	prediction=polymorphism	reject=COVERAGE_EVENNESS_SKEW,FREQUENCY_CUTOFF	side_1_annotate_key=gene	side_1_continuation=0	side_1_coverage=1.76	side_1_overlap=11	side_1_possible_overlap_registers=235	side_1_read_count=179	side_1_redundant=0	side_2_annotate_key=gene	side_2_continuation=0	side_2_coverage=1.75	side_2_overlap=0	side_2_possible_overlap_registers=224	side_2_read_count=169	side_2_redundant=0	total_non_overlap_reads=6
JC	409	.	CP009273	3566949	-1	CP009273	3568113	1	0	alignment_overlap=10	coverage_minus=2	coverage_plus=1	flanking_left=251	flanking_right=251	frequency=1.706e-02	junction_possible_overlap_registers=225	key=CP009273__3566949__-1__CP009273__3568103__1__10____251__251__0__0	max_left=118	max_left_minus=118	max_left_plus=63	max_min_left=63	max_min_left_minus=63	max_min_left_plus=63	max_min_right=17	max_min_right_minus=17	max_min_right_plus=0	max_pos_hash_score=452	max_right=165	max_right_minus=146	max_right_plus=165	neg_log10_pos_hash_p_value=8.1	new_junction_coverage=0.03	new_junction_read_count=3	polymorphism_frequency=1.706e-02	pos_hash_score=3	prediction=polymorphism	reject=COVERAGE_EVENNESS_SKEW,FREQUENCY_CUTOFF	side_1_annotate_key=gene	side_1_continuation=0	side_1_coverage=1.91	side_1_overlap=10	side_1_possible_overlap_registers=235	side_1_read_count=194	side_1_redundant=0	side_2_annotate_key=gene	side_2_continuation=0	side_2_coverage=1.65	side_2_overlap=0	side_2_possible_overlap_registers=225	side_2_read_count=160	side_2_redundant=0	total_non_overlap_reads=3
JC	410	.	CP009273	3578395	-1	CP009273	3579544	1	0	alignment_overlap=5	coverage_minus=1	coverage_plus=2	flanking_left=251	flanking_right=251	frequency=2.474e-02	junction_possible_overlap_registers=230	key=CP009273__3578395__-1__CP009273__3579539__1__5____251__251__0__0	max_left=182	max_left_minus=79	max_left_plus=182	max_min_left=0	max_min_left_minus=0	max_min_left_plus=0	max_min_right=70	max_min_right_minus=70	max_min_right_plus=70	max_pos_hash_score=462	max_right=70	max_right_minus=70	max_right_plus=70	neg_log10_pos_hash_p_value=8.2	new_junction_coverage=0.04	new_junction_read_count=4	polymorphism_frequency=2.474e-02	pos_hash_score=3	prediction=polymorphism	reject=COVERAGE_EVENNESS_SKEW,FREQUENCY_CUTOFF	side_1_annotate_key=gene	side_1_continuation=0	side_1_coverage=1.70	side_1_overlap=5	side_1_possible_overlap_registers=235	side_1_read_count=172	side_1_redundant=0	side_2_annotate_key=gene	side_2_continuation=0	side_2_coverage=1.48	side_2_overlap=0	side_2_possible_overlap_registers=230	side_2_read_count=147	side_2_redundant=0	total_non_overlap_reads=3
JC	411	.	CP009273	3582787	-1	CP009273	3583993	1	0	alignment_overlap=9	coverage_minus=3	coverage_plus=3	flanking_left=251	flanking_right=251	frequency=4.848e-02	junction_possible_overlap_registers=226	key=CP009273__3582787__-1__CP009273__3583984__1__9____251__251__0__0	max_left=99	max_left_minus=99	max_left_plus=69	max_min_left=69	max_min_left_minus=36	max_min_left_plus=69	max_min_right=23	max_min_right_minus=23	max_min_right_plus=0	max_pos_hash_score=454	max_right=172	max_right_minus=80	max_right_plus=172	neg_log10_pos_hash_p_value=6.7	new_junction_coverage=0.06	new_junction_read_count=6	polymorphism_frequency=4.848e-02	pos_hash_score=6	prediction=polymorphism	reject=COVERAGE_EVENNESS_SKEW,FREQUENCY_CUTOFF	side_1_annotate_key=gene	side_1_continuation=0	side_1_coverage=0.90	side_1_overlap=9	side_1_possible_overlap_registers=235	side_1_read_count=91	side_1_redundant=0	side_2_annotate_key=gene	side_2_continuation=0	side_2_coverage=1.52	side_2_overlap=0	side_2_possible_overlap_registers=226	side_2_read_count=148	side_2_redundant=0	total_non_overlap_reads=6
JC	412	.	CP009273	3586380	-1	CP009273	3587511	1	0	alignment_overlap=11	coverage_minus=3	coverage_plus=2	flanking_left=251	flanking_right=251	frequency=3.977e-02	junction_possible_overlap_registers=224	key=CP009273__3586380__-1__CP009273__3587500__1__11____251__251__0__0	max_left=231	max_left_minus=231	max_left_plus=116	max_min_left=5	max_min_left_minus=0	max_min_left_plus=5	max_min_right=45	max_min_right_minus=45	max_min_right_plus=45	max_pos_hash_score=450	max_right=45	max_right_minus=45	max_right_plus=45	neg_log10_pos_hash_p_value=7.1	new_junction_coverage=0.06	new_junction_read_count=6	polymorphism_frequency=3.977e-02	pos_hash_score=5	prediction=polymorphism	reject=COVERAGE_EVENNESS_SKEW,FREQUENCY_CUTOFF	side_1_annotate_key=gene	side_1_continuation=0	side_1_coverage=1.54	side_1_overlap=11	side_1_possible_overlap_registers=235	side_1_read_count=156	side_1_redundant=0	side_2_annotate_key=gene	side_2_continuation=0	side_2_coverage=1.46	side_2_overlap=0	side_2_possible_overlap_registers=224	side_2_read_count=141	side_2_redundant=0	total_non_overlap_reads=5
JC	413	.	CP009273	3588310	-1	CP009273	3589111	1	0	alignment_overlap=6	coverage_minus=6	coverage_plus=6	flanking_left=251	flanking_right=251	frequency=8.117e-02	junction_possible_overlap_registers=229	key=CP009273__3588310__-1__CP009273__3589105__1__6____251__251__0__0	max_left=182	max_left_minus=182	max_left_plus=141	max_min_left=89	max_min_left_minus=89	max_min_left_plus=17	max_min_right=109	max_min_right_minus=109	max_min_right_plus=99	max_pos_hash_score=460	max_right=208	max_right_minus=162	max_right_plus=208	neg_log10_pos_hash_p_value=5.0	new_junction_coverage=0.13	new_junction_read_count=13	polymorphism_frequency=8.117e-02	pos_hash_score=11	prediction=polymorphism	reject=COVERAGE_EVENNESS_SKEW,FREQUENCY_CUTOFF	side_1_annotate_key=gene	side_1_continuation=0	side_1_coverage=1.43	side_1_overlap=6	side_1_possible_overlap_registers=235	side_1_read_count=145	side_1_redundant=0	side_2_annotate_key=gene	side_2_continuation=0	side_2_coverage=1.55	side_2_overlap=0	side_2_possible_overlap_registers=229	side_2_read_count=153	side_2_redundant=0	total_non_overlap_reads=12
JC	414	.	CP009273	3595632	-1	CP009273	3596631	1	0	alignment_overlap=9	coverage_minus=2	coverage_plus=4	flanking_left=251	flanking_right=251	frequency=4.254e-02	junction_possible_overlap_registers=226	key=CP009273__3595632__-1__CP009273__3596622__1__9____251__251__0__0	max_left=151	max_left_minus=151	max_left_plus=151	max_min_left=89	max_min_left_minus=89	max_min_left_plus=12	max_min_right=87	max_min_right_minus=87	max_min_right_plus=87	max_pos_hash_score=454	max_right=218	max_right_minus=149	max_right_plus=218	neg_log10_pos_hash_p_value=7.1	new_junction_coverage=0.06	new_junction_read_count=6	polymorphism_frequency=4.254e-02	pos_hash_score=5	prediction=polymorphism	reject=COVERAGE_EVENNESS_SKEW,FREQUENCY_CUTOFF	side_1_annotate_key=gene	side_1_continuation=0	side_1_coverage=1.53	side_1_overlap=9	side_1_possible_overlap_registers=235	side_1_read_count=155	side_1_redundant=0	side_2_annotate_key=gene	side_2_continuation=0	side_2_coverage=1.24	side_2_overlap=0	side_2_possible_overlap_registers=226	side_2_read_count=121	side_2_redundant=0	total_non_overlap_reads=6
JC	415	.	CP009273	3613190	-1	CP009273	3614214	1	0	alignment_overlap=13	coverage_minus=1	coverage_plus=2	flanking_left=251	flanking_right=251	frequency=1.261e-01	junction_possible_overlap_registers=222	key=CP009273__3613203__-1__CP009273__3614214__1__13____251__251__1__0	max_left=30	max_left_minus=30	max_left_plus=30	max_min_left=30	max_min_left_minus=30	max_min_left_plus=30	max_min_right=0	max_min_right_minus=0	max_min_right_plus=0	max_pos_hash_score=446	max_right=182	max_right_minus=63	max_right_plus=182	neg_log10_pos_hash_p_value=8.1	new_junction_coverage=0.03	new_junction_read_count=3	polymorphism_frequency=1.261e-01	pos_hash_score=3	prediction=polymorphism	reject=COVERAGE_EVENNESS_SKEW,FREQUENCY_CUTOFF	side_1_annotate_key=repeat	side_1_continuation=0	side_1_coverage=NA	side_1_overlap=0	side_1_read_count=NA	side_1_redundant=1	side_2_annotate_key=gene	side_2_continuation=0	side_2_coverage=0.22	side_2_overlap=13	side_2_possible_overlap_registers=235	side_2_read_count=22	side_2_redundant=0	total_non_overlap_reads=3
JC	416	.	CP009273	3613749	-1	CP009273	3614308	1	0	alignment_overlap=11	coverage_minus=6	coverage_plus=3	flanking_left=251	flanking_right=251	frequency=1.287e-01	junction_possible_overlap_registers=224	key=CP009273__3613760__-1__CP009273__3614308__1__11____251__251__1__0	max_left=227	max_left_minus=227	max_left_plus=69	max_min_left=69	max_min_left_minus=0	max_min_left_plus=69	max_min_right=24	max_min_right_minus=21	max_min_right_plus=24	max_pos_hash_score=450	max_right=89	max_right_minus=21	max_right_plus=89	neg_log10_pos_hash_p_value=5.5	new_junction_coverage=0.10	new_junction_read_count=10	polymorphism_frequency=1.287e-01	pos_hash_score=9	prediction=polymorphism	reject=COVERAGE_EVENNESS_SKEW,FREQUENCY_CUTOFF	side_1_annotate_key=repeat	side_1_continuation=0	side_1_coverage=NA	side_1_overlap=0	side_1_read_count=NA	side_1_redundant=1	side_2_annotate_key=gene	side_2_continuation=0	side_2_coverage=0.70	side_2_overlap=11	side_2_possible_overlap_registers=235	side_2_read_count=71	side_2_redundant=0	total_non_overlap_reads=9
JC	417	.	CP009273	3614617	-1	CP009273	3615232	1	0	alignment_overlap=9	coverage_minus=1	coverage_plus=2	flanking_left=251	flanking_right=251	frequency=5.764e-02	junction_possible_overlap_registers=226	key=CP009273__3614617__-1__CP009273__3615223__1__9____251__251__0__1	max_left=124	max_left_minus=124	max_left_plus=90	max_min_left=90	max_min_left_minus=0	max_min_left_plus=90	max_min_right=118	max_min_right_minus=118	max_min_right_plus=0	max_pos_hash_score=454	max_right=207	max_right_minus=118	max_right_plus=207	neg_log10_pos_hash_p_value=8.2	new_junction_coverage=0.03	new_junction_read_count=3	polymorphism_frequency=5.764e-02	pos_hash_score=3	prediction=polymorphism	reject=COVERAGE_EVENNESS_SKEW,FREQUENCY_CUTOFF	side_1_annotate_key=gene	side_1_continuation=0	side_1_coverage=0.50	side_1_overlap=9	side_1_possible_overlap_registers=235	side_1_read_count=51	side_1_redundant=0	side_2_annotate_key=repeat	side_2_continuation=0	side_2_coverage=NA	side_2_overlap=0	side_2_possible_overlap_registers=NA	side_2_read_count=NA	side_2_redundant=1	total_non_overlap_reads=3
JC	418	.	CP009273	3616188	-1	CP009273	3762084	1	0	alignment_overlap=4	coverage_minus=3	coverage_plus=1	flanking_left=251	flanking_right=251	frequency=2.001e-02	junction_possible_overlap_registers=231	key=CP009273__3616188__-1__CP009273__3762080__1__4____251__251__0__0	max_left=129	max_left_minus=129	max_left_plus=12	max_min_left=108	max_min_left_minus=108	max_min_left_plus=12	max_min_right=118	max_min_right_minus=118	max_min_right_plus=0	max_pos_hash_score=464	max_right=217	max_right_minus=217	max_right_plus=162	neg_log10_pos_hash_p_value=7.7	new_junction_coverage=0.04	new_junction_read_count=4	polymorphism_frequency=2.001e-02	pos_hash_score=4	prediction=polymorphism	reject=COVERAGE_EVENNESS_SKEW,FREQUENCY_CUTOFF	side_1_annotate_key=gene	side_1_continuation=0	side_1_coverage=2.38	side_1_overlap=4	side_1_possible_overlap_registers=235	side_1_read_count=241	side_1_redundant=0	side_2_annotate_key=gene	side_2_continuation=0	side_2_coverage=1.55	side_2_overlap=0	side_2_possible_overlap_registers=231	side_2_read_count=155	side_2_redundant=0	total_non_overlap_reads=4
JC	419	.	CP009273	3634755	-1	CP009273	3635998	1	0	alignment_overlap=5	coverage_minus=2	coverage_plus=4	flanking_left=251	flanking_right=251	frequency=3.725e-02	junction_possible_overlap_registers=230	key=CP009273__3634755__-1__CP009273__3635993__1__5____251__251__0__0	max_left=89	max_left_minus=89	max_left_plus=89	max_min_left=89	max_min_left_minus=89	max_min_left_plus=57	max_min_right=17	max_min_right_minus=17	max_min_right_plus=17	max_pos_hash_score=462	max_right=202	max_right_minus=157	max_right_plus=202	neg_log10_pos_hash_p_value=7.2	new_junction_coverage=0.06	new_junction_read_count=6	polymorphism_frequency=3.725e-02	pos_hash_score=5	prediction=polymorphism	reject=COVERAGE_EVENNESS_SKEW,FREQUENCY_CUTOFF	side_1_annotate_key=gene	side_1_continuation=0	side_1_coverage=1.78	side_1_overlap=5	side_1_possible_overlap_registers=235	side_1_read_count=181	side_1_redundant=0	side_2_annotate_key=gene	side_2_continuation=0	side_2_coverage=1.34	side_2_overlap=0	side_2_possible_overlap_registers=230	side_2_read_count=133	side_2_redundant=0	total_non_overlap_reads=6
JC	420	.	CP009273	3642708	-1	CP009273	3643561	1	0	alignment_overlap=8	coverage_minus=1	coverage_plus=2	flanking_left=251	flanking_right=251	frequency=1.975e-02	junction_possible_overlap_registers=227	key=CP009273__3642708__-1__CP009273__3643553__1__8____251__251__0__0	max_left=169	max_left_minus=102	max_left_plus=169	max_min_left=0	max_min_left_minus=0	max_min_left_plus=0	max_min_right=74	max_min_right_minus=64	max_min_right_plus=74	max_pos_hash_score=456	max_right=74	max_right_minus=64	max_right_plus=74	neg_log10_pos_hash_p_value=8.2	new_junction_coverage=0.03	new_junction_read_count=3	polymorphism_frequency=1.975e-02	pos_hash_score=3	prediction=polymorphism	reject=COVERAGE_EVENNESS_SKEW,FREQUENCY_CUTOFF	side_1_annotate_key=gene	side_1_continuation=0	side_1_coverage=1.20	side_1_overlap=8	side_1_possible_overlap_registers=235	side_1_read_count=122	side_1_redundant=0	side_2_annotate_key=gene	side_2_continuation=0	side_2_coverage=1.84	side_2_overlap=0	side_2_possible_overlap_registers=227	side_2_read_count=180	side_2_redundant=0	total_non_overlap_reads=3
JC	421	.	CP009273	3660277	-1	CP009273	3660845	1	0	alignment_overlap=11	coverage_minus=2	coverage_plus=1	flanking_left=251	flanking_right=251	frequency=6.310e-02	junction_possible_overlap_registers=224	key=CP009273__3660277__-1__CP009273__3660834__1__11____251__251__0__0	max_left=103	max_left_minus=103	max_left_plus=27	max_min_left=49	max_min_left_minus=49	max_min_left_plus=27	max_min_right=6	max_min_right_minus=6	max_min_right_plus=0	max_pos_hash_score=450	max_right=98	max_right_minus=98	max_right_plus=28	neg_log10_pos_hash_p_value=8.1	new_junction_coverage=0.03	new_junction_read_count=3	polymorphism_frequency=6.310e-02	pos_hash_score=3	prediction=polymorphism	reject=COVERAGE_EVENNESS_SKEW,FREQUENCY_CUTOFF	side_1_annotate_key=gene	side_1_continuation=0	side_1_coverage=0.40	side_1_overlap=11	side_1_possible_overlap_registers=235	side_1_read_count=41	side_1_redundant=0	side_2_annotate_key=gene	side_2_continuation=0	side_2_coverage=0.52	side_2_overlap=0	side_2_possible_overlap_registers=224	side_2_read_count=50	side_2_redundant=0	total_non_overlap_reads=3
JC	422	.	CP009273	3668980	-1	CP009273	3669736	1	0	alignment_overlap=9	coverage_minus=4	coverage_plus=2	flanking_left=251	flanking_right=251	frequency=8.609e-02	junction_possible_overlap_registers=226	key=CP009273__3668980__-1__CP009273__3669727__1__9____251__251__0__0	max_left=69	max_left_minus=69	max_left_plus=45	max_min_left=69	max_min_left_minus=69	max_min_left_plus=9	max_min_right=22	max_min_right_minus=0	max_min_right_plus=22	max_pos_hash_score=454	max_right=189	max_right_minus=189	max_right_plus=95	neg_log10_pos_hash_p_value=6.7	new_junction_coverage=0.06	new_junction_read_count=6	polymorphism_frequency=8.609e-02	pos_hash_score=6	prediction=polymorphism	reject=COVERAGE_EVENNESS_SKEW,FREQUENCY_CUTOFF	side_1_annotate_key=gene	side_1_continuation=0	side_1_coverage=0.67	side_1_overlap=9	side_1_possible_overlap_registers=235	side_1_read_count=68	side_1_redundant=0	side_2_annotate_key=gene	side_2_continuation=0	side_2_coverage=0.64	side_2_overlap=0	side_2_possible_overlap_registers=226	side_2_read_count=62	side_2_redundant=0	total_non_overlap_reads=6
JC	423	.	CP009273	3668983	-1	CP009273	3670015	1	0	alignment_overlap=11	coverage_minus=4	coverage_plus=1	flanking_left=251	flanking_right=251	frequency=9.800e-02	junction_possible_overlap_registers=224	key=CP009273__3668983__-1__CP009273__3670004__1__11____251__251__0__0	max_left=180	max_left_minus=180	max_left_plus=163	max_min_left=64	max_min_left_minus=64	max_min_left_plus=0	max_min_right=77	max_min_right_minus=60	max_min_right_plus=77	max_pos_hash_score=450	max_right=176	max_right_minus=176	max_right_plus=77	neg_log10_pos_hash_p_value=7.1	new_junction_coverage=0.07	new_junction_read_count=7	polymorphism_frequency=9.800e-02	pos_hash_score=5	prediction=polymorphism	reject=COVERAGE_EVENNESS_SKEW,FREQUENCY_CUTOFF	side_1_annotate_key=gene	side_1_continuation=0	side_1_coverage=0.66	side_1_overlap=11	side_1_possible_overlap_registers=235	side_1_read_count=67	side_1_redundant=0	side_2_annotate_key=gene	side_2_continuation=0	side_2_coverage=0.67	side_2_overlap=0	side_2_possible_overlap_registers=224	side_2_read_count=65	side_2_redundant=0	total_non_overlap_reads=5
JC	424	.	CP009273	3681349	-1	CP009273	3682300	1	0	alignment_overlap=9	coverage_minus=4	coverage_plus=0	flanking_left=251	flanking_right=251	frequency=5.831e-02	junction_possible_overlap_registers=226	key=CP009273__3681349__-1__CP009273__3682291__1__9____251__251__0__0	max_left=216	max_left_minus=216	max_left_plus=0	max_min_left=71	max_min_left_minus=71	max_min_left_plus=0	max_min_right=26	max_min_right_minus=26	max_min_right_plus=0	max_pos_hash_score=454	max_right=171	max_right_minus=171	max_right_plus=0	neg_log10_pos_hash_p_value=7.6	new_junction_coverage=0.04	new_junction_read_count=4	polymorphism_frequency=5.831e-02	pos_hash_score=4	prediction=polymorphism	reject=COVERAGE_EVENNESS_SKEW,FREQUENCY_CUTOFF	side_1_annotate_key=gene	side_1_continuation=0	side_1_coverage=0.46	side_1_overlap=9	side_1_possible_overlap_registers=235	side_1_read_count=47	side_1_redundant=0	side_2_annotate_key=gene	side_2_continuation=0	side_2_coverage=0.86	side_2_overlap=0	side_2_possible_overlap_registers=226	side_2_read_count=84	side_2_redundant=0	total_non_overlap_reads=4
JC	425	.	CP009273	3694640	-1	CP009273	3695360	1	0	alignment_overlap=10	coverage_minus=2	coverage_plus=4	flanking_left=251	flanking_right=251	frequency=7.012e-02	junction_possible_overlap_registers=225	key=CP009273__3694640__-1__CP009273__3695350__1__10____251__251__0__0	max_left=234	max_left_minus=234	max_left_plus=60	max_min_left=60	max_min_left_minus=60	max_min_left_plus=60	max_min_right=7	max_min_right_minus=7	max_min_right_plus=0	max_pos_hash_score=452	max_right=106	max_right_minus=105	max_right_plus=106	neg_log10_pos_hash_p_value=7.1	new_junction_coverage=0.06	new_junction_read_count=6	polymorphism_frequency=7.012e-02	pos_hash_score=5	prediction=polymorphism	reject=COVERAGE_EVENNESS_SKEW,FREQUENCY_CUTOFF	side_1_annotate_key=gene	side_1_continuation=0	side_1_coverage=0.90	side_1_overlap=10	side_1_possible_overlap_registers=235	side_1_read_count=91	side_1_redundant=0	side_2_annotate_key=gene	side_2_continuation=0	side_2_coverage=0.74	side_2_overlap=0	side_2_possible_overlap_registers=225	side_2_read_count=72	side_2_redundant=0	total_non_overlap_reads=6
JC	426	.	CP009273	3703602	-1	CP009273	3704502	1	0	alignment_overlap=11	coverage_minus=4	coverage_plus=2	flanking_left=251	flanking_right=251	frequency=5.876e-02	junction_possible_overlap_registers=224	key=CP009273__3703602__-1__CP009273__3704491__1__11____251__251__0__0	max_left=133	max_left_minus=129	max_left_plus=133	max_min_left=5	max_min_left_minus=5	max_min_left_plus=1	max_min_right=111	max_min_right_minus=111	max_min_right_plus=106	max_pos_hash_score=450	max_right=174	max_right_minus=171	max_right_plus=174	neg_log10_pos_hash_p_value=7.1	new_junction_coverage=0.06	new_junction_read_count=6	polymorphism_frequency=5.876e-02	pos_hash_score=5	prediction=polymorphism	reject=COVERAGE_EVENNESS_SKEW,FREQUENCY_CUTOFF	side_1_annotate_key=gene	side_1_continuation=0	side_1_coverage=1.01	side_1_overlap=11	side_1_possible_overlap_registers=235	side_1_read_count=102	side_1_redundant=0	side_2_annotate_key=gene	side_2_continuation=0	side_2_coverage=0.98	side_2_overlap=0	side_2_possible_overlap_registers=224	side_2_read_count=95	side_2_redundant=0	total_non_overlap_reads=6
JC	427	.	CP009273	3743165	-1	CP009273	3743792	1	0	alignment_overlap=11	coverage_minus=3	coverage_plus=0	flanking_left=251	flanking_right=251	frequency=5.207e-02	junction_possible_overlap_registers=224	key=CP009273__3743165__-1__CP009273__3743781__1__11____251__251__0__0	max_left=217	max_left_minus=217	max_left_plus=0	max_min_left=104	max_min_left_minus=104	max_min_left_plus=0	max_min_right=1	max_min_right_minus=1	max_min_right_plus=0	max_pos_hash_score=450	max_right=136	max_right_minus=136	max_right_plus=0	neg_log10_pos_hash_p_value=8.1	new_junction_coverage=0.03	new_junction_read_count=3	polymorphism_frequency=5.207e-02	pos_hash_score=3	prediction=polymorphism	reject=COVERAGE_EVENNESS_SKEW,FREQUENCY_CUTOFF	side_1_annotate_key=gene	side_1_continuation=0	side_1_coverage=0.58	side_1_overlap=11	side_1_possible_overlap_registers=235	side_1_read_count=59	side_1_redundant=0	side_2_annotate_key=gene	side_2_continuation=0	side_2_coverage=0.55	side_2_overlap=0	side_2_possible_overlap_registers=224	side_2_read_count=53	side_2_redundant=0	total_non_overlap_reads=3
JC	428	.	CP009273	3756181	-1	CP009273	3757205	1	0	alignment_overlap=13	coverage_minus=1	coverage_plus=2	flanking_left=251	flanking_right=251	frequency=2.093e-01	junction_possible_overlap_registers=222	key=CP009273__3756194__-1__CP009273__3757205__1__13____251__251__1__0	max_left=30	max_left_minus=30	max_left_plus=30	max_min_left=30	max_min_left_minus=30	max_min_left_plus=30	max_min_right=0	max_min_right_minus=0	max_min_right_plus=0	max_pos_hash_score=446	max_right=182	max_right_minus=63	max_right_plus=182	neg_log10_pos_hash_p_value=8.1	new_junction_coverage=0.03	new_junction_read_count=3	polymorphism_frequency=2.093e-01	pos_hash_score=3	prediction=polymorphism	reject=COVERAGE_EVENNESS_SKEW	side_1_annotate_key=repeat	side_1_continuation=0	side_1_coverage=NA	side_1_overlap=0	side_1_read_count=NA	side_1_redundant=1	side_2_annotate_key=gene	side_2_continuation=0	side_2_coverage=0.12	side_2_overlap=13	side_2_possible_overlap_registers=235	side_2_read_count=12	side_2_redundant=0	total_non_overlap_reads=3
JC	429	.	CP009273	3756740	-1	CP009273	3757299	1	0	alignment_overlap=11	coverage_minus=6	coverage_plus=3	flanking_left=251	flanking_right=251	frequency=2.164e-01	junction_possible_overlap_registers=224	key=CP009273__3756751__-1__CP009273__3757299__1__11____251__251__1__0	max_left=227	max_left_minus=227	max_left_plus=69	max_min_left=69	max_min_left_minus=0	max_min_left_plus=69	max_min_right=24	max_min_right_minus=21	max_min_right_plus=24	max_pos_hash_score=450	max_right=89	max_right_minus=21	max_right_plus=89	neg_log10_pos_hash_p_value=5.5	new_junction_coverage=0.10	new_junction_read_count=10	polymorphism_frequency=2.164e-01	pos_hash_score=9	prediction=polymorphism	reject=COVERAGE_EVENNESS_SKEW	side_1_annotate_key=repeat	side_1_continuation=0	side_1_coverage=NA	side_1_overlap=0	side_1_read_count=NA	side_1_redundant=1	side_2_annotate_key=gene	side_2_continuation=0	side_2_coverage=0.37	side_2_overlap=11	side_2_possible_overlap_registers=235	side_2_read_count=38	side_2_redundant=0	total_non_overlap_reads=9
JC	430	.	CP009273	3757608	-1	CP009273	3758223	1	0	alignment_overlap=9	coverage_minus=1	coverage_plus=2	flanking_left=251	flanking_right=251	frequency=8.637e-02	junction_possible_overlap_registers=226	key=CP009273__3757608__-1__CP009273__3758214__1__9____251__251__0__1	max_left=124	max_left_minus=124	max_left_plus=90	max_min_left=90	max_min_left_minus=0	max_min_left_plus=90	max_min_right=118	max_min_right_minus=118	max_min_right_plus=0	max_pos_hash_score=454	max_right=207	max_right_minus=118	max_right_plus=207	neg_log10_pos_hash_p_value=8.2	new_junction_coverage=0.03	new_junction_read_count=3	polymorphism_frequency=8.637e-02	pos_hash_score=3	prediction=polymorphism	reject=COVERAGE_EVENNESS_SKEW,FREQUENCY_CUTOFF	side_1_annotate_key=gene	side_1_continuation=0	side_1_coverage=0.33	side_1_overlap=9	side_1_possible_overlap_registers=235	side_1_read_count=33	side_1_redundant=0	side_2_annotate_key=repeat	side_2_continuation=0	side_2_coverage=NA	side_2_overlap=0	side_2_possible_overlap_registers=NA	side_2_read_count=NA	side_2_redundant=1	total_non_overlap_reads=3
JC	431	.	CP009273	3789397	-1	CP009273	3790086	1	0	alignment_overlap=10	coverage_minus=2	coverage_plus=2	flanking_left=251	flanking_right=251	frequency=4.095e-02	junction_possible_overlap_registers=225	key=CP009273__3789397__-1__CP009273__3790076__1__10____251__251__0__0	max_left=130	max_left_minus=130	max_left_plus=24	max_min_left=74	max_min_left_minus=74	max_min_left_plus=24	max_min_right=104	max_min_right_minus=104	max_min_right_plus=0	max_pos_hash_score=452	max_right=213	max_right_minus=167	max_right_plus=213	neg_log10_pos_hash_p_value=7.6	new_junction_coverage=0.04	new_junction_read_count=4	polymorphism_frequency=4.095e-02	pos_hash_score=4	prediction=polymorphism	reject=COVERAGE_EVENNESS_SKEW,FREQUENCY_CUTOFF	side_1_annotate_key=gene	side_1_continuation=0	side_1_coverage=0.84	side_1_overlap=10	side_1_possible_overlap_registers=235	side_1_read_count=85	side_1_redundant=0	side_2_annotate_key=gene	side_2_continuation=0	side_2_coverage=1.09	side_2_overlap=0	side_2_possible_overlap_registers=225	side_2_read_count=106	side_2_redundant=0	total_non_overlap_reads=4
JC	432	.	CP009273	3808747	-1	CP009273	3809967	1	0	alignment_overlap=10	coverage_minus=2	coverage_plus=2	flanking_left=251	flanking_right=251	frequency=4.698e-02	junction_possible_overlap_registers=225	key=CP009273__3808747__-1__CP009273__3809957__1__10____251__251__0__0	max_left=186	max_left_minus=186	max_left_plus=186	max_min_left=30	max_min_left_minus=30	max_min_left_plus=17	max_min_right=51	max_min_right_minus=8	max_min_right_plus=51	max_pos_hash_score=452	max_right=51	max_right_minus=36	max_right_plus=51	neg_log10_pos_hash_p_value=7.6	new_junction_coverage=0.04	new_junction_read_count=4	polymorphism_frequency=4.698e-02	pos_hash_score=4	prediction=polymorphism	reject=COVERAGE_EVENNESS_SKEW,FREQUENCY_CUTOFF	side_1_annotate_key=gene	side_1_continuation=0	side_1_coverage=0.86	side_1_overlap=10	side_1_possible_overlap_registers=235	side_1_read_count=87	side_1_redundant=0	side_2_annotate_key=gene	side_2_continuation=0	side_2_coverage=0.81	side_2_overlap=0	side_2_possible_overlap_registers=225	side_2_read_count=79	side_2_redundant=0	total_non_overlap_reads=4
JC	433	.	CP009273	3822547	-1	CP009273	3823493	1	0	alignment_overlap=12	coverage_minus=4	coverage_plus=2	flanking_left=251	flanking_right=251	frequency=8.629e-02	junction_possible_overlap_registers=223	key=CP009273__3822547__-1__CP009273__3823481__1__12____251__251__0__0	max_left=184	max_left_minus=184	max_left_plus=77	max_min_left=77	max_min_left_minus=69	max_min_left_plus=77	max_min_right=76	max_min_right_minus=76	max_min_right_plus=0	max_pos_hash_score=448	max_right=230	max_right_minus=170	max_right_plus=230	neg_log10_pos_hash_p_value=6.6	new_junction_coverage=0.06	new_junction_read_count=6	polymorphism_frequency=8.629e-02	pos_hash_score=6	prediction=polymorphism	reject=COVERAGE_EVENNESS_SKEW,FREQUENCY_CUTOFF	side_1_annotate_key=gene	side_1_continuation=0	side_1_coverage=0.76	side_1_overlap=12	side_1_possible_overlap_registers=235	side_1_read_count=77	side_1_redundant=0	side_2_annotate_key=gene	side_2_continuation=0	side_2_coverage=0.56	side_2_overlap=0	side_2_possible_overlap_registers=223	side_2_read_count=54	side_2_redundant=0	total_non_overlap_reads=6
JC	434	.	CP009273	3826320	-1	CP009273	3827385	1	0	alignment_overlap=9	coverage_minus=2	coverage_plus=2	flanking_left=251	flanking_right=251	frequency=5.132e-02	junction_possible_overlap_registers=226	key=CP009273__3826320__-1__CP009273__3827376__1__9____251__251__0__0	max_left=139	max_left_minus=139	max_left_plus=37	max_min_left=45	max_min_left_minus=45	max_min_left_plus=37	max_min_right=73	max_min_right_minus=73	max_min_right_plus=0	max_pos_hash_score=454	max_right=73	max_right_minus=73	max_right_plus=73	neg_log10_pos_hash_p_value=7.6	new_junction_coverage=0.04	new_junction_read_count=4	polymorphism_frequency=5.132e-02	pos_hash_score=4	prediction=polymorphism	reject=COVERAGE_EVENNESS_SKEW,FREQUENCY_CUTOFF	side_1_annotate_key=gene	side_1_continuation=0	side_1_coverage=0.80	side_1_overlap=9	side_1_possible_overlap_registers=235	side_1_read_count=81	side_1_redundant=0	side_2_annotate_key=gene	side_2_continuation=0	side_2_coverage=0.72	side_2_overlap=0	side_2_possible_overlap_registers=226	side_2_read_count=70	side_2_redundant=0	total_non_overlap_reads=4
JC	435	.	CP009273	3858675	-1	CP009273	3860062	1	0	alignment_overlap=9	coverage_minus=1	coverage_plus=2	flanking_left=251	flanking_right=251	frequency=3.066e-02	junction_possible_overlap_registers=226	key=CP009273__3858675__-1__CP009273__3860053__1__9____251__251__0__0	max_left=162	max_left_minus=162	max_left_plus=162	max_min_left=2	max_min_left_minus=0	max_min_left_plus=2	max_min_right=55	max_min_right_minus=55	max_min_right_plus=55	max_pos_hash_score=454	max_right=57	max_right_minus=55	max_right_plus=57	neg_log10_pos_hash_p_value=8.2	new_junction_coverage=0.03	new_junction_read_count=3	polymorphism_frequency=3.066e-02	pos_hash_score=3	prediction=polymorphism	reject=COVERAGE_EVENNESS_SKEW,FREQUENCY_CUTOFF	side_1_annotate_key=gene	side_1_continuation=0	side_1_coverage=1.11	side_1_overlap=9	side_1_possible_overlap_registers=235	side_1_read_count=113	side_1_redundant=0	side_2_annotate_key=gene	side_2_continuation=0	side_2_coverage=0.83	side_2_overlap=0	side_2_possible_overlap_registers=226	side_2_read_count=81	side_2_redundant=0	total_non_overlap_reads=3
JC	436	.	CP009273	3860062	-1	CP009273	3860866	1	0	alignment_overlap=10	coverage_minus=2	coverage_plus=2	flanking_left=251	flanking_right=251	frequency=3.996e-02	junction_possible_overlap_registers=225	key=CP009273__3860062__-1__CP009273__3860856__1__10____251__251__0__0	max_left=70	max_left_minus=70	max_left_plus=55	max_min_left=70	max_min_left_minus=70	max_min_left_plus=4	max_min_right=29	max_min_right_minus=15	max_min_right_plus=29	max_pos_hash_score=452	max_right=151	max_right_minus=151	max_right_plus=151	neg_log10_pos_hash_p_value=7.6	new_junction_coverage=0.04	new_junction_read_count=4	polymorphism_frequency=3.996e-02	pos_hash_score=4	prediction=polymorphism	reject=COVERAGE_EVENNESS_SKEW,FREQUENCY_CUTOFF	side_1_annotate_key=gene	side_1_continuation=0	side_1_coverage=0.88	side_1_overlap=10	side_1_possible_overlap_registers=235	side_1_read_count=89	side_1_redundant=0	side_2_annotate_key=gene	side_2_continuation=0	side_2_coverage=1.10	side_2_overlap=0	side_2_possible_overlap_registers=225	side_2_read_count=107	side_2_redundant=0	total_non_overlap_reads=4
JC	437	.	CP009273	3905508	-1	CP009273	3906448	1	0	alignment_overlap=9	coverage_minus=2	coverage_plus=3	flanking_left=251	flanking_right=251	frequency=4.949e-02	junction_possible_overlap_registers=226	key=CP009273__3905508__-1__CP009273__3906439__1__9____251__251__0__0	max_left=156	max_left_minus=156	max_left_plus=85	max_min_left=85	max_min_left_minus=0	max_min_left_plus=85	max_min_right=38	max_min_right_minus=2	max_min_right_plus=38	max_pos_hash_score=454	max_right=112	max_right_minus=2	max_right_plus=112	neg_log10_pos_hash_p_value=7.1	new_junction_coverage=0.05	new_junction_read_count=5	polymorphism_frequency=4.949e-02	pos_hash_score=5	prediction=polymorphism	reject=COVERAGE_EVENNESS_SKEW,FREQUENCY_CUTOFF	side_1_annotate_key=gene	side_1_continuation=0	side_1_coverage=1.02	side_1_overlap=9	side_1_possible_overlap_registers=235	side_1_read_count=103	side_1_redundant=0	side_2_annotate_key=gene	side_2_continuation=0	side_2_coverage=0.95	side_2_overlap=0	side_2_possible_overlap_registers=226	side_2_read_count=93	side_2_redundant=0	total_non_overlap_reads=5
JC	438	.	CP009273	3924095	-1	CP009273	3924950	1	0	alignment_overlap=9	coverage_minus=2	coverage_plus=2	flanking_left=251	flanking_right=251	frequency=3.669e-02	junction_possible_overlap_registers=226	key=CP009273__3924095__-1__CP009273__3924941__1__9____251__251__0__0	max_left=174	max_left_minus=174	max_left_plus=138	max_min_left=55	max_min_left_minus=11	max_min_left_plus=55	max_min_right=70	max_min_right_minus=63	max_min_right_plus=70	max_pos_hash_score=454	max_right=232	max_right_minus=232	max_right_plus=188	neg_log10_pos_hash_p_value=7.6	new_junction_coverage=0.04	new_junction_read_count=4	polymorphism_frequency=3.669e-02	pos_hash_score=4	prediction=polymorphism	reject=COVERAGE_EVENNESS_SKEW,FREQUENCY_CUTOFF	side_1_annotate_key=gene	side_1_continuation=0	side_1_coverage=1.02	side_1_overlap=9	side_1_possible_overlap_registers=235	side_1_read_count=103	side_1_redundant=0	side_2_annotate_key=gene	side_2_continuation=0	side_2_coverage=1.14	side_2_overlap=0	side_2_possible_overlap_registers=226	side_2_read_count=111	side_2_redundant=0	total_non_overlap_reads=4
JC	439	.	CP009273	3928225	-1	CP009273	3929255	1	0	alignment_overlap=8	coverage_minus=2	coverage_plus=1	flanking_left=251	flanking_right=251	frequency=3.785e-02	junction_possible_overlap_registers=227	key=CP009273__3928225__-1__CP009273__3929247__1__8____251__251__0__0	max_left=233	max_left_minus=233	max_left_plus=93	max_min_left=93	max_min_left_minus=93	max_min_left_plus=93	max_min_right=1	max_min_right_minus=1	max_min_right_plus=0	max_pos_hash_score=456	max_right=100	max_right_minus=100	max_right_plus=100	neg_log10_pos_hash_p_value=8.2	new_junction_coverage=0.03	new_junction_read_count=3	polymorphism_frequency=3.785e-02	pos_hash_score=3	prediction=polymorphism	reject=COVERAGE_EVENNESS_SKEW,FREQUENCY_CUTOFF	side_1_annotate_key=gene	side_1_continuation=0	side_1_coverage=0.72	side_1_overlap=8	side_1_possible_overlap_registers=235	side_1_read_count=73	side_1_redundant=0	side_2_annotate_key=gene	side_2_continuation=0	side_2_coverage=0.84	side_2_overlap=0	side_2_possible_overlap_registers=227	side_2_read_count=82	side_2_redundant=0	total_non_overlap_reads=3
JC	440	.	CP009273	3928945	-1	CP009273	3929735	1	0	alignment_overlap=10	coverage_minus=3	coverage_plus=3	flanking_left=251	flanking_right=251	frequency=5.880e-02	junction_possible_overlap_registers=225	key=CP009273__3928945__-1__CP009273__3929725__1__10____251__251__0__0	max_left=133	max_left_minus=133	max_left_plus=125	max_min_left=33	max_min_left_minus=27	max_min_left_plus=33	max_min_right=116	max_min_right_minus=78	max_min_right_plus=116	max_pos_hash_score=452	max_right=116	max_right_minus=78	max_right_plus=116	neg_log10_pos_hash_p_value=6.7	new_junction_coverage=0.06	new_junction_read_count=6	polymorphism_frequency=5.880e-02	pos_hash_score=6	prediction=polymorphism	reject=COVERAGE_EVENNESS_SKEW,FREQUENCY_CUTOFF	side_1_annotate_key=gene	side_1_continuation=0	side_1_coverage=0.91	side_1_overlap=10	side_1_possible_overlap_registers=235	side_1_read_count=92	side_1_redundant=0	side_2_annotate_key=gene	side_2_continuation=0	side_2_coverage=1.07	side_2_overlap=0	side_2_possible_overlap_registers=225	side_2_read_count=104	side_2_redundant=0	total_non_overlap_reads=6
JC	441	.	CP009273	3992255	-1	CP009273	3993120	1	0	alignment_overlap=11	coverage_minus=2	coverage_plus=2	flanking_left=251	flanking_right=251	frequency=4.401e-02	junction_possible_overlap_registers=224	key=CP009273__3992255__-1__CP009273__3993109__1__11____251__251__0__0	max_left=158	max_left_minus=158	max_left_plus=54	max_min_left=54	max_min_left_minus=54	max_min_left_plus=54	max_min_right=82	max_min_right_minus=82	max_min_right_plus=0	max_pos_hash_score=450	max_right=152	max_right_minus=152	max_right_plus=152	neg_log10_pos_hash_p_value=7.6	new_junction_coverage=0.04	new_junction_read_count=4	polymorphism_frequency=4.401e-02	pos_hash_score=4	prediction=polymorphism	reject=COVERAGE_EVENNESS_SKEW,FREQUENCY_CUTOFF	side_1_annotate_key=gene	side_1_continuation=0	side_1_coverage=0.89	side_1_overlap=11	side_1_possible_overlap_registers=235	side_1_read_count=90	side_1_redundant=0	side_2_annotate_key=gene	side_2_continuation=0	side_2_coverage=0.91	side_2_overlap=0	side_2_possible_overlap_registers=224	side_2_read_count=88	side_2_redundant=0	total_non_overlap_reads=4
JC	442	.	CP009273	4033989	1	CP009273	4034161	-1	-10	alignment_overlap=-10	coverage_minus=2	coverage_plus=1	flanking_left=251	flanking_right=251	frequency=7.264e-02	junction_possible_overlap_registers=225	key=CP009273__4033989__1__CP009273__4034161__-1__-10__GGAATTAATT__251__251__0__0	max_left=19	max_left_minus=19	max_left_plus=2	max_min_left=19	max_min_left_minus=19	max_min_left_plus=2	max_min_right=0	max_min_right_minus=0	max_min_right_plus=0	max_pos_hash_score=452	max_right=99	max_right_minus=90	max_right_plus=99	neg_log10_pos_hash_p_value=8.1	new_junction_coverage=0.03	new_junction_read_count=3	polymorphism_frequency=7.264e-02	pos_hash_score=3	prediction=polymorphism	reject=COVERAGE_EVENNESS_SKEW,FREQUENCY_CUTOFF	side_1_annotate_key=gene	side_1_continuation=0	side_1_coverage=0.42	side_1_overlap=0	side_1_possible_overlap_registers=235	side_1_read_count=43	side_1_redundant=0	side_2_annotate_key=gene	side_2_continuation=0	side_2_coverage=0.36	side_2_overlap=0	side_2_possible_overlap_registers=235	side_2_read_count=37	side_2_redundant=0	total_non_overlap_reads=3	unique_read_sequence=GGAATTAATT
JC	443	.	CP009273	4033989	1	CP009273	4161849	-1	-10	alignment_overlap=-10	coverage_minus=2	coverage_plus=2	flanking_left=251	flanking_right=251	frequency=9.565e-02	junction_possible_overlap_registers=225	key=CP009273__4033989__1__CP009273__4161849__-1__-10__GGAATTAATT__251__251__0__0	max_left=22	max_left_minus=19	max_left_plus=22	max_min_left=22	max_min_left_minus=19	max_min_left_plus=22	max_min_right=0	max_min_right_minus=0	max_min_right_plus=0	max_pos_hash_score=452	max_right=146	max_right_minus=90	max_right_plus=146	neg_log10_pos_hash_p_value=7.6	new_junction_coverage=0.04	new_junction_read_count=4	polymorphism_frequency=9.565e-02	pos_hash_score=4	prediction=polymorphism	reject=COVERAGE_EVENNESS_SKEW,FREQUENCY_CUTOFF	side_1_annotate_key=gene	side_1_continuation=0	side_1_coverage=0.42	side_1_overlap=0	side_1_possible_overlap_registers=235	side_1_read_count=43	side_1_redundant=0	side_2_annotate_key=gene	side_2_continuation=0	side_2_coverage=0.35	side_2_overlap=0	side_2_possible_overlap_registers=235	side_2_read_count=36	side_2_redundant=0	total_non_overlap_reads=4	unique_read_sequence=GGAATTAATT
JC	444	.	CP009273	4034161	-1	CP009273	4161677	1	-10	alignment_overlap=-10	coverage_minus=6	coverage_plus=4	flanking_left=251	flanking_right=251	frequency=1.850e-01	junction_possible_overlap_registers=225	key=CP009273__4034161__-1__CP009273__4161677__1__-10__AATTAATTCC__251__251__0__0	max_left=99	max_left_minus=99	max_left_plus=90	max_min_left=81	max_min_left_minus=81	max_min_left_plus=42	max_min_right=74	max_min_right_minus=74	max_min_right_plus=19	max_pos_hash_score=452	max_right=160	max_right_minus=160	max_right_plus=58	neg_log10_pos_hash_p_value=5.3	new_junction_coverage=0.10	new_junction_read_count=10	polymorphism_frequency=1.850e-01	pos_hash_score=10	prediction=polymorphism	reject=COVERAGE_EVENNESS_SKEW,FREQUENCY_CUTOFF	side_1_annotate_key=gene	side_1_continuation=0	side_1_coverage=0.36	side_1_overlap=0	side_1_possible_overlap_registers=235	side_1_read_count=37	side_1_redundant=0	side_2_annotate_key=gene	side_2_continuation=0	side_2_coverage=0.54	side_2_overlap=0	side_2_possible_overlap_registers=235	side_2_read_count=55	side_2_redundant=0	total_non_overlap_reads=10	unique_read_sequence=AATTAATTCC
JC	445	.	CP009273	4041461	-1	CP009273	4042403	1	0	alignment_overlap=9	coverage_minus=2	coverage_plus=1	flanking_left=251	flanking_right=251	frequency=2.974e-02	junction_possible_overlap_registers=226	key=CP009273__4041461__-1__CP009273__4042394__1__9____251__251__0__0	max_left=239	max_left_minus=239	max_left_plus=81	max_min_left=0	max_min_left_minus=0	max_min_left_plus=0	max_min_right=43	max_min_right_minus=43	max_min_right_plus=43	max_pos_hash_score=454	max_right=43	max_right_minus=43	max_right_plus=43	neg_log10_pos_hash_p_value=8.2	new_junction_coverage=0.03	new_junction_read_count=3	polymorphism_frequency=2.974e-02	pos_hash_score=3	prediction=polymorphism	reject=COVERAGE_EVENNESS_SKEW,FREQUENCY_CUTOFF	side_1_annotate_key=gene	side_1_continuation=0	side_1_coverage=1.09	side_1_overlap=9	side_1_possible_overlap_registers=235	side_1_read_count=111	side_1_redundant=0	side_2_annotate_key=gene	side_2_continuation=0	side_2_coverage=0.91	side_2_overlap=0	side_2_possible_overlap_registers=226	side_2_read_count=89	side_2_redundant=0	total_non_overlap_reads=3
JC	446	.	CP009273	4068565	-1	CP009273	4069824	1	0	alignment_overlap=10	coverage_minus=1	coverage_plus=2	flanking_left=251	flanking_right=251	frequency=2.789e-02	junction_possible_overlap_registers=225	key=CP009273__4068565__-1__CP009273__4069814__1__10____251__251__0__0	max_left=162	max_left_minus=143	max_left_plus=162	max_min_left=49	max_min_left_minus=0	max_min_left_plus=49	max_min_right=79	max_min_right_minus=62	max_min_right_plus=79	max_pos_hash_score=452	max_right=79	max_right_minus=62	max_right_plus=79	neg_log10_pos_hash_p_value=8.1	new_junction_coverage=0.03	new_junction_read_count=3	polymorphism_frequency=2.789e-02	pos_hash_score=3	prediction=polymorphism	reject=COVERAGE_EVENNESS_SKEW,FREQUENCY_CUTOFF	side_1_annotate_key=gene	side_1_continuation=0	side_1_coverage=0.90	side_1_overlap=10	side_1_possible_overlap_registers=235	side_1_read_count=91	side_1_redundant=0	side_2_annotate_key=gene	side_2_continuation=0	side_2_coverage=1.26	side_2_overlap=0	side_2_possible_overlap_registers=225	side_2_read_count=122	side_2_redundant=0	total_non_overlap_reads=3
JC	447	.	CP009273	4069150	-1	CP009273	4069970	1	0	alignment_overlap=9	coverage_minus=2	coverage_plus=1	flanking_left=251	flanking_right=251	frequency=2.937e-02	junction_possible_overlap_registers=226	key=CP009273__4069150__-1__CP009273__4069961__1__9____251__251__0__0	max_left=47	max_left_minus=47	max_left_plus=47	max_min_left=0	max_min_left_minus=0	max_min_left_plus=0	max_min_right=26	max_min_right_minus=26	max_min_right_plus=26	max_pos_hash_score=454	max_right=26	max_right_minus=26	max_right_plus=26	neg_log10_pos_hash_p_value=8.2	new_junction_coverage=0.03	new_junction_read_count=3	polymorphism_frequency=2.937e-02	pos_hash_score=3	prediction=polymorphism	reject=COVERAGE_EVENNESS_SKEW,FREQUENCY_CUTOFF	side_1_annotate_key=gene	side_1_continuation=0	side_1_coverage=0.96	side_1_overlap=9	side_1_possible_overlap_registers=235	side_1_read_count=97	side_1_redundant=0	side_2_annotate_key=gene	side_2_continuation=0	side_2_coverage=1.08	side_2_overlap=0	side_2_possible_overlap_registers=226	side_2_read_count=105	side_2_redundant=0	total_non_overlap_reads=3
JC	448	.	CP009273	4072557	-1	CP009273	4072996	1	0	alignment_overlap=22	coverage_minus=11	coverage_plus=7	flanking_left=251	flanking_right=251	frequency=1.305e-01	junction_possible_overlap_registers=213	key=CP009273__4072557__-1__CP009273__4072974__1__22____251__251__0__0	max_left=206	max_left_minus=154	max_left_plus=206	max_min_left=114	max_min_left_minus=95	max_min_left_plus=114	max_min_right=80	max_min_right_minus=80	max_min_right_plus=20	max_pos_hash_score=428	max_right=117	max_right_minus=117	max_right_plus=116	neg_log10_pos_hash_p_value=4.0	new_junction_coverage=0.20	new_junction_read_count=18	polymorphism_frequency=1.305e-01	pos_hash_score=14	prediction=polymorphism	reject=COVERAGE_EVENNESS_SKEW,FREQUENCY_CUTOFF	side_1_annotate_key=gene	side_1_continuation=0	side_1_coverage=1.18	side_1_overlap=22	side_1_possible_overlap_registers=235	side_1_read_count=120	side_1_redundant=0	side_2_annotate_key=gene	side_2_continuation=0	side_2_coverage=1.42	side_2_overlap=0	side_2_possible_overlap_registers=213	side_2_read_count=131	side_2_redundant=0	total_non_overlap_reads=18
JC	449	.	CP009273	4075781	-1	CP009273	4076658	1	0	alignment_overlap=10	coverage_minus=2	coverage_plus=3	flanking_left=251	flanking_right=251	frequency=5.407e-02	junction_possible_overlap_registers=225	key=CP009273__4075781__-1__CP009273__4076648__1__10____251__251__0__0	max_left=97	max_left_minus=97	max_left_plus=97	max_min_left=69	max_min_left_minus=69	max_min_left_plus=15	max_min_right=47	max_min_right_minus=1	max_min_right_plus=47	max_pos_hash_score=452	max_right=115	max_right_minus=115	max_right_plus=115	neg_log10_pos_hash_p_value=7.1	new_junction_coverage=0.05	new_junction_read_count=5	polymorphism_frequency=5.407e-02	pos_hash_score=5	prediction=polymorphism	reject=COVERAGE_EVENNESS_SKEW,FREQUENCY_CUTOFF	side_1_annotate_key=gene	side_1_continuation=0	side_1_coverage=0.94	side_1_overlap=10	side_1_possible_overlap_registers=235	side_1_read_count=95	side_1_redundant=0	side_2_annotate_key=gene	side_2_continuation=0	side_2_coverage=0.86	side_2_overlap=0	side_2_possible_overlap_registers=225	side_2_read_count=84	side_2_redundant=0	total_non_overlap_reads=5
JC	450	.	CP009273	4083373	-1	CP009273	4084686	1	0	alignment_overlap=12	coverage_minus=2	coverage_plus=2	flanking_left=251	flanking_right=251	frequency=5.097e-02	junction_possible_overlap_registers=223	key=CP009273__4083373__-1__CP009273__4084674__1__12____251__251__0__0	max_left=172	max_left_minus=172	max_left_plus=149	max_min_left=54	max_min_left_minus=0	max_min_left_plus=54	max_min_right=89	max_min_right_minus=84	max_min_right_plus=89	max_pos_hash_score=448	max_right=180	max_right_minus=84	max_right_plus=180	neg_log10_pos_hash_p_value=7.5	new_junction_coverage=0.04	new_junction_read_count=4	polymorphism_frequency=5.097e-02	pos_hash_score=4	prediction=polymorphism	reject=COVERAGE_EVENNESS_SKEW,FREQUENCY_CUTOFF	side_1_annotate_key=gene	side_1_continuation=0	side_1_coverage=0.78	side_1_overlap=12	side_1_possible_overlap_registers=235	side_1_read_count=79	side_1_redundant=0	side_2_annotate_key=gene	side_2_continuation=0	side_2_coverage=0.77	side_2_overlap=0	side_2_possible_overlap_registers=223	side_2_read_count=74	side_2_redundant=0	total_non_overlap_reads=4
JC	451	.	CP009273	4108841	-1	CP009273	4109727	1	0	alignment_overlap=10	coverage_minus=3	coverage_plus=3	flanking_left=251	flanking_right=251	frequency=6.134e-02	junction_possible_overlap_registers=225	key=CP009273__4108841__-1__CP009273__4109717__1__10____251__251__0__0	max_left=119	max_left_minus=119	max_left_plus=119	max_min_left=52	max_min_left_minus=0	max_min_left_plus=52	max_min_right=47	max_min_right_minus=47	max_min_right_plus=40	max_pos_hash_score=452	max_right=80	max_right_minus=47	max_right_plus=80	neg_log10_pos_hash_p_value=6.7	new_junction_coverage=0.06	new_junction_read_count=6	polymorphism_frequency=6.134e-02	pos_hash_score=6	prediction=polymorphism	reject=COVERAGE_EVENNESS_SKEW,FREQUENCY_CUTOFF	side_1_annotate_key=gene	side_1_continuation=0	side_1_coverage=0.78	side_1_overlap=10	side_1_possible_overlap_registers=235	side_1_read_count=79	side_1_redundant=0	side_2_annotate_key=gene	side_2_continuation=0	side_2_coverage=1.11	side_2_overlap=0	side_2_possible_overlap_registers=225	side_2_read_count=108	side_2_redundant=0	total_non_overlap_reads=6
JC	452	.	CP009273	4115406	-1	CP009273	4116731	1	0	alignment_overlap=12	coverage_minus=2	coverage_plus=4	flanking_left=251	flanking_right=251	frequency=8.621e-02	junction_possible_overlap_registers=223	key=CP009273__4115406__-1__CP009273__4116719__1__12____251__251__0__0	max_left=231	max_left_minus=149	max_left_plus=231	max_min_left=6	max_min_left_minus=0	max_min_left_plus=6	max_min_right=93	max_min_right_minus=46	max_min_right_plus=93	max_pos_hash_score=448	max_right=93	max_right_minus=46	max_right_plus=93	neg_log10_pos_hash_p_value=6.6	new_junction_coverage=0.06	new_junction_read_count=6	polymorphism_frequency=8.621e-02	pos_hash_score=6	prediction=polymorphism	reject=COVERAGE_EVENNESS_SKEW,FREQUENCY_CUTOFF	side_1_annotate_key=gene	side_1_continuation=0	side_1_coverage=0.54	side_1_overlap=12	side_1_possible_overlap_registers=235	side_1_read_count=55	side_1_redundant=0	side_2_annotate_key=gene	side_2_continuation=0	side_2_coverage=0.78	side_2_overlap=0	side_2_possible_overlap_registers=223	side_2_read_count=75	side_2_redundant=0	total_non_overlap_reads=6
JC	453	.	CP009273	4134876	-1	CP009273	4135474	1	0	alignment_overlap=11	coverage_minus=3	coverage_plus=3	flanking_left=251	flanking_right=251	frequency=5.517e-02	junction_possible_overlap_registers=224	key=CP009273__4134876__-1__CP009273__4135463__1__11____251__251__0__0	max_left=122	max_left_minus=122	max_left_plus=51	max_min_left=3	max_min_left_minus=0	max_min_left_plus=3	max_min_right=71	max_min_right_minus=71	max_min_right_plus=26	max_pos_hash_score=450	max_right=229	max_right_minus=71	max_right_plus=229	neg_log10_pos_hash_p_value=6.6	new_junction_coverage=0.06	new_junction_read_count=6	polymorphism_frequency=5.517e-02	pos_hash_score=6	prediction=polymorphism	reject=COVERAGE_EVENNESS_SKEW,FREQUENCY_CUTOFF	side_1_annotate_key=gene	side_1_continuation=0	side_1_coverage=1.15	side_1_overlap=11	side_1_possible_overlap_registers=235	side_1_read_count=117	side_1_redundant=0	side_2_annotate_key=gene	side_2_continuation=0	side_2_coverage=0.97	side_2_overlap=0	side_2_possible_overlap_registers=224	side_2_read_count=94	side_2_redundant=0	total_non_overlap_reads=6
JC	454	.	CP009273	4138193	-1	CP009273	4139061	1	0	alignment_overlap=9	coverage_minus=2	coverage_plus=4	flanking_left=251	flanking_right=251	frequency=5.316e-02	junction_possible_overlap_registers=226	key=CP009273__4138193__-1__CP009273__4139052__1__9____251__251__0__0	max_left=123	max_left_minus=123	max_left_plus=101	max_min_left=68	max_min_left_minus=0	max_min_left_plus=68	max_min_right=63	max_min_right_minus=63	max_min_right_plus=55	max_pos_hash_score=454	max_right=122	max_right_minus=63	max_right_plus=122	neg_log10_pos_hash_p_value=7.1	new_junction_coverage=0.06	new_junction_read_count=6	polymorphism_frequency=5.316e-02	pos_hash_score=5	prediction=polymorphism	reject=COVERAGE_EVENNESS_SKEW,FREQUENCY_CUTOFF	side_1_annotate_key=gene	side_1_continuation=0	side_1_coverage=0.84	side_1_overlap=9	side_1_possible_overlap_registers=235	side_1_read_count=85	side_1_redundant=0	side_2_annotate_key=gene	side_2_continuation=0	side_2_coverage=1.35	side_2_overlap=0	side_2_possible_overlap_registers=226	side_2_read_count=132	side_2_redundant=0	total_non_overlap_reads=6
JC	455	.	CP009273	4161677	1	CP009273	4161849	-1	-10	alignment_overlap=-10	coverage_minus=4	coverage_plus=7	flanking_left=251	flanking_right=251	frequency=2.016e-01	junction_possible_overlap_registers=225	key=CP009273__4161677__1__CP009273__4161849__-1__-10__GGAATTAATT__251__251__0__0	max_left=160	max_left_minus=58	max_left_plus=160	max_min_left=74	max_min_left_minus=19	max_min_left_plus=74	max_min_right=81	max_min_right_minus=42	max_min_right_plus=81	max_pos_hash_score=452	max_right=146	max_right_minus=90	max_right_plus=146	neg_log10_pos_hash_p_value=5.0	new_junction_coverage=0.11	new_junction_read_count=11	polymorphism_frequency=2.016e-01	pos_hash_score=11	prediction=polymorphism	reject=COVERAGE_EVENNESS_SKEW	side_1_annotate_key=gene	side_1_continuation=0	side_1_coverage=0.54	side_1_overlap=0	side_1_possible_overlap_registers=235	side_1_read_count=55	side_1_redundant=0	side_2_annotate_key=gene	side_2_continuation=0	side_2_coverage=0.35	side_2_overlap=0	side_2_possible_overlap_registers=235	side_2_read_count=36	side_2_redundant=0	total_non_overlap_reads=11	unique_read_sequence=GGAATTAATT
JC	456	.	CP009273	4165396	-1	CP009273	4166772	1	0	alignment_overlap=12	coverage_minus=1	coverage_plus=2	flanking_left=251	flanking_right=251	frequency=2.722e-02	junction_possible_overlap_registers=223	key=CP009273__4165396__-1__CP009273__4166760__1__12____251__251__0__1	max_left=33	max_left_minus=33	max_left_plus=33	max_min_left=33	max_min_left_minus=33	max_min_left_plus=33	max_min_right=0	max_min_right_minus=0	max_min_right_plus=0	max_pos_hash_score=448	max_right=83	max_right_minus=83	max_right_plus=83	neg_log10_pos_hash_p_value=8.1	new_junction_coverage=0.03	new_junction_read_count=3	polymorphism_frequency=2.722e-02	pos_hash_score=3	prediction=polymorphism	reject=COVERAGE_EVENNESS_SKEW,FREQUENCY_CUTOFF	side_1_annotate_key=gene	side_1_continuation=0	side_1_coverage=1.11	side_1_overlap=12	side_1_possible_overlap_registers=235	side_1_read_count=113	side_1_redundant=0	side_2_annotate_key=repeat	side_2_continuation=0	side_2_coverage=NA	side_2_overlap=0	side_2_possible_overlap_registers=NA	side_2_read_count=NA	side_2_redundant=1	total_non_overlap_reads=3
JC	457	.	CP009273	4172617	-1	CP009273	4173494	1	0	alignment_overlap=10	coverage_minus=1	coverage_plus=2	flanking_left=251	flanking_right=251	frequency=2.729e-02	junction_possible_overlap_registers=225	key=CP009273__4172617__-1__CP009273__4173484__1__10____251__251__0__0	max_left=184	max_left_minus=184	max_left_plus=117	max_min_left=27	max_min_left_minus=0	max_min_left_plus=27	max_min_right=112	max_min_right_minus=57	max_min_right_plus=112	max_pos_hash_score=452	max_right=154	max_right_minus=57	max_right_plus=154	neg_log10_pos_hash_p_value=8.1	new_junction_coverage=0.03	new_junction_read_count=3	polymorphism_frequency=2.729e-02	pos_hash_score=3	prediction=polymorphism	reject=COVERAGE_EVENNESS_SKEW,FREQUENCY_CUTOFF	side_1_annotate_key=gene	side_1_continuation=0	side_1_coverage=0.96	side_1_overlap=10	side_1_possible_overlap_registers=235	side_1_read_count=97	side_1_redundant=0	side_2_annotate_key=gene	side_2_continuation=0	side_2_coverage=1.25	side_2_overlap=0	side_2_possible_overlap_registers=225	side_2_read_count=121	side_2_redundant=0	total_non_overlap_reads=3
JC	458	.	CP009273	4175010	-1	CP009273	4175789	1	0	alignment_overlap=10	coverage_minus=1	coverage_plus=2	flanking_left=251	flanking_right=251	frequency=3.656e-02	junction_possible_overlap_registers=225	key=CP009273__4175010__-1__CP009273__4175779__1__10____251__251__0__0	max_left=147	max_left_minus=147	max_left_plus=147	max_min_left=35	max_min_left_minus=0	max_min_left_plus=35	max_min_right=93	max_min_right_minus=93	max_min_right_plus=92	max_pos_hash_score=452	max_right=97	max_right_minus=93	max_right_plus=97	neg_log10_pos_hash_p_value=8.1	new_junction_coverage=0.03	new_junction_read_count=3	polymorphism_frequency=3.656e-02	pos_hash_score=3	prediction=polymorphism	reject=COVERAGE_EVENNESS_SKEW,FREQUENCY_CUTOFF	side_1_annotate_key=gene	side_1_continuation=0	side_1_coverage=0.67	side_1_overlap=10	side_1_possible_overlap_registers=235	side_1_read_count=68	side_1_redundant=0	side_2_annotate_key=gene	side_2_continuation=0	side_2_coverage=0.96	side_2_overlap=0	side_2_possible_overlap_registers=225	side_2_read_count=93	side_2_redundant=0	total_non_overlap_reads=3
JC	459	.	CP009273	4181133	-1	CP009273	4182114	1	0	alignment_overlap=10	coverage_minus=2	coverage_plus=2	flanking_left=251	flanking_right=251	frequency=5.048e-02	junction_possible_overlap_registers=225	key=CP009273__4181133__-1__CP009273__4182104__1__10____251__251__0__0	max_left=80	max_left_minus=80	max_left_plus=64	max_min_left=64	max_min_left_minus=0	max_min_left_plus=64	max_min_right=36	max_min_right_minus=36	max_min_right_plus=0	max_pos_hash_score=452	max_right=116	max_right_minus=36	max_right_plus=116	neg_log10_pos_hash_p_value=7.6	new_junction_coverage=0.04	new_junction_read_count=4	polymorphism_frequency=5.048e-02	pos_hash_score=4	prediction=polymorphism	reject=COVERAGE_EVENNESS_SKEW,FREQUENCY_CUTOFF	side_1_annotate_key=gene	side_1_continuation=0	side_1_coverage=1.04	side_1_overlap=10	side_1_possible_overlap_registers=235	side_1_read_count=106	side_1_redundant=0	side_2_annotate_key=gene	side_2_continuation=0	side_2_coverage=0.50	side_2_overlap=0	side_2_possible_overlap_registers=225	side_2_read_count=49	side_2_redundant=0	total_non_overlap_reads=4
JC	460	.	CP009273	4192540	-1	CP009273	4193615	1	0	alignment_overlap=10	coverage_minus=2	coverage_plus=2	flanking_left=251	flanking_right=251	frequency=5.550e-02	junction_possible_overlap_registers=225	key=CP009273__4192540__-1__CP009273__4193605__1__10____251__251__0__0	max_left=236	max_left_minus=236	max_left_plus=87	max_min_left=87	max_min_left_minus=65	max_min_left_plus=87	max_min_right=5	max_min_right_minus=5	max_min_right_plus=0	max_pos_hash_score=452	max_right=231	max_right_minus=175	max_right_plus=231	neg_log10_pos_hash_p_value=7.6	new_junction_coverage=0.05	new_junction_read_count=5	polymorphism_frequency=5.550e-02	pos_hash_score=4	prediction=polymorphism	reject=COVERAGE_EVENNESS_SKEW,FREQUENCY_CUTOFF	side_1_annotate_key=gene	side_1_continuation=0	side_1_coverage=0.89	side_1_overlap=10	side_1_possible_overlap_registers=235	side_1_read_count=90	side_1_redundant=0	side_2_annotate_key=gene	side_2_continuation=0	side_2_coverage=0.86	side_2_overlap=0	side_2_possible_overlap_registers=225	side_2_read_count=84	side_2_redundant=0	total_non_overlap_reads=4
JC	461	.	CP009273	4207868	-1	CP009273	4208540	1	0	alignment_overlap=10	coverage_minus=2	coverage_plus=2	flanking_left=251	flanking_right=251	frequency=4.574e-02	junction_possible_overlap_registers=225	key=CP009273__4207868__-1__CP009273__4208530__1__10____251__251__0__0	max_left=122	max_left_minus=122	max_left_plus=122	max_min_left=0	max_min_left_minus=0	max_min_left_plus=0	max_min_right=86	max_min_right_minus=57	max_min_right_plus=86	max_pos_hash_score=452	max_right=86	max_right_minus=57	max_right_plus=86	neg_log10_pos_hash_p_value=7.6	new_junction_coverage=0.04	new_junction_read_count=4	polymorphism_frequency=4.574e-02	pos_hash_score=4	prediction=polymorphism	reject=COVERAGE_EVENNESS_SKEW,FREQUENCY_CUTOFF	side_1_annotate_key=gene	side_1_continuation=0	side_1_coverage=0.95	side_1_overlap=10	side_1_possible_overlap_registers=235	side_1_read_count=96	side_1_redundant=0	side_2_annotate_key=gene	side_2_continuation=0	side_2_coverage=0.77	side_2_overlap=0	side_2_possible_overlap_registers=225	side_2_read_count=75	side_2_redundant=0	total_non_overlap_reads=4
JC	462	.	CP009273	4244295	-1	CP009273	4244842	1	0	alignment_overlap=10	coverage_minus=1	coverage_plus=2	flanking_left=251	flanking_right=251	frequency=2.812e-02	junction_possible_overlap_registers=225	key=CP009273__4244295__-1__CP009273__4244832__1__10____251__251__0__0	max_left=162	max_left_minus=162	max_left_plus=135	max_min_left=9	max_min_left_minus=0	max_min_left_plus=9	max_min_right=106	max_min_right_minus=79	max_min_right_plus=106	max_pos_hash_score=452	max_right=190	max_right_minus=79	max_right_plus=190	neg_log10_pos_hash_p_value=8.1	new_junction_coverage=0.03	new_junction_read_count=3	polymorphism_frequency=2.812e-02	pos_hash_score=3	prediction=polymorphism	reject=COVERAGE_EVENNESS_SKEW,FREQUENCY_CUTOFF	side_1_annotate_key=gene	side_1_continuation=0	side_1_coverage=1.07	side_1_overlap=10	side_1_possible_overlap_registers=235	side_1_read_count=109	side_1_redundant=0	side_2_annotate_key=gene	side_2_continuation=0	side_2_coverage=1.06	side_2_overlap=0	side_2_possible_overlap_registers=225	side_2_read_count=103	side_2_redundant=0	total_non_overlap_reads=3
JC	463	.	CP009273	4259262	-1	CP009273	4260503	1	0	alignment_overlap=6	coverage_minus=2	coverage_plus=1	flanking_left=251	flanking_right=251	frequency=3.586e-02	junction_possible_overlap_registers=229	key=CP009273__4259262__-1__CP009273__4260497__1__6____251__251__0__0	max_left=176	max_left_minus=176	max_left_plus=128	max_min_left=53	max_min_left_minus=53	max_min_left_plus=0	max_min_right=112	max_min_right_minus=37	max_min_right_plus=112	max_pos_hash_score=460	max_right=115	max_right_minus=115	max_right_plus=112	neg_log10_pos_hash_p_value=8.2	new_junction_coverage=0.04	new_junction_read_count=4	polymorphism_frequency=3.586e-02	pos_hash_score=3	prediction=polymorphism	reject=COVERAGE_EVENNESS_SKEW,FREQUENCY_CUTOFF	side_1_annotate_key=gene	side_1_continuation=0	side_1_coverage=1.12	side_1_overlap=6	side_1_possible_overlap_registers=235	side_1_read_count=114	side_1_redundant=0	side_2_annotate_key=gene	side_2_continuation=0	side_2_coverage=1.05	side_2_overlap=0	side_2_possible_overlap_registers=229	side_2_read_count=104	side_2_redundant=0	total_non_overlap_reads=3
JC	464	.	CP009273	4261306	-1	CP009273	4262336	1	0	alignment_overlap=11	coverage_minus=2	coverage_plus=3	flanking_left=251	flanking_right=251	frequency=5.572e-02	junction_possible_overlap_registers=224	key=CP009273__4261306__-1__CP009273__4262325__1__11____251__251__0__0	max_left=61	max_left_minus=58	max_left_plus=61	max_min_left=61	max_min_left_minus=58	max_min_left_plus=61	max_min_right=0	max_min_right_minus=0	max_min_right_plus=0	max_pos_hash_score=450	max_right=144	max_right_minus=127	max_right_plus=144	neg_log10_pos_hash_p_value=8.1	new_junction_coverage=0.05	new_junction_read_count=5	polymorphism_frequency=5.572e-02	pos_hash_score=3	prediction=polymorphism	reject=COVERAGE_EVENNESS_SKEW,FREQUENCY_CUTOFF	side_1_annotate_key=gene	side_1_continuation=0	side_1_coverage=0.96	side_1_overlap=11	side_1_possible_overlap_registers=235	side_1_read_count=97	side_1_redundant=0	side_2_annotate_key=gene	side_2_continuation=0	side_2_coverage=0.80	side_2_overlap=0	side_2_possible_overlap_registers=224	side_2_read_count=77	side_2_redundant=0	total_non_overlap_reads=5
JC	465	.	CP009273	4267794	-1	CP009273	4268932	1	0	alignment_overlap=11	coverage_minus=2	coverage_plus=3	flanking_left=251	flanking_right=251	frequency=5.283e-02	junction_possible_overlap_registers=224	key=CP009273__4267794__-1__CP009273__4268921__1__11____251__251__0__0	max_left=136	max_left_minus=136	max_left_plus=136	max_min_left=64	max_min_left_minus=0	max_min_left_plus=64	max_min_right=28	max_min_right_minus=27	max_min_right_plus=28	max_pos_hash_score=450	max_right=127	max_right_minus=27	max_right_plus=127	neg_log10_pos_hash_p_value=7.1	new_junction_coverage=0.05	new_junction_read_count=5	polymorphism_frequency=5.283e-02	pos_hash_score=5	prediction=polymorphism	reject=COVERAGE_EVENNESS_SKEW,FREQUENCY_CUTOFF	side_1_annotate_key=gene	side_1_continuation=0	side_1_coverage=0.78	side_1_overlap=11	side_1_possible_overlap_registers=235	side_1_read_count=79	side_1_redundant=0	side_2_annotate_key=gene	side_2_continuation=0	side_2_coverage=1.08	side_2_overlap=0	side_2_possible_overlap_registers=224	side_2_read_count=104	side_2_redundant=0	total_non_overlap_reads=5
JC	466	.	CP009273	4269201	-1	CP009273	4270187	1	0	alignment_overlap=12	coverage_minus=1	coverage_plus=2	flanking_left=251	flanking_right=251	frequency=3.780e-02	junction_possible_overlap_registers=223	key=CP009273__4269201__-1__CP009273__4270175__1__12____251__251__0__0	max_left=62	max_left_minus=62	max_left_plus=62	max_min_left=62	max_min_left_minus=0	max_min_left_plus=62	max_min_right=32	max_min_right_minus=32	max_min_right_plus=0	max_pos_hash_score=448	max_right=114	max_right_minus=32	max_right_plus=114	neg_log10_pos_hash_p_value=8.1	new_junction_coverage=0.03	new_junction_read_count=3	polymorphism_frequency=3.780e-02	pos_hash_score=3	prediction=polymorphism	reject=COVERAGE_EVENNESS_SKEW,FREQUENCY_CUTOFF	side_1_annotate_key=gene	side_1_continuation=0	side_1_coverage=0.83	side_1_overlap=12	side_1_possible_overlap_registers=235	side_1_read_count=84	side_1_redundant=0	side_2_annotate_key=gene	side_2_continuation=0	side_2_coverage=0.76	side_2_overlap=0	side_2_possible_overlap_registers=223	side_2_read_count=73	side_2_redundant=0	total_non_overlap_reads=3
JC	467	.	CP009273	4276340	-1	CP009273	4276854	1	0	alignment_overlap=11	coverage_minus=4	coverage_plus=0	flanking_left=251	flanking_right=251	frequency=5.458e-02	junction_possible_overlap_registers=224	key=CP009273__4276340__-1__CP009273__4276843__1__11____251__251__0__0	max_left=158	max_left_minus=158	max_left_plus=0	max_min_left=25	max_min_left_minus=25	max_min_left_plus=0	max_min_right=76	max_min_right_minus=76	max_min_right_plus=0	max_pos_hash_score=450	max_right=89	max_right_minus=89	max_right_plus=0	neg_log10_pos_hash_p_value=7.6	new_junction_coverage=0.05	new_junction_read_count=5	polymorphism_frequency=5.458e-02	pos_hash_score=4	prediction=polymorphism	reject=COVERAGE_EVENNESS_SKEW,FREQUENCY_CUTOFF	side_1_annotate_key=gene	side_1_continuation=0	side_1_coverage=1.01	side_1_overlap=11	side_1_possible_overlap_registers=235	side_1_read_count=102	side_1_redundant=0	side_2_annotate_key=gene	side_2_continuation=0	side_2_coverage=0.79	side_2_overlap=0	side_2_possible_overlap_registers=224	side_2_read_count=76	side_2_redundant=0	total_non_overlap_reads=4
JC	468	.	CP009273	4297735	-1	CP009273	4298461	1	0	alignment_overlap=7	coverage_minus=3	coverage_plus=1	flanking_left=251	flanking_right=251	frequency=4.248e-02	junction_possible_overlap_registers=228	key=CP009273__4297735__-1__CP009273__4298454__1__7____251__251__0__0	max_left=198	max_left_minus=198	max_left_plus=38	max_min_left=38	max_min_left_minus=0	max_min_left_plus=38	max_min_right=122	max_min_right_minus=122	max_min_right_plus=0	max_pos_hash_score=458	max_right=122	max_right_minus=122	max_right_plus=46	neg_log10_pos_hash_p_value=7.6	new_junction_coverage=0.04	new_junction_read_count=4	polymorphism_frequency=4.248e-02	pos_hash_score=4	prediction=polymorphism	reject=COVERAGE_EVENNESS_SKEW,FREQUENCY_CUTOFF	side_1_annotate_key=gene	side_1_continuation=0	side_1_coverage=0.89	side_1_overlap=7	side_1_possible_overlap_registers=235	side_1_read_count=90	side_1_redundant=0	side_2_annotate_key=gene	side_2_continuation=0	side_2_coverage=0.94	side_2_overlap=0	side_2_possible_overlap_registers=228	side_2_read_count=93	side_2_redundant=0	total_non_overlap_reads=4
JC	469	.	CP009273	4305102	-1	CP009273	4306066	1	0	alignment_overlap=11	coverage_minus=2	coverage_plus=1	flanking_left=251	flanking_right=251	frequency=8.001e-02	junction_possible_overlap_registers=224	key=CP009273__4305102__-1__CP009273__4306055__1__11____251__251__0__0	max_left=227	max_left_minus=227	max_left_plus=33	max_min_left=33	max_min_left_minus=33	max_min_left_plus=33	max_min_right=1	max_min_right_minus=1	max_min_right_plus=0	max_pos_hash_score=450	max_right=54	max_right_minus=54	max_right_plus=54	neg_log10_pos_hash_p_value=8.1	new_junction_coverage=0.04	new_junction_read_count=4	polymorphism_frequency=8.001e-02	pos_hash_score=3	prediction=polymorphism	reject=COVERAGE_EVENNESS_SKEW,FREQUENCY_CUTOFF	side_1_annotate_key=gene	side_1_continuation=0	side_1_coverage=0.42	side_1_overlap=11	side_1_possible_overlap_registers=235	side_1_read_count=43	side_1_redundant=0	side_2_annotate_key=gene	side_2_continuation=0	side_2_coverage=0.53	side_2_overlap=0	side_2_possible_overlap_registers=224	side_2_read_count=51	side_2_redundant=0	total_non_overlap_reads=3
JC	470	.	CP009273	4305462	-1	CP009273	4306428	1	0	alignment_overlap=6	coverage_minus=3	coverage_plus=7	flanking_left=251	flanking_right=251	frequency=1.727e-01	junction_possible_overlap_registers=229	key=CP009273__4305462__-1__CP009273__4306422__1__6____251__251__0__0	max_left=203	max_left_minus=203	max_left_plus=175	max_min_left=34	max_min_left_minus=17	max_min_left_plus=34	max_min_right=99	max_min_right_minus=50	max_min_right_plus=99	max_pos_hash_score=460	max_right=166	max_right_minus=50	max_right_plus=166	neg_log10_pos_hash_p_value=6.3	new_junction_coverage=0.10	new_junction_read_count=10	polymorphism_frequency=1.727e-01	pos_hash_score=7	prediction=polymorphism	reject=COVERAGE_EVENNESS_SKEW,FREQUENCY_CUTOFF	side_1_annotate_key=gene	side_1_continuation=0	side_1_coverage=0.47	side_1_overlap=6	side_1_possible_overlap_registers=235	side_1_read_count=48	side_1_redundant=0	side_2_annotate_key=gene	side_2_continuation=0	side_2_coverage=0.50	side_2_overlap=0	side_2_possible_overlap_registers=229	side_2_read_count=49	side_2_redundant=0	total_non_overlap_reads=10
JC	471	.	CP009273	4336697	-1	CP009273	4337486	1	0	alignment_overlap=11	coverage_minus=5	coverage_plus=4	flanking_left=251	flanking_right=251	frequency=1.152e-01	junction_possible_overlap_registers=224	key=CP009273__4336697__-1__CP009273__4337475__1__11____251__251__0__0	max_left=198	max_left_minus=198	max_left_plus=100	max_min_left=12	max_min_left_minus=12	max_min_left_plus=12	max_min_right=68	max_min_right_minus=57	max_min_right_plus=68	max_pos_hash_score=450	max_right=68	max_right_minus=68	max_right_plus=68	neg_log10_pos_hash_p_value=5.9	new_junction_coverage=0.09	new_junction_read_count=9	polymorphism_frequency=1.152e-01	pos_hash_score=8	prediction=polymorphism	reject=COVERAGE_EVENNESS_SKEW,FREQUENCY_CUTOFF	side_1_annotate_key=gene	side_1_continuation=0	side_1_coverage=0.59	side_1_overlap=11	side_1_possible_overlap_registers=235	side_1_read_count=60	side_1_redundant=0	side_2_annotate_key=gene	side_2_continuation=0	side_2_coverage=0.84	side_2_overlap=0	side_2_possible_overlap_registers=224	side_2_read_count=81	side_2_redundant=0	total_non_overlap_reads=9
JC	472	.	CP009273	4363643	-1	CP009273	4364512	1	0	alignment_overlap=10	coverage_minus=1	coverage_plus=4	flanking_left=251	flanking_right=251	frequency=4.616e-02	junction_possible_overlap_registers=225	key=CP009273__4363643__-1__CP009273__4364502__1__10____251__251__0__0	max_left=162	max_left_minus=22	max_left_plus=162	max_min_left=101	max_min_left_minus=22	max_min_left_plus=101	max_min_right=79	max_min_right_minus=0	max_min_right_plus=79	max_pos_hash_score=452	max_right=179	max_right_minus=116	max_right_plus=179	neg_log10_pos_hash_p_value=7.1	new_junction_coverage=0.05	new_junction_read_count=5	polymorphism_frequency=4.616e-02	pos_hash_score=5	prediction=polymorphism	reject=COVERAGE_EVENNESS_SKEW,FREQUENCY_CUTOFF	side_1_annotate_key=gene	side_1_continuation=0	side_1_coverage=1.24	side_1_overlap=10	side_1_possible_overlap_registers=235	side_1_read_count=126	side_1_redundant=0	side_2_annotate_key=gene	side_2_continuation=0	side_2_coverage=0.89	side_2_overlap=0	side_2_possible_overlap_registers=225	side_2_read_count=86	side_2_redundant=0	total_non_overlap_reads=5
JC	473	.	CP009273	4384029	-1	CP009273	4385023	1	0	alignment_overlap=14	coverage_minus=2	coverage_plus=1	flanking_left=251	flanking_right=251	frequency=4.823e-02	junction_possible_overlap_registers=221	key=CP009273__4384029__-1__CP009273__4385009__1__14____251__251__0__0	max_left=151	max_left_minus=151	max_left_plus=92	max_min_left=0	max_min_left_minus=0	max_min_left_plus=0	max_min_right=67	max_min_right_minus=67	max_min_right_plus=67	max_pos_hash_score=444	max_right=67	max_right_minus=67	max_right_plus=67	neg_log10_pos_hash_p_value=8.1	new_junction_coverage=0.04	new_junction_read_count=4	polymorphism_frequency=4.823e-02	pos_hash_score=3	prediction=polymorphism	reject=COVERAGE_EVENNESS_SKEW,FREQUENCY_CUTOFF	side_1_annotate_key=gene	side_1_continuation=0	side_1_coverage=0.85	side_1_overlap=14	side_1_possible_overlap_registers=235	side_1_read_count=86	side_1_redundant=0	side_2_annotate_key=gene	side_2_continuation=0	side_2_coverage=0.81	side_2_overlap=0	side_2_possible_overlap_registers=221	side_2_read_count=77	side_2_redundant=0	total_non_overlap_reads=3
JC	474	.	CP009273	4386807	-1	CP009273	4387372	1	0	alignment_overlap=0	coverage_minus=1	coverage_plus=2	flanking_left=251	flanking_right=251	frequency=4.103e-02	junction_possible_overlap_registers=235	key=CP009273__4386807__-1__CP009273__4387372__1__0____251__251__0__0	max_left=179	max_left_minus=179	max_left_plus=168	max_min_left=4	max_min_left_minus=0	max_min_left_plus=4	max_min_right=83	max_min_right_minus=72	max_min_right_plus=83	max_pos_hash_score=472	max_right=109	max_right_minus=72	max_right_plus=109	neg_log10_pos_hash_p_value=8.3	new_junction_coverage=0.04	new_junction_read_count=4	polymorphism_frequency=4.103e-02	pos_hash_score=3	prediction=polymorphism	reject=COVERAGE_EVENNESS_SKEW,FREQUENCY_CUTOFF	side_1_annotate_key=gene	side_1_continuation=0	side_1_coverage=0.92	side_1_overlap=0	side_1_possible_overlap_registers=235	side_1_read_count=93	side_1_redundant=0	side_2_annotate_key=gene	side_2_continuation=0	side_2_coverage=0.93	side_2_overlap=0	side_2_possible_overlap_registers=235	side_2_read_count=94	side_2_redundant=0	total_non_overlap_reads=3
JC	475	.	CP009273	4392220	-1	CP009273	4393273	1	0	alignment_overlap=13	coverage_minus=1	coverage_plus=2	flanking_left=251	flanking_right=251	frequency=2.865e-02	junction_possible_overlap_registers=222	key=CP009273__4392220__-1__CP009273__4393260__1__13____251__251__0__0	max_left=176	max_left_minus=89	max_left_plus=176	max_min_left=89	max_min_left_minus=89	max_min_left_plus=89	max_min_right=62	max_min_right_minus=0	max_min_right_plus=62	max_pos_hash_score=446	max_right=127	max_right_minus=127	max_right_plus=127	neg_log10_pos_hash_p_value=8.1	new_junction_coverage=0.03	new_junction_read_count=3	polymorphism_frequency=2.865e-02	pos_hash_score=3	prediction=polymorphism	reject=COVERAGE_EVENNESS_SKEW,FREQUENCY_CUTOFF	side_1_annotate_key=gene	side_1_continuation=0	side_1_coverage=1.00	side_1_overlap=13	side_1_possible_overlap_registers=235	side_1_read_count=101	side_1_redundant=0	side_2_annotate_key=gene	side_2_continuation=0	side_2_coverage=1.13	side_2_overlap=0	side_2_possible_overlap_registers=222	side_2_read_count=108	side_2_redundant=0	total_non_overlap_reads=3
JC	476	.	CP009273	4435214	-1	CP009273	4435934	1	0	alignment_overlap=13	coverage_minus=5	coverage_plus=1	flanking_left=251	flanking_right=251	frequency=7.881e-02	junction_possible_overlap_registers=222	key=CP009273__4435214__-1__CP009273__4435921__1__13____251__251__0__0	max_left=209	max_left_minus=209	max_left_plus=109	max_min_left=0	max_min_left_minus=0	max_min_left_plus=0	max_min_right=70	max_min_right_minus=70	max_min_right_plus=58	max_pos_hash_score=446	max_right=70	max_right_minus=70	max_right_plus=58	neg_log10_pos_hash_p_value=6.6	new_junction_coverage=0.07	new_junction_read_count=7	polymorphism_frequency=7.881e-02	pos_hash_score=6	prediction=polymorphism	reject=COVERAGE_EVENNESS_SKEW,FREQUENCY_CUTOFF	side_1_annotate_key=gene	side_1_continuation=0	side_1_coverage=0.96	side_1_overlap=13	side_1_possible_overlap_registers=235	side_1_read_count=97	side_1_redundant=0	side_2_annotate_key=gene	side_2_continuation=0	side_2_coverage=0.75	side_2_overlap=0	side_2_possible_overlap_registers=222	side_2_read_count=72	side_2_redundant=0	total_non_overlap_reads=6
JC	477	.	CP009273	4449219	-1	CP009273	4450141	1	0	alignment_overlap=7	coverage_minus=1	coverage_plus=2	flanking_left=251	flanking_right=251	frequency=2.744e-02	junction_possible_overlap_registers=228	key=CP009273__4449219__-1__CP009273__4450134__1__7____251__251__0__0	max_left=135	max_left_minus=135	max_left_plus=39	max_min_left=39	max_min_left_minus=0	max_min_left_plus=39	max_min_right=71	max_min_right_minus=71	max_min_right_plus=0	max_pos_hash_score=458	max_right=84	max_right_minus=71	max_right_plus=84	neg_log10_pos_hash_p_value=8.2	new_junction_coverage=0.03	new_junction_read_count=3	polymorphism_frequency=2.744e-02	pos_hash_score=3	prediction=polymorphism	reject=COVERAGE_EVENNESS_SKEW,FREQUENCY_CUTOFF	side_1_annotate_key=gene	side_1_continuation=0	side_1_coverage=1.09	side_1_overlap=7	side_1_possible_overlap_registers=235	side_1_read_count=111	side_1_redundant=0	side_2_annotate_key=gene	side_2_continuation=0	side_2_coverage=1.07	side_2_overlap=0	side_2_possible_overlap_registers=228	side_2_read_count=105	side_2_redundant=0	total_non_overlap_reads=3
JC	478	.	CP009273	4451291	-1	CP009273	4452339	1	0	alignment_overlap=10	coverage_minus=2	coverage_plus=2	flanking_left=251	flanking_right=251	frequency=4.072e-02	junction_possible_overlap_registers=225	key=CP009273__4451291__-1__CP009273__4452329__1__10____251__251__0__0	max_left=189	max_left_minus=189	max_left_plus=66	max_min_left=66	max_min_left_minus=59	max_min_left_plus=66	max_min_right=51	max_min_right_minus=51	max_min_right_plus=0	max_pos_hash_score=452	max_right=182	max_right_minus=182	max_right_plus=157	neg_log10_pos_hash_p_value=7.6	new_junction_coverage=0.04	new_junction_read_count=4	polymorphism_frequency=4.072e-02	pos_hash_score=4	prediction=polymorphism	reject=COVERAGE_EVENNESS_SKEW,FREQUENCY_CUTOFF	side_1_annotate_key=gene	side_1_continuation=0	side_1_coverage=1.05	side_1_overlap=10	side_1_possible_overlap_registers=235	side_1_read_count=107	side_1_redundant=0	side_2_annotate_key=gene	side_2_continuation=0	side_2_coverage=0.89	side_2_overlap=0	side_2_possible_overlap_registers=225	side_2_read_count=86	side_2_redundant=0	total_non_overlap_reads=4
JC	479	.	CP009273	4458746	-1	CP009273	4460016	1	0	alignment_overlap=11	coverage_minus=1	coverage_plus=3	flanking_left=251	flanking_right=251	frequency=4.627e-02	junction_possible_overlap_registers=224	key=CP009273__4458746__-1__CP009273__4460005__1__11____251__251__0__0	max_left=52	max_left_minus=52	max_left_plus=52	max_min_left=44	max_min_left_minus=0	max_min_left_plus=44	max_min_right=37	max_min_right_minus=27	max_min_right_plus=37	max_pos_hash_score=450	max_right=91	max_right_minus=27	max_right_plus=91	neg_log10_pos_hash_p_value=8.1	new_junction_coverage=0.05	new_junction_read_count=5	polymorphism_frequency=4.627e-02	pos_hash_score=3	prediction=polymorphism	reject=COVERAGE_EVENNESS_SKEW,FREQUENCY_CUTOFF	side_1_annotate_key=gene	side_1_continuation=0	side_1_coverage=1.24	side_1_overlap=11	side_1_possible_overlap_registers=235	side_1_read_count=126	side_1_redundant=0	side_2_annotate_key=gene	side_2_continuation=0	side_2_coverage=0.89	side_2_overlap=0	side_2_possible_overlap_registers=224	side_2_read_count=86	side_2_redundant=0	total_non_overlap_reads=4
JC	480	.	CP009273	4467850	-1	CP009273	4468846	1	0	alignment_overlap=10	coverage_minus=3	coverage_plus=1	flanking_left=251	flanking_right=251	frequency=4.795e-02	junction_possible_overlap_registers=225	key=CP009273__4467850__-1__CP009273__4468836__1__10____251__251__0__0	max_left=143	max_left_minus=143	max_left_plus=2	max_min_left=48	max_min_left_minus=48	max_min_left_plus=2	max_min_right=98	max_min_right_minus=98	max_min_right_plus=0	max_pos_hash_score=452	max_right=171	max_right_minus=171	max_right_plus=119	neg_log10_pos_hash_p_value=7.6	new_junction_coverage=0.04	new_junction_read_count=4	polymorphism_frequency=4.795e-02	pos_hash_score=4	prediction=polymorphism	reject=COVERAGE_EVENNESS_SKEW,FREQUENCY_CUTOFF	side_1_annotate_key=gene	side_1_continuation=0	side_1_coverage=0.97	side_1_overlap=10	side_1_possible_overlap_registers=235	side_1_read_count=98	side_1_redundant=0	side_2_annotate_key=gene	side_2_continuation=0	side_2_coverage=0.67	side_2_overlap=0	side_2_possible_overlap_registers=225	side_2_read_count=65	side_2_redundant=0	total_non_overlap_reads=4
JC	481	.	CP009273	4487997	1	CP009273	4489328	-1	0	alignment_overlap=0	coverage_minus=4	coverage_plus=5	flanking_left=251	flanking_right=251	frequency=6.875e-02	junction_possible_overlap_registers=235	key=CP009273__4487997__1__CP009273__4489328__-1__0____251__251__0__1	max_left=227	max_left_minus=186	max_left_plus=227	max_min_left=86	max_min_left_minus=86	max_min_left_plus=65	max_min_right=120	max_min_right_minus=65	max_min_right_plus=120	max_pos_hash_score=472	max_right=230	max_right_minus=230	max_right_plus=186	neg_log10_pos_hash_p_value=5.8	new_junction_coverage=0.11	new_junction_read_count=11	polymorphism_frequency=6.875e-02	pos_hash_score=9	prediction=polymorphism	reject=COVERAGE_EVENNESS_SKEW,FREQUENCY_CUTOFF	side_1_annotate_key=gene	side_1_continuation=0	side_1_coverage=1.47	side_1_overlap=0	side_1_possible_overlap_registers=235	side_1_read_count=149	side_1_redundant=0	side_2_annotate_key=repeat	side_2_continuation=0	side_2_coverage=NA	side_2_overlap=0	side_2_possible_overlap_registers=NA	side_2_read_count=NA	side_2_redundant=1	total_non_overlap_reads=9
JC	482	.	CP009273	4487998	1	CP009273	4489329	-1	0	alignment_overlap=0	coverage_minus=8	coverage_plus=7	flanking_left=251	flanking_right=251	frequency=NA	junction_possible_overlap_registers=235	key=CP009273__4487998__1__CP009273__4489329__-1__0____251__251__1__1	max_left=226	max_left_minus=65	max_left_plus=226	max_min_left=122	max_min_left_minus=65	max_min_left_plus=122	max_min_right=108	max_min_right_minus=0	max_min_right_plus=108	max_pos_hash_score=472	max_right=231	max_right_minus=231	max_right_plus=149	neg_log10_pos_hash_p_value=4.6	new_junction_coverage=0.22	new_junction_read_count=22	polymorphism_frequency=NA	pos_hash_score=13	prediction=unknown	reject=COVERAGE_EVENNESS_SKEW	side_1_annotate_key=repeat	side_1_continuation=0	side_1_coverage=NA	side_1_overlap=0	side_1_read_count=NA	side_1_redundant=1	side_2_annotate_key=repeat	side_2_continuation=0	side_2_coverage=NA	side_2_overlap=0	side_2_possible_overlap_registers=NA	side_2_read_count=NA	side_2_redundant=1	total_non_overlap_reads=15
JC	483	.	CP009273	4491776	-1	CP009273	4492477	1	0	alignment_overlap=10	coverage_minus=3	coverage_plus=4	flanking_left=251	flanking_right=251	frequency=9.152e-02	junction_possible_overlap_registers=225	key=CP009273__4491776__-1__CP009273__4492467__1__10____251__251__0__0	max_left=209	max_left_minus=209	max_left_plus=66	max_min_left=32	max_min_left_minus=5	max_min_left_plus=32	max_min_right=45	max_min_right_minus=45	max_min_right_plus=45	max_pos_hash_score=452	max_right=73	max_right_minus=45	max_right_plus=73	neg_log10_pos_hash_p_value=6.3	new_junction_coverage=0.10	new_junction_read_count=10	polymorphism_frequency=9.152e-02	pos_hash_score=7	prediction=polymorphism	reject=COVERAGE_EVENNESS_SKEW,FREQUENCY_CUTOFF	side_1_annotate_key=gene	side_1_continuation=0	side_1_coverage=1.04	side_1_overlap=10	side_1_possible_overlap_registers=235	side_1_read_count=105	side_1_redundant=0	side_2_annotate_key=gene	side_2_continuation=0	side_2_coverage=1.01	side_2_overlap=0	side_2_possible_overlap_registers=225	side_2_read_count=98	side_2_redundant=0	total_non_overlap_reads=7
JC	484	.	CP009273	4517551	-1	CP009273	4518432	1	0	alignment_overlap=10	coverage_minus=2	coverage_plus=2	flanking_left=251	flanking_right=251	frequency=3.659e-02	junction_possible_overlap_registers=225	key=CP009273__4517551__-1__CP009273__4518422__1__10____251__251__0__0	max_left=194	max_left_minus=194	max_left_plus=159	max_min_left=70	max_min_left_minus=0	max_min_left_plus=70	max_min_right=82	max_min_right_minus=47	max_min_right_plus=82	max_pos_hash_score=452	max_right=170	max_right_minus=47	max_right_plus=170	neg_log10_pos_hash_p_value=7.6	new_junction_coverage=0.04	new_junction_read_count=4	polymorphism_frequency=3.659e-02	pos_hash_score=4	prediction=polymorphism	reject=COVERAGE_EVENNESS_SKEW,FREQUENCY_CUTOFF	side_1_annotate_key=gene	side_1_continuation=0	side_1_coverage=1.08	side_1_overlap=10	side_1_possible_overlap_registers=235	side_1_read_count=110	side_1_redundant=0	side_2_annotate_key=repeat	side_2_continuation=0	side_2_coverage=NA	side_2_overlap=0	side_2_possible_overlap_registers=NA	side_2_read_count=NA	side_2_redundant=0	total_non_overlap_reads=4
JC	485	.	CP009273	4531036	-1	CP009273	4531895	1	0	alignment_overlap=15	coverage_minus=2	coverage_plus=2	flanking_left=251	flanking_right=251	frequency=2.401e-02	junction_possible_overlap_registers=220	key=CP009273__4531036__-1__CP009273__4531880__1__15____251__251__0__0	max_left=144	max_left_minus=144	max_left_plus=107	max_min_left=107	max_min_left_minus=0	max_min_left_plus=107	max_min_right=32	max_min_right_minus=32	max_min_right_plus=0	max_pos_hash_score=442	max_right=129	max_right_minus=32	max_right_plus=129	neg_log10_pos_hash_p_value=8.0	new_junction_coverage=0.04	new_junction_read_count=4	polymorphism_frequency=2.401e-02	pos_hash_score=3	prediction=polymorphism	reject=COVERAGE_EVENNESS_SKEW,FREQUENCY_CUTOFF	side_1_annotate_key=gene	side_1_continuation=0	side_1_coverage=1.36	side_1_overlap=15	side_1_possible_overlap_registers=235	side_1_read_count=138	side_1_redundant=0	side_2_annotate_key=gene	side_2_continuation=0	side_2_coverage=2.06	side_2_overlap=0	side_2_possible_overlap_registers=220	side_2_read_count=196	side_2_redundant=0	total_non_overlap_reads=4
JC	486	.	CP009273	4532499	1	CP009273	4532813	1	0	alignment_overlap=9	coverage_minus=18	coverage_plus=11	flanking_left=251	flanking_right=251	frequency=2.225e-01	junction_possible_overlap_registers=226	key=CP009273__4532499__1__CP009273__4532804__1__9____251__251__0__0	max_left=231	max_left_minus=231	max_left_plus=204	max_min_left=97	max_min_left_minus=96	max_min_left_plus=97	max_min_right=112	max_min_right_minus=112	max_min_right_plus=38	max_pos_hash_score=454	max_right=226	max_right_minus=226	max_right_plus=224	neg_log10_pos_hash_p_value=2.8	new_junction_coverage=0.31	new_junction_read_count=30	polymorphism_frequency=2.225e-01	pos_hash_score=22	prediction=polymorphism	side_1_annotate_key=gene	side_1_continuation=0	side_1_coverage=1.11	side_1_overlap=9	side_1_possible_overlap_registers=235	side_1_read_count=113	side_1_redundant=0	side_2_annotate_key=gene	side_2_continuation=0	side_2_coverage=1.04	side_2_overlap=0	side_2_possible_overlap_registers=226	side_2_read_count=101	side_2_redundant=0	total_non_overlap_reads=29
JC	487	.	CP009273	4532507	-1	CP009273	4532803	-1	0	alignment_overlap=9	coverage_minus=12	coverage_plus=19	flanking_left=251	flanking_right=251	frequency=2.339e-01	junction_possible_overlap_registers=226	key=CP009273__4532507__-1__CP009273__4532812__-1__9____251__251__0__0	max_left=237	max_left_minus=237	max_left_plus=207	max_min_left=108	max_min_left_minus=16	max_min_left_plus=108	max_min_right=110	max_min_right_minus=97	max_min_right_plus=110	max_pos_hash_score=454	max_right=226	max_right_minus=226	max_right_plus=207	neg_log10_pos_hash_p_value=2.8	new_junction_coverage=0.33	new_junction_read_count=32	polymorphism_frequency=2.339e-01	pos_hash_score=22	prediction=polymorphism	side_1_annotate_key=gene	side_1_continuation=0	side_1_coverage=1.11	side_1_overlap=9	side_1_possible_overlap_registers=235	side_1_read_count=113	side_1_redundant=0	side_2_annotate_key=gene	side_2_continuation=0	side_2_coverage=1.04	side_2_overlap=0	side_2_possible_overlap_registers=226	side_2_read_count=101	side_2_redundant=0	total_non_overlap_reads=31
JC	488	.	CP009273	4581821	-1	CP009273	4582829	1	0	alignment_overlap=12	coverage_minus=4	coverage_plus=4	flanking_left=251	flanking_right=251	frequency=8.223e-02	junction_possible_overlap_registers=223	key=CP009273__4581821__-1__CP009273__4582817__1__12____251__251__0__0	max_left=213	max_left_minus=213	max_left_plus=166	max_min_left=15	max_min_left_minus=15	max_min_left_plus=15	max_min_right=103	max_min_right_minus=29	max_min_right_plus=103	max_pos_hash_score=448	max_right=103	max_right_minus=101	max_right_plus=103	neg_log10_pos_hash_p_value=5.9	new_junction_coverage=0.08	new_junction_read_count=8	polymorphism_frequency=8.223e-02	pos_hash_score=8	prediction=polymorphism	reject=COVERAGE_EVENNESS_SKEW,FREQUENCY_CUTOFF	side_1_annotate_key=gene	side_1_continuation=0	side_1_coverage=1.24	side_1_overlap=12	side_1_possible_overlap_registers=235	side_1_read_count=126	side_1_redundant=0	side_2_annotate_key=gene	side_2_continuation=0	side_2_coverage=0.61	side_2_overlap=0	side_2_possible_overlap_registers=223	side_2_read_count=59	side_2_redundant=0	total_non_overlap_reads=8
JC	489	.	CP009273	4595983	-1	CP009273	4596220	1	0	alignment_overlap=89	coverage_minus=5	coverage_plus=3	flanking_left=251	flanking_right=251	frequency=1.880e-01	junction_possible_overlap_registers=146	key=CP009273__4595983__-1__CP009273__4596131__1__89____251__251__0__0	max_left=159	max_left_minus=159	max_left_plus=38	max_min_left=70	max_min_left_minus=70	max_min_left_plus=38	max_min_right=50	max_min_right_minus=50	max_min_right_plus=3	max_pos_hash_score=294	max_right=138	max_right_minus=90	max_right_plus=138	neg_log10_pos_hash_p_value=4.4	new_junction_coverage=0.14	new_junction_read_count=9	polymorphism_frequency=1.880e-01	pos_hash_score=7	prediction=polymorphism	reject=COVERAGE_EVENNESS_SKEW,FREQUENCY_CUTOFF	side_1_annotate_key=gene	side_1_continuation=0	side_1_coverage=0.63	side_1_overlap=89	side_1_possible_overlap_registers=235	side_1_read_count=64	side_1_redundant=0	side_2_annotate_key=gene	side_2_continuation=0	side_2_coverage=0.60	side_2_overlap=0	side_2_possible_overlap_registers=146	side_2_read_count=38	side_2_redundant=0	total_non_overlap_reads=8
JC	490	.	CP009273	4596897	-1	CP009273	4598069	1	0	alignment_overlap=5	coverage_minus=2	coverage_plus=2	flanking_left=251	flanking_right=251	frequency=6.005e-02	junction_possible_overlap_registers=230	key=CP009273__4596897__-1__CP009273__4598064__1__5____251__251__0__0	max_left=59	max_left_minus=59	max_left_plus=46	max_min_left=59	max_min_left_minus=59	max_min_left_plus=46	max_min_right=10	max_min_right_minus=10	max_min_right_plus=0	max_pos_hash_score=462	max_right=176	max_right_minus=109	max_right_plus=176	neg_log10_pos_hash_p_value=7.7	new_junction_coverage=0.05	new_junction_read_count=5	polymorphism_frequency=6.005e-02	pos_hash_score=4	prediction=polymorphism	reject=COVERAGE_EVENNESS_SKEW,FREQUENCY_CUTOFF	side_1_annotate_key=gene	side_1_continuation=0	side_1_coverage=0.68	side_1_overlap=5	side_1_possible_overlap_registers=235	side_1_read_count=69	side_1_redundant=0	side_2_annotate_key=gene	side_2_continuation=0	side_2_coverage=0.90	side_2_overlap=0	side_2_possible_overlap_registers=230	side_2_read_count=89	side_2_redundant=0	total_non_overlap_reads=4
JC	491	.	CP009273	4616686	-1	CP009273	4617727	1	0	alignment_overlap=11	coverage_minus=1	coverage_plus=3	flanking_left=251	flanking_right=251	frequency=3.842e-02	junction_possible_overlap_registers=224	key=CP009273__4616686__-1__CP009273__4617716__1__11____251__251__0__0	max_left=44	max_left_minus=35	max_left_plus=44	max_min_left=35	max_min_left_minus=0	max_min_left_plus=35	max_min_right=20	max_min_right_minus=9	max_min_right_plus=20	max_pos_hash_score=450	max_right=98	max_right_minus=9	max_right_plus=98	neg_log10_pos_hash_p_value=7.6	new_junction_coverage=0.04	new_junction_read_count=4	polymorphism_frequency=3.842e-02	pos_hash_score=4	prediction=polymorphism	reject=COVERAGE_EVENNESS_SKEW,FREQUENCY_CUTOFF	side_1_annotate_key=gene	side_1_continuation=0	side_1_coverage=0.80	side_1_overlap=11	side_1_possible_overlap_registers=235	side_1_read_count=81	side_1_redundant=0	side_2_annotate_key=gene	side_2_continuation=0	side_2_coverage=1.27	side_2_overlap=0	side_2_possible_overlap_registers=224	side_2_read_count=123	side_2_redundant=0	total_non_overlap_reads=4
UN	492	.	CP009273	15622	16501
UN	493	.	CP009273	16505	16505
UN	494	.	CP009273	20027	20325
UN	495	.	CP009273	20327	20327
UN	496	.	CP009273	220457	221035
UN	497	.	CP009273	221037	221037
UN	498	.	CP009273	221040	221040
UN	499	.	CP009273	221592	221851
UN	500	.	CP009273	223711	223711
UN	501	.	CP009273	223713	223713
UN	502	.	CP009273	223715	224942
UN	503	.	CP009273	266474	266762
UN	504	.	CP009273	269908	270621
UN	505	.	CP009273	275106	275106
UN	506	.	CP009273	275108	275108
UN	507	.	CP009273	275111	275111
UN	508	.	CP009273	275113	275408
UN	509	.	CP009273	286584	286891
UN	510	.	CP009273	311166	311166
UN	511	.	CP009273	311172	311949
UN	512	.	CP009273	366224	366974
UN	513	.	CP009273	366976	366978
UN	514	.	CP009273	366980	366980
UN	515	.	CP009273	366983	366983
UN	516	.	CP009273	376960	377821
UN	517	.	CP009273	387386	388197
UN	518	.	CP009273	521560	521941
UN	519	.	CP009273	562458	563269
UN	520	.	CP009273	570283	571021
UN	521	.	CP009273	603708	604573
UN	522	.	CP009273	683538	684268
UN	523	.	CP009273	1089933	1089933
UN	524	.	CP009273	1089935	1090734
UN	525	.	CP009273	1092574	1092574
UN	526	.	CP009273	1390534	1391272
UN	527	.	CP009273	1427138	1427217
UN	528	.	CP009273	1462406	1463266
UN	529	.	CP009273	1463792	1464548
UN	530	.	CP009273	1522822	1523224
UN	531	.	CP009273	1565343	1565424
UN	532	.	CP009273	1565427	1565428
UN	533	.	CP009273	1628593	1628672
UN	534	.	CP009273	1628674	1628674
UN	535	.	CP009273	1645341	1645578
UN	536	.	CP009273	2060432	2060432
UN	537	.	CP009273	2060438	2060440
UN	538	.	CP009273	2060442	2060536
UN	539	.	CP009273	2062647	2063524
UN	540	.	CP009273	2095445	2095447
UN	541	.	CP009273	2095451	2096184
UN	542	.	CP009273	2163876	2164685
UN	543	.	CP009273	2282636	2283365
UN	544	.	CP009273	2507989	2508875
UN	545	.	CP009273	2719652	2722374
UN	546	.	CP009273	2723164	2724091
UN	547	.	CP009273	2850455	2853011
UN	548	.	CP009273	2989951	2990819
UN	549	.	CP009273	3123732	3124468
UN	550	.	CP009273	3179700	3180554
UN	551	.	CP009273	3359127	3359127
UN	552	.	CP009273	3359129	3359129
UN	553	.	CP009273	3359136	3359866
UN	554	.	CP009273	3417256	3417777
UN	555	.	CP009273	3418257	3419962
UN	556	.	CP009273	3419964	3419965
UN	557	.	CP009273	3419967	3419967
UN	558	.	CP009273	3420410	3421682
UN	559	.	CP009273	3463761	3463857
UN	560	.	CP009273	3577029	3577315
UN	561	.	CP009273	3612848	3612848
UN	562	.	CP009273	3612852	3614203
UN	563	.	CP009273	3614671	3614671
UN	564	.	CP009273	3614684	3615420
UN	565	.	CP009273	3615431	3615431
UN	566	.	CP009273	3615433	3615433
UN	567	.	CP009273	3645619	3646358
UN	568	.	CP009273	3659967	3659967
UN	569	.	CP009273	3659970	3660119
UN	570	.	CP009273	3660121	3660121
UN	571	.	CP009273	3755831	3757208
UN	572	.	CP009273	3757659	3758425
UN	573	.	CP009273	3758429	3758429
UN	574	.	CP009273	3935636	3936538
UN	575	.	CP009273	3937658	3938691
UN	576	.	CP009273	4028763	4028871
UN	577	.	CP009273	4028875	4028875
UN	578	.	CP009273	4029316	4029316
UN	579	.	CP009273	4029324	4030236
UN	580	.	CP009273	4031422	4031833
UN	581	.	CP009273	4031836	4031836
UN	582	.	CP009273	4031838	4031838
UN	583	.	CP009273	4032325	4032505
UN	584	.	CP009273	4032997	4033736
UN	585	.	CP009273	4156423	4156565
UN	586	.	CP009273	4156660	4156660
UN	587	.	CP009273	4156705	4156705
UN	588	.	CP009273	4156716	4156716
UN	589	.	CP009273	4156718	4156718
UN	590	.	CP009273	4156725	4156725
UN	591	.	CP009273	4156756	4156757
UN	592	.	CP009273	4156768	4156768
UN	593	.	CP009273	4156783	4156783
UN	594	.	CP009273	4156794	4157924
UN	595	.	CP009273	4158725	4161368
UN	596	.	CP009273	4161382	4161382
UN	597	.	CP009273	4166706	4166707
UN	598	.	CP009273	4166712	4166799
UN	599	.	CP009273	4166808	4166808
UN	600	.	CP009273	4198267	4199441
UN	601	.	CP009273	4200171	4200171
UN	602	.	CP009273	4200173	4202819
UN	603	.	CP009273	4488242	4489097
UN	604	.	CP009273	4497500	4497500
UN	605	.	CP009273	4497503	4497503
UN	606	.	CP009273	4497508	4497508
UN	607	.	CP009273	4497511	4498257
