# Supplementary material for: Mutators can drive the evolution of multi-resistance to antibiotics
Source: PLoS Genet. 2023 Jun 13;19(6):e1010791. doi: 10.1371/journal.pgen.1010791 (PMC10292718; doi:10.1371/journal.pgen.1010791)
Supplement: S2 File — (ZIP) [file pgen.1010791.s005.zip › 058837_intermediateB6175B6.gd]

#=GENOME_DIFF	1.0
#=CREATED	17:17:19 06 May 2022
#=PROGRAM	breseq 0.36.1 
#=COMMAND	/mnt/fls01-home01/mqbssdgg/breseq-0.36.1-Linux-x86_64/bin/breseq -r BW25113-fixed.gb -o 058837_intermediateB6175B6 058837_intermediateB6175B6_1_trimmed.fastq.gz 058837_intermediateB6175B6_2_trimmed.fastq.gz 058837_intermediateB6175B6_U1_trimmed.fastq.gz 058837_intermediateB6175B6_U2_trimmed.fastq.gz
#=REFSEQ	BW25113-fixed.gb
#=READSEQ	058837_intermediateB6175B6_1_trimmed.fastq.gz
#=READSEQ	058837_intermediateB6175B6_2_trimmed.fastq.gz
#=READSEQ	058837_intermediateB6175B6_U1_trimmed.fastq.gz
#=READSEQ	058837_intermediateB6175B6_U2_trimmed.fastq.gz
#=CONVERTED-BASES	282742099
#=CONVERTED-READS	1226187
#=INPUT-BASES	282783700
#=INPUT-READS	1226479
#=MAPPED-BASES	280465295
#=MAPPED-READS	1212164
SNP	1	56	CP009273	19617	C
SNP	2	57	CP009273	107258	G
SNP	3	58	CP009273	244229	T
SNP	4	59	CP009273	305449	G
SNP	5	60	CP009273	347545	T
SNP	6	61	CP009273	374745	G
INS	7	62	CP009273	524511	T	repeat_length=1	repeat_new_copies=9	repeat_ref_copies=8	repeat_seq=T
INS	8	63	CP009273	665290	G	repeat_length=1	repeat_new_copies=7	repeat_ref_copies=6	repeat_seq=G
SNP	9	65	CP009273	814667	C
DEL	10	66	CP009273	863878	1	repeat_length=1	repeat_new_copies=7	repeat_ref_copies=8	repeat_seq=C
SNP	11	67	CP009273	873639	T
SNP	12	68	CP009273	937352	T
INS	13	69	CP009273	978366	G
INS	14	70	CP009273	1048972	G	repeat_length=1	repeat_new_copies=7	repeat_ref_copies=6	repeat_seq=G
INS	15	71	CP009273	1107705	G	repeat_length=1	repeat_new_copies=7	repeat_ref_copies=6	repeat_seq=G
SNP	16	72	CP009273	1264993	G
SNP	17	73	CP009273	1322332	C
SNP	18	74	CP009273	1400945	G
INS	19	75	CP009273	1415907	C	repeat_length=1	repeat_new_copies=8	repeat_ref_copies=7	repeat_seq=C
INS	20	76	CP009273	1429059	T	repeat_length=1	repeat_new_copies=8	repeat_ref_copies=7	repeat_seq=T
SNP	21	80	CP009273	1516110	G
SNP	22	81	CP009273	1589581	A
SNP	23	82	CP009273	1697966	C
SNP	24	84	CP009273	1836211	G
SNP	25	85	CP009273	1985889	A
SNP	26	86	CP009273	2081280	A
INS	27	87	CP009273	2169411	C	repeat_length=1	repeat_new_copies=6	repeat_ref_copies=5	repeat_seq=C
SNP	28	88	CP009273	2175089	T
INS	29	90	CP009273	2214743	C
SNP	30	91	CP009273	2235333	C
SNP	31	92	CP009273	2332748	A
SNP	32	94	CP009273	2409960	A
SNP	33	95	CP009273	2518321	T
INS	34	96	CP009273	2524955	G	repeat_length=1	repeat_new_copies=7	repeat_ref_copies=6	repeat_seq=G
SNP	35	97	CP009273	2590129	A
INS	36	98	CP009273	2759153	C	repeat_length=1	repeat_new_copies=8	repeat_ref_copies=7	repeat_seq=C
DEL	37	99	CP009273	2775008	1
SNP	38	100	CP009273	2804460	A
SNP	39	101	CP009273	2843690	A
INS	40	102	CP009273	2912361	C	repeat_length=1	repeat_new_copies=6	repeat_ref_copies=5	repeat_seq=C
SNP	41	103	CP009273	3032976	A
DEL	42	104	CP009273	3094398	1	repeat_length=1	repeat_new_copies=6	repeat_ref_copies=7	repeat_seq=C
SNP	43	106	CP009273	3227829	A
SNP	44	107	CP009273	3307546	A
SNP	45	108	CP009273	3323549	A
SNP	46	109	CP009273	3360186	C
SNP	47	110	CP009273	3464274	T
SNP	48	111	CP009273	3849610	A
SNP	49	112	CP009273	3900665	C
SNP	50	113	CP009273	3900860	C
INS	51	114	CP009273	3908868	A	repeat_length=1	repeat_new_copies=9	repeat_ref_copies=8	repeat_seq=A
DEL	52	115	CP009273	3925013	1	repeat_length=1	repeat_new_copies=4	repeat_ref_copies=5	repeat_seq=T
SNP	53	116	CP009273	4139493	C
SNP	54	117	CP009273	4172773	A
SNP	55	119	CP009273	4543370	C
RA	56	.	CP009273	19617	0	T	C	consensus_score=172.0	frequency=1	major_base=C	major_cov=21/35	major_frequency=1.000e+00	minor_base=N	minor_cov=0/0	new_cov=21/35	polymorphism_frequency=1.000e+00	polymorphism_score=NA	prediction=consensus	ref_cov=0/0	total_cov=21/35
RA	57	.	CP009273	107258	0	A	G	consensus_score=206.0	frequency=1	major_base=G	major_cov=25/43	major_frequency=1.000e+00	minor_base=N	minor_cov=0/0	new_cov=25/43	polymorphism_frequency=1.000e+00	polymorphism_score=NA	prediction=consensus	ref_cov=0/0	total_cov=25/43
RA	58	.	CP009273	244229	0	C	T	consensus_score=238.4	frequency=1	major_base=T	major_cov=29/39	major_frequency=1.000e+00	minor_base=N	minor_cov=0/0	new_cov=29/39	polymorphism_frequency=1.000e+00	polymorphism_score=NA	prediction=consensus	ref_cov=0/0	total_cov=29/39
RA	59	.	CP009273	305449	0	A	G	bias_e_value=4631470	bias_p_value=1	consensus_score=151.1	fisher_strand_p_value=1	frequency=1	ks_quality_p_value=1	major_base=G	major_cov=17/32	major_frequency=9.800e-01	minor_base=C	minor_cov=0/1	new_cov=17/32	polymorphism_frequency=9.800e-01	polymorphism_score=NA	prediction=consensus	ref_cov=0/0	total_cov=17/33
RA	60	.	CP009273	347545	0	C	T	consensus_score=134.8	frequency=1	major_base=T	major_cov=21/19	major_frequency=1.000e+00	minor_base=N	minor_cov=0/0	new_cov=21/19	polymorphism_frequency=1.000e+00	polymorphism_score=NA	prediction=consensus	ref_cov=0/0	total_cov=21/19
RA	61	.	CP009273	374745	0	A	G	consensus_score=253.5	frequency=1	major_base=G	major_cov=50/30	major_frequency=1.000e+00	minor_base=N	minor_cov=0/0	new_cov=50/30	polymorphism_frequency=1.000e+00	polymorphism_score=NA	prediction=consensus	ref_cov=0/0	total_cov=50/30
RA	62	.	CP009273	524511	1	.	T	bias_e_value=4631470	bias_p_value=1	consensus_score=276.8	fisher_strand_p_value=1	frequency=1	ks_quality_p_value=1	major_base=T	major_cov=42/41	major_frequency=8.925e-01	minor_base=.	minor_cov=5/5	new_cov=42/41	polymorphism_frequency=8.925e-01	polymorphism_score=29.6	prediction=consensus	ref_cov=5/5	total_cov=47/46
RA	63	.	CP009273	665290	1	.	G	bias_e_value=3202250	bias_p_value=0.691411	consensus_score=160.1	fisher_strand_p_value=0.32601	frequency=1	ks_quality_p_value=1	major_base=G	major_cov=28/22	major_frequency=9.259e-01	minor_base=.	minor_cov=1/3	new_cov=28/22	polymorphism_frequency=9.259e-01	polymorphism_score=8.8	prediction=consensus	ref_cov=1/3	total_cov=29/25
RA	64	.	CP009273	776601	0	T	.	bias_e_value=3756460	bias_p_value=0.811073	consensus_reject=FREQUENCY_CUTOFF	consensus_score=31.2	fisher_strand_p_value=1	frequency=2.222e-01	ks_quality_p_value=0.452191	major_base=T	major_cov=8/6	major_frequency=7.778e-01	minor_base=.	minor_cov=2/2	new_cov=2/2	polymorphism_frequency=2.222e-01	polymorphism_score=10.2	prediction=polymorphism	ref_cov=8/6	total_cov=11/8
RA	65	.	CP009273	814667	0	T	C	consensus_score=132.3	frequency=1	major_base=C	major_cov=12/31	major_frequency=1.000e+00	minor_base=N	minor_cov=0/0	new_cov=12/31	polymorphism_frequency=1.000e+00	polymorphism_score=NA	prediction=consensus	ref_cov=0/0	total_cov=12/31
RA	66	.	CP009273	863878	0	C	.	consensus_score=266.2	frequency=1	major_base=.	major_cov=39/17	major_frequency=1.000e+00	minor_base=N	minor_cov=0/0	new_cov=39/17	polymorphism_frequency=1.000e+00	polymorphism_score=NA	prediction=consensus	ref_cov=0/0	total_cov=39/17
RA	67	.	CP009273	873639	0	C	T	consensus_score=161.0	frequency=1	major_base=T	major_cov=25/23	major_frequency=1.000e+00	minor_base=N	minor_cov=0/0	new_cov=25/23	polymorphism_frequency=1.000e+00	polymorphism_score=NA	prediction=consensus	ref_cov=0/0	total_cov=25/23
RA	68	.	CP009273	937352	0	C	T	consensus_score=235.1	frequency=1	major_base=T	major_cov=45/22	major_frequency=1.000e+00	minor_base=N	minor_cov=0/0	new_cov=45/22	polymorphism_frequency=1.000e+00	polymorphism_score=NA	prediction=consensus	ref_cov=0/0	total_cov=45/22
RA	69	.	CP009273	978366	1	.	G	bias_e_value=4631470	bias_p_value=1	consensus_score=211.8	fisher_strand_p_value=1	frequency=1	ks_quality_p_value=0.999082	major_base=G	major_cov=41/24	major_frequency=9.701e-01	minor_base=.	minor_cov=1/1	new_cov=41/24	polymorphism_frequency=9.701e-01	polymorphism_score=0.5	prediction=consensus	ref_cov=1/1	total_cov=42/25
RA	70	.	CP009273	1048972	1	.	G	bias_e_value=3870330	bias_p_value=0.83566	consensus_score=155.3	fisher_strand_p_value=0.521045	frequency=1	ks_quality_p_value=0.930055	major_base=G	major_cov=20/31	major_frequency=9.623e-01	minor_base=.	minor_cov=0/2	new_cov=20/31	polymorphism_frequency=9.623e-01	polymorphism_score=1.1	prediction=consensus	ref_cov=0/2	total_cov=20/33
RA	71	.	CP009273	1107705	1	.	G	bias_e_value=4320110	bias_p_value=0.932772	consensus_score=209.8	fisher_strand_p_value=0.657893	frequency=1	ks_quality_p_value=0.997868	major_base=G	major_cov=30/36	major_frequency=9.296e-01	minor_base=.	minor_cov=3/2	new_cov=30/36	polymorphism_frequency=9.296e-01	polymorphism_score=12.0	prediction=consensus	ref_cov=3/2	total_cov=33/38
RA	72	.	CP009273	1264993	0	A	G	bias_e_value=4631470	bias_p_value=1	consensus_score=37.1	fisher_strand_p_value=1	frequency=1	ks_quality_p_value=1	major_base=G	major_cov=10/5	major_frequency=9.375e-01	minor_base=C	minor_cov=1/0	new_cov=10/5	polymorphism_frequency=9.375e-01	polymorphism_score=-6.0	prediction=consensus	ref_cov=0/0	total_cov=11/5
RA	73	.	CP009273	1322332	0	T	C	consensus_score=194.2	frequency=1	major_base=C	major_cov=39/23	major_frequency=1.000e+00	minor_base=N	minor_cov=0/0	new_cov=39/23	polymorphism_frequency=1.000e+00	polymorphism_score=NA	prediction=consensus	ref_cov=0/0	total_cov=39/23
RA	74	.	CP009273	1400945	0	A	G	consensus_score=128.0	frequency=1	major_base=G	major_cov=20/21	major_frequency=1.000e+00	minor_base=N	minor_cov=0/0	new_cov=20/21	polymorphism_frequency=1.000e+00	polymorphism_score=NA	prediction=consensus	ref_cov=0/0	total_cov=20/21
RA	75	.	CP009273	1415907	1	.	C	bias_e_value=4004610	bias_p_value=0.864651	consensus_score=102.5	fisher_strand_p_value=0.542857	frequency=1	ks_quality_p_value=0.971017	major_base=C	major_cov=12/22	major_frequency=9.444e-01	minor_base=.	minor_cov=0/2	new_cov=12/22	polymorphism_frequency=9.444e-01	polymorphism_score=1.2	prediction=consensus	ref_cov=0/2	total_cov=12/24
RA	76	.	CP009273	1429059	1	.	T	bias_e_value=3530230	bias_p_value=0.762227	consensus_score=135.9	fisher_strand_p_value=0.395349	frequency=1	ks_quality_p_value=1	major_base=T	major_cov=26/16	major_frequency=9.767e-01	minor_base=.	minor_cov=0/1	new_cov=26/16	polymorphism_frequency=9.767e-01	polymorphism_score=-3.2	prediction=consensus	ref_cov=0/1	total_cov=26/17
RA	77	.	CP009273	1460458	0	T	C	bias_e_value=3016930	bias_p_value=0.651397	consensus_reject=FREQUENCY_CUTOFF	consensus_score=61.5	fisher_strand_p_value=0.722268	frequency=3.478e-01	ks_quality_p_value=0.40422	major_base=T	major_cov=8/22	major_frequency=6.522e-01	minor_base=C	minor_cov=3/13	new_cov=3/13	polymorphism_frequency=3.478e-01	polymorphism_score=48.7	prediction=polymorphism	ref_cov=8/22	total_cov=19/35
RA	78	.	CP009273	1460467	0	G	A	bias_e_value=4094530	bias_p_value=0.884066	consensus_reject=FREQUENCY_CUTOFF	consensus_score=83.3	fisher_strand_p_value=0.743751	frequency=2.800e-01	ks_quality_p_value=0.751477	major_base=G	major_cov=14/22	major_frequency=7.200e-01	minor_base=A	minor_cov=4/10	new_cov=4/10	polymorphism_frequency=2.800e-01	polymorphism_score=38.8	prediction=polymorphism	ref_cov=14/22	total_cov=19/33
RA	79	.	CP009273	1460515	0	G	C	bias_e_value=1978320	bias_p_value=0.427147	consensus_reject=FREQUENCY_CUTOFF	consensus_score=75.2	fisher_strand_p_value=0.146115	frequency=2.821e-01	ks_quality_p_value=1	major_base=G	major_cov=9/19	major_frequency=7.179e-01	minor_base=C	minor_cov=7/4	new_cov=7/4	polymorphism_frequency=2.821e-01	polymorphism_score=27.6	prediction=polymorphism	ref_cov=9/19	total_cov=16/23
RA	80	.	CP009273	1516110	0	A	G	consensus_score=207.5	frequency=1	major_base=G	major_cov=28/37	major_frequency=1.000e+00	minor_base=N	minor_cov=0/0	new_cov=28/37	polymorphism_frequency=1.000e+00	polymorphism_score=NA	prediction=consensus	ref_cov=0/0	total_cov=28/37
RA	81	.	CP009273	1589581	0	G	A	consensus_score=224.0	frequency=1	major_base=A	major_cov=33/31	major_frequency=1.000e+00	minor_base=N	minor_cov=0/0	new_cov=33/31	polymorphism_frequency=1.000e+00	polymorphism_score=NA	prediction=consensus	ref_cov=0/0	total_cov=33/31
RA	82	.	CP009273	1697966	0	T	C	bias_e_value=4631470	bias_p_value=1	consensus_score=177.1	fisher_strand_p_value=1	frequency=1	ks_quality_p_value=1	major_base=C	major_cov=50/9	major_frequency=9.833e-01	minor_base=A	minor_cov=1/0	new_cov=50/9	polymorphism_frequency=9.833e-01	polymorphism_score=NA	prediction=consensus	ref_cov=0/0	total_cov=51/9
RA	83	.	CP009273	1702966	0	T	A	bias_e_value=72572.9	bias_p_value=0.0156695	consensus_reject=FREQUENCY_CUTOFF	consensus_score=36.9	fisher_strand_p_value=0.00220116	frequency=2.973e-01	ks_quality_p_value=1	major_base=T	major_cov=12/14	major_frequency=7.027e-01	minor_base=A	minor_cov=11/0	new_cov=11/0	polymorphism_frequency=2.973e-01	polymorphism_score=14.4	prediction=polymorphism	ref_cov=12/14	total_cov=24/15
RA	84	.	CP009273	1836211	0	A	G	bias_e_value=4631470	bias_p_value=1	consensus_score=115.5	fisher_strand_p_value=1	frequency=1	ks_quality_p_value=1	major_base=G	major_cov=26/17	major_frequency=9.773e-01	minor_base=T	minor_cov=1/0	new_cov=26/17	polymorphism_frequency=9.773e-01	polymorphism_score=NA	prediction=consensus	ref_cov=0/0	total_cov=27/17
RA	85	.	CP009273	1985889	0	G	A	consensus_score=218.9	frequency=1	major_base=A	major_cov=36/31	major_frequency=1.000e+00	minor_base=N	minor_cov=0/0	new_cov=36/31	polymorphism_frequency=1.000e+00	polymorphism_score=NA	prediction=consensus	ref_cov=0/0	total_cov=36/31
RA	86	.	CP009273	2081280	0	G	A	consensus_score=216.3	frequency=1	major_base=A	major_cov=31/30	major_frequency=1.000e+00	minor_base=N	minor_cov=0/0	new_cov=31/30	polymorphism_frequency=1.000e+00	polymorphism_score=NA	prediction=consensus	ref_cov=0/0	total_cov=31/30
RA	87	.	CP009273	2169411	1	.	C	consensus_score=174.7	frequency=1	major_base=C	major_cov=29/26	major_frequency=1.000e+00	minor_base=N	minor_cov=0/0	new_cov=29/26	polymorphism_frequency=1.000e+00	polymorphism_score=NA	prediction=consensus	ref_cov=0/0	total_cov=29/26
RA	88	.	CP009273	2175089	0	C	T	consensus_score=176.6	frequency=1	major_base=T	major_cov=30/21	major_frequency=1.000e+00	minor_base=N	minor_cov=0/0	new_cov=30/21	polymorphism_frequency=1.000e+00	polymorphism_score=NA	prediction=consensus	ref_cov=0/0	total_cov=30/21
RA	89	.	CP009273	2178908	0	T	G	bias_e_value=6583.43	bias_p_value=0.00142146	consensus_reject=FREQUENCY_CUTOFF	consensus_score=96.2	fisher_strand_p_value=0.000144416	frequency=2.857e-01	ks_quality_p_value=1	major_base=T	major_cov=19/26	major_frequency=7.143e-01	minor_base=G	minor_cov=17/1	new_cov=17/1	polymorphism_frequency=2.857e-01	polymorphism_score=10.0	prediction=polymorphism	ref_cov=19/26	total_cov=36/27
RA	90	.	CP009273	2214743	1	.	C	bias_e_value=3777380	bias_p_value=0.815589	consensus_score=151.5	fisher_strand_p_value=0.458333	frequency=1	ks_quality_p_value=0.999114	major_base=C	major_cov=21/26	major_frequency=9.792e-01	minor_base=.	minor_cov=1/0	new_cov=21/26	polymorphism_frequency=9.792e-01	polymorphism_score=-2.9	prediction=consensus	ref_cov=1/0	total_cov=22/26
RA	91	.	CP009273	2235333	0	T	C	bias_e_value=3893450	bias_p_value=0.840651	consensus_score=162.1	fisher_strand_p_value=0.491558	frequency=1	ks_quality_p_value=1	major_base=C	major_cov=27/27	major_frequency=9.643e-01	minor_base=A	minor_cov=0/2	new_cov=27/27	polymorphism_frequency=9.643e-01	polymorphism_score=NA	prediction=consensus	ref_cov=0/0	total_cov=27/29
RA	92	.	CP009273	2332748	0	G	A	bias_e_value=1529220	bias_p_value=0.33018	consensus_score=182.4	fisher_strand_p_value=0.0999658	frequency=1	ks_quality_p_value=1	major_base=A	major_cov=24/30	major_frequency=9.474e-01	minor_base=T	minor_cov=3/0	new_cov=24/30	polymorphism_frequency=9.474e-01	polymorphism_score=NA	prediction=consensus	ref_cov=0/0	total_cov=28/30
RA	93	.	CP009273	2362823	0	T	C	bias_e_value=2091780	bias_p_value=0.451646	consensus_reject=SCORE_CUTOFF,FREQUENCY_CUTOFF	consensus_score=4.0	fisher_strand_p_value=0.161294	frequency=4.861e-01	ks_quality_p_value=0.986683	major_base=T	major_cov=19/18	major_frequency=5.139e-01	minor_base=C	minor_cov=12/23	new_cov=12/23	polymorphism_frequency=4.861e-01	polymorphism_score=120.9	prediction=polymorphism	ref_cov=19/18	total_cov=31/41
RA	94	.	CP009273	2409960	0	G	A	bias_e_value=3904770	bias_p_value=0.843094	consensus_score=140.0	fisher_strand_p_value=0.495017	frequency=1	ks_quality_p_value=1	major_base=A	major_cov=19/22	major_frequency=9.535e-01	minor_base=C	minor_cov=0/2	new_cov=19/22	polymorphism_frequency=9.535e-01	polymorphism_score=NA	prediction=consensus	ref_cov=0/0	total_cov=19/24
RA	95	.	CP009273	2518321	0	C	T	consensus_score=278.4	frequency=1	major_base=T	major_cov=40/41	major_frequency=1.000e+00	minor_base=N	minor_cov=0/0	new_cov=40/41	polymorphism_frequency=1.000e+00	polymorphism_score=NA	prediction=consensus	ref_cov=0/0	total_cov=40/41
RA	96	.	CP009273	2524955	1	.	G	bias_e_value=3757760	bias_p_value=0.811354	consensus_score=213.7	fisher_strand_p_value=0.462687	frequency=1	ks_quality_p_value=0.978082	major_base=G	major_cov=30/36	major_frequency=9.851e-01	minor_base=.	minor_cov=1/0	new_cov=30/36	polymorphism_frequency=9.851e-01	polymorphism_score=-2.9	prediction=consensus	ref_cov=1/0	total_cov=31/36
RA	97	.	CP009273	2590129	0	G	A	consensus_score=135.0	frequency=1	major_base=A	major_cov=17/24	major_frequency=1.000e+00	minor_base=N	minor_cov=0/0	new_cov=17/24	polymorphism_frequency=1.000e+00	polymorphism_score=NA	prediction=consensus	ref_cov=0/0	total_cov=17/24
RA	98	.	CP009273	2759153	1	.	C	bias_e_value=1793800	bias_p_value=0.387308	consensus_score=161.2	fisher_strand_p_value=0.157832	frequency=1	ks_quality_p_value=0.799243	major_base=C	major_cov=14/37	major_frequency=9.107e-01	minor_base=.	minor_cov=3/2	new_cov=14/37	polymorphism_frequency=9.107e-01	polymorphism_score=13.0	prediction=consensus	ref_cov=3/2	total_cov=17/39
RA	99	.	CP009273	2775008	0	C	.	bias_e_value=1251470	bias_p_value=0.270211	consensus_score=398.8	fisher_strand_p_value=0.0928538	frequency=1	ks_quality_p_value=0.811638	major_base=.	major_cov=60/29	major_frequency=9.271e-01	minor_base=C	minor_cov=2/5	new_cov=60/29	polymorphism_frequency=9.271e-01	polymorphism_score=25.8	prediction=consensus	ref_cov=2/5	total_cov=63/34
RA	100	.	CP009273	2804460	0	G	A	consensus_score=127.8	frequency=1	major_base=A	major_cov=20/20	major_frequency=1.000e+00	minor_base=N	minor_cov=0/0	new_cov=20/20	polymorphism_frequency=1.000e+00	polymorphism_score=NA	prediction=consensus	ref_cov=0/0	total_cov=20/20
RA	101	.	CP009273	2843690	0	G	A	bias_e_value=4631470	bias_p_value=1	consensus_score=239.5	fisher_strand_p_value=1	frequency=1	ks_quality_p_value=1	major_base=A	major_cov=36/33	major_frequency=9.718e-01	minor_base=C	minor_cov=1/1	new_cov=36/33	polymorphism_frequency=9.718e-01	polymorphism_score=-6.4	prediction=consensus	ref_cov=0/0	total_cov=37/34
RA	102	.	CP009273	2912361	1	.	C	bias_e_value=4630020	bias_p_value=0.999686	consensus_score=135.0	fisher_strand_p_value=1	frequency=1	ks_quality_p_value=0.975064	major_base=C	major_cov=23/21	major_frequency=9.778e-01	minor_base=.	minor_cov=1/0	new_cov=23/21	polymorphism_frequency=9.778e-01	polymorphism_score=-2.6	prediction=consensus	ref_cov=1/0	total_cov=24/21
RA	103	.	CP009273	3032976	0	G	A	consensus_score=135.2	frequency=1	major_base=A	major_cov=19/21	major_frequency=1.000e+00	minor_base=N	minor_cov=0/0	new_cov=19/21	polymorphism_frequency=1.000e+00	polymorphism_score=NA	prediction=consensus	ref_cov=0/0	total_cov=19/21
RA	104	.	CP009273	3094398	0	C	.	bias_e_value=2965640	bias_p_value=0.640325	consensus_score=155.2	fisher_strand_p_value=0.283073	frequency=1	ks_quality_p_value=1	major_base=.	major_cov=14/21	major_frequency=9.211e-01	minor_base=C	minor_cov=0/3	new_cov=14/21	polymorphism_frequency=9.211e-01	polymorphism_score=6.6	prediction=consensus	ref_cov=0/3	total_cov=14/24
RA	105	.	CP009273	3208019	0	A	T	bias_e_value=78490	bias_p_value=0.0169471	consensus_reject=FREQUENCY_CUTOFF	consensus_score=12.6	fisher_strand_p_value=0.00241155	frequency=4.231e-01	ks_quality_p_value=1	major_base=A	major_cov=9/6	major_frequency=5.769e-01	minor_base=T	minor_cov=0/11	new_cov=0/11	polymorphism_frequency=4.231e-01	polymorphism_score=14.9	prediction=polymorphism	ref_cov=9/6	total_cov=9/22
RA	106	.	CP009273	3227829	0	G	A	bias_e_value=4631470	bias_p_value=1	consensus_score=190.5	fisher_strand_p_value=1	frequency=1	ks_quality_p_value=1	major_base=A	major_cov=31/25	major_frequency=9.655e-01	minor_base=C	minor_cov=1/1	new_cov=31/25	polymorphism_frequency=9.655e-01	polymorphism_score=-6.0	prediction=consensus	ref_cov=0/0	total_cov=32/26
RA	107	.	CP009273	3307546	0	G	A	consensus_score=141.2	frequency=1	major_base=A	major_cov=8/34	major_frequency=1.000e+00	minor_base=N	minor_cov=0/0	new_cov=8/34	polymorphism_frequency=1.000e+00	polymorphism_score=NA	prediction=consensus	ref_cov=0/0	total_cov=8/34
RA	108	.	CP009273	3323549	0	G	A	bias_e_value=2666550	bias_p_value=0.575746	consensus_score=155.2	fisher_strand_p_value=0.235294	frequency=1	ks_quality_p_value=1	major_base=A	major_cov=11/39	major_frequency=9.804e-01	minor_base=C	minor_cov=1/0	new_cov=11/39	polymorphism_frequency=9.804e-01	polymorphism_score=NA	prediction=consensus	ref_cov=0/0	total_cov=12/39
RA	109	.	CP009273	3360186	0	T	C	consensus_score=284.1	frequency=1	major_base=C	major_cov=63/28	major_frequency=1.000e+00	minor_base=N	minor_cov=0/0	new_cov=63/28	polymorphism_frequency=1.000e+00	polymorphism_score=NA	prediction=consensus	ref_cov=0/0	total_cov=63/28
RA	110	.	CP009273	3464274	0	C	T	consensus_score=66.9	frequency=1	major_base=T	major_cov=17/20	major_frequency=1.000e+00	minor_base=N	minor_cov=0/0	new_cov=17/20	polymorphism_frequency=1.000e+00	polymorphism_score=NA	prediction=consensus	ref_cov=0/0	total_cov=17/20
RA	111	.	CP009273	3849610	0	G	A	consensus_score=185.4	frequency=1	major_base=A	major_cov=27/29	major_frequency=1.000e+00	minor_base=N	minor_cov=0/0	new_cov=27/29	polymorphism_frequency=1.000e+00	polymorphism_score=NA	prediction=consensus	ref_cov=0/0	total_cov=27/29
RA	112	.	CP009273	3900665	0	T	C	consensus_score=198.8	frequency=1	major_base=C	major_cov=32/34	major_frequency=1.000e+00	minor_base=N	minor_cov=0/0	new_cov=32/34	polymorphism_frequency=1.000e+00	polymorphism_score=NA	prediction=consensus	ref_cov=0/0	total_cov=32/34
RA	113	.	CP009273	3900860	0	T	C	consensus_score=132.7	frequency=1	major_base=C	major_cov=16/29	major_frequency=1.000e+00	minor_base=N	minor_cov=0/0	new_cov=16/29	polymorphism_frequency=1.000e+00	polymorphism_score=NA	prediction=consensus	ref_cov=0/0	total_cov=16/29
RA	114	.	CP009273	3908868	1	.	A	bias_e_value=2432860	bias_p_value=0.525289	consensus_score=77.8	fisher_strand_p_value=0.222222	frequency=1	ks_quality_p_value=0.909541	major_base=A	major_cov=14/11	major_frequency=9.259e-01	minor_base=.	minor_cov=0/2	new_cov=14/11	polymorphism_frequency=9.259e-01	polymorphism_score=1.3	prediction=consensus	ref_cov=0/2	total_cov=15/13
RA	115	.	CP009273	3925013	0	T	.	bias_e_value=4002210	bias_p_value=0.864134	consensus_score=164.7	fisher_strand_p_value=0.526316	frequency=1	ks_quality_p_value=1	major_base=.	major_cov=11/26	major_frequency=9.487e-01	minor_base=T	minor_cov=1/1	new_cov=11/26	polymorphism_frequency=9.487e-01	polymorphism_score=1.7	prediction=consensus	ref_cov=1/1	total_cov=12/27
RA	116	.	CP009273	4139493	0	T	C	consensus_score=272.4	frequency=1	major_base=C	major_cov=49/35	major_frequency=1.000e+00	minor_base=N	minor_cov=0/0	new_cov=49/35	polymorphism_frequency=1.000e+00	polymorphism_score=NA	prediction=consensus	ref_cov=0/0	total_cov=49/35
RA	117	.	CP009273	4172773	0	G	A	bias_e_value=2583050	bias_p_value=0.557717	consensus_score=671.7	fisher_strand_p_value=0.223058	frequency=1	ks_quality_p_value=1	major_base=A	major_cov=100/88	major_frequency=9.895e-01	minor_base=C	minor_cov=0/2	new_cov=100/88	polymorphism_frequency=9.895e-01	polymorphism_score=NA	prediction=consensus	ref_cov=0/0	total_cov=100/90
RA	118	.	CP009273	4198064	0	A	G	bias_e_value=1360900	bias_p_value=0.293838	consensus_reject=FREQUENCY_CUTOFF	consensus_score=30.8	fisher_strand_p_value=0.12435	frequency=4.273e-01	ks_quality_p_value=0.681283	major_base=A	major_cov=34/29	major_frequency=5.727e-01	minor_base=G	minor_cov=18/29	new_cov=18/29	polymorphism_frequency=4.273e-01	polymorphism_score=164.4	prediction=polymorphism	ref_cov=34/29	total_cov=52/58
RA	119	.	CP009273	4543370	0	T	C	consensus_score=153.1	frequency=1	major_base=C	major_cov=23/26	major_frequency=1.000e+00	minor_base=N	minor_cov=0/0	new_cov=23/26	polymorphism_frequency=1.000e+00	polymorphism_score=NA	prediction=consensus	ref_cov=0/0	total_cov=23/26
RA	120	.	CP009273	4596147	0	G	.	bias_e_value=26781.7	bias_p_value=0.00578256	consensus_reject=FREQUENCY_CUTOFF	consensus_score=54.4	fisher_strand_p_value=0.00069965	frequency=7.241e-01	ks_quality_p_value=1	major_base=.	major_cov=15/6	major_frequency=7.241e-01	minor_base=G	minor_cov=0/8	new_cov=15/6	polymorphism_frequency=7.241e-01	polymorphism_score=32.1	prediction=polymorphism	ref_cov=0/8	total_cov=15/14
MC	121	.	CP009273	2850436	2853046	0	0	left_inside_cov=13	left_outside_cov=14	right_inside_cov=13	right_outside_cov=14
JC	122	.	CP009273	1	1	CP009273	4631469	-1	0	alignment_overlap=0	circular_chromosome=1	coverage_minus=41	coverage_plus=15	flanking_left=251	flanking_right=251	frequency=1	junction_possible_overlap_registers=229	key=CP009273__1__1__CP009273__4631469__-1__0____251__251__0__0	max_left=234	max_left_minus=234	max_left_plus=232	max_min_left=119	max_min_left_minus=101	max_min_left_plus=119	max_min_right=120	max_min_right_minus=120	max_min_right_plus=119	max_pos_hash_score=460	max_right=239	max_right_minus=239	max_right_plus=198	neg_log10_pos_hash_p_value=0.2	new_junction_coverage=0.93	new_junction_read_count=56	polymorphism_frequency=1.000e+00	pos_hash_score=43	prediction=consensus	side_1_annotate_key=gene	side_1_continuation=0	side_1_coverage=0.00	side_1_overlap=0	side_1_possible_overlap_registers=229	side_1_read_count=0	side_1_redundant=0	side_2_annotate_key=gene	side_2_continuation=0	side_2_coverage=0.00	side_2_overlap=0	side_2_possible_overlap_registers=229	side_2_read_count=0	side_2_redundant=0	total_non_overlap_reads=56
JC	123	.	CP009273	46774	-1	CP009273	48140	1	0	alignment_overlap=14	coverage_minus=2	coverage_plus=2	flanking_left=251	flanking_right=251	frequency=6.203e-02	junction_possible_overlap_registers=215	key=CP009273__46774__-1__CP009273__48126__1__14____251__251__0__0	max_left=186	max_left_minus=186	max_left_plus=183	max_min_left=99	max_min_left_minus=99	max_min_left_plus=10	max_min_right=54	max_min_right_minus=51	max_min_right_plus=54	max_pos_hash_score=432	max_right=101	max_right_minus=101	max_right_plus=101	neg_log10_pos_hash_p_value=4.9	new_junction_coverage=0.07	new_junction_read_count=4	polymorphism_frequency=6.203e-02	pos_hash_score=4	prediction=polymorphism	reject=COVERAGE_EVENNESS_SKEW,FREQUENCY_CUTOFF	side_1_annotate_key=gene	side_1_continuation=0	side_1_coverage=1.10	side_1_overlap=14	side_1_possible_overlap_registers=229	side_1_read_count=66	side_1_redundant=0	side_2_annotate_key=gene	side_2_continuation=0	side_2_coverage=1.04	side_2_overlap=0	side_2_possible_overlap_registers=215	side_2_read_count=59	side_2_redundant=0	total_non_overlap_reads=4
JC	124	.	CP009273	101485	-1	CP009273	102347	1	0	alignment_overlap=10	coverage_minus=3	coverage_plus=1	flanking_left=251	flanking_right=251	frequency=7.667e-02	junction_possible_overlap_registers=219	key=CP009273__101485__-1__CP009273__102337__1__10____251__251__0__0	max_left=148	max_left_minus=148	max_left_plus=93	max_min_left=93	max_min_left_minus=0	max_min_left_plus=93	max_min_right=30	max_min_right_minus=30	max_min_right_plus=0	max_pos_hash_score=440	max_right=147	max_right_minus=30	max_right_plus=147	neg_log10_pos_hash_p_value=5.0	new_junction_coverage=0.09	new_junction_read_count=5	polymorphism_frequency=7.667e-02	pos_hash_score=4	prediction=polymorphism	reject=COVERAGE_EVENNESS_SKEW,FREQUENCY_CUTOFF	side_1_annotate_key=gene	side_1_continuation=0	side_1_coverage=0.98	side_1_overlap=10	side_1_possible_overlap_registers=229	side_1_read_count=59	side_1_redundant=0	side_2_annotate_key=gene	side_2_continuation=0	side_2_coverage=1.11	side_2_overlap=0	side_2_possible_overlap_registers=219	side_2_read_count=64	side_2_redundant=0	total_non_overlap_reads=4
JC	125	.	CP009273	127787	-1	CP009273	129075	1	0	alignment_overlap=11	coverage_minus=2	coverage_plus=1	flanking_left=251	flanking_right=251	frequency=5.416e-02	junction_possible_overlap_registers=218	key=CP009273__127787__-1__CP009273__129064__1__11____251__251__0__0	max_left=132	max_left_minus=132	max_left_plus=126	max_min_left=18	max_min_left_minus=18	max_min_left_plus=0	max_min_right=113	max_min_right_minus=94	max_min_right_plus=113	max_pos_hash_score=438	max_right=132	max_right_minus=132	max_right_plus=113	neg_log10_pos_hash_p_value=5.5	new_junction_coverage=0.05	new_junction_read_count=3	polymorphism_frequency=5.416e-02	pos_hash_score=3	prediction=polymorphism	reject=COVERAGE_EVENNESS_SKEW,FREQUENCY_CUTOFF	side_1_annotate_key=gene	side_1_continuation=0	side_1_coverage=0.76	side_1_overlap=11	side_1_possible_overlap_registers=229	side_1_read_count=46	side_1_redundant=0	side_2_annotate_key=gene	side_2_continuation=0	side_2_coverage=1.06	side_2_overlap=0	side_2_possible_overlap_registers=218	side_2_read_count=61	side_2_redundant=0	total_non_overlap_reads=3
JC	126	.	CP009273	184791	-1	CP009273	185753	1	0	alignment_overlap=11	coverage_minus=1	coverage_plus=2	flanking_left=251	flanking_right=251	frequency=4.783e-02	junction_possible_overlap_registers=218	key=CP009273__184791__-1__CP009273__185742__1__11____251__251__0__0	max_left=224	max_left_minus=67	max_left_plus=224	max_min_left=67	max_min_left_minus=67	max_min_left_plus=0	max_min_right=27	max_min_right_minus=0	max_min_right_plus=27	max_pos_hash_score=438	max_right=173	max_right_minus=173	max_right_plus=27	neg_log10_pos_hash_p_value=5.5	new_junction_coverage=0.05	new_junction_read_count=3	polymorphism_frequency=4.783e-02	pos_hash_score=3	prediction=polymorphism	reject=COVERAGE_EVENNESS_SKEW,FREQUENCY_CUTOFF	side_1_annotate_key=gene	side_1_continuation=0	side_1_coverage=0.88	side_1_overlap=11	side_1_possible_overlap_registers=229	side_1_read_count=53	side_1_redundant=0	side_2_annotate_key=gene	side_2_continuation=0	side_2_coverage=1.20	side_2_overlap=0	side_2_possible_overlap_registers=218	side_2_read_count=69	side_2_redundant=0	total_non_overlap_reads=3
JC	127	.	CP009273	213855	-1	CP009273	214552	1	0	alignment_overlap=12	coverage_minus=3	coverage_plus=2	flanking_left=251	flanking_right=251	frequency=8.596e-02	junction_possible_overlap_registers=217	key=CP009273__213855__-1__CP009273__214540__1__12____251__251__0__0	max_left=181	max_left_minus=181	max_left_plus=155	max_min_left=98	max_min_left_minus=98	max_min_left_plus=83	max_min_right=84	max_min_right_minus=16	max_min_right_plus=84	max_pos_hash_score=436	max_right=141	max_right_minus=141	max_right_plus=86	neg_log10_pos_hash_p_value=4.6	new_junction_coverage=0.09	new_junction_read_count=5	polymorphism_frequency=8.596e-02	pos_hash_score=5	prediction=polymorphism	reject=COVERAGE_EVENNESS_SKEW,FREQUENCY_CUTOFF	side_1_annotate_key=gene	side_1_continuation=0	side_1_coverage=1.16	side_1_overlap=12	side_1_possible_overlap_registers=229	side_1_read_count=70	side_1_redundant=0	side_2_annotate_key=gene	side_2_continuation=0	side_2_coverage=0.70	side_2_overlap=0	side_2_possible_overlap_registers=217	side_2_read_count=40	side_2_redundant=0	total_non_overlap_reads=5
JC	128	.	CP009273	224077	-1	CP009273	224957	1	0	alignment_overlap=9	coverage_minus=3	coverage_plus=2	flanking_left=251	flanking_right=251	frequency=2.859e-01	junction_possible_overlap_registers=220	key=CP009273__224086__-1__CP009273__224957__1__9____251__251__1__0	max_left=76	max_left_minus=76	max_left_plus=76	max_min_left=76	max_min_left_minus=0	max_min_left_plus=76	max_min_right=25	max_min_right_minus=25	max_min_right_plus=0	max_pos_hash_score=442	max_right=130	max_right_minus=25	max_right_plus=130	neg_log10_pos_hash_p_value=4.6	new_junction_coverage=0.09	new_junction_read_count=5	polymorphism_frequency=2.859e-01	pos_hash_score=5	prediction=polymorphism	reject=COVERAGE_EVENNESS_SKEW	side_1_annotate_key=repeat	side_1_continuation=0	side_1_coverage=NA	side_1_overlap=0	side_1_read_count=NA	side_1_redundant=1	side_2_annotate_key=gene	side_2_continuation=0	side_2_coverage=0.22	side_2_overlap=9	side_2_possible_overlap_registers=229	side_2_read_count=13	side_2_redundant=0	total_non_overlap_reads=5
JC	129	.	CP009273	224957	1	CP009273	2720712	1	0	alignment_overlap=9	coverage_minus=2	coverage_plus=4	flanking_left=251	flanking_right=251	frequency=3.245e-01	junction_possible_overlap_registers=220	key=CP009273__224957__1__CP009273__2720703__1__9____251__251__0__1	max_left=130	max_left_minus=130	max_left_plus=25	max_min_left=25	max_min_left_minus=0	max_min_left_plus=25	max_min_right=76	max_min_right_minus=76	max_min_right_plus=0	max_pos_hash_score=442	max_right=102	max_right_minus=76	max_right_plus=102	neg_log10_pos_hash_p_value=4.2	new_junction_coverage=0.10	new_junction_read_count=6	polymorphism_frequency=3.245e-01	pos_hash_score=6	prediction=polymorphism	reject=COVERAGE_EVENNESS_SKEW	side_1_annotate_key=gene	side_1_continuation=0	side_1_coverage=0.22	side_1_overlap=9	side_1_possible_overlap_registers=229	side_1_read_count=13	side_1_redundant=0	side_2_annotate_key=repeat	side_2_continuation=0	side_2_coverage=NA	side_2_overlap=0	side_2_possible_overlap_registers=NA	side_2_read_count=NA	side_2_redundant=1	total_non_overlap_reads=6
JC	130	.	CP009273	243511	-1	CP009273	244358	1	0	alignment_overlap=10	coverage_minus=2	coverage_plus=3	flanking_left=251	flanking_right=251	frequency=6.704e-02	junction_possible_overlap_registers=219	key=CP009273__243511__-1__CP009273__244348__1__10____251__251__0__0	max_left=153	max_left_minus=78	max_left_plus=153	max_min_left=78	max_min_left_minus=78	max_min_left_plus=21	max_min_right=64	max_min_right_minus=0	max_min_right_plus=64	max_pos_hash_score=440	max_right=156	max_right_minus=156	max_right_plus=156	neg_log10_pos_hash_p_value=4.6	new_junction_coverage=0.09	new_junction_read_count=5	polymorphism_frequency=6.704e-02	pos_hash_score=5	prediction=polymorphism	reject=COVERAGE_EVENNESS_SKEW,FREQUENCY_CUTOFF	side_1_annotate_key=gene	side_1_continuation=0	side_1_coverage=1.08	side_1_overlap=10	side_1_possible_overlap_registers=229	side_1_read_count=65	side_1_redundant=0	side_2_annotate_key=gene	side_2_continuation=0	side_2_coverage=1.34	side_2_overlap=0	side_2_possible_overlap_registers=219	side_2_read_count=77	side_2_redundant=0	total_non_overlap_reads=5
JC	131	.	CP009273	259261	-1	CP009273	260486	1	0	alignment_overlap=13	coverage_minus=3	coverage_plus=2	flanking_left=251	flanking_right=251	frequency=6.856e-02	junction_possible_overlap_registers=216	key=CP009273__259261__-1__CP009273__260473__1__13____251__251__0__0	max_left=126	max_left_minus=126	max_left_plus=123	max_min_left=9	max_min_left_minus=0	max_min_left_plus=9	max_min_right=117	max_min_right_minus=117	max_min_right_plus=103	max_pos_hash_score=434	max_right=155	max_right_minus=117	max_right_plus=155	neg_log10_pos_hash_p_value=4.5	new_junction_coverage=0.09	new_junction_read_count=5	polymorphism_frequency=6.856e-02	pos_hash_score=5	prediction=polymorphism	reject=COVERAGE_EVENNESS_SKEW,FREQUENCY_CUTOFF	side_1_annotate_key=gene	side_1_continuation=0	side_1_coverage=1.21	side_1_overlap=13	side_1_possible_overlap_registers=229	side_1_read_count=73	side_1_redundant=0	side_2_annotate_key=gene	side_2_continuation=0	side_2_coverage=1.18	side_2_overlap=0	side_2_possible_overlap_registers=216	side_2_read_count=67	side_2_redundant=0	total_non_overlap_reads=5
JC	132	.	CP009273	259357	-1	CP009273	260388	1	0	alignment_overlap=10	coverage_minus=2	coverage_plus=1	flanking_left=251	flanking_right=251	frequency=4.176e-02	junction_possible_overlap_registers=219	key=CP009273__259357__-1__CP009273__260378__1__10____251__251__0__0	max_left=66	max_left_minus=66	max_left_plus=66	max_min_left=66	max_min_left_minus=19	max_min_left_plus=66	max_min_right=32	max_min_right_minus=32	max_min_right_plus=0	max_pos_hash_score=440	max_right=134	max_right_minus=134	max_right_plus=90	neg_log10_pos_hash_p_value=5.5	new_junction_coverage=0.05	new_junction_read_count=3	polymorphism_frequency=4.176e-02	pos_hash_score=3	prediction=polymorphism	reject=COVERAGE_EVENNESS_SKEW,FREQUENCY_CUTOFF	side_1_annotate_key=gene	side_1_continuation=0	side_1_coverage=1.26	side_1_overlap=10	side_1_possible_overlap_registers=229	side_1_read_count=76	side_1_redundant=0	side_2_annotate_key=gene	side_2_continuation=0	side_2_coverage=1.13	side_2_overlap=0	side_2_possible_overlap_registers=219	side_2_read_count=65	side_2_redundant=0	total_non_overlap_reads=3
JC	133	.	CP009273	420578	-1	CP009273	421628	1	0	alignment_overlap=5	coverage_minus=2	coverage_plus=2	flanking_left=251	flanking_right=251	frequency=6.858e-02	junction_possible_overlap_registers=224	key=CP009273__420578__-1__CP009273__421623__1__5____251__251__0__0	max_left=149	max_left_minus=149	max_left_plus=70	max_min_left=70	max_min_left_minus=0	max_min_left_plus=70	max_min_right=95	max_min_right_minus=95	max_min_right_plus=0	max_pos_hash_score=450	max_right=146	max_right_minus=95	max_right_plus=146	neg_log10_pos_hash_p_value=5.1	new_junction_coverage=0.07	new_junction_read_count=4	polymorphism_frequency=6.858e-02	pos_hash_score=4	prediction=polymorphism	reject=COVERAGE_EVENNESS_SKEW,FREQUENCY_CUTOFF	side_1_annotate_key=gene	side_1_continuation=0	side_1_coverage=1.03	side_1_overlap=5	side_1_possible_overlap_registers=229	side_1_read_count=62	side_1_redundant=0	side_2_annotate_key=gene	side_2_continuation=0	side_2_coverage=0.82	side_2_overlap=0	side_2_possible_overlap_registers=224	side_2_read_count=48	side_2_redundant=0	total_non_overlap_reads=4
JC	134	.	CP009273	431325	-1	CP009273	432182	1	0	alignment_overlap=11	coverage_minus=2	coverage_plus=2	flanking_left=251	flanking_right=251	frequency=7.430e-02	junction_possible_overlap_registers=218	key=CP009273__431325__-1__CP009273__432171__1__11____251__251__0__0	max_left=129	max_left_minus=129	max_left_plus=67	max_min_left=67	max_min_left_minus=34	max_min_left_plus=67	max_min_right=9	max_min_right_minus=9	max_min_right_plus=0	max_pos_hash_score=438	max_right=173	max_right_minus=72	max_right_plus=173	neg_log10_pos_hash_p_value=5.0	new_junction_coverage=0.09	new_junction_read_count=5	polymorphism_frequency=7.430e-02	pos_hash_score=4	prediction=polymorphism	reject=COVERAGE_EVENNESS_SKEW,FREQUENCY_CUTOFF	side_1_annotate_key=gene	side_1_continuation=0	side_1_coverage=1.53	side_1_overlap=11	side_1_possible_overlap_registers=229	side_1_read_count=92	side_1_redundant=0	side_2_annotate_key=gene	side_2_continuation=0	side_2_coverage=0.65	side_2_overlap=0	side_2_possible_overlap_registers=218	side_2_read_count=37	side_2_redundant=0	total_non_overlap_reads=4
JC	135	.	CP009273	543441	-1	CP009273	544773	1	0	alignment_overlap=10	coverage_minus=2	coverage_plus=1	flanking_left=251	flanking_right=251	frequency=5.883e-02	junction_possible_overlap_registers=219	key=CP009273__543441__-1__CP009273__544763__1__10____251__251__0__0	max_left=178	max_left_minus=178	max_left_plus=63	max_min_left=63	max_min_left_minus=0	max_min_left_plus=63	max_min_right=91	max_min_right_minus=91	max_min_right_plus=0	max_pos_hash_score=440	max_right=177	max_right_minus=91	max_right_plus=177	neg_log10_pos_hash_p_value=5.5	new_junction_coverage=0.05	new_junction_read_count=3	polymorphism_frequency=5.883e-02	pos_hash_score=3	prediction=polymorphism	reject=COVERAGE_EVENNESS_SKEW,FREQUENCY_CUTOFF	side_1_annotate_key=gene	side_1_continuation=0	side_1_coverage=0.76	side_1_overlap=10	side_1_possible_overlap_registers=229	side_1_read_count=46	side_1_redundant=0	side_2_annotate_key=gene	side_2_continuation=0	side_2_coverage=0.90	side_2_overlap=0	side_2_possible_overlap_registers=219	side_2_read_count=52	side_2_redundant=0	total_non_overlap_reads=3
JC	136	.	CP009273	584501	-1	CP009273	585639	1	0	alignment_overlap=9	coverage_minus=3	coverage_plus=2	flanking_left=251	flanking_right=251	frequency=8.572e-02	junction_possible_overlap_registers=220	key=CP009273__584501__-1__CP009273__585630__1__9____251__251__0__0	max_left=145	max_left_minus=145	max_left_plus=107	max_min_left=37	max_min_left_minus=31	max_min_left_plus=37	max_min_right=97	max_min_right_minus=97	max_min_right_plus=27	max_pos_hash_score=442	max_right=155	max_right_minus=152	max_right_plus=155	neg_log10_pos_hash_p_value=4.6	new_junction_coverage=0.10	new_junction_read_count=6	polymorphism_frequency=8.572e-02	pos_hash_score=5	prediction=polymorphism	reject=COVERAGE_EVENNESS_SKEW,FREQUENCY_CUTOFF	side_1_annotate_key=gene	side_1_continuation=0	side_1_coverage=0.85	side_1_overlap=9	side_1_possible_overlap_registers=229	side_1_read_count=51	side_1_redundant=0	side_2_annotate_key=gene	side_2_continuation=0	side_2_coverage=1.37	side_2_overlap=0	side_2_possible_overlap_registers=220	side_2_read_count=79	side_2_redundant=0	total_non_overlap_reads=5
JC	137	.	CP009273	595267	-1	CP009273	595799	1	0	alignment_overlap=10	coverage_minus=2	coverage_plus=1	flanking_left=251	flanking_right=251	frequency=5.310e-02	junction_possible_overlap_registers=219	key=CP009273__595267__-1__CP009273__595789__1__10____251__251__0__0	max_left=121	max_left_minus=121	max_left_plus=8	max_min_left=24	max_min_left_minus=24	max_min_left_plus=8	max_min_right=120	max_min_right_minus=120	max_min_right_plus=0	max_pos_hash_score=440	max_right=120	max_right_minus=120	max_right_plus=92	neg_log10_pos_hash_p_value=5.5	new_junction_coverage=0.05	new_junction_read_count=3	polymorphism_frequency=5.310e-02	pos_hash_score=3	prediction=polymorphism	reject=COVERAGE_EVENNESS_SKEW,FREQUENCY_CUTOFF	side_1_annotate_key=gene	side_1_continuation=0	side_1_coverage=1.15	side_1_overlap=10	side_1_possible_overlap_registers=229	side_1_read_count=69	side_1_redundant=0	side_2_annotate_key=gene	side_2_continuation=0	side_2_coverage=0.71	side_2_overlap=0	side_2_possible_overlap_registers=219	side_2_read_count=41	side_2_redundant=0	total_non_overlap_reads=3
JC	138	.	CP009273	603466	-1	CP009273	604816	1	0	alignment_overlap=12	coverage_minus=2	coverage_plus=1	flanking_left=251	flanking_right=251	frequency=4.716e-02	junction_possible_overlap_registers=217	key=CP009273__603466__-1__CP009273__604804__1__12____251__251__0__0	max_left=191	max_left_minus=191	max_left_plus=141	max_min_left=0	max_min_left_minus=0	max_min_left_plus=0	max_min_right=98	max_min_right_minus=52	max_min_right_plus=98	max_pos_hash_score=436	max_right=98	max_right_minus=52	max_right_plus=98	neg_log10_pos_hash_p_value=5.5	new_junction_coverage=0.05	new_junction_read_count=3	polymorphism_frequency=4.716e-02	pos_hash_score=3	prediction=polymorphism	reject=COVERAGE_EVENNESS_SKEW,FREQUENCY_CUTOFF	side_1_annotate_key=gene	side_1_continuation=0	side_1_coverage=0.88	side_1_overlap=12	side_1_possible_overlap_registers=229	side_1_read_count=53	side_1_redundant=0	side_2_annotate_key=gene	side_2_continuation=0	side_2_coverage=1.24	side_2_overlap=0	side_2_possible_overlap_registers=217	side_2_read_count=71	side_2_redundant=0	total_non_overlap_reads=3
JC	139	.	CP009273	692197	-1	CP009273	692591	1	0	alignment_overlap=78	coverage_minus=7	coverage_plus=11	flanking_left=251	flanking_right=251	frequency=5.841e-01	junction_possible_overlap_registers=151	key=CP009273__692197__-1__CP009273__692513__1__78____251__251__0__0	max_left=156	max_left_minus=156	max_left_plus=123	max_min_left=86	max_min_left_minus=0	max_min_left_plus=86	max_min_right=54	max_min_right_minus=27	max_min_right_plus=54	max_pos_hash_score=304	max_right=154	max_right_minus=27	max_right_plus=154	neg_log10_pos_hash_p_value=0.9	new_junction_coverage=0.50	new_junction_read_count=20	polymorphism_frequency=5.841e-01	pos_hash_score=17	prediction=polymorphism	side_1_annotate_key=gene	side_1_continuation=0	side_1_coverage=0.42	side_1_overlap=78	side_1_possible_overlap_registers=229	side_1_read_count=25	side_1_redundant=0	side_2_annotate_key=gene	side_2_continuation=0	side_2_coverage=0.30	side_2_overlap=0	side_2_possible_overlap_registers=151	side_2_read_count=12	side_2_redundant=0	total_non_overlap_reads=18
JC	140	.	CP009273	702723	-1	CP009273	703888	1	0	alignment_overlap=9	coverage_minus=2	coverage_plus=1	flanking_left=251	flanking_right=251	frequency=5.112e-02	junction_possible_overlap_registers=220	key=CP009273__702723__-1__CP009273__703879__1__9____251__251__0__0	max_left=223	max_left_minus=223	max_left_plus=36	max_min_left=71	max_min_left_minus=71	max_min_left_plus=36	max_min_right=12	max_min_right_minus=12	max_min_right_plus=0	max_pos_hash_score=442	max_right=171	max_right_minus=171	max_right_plus=89	neg_log10_pos_hash_p_value=5.5	new_junction_coverage=0.05	new_junction_read_count=3	polymorphism_frequency=5.112e-02	pos_hash_score=3	prediction=polymorphism	reject=COVERAGE_EVENNESS_SKEW,FREQUENCY_CUTOFF	side_1_annotate_key=gene	side_1_continuation=0	side_1_coverage=1.11	side_1_overlap=9	side_1_possible_overlap_registers=229	side_1_read_count=67	side_1_redundant=0	side_2_annotate_key=gene	side_2_continuation=0	side_2_coverage=0.81	side_2_overlap=0	side_2_possible_overlap_registers=220	side_2_read_count=47	side_2_redundant=0	total_non_overlap_reads=3
JC	141	.	CP009273	851970	-1	CP009273	852820	1	0	alignment_overlap=15	coverage_minus=3	coverage_plus=2	flanking_left=251	flanking_right=251	frequency=8.156e-02	junction_possible_overlap_registers=214	key=CP009273__851970__-1__CP009273__852805__1__15____251__251__0__0	max_left=149	max_left_minus=149	max_left_plus=122	max_min_left=96	max_min_left_minus=96	max_min_left_plus=51	max_min_right=113	max_min_right_minus=84	max_min_right_plus=113	max_pos_hash_score=430	max_right=185	max_right_minus=131	max_right_plus=185	neg_log10_pos_hash_p_value=4.5	new_junction_coverage=0.09	new_junction_read_count=5	polymorphism_frequency=8.156e-02	pos_hash_score=5	prediction=polymorphism	reject=COVERAGE_EVENNESS_SKEW,FREQUENCY_CUTOFF	side_1_annotate_key=gene	side_1_continuation=0	side_1_coverage=1.11	side_1_overlap=15	side_1_possible_overlap_registers=229	side_1_read_count=67	side_1_redundant=0	side_2_annotate_key=gene	side_2_continuation=0	side_2_coverage=0.89	side_2_overlap=0	side_2_possible_overlap_registers=214	side_2_read_count=50	side_2_redundant=0	total_non_overlap_reads=5
JC	142	.	CP009273	935630	-1	CP009273	936811	1	0	alignment_overlap=10	coverage_minus=2	coverage_plus=2	flanking_left=251	flanking_right=251	frequency=5.214e-02	junction_possible_overlap_registers=219	key=CP009273__935630__-1__CP009273__936801__1__10____251__251__0__0	max_left=164	max_left_minus=164	max_left_plus=68	max_min_left=68	max_min_left_minus=0	max_min_left_plus=68	max_min_right=77	max_min_right_minus=77	max_min_right_plus=0	max_pos_hash_score=440	max_right=122	max_right_minus=77	max_right_plus=122	neg_log10_pos_hash_p_value=5.0	new_junction_coverage=0.07	new_junction_read_count=4	polymorphism_frequency=5.214e-02	pos_hash_score=4	prediction=polymorphism	reject=COVERAGE_EVENNESS_SKEW,FREQUENCY_CUTOFF	side_1_annotate_key=gene	side_1_continuation=0	side_1_coverage=1.36	side_1_overlap=10	side_1_possible_overlap_registers=229	side_1_read_count=82	side_1_redundant=0	side_2_annotate_key=gene	side_2_continuation=0	side_2_coverage=1.16	side_2_overlap=0	side_2_possible_overlap_registers=219	side_2_read_count=67	side_2_redundant=0	total_non_overlap_reads=4
JC	143	.	CP009273	974332	-1	CP009273	975086	1	0	alignment_overlap=10	coverage_minus=0	coverage_plus=4	flanking_left=251	flanking_right=251	frequency=6.475e-02	junction_possible_overlap_registers=219	key=CP009273__974332__-1__CP009273__975076__1__10____251__251__0__0	max_left=157	max_left_minus=0	max_left_plus=157	max_min_left=81	max_min_left_minus=0	max_min_left_plus=81	max_min_right=84	max_min_right_minus=0	max_min_right_plus=84	max_pos_hash_score=440	max_right=160	max_right_minus=0	max_right_plus=160	neg_log10_pos_hash_p_value=5.0	new_junction_coverage=0.07	new_junction_read_count=4	polymorphism_frequency=6.475e-02	pos_hash_score=4	prediction=polymorphism	reject=COVERAGE_EVENNESS_SKEW,FREQUENCY_CUTOFF	side_1_annotate_key=gene	side_1_continuation=0	side_1_coverage=0.93	side_1_overlap=10	side_1_possible_overlap_registers=229	side_1_read_count=56	side_1_redundant=0	side_2_annotate_key=gene	side_2_continuation=0	side_2_coverage=1.08	side_2_overlap=0	side_2_possible_overlap_registers=219	side_2_read_count=62	side_2_redundant=0	total_non_overlap_reads=4
JC	144	.	CP009273	1123727	-1	CP009273	1124726	1	0	alignment_overlap=9	coverage_minus=2	coverage_plus=1	flanking_left=251	flanking_right=251	frequency=6.860e-02	junction_possible_overlap_registers=220	key=CP009273__1123727__-1__CP009273__1124717__1__9____251__251__0__0	max_left=112	max_left_minus=112	max_left_plus=65	max_min_left=97	max_min_left_minus=97	max_min_left_plus=65	max_min_right=31	max_min_right_minus=31	max_min_right_plus=0	max_pos_hash_score=442	max_right=177	max_right_minus=141	max_right_plus=177	neg_log10_pos_hash_p_value=5.5	new_junction_coverage=0.05	new_junction_read_count=3	polymorphism_frequency=6.860e-02	pos_hash_score=3	prediction=polymorphism	reject=COVERAGE_EVENNESS_SKEW,FREQUENCY_CUTOFF	side_1_annotate_key=gene	side_1_continuation=0	side_1_coverage=0.65	side_1_overlap=9	side_1_possible_overlap_registers=229	side_1_read_count=39	side_1_redundant=0	side_2_annotate_key=gene	side_2_continuation=0	side_2_coverage=0.76	side_2_overlap=0	side_2_possible_overlap_registers=220	side_2_read_count=44	side_2_redundant=0	total_non_overlap_reads=3
JC	145	.	CP009273	1134556	-1	CP009273	1135571	1	0	alignment_overlap=11	coverage_minus=2	coverage_plus=4	flanking_left=251	flanking_right=251	frequency=9.159e-02	junction_possible_overlap_registers=218	key=CP009273__1134556__-1__CP009273__1135560__1__11____251__251__0__0	max_left=193	max_left_minus=193	max_left_plus=156	max_min_left=80	max_min_left_minus=0	max_min_left_plus=80	max_min_right=84	max_min_right_minus=19	max_min_right_plus=84	max_pos_hash_score=438	max_right=114	max_right_minus=19	max_right_plus=114	neg_log10_pos_hash_p_value=4.2	new_junction_coverage=0.10	new_junction_read_count=6	polymorphism_frequency=9.159e-02	pos_hash_score=6	prediction=polymorphism	reject=COVERAGE_EVENNESS_SKEW,FREQUENCY_CUTOFF	side_1_annotate_key=gene	side_1_continuation=0	side_1_coverage=1.03	side_1_overlap=11	side_1_possible_overlap_registers=229	side_1_read_count=62	side_1_redundant=0	side_2_annotate_key=gene	side_2_continuation=0	side_2_coverage=1.05	side_2_overlap=0	side_2_possible_overlap_registers=218	side_2_read_count=60	side_2_redundant=0	total_non_overlap_reads=6
JC	146	.	CP009273	1161581	-1	CP009273	1162077	1	0	alignment_overlap=15	coverage_minus=3	coverage_plus=5	flanking_left=251	flanking_right=251	frequency=1.896e-01	junction_possible_overlap_registers=214	key=CP009273__1161581__-1__CP009273__1162062__1__15____251__251__0__0	max_left=87	max_left_minus=87	max_left_plus=30	max_min_left=30	max_min_left_minus=0	max_min_left_plus=30	max_min_right=63	max_min_right_minus=63	max_min_right_plus=0	max_pos_hash_score=430	max_right=210	max_right_minus=63	max_right_plus=210	neg_log10_pos_hash_p_value=3.5	new_junction_coverage=0.18	new_junction_read_count=10	polymorphism_frequency=1.896e-01	pos_hash_score=8	prediction=polymorphism	reject=COVERAGE_EVENNESS_SKEW,FREQUENCY_CUTOFF	side_1_annotate_key=gene	side_1_continuation=0	side_1_coverage=0.63	side_1_overlap=15	side_1_possible_overlap_registers=229	side_1_read_count=38	side_1_redundant=0	side_2_annotate_key=gene	side_2_continuation=0	side_2_coverage=0.89	side_2_overlap=0	side_2_possible_overlap_registers=214	side_2_read_count=50	side_2_redundant=0	total_non_overlap_reads=8
JC	147	.	CP009273	1203246	1	CP009273	1205075	1	0	alignment_overlap=16	coverage_minus=50	coverage_plus=34	flanking_left=251	flanking_right=251	frequency=1	junction_possible_overlap_registers=213	key=CP009273__1203246__1__CP009273__1205059__1__16____251__251__0__0	max_left=234	max_left_minus=234	max_left_plus=193	max_min_left=117	max_min_left_minus=109	max_min_left_plus=117	max_min_right=116	max_min_right_minus=116	max_min_right_plus=113	max_pos_hash_score=428	max_right=234	max_right_minus=234	max_right_plus=234	neg_log10_pos_hash_p_value=0.0	new_junction_coverage=1.50	new_junction_read_count=84	polymorphism_frequency=9.303e-01	pos_hash_score=63	prediction=consensus	side_1_annotate_key=gene	side_1_continuation=0	side_1_coverage=0.10	side_1_overlap=16	side_1_possible_overlap_registers=229	side_1_read_count=6	side_1_redundant=0	side_2_annotate_key=gene	side_2_continuation=0	side_2_coverage=0.13	side_2_overlap=0	side_2_possible_overlap_registers=213	side_2_read_count=7	side_2_redundant=0	total_non_overlap_reads=84
JC	148	.	CP009273	1203261	-1	CP009273	1205058	-1	0	alignment_overlap=16	coverage_minus=34	coverage_plus=22	flanking_left=251	flanking_right=251	frequency=1	junction_possible_overlap_registers=213	key=CP009273__1203261__-1__CP009273__1205074__-1__16____251__251__0__0	max_left=231	max_left_minus=231	max_left_plus=228	max_min_left=112	max_min_left_minus=99	max_min_left_plus=112	max_min_right=117	max_min_right_minus=105	max_min_right_plus=117	max_pos_hash_score=428	max_right=232	max_right_minus=232	max_right_plus=220	neg_log10_pos_hash_p_value=0.3	new_junction_coverage=1.02	new_junction_read_count=57	polymorphism_frequency=9.006e-01	pos_hash_score=39	prediction=consensus	side_1_annotate_key=gene	side_1_continuation=0	side_1_coverage=0.10	side_1_overlap=16	side_1_possible_overlap_registers=229	side_1_read_count=6	side_1_redundant=0	side_2_annotate_key=gene	side_2_continuation=0	side_2_coverage=0.13	side_2_overlap=0	side_2_possible_overlap_registers=213	side_2_read_count=7	side_2_redundant=0	total_non_overlap_reads=56
JC	149	.	CP009273	1277099	-1	CP009273	1277916	1	0	alignment_overlap=11	coverage_minus=4	coverage_plus=3	flanking_left=251	flanking_right=251	frequency=1.836e-01	junction_possible_overlap_registers=218	key=CP009273__1277099__-1__CP009273__1277905__1__11____251__251__0__0	max_left=155	max_left_minus=155	max_left_plus=155	max_min_left=41	max_min_left_minus=41	max_min_left_plus=15	max_min_right=84	max_min_right_minus=84	max_min_right_plus=63	max_pos_hash_score=438	max_right=219	max_right_minus=156	max_right_plus=219	neg_log10_pos_hash_p_value=4.2	new_junction_coverage=0.12	new_junction_read_count=7	polymorphism_frequency=1.836e-01	pos_hash_score=6	prediction=polymorphism	reject=COVERAGE_EVENNESS_SKEW,FREQUENCY_CUTOFF	side_1_annotate_key=gene	side_1_continuation=0	side_1_coverage=0.60	side_1_overlap=11	side_1_possible_overlap_registers=229	side_1_read_count=36	side_1_redundant=0	side_2_annotate_key=gene	side_2_continuation=0	side_2_coverage=0.49	side_2_overlap=0	side_2_possible_overlap_registers=218	side_2_read_count=28	side_2_redundant=0	total_non_overlap_reads=7
JC	150	.	CP009273	1282362	-1	CP009273	1283013	1	0	alignment_overlap=20	coverage_minus=2	coverage_plus=1	flanking_left=251	flanking_right=251	frequency=1.537e-01	junction_possible_overlap_registers=209	key=CP009273__1282362__-1__CP009273__1282993__1__20____251__251__0__0	max_left=217	max_left_minus=12	max_left_plus=217	max_min_left=12	max_min_left_minus=12	max_min_left_plus=0	max_min_right=14	max_min_right_minus=0	max_min_right_plus=14	max_pos_hash_score=420	max_right=219	max_right_minus=219	max_right_plus=14	neg_log10_pos_hash_p_value=5.3	new_junction_coverage=0.05	new_junction_read_count=3	polymorphism_frequency=1.537e-01	pos_hash_score=3	prediction=polymorphism	reject=COVERAGE_EVENNESS_SKEW,FREQUENCY_CUTOFF	side_1_annotate_key=gene	side_1_continuation=0	side_1_coverage=0.18	side_1_overlap=20	side_1_possible_overlap_registers=229	side_1_read_count=11	side_1_redundant=0	side_2_annotate_key=gene	side_2_continuation=0	side_2_coverage=0.42	side_2_overlap=0	side_2_possible_overlap_registers=209	side_2_read_count=23	side_2_redundant=0	total_non_overlap_reads=3
JC	151	.	CP009273	1282540	-1	CP009273	1283013	1	0	alignment_overlap=20	coverage_minus=4	coverage_plus=0	flanking_left=251	flanking_right=251	frequency=2.611e-01	junction_possible_overlap_registers=209	key=CP009273__1282540__-1__CP009273__1282993__1__20____251__251__0__0	max_left=75	max_left_minus=75	max_left_plus=0	max_min_left=75	max_min_left_minus=75	max_min_left_plus=0	max_min_right=0	max_min_right_minus=0	max_min_right_plus=0	max_pos_hash_score=420	max_right=219	max_right_minus=219	max_right_plus=0	neg_log10_pos_hash_p_value=4.8	new_junction_coverage=0.11	new_junction_read_count=6	polymorphism_frequency=2.611e-01	pos_hash_score=4	prediction=polymorphism	reject=COVERAGE_EVENNESS_SKEW	side_1_annotate_key=gene	side_1_continuation=0	side_1_coverage=0.20	side_1_overlap=20	side_1_possible_overlap_registers=229	side_1_read_count=12	side_1_redundant=0	side_2_annotate_key=gene	side_2_continuation=0	side_2_coverage=0.42	side_2_overlap=0	side_2_possible_overlap_registers=209	side_2_read_count=23	side_2_redundant=0	total_non_overlap_reads=4
JC	152	.	CP009273	1320869	-1	CP009273	1321641	1	0	alignment_overlap=9	coverage_minus=3	coverage_plus=3	flanking_left=251	flanking_right=251	frequency=9.132e-02	junction_possible_overlap_registers=220	key=CP009273__1320869__-1__CP009273__1321632__1__9____251__251__0__0	max_left=187	max_left_minus=187	max_left_plus=116	max_min_left=116	max_min_left_minus=0	max_min_left_plus=116	max_min_right=16	max_min_right_minus=16	max_min_right_plus=0	max_pos_hash_score=442	max_right=126	max_right_minus=16	max_right_plus=126	neg_log10_pos_hash_p_value=4.6	new_junction_coverage=0.10	new_junction_read_count=6	polymorphism_frequency=9.132e-02	pos_hash_score=5	prediction=polymorphism	reject=COVERAGE_EVENNESS_SKEW,FREQUENCY_CUTOFF	side_1_annotate_key=gene	side_1_continuation=0	side_1_coverage=1.10	side_1_overlap=9	side_1_possible_overlap_registers=229	side_1_read_count=66	side_1_redundant=0	side_2_annotate_key=gene	side_2_continuation=0	side_2_coverage=0.97	side_2_overlap=0	side_2_possible_overlap_registers=220	side_2_read_count=56	side_2_redundant=0	total_non_overlap_reads=6
JC	153	.	CP009273	1462166	1	CP009273	1463497	-1	0	alignment_overlap=0	coverage_minus=5	coverage_plus=2	flanking_left=251	flanking_right=251	frequency=NA	junction_possible_overlap_registers=229	key=CP009273__1462166__1__CP009273__1463497__-1__0____251__251__1__1	max_left=163	max_left_minus=161	max_left_plus=163	max_min_left=108	max_min_left_minus=103	max_min_left_plus=108	max_min_right=89	max_min_right_minus=89	max_min_right_plus=87	max_pos_hash_score=460	max_right=206	max_right_minus=206	max_right_plus=143	neg_log10_pos_hash_p_value=4.4	new_junction_coverage=0.13	new_junction_read_count=8	polymorphism_frequency=NA	pos_hash_score=6	prediction=unknown	reject=COVERAGE_EVENNESS_SKEW	side_1_annotate_key=repeat	side_1_continuation=0	side_1_coverage=NA	side_1_overlap=0	side_1_read_count=NA	side_1_redundant=1	side_2_annotate_key=repeat	side_2_continuation=0	side_2_coverage=NA	side_2_overlap=0	side_2_possible_overlap_registers=NA	side_2_read_count=NA	side_2_redundant=1	total_non_overlap_reads=7
JC	154	.	CP009273	1490433	-1	CP009273	1491304	1	0	alignment_overlap=13	coverage_minus=3	coverage_plus=4	flanking_left=251	flanking_right=251	frequency=8.129e-02	junction_possible_overlap_registers=216	key=CP009273__1490433__-1__CP009273__1491291__1__13____251__251__0__0	max_left=194	max_left_minus=194	max_left_plus=183	max_min_left=40	max_min_left_minus=0	max_min_left_plus=40	max_min_right=62	max_min_right_minus=62	max_min_right_plus=62	max_pos_hash_score=434	max_right=62	max_right_minus=62	max_right_plus=62	neg_log10_pos_hash_p_value=4.2	new_junction_coverage=0.12	new_junction_read_count=7	polymorphism_frequency=8.129e-02	pos_hash_score=6	prediction=polymorphism	reject=COVERAGE_EVENNESS_SKEW,FREQUENCY_CUTOFF	side_1_annotate_key=gene	side_1_continuation=0	side_1_coverage=1.40	side_1_overlap=13	side_1_possible_overlap_registers=229	side_1_read_count=84	side_1_redundant=0	side_2_annotate_key=gene	side_2_continuation=0	side_2_coverage=1.39	side_2_overlap=0	side_2_possible_overlap_registers=216	side_2_read_count=79	side_2_redundant=0	total_non_overlap_reads=7
JC	155	.	CP009273	1544437	-1	CP009273	1545500	1	0	alignment_overlap=7	coverage_minus=1	coverage_plus=3	flanking_left=251	flanking_right=251	frequency=5.459e-02	junction_possible_overlap_registers=222	key=CP009273__1544437__-1__CP009273__1545493__1__7____251__251__0__0	max_left=152	max_left_minus=152	max_left_plus=86	max_min_left=86	max_min_left_minus=0	max_min_left_plus=86	max_min_right=92	max_min_right_minus=92	max_min_right_plus=0	max_pos_hash_score=446	max_right=164	max_right_minus=92	max_right_plus=164	neg_log10_pos_hash_p_value=5.1	new_junction_coverage=0.07	new_junction_read_count=4	polymorphism_frequency=5.459e-02	pos_hash_score=4	prediction=polymorphism	reject=COVERAGE_EVENNESS_SKEW,FREQUENCY_CUTOFF	side_1_annotate_key=gene	side_1_continuation=0	side_1_coverage=1.33	side_1_overlap=7	side_1_possible_overlap_registers=229	side_1_read_count=80	side_1_redundant=0	side_2_annotate_key=gene	side_2_continuation=0	side_2_coverage=1.05	side_2_overlap=0	side_2_possible_overlap_registers=222	side_2_read_count=61	side_2_redundant=0	total_non_overlap_reads=4
JC	156	.	CP009273	1597326	-1	CP009273	1598176	1	0	alignment_overlap=12	coverage_minus=2	coverage_plus=1	flanking_left=251	flanking_right=251	frequency=6.354e-02	junction_possible_overlap_registers=217	key=CP009273__1597326__-1__CP009273__1598164__1__12____251__251__0__0	max_left=161	max_left_minus=161	max_left_plus=88	max_min_left=100	max_min_left_minus=100	max_min_left_plus=88	max_min_right=58	max_min_right_minus=58	max_min_right_plus=0	max_pos_hash_score=436	max_right=151	max_right_minus=139	max_right_plus=151	neg_log10_pos_hash_p_value=5.5	new_junction_coverage=0.07	new_junction_read_count=4	polymorphism_frequency=6.354e-02	pos_hash_score=3	prediction=polymorphism	reject=COVERAGE_EVENNESS_SKEW,FREQUENCY_CUTOFF	side_1_annotate_key=gene	side_1_continuation=0	side_1_coverage=0.98	side_1_overlap=12	side_1_possible_overlap_registers=229	side_1_read_count=59	side_1_redundant=0	side_2_annotate_key=gene	side_2_continuation=0	side_2_coverage=1.09	side_2_overlap=0	side_2_possible_overlap_registers=217	side_2_read_count=62	side_2_redundant=0	total_non_overlap_reads=3
JC	157	.	CP009273	1600289	-1	CP009273	1601057	1	0	alignment_overlap=13	coverage_minus=3	coverage_plus=1	flanking_left=251	flanking_right=251	frequency=6.370e-02	junction_possible_overlap_registers=216	key=CP009273__1600289__-1__CP009273__1601044__1__13____251__251__0__0	max_left=166	max_left_minus=165	max_left_plus=166	max_min_left=0	max_min_left_minus=0	max_min_left_plus=0	max_min_right=90	max_min_right_minus=90	max_min_right_plus=58	max_pos_hash_score=434	max_right=90	max_right_minus=90	max_right_plus=58	neg_log10_pos_hash_p_value=5.0	new_junction_coverage=0.07	new_junction_read_count=4	polymorphism_frequency=6.370e-02	pos_hash_score=4	prediction=polymorphism	reject=COVERAGE_EVENNESS_SKEW,FREQUENCY_CUTOFF	side_1_annotate_key=gene	side_1_continuation=0	side_1_coverage=1.00	side_1_overlap=13	side_1_possible_overlap_registers=229	side_1_read_count=60	side_1_redundant=0	side_2_annotate_key=gene	side_2_continuation=0	side_2_coverage=1.07	side_2_overlap=0	side_2_possible_overlap_registers=216	side_2_read_count=61	side_2_redundant=0	total_non_overlap_reads=4
JC	158	.	CP009273	1661675	-1	CP009273	1662225	1	0	alignment_overlap=10	coverage_minus=2	coverage_plus=3	flanking_left=251	flanking_right=251	frequency=7.743e-02	junction_possible_overlap_registers=219	key=CP009273__1661675__-1__CP009273__1662215__1__10____251__251__0__0	max_left=167	max_left_minus=167	max_left_plus=74	max_min_left=4	max_min_left_minus=0	max_min_left_plus=4	max_min_right=102	max_min_right_minus=102	max_min_right_plus=46	max_pos_hash_score=440	max_right=102	max_right_minus=102	max_right_plus=82	neg_log10_pos_hash_p_value=4.6	new_junction_coverage=0.10	new_junction_read_count=6	polymorphism_frequency=7.743e-02	pos_hash_score=5	prediction=polymorphism	reject=COVERAGE_EVENNESS_SKEW,FREQUENCY_CUTOFF	side_1_annotate_key=gene	side_1_continuation=0	side_1_coverage=1.15	side_1_overlap=10	side_1_possible_overlap_registers=229	side_1_read_count=69	side_1_redundant=0	side_2_annotate_key=gene	side_2_continuation=0	side_2_coverage=1.34	side_2_overlap=0	side_2_possible_overlap_registers=219	side_2_read_count=77	side_2_redundant=0	total_non_overlap_reads=5
JC	159	.	CP009273	1709015	-1	CP009273	1709646	1	0	alignment_overlap=11	coverage_minus=3	coverage_plus=0	flanking_left=251	flanking_right=251	frequency=5.911e-02	junction_possible_overlap_registers=218	key=CP009273__1709015__-1__CP009273__1709635__1__11____251__251__0__0	max_left=117	max_left_minus=117	max_left_plus=0	max_min_left=117	max_min_left_minus=117	max_min_left_plus=0	max_min_right=42	max_min_right_minus=42	max_min_right_plus=0	max_pos_hash_score=438	max_right=158	max_right_minus=158	max_right_plus=0	neg_log10_pos_hash_p_value=5.5	new_junction_coverage=0.05	new_junction_read_count=3	polymorphism_frequency=5.911e-02	pos_hash_score=3	prediction=polymorphism	reject=COVERAGE_EVENNESS_SKEW,FREQUENCY_CUTOFF	side_1_annotate_key=gene	side_1_continuation=0	side_1_coverage=0.86	side_1_overlap=11	side_1_possible_overlap_registers=229	side_1_read_count=52	side_1_redundant=0	side_2_annotate_key=gene	side_2_continuation=0	side_2_coverage=0.80	side_2_overlap=0	side_2_possible_overlap_registers=218	side_2_read_count=46	side_2_redundant=0	total_non_overlap_reads=3
JC	160	.	CP009273	1790280	-1	CP009273	1791109	1	0	alignment_overlap=13	coverage_minus=2	coverage_plus=5	flanking_left=251	flanking_right=251	frequency=1.201e-01	junction_possible_overlap_registers=216	key=CP009273__1790280__-1__CP009273__1791096__1__13____251__251__0__0	max_left=217	max_left_minus=117	max_left_plus=217	max_min_left=105	max_min_left_minus=0	max_min_left_plus=105	max_min_right=82	max_min_right_minus=82	max_min_right_plus=38	max_pos_hash_score=434	max_right=132	max_right_minus=82	max_right_plus=132	neg_log10_pos_hash_p_value=4.2	new_junction_coverage=0.12	new_junction_read_count=7	polymorphism_frequency=1.201e-01	pos_hash_score=6	prediction=polymorphism	reject=COVERAGE_EVENNESS_SKEW,FREQUENCY_CUTOFF	side_1_annotate_key=gene	side_1_continuation=0	side_1_coverage=1.00	side_1_overlap=13	side_1_possible_overlap_registers=229	side_1_read_count=60	side_1_redundant=0	side_2_annotate_key=gene	side_2_continuation=0	side_2_coverage=0.81	side_2_overlap=0	side_2_possible_overlap_registers=216	side_2_read_count=46	side_2_redundant=0	total_non_overlap_reads=7
JC	161	.	CP009273	1805559	-1	CP009273	1806322	1	0	alignment_overlap=11	coverage_minus=3	coverage_plus=1	flanking_left=251	flanking_right=251	frequency=7.385e-02	junction_possible_overlap_registers=218	key=CP009273__1805559__-1__CP009273__1806311__1__11____251__251__0__0	max_left=200	max_left_minus=102	max_left_plus=200	max_min_left=0	max_min_left_minus=0	max_min_left_plus=0	max_min_right=92	max_min_right_minus=92	max_min_right_plus=12	max_pos_hash_score=438	max_right=92	max_right_minus=92	max_right_plus=12	neg_log10_pos_hash_p_value=5.0	new_junction_coverage=0.09	new_junction_read_count=5	polymorphism_frequency=7.385e-02	pos_hash_score=4	prediction=polymorphism	reject=COVERAGE_EVENNESS_SKEW,FREQUENCY_CUTOFF	side_1_annotate_key=gene	side_1_continuation=0	side_1_coverage=0.90	side_1_overlap=11	side_1_possible_overlap_registers=229	side_1_read_count=54	side_1_redundant=0	side_2_annotate_key=gene	side_2_continuation=0	side_2_coverage=1.29	side_2_overlap=0	side_2_possible_overlap_registers=218	side_2_read_count=74	side_2_redundant=0	total_non_overlap_reads=4
JC	162	.	CP009273	1920811	-1	CP009273	1921651	1	0	alignment_overlap=10	coverage_minus=3	coverage_plus=2	flanking_left=251	flanking_right=251	frequency=6.675e-02	junction_possible_overlap_registers=219	key=CP009273__1920811__-1__CP009273__1921641__1__10____251__251__0__0	max_left=130	max_left_minus=130	max_left_plus=15	max_min_left=54	max_min_left_minus=54	max_min_left_plus=15	max_min_right=3	max_min_right_minus=3	max_min_right_plus=0	max_pos_hash_score=440	max_right=187	max_right_minus=187	max_right_plus=103	neg_log10_pos_hash_p_value=4.6	new_junction_coverage=0.09	new_junction_read_count=5	polymorphism_frequency=6.675e-02	pos_hash_score=5	prediction=polymorphism	reject=COVERAGE_EVENNESS_SKEW,FREQUENCY_CUTOFF	side_1_annotate_key=gene	side_1_continuation=0	side_1_coverage=1.21	side_1_overlap=10	side_1_possible_overlap_registers=229	side_1_read_count=73	side_1_redundant=0	side_2_annotate_key=gene	side_2_continuation=0	side_2_coverage=1.22	side_2_overlap=0	side_2_possible_overlap_registers=219	side_2_read_count=70	side_2_redundant=0	total_non_overlap_reads=5
JC	163	.	CP009273	1962313	-1	CP009273	1962961	1	0	alignment_overlap=10	coverage_minus=3	coverage_plus=0	flanking_left=251	flanking_right=251	frequency=5.204e-02	junction_possible_overlap_registers=219	key=CP009273__1962313__-1__CP009273__1962951__1__10____251__251__0__0	max_left=108	max_left_minus=108	max_left_plus=0	max_min_left=0	max_min_left_minus=0	max_min_left_plus=0	max_min_right=74	max_min_right_minus=74	max_min_right_plus=0	max_pos_hash_score=440	max_right=74	max_right_minus=74	max_right_plus=0	neg_log10_pos_hash_p_value=5.5	new_junction_coverage=0.05	new_junction_read_count=3	polymorphism_frequency=5.204e-02	pos_hash_score=3	prediction=polymorphism	reject=COVERAGE_EVENNESS_SKEW,FREQUENCY_CUTOFF	side_1_annotate_key=gene	side_1_continuation=0	side_1_coverage=1.03	side_1_overlap=10	side_1_possible_overlap_registers=229	side_1_read_count=62	side_1_redundant=0	side_2_annotate_key=gene	side_2_continuation=0	side_2_coverage=0.87	side_2_overlap=0	side_2_possible_overlap_registers=219	side_2_read_count=50	side_2_redundant=0	total_non_overlap_reads=3
JC	164	.	CP009273	1977623	-1	CP009273	1978458	1	0	alignment_overlap=12	coverage_minus=2	coverage_plus=3	flanking_left=251	flanking_right=251	frequency=9.164e-02	junction_possible_overlap_registers=217	key=CP009273__1977623__-1__CP009273__1978446__1__12____251__251__0__0	max_left=130	max_left_minus=130	max_left_plus=110	max_min_left=93	max_min_left_minus=0	max_min_left_plus=93	max_min_right=76	max_min_right_minus=76	max_min_right_plus=76	max_pos_hash_score=436	max_right=109	max_right_minus=76	max_right_plus=109	neg_log10_pos_hash_p_value=4.6	new_junction_coverage=0.09	new_junction_read_count=5	polymorphism_frequency=9.164e-02	pos_hash_score=5	prediction=polymorphism	reject=COVERAGE_EVENNESS_SKEW,FREQUENCY_CUTOFF	side_1_annotate_key=gene	side_1_continuation=0	side_1_coverage=0.91	side_1_overlap=12	side_1_possible_overlap_registers=229	side_1_read_count=55	side_1_redundant=0	side_2_annotate_key=gene	side_2_continuation=0	side_2_coverage=0.82	side_2_overlap=0	side_2_possible_overlap_registers=217	side_2_read_count=47	side_2_redundant=0	total_non_overlap_reads=5
JC	165	.	CP009273	1992677	-1	CP009273	1993820	1	0	alignment_overlap=10	coverage_minus=1	coverage_plus=5	flanking_left=251	flanking_right=251	frequency=1.269e-01	junction_possible_overlap_registers=219	key=CP009273__1992677__-1__CP009273__1993810__1__10____251__251__0__0	max_left=215	max_left_minus=215	max_left_plus=88	max_min_left=88	max_min_left_minus=0	max_min_left_plus=88	max_min_right=33	max_min_right_minus=25	max_min_right_plus=33	max_pos_hash_score=440	max_right=187	max_right_minus=25	max_right_plus=187	neg_log10_pos_hash_p_value=4.2	new_junction_coverage=0.14	new_junction_read_count=8	polymorphism_frequency=1.269e-01	pos_hash_score=6	prediction=polymorphism	reject=COVERAGE_EVENNESS_SKEW,FREQUENCY_CUTOFF	side_1_annotate_key=gene	side_1_continuation=0	side_1_coverage=0.73	side_1_overlap=10	side_1_possible_overlap_registers=229	side_1_read_count=44	side_1_redundant=0	side_2_annotate_key=gene	side_2_continuation=0	side_2_coverage=1.18	side_2_overlap=0	side_2_possible_overlap_registers=219	side_2_read_count=68	side_2_redundant=0	total_non_overlap_reads=6
JC	166	.	CP009273	2033735	-1	CP009273	2034644	1	0	alignment_overlap=8	coverage_minus=1	coverage_plus=2	flanking_left=251	flanking_right=251	frequency=4.000e-02	junction_possible_overlap_registers=221	key=CP009273__2033743__-1__CP009273__2034644__1__8____251__251__0__0	max_left=144	max_left_minus=137	max_left_plus=144	max_min_left=0	max_min_left_minus=0	max_min_left_plus=0	max_min_right=104	max_min_right_minus=5	max_min_right_plus=104	max_pos_hash_score=444	max_right=104	max_right_minus=5	max_right_plus=104	neg_log10_pos_hash_p_value=5.5	new_junction_coverage=0.05	new_junction_read_count=3	polymorphism_frequency=4.000e-02	pos_hash_score=3	prediction=polymorphism	reject=COVERAGE_EVENNESS_SKEW,FREQUENCY_CUTOFF	side_1_annotate_key=gene	side_1_continuation=0	side_1_coverage=1.24	side_1_overlap=0	side_1_possible_overlap_registers=221	side_1_read_count=72	side_1_redundant=0	side_2_annotate_key=repeat	side_2_continuation=0	side_2_coverage=NA	side_2_overlap=8	side_2_possible_overlap_registers=NA	side_2_read_count=NA	side_2_redundant=0	total_non_overlap_reads=3
JC	167	.	CP009273	2063756	-1	CP009273	2989723	1	0	alignment_overlap=3	coverage_minus=2	coverage_plus=4	flanking_left=251	flanking_right=251	frequency=NA	junction_possible_overlap_registers=226	key=CP009273__2063756__-1__CP009273__2989720__1__3____251__251__0__1	max_left=213	max_left_minus=88	max_left_plus=213	max_min_left=90	max_min_left_minus=88	max_min_left_plus=90	max_min_right=40	max_min_right_minus=0	max_min_right_plus=40	max_pos_hash_score=454	max_right=159	max_right_minus=159	max_right_plus=157	neg_log10_pos_hash_p_value=4.7	new_junction_coverage=0.12	new_junction_read_count=7	polymorphism_frequency=NA	pos_hash_score=5	prediction=unknown	reject=COVERAGE_EVENNESS_SKEW	side_1_annotate_key=repeat	side_1_continuation=0	side_1_coverage=NA	side_1_overlap=3	side_1_read_count=NA	side_1_redundant=0	side_2_annotate_key=repeat	side_2_continuation=0	side_2_coverage=NA	side_2_overlap=0	side_2_possible_overlap_registers=NA	side_2_read_count=NA	side_2_redundant=1	total_non_overlap_reads=6
JC	168	.	CP009273	2125278	-1	CP009273	2126671	1	0	alignment_overlap=8	coverage_minus=1	coverage_plus=2	flanking_left=251	flanking_right=251	frequency=4.590e-02	junction_possible_overlap_registers=221	key=CP009273__2125278__-1__CP009273__2126663__1__8____251__251__0__0	max_left=132	max_left_minus=132	max_left_plus=132	max_min_left=5	max_min_left_minus=0	max_min_left_plus=5	max_min_right=95	max_min_right_minus=93	max_min_right_plus=95	max_pos_hash_score=444	max_right=95	max_right_minus=93	max_right_plus=95	neg_log10_pos_hash_p_value=5.5	new_junction_coverage=0.05	new_junction_read_count=3	polymorphism_frequency=4.590e-02	pos_hash_score=3	prediction=polymorphism	reject=COVERAGE_EVENNESS_SKEW,FREQUENCY_CUTOFF	side_1_annotate_key=gene	side_1_continuation=0	side_1_coverage=1.08	side_1_overlap=8	side_1_possible_overlap_registers=229	side_1_read_count=65	side_1_redundant=0	side_2_annotate_key=gene	side_2_continuation=0	side_2_coverage=1.07	side_2_overlap=0	side_2_possible_overlap_registers=221	side_2_read_count=62	side_2_redundant=0	total_non_overlap_reads=3
JC	169	.	CP009273	2365453	-1	CP009273	2366318	1	0	alignment_overlap=10	coverage_minus=2	coverage_plus=2	flanking_left=251	flanking_right=251	frequency=7.097e-02	junction_possible_overlap_registers=219	key=CP009273__2365453__-1__CP009273__2366308__1__10____251__251__0__0	max_left=194	max_left_minus=194	max_left_plus=181	max_min_left=0	max_min_left_minus=0	max_min_left_plus=0	max_min_right=60	max_min_right_minus=4	max_min_right_plus=60	max_pos_hash_score=440	max_right=60	max_right_minus=4	max_right_plus=60	neg_log10_pos_hash_p_value=5.0	new_junction_coverage=0.07	new_junction_read_count=4	polymorphism_frequency=7.097e-02	pos_hash_score=4	prediction=polymorphism	reject=COVERAGE_EVENNESS_SKEW,FREQUENCY_CUTOFF	side_1_annotate_key=gene	side_1_continuation=0	side_1_coverage=0.86	side_1_overlap=10	side_1_possible_overlap_registers=229	side_1_read_count=52	side_1_redundant=0	side_2_annotate_key=gene	side_2_continuation=0	side_2_coverage=0.96	side_2_overlap=0	side_2_possible_overlap_registers=219	side_2_read_count=55	side_2_redundant=0	total_non_overlap_reads=4
JC	170	.	CP009273	2576588	-1	CP009273	2577584	1	0	alignment_overlap=10	coverage_minus=4	coverage_plus=5	flanking_left=251	flanking_right=251	frequency=1.692e-01	junction_possible_overlap_registers=219	key=CP009273__2576588__-1__CP009273__2577574__1__10____251__251__0__0	max_left=139	max_left_minus=139	max_left_plus=103	max_min_left=85	max_min_left_minus=85	max_min_left_plus=50	max_min_right=103	max_min_right_minus=103	max_min_right_plus=103	max_pos_hash_score=440	max_right=191	max_right_minus=155	max_right_plus=191	neg_log10_pos_hash_p_value=3.6	new_junction_coverage=0.17	new_junction_read_count=10	polymorphism_frequency=1.692e-01	pos_hash_score=8	prediction=polymorphism	reject=COVERAGE_EVENNESS_SKEW,FREQUENCY_CUTOFF	side_1_annotate_key=gene	side_1_continuation=0	side_1_coverage=1.06	side_1_overlap=10	side_1_possible_overlap_registers=229	side_1_read_count=64	side_1_redundant=0	side_2_annotate_key=gene	side_2_continuation=0	side_2_coverage=0.64	side_2_overlap=0	side_2_possible_overlap_registers=219	side_2_read_count=37	side_2_redundant=0	total_non_overlap_reads=9
JC	171	.	CP009273	2719832	-1	CP009273	2720712	1	0	alignment_overlap=9	coverage_minus=1	coverage_plus=5	flanking_left=251	flanking_right=251	frequency=NA	junction_possible_overlap_registers=220	key=CP009273__2719832__-1__CP009273__2720703__1__9____251__251__1__1	max_left=168	max_left_minus=168	max_left_plus=76	max_min_left=25	max_min_left_minus=0	max_min_left_plus=25	max_min_right=57	max_min_right_minus=57	max_min_right_plus=15	max_pos_hash_score=442	max_right=102	max_right_minus=57	max_right_plus=102	neg_log10_pos_hash_p_value=4.2	new_junction_coverage=0.10	new_junction_read_count=6	polymorphism_frequency=NA	pos_hash_score=6	prediction=unknown	reject=COVERAGE_EVENNESS_SKEW	side_1_annotate_key=repeat	side_1_continuation=0	side_1_coverage=NA	side_1_overlap=9	side_1_read_count=NA	side_1_redundant=1	side_2_annotate_key=repeat	side_2_continuation=0	side_2_coverage=NA	side_2_overlap=0	side_2_possible_overlap_registers=NA	side_2_read_count=NA	side_2_redundant=1	total_non_overlap_reads=6
JC	172	.	CP009273	2811027	-1	CP009273	2811850	1	0	alignment_overlap=19	coverage_minus=1	coverage_plus=3	flanking_left=251	flanking_right=251	frequency=1.066e-01	junction_possible_overlap_registers=210	key=CP009273__2811027__-1__CP009273__2811831__1__19____251__251__0__0	max_left=163	max_left_minus=163	max_left_plus=111	max_min_left=111	max_min_left_minus=0	max_min_left_plus=111	max_min_right=1	max_min_right_minus=1	max_min_right_plus=0	max_pos_hash_score=422	max_right=224	max_right_minus=1	max_right_plus=224	neg_log10_pos_hash_p_value=4.9	new_junction_coverage=0.11	new_junction_read_count=6	polymorphism_frequency=1.066e-01	pos_hash_score=4	prediction=polymorphism	reject=COVERAGE_EVENNESS_SKEW,FREQUENCY_CUTOFF	side_1_annotate_key=gene	side_1_continuation=0	side_1_coverage=1.10	side_1_overlap=19	side_1_possible_overlap_registers=229	side_1_read_count=66	side_1_redundant=0	side_2_annotate_key=gene	side_2_continuation=0	side_2_coverage=0.72	side_2_overlap=0	side_2_possible_overlap_registers=210	side_2_read_count=40	side_2_redundant=0	total_non_overlap_reads=4
JC	173	.	CP009273	2840503	-1	CP009273	2841460	1	0	alignment_overlap=9	coverage_minus=2	coverage_plus=1	flanking_left=251	flanking_right=251	frequency=8.684e-02	junction_possible_overlap_registers=220	key=CP009273__2840503__-1__CP009273__2841451__1__9____251__251__0__0	max_left=147	max_left_minus=84	max_left_plus=147	max_min_left=24	max_min_left_minus=24	max_min_left_plus=0	max_min_right=79	max_min_right_minus=38	max_min_right_plus=79	max_pos_hash_score=442	max_right=79	max_right_minus=63	max_right_plus=79	neg_log10_pos_hash_p_value=5.5	new_junction_coverage=0.05	new_junction_read_count=3	polymorphism_frequency=8.684e-02	pos_hash_score=3	prediction=polymorphism	reject=COVERAGE_EVENNESS_SKEW,FREQUENCY_CUTOFF	side_1_annotate_key=gene	side_1_continuation=0	side_1_coverage=0.38	side_1_overlap=9	side_1_possible_overlap_registers=229	side_1_read_count=23	side_1_redundant=0	side_2_annotate_key=gene	side_2_continuation=0	side_2_coverage=0.71	side_2_overlap=0	side_2_possible_overlap_registers=220	side_2_read_count=41	side_2_redundant=0	total_non_overlap_reads=3
JC	174	.	CP009273	2881771	-1	CP009273	2882351	1	0	alignment_overlap=11	coverage_minus=1	coverage_plus=2	flanking_left=251	flanking_right=251	frequency=5.357e-02	junction_possible_overlap_registers=218	key=CP009273__2881771__-1__CP009273__2882340__1__11____251__251__0__0	max_left=172	max_left_minus=43	max_left_plus=172	max_min_left=6	max_min_left_minus=0	max_min_left_plus=6	max_min_right=64	max_min_right_minus=29	max_min_right_plus=64	max_pos_hash_score=438	max_right=64	max_right_minus=29	max_right_plus=64	neg_log10_pos_hash_p_value=5.5	new_junction_coverage=0.05	new_junction_read_count=3	polymorphism_frequency=5.357e-02	pos_hash_score=3	prediction=polymorphism	reject=COVERAGE_EVENNESS_SKEW,FREQUENCY_CUTOFF	side_1_annotate_key=repeat	side_1_continuation=0	side_1_coverage=NA	side_1_overlap=11	side_1_read_count=NA	side_1_redundant=0	side_2_annotate_key=gene	side_2_continuation=0	side_2_coverage=0.93	side_2_overlap=0	side_2_possible_overlap_registers=218	side_2_read_count=53	side_2_redundant=0	total_non_overlap_reads=3
JC	175	.	CP009273	2904836	-1	CP009273	2905928	1	0	alignment_overlap=4	coverage_minus=1	coverage_plus=2	flanking_left=251	flanking_right=251	frequency=4.511e-02	junction_possible_overlap_registers=225	key=CP009273__2904836__-1__CP009273__2905924__1__4____251__251__0__0	max_left=114	max_left_minus=114	max_left_plus=73	max_min_left=114	max_min_left_minus=114	max_min_left_plus=73	max_min_right=0	max_min_right_minus=0	max_min_right_plus=0	max_pos_hash_score=452	max_right=199	max_right_minus=133	max_right_plus=199	neg_log10_pos_hash_p_value=5.6	new_junction_coverage=0.05	new_junction_read_count=3	polymorphism_frequency=4.511e-02	pos_hash_score=3	prediction=polymorphism	reject=COVERAGE_EVENNESS_SKEW,FREQUENCY_CUTOFF	side_1_annotate_key=gene	side_1_continuation=0	side_1_coverage=0.95	side_1_overlap=4	side_1_possible_overlap_registers=229	side_1_read_count=57	side_1_redundant=0	side_2_annotate_key=gene	side_2_continuation=0	side_2_coverage=1.20	side_2_overlap=0	side_2_possible_overlap_registers=225	side_2_read_count=71	side_2_redundant=0	total_non_overlap_reads=3
JC	176	.	CP009273	3052396	-1	CP009273	3053287	1	0	alignment_overlap=9	coverage_minus=1	coverage_plus=2	flanking_left=251	flanking_right=251	frequency=6.983e-02	junction_possible_overlap_registers=220	key=CP009273__3052396__-1__CP009273__3053278__1__9____251__251__0__0	max_left=216	max_left_minus=130	max_left_plus=216	max_min_left=59	max_min_left_minus=0	max_min_left_plus=59	max_min_right=40	max_min_right_minus=40	max_min_right_plus=26	max_pos_hash_score=442	max_right=111	max_right_minus=40	max_right_plus=111	neg_log10_pos_hash_p_value=5.5	new_junction_coverage=0.07	new_junction_read_count=4	polymorphism_frequency=6.983e-02	pos_hash_score=3	prediction=polymorphism	reject=COVERAGE_EVENNESS_SKEW,FREQUENCY_CUTOFF	side_1_annotate_key=gene	side_1_continuation=0	side_1_coverage=1.03	side_1_overlap=9	side_1_possible_overlap_registers=229	side_1_read_count=62	side_1_redundant=0	side_2_annotate_key=gene	side_2_continuation=0	side_2_coverage=0.81	side_2_overlap=0	side_2_possible_overlap_registers=220	side_2_read_count=47	side_2_redundant=0	total_non_overlap_reads=3
JC	177	.	CP009273	3100832	-1	CP009273	3101541	1	0	alignment_overlap=10	coverage_minus=1	coverage_plus=2	flanking_left=251	flanking_right=251	frequency=4.376e-02	junction_possible_overlap_registers=219	key=CP009273__3100832__-1__CP009273__3101531__1__10____251__251__0__0	max_left=139	max_left_minus=139	max_left_plus=116	max_min_left=116	max_min_left_minus=0	max_min_left_plus=116	max_min_right=110	max_min_right_minus=29	max_min_right_plus=110	max_pos_hash_score=440	max_right=125	max_right_minus=29	max_right_plus=125	neg_log10_pos_hash_p_value=5.5	new_junction_coverage=0.05	new_junction_read_count=3	polymorphism_frequency=4.376e-02	pos_hash_score=3	prediction=polymorphism	reject=COVERAGE_EVENNESS_SKEW,FREQUENCY_CUTOFF	side_1_annotate_key=gene	side_1_continuation=0	side_1_coverage=1.10	side_1_overlap=10	side_1_possible_overlap_registers=229	side_1_read_count=66	side_1_redundant=0	side_2_annotate_key=gene	side_2_continuation=0	side_2_coverage=1.18	side_2_overlap=0	side_2_possible_overlap_registers=219	side_2_read_count=68	side_2_redundant=0	total_non_overlap_reads=3
JC	178	.	CP009273	3138584	-1	CP009273	3139230	1	0	alignment_overlap=12	coverage_minus=1	coverage_plus=2	flanking_left=251	flanking_right=251	frequency=5.467e-02	junction_possible_overlap_registers=217	key=CP009273__3138584__-1__CP009273__3139218__1__12____251__251__0__0	max_left=89	max_left_minus=89	max_left_plus=89	max_min_left=17	max_min_left_minus=0	max_min_left_plus=17	max_min_right=52	max_min_right_minus=52	max_min_right_plus=52	max_pos_hash_score=436	max_right=66	max_right_minus=52	max_right_plus=66	neg_log10_pos_hash_p_value=5.5	new_junction_coverage=0.05	new_junction_read_count=3	polymorphism_frequency=5.467e-02	pos_hash_score=3	prediction=polymorphism	reject=COVERAGE_EVENNESS_SKEW,FREQUENCY_CUTOFF	side_1_annotate_key=gene	side_1_continuation=0	side_1_coverage=0.71	side_1_overlap=12	side_1_possible_overlap_registers=229	side_1_read_count=43	side_1_redundant=0	side_2_annotate_key=gene	side_2_continuation=0	side_2_coverage=1.10	side_2_overlap=0	side_2_possible_overlap_registers=217	side_2_read_count=63	side_2_redundant=0	total_non_overlap_reads=3
JC	179	.	CP009273	3217558	-1	CP009273	3218615	1	0	alignment_overlap=10	coverage_minus=1	coverage_plus=2	flanking_left=251	flanking_right=251	frequency=4.446e-02	junction_possible_overlap_registers=219	key=CP009273__3217558__-1__CP009273__3218605__1__10____251__251__0__0	max_left=122	max_left_minus=24	max_left_plus=122	max_min_left=59	max_min_left_minus=24	max_min_left_plus=59	max_min_right=97	max_min_right_minus=0	max_min_right_plus=97	max_pos_hash_score=440	max_right=216	max_right_minus=216	max_right_plus=97	neg_log10_pos_hash_p_value=5.5	new_junction_coverage=0.05	new_junction_read_count=3	polymorphism_frequency=4.446e-02	pos_hash_score=3	prediction=polymorphism	reject=COVERAGE_EVENNESS_SKEW,FREQUENCY_CUTOFF	side_1_annotate_key=gene	side_1_continuation=0	side_1_coverage=1.55	side_1_overlap=10	side_1_possible_overlap_registers=229	side_1_read_count=93	side_1_redundant=0	side_2_annotate_key=gene	side_2_continuation=0	side_2_coverage=0.69	side_2_overlap=0	side_2_possible_overlap_registers=219	side_2_read_count=40	side_2_redundant=0	total_non_overlap_reads=3
JC	180	.	CP009273	3237879	-1	CP009273	3238626	1	0	alignment_overlap=0	coverage_minus=1	coverage_plus=3	flanking_left=251	flanking_right=251	frequency=4.469e-02	junction_possible_overlap_registers=229	key=CP009273__3237879__-1__CP009273__3238626__1__0____251__251__0__0	max_left=110	max_left_minus=101	max_left_plus=110	max_min_left=101	max_min_left_minus=101	max_min_left_plus=101	max_min_right=40	max_min_right_minus=0	max_min_right_plus=40	max_pos_hash_score=460	max_right=145	max_right_minus=117	max_right_plus=145	neg_log10_pos_hash_p_value=5.2	new_junction_coverage=0.07	new_junction_read_count=4	polymorphism_frequency=4.469e-02	pos_hash_score=4	prediction=polymorphism	reject=COVERAGE_EVENNESS_SKEW,FREQUENCY_CUTOFF	side_1_annotate_key=gene	side_1_continuation=0	side_1_coverage=1.53	side_1_overlap=0	side_1_possible_overlap_registers=229	side_1_read_count=92	side_1_redundant=0	side_2_annotate_key=gene	side_2_continuation=0	side_2_coverage=1.31	side_2_overlap=0	side_2_possible_overlap_registers=229	side_2_read_count=79	side_2_redundant=0	total_non_overlap_reads=4
JC	181	.	CP009273	3289044	-1	CP009273	3290049	1	0	alignment_overlap=9	coverage_minus=2	coverage_plus=2	flanking_left=251	flanking_right=251	frequency=5.747e-02	junction_possible_overlap_registers=220	key=CP009273__3289044__-1__CP009273__3290040__1__9____251__251__0__0	max_left=130	max_left_minus=130	max_left_plus=19	max_min_left=73	max_min_left_minus=73	max_min_left_plus=19	max_min_right=112	max_min_right_minus=112	max_min_right_plus=0	max_pos_hash_score=442	max_right=148	max_right_minus=132	max_right_plus=148	neg_log10_pos_hash_p_value=5.0	new_junction_coverage=0.07	new_junction_read_count=4	polymorphism_frequency=5.747e-02	pos_hash_score=4	prediction=polymorphism	reject=COVERAGE_EVENNESS_SKEW,FREQUENCY_CUTOFF	side_1_annotate_key=gene	side_1_continuation=0	side_1_coverage=1.18	side_1_overlap=9	side_1_possible_overlap_registers=229	side_1_read_count=71	side_1_redundant=0	side_2_annotate_key=gene	side_2_continuation=0	side_2_coverage=1.09	side_2_overlap=0	side_2_possible_overlap_registers=220	side_2_read_count=63	side_2_redundant=0	total_non_overlap_reads=4
JC	182	.	CP009273	3365419	-1	CP009273	3366343	1	0	alignment_overlap=7	coverage_minus=2	coverage_plus=4	flanking_left=251	flanking_right=251	frequency=7.335e-02	junction_possible_overlap_registers=222	key=CP009273__3365419__-1__CP009273__3366336__1__7____251__251__0__0	max_left=196	max_left_minus=196	max_left_plus=183	max_min_left=49	max_min_left_minus=0	max_min_left_plus=49	max_min_right=66	max_min_right_minus=9	max_min_right_plus=66	max_pos_hash_score=446	max_right=194	max_right_minus=9	max_right_plus=194	neg_log10_pos_hash_p_value=4.6	new_junction_coverage=0.10	new_junction_read_count=6	polymorphism_frequency=7.335e-02	pos_hash_score=5	prediction=polymorphism	reject=COVERAGE_EVENNESS_SKEW,FREQUENCY_CUTOFF	side_1_annotate_key=gene	side_1_continuation=0	side_1_coverage=0.76	side_1_overlap=7	side_1_possible_overlap_registers=229	side_1_read_count=46	side_1_redundant=0	side_2_annotate_key=gene	side_2_continuation=0	side_2_coverage=1.83	side_2_overlap=0	side_2_possible_overlap_registers=222	side_2_read_count=107	side_2_redundant=0	total_non_overlap_reads=6
JC	183	.	CP009273	3367165	-1	CP009273	3367721	1	0	alignment_overlap=11	coverage_minus=4	coverage_plus=6	flanking_left=251	flanking_right=251	frequency=1.453e-01	junction_possible_overlap_registers=218	key=CP009273__3367165__-1__CP009273__3367710__1__11____251__251__0__0	max_left=155	max_left_minus=155	max_left_plus=45	max_min_left=45	max_min_left_minus=0	max_min_left_plus=45	max_min_right=42	max_min_right_minus=42	max_min_right_plus=0	max_pos_hash_score=438	max_right=222	max_right_minus=42	max_right_plus=222	neg_log10_pos_hash_p_value=3.3	new_junction_coverage=0.21	new_junction_read_count=12	polymorphism_frequency=1.453e-01	pos_hash_score=9	prediction=polymorphism	reject=COVERAGE_EVENNESS_SKEW,FREQUENCY_CUTOFF	side_1_annotate_key=gene	side_1_continuation=0	side_1_coverage=1.31	side_1_overlap=11	side_1_possible_overlap_registers=229	side_1_read_count=79	side_1_redundant=0	side_2_annotate_key=gene	side_2_continuation=0	side_2_coverage=1.15	side_2_overlap=0	side_2_possible_overlap_registers=218	side_2_read_count=66	side_2_redundant=0	total_non_overlap_reads=10
JC	184	.	CP009273	3408467	-1	CP009273	3409719	1	0	alignment_overlap=11	coverage_minus=2	coverage_plus=2	flanking_left=251	flanking_right=251	frequency=5.673e-02	junction_possible_overlap_registers=218	key=CP009273__3408467__-1__CP009273__3409708__1__11____251__251__0__0	max_left=160	max_left_minus=160	max_left_plus=71	max_min_left=107	max_min_left_minus=107	max_min_left_plus=71	max_min_right=38	max_min_right_minus=38	max_min_right_plus=0	max_pos_hash_score=438	max_right=178	max_right_minus=133	max_right_plus=178	neg_log10_pos_hash_p_value=5.0	new_junction_coverage=0.07	new_junction_read_count=4	polymorphism_frequency=5.673e-02	pos_hash_score=4	prediction=polymorphism	reject=COVERAGE_EVENNESS_SKEW,FREQUENCY_CUTOFF	side_1_annotate_key=gene	side_1_continuation=0	side_1_coverage=1.38	side_1_overlap=11	side_1_possible_overlap_registers=229	side_1_read_count=83	side_1_redundant=0	side_2_annotate_key=gene	side_2_continuation=0	side_2_coverage=0.94	side_2_overlap=0	side_2_possible_overlap_registers=218	side_2_read_count=54	side_2_redundant=0	total_non_overlap_reads=4
JC	185	.	CP009273	3417431	-1	CP009273	3418311	1	0	alignment_overlap=9	coverage_minus=1	coverage_plus=4	flanking_left=251	flanking_right=251	frequency=NA	junction_possible_overlap_registers=220	key=CP009273__3417431__-1__CP009273__3418302__1__9____251__251__1__1	max_left=168	max_left_minus=168	max_left_plus=76	max_min_left=25	max_min_left_minus=0	max_min_left_plus=25	max_min_right=57	max_min_right_minus=57	max_min_right_plus=15	max_pos_hash_score=442	max_right=76	max_right_minus=57	max_right_plus=76	neg_log10_pos_hash_p_value=4.6	new_junction_coverage=0.09	new_junction_read_count=5	polymorphism_frequency=NA	pos_hash_score=5	prediction=unknown	reject=COVERAGE_EVENNESS_SKEW	side_1_annotate_key=repeat	side_1_continuation=0	side_1_coverage=NA	side_1_overlap=9	side_1_read_count=NA	side_1_redundant=1	side_2_annotate_key=repeat	side_2_continuation=0	side_2_coverage=NA	side_2_overlap=0	side_2_possible_overlap_registers=NA	side_2_read_count=NA	side_2_redundant=1	total_non_overlap_reads=5
JC	186	.	CP009273	3462132	-1	CP009273	3463069	1	0	alignment_overlap=12	coverage_minus=5	coverage_plus=7	flanking_left=251	flanking_right=251	frequency=1.633e-01	junction_possible_overlap_registers=217	key=CP009273__3462132__-1__CP009273__3463057__1__12____251__251__0__0	max_left=213	max_left_minus=213	max_left_plus=89	max_min_left=80	max_min_left_minus=76	max_min_left_plus=80	max_min_right=63	max_min_right_minus=63	max_min_right_plus=44	max_pos_hash_score=436	max_right=199	max_right_minus=163	max_right_plus=199	neg_log10_pos_hash_p_value=2.8	new_junction_coverage=0.23	new_junction_read_count=13	polymorphism_frequency=1.633e-01	pos_hash_score=11	prediction=polymorphism	reject=FREQUENCY_CUTOFF	side_1_annotate_key=gene	side_1_continuation=0	side_1_coverage=1.21	side_1_overlap=12	side_1_possible_overlap_registers=229	side_1_read_count=73	side_1_redundant=0	side_2_annotate_key=gene	side_2_continuation=0	side_2_coverage=1.12	side_2_overlap=0	side_2_possible_overlap_registers=217	side_2_read_count=64	side_2_redundant=0	total_non_overlap_reads=12
JC	187	.	CP009273	3474810	-1	CP009273	3475822	1	0	alignment_overlap=9	coverage_minus=1	coverage_plus=3	flanking_left=251	flanking_right=251	frequency=9.823e-02	junction_possible_overlap_registers=220	key=CP009273__3474810__-1__CP009273__3475813__1__9____251__251__0__0	max_left=206	max_left_minus=206	max_left_plus=136	max_min_left=98	max_min_left_minus=0	max_min_left_plus=98	max_min_right=106	max_min_right_minus=36	max_min_right_plus=106	max_pos_hash_score=442	max_right=167	max_right_minus=36	max_right_plus=167	neg_log10_pos_hash_p_value=5.0	new_junction_coverage=0.09	new_junction_read_count=5	polymorphism_frequency=9.823e-02	pos_hash_score=4	prediction=polymorphism	reject=COVERAGE_EVENNESS_SKEW,FREQUENCY_CUTOFF	side_1_annotate_key=gene	side_1_continuation=0	side_1_coverage=0.93	side_1_overlap=9	side_1_possible_overlap_registers=229	side_1_read_count=56	side_1_redundant=0	side_2_annotate_key=gene	side_2_continuation=0	side_2_coverage=0.66	side_2_overlap=0	side_2_possible_overlap_registers=220	side_2_read_count=38	side_2_redundant=0	total_non_overlap_reads=4
JC	188	.	CP009273	3843617	-1	CP009273	3844641	1	0	alignment_overlap=12	coverage_minus=1	coverage_plus=2	flanking_left=251	flanking_right=251	frequency=7.584e-02	junction_possible_overlap_registers=217	key=CP009273__3843617__-1__CP009273__3844629__1__12____251__251__0__0	max_left=195	max_left_minus=195	max_left_plus=86	max_min_left=86	max_min_left_minus=0	max_min_left_plus=86	max_min_right=44	max_min_right_minus=44	max_min_right_plus=0	max_pos_hash_score=436	max_right=163	max_right_minus=44	max_right_plus=163	neg_log10_pos_hash_p_value=5.5	new_junction_coverage=0.05	new_junction_read_count=3	polymorphism_frequency=7.584e-02	pos_hash_score=3	prediction=polymorphism	reject=COVERAGE_EVENNESS_SKEW,FREQUENCY_CUTOFF	side_1_annotate_key=gene	side_1_continuation=0	side_1_coverage=0.60	side_1_overlap=12	side_1_possible_overlap_registers=229	side_1_read_count=36	side_1_redundant=0	side_2_annotate_key=gene	side_2_continuation=0	side_2_coverage=0.68	side_2_overlap=0	side_2_possible_overlap_registers=217	side_2_read_count=39	side_2_redundant=0	total_non_overlap_reads=3
JC	189	.	CP009273	3938895	-1	CP009273	3939775	1	0	alignment_overlap=9	coverage_minus=3	coverage_plus=2	flanking_left=251	flanking_right=251	frequency=2.243e-01	junction_possible_overlap_registers=220	key=CP009273__3938904__-1__CP009273__3939775__1__9____251__251__1__0	max_left=76	max_left_minus=76	max_left_plus=76	max_min_left=76	max_min_left_minus=0	max_min_left_plus=76	max_min_right=25	max_min_right_minus=25	max_min_right_plus=0	max_pos_hash_score=442	max_right=130	max_right_minus=25	max_right_plus=130	neg_log10_pos_hash_p_value=4.6	new_junction_coverage=0.09	new_junction_read_count=5	polymorphism_frequency=2.243e-01	pos_hash_score=5	prediction=polymorphism	reject=COVERAGE_EVENNESS_SKEW	side_1_annotate_key=repeat	side_1_continuation=0	side_1_coverage=NA	side_1_overlap=0	side_1_read_count=NA	side_1_redundant=1	side_2_annotate_key=gene	side_2_continuation=0	side_2_coverage=0.30	side_2_overlap=9	side_2_possible_overlap_registers=229	side_2_read_count=18	side_2_redundant=0	total_non_overlap_reads=5
JC	190	.	CP009273	3939775	1	CP009273	4160400	-1	0	alignment_overlap=9	coverage_minus=2	coverage_plus=4	flanking_left=251	flanking_right=251	frequency=2.576e-01	junction_possible_overlap_registers=220	key=CP009273__3939775__1__CP009273__4160409__-1__9____251__251__0__1	max_left=130	max_left_minus=130	max_left_plus=25	max_min_left=25	max_min_left_minus=0	max_min_left_plus=25	max_min_right=76	max_min_right_minus=76	max_min_right_plus=0	max_pos_hash_score=442	max_right=102	max_right_minus=76	max_right_plus=102	neg_log10_pos_hash_p_value=4.2	new_junction_coverage=0.10	new_junction_read_count=6	polymorphism_frequency=2.576e-01	pos_hash_score=6	prediction=polymorphism	reject=COVERAGE_EVENNESS_SKEW	side_1_annotate_key=gene	side_1_continuation=0	side_1_coverage=0.30	side_1_overlap=9	side_1_possible_overlap_registers=229	side_1_read_count=18	side_1_redundant=0	side_2_annotate_key=repeat	side_2_continuation=0	side_2_coverage=NA	side_2_overlap=0	side_2_possible_overlap_registers=NA	side_2_read_count=NA	side_2_redundant=1	total_non_overlap_reads=6
JC	191	.	CP009273	3947225	-1	CP009273	3948306	1	0	alignment_overlap=10	coverage_minus=1	coverage_plus=2	flanking_left=251	flanking_right=251	frequency=6.963e-02	junction_possible_overlap_registers=219	key=CP009273__3947225__-1__CP009273__3948296__1__10____251__251__0__0	max_left=69	max_left_minus=69	max_left_plus=67	max_min_left=67	max_min_left_minus=0	max_min_left_plus=67	max_min_right=2	max_min_right_minus=2	max_min_right_plus=0	max_pos_hash_score=440	max_right=180	max_right_minus=2	max_right_plus=180	neg_log10_pos_hash_p_value=5.5	new_junction_coverage=0.05	new_junction_read_count=3	polymorphism_frequency=6.963e-02	pos_hash_score=3	prediction=polymorphism	reject=COVERAGE_EVENNESS_SKEW,FREQUENCY_CUTOFF	side_1_annotate_key=gene	side_1_continuation=0	side_1_coverage=0.70	side_1_overlap=10	side_1_possible_overlap_registers=229	side_1_read_count=42	side_1_redundant=0	side_2_annotate_key=gene	side_2_continuation=0	side_2_coverage=0.69	side_2_overlap=0	side_2_possible_overlap_registers=219	side_2_read_count=40	side_2_redundant=0	total_non_overlap_reads=3
JC	192	.	CP009273	4000268	-1	CP009273	4001328	1	0	alignment_overlap=7	coverage_minus=1	coverage_plus=3	flanking_left=251	flanking_right=251	frequency=8.881e-02	junction_possible_overlap_registers=222	key=CP009273__4000268__-1__CP009273__4001321__1__7____251__251__0__0	max_left=145	max_left_minus=144	max_left_plus=145	max_min_left=32	max_min_left_minus=0	max_min_left_plus=32	max_min_right=94	max_min_right_minus=1	max_min_right_plus=94	max_pos_hash_score=446	max_right=94	max_right_minus=1	max_right_plus=94	neg_log10_pos_hash_p_value=5.1	new_junction_coverage=0.07	new_junction_read_count=4	polymorphism_frequency=8.881e-02	pos_hash_score=4	prediction=polymorphism	reject=COVERAGE_EVENNESS_SKEW,FREQUENCY_CUTOFF	side_1_annotate_key=gene	side_1_continuation=0	side_1_coverage=0.50	side_1_overlap=7	side_1_possible_overlap_registers=229	side_1_read_count=30	side_1_redundant=0	side_2_annotate_key=gene	side_2_continuation=0	side_2_coverage=0.91	side_2_overlap=0	side_2_possible_overlap_registers=222	side_2_read_count=53	side_2_redundant=0	total_non_overlap_reads=4
JC	193	.	CP009273	4032718	-1	CP009273	4033600	1	0	alignment_overlap=9	coverage_minus=3	coverage_plus=2	flanking_left=251	flanking_right=251	frequency=8.504e-02	junction_possible_overlap_registers=220	key=CP009273__4032718__-1__CP009273__4033591__1__9____251__251__0__1	max_left=76	max_left_minus=76	max_left_plus=76	max_min_left=76	max_min_left_minus=0	max_min_left_plus=76	max_min_right=25	max_min_right_minus=25	max_min_right_plus=0	max_pos_hash_score=442	max_right=130	max_right_minus=25	max_right_plus=130	neg_log10_pos_hash_p_value=4.6	new_junction_coverage=0.09	new_junction_read_count=5	polymorphism_frequency=8.504e-02	pos_hash_score=5	prediction=polymorphism	reject=COVERAGE_EVENNESS_SKEW,FREQUENCY_CUTOFF	side_1_annotate_key=gene	side_1_continuation=0	side_1_coverage=0.93	side_1_overlap=9	side_1_possible_overlap_registers=229	side_1_read_count=56	side_1_redundant=0	side_2_annotate_key=repeat	side_2_continuation=0	side_2_coverage=NA	side_2_overlap=0	side_2_possible_overlap_registers=NA	side_2_read_count=NA	side_2_redundant=1	total_non_overlap_reads=5
JC	194	.	CP009273	4072557	-1	CP009273	4072996	1	0	alignment_overlap=22	coverage_minus=12	coverage_plus=9	flanking_left=251	flanking_right=251	frequency=2.307e-01	junction_possible_overlap_registers=207	key=CP009273__4072557__-1__CP009273__4072974__1__22____251__251__0__0	max_left=196	max_left_minus=196	max_left_plus=125	max_min_left=94	max_min_left_minus=70	max_min_left_plus=94	max_min_right=97	max_min_right_minus=71	max_min_right_plus=97	max_pos_hash_score=416	max_right=212	max_right_minus=107	max_right_plus=212	neg_log10_pos_hash_p_value=1.5	new_junction_coverage=0.42	new_junction_read_count=23	polymorphism_frequency=2.307e-01	pos_hash_score=18	prediction=polymorphism	side_1_annotate_key=gene	side_1_continuation=0	side_1_coverage=1.50	side_1_overlap=22	side_1_possible_overlap_registers=229	side_1_read_count=90	side_1_redundant=0	side_2_annotate_key=gene	side_2_continuation=0	side_2_coverage=1.32	side_2_overlap=0	side_2_possible_overlap_registers=207	side_2_read_count=72	side_2_redundant=0	total_non_overlap_reads=21
JC	195	.	CP009273	4114883	-1	CP009273	4116003	1	0	alignment_overlap=12	coverage_minus=1	coverage_plus=2	flanking_left=251	flanking_right=251	frequency=7.728e-02	junction_possible_overlap_registers=217	key=CP009273__4114883__-1__CP009273__4115991__1__12____251__251__0__0	max_left=181	max_left_minus=181	max_left_plus=68	max_min_left=68	max_min_left_minus=0	max_min_left_plus=68	max_min_right=58	max_min_right_minus=58	max_min_right_plus=0	max_pos_hash_score=436	max_right=92	max_right_minus=58	max_right_plus=92	neg_log10_pos_hash_p_value=5.5	new_junction_coverage=0.05	new_junction_read_count=3	polymorphism_frequency=7.728e-02	pos_hash_score=3	prediction=polymorphism	reject=COVERAGE_EVENNESS_SKEW,FREQUENCY_CUTOFF	side_1_annotate_key=gene	side_1_continuation=0	side_1_coverage=0.75	side_1_overlap=12	side_1_possible_overlap_registers=229	side_1_read_count=45	side_1_redundant=0	side_2_annotate_key=gene	side_2_continuation=0	side_2_coverage=0.51	side_2_overlap=0	side_2_possible_overlap_registers=217	side_2_read_count=29	side_2_redundant=0	total_non_overlap_reads=3
JC	196	.	CP009273	4162664	-1	CP009273	4163644	1	0	alignment_overlap=10	coverage_minus=2	coverage_plus=2	flanking_left=251	flanking_right=251	frequency=2.156e-02	junction_possible_overlap_registers=219	key=CP009273__4162664__-1__CP009273__4163634__1__10____251__251__0__0	max_left=131	max_left_minus=131	max_left_plus=1	max_min_left=1	max_min_left_minus=0	max_min_left_plus=1	max_min_right=98	max_min_right_minus=98	max_min_right_plus=0	max_pos_hash_score=440	max_right=139	max_right_minus=98	max_right_plus=139	neg_log10_pos_hash_p_value=5.0	new_junction_coverage=0.07	new_junction_read_count=4	polymorphism_frequency=2.156e-02	pos_hash_score=4	prediction=polymorphism	reject=COVERAGE_EVENNESS_SKEW,FREQUENCY_CUTOFF	side_1_annotate_key=gene	side_1_continuation=0	side_1_coverage=3.77	side_1_overlap=10	side_1_possible_overlap_registers=229	side_1_read_count=227	side_1_redundant=0	side_2_annotate_key=gene	side_2_continuation=0	side_2_coverage=2.54	side_2_overlap=0	side_2_possible_overlap_registers=219	side_2_read_count=146	side_2_redundant=0	total_non_overlap_reads=4
JC	197	.	CP009273	4181133	-1	CP009273	4182114	1	0	alignment_overlap=10	coverage_minus=5	coverage_plus=2	flanking_left=251	flanking_right=251	frequency=6.292e-02	junction_possible_overlap_registers=219	key=CP009273__4181133__-1__CP009273__4182104__1__10____251__251__0__0	max_left=213	max_left_minus=213	max_left_plus=105	max_min_left=54	max_min_left_minus=0	max_min_left_plus=54	max_min_right=99	max_min_right_minus=99	max_min_right_plus=31	max_pos_hash_score=440	max_right=175	max_right_minus=99	max_right_plus=175	neg_log10_pos_hash_p_value=3.9	new_junction_coverage=0.12	new_junction_read_count=7	polymorphism_frequency=6.292e-02	pos_hash_score=7	prediction=polymorphism	reject=COVERAGE_EVENNESS_SKEW,FREQUENCY_CUTOFF	side_1_annotate_key=gene	side_1_continuation=0	side_1_coverage=2.09	side_1_overlap=10	side_1_possible_overlap_registers=229	side_1_read_count=126	side_1_redundant=0	side_2_annotate_key=gene	side_2_continuation=0	side_2_coverage=1.53	side_2_overlap=0	side_2_possible_overlap_registers=219	side_2_read_count=88	side_2_redundant=0	total_non_overlap_reads=7
JC	198	.	CP009273	4192121	-1	CP009273	4192862	1	0	alignment_overlap=11	coverage_minus=5	coverage_plus=2	flanking_left=251	flanking_right=251	frequency=5.487e-02	junction_possible_overlap_registers=218	key=CP009273__4192121__-1__CP009273__4192851__1__11____251__251__0__0	max_left=226	max_left_minus=226	max_left_plus=115	max_min_left=37	max_min_left_minus=0	max_min_left_plus=37	max_min_right=110	max_min_right_minus=91	max_min_right_plus=110	max_pos_hash_score=438	max_right=110	max_right_minus=91	max_right_plus=110	neg_log10_pos_hash_p_value=3.9	new_junction_coverage=0.14	new_junction_read_count=8	polymorphism_frequency=5.487e-02	pos_hash_score=7	prediction=polymorphism	reject=COVERAGE_EVENNESS_SKEW,FREQUENCY_CUTOFF	side_1_annotate_key=gene	side_1_continuation=0	side_1_coverage=1.86	side_1_overlap=11	side_1_possible_overlap_registers=229	side_1_read_count=112	side_1_redundant=0	side_2_annotate_key=gene	side_2_continuation=0	side_2_coverage=2.95	side_2_overlap=0	side_2_possible_overlap_registers=218	side_2_read_count=169	side_2_redundant=0	total_non_overlap_reads=7
JC	199	.	CP009273	4201811	-1	CP009273	4202691	1	0	alignment_overlap=9	coverage_minus=4	coverage_plus=2	flanking_left=251	flanking_right=251	frequency=NA	junction_possible_overlap_registers=220	key=CP009273__4201811__-1__CP009273__4202682__1__9____251__251__1__1	max_left=102	max_left_minus=102	max_left_plus=76	max_min_left=76	max_min_left_minus=0	max_min_left_plus=76	max_min_right=25	max_min_right_minus=25	max_min_right_plus=0	max_pos_hash_score=442	max_right=130	max_right_minus=25	max_right_plus=130	neg_log10_pos_hash_p_value=4.2	new_junction_coverage=0.10	new_junction_read_count=6	polymorphism_frequency=NA	pos_hash_score=6	prediction=unknown	reject=COVERAGE_EVENNESS_SKEW	side_1_annotate_key=repeat	side_1_continuation=0	side_1_coverage=NA	side_1_overlap=9	side_1_read_count=NA	side_1_redundant=1	side_2_annotate_key=repeat	side_2_continuation=0	side_2_coverage=NA	side_2_overlap=0	side_2_possible_overlap_registers=NA	side_2_read_count=NA	side_2_redundant=1	total_non_overlap_reads=6
JC	200	.	CP009273	4248155	-1	CP009273	4249022	1	0	alignment_overlap=6	coverage_minus=3	coverage_plus=0	flanking_left=251	flanking_right=251	frequency=7.238e-02	junction_possible_overlap_registers=223	key=CP009273__4248155__-1__CP009273__4249016__1__6____251__251__0__0	max_left=94	max_left_minus=94	max_left_plus=0	max_min_left=94	max_min_left_minus=94	max_min_left_plus=0	max_min_right=0	max_min_right_minus=0	max_min_right_plus=0	max_pos_hash_score=448	max_right=159	max_right_minus=159	max_right_plus=0	neg_log10_pos_hash_p_value=5.5	new_junction_coverage=0.07	new_junction_read_count=4	polymorphism_frequency=7.238e-02	pos_hash_score=3	prediction=polymorphism	reject=COVERAGE_EVENNESS_SKEW,FREQUENCY_CUTOFF	side_1_annotate_key=gene	side_1_continuation=0	side_1_coverage=0.93	side_1_overlap=6	side_1_possible_overlap_registers=229	side_1_read_count=56	side_1_redundant=0	side_2_annotate_key=gene	side_2_continuation=0	side_2_coverage=0.82	side_2_overlap=0	side_2_possible_overlap_registers=223	side_2_read_count=48	side_2_redundant=0	total_non_overlap_reads=3
JC	201	.	CP009273	4275538	-1	CP009273	4276346	1	0	alignment_overlap=11	coverage_minus=1	coverage_plus=2	flanking_left=251	flanking_right=251	frequency=4.970e-02	junction_possible_overlap_registers=218	key=CP009273__4275538__-1__CP009273__4276335__1__11____251__251__0__0	max_left=122	max_left_minus=122	max_left_plus=86	max_min_left=0	max_min_left_minus=0	max_min_left_plus=0	max_min_right=118	max_min_right_minus=118	max_min_right_plus=63	max_pos_hash_score=438	max_right=118	max_right_minus=118	max_right_plus=63	neg_log10_pos_hash_p_value=5.5	new_junction_coverage=0.05	new_junction_read_count=3	polymorphism_frequency=4.970e-02	pos_hash_score=3	prediction=polymorphism	reject=COVERAGE_EVENNESS_SKEW,FREQUENCY_CUTOFF	side_1_annotate_key=gene	side_1_continuation=0	side_1_coverage=1.13	side_1_overlap=11	side_1_possible_overlap_registers=229	side_1_read_count=68	side_1_redundant=0	side_2_annotate_key=gene	side_2_continuation=0	side_2_coverage=0.87	side_2_overlap=0	side_2_possible_overlap_registers=218	side_2_read_count=50	side_2_redundant=0	total_non_overlap_reads=3
JC	202	.	CP009273	4281130	-1	CP009273	4282022	1	0	alignment_overlap=13	coverage_minus=4	coverage_plus=2	flanking_left=251	flanking_right=251	frequency=1.287e-01	junction_possible_overlap_registers=216	key=CP009273__4281130__-1__CP009273__4282009__1__13____251__251__0__0	max_left=153	max_left_minus=71	max_left_plus=153	max_min_left=71	max_min_left_minus=71	max_min_left_plus=2	max_min_right=85	max_min_right_minus=9	max_min_right_plus=85	max_pos_hash_score=434	max_right=227	max_right_minus=192	max_right_plus=227	neg_log10_pos_hash_p_value=4.2	new_junction_coverage=0.11	new_junction_read_count=6	polymorphism_frequency=1.287e-01	pos_hash_score=6	prediction=polymorphism	reject=COVERAGE_EVENNESS_SKEW,FREQUENCY_CUTOFF	side_1_annotate_key=gene	side_1_continuation=0	side_1_coverage=0.81	side_1_overlap=13	side_1_possible_overlap_registers=229	side_1_read_count=49	side_1_redundant=0	side_2_annotate_key=gene	side_2_continuation=0	side_2_coverage=0.62	side_2_overlap=0	side_2_possible_overlap_registers=216	side_2_read_count=35	side_2_redundant=0	total_non_overlap_reads=6
JC	203	.	CP009273	4337459	-1	CP009273	4338495	1	0	alignment_overlap=9	coverage_minus=1	coverage_plus=2	flanking_left=251	flanking_right=251	frequency=3.695e-02	junction_possible_overlap_registers=220	key=CP009273__4337459__-1__CP009273__4338486__1__9____251__251__0__0	max_left=156	max_left_minus=125	max_left_plus=156	max_min_left=1	max_min_left_minus=0	max_min_left_plus=1	max_min_right=111	max_min_right_minus=111	max_min_right_plus=50	max_pos_hash_score=442	max_right=198	max_right_minus=111	max_right_plus=198	neg_log10_pos_hash_p_value=5.5	new_junction_coverage=0.05	new_junction_read_count=3	polymorphism_frequency=3.695e-02	pos_hash_score=3	prediction=polymorphism	reject=COVERAGE_EVENNESS_SKEW,FREQUENCY_CUTOFF	side_1_annotate_key=gene	side_1_continuation=0	side_1_coverage=1.11	side_1_overlap=9	side_1_possible_overlap_registers=229	side_1_read_count=67	side_1_redundant=0	side_2_annotate_key=gene	side_2_continuation=0	side_2_coverage=1.59	side_2_overlap=0	side_2_possible_overlap_registers=220	side_2_read_count=92	side_2_redundant=0	total_non_overlap_reads=3
JC	204	.	CP009273	4457520	-1	CP009273	4458471	1	0	alignment_overlap=9	coverage_minus=0	coverage_plus=3	flanking_left=251	flanking_right=251	frequency=4.661e-02	junction_possible_overlap_registers=220	key=CP009273__4457520__-1__CP009273__4458462__1__9____251__251__0__0	max_left=95	max_left_minus=0	max_left_plus=95	max_min_left=40	max_min_left_minus=0	max_min_left_plus=40	max_min_right=95	max_min_right_minus=0	max_min_right_plus=95	max_pos_hash_score=442	max_right=201	max_right_minus=0	max_right_plus=201	neg_log10_pos_hash_p_value=5.5	new_junction_coverage=0.05	new_junction_read_count=3	polymorphism_frequency=4.661e-02	pos_hash_score=3	prediction=polymorphism	reject=COVERAGE_EVENNESS_SKEW,FREQUENCY_CUTOFF	side_1_annotate_key=gene	side_1_continuation=0	side_1_coverage=0.96	side_1_overlap=9	side_1_possible_overlap_registers=229	side_1_read_count=58	side_1_redundant=0	side_2_annotate_key=gene	side_2_continuation=0	side_2_coverage=1.16	side_2_overlap=0	side_2_possible_overlap_registers=220	side_2_read_count=67	side_2_redundant=0	total_non_overlap_reads=3
JC	205	.	CP009273	4487997	1	CP009273	4489328	-1	0	alignment_overlap=0	coverage_minus=2	coverage_plus=5	flanking_left=251	flanking_right=251	frequency=7.527e-02	junction_possible_overlap_registers=229	key=CP009273__4487997__1__CP009273__4489328__-1__0____251__251__0__1	max_left=207	max_left_minus=144	max_left_plus=207	max_min_left=90	max_min_left_minus=88	max_min_left_plus=90	max_min_right=107	max_min_right_minus=107	max_min_right_plus=102	max_pos_hash_score=460	max_right=162	max_right_minus=162	max_right_plus=160	neg_log10_pos_hash_p_value=4.4	new_junction_coverage=0.12	new_junction_read_count=7	polymorphism_frequency=7.527e-02	pos_hash_score=6	prediction=polymorphism	reject=COVERAGE_EVENNESS_SKEW,FREQUENCY_CUTOFF	side_1_annotate_key=gene	side_1_continuation=0	side_1_coverage=1.43	side_1_overlap=0	side_1_possible_overlap_registers=229	side_1_read_count=86	side_1_redundant=0	side_2_annotate_key=repeat	side_2_continuation=0	side_2_coverage=NA	side_2_overlap=0	side_2_possible_overlap_registers=NA	side_2_read_count=NA	side_2_redundant=1	total_non_overlap_reads=7
JC	206	.	CP009273	4532507	-1	CP009273	4532803	-1	0	alignment_overlap=9	coverage_minus=1	coverage_plus=5	flanking_left=251	flanking_right=251	frequency=1.121e-01	junction_possible_overlap_registers=220	key=CP009273__4532507__-1__CP009273__4532812__-1__9____251__251__0__0	max_left=152	max_left_minus=152	max_left_plus=103	max_min_left=78	max_min_left_minus=0	max_min_left_plus=78	max_min_right=95	max_min_right_minus=90	max_min_right_plus=95	max_pos_hash_score=442	max_right=164	max_right_minus=90	max_right_plus=164	neg_log10_pos_hash_p_value=5.5	new_junction_coverage=0.10	new_junction_read_count=6	polymorphism_frequency=1.121e-01	pos_hash_score=3	prediction=polymorphism	reject=COVERAGE_EVENNESS_SKEW,FREQUENCY_CUTOFF	side_1_annotate_key=gene	side_1_continuation=0	side_1_coverage=0.81	side_1_overlap=9	side_1_possible_overlap_registers=229	side_1_read_count=49	side_1_redundant=0	side_2_annotate_key=gene	side_2_continuation=0	side_2_coverage=0.83	side_2_overlap=0	side_2_possible_overlap_registers=220	side_2_read_count=48	side_2_redundant=0	total_non_overlap_reads=6
JC	207	.	CP009273	4581815	-1	CP009273	4582832	1	0	alignment_overlap=9	coverage_minus=2	coverage_plus=1	flanking_left=251	flanking_right=251	frequency=5.875e-02	junction_possible_overlap_registers=220	key=CP009273__4581815__-1__CP009273__4582823__1__9____251__251__0__0	max_left=113	max_left_minus=113	max_left_plus=4	max_min_left=4	max_min_left_minus=0	max_min_left_plus=4	max_min_right=51	max_min_right_minus=51	max_min_right_plus=0	max_pos_hash_score=442	max_right=51	max_right_minus=51	max_right_plus=35	neg_log10_pos_hash_p_value=5.5	new_junction_coverage=0.05	new_junction_read_count=3	polymorphism_frequency=5.875e-02	pos_hash_score=3	prediction=polymorphism	reject=COVERAGE_EVENNESS_SKEW,FREQUENCY_CUTOFF	side_1_annotate_key=gene	side_1_continuation=0	side_1_coverage=1.21	side_1_overlap=9	side_1_possible_overlap_registers=229	side_1_read_count=73	side_1_redundant=0	side_2_annotate_key=gene	side_2_continuation=0	side_2_coverage=0.45	side_2_overlap=0	side_2_possible_overlap_registers=220	side_2_read_count=26	side_2_redundant=0	total_non_overlap_reads=3
UN	208	.	CP009273	15562	15562
UN	209	.	CP009273	15566	15566
UN	210	.	CP009273	15568	15568
UN	211	.	CP009273	15570	15570
UN	212	.	CP009273	15573	15574
UN	213	.	CP009273	15577	15577
UN	214	.	CP009273	15579	16516
UN	215	.	CP009273	20014	20014
UN	216	.	CP009273	20016	20018
UN	217	.	CP009273	20021	20336
UN	218	.	CP009273	20338	20338
UN	219	.	CP009273	161049	161049
UN	220	.	CP009273	161051	161051
UN	221	.	CP009273	161068	161068
UN	222	.	CP009273	161097	161098
UN	223	.	CP009273	161118	161118
UN	224	.	CP009273	220437	220437
UN	225	.	CP009273	220441	220441
UN	226	.	CP009273	220445	221043
UN	227	.	CP009273	221544	221872
UN	228	.	CP009273	223717	224942
UN	229	.	CP009273	224946	224946
UN	230	.	CP009273	266474	266768
UN	231	.	CP009273	266773	266773
UN	232	.	CP009273	266780	266780
UN	233	.	CP009273	269908	270641
UN	234	.	CP009273	275098	275098
UN	235	.	CP009273	275105	275420
UN	236	.	CP009273	275424	275424
UN	237	.	CP009273	286576	286888
UN	238	.	CP009273	311166	311987
UN	239	.	CP009273	311990	311990
UN	240	.	CP009273	360157	360157
UN	241	.	CP009273	360164	360164
UN	242	.	CP009273	360166	360169
UN	243	.	CP009273	360172	360172
UN	244	.	CP009273	360174	360174
UN	245	.	CP009273	360181	360182
UN	246	.	CP009273	360184	360185
UN	247	.	CP009273	360187	360187
UN	248	.	CP009273	360189	360190
UN	249	.	CP009273	360192	360193
UN	250	.	CP009273	360196	360197
UN	251	.	CP009273	366179	367010
UN	252	.	CP009273	367012	367013
UN	253	.	CP009273	370644	370644
UN	254	.	CP009273	376959	377819
UN	255	.	CP009273	387389	388201
UN	256	.	CP009273	388203	388203
UN	257	.	CP009273	388205	388205
UN	258	.	CP009273	488827	488827
UN	259	.	CP009273	521534	521534
UN	260	.	CP009273	521537	521537
UN	261	.	CP009273	521540	521540
UN	262	.	CP009273	521543	521544
UN	263	.	CP009273	521546	521546
UN	264	.	CP009273	521548	521548
UN	265	.	CP009273	521550	521964
UN	266	.	CP009273	562441	562444
UN	267	.	CP009273	562446	562446
UN	268	.	CP009273	562448	562451
UN	269	.	CP009273	562454	563288
UN	270	.	CP009273	563292	563292
UN	271	.	CP009273	570277	571060
UN	272	.	CP009273	571062	571063
UN	273	.	CP009273	603695	604577
UN	274	.	CP009273	683519	683519
UN	275	.	CP009273	683522	684286
UN	276	.	CP009273	1089923	1090740
UN	277	.	CP009273	1090742	1090748
UN	278	.	CP009273	1090750	1090750
UN	279	.	CP009273	1092649	1092649
UN	280	.	CP009273	1092656	1092781
UN	281	.	CP009273	1282389	1282391
UN	282	.	CP009273	1282393	1282395
UN	283	.	CP009273	1282397	1282397
UN	284	.	CP009273	1282399	1282399
UN	285	.	CP009273	1282401	1282404
UN	286	.	CP009273	1282406	1282407
UN	287	.	CP009273	1282431	1282431
UN	288	.	CP009273	1282457	1282457
UN	289	.	CP009273	1282460	1282460
UN	290	.	CP009273	1282474	1282474
UN	291	.	CP009273	1282476	1282476
UN	292	.	CP009273	1282480	1282480
UN	293	.	CP009273	1282485	1282485
UN	294	.	CP009273	1282493	1282493
UN	295	.	CP009273	1282499	1282500
UN	296	.	CP009273	1282503	1282503
UN	297	.	CP009273	1282505	1282506
UN	298	.	CP009273	1282509	1282509
UN	299	.	CP009273	1282515	1282515
UN	300	.	CP009273	1390516	1391278
UN	301	.	CP009273	1391280	1391281
UN	302	.	CP009273	1391287	1391287
UN	303	.	CP009273	1427114	1427237
UN	304	.	CP009273	1462365	1463281
UN	305	.	CP009273	1463288	1463288
UN	306	.	CP009273	1463775	1463775
UN	307	.	CP009273	1463781	1463781
UN	308	.	CP009273	1463785	1464577
UN	309	.	CP009273	1464584	1464584
UN	310	.	CP009273	1522810	1523234
UN	311	.	CP009273	1523238	1523238
UN	312	.	CP009273	1523242	1523242
UN	313	.	CP009273	1523246	1523246
UN	314	.	CP009273	1523249	1523249
UN	315	.	CP009273	1523256	1523256
UN	316	.	CP009273	1565323	1565323
UN	317	.	CP009273	1565327	1565438
UN	318	.	CP009273	1565441	1565442
UN	319	.	CP009273	1565444	1565444
UN	320	.	CP009273	1565450	1565451
UN	321	.	CP009273	1565456	1565456
UN	322	.	CP009273	1627687	1627687
UN	323	.	CP009273	1627690	1627995
UN	324	.	CP009273	1627999	1627999
UN	325	.	CP009273	1628582	1628682
UN	326	.	CP009273	1628687	1628687
UN	327	.	CP009273	1645328	1645583
UN	328	.	CP009273	1645585	1645588
UN	329	.	CP009273	1645590	1645590
UN	330	.	CP009273	1645592	1645593
UN	331	.	CP009273	2060431	2060548
UN	332	.	CP009273	2062617	2063540
UN	333	.	CP009273	2063542	2063542
UN	334	.	CP009273	2063548	2063548
UN	335	.	CP009273	2063551	2063551
UN	336	.	CP009273	2063555	2063555
UN	337	.	CP009273	2063557	2063558
UN	338	.	CP009273	2095442	2095442
UN	339	.	CP009273	2095444	2096195
UN	340	.	CP009273	2096205	2096205
UN	341	.	CP009273	2163869	2164688
UN	342	.	CP009273	2164692	2164693
UN	343	.	CP009273	2164703	2164703
UN	344	.	CP009273	2282629	2283359
UN	345	.	CP009273	2298129	2298129
UN	346	.	CP009273	2298161	2298161
UN	347	.	CP009273	2298167	2298167
UN	348	.	CP009273	2362823	2362823
UN	349	.	CP009273	2507952	2507952
UN	350	.	CP009273	2507957	2507957
UN	351	.	CP009273	2507972	2508881
UN	352	.	CP009273	2616128	2616128
UN	353	.	CP009273	2719642	2719643
UN	354	.	CP009273	2719647	2722391
UN	355	.	CP009273	2723146	2724091
UN	356	.	CP009273	2724096	2724096
UN	357	.	CP009273	2850449	2850449
UN	358	.	CP009273	2850453	2852993
UN	359	.	CP009273	2852995	2852996
UN	360	.	CP009273	2989937	2989937
UN	361	.	CP009273	2989939	2990834
UN	362	.	CP009273	2990836	2990837
UN	363	.	CP009273	3123707	3123708
UN	364	.	CP009273	3123713	3123713
UN	365	.	CP009273	3123715	3124501
UN	366	.	CP009273	3124505	3124505
UN	367	.	CP009273	3179700	3180572
UN	368	.	CP009273	3180574	3180583
UN	369	.	CP009273	3359136	3359880
UN	370	.	CP009273	3417243	3417244
UN	371	.	CP009273	3417246	3417796
UN	372	.	CP009273	3417799	3417801
UN	373	.	CP009273	3417811	3417811
UN	374	.	CP009273	3417815	3417815
UN	375	.	CP009273	3417817	3417817
UN	376	.	CP009273	3418218	3420001
UN	377	.	CP009273	3420369	3420369
UN	378	.	CP009273	3420376	3421696
UN	379	.	CP009273	3421698	3421698
UN	380	.	CP009273	3463742	3463744
UN	381	.	CP009273	3463746	3463747
UN	382	.	CP009273	3463749	3463910
UN	383	.	CP009273	3463917	3463917
UN	384	.	CP009273	3577015	3577315
UN	385	.	CP009273	3612840	3614217
UN	386	.	CP009273	3614648	3615463
UN	387	.	CP009273	3645607	3646357
UN	388	.	CP009273	3659975	3660055
UN	389	.	CP009273	3701866	3701866
UN	390	.	CP009273	3701870	3701870
UN	391	.	CP009273	3755780	3755780
UN	392	.	CP009273	3755787	3757208
UN	393	.	CP009273	3757603	3758425
UN	394	.	CP009273	3935620	3936539
UN	395	.	CP009273	3937655	3937655
UN	396	.	CP009273	3937657	3938691
UN	397	.	CP009273	4028742	4028897
UN	398	.	CP009273	4028899	4028900
UN	399	.	CP009273	4029304	4029304
UN	400	.	CP009273	4029307	4029308
UN	401	.	CP009273	4029311	4030246
UN	402	.	CP009273	4030252	4030252
UN	403	.	CP009273	4030254	4030254
UN	404	.	CP009273	4030265	4030265
UN	405	.	CP009273	4030973	4030973
UN	406	.	CP009273	4030979	4030979
UN	407	.	CP009273	4030981	4030981
UN	408	.	CP009273	4031413	4031806
UN	409	.	CP009273	4032315	4032516
UN	410	.	CP009273	4032977	4033756
UN	411	.	CP009273	4034058	4034058
UN	412	.	CP009273	4034065	4034077
UN	413	.	CP009273	4034079	4034101
UN	414	.	CP009273	4034109	4034109
UN	415	.	CP009273	4034116	4034116
UN	416	.	CP009273	4034118	4034118
UN	417	.	CP009273	4034121	4034121
UN	418	.	CP009273	4034125	4034125
UN	419	.	CP009273	4034127	4034128
UN	420	.	CP009273	4034133	4034134
UN	421	.	CP009273	4034138	4034140
UN	422	.	CP009273	4034142	4034148
UN	423	.	CP009273	4034160	4034162
UN	424	.	CP009273	4034165	4034166
UN	425	.	CP009273	4034168	4034168
UN	426	.	CP009273	4034171	4034171
UN	427	.	CP009273	4156411	4156413
UN	428	.	CP009273	4156415	4156576
UN	429	.	CP009273	4156676	4156676
UN	430	.	CP009273	4156794	4157920
UN	431	.	CP009273	4157922	4157925
UN	432	.	CP009273	4158740	4161347
UN	433	.	CP009273	4161352	4161352
UN	434	.	CP009273	4166687	4166807
UN	435	.	CP009273	4198259	4198259
UN	436	.	CP009273	4198265	4199447
UN	437	.	CP009273	4199449	4199449
UN	438	.	CP009273	4200152	4200152
UN	439	.	CP009273	4200165	4202821
UN	440	.	CP009273	4315815	4315815
UN	441	.	CP009273	4488224	4489115
UN	442	.	CP009273	4489119	4489119
UN	443	.	CP009273	4489124	4489124
UN	444	.	CP009273	4497485	4498270
UN	445	.	CP009273	4498273	4498273
UN	446	.	CP009273	4498275	4498275
UN	447	.	CP009273	4498278	4498278
