# Supplementary material for: Mutators can drive the evolution of multi-resistance to antibiotics
Source: PLoS Genet. 2023 Jun 13;19(6):e1010791. doi: 10.1371/journal.pgen.1010791 (PMC10292718; doi:10.1371/journal.pgen.1010791)
Supplement: S2 File — (ZIP) [file pgen.1010791.s005.zip › 058838_intermediateC10175E2.gd]

#=GENOME_DIFF	1.0
#=CREATED	17:29:37 06 May 2022
#=PROGRAM	breseq 0.36.1 
#=COMMAND	/mnt/fls01-home01/mqbssdgg/breseq-0.36.1-Linux-x86_64/bin/breseq -r BW25113-fixed.gb -o 058838_intermediateC10175E2 058838_intermediateC10175E2_1_trimmed.fastq.gz 058838_intermediateC10175E2_2_trimmed.fastq.gz 058838_intermediateC10175E2_U1_trimmed.fastq.gz 058838_intermediateC10175E2_U2_trimmed.fastq.gz
#=REFSEQ	BW25113-fixed.gb
#=READSEQ	058838_intermediateC10175E2_1_trimmed.fastq.gz
#=READSEQ	058838_intermediateC10175E2_2_trimmed.fastq.gz
#=READSEQ	058838_intermediateC10175E2_U1_trimmed.fastq.gz
#=READSEQ	058838_intermediateC10175E2_U2_trimmed.fastq.gz
#=CONVERTED-BASES	475600408
#=CONVERTED-READS	1976473
#=INPUT-BASES	475657912
#=INPUT-READS	1976871
#=MAPPED-BASES	472116427
#=MAPPED-READS	1953416
SNP	1	47	CP009273	19617	C
SNP	2	48	CP009273	107258	G
SNP	3	49	CP009273	244229	T
SNP	4	50	CP009273	302828	G
SNP	5	51	CP009273	374745	G
DEL	6	52	CP009273	481783	1	repeat_length=1	repeat_new_copies=5	repeat_ref_copies=6	repeat_seq=A
SNP	7	53	CP009273	534175	T
INS	8	56	CP009273	1107705	G	repeat_length=1	repeat_new_copies=7	repeat_ref_copies=6	repeat_seq=G
SNP	9	58	CP009273	1264993	G
SNP	10	59	CP009273	1297261	G
INS	11	60	CP009273	1452882	G	repeat_length=1	repeat_new_copies=7	repeat_ref_copies=6	repeat_seq=G
DEL	12	113,200	CP009273	1524677	8613
DEL	13	67	CP009273	1613561	1	repeat_length=1	repeat_new_copies=4	repeat_ref_copies=5	repeat_seq=A
SNP	14	68	CP009273	1630344	A
SNP	15	69	CP009273	1697966	C
SNP	16	71	CP009273	1744864	C
SNP	17	72	CP009273	1814935	C
SNP	18	73	CP009273	1985889	A
SNP	19	74	CP009273	2036968	C
SNP	20	75	CP009273	2141280	A
SNP	21	76	CP009273	2175089	T
SNP	22	85	CP009273	2312310	A
SNP	23	86	CP009273	2332685	C
SNP	24	87	CP009273	2378355	G
SNP	25	88	CP009273	2405487	G
SNP	26	89	CP009273	2409960	A
SNP	27	90	CP009273	2553015	A
SNP	28	91	CP009273	2556790	T
SNP	29	92	CP009273	2590129	A
SNP	30	93	CP009273	2591680	C
SNP	31	94	CP009273	2785462	A
SNP	32	97	CP009273	3170964	G
SNP	33	98	CP009273	3173474	A
SNP	34	99	CP009273	3261667	C
SNP	35	100	CP009273	3307546	A
SNP	36	101	CP009273	3308789	A
SNP	37	102	CP009273	3365479	T
SNP	38	103	CP009273	3383967	C
SNP	39	104	CP009273	3868748	G
SNP	40	105	CP009273	3890133	T
DEL	41	106	CP009273	3925013	1	repeat_length=1	repeat_new_copies=4	repeat_ref_copies=5	repeat_seq=T
SNP	42	107	CP009273	4035787	A
SNP	43	108	CP009273	4172719	G
DEL	44	109	CP009273	4320485	1	repeat_length=1	repeat_new_copies=6	repeat_ref_copies=7	repeat_seq=T
DEL	45	110	CP009273	4487864	1	repeat_length=1	repeat_new_copies=5	repeat_ref_copies=6	repeat_seq=G
DEL	46	111	CP009273	4596147	1	repeat_length=1	repeat_new_copies=7	repeat_ref_copies=8	repeat_seq=G
RA	47	.	CP009273	19617	0	T	C	consensus_score=351.6	frequency=1	major_base=C	major_cov=42/53	major_frequency=1.000e+00	minor_base=N	minor_cov=0/0	new_cov=42/53	polymorphism_frequency=1.000e+00	polymorphism_score=NA	prediction=consensus	ref_cov=0/0	total_cov=42/53
RA	48	.	CP009273	107258	0	A	G	consensus_score=347.8	frequency=1	major_base=G	major_cov=54/43	major_frequency=1.000e+00	minor_base=N	minor_cov=0/0	new_cov=54/43	polymorphism_frequency=1.000e+00	polymorphism_score=NA	prediction=consensus	ref_cov=0/0	total_cov=54/43
RA	49	.	CP009273	244229	0	C	T	consensus_score=336.5	frequency=1	major_base=T	major_cov=34/52	major_frequency=1.000e+00	minor_base=N	minor_cov=0/0	new_cov=34/52	polymorphism_frequency=1.000e+00	polymorphism_score=NA	prediction=consensus	ref_cov=0/0	total_cov=34/52
RA	50	.	CP009273	302828	0	A	G	consensus_score=405.0	frequency=1	major_base=G	major_cov=60/46	major_frequency=1.000e+00	minor_base=N	minor_cov=0/0	new_cov=60/46	polymorphism_frequency=1.000e+00	polymorphism_score=NA	prediction=consensus	ref_cov=0/0	total_cov=60/46
RA	51	.	CP009273	374745	0	A	G	consensus_score=421.1	frequency=1	major_base=G	major_cov=79/32	major_frequency=1.000e+00	minor_base=N	minor_cov=0/0	new_cov=79/32	polymorphism_frequency=1.000e+00	polymorphism_score=NA	prediction=consensus	ref_cov=0/0	total_cov=79/32
RA	52	.	CP009273	481783	0	A	.	bias_e_value=1015560	bias_p_value=0.219274	consensus_score=472.2	fisher_strand_p_value=0.0568464	frequency=1	ks_quality_p_value=0.996478	major_base=.	major_cov=54/50	major_frequency=9.541e-01	minor_base=A	minor_cov=0/5	new_cov=54/50	polymorphism_frequency=9.541e-01	polymorphism_score=16.9	prediction=consensus	ref_cov=0/5	total_cov=54/55
RA	53	.	CP009273	534175	0	C	T	consensus_score=473.4	frequency=1	major_base=T	major_cov=66/51	major_frequency=1.000e+00	minor_base=N	minor_cov=0/0	new_cov=66/51	polymorphism_frequency=1.000e+00	polymorphism_score=NA	prediction=consensus	ref_cov=0/0	total_cov=66/51
RA	54	.	CP009273	1092574	0	C	A	bias_e_value=1301030	bias_p_value=0.280911	consensus_reject=FREQUENCY_CUTOFF	consensus_score=62.4	fisher_strand_p_value=0.0806234	frequency=3.276e-01	ks_quality_p_value=0.986641	major_base=C	major_cov=11/28	major_frequency=6.724e-01	minor_base=A	minor_cov=1/18	new_cov=1/18	polymorphism_frequency=3.276e-01	polymorphism_score=52.4	prediction=polymorphism	ref_cov=11/28	total_cov=12/46
RA	55	.	CP009273	1092781	1	.	C	bias_e_value=280273	bias_p_value=0.060515	consensus_reject=FREQUENCY_CUTOFF	consensus_score=43.0	fisher_strand_p_value=0.0138942	frequency=6.207e-01	ks_quality_p_value=0.790209	major_base=C	major_cov=18/0	major_frequency=6.207e-01	minor_base=.	minor_cov=7/4	new_cov=18/0	polymorphism_frequency=6.207e-01	polymorphism_score=43.7	prediction=polymorphism	ref_cov=7/4	total_cov=25/4
RA	56	.	CP009273	1107705	1	.	G	bias_e_value=4175150	bias_p_value=0.901475	consensus_score=428.0	fisher_strand_p_value=0.59712	frequency=1	ks_quality_p_value=0.988622	major_base=G	major_cov=52/61	major_frequency=9.741e-01	minor_base=.	minor_cov=2/1	new_cov=52/61	polymorphism_frequency=9.741e-01	polymorphism_score=4.2	prediction=consensus	ref_cov=2/1	total_cov=54/62
RA	57	.	CP009273	1264687	0	T	C	bias_e_value=4631470	bias_p_value=1	consensus_reject=FREQUENCY_CUTOFF	consensus_score=201.5	fisher_strand_p_value=1	frequency=2.000e-01	ks_quality_p_value=1	major_base=T	major_cov=15/45	major_frequency=8.000e-01	minor_base=C	minor_cov=3/12	new_cov=3/12	polymorphism_frequency=2.000e-01	polymorphism_score=39.2	prediction=polymorphism	ref_cov=15/45	total_cov=18/58
RA	58	.	CP009273	1264993	0	A	G	bias_e_value=4116230	bias_p_value=0.888752	consensus_score=133.3	fisher_strand_p_value=0.567068	frequency=1	ks_quality_p_value=1	major_base=G	major_cov=18/26	major_frequency=9.362e-01	minor_base=T	minor_cov=2/1	new_cov=18/26	polymorphism_frequency=9.362e-01	polymorphism_score=-5.7	prediction=consensus	ref_cov=1/1	total_cov=22/28
RA	59	.	CP009273	1297261	0	A	G	consensus_score=469.5	frequency=1	major_base=G	major_cov=81/42	major_frequency=1.000e+00	minor_base=N	minor_cov=0/0	new_cov=81/42	polymorphism_frequency=1.000e+00	polymorphism_score=NA	prediction=consensus	ref_cov=0/0	total_cov=81/42
RA	60	.	CP009273	1452882	1	.	G	consensus_score=404.0	frequency=1	major_base=G	major_cov=69/36	major_frequency=1.000e+00	minor_base=N	minor_cov=0/0	new_cov=69/36	polymorphism_frequency=1.000e+00	polymorphism_score=NA	prediction=consensus	ref_cov=0/0	total_cov=69/36
RA	61	.	CP009273	1460458	0	T	C	bias_e_value=3959410	bias_p_value=0.854894	consensus_reject=FREQUENCY_CUTOFF	consensus_score=270.8	fisher_strand_p_value=0.512217	frequency=2.333e-01	ks_quality_p_value=1	major_base=T	major_cov=33/59	major_frequency=7.667e-01	minor_base=C	minor_cov=12/16	new_cov=12/16	polymorphism_frequency=2.333e-01	polymorphism_score=72.3	prediction=polymorphism	ref_cov=33/59	total_cov=57/75
RA	62	.	CP009273	1460467	0	G	A	bias_e_value=4564580	bias_p_value=0.985558	consensus_reject=FREQUENCY_CUTOFF	consensus_score=231.1	fisher_strand_p_value=0.834932	frequency=2.645e-01	ks_quality_p_value=1	major_base=G	major_cov=36/53	major_frequency=7.355e-01	minor_base=A	minor_cov=14/18	new_cov=14/18	polymorphism_frequency=2.645e-01	polymorphism_score=97.5	prediction=polymorphism	ref_cov=36/53	total_cov=55/73
RA	63	.	CP009273	1460515	0	G	C	bias_e_value=750564	bias_p_value=0.162057	consensus_reject=FREQUENCY_CUTOFF	consensus_score=163.4	fisher_strand_p_value=0.0379361	frequency=3.333e-01	ks_quality_p_value=1	major_base=G	major_cov=28/42	major_frequency=6.667e-01	minor_base=C	minor_cov=22/13	new_cov=22/13	polymorphism_frequency=3.333e-01	polymorphism_score=122.5	prediction=polymorphism	ref_cov=28/42	total_cov=50/55
RA	64	.	CP009273	1461046	0	C	T	bias_e_value=4275760	bias_p_value=0.923197	consensus_reject=FREQUENCY_CUTOFF	consensus_score=236.2	fisher_strand_p_value=0.634614	frequency=2.115e-01	ks_quality_p_value=1	major_base=C	major_cov=47/35	major_frequency=7.885e-01	minor_base=T	minor_cov=14/8	new_cov=14/8	polymorphism_frequency=2.115e-01	polymorphism_score=58.5	prediction=polymorphism	ref_cov=47/35	total_cov=61/45
RA	65	.	CP009273	1461103	0	C	G	bias_e_value=4631470	bias_p_value=1	consensus_reject=FREQUENCY_CUTOFF	consensus_score=357.9	fisher_strand_p_value=1	frequency=2.109e-01	ks_quality_p_value=1	major_base=C	major_cov=70/46	major_frequency=7.891e-01	minor_base=G	minor_cov=19/12	new_cov=19/12	polymorphism_frequency=2.109e-01	polymorphism_score=87.9	prediction=polymorphism	ref_cov=70/46	total_cov=89/58
RA	66	.	CP009273	1461115	0	T	C	bias_e_value=4631470	bias_p_value=1	consensus_reject=FREQUENCY_CUTOFF	consensus_score=334.7	fisher_strand_p_value=1	frequency=2.086e-01	ks_quality_p_value=1	major_base=T	major_cov=62/48	major_frequency=7.914e-01	minor_base=C	minor_cov=17/12	new_cov=17/12	polymorphism_frequency=2.086e-01	polymorphism_score=69.7	prediction=polymorphism	ref_cov=62/48	total_cov=89/63
RA	67	.	CP009273	1613561	0	A	.	bias_e_value=4631470	bias_p_value=1	consensus_score=443.9	fisher_strand_p_value=1	frequency=1	ks_quality_p_value=1	major_base=.	major_cov=47/46	major_frequency=9.894e-01	minor_base=A	minor_cov=0/1	new_cov=47/46	polymorphism_frequency=9.894e-01	polymorphism_score=-2.9	prediction=consensus	ref_cov=0/1	total_cov=47/47
RA	68	.	CP009273	1630344	0	G	A	bias_e_value=3881030	bias_p_value=0.837971	consensus_score=252.2	fisher_strand_p_value=0.487805	frequency=1	ks_quality_p_value=1	major_base=A	major_cov=39/42	major_frequency=9.878e-01	minor_base=T	minor_cov=1/0	new_cov=39/42	polymorphism_frequency=9.878e-01	polymorphism_score=NA	prediction=consensus	ref_cov=0/0	total_cov=41/42
RA	69	.	CP009273	1697966	0	T	C	consensus_score=362.4	frequency=1	major_base=C	major_cov=59/42	major_frequency=1.000e+00	minor_base=N	minor_cov=0/0	new_cov=59/42	polymorphism_frequency=1.000e+00	polymorphism_score=NA	prediction=consensus	ref_cov=0/0	total_cov=59/42
RA	70	.	CP009273	1702966	0	T	A	bias_e_value=4017.23	bias_p_value=0.000867376	consensus_reject=FREQUENCY_CUTOFF	consensus_score=100.6	fisher_strand_p_value=8.3474e-05	frequency=2.456e-01	ks_quality_p_value=1	major_base=T	major_cov=18/25	major_frequency=7.544e-01	minor_base=A	minor_cov=14/0	new_cov=14/0	polymorphism_frequency=2.456e-01	polymorphism_score=16.8	prediction=polymorphism	ref_cov=18/25	total_cov=34/25
RA	71	.	CP009273	1744864	0	T	C	consensus_score=344.8	frequency=1	major_base=C	major_cov=50/40	major_frequency=1.000e+00	minor_base=N	minor_cov=0/0	new_cov=50/40	polymorphism_frequency=1.000e+00	polymorphism_score=NA	prediction=consensus	ref_cov=0/0	total_cov=50/40
RA	72	.	CP009273	1814935	0	T	C	consensus_score=520.8	frequency=1	major_base=C	major_cov=38/97	major_frequency=1.000e+00	minor_base=N	minor_cov=0/0	new_cov=38/97	polymorphism_frequency=1.000e+00	polymorphism_score=NA	prediction=consensus	ref_cov=0/0	total_cov=38/97
RA	73	.	CP009273	1985889	0	G	A	bias_e_value=4631470	bias_p_value=1	consensus_score=397.7	fisher_strand_p_value=1	frequency=1	ks_quality_p_value=1	major_base=A	major_cov=48/52	major_frequency=9.901e-01	minor_base=C	minor_cov=0/1	new_cov=48/52	polymorphism_frequency=9.901e-01	polymorphism_score=NA	prediction=consensus	ref_cov=0/0	total_cov=48/53
RA	74	.	CP009273	2036968	0	T	C	consensus_score=411.2	frequency=1	major_base=C	major_cov=46/63	major_frequency=1.000e+00	minor_base=N	minor_cov=0/0	new_cov=46/63	polymorphism_frequency=1.000e+00	polymorphism_score=NA	prediction=consensus	ref_cov=0/0	total_cov=46/63
RA	75	.	CP009273	2141280	0	G	A	bias_e_value=3862770	bias_p_value=0.834026	consensus_score=333.0	fisher_strand_p_value=0.482353	frequency=1	ks_quality_p_value=1	major_base=A	major_cov=40/44	major_frequency=9.882e-01	minor_base=T	minor_cov=1/0	new_cov=40/44	polymorphism_frequency=9.882e-01	polymorphism_score=NA	prediction=consensus	ref_cov=0/0	total_cov=41/45
RA	76	.	CP009273	2175089	0	C	T	consensus_score=237.0	frequency=1	major_base=T	major_cov=41/21	major_frequency=1.000e+00	minor_base=N	minor_cov=0/0	new_cov=41/21	polymorphism_frequency=1.000e+00	polymorphism_score=NA	prediction=consensus	ref_cov=0/0	total_cov=41/21
RA	77	.	CP009273	2178908	0	T	G	bias_e_value=8.53378	bias_p_value=1.84256e-06	consensus_reject=FREQUENCY_CUTOFF	consensus_score=164.8	fisher_strand_p_value=1.08132e-07	frequency=2.941e-01	ks_quality_p_value=1	major_base=T	major_cov=31/41	major_frequency=7.059e-01	minor_base=G	minor_cov=29/1	new_cov=29/1	polymorphism_frequency=2.941e-01	polymorphism_score=22.5	prediction=polymorphism	ref_cov=31/41	total_cov=60/42
RA	78	.	CP009273	2298001	0	G	T	bias_e_value=1177990	bias_p_value=0.254345	consensus_reject=FREQUENCY_CUTOFF	consensus_score=40.9	fisher_strand_p_value=0.0693231	frequency=6.857e-01	ks_quality_p_value=1	major_base=T	major_cov=13/11	major_frequency=6.857e-01	minor_base=G	minor_cov=2/9	new_cov=13/11	polymorphism_frequency=6.857e-01	polymorphism_score=14.6	prediction=polymorphism	ref_cov=2/9	total_cov=15/20
RA	79	.	CP009273	2298002	0	G	C	bias_e_value=489935	bias_p_value=0.105784	consensus_reject=FREQUENCY_CUTOFF	consensus_score=47.0	fisher_strand_p_value=0.0219519	frequency=7.143e-01	ks_quality_p_value=1	major_base=C	major_cov=14/11	major_frequency=7.143e-01	minor_base=G	minor_cov=1/9	new_cov=14/11	polymorphism_frequency=7.143e-01	polymorphism_score=24.4	prediction=polymorphism	ref_cov=1/9	total_cov=15/20
RA	80	.	CP009273	2298016	0	A	G	bias_e_value=509898	bias_p_value=0.110094	consensus_reject=FREQUENCY_CUTOFF	consensus_score=11.9	fisher_strand_p_value=0.0230881	frequency=6.333e-01	ks_quality_p_value=1	major_base=G	major_cov=10/9	major_frequency=6.333e-01	minor_base=A	minor_cov=1/10	new_cov=10/9	polymorphism_frequency=6.333e-01	polymorphism_score=31.0	prediction=polymorphism	ref_cov=1/10	total_cov=11/21
RA	81	.	CP009273	2298019	0	C	T	bias_e_value=1479700	bias_p_value=0.319488	consensus_reject=SCORE_CUTOFF,FREQUENCY_CUTOFF	consensus_score=9.4	fisher_strand_p_value=0.0959026	frequency=6.207e-01	ks_quality_p_value=0.994443	major_base=T	major_cov=8/10	major_frequency=6.207e-01	minor_base=C	minor_cov=1/10	new_cov=8/10	polymorphism_frequency=6.207e-01	polymorphism_score=31.9	prediction=polymorphism	ref_cov=1/10	total_cov=11/21
RA	82	.	CP009273	2298028	0	C	T	bias_e_value=236766	bias_p_value=0.0511212	consensus_reject=SCORE_CUTOFF,FREQUENCY_CUTOFF	consensus_score=2.9	fisher_strand_p_value=0.00894197	frequency=5.758e-01	ks_quality_p_value=1	major_base=T	major_cov=10/9	major_frequency=5.758e-01	minor_base=C	minor_cov=1/13	new_cov=10/9	polymorphism_frequency=5.758e-01	polymorphism_score=40.9	prediction=polymorphism	ref_cov=1/13	total_cov=11/22
RA	83	.	CP009273	2298046	0	C	T	bias_e_value=3525360	bias_p_value=0.761175	consensus_reject=FREQUENCY_CUTOFF	consensus_score=31.3	fisher_strand_p_value=0.394217	frequency=3.600e-01	ks_quality_p_value=1	major_base=C	major_cov=4/12	major_frequency=6.400e-01	minor_base=T	minor_cov=4/5	new_cov=4/5	polymorphism_frequency=3.600e-01	polymorphism_score=24.9	prediction=polymorphism	ref_cov=4/12	total_cov=9/18
RA	84	.	CP009273	2298054	0	G	A	bias_e_value=4631470	bias_p_value=1	consensus_reject=FREQUENCY_CUTOFF	consensus_score=50.0	fisher_strand_p_value=1	frequency=2.593e-01	ks_quality_p_value=1	major_base=G	major_cov=5/15	major_frequency=7.407e-01	minor_base=A	minor_cov=2/5	new_cov=2/5	polymorphism_frequency=2.593e-01	polymorphism_score=16.1	prediction=polymorphism	ref_cov=5/15	total_cov=7/20
RA	85	.	CP009273	2312310	0	G	A	consensus_score=498.1	frequency=1	major_base=A	major_cov=58/67	major_frequency=1.000e+00	minor_base=N	minor_cov=0/0	new_cov=58/67	polymorphism_frequency=1.000e+00	polymorphism_score=NA	prediction=consensus	ref_cov=0/0	total_cov=58/67
RA	86	.	CP009273	2332685	0	T	C	consensus_score=410.0	frequency=1	major_base=C	major_cov=56/54	major_frequency=1.000e+00	minor_base=N	minor_cov=0/0	new_cov=56/54	polymorphism_frequency=1.000e+00	polymorphism_score=NA	prediction=consensus	ref_cov=0/0	total_cov=56/54
RA	87	.	CP009273	2378355	0	A	G	consensus_score=302.1	frequency=1	major_base=G	major_cov=49/34	major_frequency=1.000e+00	minor_base=N	minor_cov=0/0	new_cov=49/34	polymorphism_frequency=1.000e+00	polymorphism_score=NA	prediction=consensus	ref_cov=0/0	total_cov=49/34
RA	88	.	CP009273	2405487	0	A	G	consensus_score=367.0	frequency=1	major_base=G	major_cov=46/53	major_frequency=1.000e+00	minor_base=N	minor_cov=0/0	new_cov=46/53	polymorphism_frequency=1.000e+00	polymorphism_score=NA	prediction=consensus	ref_cov=0/0	total_cov=46/53
RA	89	.	CP009273	2409960	0	G	A	consensus_score=310.2	frequency=1	major_base=A	major_cov=44/35	major_frequency=1.000e+00	minor_base=N	minor_cov=0/0	new_cov=44/35	polymorphism_frequency=1.000e+00	polymorphism_score=NA	prediction=consensus	ref_cov=0/0	total_cov=44/35
RA	90	.	CP009273	2553015	0	G	A	consensus_score=343.6	frequency=1	major_base=A	major_cov=36/54	major_frequency=1.000e+00	minor_base=N	minor_cov=0/0	new_cov=36/54	polymorphism_frequency=1.000e+00	polymorphism_score=NA	prediction=consensus	ref_cov=0/0	total_cov=36/54
RA	91	.	CP009273	2556790	0	C	T	consensus_score=372.1	frequency=1	major_base=T	major_cov=53/40	major_frequency=1.000e+00	minor_base=N	minor_cov=0/0	new_cov=53/40	polymorphism_frequency=1.000e+00	polymorphism_score=NA	prediction=consensus	ref_cov=0/0	total_cov=53/40
RA	92	.	CP009273	2590129	0	G	A	bias_e_value=3882000	bias_p_value=0.838179	consensus_score=334.5	fisher_strand_p_value=0.488095	frequency=1	ks_quality_p_value=1	major_base=A	major_cov=43/40	major_frequency=9.881e-01	minor_base=C	minor_cov=0/1	new_cov=43/40	polymorphism_frequency=9.881e-01	polymorphism_score=NA	prediction=consensus	ref_cov=0/0	total_cov=43/41
RA	93	.	CP009273	2591680	0	T	C	consensus_score=315.1	frequency=1	major_base=C	major_cov=38/45	major_frequency=1.000e+00	minor_base=N	minor_cov=0/0	new_cov=38/45	polymorphism_frequency=1.000e+00	polymorphism_score=NA	prediction=consensus	ref_cov=0/0	total_cov=38/45
RA	94	.	CP009273	2785462	0	G	A	consensus_score=275.5	frequency=1	major_base=A	major_cov=34/37	major_frequency=1.000e+00	minor_base=N	minor_cov=0/0	new_cov=34/37	polymorphism_frequency=1.000e+00	polymorphism_score=NA	prediction=consensus	ref_cov=0/0	total_cov=34/37
RA	95	.	CP009273	2811683	0	G	A	bias_e_value=4321830	bias_p_value=0.933143	consensus_reject=FREQUENCY_CUTOFF	consensus_score=101.9	fisher_strand_p_value=1	frequency=2.881e-01	ks_quality_p_value=0.657373	major_base=G	major_cov=29/13	major_frequency=7.119e-01	minor_base=A	minor_cov=12/5	new_cov=12/5	polymorphism_frequency=2.881e-01	polymorphism_score=53.1	prediction=polymorphism	ref_cov=29/13	total_cov=42/24
RA	96	.	CP009273	2811690	0	G	T	bias_e_value=4631470	bias_p_value=1	consensus_reject=FREQUENCY_CUTOFF	consensus_score=101.5	fisher_strand_p_value=1	frequency=3.030e-01	ks_quality_p_value=1	major_base=G	major_cov=29/17	major_frequency=6.970e-01	minor_base=T	minor_cov=12/8	new_cov=12/8	polymorphism_frequency=3.030e-01	polymorphism_score=55.1	prediction=polymorphism	ref_cov=29/17	total_cov=41/25
RA	97	.	CP009273	3170964	0	A	G	consensus_score=292.6	frequency=1	major_base=G	major_cov=41/42	major_frequency=1.000e+00	minor_base=N	minor_cov=0/0	new_cov=41/42	polymorphism_frequency=1.000e+00	polymorphism_score=NA	prediction=consensus	ref_cov=0/0	total_cov=41/42
RA	98	.	CP009273	3173474	0	G	A	consensus_score=280.5	frequency=1	major_base=A	major_cov=29/43	major_frequency=1.000e+00	minor_base=N	minor_cov=0/0	new_cov=29/43	polymorphism_frequency=1.000e+00	polymorphism_score=NA	prediction=consensus	ref_cov=0/0	total_cov=29/43
RA	99	.	CP009273	3261667	0	T	C	bias_e_value=4631470	bias_p_value=1	consensus_score=432.1	fisher_strand_p_value=1	frequency=1	ks_quality_p_value=1	major_base=C	major_cov=75/43	major_frequency=9.916e-01	minor_base=A	minor_cov=1/0	new_cov=75/43	polymorphism_frequency=9.916e-01	polymorphism_score=NA	prediction=consensus	ref_cov=0/0	total_cov=76/43
RA	100	.	CP009273	3307546	0	G	A	bias_e_value=4631470	bias_p_value=1	consensus_score=330.9	fisher_strand_p_value=1	frequency=1	ks_quality_p_value=1	major_base=A	major_cov=15/71	major_frequency=9.885e-01	minor_base=C	minor_cov=0/1	new_cov=15/71	polymorphism_frequency=9.885e-01	polymorphism_score=NA	prediction=consensus	ref_cov=0/0	total_cov=15/72
RA	101	.	CP009273	3308789	0	G	A	bias_e_value=4631470	bias_p_value=1	consensus_score=295.9	fisher_strand_p_value=1	frequency=1	ks_quality_p_value=1	major_base=A	major_cov=30/46	major_frequency=9.870e-01	minor_base=C	minor_cov=0/1	new_cov=30/46	polymorphism_frequency=9.870e-01	polymorphism_score=NA	prediction=consensus	ref_cov=0/0	total_cov=30/47
RA	102	.	CP009273	3365479	0	C	T	consensus_score=281.9	frequency=1	major_base=T	major_cov=33/41	major_frequency=1.000e+00	minor_base=N	minor_cov=0/0	new_cov=33/41	polymorphism_frequency=1.000e+00	polymorphism_score=NA	prediction=consensus	ref_cov=0/0	total_cov=33/41
RA	103	.	CP009273	3383967	0	T	C	consensus_score=342.4	frequency=1	major_base=C	major_cov=67/30	major_frequency=1.000e+00	minor_base=N	minor_cov=0/0	new_cov=67/30	polymorphism_frequency=1.000e+00	polymorphism_score=NA	prediction=consensus	ref_cov=0/0	total_cov=67/30
RA	104	.	CP009273	3868748	0	A	G	consensus_score=366.1	frequency=1	major_base=G	major_cov=53/45	major_frequency=1.000e+00	minor_base=N	minor_cov=0/0	new_cov=53/45	polymorphism_frequency=1.000e+00	polymorphism_score=NA	prediction=consensus	ref_cov=0/0	total_cov=53/45
RA	105	.	CP009273	3890133	0	C	T	consensus_score=453.0	frequency=1	major_base=T	major_cov=69/49	major_frequency=1.000e+00	minor_base=N	minor_cov=0/0	new_cov=69/49	polymorphism_frequency=1.000e+00	polymorphism_score=NA	prediction=consensus	ref_cov=0/0	total_cov=69/49
RA	106	.	CP009273	3925013	0	T	.	bias_e_value=3878130	bias_p_value=0.837343	consensus_score=460.9	fisher_strand_p_value=0.496768	frequency=1	ks_quality_p_value=0.980199	major_base=.	major_cov=47/51	major_frequency=9.800e-01	minor_base=T	minor_cov=0/2	new_cov=47/51	polymorphism_frequency=9.800e-01	polymorphism_score=2.3	prediction=consensus	ref_cov=0/2	total_cov=47/53
RA	107	.	CP009273	4035787	0	G	A	consensus_score=301.6	frequency=1	major_base=A	major_cov=36/42	major_frequency=1.000e+00	minor_base=N	minor_cov=0/0	new_cov=36/42	polymorphism_frequency=1.000e+00	polymorphism_score=NA	prediction=consensus	ref_cov=0/0	total_cov=36/42
RA	108	.	CP009273	4172719	0	A	G	consensus_score=470.6	frequency=1	major_base=G	major_cov=58/66	major_frequency=1.000e+00	minor_base=N	minor_cov=0/0	new_cov=58/66	polymorphism_frequency=1.000e+00	polymorphism_score=NA	prediction=consensus	ref_cov=0/0	total_cov=58/66
RA	109	.	CP009273	4320485	0	T	.	bias_e_value=3909810	bias_p_value=0.844183	consensus_score=536.2	fisher_strand_p_value=0.496568	frequency=1	ks_quality_p_value=1	major_base=.	major_cov=55/58	major_frequency=9.826e-01	minor_base=T	minor_cov=0/2	new_cov=55/58	polymorphism_frequency=9.826e-01	polymorphism_score=1.4	prediction=consensus	ref_cov=0/2	total_cov=55/60
RA	110	.	CP009273	4487864	0	G	.	bias_e_value=549677	bias_p_value=0.118683	consensus_score=500.2	fisher_strand_p_value=0.0365481	frequency=1	ks_quality_p_value=0.694891	major_base=.	major_cov=54/58	major_frequency=8.960e-01	minor_base=G	minor_cov=2/11	new_cov=54/58	polymorphism_frequency=8.960e-01	polymorphism_score=52.9	prediction=consensus	ref_cov=2/11	total_cov=56/69
RA	111	.	CP009273	4596147	0	G	.	bias_e_value=5587.91	bias_p_value=0.00120651	consensus_score=148.1	fisher_strand_p_value=0.000123973	frequency=1	ks_quality_p_value=0.970766	major_base=.	major_cov=28/14	major_frequency=8.077e-01	minor_base=G	minor_cov=0/10	new_cov=28/14	polymorphism_frequency=8.077e-01	polymorphism_score=41.8	prediction=consensus	ref_cov=0/10	total_cov=28/24
MC	112	.	CP009273	1427041	1427725	413	92	left_inside_cov=35	left_outside_cov=37	right_inside_cov=34	right_outside_cov=37
MC	113	.	CP009273	1524677	1533289	0	0	left_inside_cov=0	left_outside_cov=105	right_inside_cov=0	right_outside_cov=105
MC	114	.	CP009273	2850435	2853081	0	0	left_inside_cov=35	left_outside_cov=36	right_inside_cov=34	right_outside_cov=39
JC	115	.	CP009273	1	1	CP009273	4631469	-1	0	alignment_overlap=0	circular_chromosome=1	coverage_minus=59	coverage_plus=28	flanking_left=251	flanking_right=251	frequency=1	junction_possible_overlap_registers=239	key=CP009273__1__1__CP009273__4631469__-1__0____251__251__0__0	max_left=245	max_left_minus=245	max_left_plus=240	max_min_left=121	max_min_left_minus=121	max_min_left_plus=117	max_min_right=123	max_min_right_minus=123	max_min_right_plus=116	max_pos_hash_score=480	max_right=226	max_right_minus=225	max_right_plus=226	neg_log10_pos_hash_p_value=0.4	new_junction_coverage=0.87	new_junction_read_count=89	polymorphism_frequency=1.000e+00	pos_hash_score=60	prediction=consensus	side_1_annotate_key=gene	side_1_continuation=0	side_1_coverage=0.00	side_1_overlap=0	side_1_possible_overlap_registers=239	side_1_read_count=0	side_1_redundant=0	side_2_annotate_key=gene	side_2_continuation=0	side_2_coverage=0.00	side_2_overlap=0	side_2_possible_overlap_registers=239	side_2_read_count=0	side_2_redundant=0	total_non_overlap_reads=87
JC	116	.	CP009273	24958	-1	CP009273	25537	1	0	alignment_overlap=10	coverage_minus=3	coverage_plus=3	flanking_left=251	flanking_right=251	frequency=6.119e-02	junction_possible_overlap_registers=229	key=CP009273__24958__-1__CP009273__25527__1__10____251__251__0__0	max_left=222	max_left_minus=222	max_left_plus=66	max_min_left=66	max_min_left_minus=66	max_min_left_plus=66	max_min_right=23	max_min_right_minus=23	max_min_right_plus=23	max_pos_hash_score=460	max_right=168	max_right_minus=168	max_right_plus=168	neg_log10_pos_hash_p_value=7.9	new_junction_coverage=0.06	new_junction_read_count=6	polymorphism_frequency=6.119e-02	pos_hash_score=6	prediction=polymorphism	reject=COVERAGE_EVENNESS_SKEW,FREQUENCY_CUTOFF	side_1_annotate_key=gene	side_1_continuation=0	side_1_coverage=0.91	side_1_overlap=10	side_1_possible_overlap_registers=239	side_1_read_count=93	side_1_redundant=0	side_2_annotate_key=gene	side_2_continuation=0	side_2_coverage=0.97	side_2_overlap=0	side_2_possible_overlap_registers=229	side_2_read_count=95	side_2_redundant=0	total_non_overlap_reads=6
JC	117	.	CP009273	32017	-1	CP009273	32588	1	0	alignment_overlap=10	coverage_minus=3	coverage_plus=4	flanking_left=251	flanking_right=251	frequency=6.730e-02	junction_possible_overlap_registers=229	key=CP009273__32017__-1__CP009273__32578__1__10____251__251__0__0	max_left=141	max_left_minus=141	max_left_plus=61	max_min_left=13	max_min_left_minus=0	max_min_left_plus=13	max_min_right=64	max_min_right_minus=64	max_min_right_plus=31	max_pos_hash_score=460	max_right=210	max_right_minus=64	max_right_plus=210	neg_log10_pos_hash_p_value=7.5	new_junction_coverage=0.07	new_junction_read_count=7	polymorphism_frequency=6.730e-02	pos_hash_score=7	prediction=polymorphism	reject=COVERAGE_EVENNESS_SKEW,FREQUENCY_CUTOFF	side_1_annotate_key=gene	side_1_continuation=0	side_1_coverage=0.93	side_1_overlap=10	side_1_possible_overlap_registers=239	side_1_read_count=95	side_1_redundant=0	side_2_annotate_key=gene	side_2_continuation=0	side_2_coverage=1.06	side_2_overlap=0	side_2_possible_overlap_registers=229	side_2_read_count=103	side_2_redundant=0	total_non_overlap_reads=7
JC	118	.	CP009273	40722	-1	CP009273	41674	1	0	alignment_overlap=10	coverage_minus=3	coverage_plus=3	flanking_left=251	flanking_right=251	frequency=4.330e-02	junction_possible_overlap_registers=229	key=CP009273__40722__-1__CP009273__41664__1__10____251__251__0__0	max_left=120	max_left_minus=120	max_left_plus=69	max_min_left=67	max_min_left_minus=67	max_min_left_plus=54	max_min_right=61	max_min_right_minus=61	max_min_right_plus=61	max_pos_hash_score=460	max_right=187	max_right_minus=173	max_right_plus=187	neg_log10_pos_hash_p_value=8.4	new_junction_coverage=0.06	new_junction_read_count=6	polymorphism_frequency=4.330e-02	pos_hash_score=5	prediction=polymorphism	reject=COVERAGE_EVENNESS_SKEW,FREQUENCY_CUTOFF	side_1_annotate_key=gene	side_1_continuation=0	side_1_coverage=0.90	side_1_overlap=10	side_1_possible_overlap_registers=239	side_1_read_count=92	side_1_redundant=0	side_2_annotate_key=gene	side_2_continuation=0	side_2_coverage=1.82	side_2_overlap=0	side_2_possible_overlap_registers=229	side_2_read_count=177	side_2_redundant=0	total_non_overlap_reads=6
JC	119	.	CP009273	115506	-1	CP009273	116283	1	0	alignment_overlap=11	coverage_minus=7	coverage_plus=6	flanking_left=251	flanking_right=251	frequency=9.050e-02	junction_possible_overlap_registers=228	key=CP009273__115506__-1__CP009273__116272__1__11____251__251__0__0	max_left=173	max_left_minus=173	max_left_plus=87	max_min_left=16	max_min_left_minus=16	max_min_left_plus=10	max_min_right=109	max_min_right_minus=109	max_min_right_plus=36	max_pos_hash_score=458	max_right=225	max_right_minus=168	max_right_plus=225	neg_log10_pos_hash_p_value=5.3	new_junction_coverage=0.13	new_junction_read_count=13	polymorphism_frequency=9.050e-02	pos_hash_score=13	prediction=polymorphism	reject=COVERAGE_EVENNESS_SKEW,FREQUENCY_CUTOFF	side_1_annotate_key=gene	side_1_continuation=0	side_1_coverage=1.22	side_1_overlap=11	side_1_possible_overlap_registers=239	side_1_read_count=124	side_1_redundant=0	side_2_annotate_key=gene	side_2_continuation=0	side_2_coverage=1.47	side_2_overlap=0	side_2_possible_overlap_registers=228	side_2_read_count=143	side_2_redundant=0	total_non_overlap_reads=13
JC	120	.	CP009273	122306	-1	CP009273	122919	1	0	alignment_overlap=26	coverage_minus=2	coverage_plus=6	flanking_left=251	flanking_right=251	frequency=1.773e-01	junction_possible_overlap_registers=213	key=CP009273__122306__-1__CP009273__122893__1__26____251__251__0__0	max_left=184	max_left_minus=184	max_left_plus=133	max_min_left=80	max_min_left_minus=0	max_min_left_plus=80	max_min_right=93	max_min_right_minus=84	max_min_right_plus=93	max_pos_hash_score=428	max_right=194	max_right_minus=84	max_right_plus=194	neg_log10_pos_hash_p_value=6.6	new_junction_coverage=0.11	new_junction_read_count=10	polymorphism_frequency=1.773e-01	pos_hash_score=8	prediction=polymorphism	reject=COVERAGE_EVENNESS_SKEW,FREQUENCY_CUTOFF	side_1_annotate_key=gene	side_1_continuation=0	side_1_coverage=0.56	side_1_overlap=26	side_1_possible_overlap_registers=239	side_1_read_count=57	side_1_redundant=0	side_2_annotate_key=gene	side_2_continuation=0	side_2_coverage=0.46	side_2_overlap=0	side_2_possible_overlap_registers=213	side_2_read_count=42	side_2_redundant=0	total_non_overlap_reads=8
JC	121	.	CP009273	122474	-1	CP009273	123315	1	0	alignment_overlap=18	coverage_minus=3	coverage_plus=5	flanking_left=251	flanking_right=251	frequency=1.491e-01	junction_possible_overlap_registers=221	key=CP009273__122474__-1__CP009273__123297__1__18____251__251__0__0	max_left=143	max_left_minus=143	max_left_plus=19	max_min_left=19	max_min_left_minus=19	max_min_left_plus=19	max_min_right=88	max_min_right_minus=88	max_min_right_plus=0	max_pos_hash_score=444	max_right=134	max_right_minus=88	max_right_plus=134	neg_log10_pos_hash_p_value=7.3	new_junction_coverage=0.09	new_junction_read_count=8	polymorphism_frequency=1.491e-01	pos_hash_score=7	prediction=polymorphism	reject=COVERAGE_EVENNESS_SKEW,FREQUENCY_CUTOFF	side_1_annotate_key=gene	side_1_continuation=0	side_1_coverage=0.48	side_1_overlap=18	side_1_possible_overlap_registers=239	side_1_read_count=49	side_1_redundant=0	side_2_annotate_key=gene	side_2_continuation=0	side_2_coverage=0.49	side_2_overlap=0	side_2_possible_overlap_registers=221	side_2_read_count=46	side_2_redundant=0	total_non_overlap_reads=8
JC	122	.	CP009273	139518	-1	CP009273	140280	1	0	alignment_overlap=10	coverage_minus=4	coverage_plus=2	flanking_left=251	flanking_right=251	frequency=4.449e-02	junction_possible_overlap_registers=229	key=CP009273__139518__-1__CP009273__140270__1__10____251__251__0__0	max_left=206	max_left_minus=206	max_left_plus=143	max_min_left=82	max_min_left_minus=82	max_min_left_plus=11	max_min_right=97	max_min_right_minus=22	max_min_right_plus=97	max_pos_hash_score=460	max_right=230	max_right_minus=156	max_right_plus=230	neg_log10_pos_hash_p_value=7.9	new_junction_coverage=0.06	new_junction_read_count=6	polymorphism_frequency=4.449e-02	pos_hash_score=6	prediction=polymorphism	reject=COVERAGE_EVENNESS_SKEW,FREQUENCY_CUTOFF	side_1_annotate_key=gene	side_1_continuation=0	side_1_coverage=1.24	side_1_overlap=10	side_1_possible_overlap_registers=239	side_1_read_count=126	side_1_redundant=0	side_2_annotate_key=gene	side_2_continuation=0	side_2_coverage=1.41	side_2_overlap=0	side_2_possible_overlap_registers=229	side_2_read_count=137	side_2_redundant=0	total_non_overlap_reads=6
JC	123	.	CP009273	149043	-1	CP009273	150071	1	0	alignment_overlap=11	coverage_minus=3	coverage_plus=3	flanking_left=251	flanking_right=251	frequency=4.422e-02	junction_possible_overlap_registers=228	key=CP009273__149043__-1__CP009273__150060__1__11____251__251__0__0	max_left=183	max_left_minus=67	max_left_plus=183	max_min_left=67	max_min_left_minus=67	max_min_left_plus=67	max_min_right=56	max_min_right_minus=43	max_min_right_plus=56	max_pos_hash_score=458	max_right=89	max_right_minus=89	max_right_plus=89	neg_log10_pos_hash_p_value=7.9	new_junction_coverage=0.07	new_junction_read_count=7	polymorphism_frequency=4.422e-02	pos_hash_score=6	prediction=polymorphism	reject=COVERAGE_EVENNESS_SKEW,FREQUENCY_CUTOFF	side_1_annotate_key=gene	side_1_continuation=0	side_1_coverage=1.58	side_1_overlap=11	side_1_possible_overlap_registers=239	side_1_read_count=161	side_1_redundant=0	side_2_annotate_key=gene	side_2_continuation=0	side_2_coverage=1.54	side_2_overlap=0	side_2_possible_overlap_registers=228	side_2_read_count=149	side_2_redundant=0	total_non_overlap_reads=6
JC	124	.	CP009273	156987	-1	CP009273	158220	1	0	alignment_overlap=10	coverage_minus=1	coverage_plus=2	flanking_left=251	flanking_right=251	frequency=2.885e-02	junction_possible_overlap_registers=229	key=CP009273__156987__-1__CP009273__158210__1__10____251__251__0__0	max_left=169	max_left_minus=169	max_left_plus=152	max_min_left=0	max_min_left_minus=0	max_min_left_plus=0	max_min_right=89	max_min_right_minus=72	max_min_right_plus=89	max_pos_hash_score=460	max_right=89	max_right_minus=72	max_right_plus=89	neg_log10_pos_hash_p_value=9.6	new_junction_coverage=0.03	new_junction_read_count=3	polymorphism_frequency=2.885e-02	pos_hash_score=3	prediction=polymorphism	reject=COVERAGE_EVENNESS_SKEW,FREQUENCY_CUTOFF	side_1_annotate_key=gene	side_1_continuation=0	side_1_coverage=1.19	side_1_overlap=10	side_1_possible_overlap_registers=239	side_1_read_count=121	side_1_redundant=0	side_2_annotate_key=gene	side_2_continuation=0	side_2_coverage=0.88	side_2_overlap=0	side_2_possible_overlap_registers=229	side_2_read_count=86	side_2_redundant=0	total_non_overlap_reads=3
JC	125	.	CP009273	180814	-1	CP009273	181957	1	0	alignment_overlap=12	coverage_minus=1	coverage_plus=2	flanking_left=251	flanking_right=251	frequency=3.348e-02	junction_possible_overlap_registers=227	key=CP009273__180814__-1__CP009273__181945__1__12____251__251__0__0	max_left=87	max_left_minus=87	max_left_plus=87	max_min_left=87	max_min_left_minus=87	max_min_left_plus=87	max_min_right=0	max_min_right_minus=0	max_min_right_plus=0	max_pos_hash_score=456	max_right=126	max_right_minus=125	max_right_plus=126	neg_log10_pos_hash_p_value=9.6	new_junction_coverage=0.03	new_junction_read_count=3	polymorphism_frequency=3.348e-02	pos_hash_score=3	prediction=polymorphism	reject=COVERAGE_EVENNESS_SKEW,FREQUENCY_CUTOFF	side_1_annotate_key=gene	side_1_continuation=0	side_1_coverage=0.93	side_1_overlap=12	side_1_possible_overlap_registers=239	side_1_read_count=95	side_1_redundant=0	side_2_annotate_key=gene	side_2_continuation=0	side_2_coverage=0.86	side_2_overlap=0	side_2_possible_overlap_registers=227	side_2_read_count=83	side_2_redundant=0	total_non_overlap_reads=3
JC	126	.	CP009273	213855	-1	CP009273	214552	1	0	alignment_overlap=12	coverage_minus=3	coverage_plus=8	flanking_left=251	flanking_right=251	frequency=1.249e-01	junction_possible_overlap_registers=227	key=CP009273__213855__-1__CP009273__214540__1__12____251__251__0__0	max_left=181	max_left_minus=166	max_left_plus=181	max_min_left=51	max_min_left_minus=0	max_min_left_plus=51	max_min_right=77	max_min_right_minus=77	max_min_right_plus=58	max_pos_hash_score=456	max_right=218	max_right_minus=77	max_right_plus=218	neg_log10_pos_hash_p_value=5.9	new_junction_coverage=0.14	new_junction_read_count=14	polymorphism_frequency=1.249e-01	pos_hash_score=11	prediction=polymorphism	reject=COVERAGE_EVENNESS_SKEW,FREQUENCY_CUTOFF	side_1_annotate_key=gene	side_1_continuation=0	side_1_coverage=1.15	side_1_overlap=12	side_1_possible_overlap_registers=239	side_1_read_count=117	side_1_redundant=0	side_2_annotate_key=gene	side_2_continuation=0	side_2_coverage=0.88	side_2_overlap=0	side_2_possible_overlap_registers=227	side_2_read_count=85	side_2_redundant=0	total_non_overlap_reads=11
JC	127	.	CP009273	235819	-1	CP009273	734340	1	-14	alignment_overlap=-14	coverage_minus=2	coverage_plus=6	flanking_left=251	flanking_right=251	frequency=7.454e-02	junction_possible_overlap_registers=225	key=CP009273__235819__-1__CP009273__734340__1__-14__TAGAAACTATCTCG__251__251__0__0	max_left=47	max_left_minus=47	max_left_plus=47	max_min_left=47	max_min_left_minus=47	max_min_left_plus=47	max_min_right=0	max_min_right_minus=0	max_min_right_plus=0	max_pos_hash_score=452	max_right=204	max_right_minus=121	max_right_plus=204	neg_log10_pos_hash_p_value=7.4	new_junction_coverage=0.08	new_junction_read_count=8	polymorphism_frequency=7.454e-02	pos_hash_score=7	prediction=polymorphism	reject=COVERAGE_EVENNESS_SKEW,FREQUENCY_CUTOFF	side_1_annotate_key=gene	side_1_continuation=0	side_1_coverage=0.96	side_1_overlap=0	side_1_possible_overlap_registers=239	side_1_read_count=98	side_1_redundant=0	side_2_annotate_key=gene	side_2_continuation=0	side_2_coverage=1.11	side_2_overlap=0	side_2_possible_overlap_registers=239	side_2_read_count=113	side_2_redundant=0	total_non_overlap_reads=8	unique_read_sequence=TAGAAACTATCTCG
JC	128	.	CP009273	235819	-1	CP009273	734361	1	-35	alignment_overlap=-35	coverage_minus=2	coverage_plus=1	flanking_left=251	flanking_right=251	frequency=3.152e-02	junction_possible_overlap_registers=204	key=CP009273__235819__-1__CP009273__734361__1__-35__TAGAAACTATCTCGCGTCAGTCCTTGCGGGGAGCG__251__251__0__0	max_left=47	max_left_minus=47	max_left_plus=17	max_min_left=18	max_min_left_minus=18	max_min_left_plus=17	max_min_right=33	max_min_right_minus=33	max_min_right_plus=0	max_pos_hash_score=410	max_right=159	max_right_minus=33	max_right_plus=159	neg_log10_pos_hash_p_value=9.0	new_junction_coverage=0.03	new_junction_read_count=3	polymorphism_frequency=3.152e-02	pos_hash_score=3	prediction=polymorphism	reject=COVERAGE_EVENNESS_SKEW,FREQUENCY_CUTOFF	side_1_annotate_key=gene	side_1_continuation=0	side_1_coverage=0.96	side_1_overlap=0	side_1_possible_overlap_registers=239	side_1_read_count=98	side_1_redundant=0	side_2_annotate_key=gene	side_2_continuation=0	side_2_coverage=1.16	side_2_overlap=0	side_2_possible_overlap_registers=239	side_2_read_count=118	side_2_redundant=0	total_non_overlap_reads=3	unique_read_sequence=TAGAAACTATCTCGCGTCAGTCCTTGCGGGGAGCG
JC	129	.	CP009273	255371	-1	CP009273	256567	1	0	alignment_overlap=8	coverage_minus=2	coverage_plus=2	flanking_left=251	flanking_right=251	frequency=4.435e-02	junction_possible_overlap_registers=231	key=CP009273__255371__-1__CP009273__256559__1__8____251__251__0__0	max_left=75	max_left_minus=75	max_left_plus=75	max_min_left=75	max_min_left_minus=75	max_min_left_plus=75	max_min_right=0	max_min_right_minus=0	max_min_right_plus=0	max_pos_hash_score=464	max_right=158	max_right_minus=158	max_right_plus=156	neg_log10_pos_hash_p_value=9.1	new_junction_coverage=0.04	new_junction_read_count=4	polymorphism_frequency=4.435e-02	pos_hash_score=4	prediction=polymorphism	reject=COVERAGE_EVENNESS_SKEW,FREQUENCY_CUTOFF	side_1_annotate_key=gene	side_1_continuation=0	side_1_coverage=0.77	side_1_overlap=8	side_1_possible_overlap_registers=239	side_1_read_count=78	side_1_redundant=0	side_2_annotate_key=gene	side_2_continuation=0	side_2_coverage=0.99	side_2_overlap=0	side_2_possible_overlap_registers=231	side_2_read_count=97	side_2_redundant=0	total_non_overlap_reads=4
JC	130	.	CP009273	266791	1	CP009273	365534	-1	0	alignment_overlap=11	coverage_minus=2	coverage_plus=1	flanking_left=251	flanking_right=251	frequency=6.230e-02	junction_possible_overlap_registers=228	key=CP009273__266791__1__CP009273__365545__-1__11____251__251__0__0	max_left=62	max_left_minus=62	max_left_plus=62	max_min_left=62	max_min_left_minus=27	max_min_left_plus=62	max_min_right=47	max_min_right_minus=47	max_min_right_plus=0	max_pos_hash_score=458	max_right=72	max_right_minus=72	max_right_plus=67	neg_log10_pos_hash_p_value=9.6	new_junction_coverage=0.03	new_junction_read_count=3	polymorphism_frequency=6.230e-02	pos_hash_score=3	prediction=polymorphism	reject=COVERAGE_EVENNESS_SKEW,FREQUENCY_CUTOFF	side_1_annotate_key=gene	side_1_continuation=0	side_1_coverage=0.15	side_1_overlap=11	side_1_possible_overlap_registers=239	side_1_read_count=15	side_1_redundant=0	side_2_annotate_key=gene	side_2_continuation=0	side_2_coverage=0.78	side_2_overlap=0	side_2_possible_overlap_registers=228	side_2_read_count=76	side_2_redundant=0	total_non_overlap_reads=3
JC	131	.	CP009273	269385	-1	CP009273	270206	1	0	alignment_overlap=9	coverage_minus=4	coverage_plus=3	flanking_left=251	flanking_right=251	frequency=6.746e-02	junction_possible_overlap_registers=230	key=CP009273__269389__-1__CP009273__270201__1__9____251__251__0__1	max_left=217	max_left_minus=217	max_left_plus=171	max_min_left=73	max_min_left_minus=40	max_min_left_plus=73	max_min_right=70	max_min_right_minus=24	max_min_right_plus=70	max_pos_hash_score=462	max_right=150	max_right_minus=114	max_right_plus=150	neg_log10_pos_hash_p_value=8.0	new_junction_coverage=0.08	new_junction_read_count=8	polymorphism_frequency=6.746e-02	pos_hash_score=6	prediction=polymorphism	reject=COVERAGE_EVENNESS_SKEW,FREQUENCY_CUTOFF	side_1_annotate_key=gene	side_1_continuation=0	side_1_coverage=1.13	side_1_overlap=5	side_1_possible_overlap_registers=235	side_1_read_count=113	side_1_redundant=0	side_2_annotate_key=repeat	side_2_continuation=0	side_2_coverage=NA	side_2_overlap=4	side_2_possible_overlap_registers=NA	side_2_read_count=NA	side_2_redundant=1	total_non_overlap_reads=7
JC	132	.	CP009273	269389	-1	CP009273	1422401	1	0	alignment_overlap=9	coverage_minus=4	coverage_plus=2	flanking_left=251	flanking_right=251	frequency=6.772e-02	junction_possible_overlap_registers=230	key=CP009273__269389__-1__CP009273__1422392__1__9____251__251__0__0	max_left=217	max_left_minus=217	max_left_plus=171	max_min_left=40	max_min_left_minus=40	max_min_left_plus=1	max_min_right=70	max_min_right_minus=24	max_min_right_plus=70	max_pos_hash_score=462	max_right=114	max_right_minus=114	max_right_plus=70	neg_log10_pos_hash_p_value=8.5	new_junction_coverage=0.07	new_junction_read_count=7	polymorphism_frequency=6.772e-02	pos_hash_score=5	prediction=polymorphism	reject=COVERAGE_EVENNESS_SKEW,FREQUENCY_CUTOFF	side_1_annotate_key=gene	side_1_continuation=0	side_1_coverage=1.11	side_1_overlap=9	side_1_possible_overlap_registers=239	side_1_read_count=113	side_1_redundant=0	side_2_annotate_key=gene	side_2_continuation=0	side_2_coverage=0.86	side_2_overlap=0	side_2_possible_overlap_registers=230	side_2_read_count=84	side_2_redundant=0	total_non_overlap_reads=6
JC	133	.	CP009273	287441	-1	CP009273	288210	1	0	alignment_overlap=10	coverage_minus=4	coverage_plus=3	flanking_left=251	flanking_right=251	frequency=6.020e-02	junction_possible_overlap_registers=229	key=CP009273__287441__-1__CP009273__288200__1__10____251__251__0__0	max_left=121	max_left_minus=121	max_left_plus=119	max_min_left=7	max_min_left_minus=0	max_min_left_plus=7	max_min_right=66	max_min_right_minus=66	max_min_right_plus=46	max_pos_hash_score=460	max_right=154	max_right_minus=66	max_right_plus=154	neg_log10_pos_hash_p_value=7.9	new_junction_coverage=0.07	new_junction_read_count=7	polymorphism_frequency=6.020e-02	pos_hash_score=6	prediction=polymorphism	reject=COVERAGE_EVENNESS_SKEW,FREQUENCY_CUTOFF	side_1_annotate_key=gene	side_1_continuation=0	side_1_coverage=1.04	side_1_overlap=10	side_1_possible_overlap_registers=239	side_1_read_count=106	side_1_redundant=0	side_2_annotate_key=gene	side_2_continuation=0	side_2_coverage=1.20	side_2_overlap=0	side_2_possible_overlap_registers=229	side_2_read_count=117	side_2_redundant=0	total_non_overlap_reads=7
JC	134	.	CP009273	321644	-1	CP009273	322659	1	0	alignment_overlap=10	coverage_minus=3	coverage_plus=4	flanking_left=251	flanking_right=251	frequency=6.039e-02	junction_possible_overlap_registers=229	key=CP009273__321644__-1__CP009273__322649__1__10____251__251__0__0	max_left=164	max_left_minus=106	max_left_plus=164	max_min_left=98	max_min_left_minus=36	max_min_left_plus=98	max_min_right=76	max_min_right_minus=14	max_min_right_plus=76	max_pos_hash_score=460	max_right=236	max_right_minus=236	max_right_plus=143	neg_log10_pos_hash_p_value=7.5	new_junction_coverage=0.07	new_junction_read_count=7	polymorphism_frequency=6.039e-02	pos_hash_score=7	prediction=polymorphism	reject=COVERAGE_EVENNESS_SKEW,FREQUENCY_CUTOFF	side_1_annotate_key=gene	side_1_continuation=0	side_1_coverage=1.45	side_1_overlap=10	side_1_possible_overlap_registers=239	side_1_read_count=148	side_1_redundant=0	side_2_annotate_key=gene	side_2_continuation=0	side_2_coverage=0.78	side_2_overlap=0	side_2_possible_overlap_registers=229	side_2_read_count=76	side_2_redundant=0	total_non_overlap_reads=7
JC	135	.	CP009273	360104	1	CP009273	360286	-1	0	alignment_overlap=0	coverage_minus=21	coverage_plus=16	flanking_left=251	flanking_right=251	frequency=5.132e-01	junction_possible_overlap_registers=239	key=CP009273__360104__1__CP009273__360286__-1__0____251__251__0__0	max_left=243	max_left_minus=243	max_left_plus=187	max_min_left=110	max_min_left_minus=110	max_min_left_plus=88	max_min_right=102	max_min_right_minus=102	max_min_right_plus=72	max_pos_hash_score=480	max_right=230	max_right_minus=230	max_right_plus=216	neg_log10_pos_hash_p_value=3.0	new_junction_coverage=0.38	new_junction_read_count=39	polymorphism_frequency=5.132e-01	pos_hash_score=25	prediction=polymorphism	reject=COVERAGE_EVENNESS_SKEW	side_1_annotate_key=gene	side_1_continuation=0	side_1_coverage=0.44	side_1_overlap=0	side_1_possible_overlap_registers=239	side_1_read_count=45	side_1_redundant=0	side_2_annotate_key=gene	side_2_continuation=0	side_2_coverage=0.29	side_2_overlap=0	side_2_possible_overlap_registers=239	side_2_read_count=29	side_2_redundant=0	total_non_overlap_reads=37
JC	136	.	CP009273	360104	1	CP009273	3416789	-1	-6	alignment_overlap=-6	coverage_minus=5	coverage_plus=0	flanking_left=251	flanking_right=251	frequency=8.823e-02	junction_possible_overlap_registers=233	key=CP009273__360104__1__CP009273__3416789__-1__-6__AATTCC__251__251__0__0	max_left=243	max_left_minus=243	max_left_plus=0	max_min_left=0	max_min_left_minus=0	max_min_left_plus=0	max_min_right=24	max_min_right_minus=24	max_min_right_plus=0	max_pos_hash_score=468	max_right=24	max_right_minus=24	max_right_plus=0	neg_log10_pos_hash_p_value=9.1	new_junction_coverage=0.05	new_junction_read_count=5	polymorphism_frequency=8.823e-02	pos_hash_score=4	prediction=polymorphism	reject=COVERAGE_EVENNESS_SKEW,FREQUENCY_CUTOFF	side_1_annotate_key=gene	side_1_continuation=0	side_1_coverage=0.47	side_1_overlap=0	side_1_possible_overlap_registers=239	side_1_read_count=48	side_1_redundant=0	side_2_annotate_key=gene	side_2_continuation=0	side_2_coverage=0.57	side_2_overlap=0	side_2_possible_overlap_registers=239	side_2_read_count=58	side_2_redundant=0	total_non_overlap_reads=5	unique_read_sequence=AATTCC
JC	137	.	CP009273	360104	1	CP009273	4033989	1	-6	alignment_overlap=-6	coverage_minus=7	coverage_plus=1	flanking_left=251	flanking_right=251	frequency=1.557e-01	junction_possible_overlap_registers=233	key=CP009273__360104__1__CP009273__4033989__1__-6__AATTCC__251__251__0__0	max_left=243	max_left_minus=243	max_left_plus=187	max_min_left=0	max_min_left_minus=0	max_min_left_plus=0	max_min_right=24	max_min_right_minus=24	max_min_right_plus=18	max_pos_hash_score=468	max_right=24	max_right_minus=24	max_right_plus=18	neg_log10_pos_hash_p_value=8.0	new_junction_coverage=0.08	new_junction_read_count=8	polymorphism_frequency=1.557e-01	pos_hash_score=6	prediction=polymorphism	reject=COVERAGE_EVENNESS_SKEW,FREQUENCY_CUTOFF	side_1_annotate_key=gene	side_1_continuation=0	side_1_coverage=0.47	side_1_overlap=0	side_1_possible_overlap_registers=239	side_1_read_count=48	side_1_redundant=0	side_2_annotate_key=gene	side_2_continuation=0	side_2_coverage=0.40	side_2_overlap=0	side_2_possible_overlap_registers=239	side_2_read_count=41	side_2_redundant=0	total_non_overlap_reads=8	unique_read_sequence=AATTCC
JC	138	.	CP009273	360104	1	CP009273	4161677	1	-6	alignment_overlap=-6	coverage_minus=14	coverage_plus=15	flanking_left=251	flanking_right=251	frequency=3.140e-01	junction_possible_overlap_registers=233	key=CP009273__360104__1__CP009273__4161677__1__-6__AATTCC__251__251__0__0	max_left=243	max_left_minus=243	max_left_plus=187	max_min_left=110	max_min_left_minus=110	max_min_left_plus=80	max_min_right=96	max_min_right_minus=96	max_min_right_plus=88	max_pos_hash_score=468	max_right=166	max_right_minus=155	max_right_plus=166	neg_log10_pos_hash_p_value=3.8	new_junction_coverage=0.29	new_junction_read_count=29	polymorphism_frequency=3.140e-01	pos_hash_score=20	prediction=polymorphism	reject=COVERAGE_EVENNESS_SKEW	side_1_annotate_key=gene	side_1_continuation=0	side_1_coverage=0.47	side_1_overlap=0	side_1_possible_overlap_registers=239	side_1_read_count=48	side_1_redundant=0	side_2_annotate_key=gene	side_2_continuation=0	side_2_coverage=0.81	side_2_overlap=0	side_2_possible_overlap_registers=239	side_2_read_count=82	side_2_redundant=0	total_non_overlap_reads=29	unique_read_sequence=AATTCC
JC	139	.	CP009273	360286	-1	CP009273	3416618	1	-5	alignment_overlap=-5	coverage_minus=10	coverage_plus=11	flanking_left=251	flanking_right=251	frequency=4.119e-01	junction_possible_overlap_registers=234	key=CP009273__360286__-1__CP009273__3416618__1__-5__AATTC__251__251__0__0	max_left=230	max_left_minus=172	max_left_plus=230	max_min_left=28	max_min_left_minus=0	max_min_left_plus=28	max_min_right=90	max_min_right_minus=83	max_min_right_plus=90	max_pos_hash_score=470	max_right=90	max_right_minus=83	max_right_plus=90	neg_log10_pos_hash_p_value=5.5	new_junction_coverage=0.24	new_junction_read_count=24	polymorphism_frequency=4.119e-01	pos_hash_score=13	prediction=polymorphism	reject=COVERAGE_EVENNESS_SKEW	side_1_annotate_key=gene	side_1_continuation=0	side_1_coverage=0.31	side_1_overlap=0	side_1_possible_overlap_registers=239	side_1_read_count=32	side_1_redundant=0	side_2_annotate_key=gene	side_2_continuation=0	side_2_coverage=0.37	side_2_overlap=0	side_2_possible_overlap_registers=239	side_2_read_count=38	side_2_redundant=0	total_non_overlap_reads=21	unique_read_sequence=AATTC
JC	140	.	CP009273	360286	-1	CP009273	4034161	-1	-4	alignment_overlap=-4	coverage_minus=11	coverage_plus=17	flanking_left=251	flanking_right=251	frequency=4.924e-01	junction_possible_overlap_registers=235	key=CP009273__360286__-1__CP009273__4034161__-1__-4__AATT__251__251__0__0	max_left=230	max_left_minus=172	max_left_plus=230	max_min_left=74	max_min_left_minus=72	max_min_left_plus=74	max_min_right=106	max_min_right_minus=84	max_min_right_plus=106	max_pos_hash_score=472	max_right=138	max_right_minus=94	max_right_plus=138	neg_log10_pos_hash_p_value=4.4	new_junction_coverage=0.31	new_junction_read_count=31	polymorphism_frequency=4.924e-01	pos_hash_score=17	prediction=polymorphism	reject=COVERAGE_EVENNESS_SKEW	side_1_annotate_key=gene	side_1_continuation=0	side_1_coverage=0.31	side_1_overlap=0	side_1_possible_overlap_registers=239	side_1_read_count=32	side_1_redundant=0	side_2_annotate_key=gene	side_2_continuation=0	side_2_coverage=0.32	side_2_overlap=0	side_2_possible_overlap_registers=239	side_2_read_count=33	side_2_redundant=0	total_non_overlap_reads=28	unique_read_sequence=AATT
JC	141	.	CP009273	360286	-1	CP009273	4161849	-1	-4	alignment_overlap=-4	coverage_minus=12	coverage_plus=18	flanking_left=251	flanking_right=251	frequency=4.166e-01	junction_possible_overlap_registers=235	key=CP009273__360286__-1__CP009273__4161849__-1__-4__AATT__251__251__0__0	max_left=230	max_left_minus=172	max_left_plus=230	max_min_left=102	max_min_left_minus=72	max_min_left_plus=102	max_min_right=106	max_min_right_minus=84	max_min_right_plus=106	max_pos_hash_score=472	max_right=145	max_right_minus=141	max_right_plus=145	neg_log10_pos_hash_p_value=4.0	new_junction_coverage=0.33	new_junction_read_count=33	polymorphism_frequency=4.166e-01	pos_hash_score=19	prediction=polymorphism	reject=COVERAGE_EVENNESS_SKEW	side_1_annotate_key=gene	side_1_continuation=0	side_1_coverage=0.31	side_1_overlap=0	side_1_possible_overlap_registers=239	side_1_read_count=32	side_1_redundant=0	side_2_annotate_key=gene	side_2_continuation=0	side_2_coverage=0.61	side_2_overlap=0	side_2_possible_overlap_registers=239	side_2_read_count=62	side_2_redundant=0	total_non_overlap_reads=30	unique_read_sequence=AATT
JC	142	.	CP009273	361473	-1	CP009273	362564	1	0	alignment_overlap=11	coverage_minus=6	coverage_plus=4	flanking_left=251	flanking_right=251	frequency=1.116e-01	junction_possible_overlap_registers=228	key=CP009273__361473__-1__CP009273__362553__1__11____251__251__0__0	max_left=123	max_left_minus=123	max_left_plus=79	max_min_left=101	max_min_left_minus=101	max_min_left_plus=79	max_min_right=59	max_min_right_minus=59	max_min_right_plus=0	max_pos_hash_score=458	max_right=161	max_right_minus=161	max_right_plus=133	neg_log10_pos_hash_p_value=6.3	new_junction_coverage=0.13	new_junction_read_count=13	polymorphism_frequency=1.116e-01	pos_hash_score=10	prediction=polymorphism	reject=COVERAGE_EVENNESS_SKEW,FREQUENCY_CUTOFF	side_1_annotate_key=gene	side_1_continuation=0	side_1_coverage=1.07	side_1_overlap=11	side_1_possible_overlap_registers=239	side_1_read_count=109	side_1_redundant=0	side_2_annotate_key=gene	side_2_continuation=0	side_2_coverage=1.06	side_2_overlap=0	side_2_possible_overlap_registers=228	side_2_read_count=103	side_2_redundant=0	total_non_overlap_reads=10
JC	143	.	CP009273	365545	-1	CP009273	366543	1	0	alignment_overlap=11	coverage_minus=1	coverage_plus=2	flanking_left=251	flanking_right=251	frequency=3.973e-02	junction_possible_overlap_registers=228	key=CP009273__365545__-1__CP009273__366532__1__11____251__251__0__1	max_left=72	max_left_minus=67	max_left_plus=72	max_min_left=47	max_min_left_minus=0	max_min_left_plus=47	max_min_right=62	max_min_right_minus=62	max_min_right_plus=27	max_pos_hash_score=458	max_right=62	max_right_minus=62	max_right_plus=62	neg_log10_pos_hash_p_value=9.6	new_junction_coverage=0.03	new_junction_read_count=3	polymorphism_frequency=3.973e-02	pos_hash_score=3	prediction=polymorphism	reject=COVERAGE_EVENNESS_SKEW,FREQUENCY_CUTOFF	side_1_annotate_key=gene	side_1_continuation=0	side_1_coverage=0.75	side_1_overlap=11	side_1_possible_overlap_registers=239	side_1_read_count=76	side_1_redundant=0	side_2_annotate_key=repeat	side_2_continuation=0	side_2_coverage=NA	side_2_overlap=0	side_2_possible_overlap_registers=NA	side_2_read_count=NA	side_2_redundant=1	total_non_overlap_reads=3
JC	144	.	CP009273	368515	-1	CP009273	369638	1	0	alignment_overlap=10	coverage_minus=2	coverage_plus=2	flanking_left=251	flanking_right=251	frequency=6.137e-02	junction_possible_overlap_registers=229	key=CP009273__368515__-1__CP009273__369628__1__10____251__251__0__0	max_left=132	max_left_minus=132	max_left_plus=127	max_min_left=101	max_min_left_minus=101	max_min_left_plus=88	max_min_right=114	max_min_right_minus=105	max_min_right_plus=114	max_pos_hash_score=460	max_right=153	max_right_minus=140	max_right_plus=153	neg_log10_pos_hash_p_value=9.0	new_junction_coverage=0.05	new_junction_read_count=5	polymorphism_frequency=6.137e-02	pos_hash_score=4	prediction=polymorphism	reject=COVERAGE_EVENNESS_SKEW,FREQUENCY_CUTOFF	side_1_annotate_key=gene	side_1_continuation=0	side_1_coverage=0.72	side_1_overlap=10	side_1_possible_overlap_registers=239	side_1_read_count=73	side_1_redundant=0	side_2_annotate_key=gene	side_2_continuation=0	side_2_coverage=0.85	side_2_overlap=0	side_2_possible_overlap_registers=229	side_2_read_count=83	side_2_redundant=0	total_non_overlap_reads=4
JC	145	.	CP009273	376714	1	CP009273	378045	-1	0	alignment_overlap=1	coverage_minus=9	coverage_plus=6	flanking_left=251	flanking_right=251	frequency=NA	junction_possible_overlap_registers=238	key=CP009273__376714__1__CP009273__378046__-1__1____251__251__1__1	max_left=231	max_left_minus=231	max_left_plus=202	max_min_left=112	max_min_left_minus=103	max_min_left_plus=112	max_min_right=104	max_min_right_minus=76	max_min_right_plus=104	max_pos_hash_score=478	max_right=233	max_right_minus=212	max_right_plus=233	neg_log10_pos_hash_p_value=5.5	new_junction_coverage=0.17	new_junction_read_count=17	polymorphism_frequency=NA	pos_hash_score=13	prediction=unknown	reject=COVERAGE_EVENNESS_SKEW	side_1_annotate_key=repeat	side_1_continuation=0	side_1_coverage=NA	side_1_overlap=1	side_1_read_count=NA	side_1_redundant=1	side_2_annotate_key=repeat	side_2_continuation=0	side_2_coverage=NA	side_2_overlap=0	side_2_possible_overlap_registers=NA	side_2_read_count=NA	side_2_redundant=1	total_non_overlap_reads=15
JC	146	.	CP009273	377803	1	CP009273	2063968	1	0	alignment_overlap=12	coverage_minus=3	coverage_plus=5	flanking_left=251	flanking_right=251	frequency=1.260e-01	junction_possible_overlap_registers=227	key=CP009273__377803__1__CP009273__2063956__1__12____251__251__0__0	max_left=175	max_left_minus=121	max_left_plus=175	max_min_left=20	max_min_left_minus=0	max_min_left_plus=20	max_min_right=86	max_min_right_minus=86	max_min_right_plus=62	max_pos_hash_score=456	max_right=86	max_right_minus=86	max_right_plus=86	neg_log10_pos_hash_p_value=7.4	new_junction_coverage=0.08	new_junction_read_count=8	polymorphism_frequency=1.260e-01	pos_hash_score=7	prediction=polymorphism	reject=COVERAGE_EVENNESS_SKEW,FREQUENCY_CUTOFF	side_1_annotate_key=gene	side_1_continuation=0	side_1_coverage=0.00	side_1_overlap=12	side_1_possible_overlap_registers=239	side_1_read_count=0	side_1_redundant=0	side_2_annotate_key=gene	side_2_continuation=0	side_2_coverage=1.15	side_2_overlap=0	side_2_possible_overlap_registers=227	side_2_read_count=111	side_2_redundant=0	total_non_overlap_reads=8
JC	147	.	CP009273	410229	-1	CP009273	411141	1	0	alignment_overlap=7	coverage_minus=2	coverage_plus=4	flanking_left=251	flanking_right=251	frequency=7.194e-02	junction_possible_overlap_registers=232	key=CP009273__410229__-1__CP009273__411134__1__7____251__251__0__0	max_left=141	max_left_minus=141	max_left_plus=87	max_min_left=101	max_min_left_minus=101	max_min_left_plus=87	max_min_right=103	max_min_right_minus=103	max_min_right_plus=0	max_pos_hash_score=466	max_right=228	max_right_minus=104	max_right_plus=228	neg_log10_pos_hash_p_value=8.0	new_junction_coverage=0.06	new_junction_read_count=6	polymorphism_frequency=7.194e-02	pos_hash_score=6	prediction=polymorphism	reject=COVERAGE_EVENNESS_SKEW,FREQUENCY_CUTOFF	side_1_annotate_key=gene	side_1_continuation=0	side_1_coverage=0.74	side_1_overlap=7	side_1_possible_overlap_registers=239	side_1_read_count=75	side_1_redundant=0	side_2_annotate_key=gene	side_2_continuation=0	side_2_coverage=0.83	side_2_overlap=0	side_2_possible_overlap_registers=232	side_2_read_count=82	side_2_redundant=0	total_non_overlap_reads=6
JC	148	.	CP009273	454831	-1	CP009273	455654	1	0	alignment_overlap=9	coverage_minus=4	coverage_plus=4	flanking_left=251	flanking_right=251	frequency=7.539e-02	junction_possible_overlap_registers=230	key=CP009273__454831__-1__CP009273__455645__1__9____251__251__0__0	max_left=197	max_left_minus=197	max_left_plus=156	max_min_left=89	max_min_left_minus=15	max_min_left_plus=89	max_min_right=63	max_min_right_minus=63	max_min_right_plus=63	max_pos_hash_score=462	max_right=171	max_right_minus=63	max_right_plus=171	neg_log10_pos_hash_p_value=7.1	new_junction_coverage=0.08	new_junction_read_count=8	polymorphism_frequency=7.539e-02	pos_hash_score=8	prediction=polymorphism	reject=COVERAGE_EVENNESS_SKEW,FREQUENCY_CUTOFF	side_1_annotate_key=gene	side_1_continuation=0	side_1_coverage=0.98	side_1_overlap=9	side_1_possible_overlap_registers=239	side_1_read_count=100	side_1_redundant=0	side_2_annotate_key=gene	side_2_continuation=0	side_2_coverage=1.02	side_2_overlap=0	side_2_possible_overlap_registers=230	side_2_read_count=100	side_2_redundant=0	total_non_overlap_reads=8
JC	149	.	CP009273	507223	-1	CP009273	507740	1	0	alignment_overlap=10	coverage_minus=2	coverage_plus=1	flanking_left=251	flanking_right=251	frequency=3.328e-02	junction_possible_overlap_registers=229	key=CP009273__507223__-1__CP009273__507730__1__10____251__251__0__0	max_left=57	max_left_minus=57	max_left_plus=57	max_min_left=21	max_min_left_minus=21	max_min_left_plus=0	max_min_right=29	max_min_right_minus=29	max_min_right_plus=29	max_pos_hash_score=460	max_right=60	max_right_minus=60	max_right_plus=29	neg_log10_pos_hash_p_value=9.6	new_junction_coverage=0.03	new_junction_read_count=3	polymorphism_frequency=3.328e-02	pos_hash_score=3	prediction=polymorphism	reject=COVERAGE_EVENNESS_SKEW,FREQUENCY_CUTOFF	side_1_annotate_key=gene	side_1_continuation=0	side_1_coverage=0.87	side_1_overlap=10	side_1_possible_overlap_registers=239	side_1_read_count=89	side_1_redundant=0	side_2_annotate_key=gene	side_2_continuation=0	side_2_coverage=0.91	side_2_overlap=0	side_2_possible_overlap_registers=229	side_2_read_count=89	side_2_redundant=0	total_non_overlap_reads=3
JC	150	.	CP009273	512580	-1	CP009273	513407	1	0	alignment_overlap=10	coverage_minus=4	coverage_plus=5	flanking_left=251	flanking_right=251	frequency=9.321e-02	junction_possible_overlap_registers=229	key=CP009273__512580__-1__CP009273__513397__1__10____251__251__0__0	max_left=219	max_left_minus=219	max_left_plus=71	max_min_left=89	max_min_left_minus=89	max_min_left_plus=71	max_min_right=22	max_min_right_minus=22	max_min_right_plus=0	max_pos_hash_score=460	max_right=170	max_right_minus=151	max_right_plus=170	neg_log10_pos_hash_p_value=6.7	new_junction_coverage=0.09	new_junction_read_count=9	polymorphism_frequency=9.321e-02	pos_hash_score=9	prediction=polymorphism	reject=COVERAGE_EVENNESS_SKEW,FREQUENCY_CUTOFF	side_1_annotate_key=gene	side_1_continuation=0	side_1_coverage=0.91	side_1_overlap=10	side_1_possible_overlap_registers=239	side_1_read_count=93	side_1_redundant=0	side_2_annotate_key=gene	side_2_continuation=0	side_2_coverage=0.88	side_2_overlap=0	side_2_possible_overlap_registers=229	side_2_read_count=86	side_2_redundant=0	total_non_overlap_reads=9
JC	151	.	CP009273	584501	-1	CP009273	585639	1	0	alignment_overlap=9	coverage_minus=4	coverage_plus=4	flanking_left=251	flanking_right=251	frequency=6.779e-02	junction_possible_overlap_registers=230	key=CP009273__584501__-1__CP009273__585630__1__9____251__251__0__0	max_left=222	max_left_minus=222	max_left_plus=114	max_min_left=114	max_min_left_minus=56	max_min_left_plus=114	max_min_right=16	max_min_right_minus=16	max_min_right_plus=0	max_pos_hash_score=462	max_right=186	max_right_minus=186	max_right_plus=154	neg_log10_pos_hash_p_value=7.1	new_junction_coverage=0.08	new_junction_read_count=8	polymorphism_frequency=6.779e-02	pos_hash_score=8	prediction=polymorphism	reject=COVERAGE_EVENNESS_SKEW,FREQUENCY_CUTOFF	side_1_annotate_key=gene	side_1_continuation=0	side_1_coverage=1.04	side_1_overlap=9	side_1_possible_overlap_registers=239	side_1_read_count=106	side_1_redundant=0	side_2_annotate_key=gene	side_2_continuation=0	side_2_coverage=1.21	side_2_overlap=0	side_2_possible_overlap_registers=230	side_2_read_count=118	side_2_redundant=0	total_non_overlap_reads=8
JC	152	.	CP009273	596890	-1	CP009273	597712	1	0	alignment_overlap=10	coverage_minus=2	coverage_plus=2	flanking_left=251	flanking_right=251	frequency=4.271e-02	junction_possible_overlap_registers=229	key=CP009273__596890__-1__CP009273__597702__1__10____251__251__0__0	max_left=106	max_left_minus=106	max_left_plus=23	max_min_left=23	max_min_left_minus=23	max_min_left_plus=23	max_min_right=87	max_min_right_minus=87	max_min_right_plus=0	max_pos_hash_score=460	max_right=87	max_right_minus=87	max_right_plus=87	neg_log10_pos_hash_p_value=9.0	new_junction_coverage=0.04	new_junction_read_count=4	polymorphism_frequency=4.271e-02	pos_hash_score=4	prediction=polymorphism	reject=COVERAGE_EVENNESS_SKEW,FREQUENCY_CUTOFF	side_1_annotate_key=gene	side_1_continuation=0	side_1_coverage=0.87	side_1_overlap=10	side_1_possible_overlap_registers=239	side_1_read_count=88	side_1_redundant=0	side_2_annotate_key=gene	side_2_continuation=0	side_2_coverage=0.97	side_2_overlap=0	side_2_possible_overlap_registers=229	side_2_read_count=95	side_2_redundant=0	total_non_overlap_reads=4
JC	153	.	CP009273	606321	-1	CP009273	606925	1	0	alignment_overlap=10	coverage_minus=6	coverage_plus=2	flanking_left=251	flanking_right=251	frequency=6.528e-02	junction_possible_overlap_registers=229	key=CP009273__606321__-1__CP009273__606915__1__10____251__251__0__0	max_left=196	max_left_minus=196	max_left_plus=38	max_min_left=5	max_min_left_minus=0	max_min_left_plus=5	max_min_right=70	max_min_right_minus=70	max_min_right_plus=16	max_pos_hash_score=460	max_right=70	max_right_minus=70	max_right_plus=69	neg_log10_pos_hash_p_value=7.5	new_junction_coverage=0.08	new_junction_read_count=8	polymorphism_frequency=6.528e-02	pos_hash_score=7	prediction=polymorphism	reject=COVERAGE_EVENNESS_SKEW,FREQUENCY_CUTOFF	side_1_annotate_key=gene	side_1_continuation=0	side_1_coverage=1.15	side_1_overlap=10	side_1_possible_overlap_registers=239	side_1_read_count=117	side_1_redundant=0	side_2_annotate_key=gene	side_2_continuation=0	side_2_coverage=1.20	side_2_overlap=0	side_2_possible_overlap_registers=229	side_2_read_count=117	side_2_redundant=0	total_non_overlap_reads=8
JC	154	.	CP009273	620957	-1	CP009273	621666	1	0	alignment_overlap=11	coverage_minus=5	coverage_plus=4	flanking_left=251	flanking_right=251	frequency=1.004e-01	junction_possible_overlap_registers=228	key=CP009273__620957__-1__CP009273__621655__1__11____251__251__0__0	max_left=198	max_left_minus=198	max_left_plus=186	max_min_left=14	max_min_left_minus=0	max_min_left_plus=14	max_min_right=54	max_min_right_minus=44	max_min_right_plus=54	max_pos_hash_score=458	max_right=98	max_right_minus=44	max_right_plus=98	neg_log10_pos_hash_p_value=6.6	new_junction_coverage=0.09	new_junction_read_count=9	polymorphism_frequency=1.004e-01	pos_hash_score=9	prediction=polymorphism	reject=COVERAGE_EVENNESS_SKEW,FREQUENCY_CUTOFF	side_1_annotate_key=gene	side_1_continuation=0	side_1_coverage=0.81	side_1_overlap=11	side_1_possible_overlap_registers=239	side_1_read_count=82	side_1_redundant=0	side_2_annotate_key=gene	side_2_continuation=0	side_2_coverage=0.86	side_2_overlap=0	side_2_possible_overlap_registers=228	side_2_read_count=83	side_2_redundant=0	total_non_overlap_reads=9
JC	155	.	CP009273	677474	-1	CP009273	678649	1	0	alignment_overlap=12	coverage_minus=1	coverage_plus=2	flanking_left=251	flanking_right=251	frequency=3.984e-02	junction_possible_overlap_registers=227	key=CP009273__677474__-1__CP009273__678637__1__12____251__251__0__0	max_left=147	max_left_minus=56	max_left_plus=147	max_min_left=56	max_min_left_minus=56	max_min_left_plus=20	max_min_right=92	max_min_right_minus=0	max_min_right_plus=92	max_pos_hash_score=456	max_right=92	max_right_minus=67	max_right_plus=92	neg_log10_pos_hash_p_value=9.6	new_junction_coverage=0.03	new_junction_read_count=3	polymorphism_frequency=3.984e-02	pos_hash_score=3	prediction=polymorphism	reject=COVERAGE_EVENNESS_SKEW,FREQUENCY_CUTOFF	side_1_annotate_key=gene	side_1_continuation=0	side_1_coverage=0.67	side_1_overlap=12	side_1_possible_overlap_registers=239	side_1_read_count=68	side_1_redundant=0	side_2_annotate_key=gene	side_2_continuation=0	side_2_coverage=0.83	side_2_overlap=0	side_2_possible_overlap_registers=227	side_2_read_count=80	side_2_redundant=0	total_non_overlap_reads=3
JC	156	.	CP009273	680998	-1	CP009273	681697	1	0	alignment_overlap=12	coverage_minus=11	coverage_plus=4	flanking_left=251	flanking_right=251	frequency=1.275e-01	junction_possible_overlap_registers=227	key=CP009273__680998__-1__CP009273__681685__1__12____251__251__0__0	max_left=174	max_left_minus=174	max_left_plus=105	max_min_left=115	max_min_left_minus=115	max_min_left_plus=105	max_min_right=100	max_min_right_minus=100	max_min_right_plus=70	max_pos_hash_score=456	max_right=234	max_right_minus=234	max_right_plus=217	neg_log10_pos_hash_p_value=5.9	new_junction_coverage=0.16	new_junction_read_count=15	polymorphism_frequency=1.275e-01	pos_hash_score=11	prediction=polymorphism	reject=COVERAGE_EVENNESS_SKEW,FREQUENCY_CUTOFF	side_1_annotate_key=gene	side_1_continuation=0	side_1_coverage=1.33	side_1_overlap=12	side_1_possible_overlap_registers=239	side_1_read_count=135	side_1_redundant=0	side_2_annotate_key=gene	side_2_continuation=0	side_2_coverage=0.80	side_2_overlap=0	side_2_possible_overlap_registers=227	side_2_read_count=77	side_2_redundant=0	total_non_overlap_reads=15
JC	157	.	CP009273	684352	-1	CP009273	685299	1	0	alignment_overlap=9	coverage_minus=3	coverage_plus=2	flanking_left=251	flanking_right=251	frequency=4.117e-02	junction_possible_overlap_registers=230	key=CP009273__684361__-1__CP009273__685299__1__9____251__251__1__0	max_left=129	max_left_minus=129	max_left_plus=116	max_min_left=0	max_min_left_minus=0	max_min_left_plus=0	max_min_right=89	max_min_right_minus=89	max_min_right_plus=89	max_pos_hash_score=462	max_right=89	max_right_minus=89	max_right_plus=89	neg_log10_pos_hash_p_value=8.5	new_junction_coverage=0.05	new_junction_read_count=5	polymorphism_frequency=4.117e-02	pos_hash_score=5	prediction=polymorphism	reject=COVERAGE_EVENNESS_SKEW,FREQUENCY_CUTOFF	side_1_annotate_key=repeat	side_1_continuation=0	side_1_coverage=NA	side_1_overlap=0	side_1_read_count=NA	side_1_redundant=1	side_2_annotate_key=gene	side_2_continuation=0	side_2_coverage=1.19	side_2_overlap=9	side_2_possible_overlap_registers=239	side_2_read_count=121	side_2_redundant=0	total_non_overlap_reads=5
JC	158	.	CP009273	733405	-1	CP009273	734360	1	0	alignment_overlap=20	coverage_minus=11	coverage_plus=19	flanking_left=251	flanking_right=251	frequency=2.203e-01	junction_possible_overlap_registers=219	key=CP009273__733405__-1__CP009273__734340__1__20____251__251__0__0	max_left=193	max_left_minus=161	max_left_plus=193	max_min_left=96	max_min_left_minus=87	max_min_left_plus=96	max_min_right=90	max_min_right_minus=70	max_min_right_plus=90	max_pos_hash_score=440	max_right=220	max_right_minus=220	max_right_plus=184	neg_log10_pos_hash_p_value=3.5	new_junction_coverage=0.32	new_junction_read_count=30	polymorphism_frequency=2.203e-01	pos_hash_score=20	prediction=polymorphism	reject=COVERAGE_EVENNESS_SKEW	side_1_annotate_key=gene	side_1_continuation=0	side_1_coverage=1.13	side_1_overlap=20	side_1_possible_overlap_registers=239	side_1_read_count=115	side_1_redundant=0	side_2_annotate_key=gene	side_2_continuation=0	side_2_coverage=1.15	side_2_overlap=0	side_2_possible_overlap_registers=219	side_2_read_count=107	side_2_redundant=0	total_non_overlap_reads=30
JC	159	.	CP009273	733417	-1	CP009273	734372	1	0	alignment_overlap=11	coverage_minus=6	coverage_plus=6	flanking_left=251	flanking_right=251	frequency=9.575e-02	junction_possible_overlap_registers=228	key=CP009273__733417__-1__CP009273__734361__1__11____251__251__0__0	max_left=209	max_left_minus=209	max_left_plus=184	max_min_left=112	max_min_left_minus=108	max_min_left_plus=112	max_min_right=85	max_min_right_minus=85	max_min_right_plus=56	max_pos_hash_score=458	max_right=210	max_right_minus=122	max_right_plus=210	neg_log10_pos_hash_p_value=5.6	new_junction_coverage=0.12	new_junction_read_count=12	polymorphism_frequency=9.575e-02	pos_hash_score=12	prediction=polymorphism	reject=COVERAGE_EVENNESS_SKEW,FREQUENCY_CUTOFF	side_1_annotate_key=gene	side_1_continuation=0	side_1_coverage=1.14	side_1_overlap=11	side_1_possible_overlap_registers=239	side_1_read_count=116	side_1_redundant=0	side_2_annotate_key=gene	side_2_continuation=0	side_2_coverage=1.20	side_2_overlap=0	side_2_possible_overlap_registers=228	side_2_read_count=116	side_2_redundant=0	total_non_overlap_reads=12
JC	160	.	CP009273	734340	1	CP009273	1527163	-1	-14	alignment_overlap=-14	coverage_minus=10	coverage_plus=2	flanking_left=251	flanking_right=251	frequency=1.841e-01	junction_possible_overlap_registers=225	key=CP009273__734340__1__CP009273__1527163__-1__-14__CGAGATAGTTTCTA__251__251__0__0	max_left=204	max_left_minus=204	max_left_plus=121	max_min_left=25	max_min_left_minus=25	max_min_left_plus=0	max_min_right=57	max_min_right_minus=57	max_min_right_plus=47	max_pos_hash_score=452	max_right=57	max_right_minus=57	max_right_plus=47	neg_log10_pos_hash_p_value=6.9	new_junction_coverage=0.13	new_junction_read_count=12	polymorphism_frequency=1.841e-01	pos_hash_score=8	prediction=polymorphism	reject=COVERAGE_EVENNESS_SKEW,FREQUENCY_CUTOFF	side_1_annotate_key=gene	side_1_continuation=0	side_1_coverage=1.11	side_1_overlap=0	side_1_possible_overlap_registers=239	side_1_read_count=113	side_1_redundant=0	side_2_annotate_key=gene	side_2_continuation=0	side_2_coverage=0.00	side_2_overlap=0	side_2_possible_overlap_registers=239	side_2_read_count=0	side_2_redundant=0	total_non_overlap_reads=12	unique_read_sequence=CGAGATAGTTTCTA
JC	161	.	CP009273	734340	1	CP009273	3618828	-1	-14	alignment_overlap=-14	coverage_minus=10	coverage_plus=2	flanking_left=251	flanking_right=251	frequency=9.824e-02	junction_possible_overlap_registers=225	key=CP009273__734340__1__CP009273__3618828__-1__-14__CGAGATAGTTTCTA__251__251__0__0	max_left=204	max_left_minus=204	max_left_plus=121	max_min_left=25	max_min_left_minus=25	max_min_left_plus=0	max_min_right=57	max_min_right_minus=57	max_min_right_plus=47	max_pos_hash_score=452	max_right=57	max_right_minus=57	max_right_plus=47	neg_log10_pos_hash_p_value=6.9	new_junction_coverage=0.13	new_junction_read_count=12	polymorphism_frequency=9.824e-02	pos_hash_score=8	prediction=polymorphism	reject=COVERAGE_EVENNESS_SKEW,FREQUENCY_CUTOFF	side_1_annotate_key=gene	side_1_continuation=0	side_1_coverage=1.11	side_1_overlap=0	side_1_possible_overlap_registers=239	side_1_read_count=113	side_1_redundant=0	side_2_annotate_key=gene	side_2_continuation=0	side_2_coverage=1.19	side_2_overlap=0	side_2_possible_overlap_registers=239	side_2_read_count=121	side_2_redundant=0	total_non_overlap_reads=12	unique_read_sequence=CGAGATAGTTTCTA
JC	162	.	CP009273	734361	1	CP009273	1527163	-1	-35	alignment_overlap=-35	coverage_minus=1	coverage_plus=2	flanking_left=251	flanking_right=251	frequency=9.032e-02	junction_possible_overlap_registers=204	key=CP009273__734361__1__CP009273__1527163__-1__-35__CGCTCCCCGCAAGGACTGACGCGAGATAGTTTCTA__251__251__0__0	max_left=159	max_left_minus=159	max_left_plus=33	max_min_left=33	max_min_left_minus=0	max_min_left_plus=33	max_min_right=18	max_min_right_minus=17	max_min_right_plus=18	max_pos_hash_score=410	max_right=47	max_right_minus=17	max_right_plus=47	neg_log10_pos_hash_p_value=9.0	new_junction_coverage=0.06	new_junction_read_count=5	polymorphism_frequency=9.032e-02	pos_hash_score=3	prediction=polymorphism	reject=COVERAGE_EVENNESS_SKEW,FREQUENCY_CUTOFF	side_1_annotate_key=gene	side_1_continuation=0	side_1_coverage=1.16	side_1_overlap=0	side_1_possible_overlap_registers=239	side_1_read_count=118	side_1_redundant=0	side_2_annotate_key=gene	side_2_continuation=0	side_2_coverage=0.00	side_2_overlap=0	side_2_possible_overlap_registers=239	side_2_read_count=0	side_2_redundant=0	total_non_overlap_reads=3	unique_read_sequence=CGCTCCCCGCAAGGACTGACGCGAGATAGTTTCTA
JC	163	.	CP009273	734361	1	CP009273	3618828	-1	-35	alignment_overlap=-35	coverage_minus=1	coverage_plus=2	flanking_left=251	flanking_right=251	frequency=4.673e-02	junction_possible_overlap_registers=204	key=CP009273__734361__1__CP009273__3618828__-1__-35__CGCTCCCCGCAAGGACTGACGCGAGATAGTTTCTA__251__251__0__0	max_left=159	max_left_minus=159	max_left_plus=33	max_min_left=33	max_min_left_minus=0	max_min_left_plus=33	max_min_right=18	max_min_right_minus=17	max_min_right_plus=18	max_pos_hash_score=410	max_right=47	max_right_minus=17	max_right_plus=47	neg_log10_pos_hash_p_value=9.0	new_junction_coverage=0.06	new_junction_read_count=5	polymorphism_frequency=4.673e-02	pos_hash_score=3	prediction=polymorphism	reject=COVERAGE_EVENNESS_SKEW,FREQUENCY_CUTOFF	side_1_annotate_key=gene	side_1_continuation=0	side_1_coverage=1.16	side_1_overlap=0	side_1_possible_overlap_registers=239	side_1_read_count=118	side_1_redundant=0	side_2_annotate_key=gene	side_2_continuation=0	side_2_coverage=1.19	side_2_overlap=0	side_2_possible_overlap_registers=239	side_2_read_count=121	side_2_redundant=0	total_non_overlap_reads=3	unique_read_sequence=CGCTCCCCGCAAGGACTGACGCGAGATAGTTTCTA
JC	164	.	CP009273	739367	-1	CP009273	740048	1	0	alignment_overlap=8	coverage_minus=2	coverage_plus=2	flanking_left=251	flanking_right=251	frequency=4.050e-02	junction_possible_overlap_registers=231	key=CP009273__739367__-1__CP009273__740040__1__8____251__251__0__0	max_left=115	max_left_minus=115	max_left_plus=111	max_min_left=111	max_min_left_minus=36	max_min_left_plus=111	max_min_right=16	max_min_right_minus=16	max_min_right_plus=0	max_pos_hash_score=464	max_right=132	max_right_minus=57	max_right_plus=132	neg_log10_pos_hash_p_value=9.1	new_junction_coverage=0.04	new_junction_read_count=4	polymorphism_frequency=4.050e-02	pos_hash_score=4	prediction=polymorphism	reject=COVERAGE_EVENNESS_SKEW,FREQUENCY_CUTOFF	side_1_annotate_key=gene	side_1_continuation=0	side_1_coverage=1.01	side_1_overlap=8	side_1_possible_overlap_registers=239	side_1_read_count=103	side_1_redundant=0	side_2_annotate_key=gene	side_2_continuation=0	side_2_coverage=0.92	side_2_overlap=0	side_2_possible_overlap_registers=231	side_2_read_count=90	side_2_redundant=0	total_non_overlap_reads=4
JC	165	.	CP009273	741834	-1	CP009273	742865	1	0	alignment_overlap=8	coverage_minus=3	coverage_plus=3	flanking_left=251	flanking_right=251	frequency=5.689e-02	junction_possible_overlap_registers=231	key=CP009273__741834__-1__CP009273__742857__1__8____251__251__0__0	max_left=141	max_left_minus=141	max_left_plus=90	max_min_left=112	max_min_left_minus=112	max_min_left_plus=36	max_min_right=102	max_min_right_minus=102	max_min_right_plus=10	max_pos_hash_score=464	max_right=131	max_right_minus=131	max_right_plus=103	neg_log10_pos_hash_p_value=8.0	new_junction_coverage=0.06	new_junction_read_count=6	polymorphism_frequency=5.689e-02	pos_hash_score=6	prediction=polymorphism	reject=COVERAGE_EVENNESS_SKEW,FREQUENCY_CUTOFF	side_1_annotate_key=gene	side_1_continuation=0	side_1_coverage=0.90	side_1_overlap=8	side_1_possible_overlap_registers=239	side_1_read_count=92	side_1_redundant=0	side_2_annotate_key=gene	side_2_continuation=0	side_2_coverage=1.12	side_2_overlap=0	side_2_possible_overlap_registers=231	side_2_read_count=110	side_2_redundant=0	total_non_overlap_reads=6
JC	166	.	CP009273	776374	-1	CP009273	777109	1	0	alignment_overlap=76	coverage_minus=9	coverage_plus=4	flanking_left=251	flanking_right=251	frequency=2.388e-01	junction_possible_overlap_registers=163	key=CP009273__776374__-1__CP009273__777033__1__76____251__251__0__0	max_left=131	max_left_minus=131	max_left_plus=113	max_min_left=41	max_min_left_minus=17	max_min_left_plus=41	max_min_right=61	max_min_right_minus=61	max_min_right_plus=53	max_pos_hash_score=328	max_right=158	max_right_minus=158	max_right_plus=132	neg_log10_pos_hash_p_value=3.9	new_junction_coverage=0.20	new_junction_read_count=14	polymorphism_frequency=2.388e-01	pos_hash_score=12	prediction=polymorphism	reject=COVERAGE_EVENNESS_SKEW	side_1_annotate_key=gene	side_1_continuation=0	side_1_coverage=0.80	side_1_overlap=76	side_1_possible_overlap_registers=239	side_1_read_count=81	side_1_redundant=0	side_2_annotate_key=gene	side_2_continuation=0	side_2_coverage=0.49	side_2_overlap=0	side_2_possible_overlap_registers=163	side_2_read_count=34	side_2_redundant=0	total_non_overlap_reads=13
JC	167	.	CP009273	776472	-1	CP009273	777265	1	0	alignment_overlap=37	coverage_minus=6	coverage_plus=6	flanking_left=251	flanking_right=251	frequency=2.330e-01	junction_possible_overlap_registers=202	key=CP009273__776472__-1__CP009273__777228__1__37____251__251__0__0	max_left=154	max_left_minus=154	max_left_plus=121	max_min_left=106	max_min_left_minus=33	max_min_left_plus=106	max_min_right=60	max_min_right_minus=60	max_min_right_plus=11	max_pos_hash_score=406	max_right=186	max_right_minus=181	max_right_plus=186	neg_log10_pos_hash_p_value=5.3	new_junction_coverage=0.16	new_junction_read_count=14	polymorphism_frequency=2.330e-01	pos_hash_score=11	prediction=polymorphism	reject=COVERAGE_EVENNESS_SKEW	side_1_annotate_key=gene	side_1_continuation=0	side_1_coverage=0.56	side_1_overlap=37	side_1_possible_overlap_registers=239	side_1_read_count=57	side_1_redundant=0	side_2_annotate_key=gene	side_2_continuation=0	side_2_coverage=0.51	side_2_overlap=0	side_2_possible_overlap_registers=202	side_2_read_count=44	side_2_redundant=0	total_non_overlap_reads=12
JC	168	.	CP009273	776678	-1	CP009273	777109	1	0	alignment_overlap=76	coverage_minus=7	coverage_plus=4	flanking_left=251	flanking_right=251	frequency=2.518e-01	junction_possible_overlap_registers=163	key=CP009273__776678__-1__CP009273__777033__1__76____251__251__0__0	max_left=173	max_left_minus=173	max_left_plus=138	max_min_left=60	max_min_left_minus=60	max_min_left_plus=56	max_min_right=47	max_min_right_minus=12	max_min_right_plus=47	max_pos_hash_score=328	max_right=99	max_right_minus=71	max_right_plus=99	neg_log10_pos_hash_p_value=4.2	new_junction_coverage=0.16	new_junction_read_count=11	polymorphism_frequency=2.518e-01	pos_hash_score=11	prediction=polymorphism	reject=COVERAGE_EVENNESS_SKEW	side_1_annotate_key=gene	side_1_continuation=0	side_1_coverage=0.45	side_1_overlap=76	side_1_possible_overlap_registers=239	side_1_read_count=46	side_1_redundant=0	side_2_annotate_key=gene	side_2_continuation=0	side_2_coverage=0.49	side_2_overlap=0	side_2_possible_overlap_registers=163	side_2_read_count=34	side_2_redundant=0	total_non_overlap_reads=11
JC	169	.	CP009273	776778	-1	CP009273	777267	1	0	alignment_overlap=39	coverage_minus=6	coverage_plus=10	flanking_left=251	flanking_right=251	frequency=3.060e-01	junction_possible_overlap_registers=200	key=CP009273__776778__-1__CP009273__777228__1__39____251__251__0__0	max_left=203	max_left_minus=203	max_left_plus=141	max_min_left=59	max_min_left_minus=0	max_min_left_plus=59	max_min_right=91	max_min_right_minus=44	max_min_right_plus=91	max_pos_hash_score=402	max_right=184	max_right_minus=44	max_right_plus=184	neg_log10_pos_hash_p_value=4.9	new_junction_coverage=0.21	new_junction_read_count=18	polymorphism_frequency=3.060e-01	pos_hash_score=12	prediction=polymorphism	reject=COVERAGE_EVENNESS_SKEW	side_1_annotate_key=gene	side_1_continuation=0	side_1_coverage=0.44	side_1_overlap=39	side_1_possible_overlap_registers=239	side_1_read_count=45	side_1_redundant=0	side_2_annotate_key=gene	side_2_continuation=0	side_2_coverage=0.52	side_2_overlap=0	side_2_possible_overlap_registers=200	side_2_read_count=44	side_2_redundant=0	total_non_overlap_reads=16
JC	170	.	CP009273	776825	1	CP009273	2514486	-1	-1	alignment_overlap=-1	coverage_minus=8	coverage_plus=6	flanking_left=251	flanking_right=251	frequency=2.744e-01	junction_possible_overlap_registers=238	key=CP009273__776825__1__CP009273__2514486__-1__-1__G__251__251__0__0	max_left=233	max_left_minus=233	max_left_plus=179	max_min_left=77	max_min_left_minus=77	max_min_left_plus=0	max_min_right=77	max_min_right_minus=77	max_min_right_plus=70	max_pos_hash_score=478	max_right=170	max_right_minus=170	max_right_plus=70	neg_log10_pos_hash_p_value=5.5	new_junction_coverage=0.29	new_junction_read_count=29	polymorphism_frequency=2.744e-01	pos_hash_score=13	prediction=polymorphism	reject=COVERAGE_EVENNESS_SKEW	side_1_annotate_key=gene	side_1_continuation=0	side_1_coverage=0.49	side_1_overlap=0	side_1_possible_overlap_registers=239	side_1_read_count=50	side_1_redundant=0	side_2_annotate_key=gene	side_2_continuation=0	side_2_coverage=1.02	side_2_overlap=0	side_2_possible_overlap_registers=239	side_2_read_count=104	side_2_redundant=0	total_non_overlap_reads=14	unique_read_sequence=G
JC	171	.	CP009273	808085	-1	CP009273	809194	1	0	alignment_overlap=9	coverage_minus=1	coverage_plus=2	flanking_left=251	flanking_right=251	frequency=2.724e-02	junction_possible_overlap_registers=230	key=CP009273__808085__-1__CP009273__809185__1__9____251__251__0__0	max_left=122	max_left_minus=122	max_left_plus=93	max_min_left=93	max_min_left_minus=0	max_min_left_plus=93	max_min_right=120	max_min_right_minus=120	max_min_right_plus=0	max_pos_hash_score=462	max_right=149	max_right_minus=120	max_right_plus=149	neg_log10_pos_hash_p_value=9.7	new_junction_coverage=0.03	new_junction_read_count=3	polymorphism_frequency=2.724e-02	pos_hash_score=3	prediction=polymorphism	reject=COVERAGE_EVENNESS_SKEW,FREQUENCY_CUTOFF	side_1_annotate_key=gene	side_1_continuation=0	side_1_coverage=1.23	side_1_overlap=9	side_1_possible_overlap_registers=239	side_1_read_count=125	side_1_redundant=0	side_2_annotate_key=gene	side_2_continuation=0	side_2_coverage=0.96	side_2_overlap=0	side_2_possible_overlap_registers=230	side_2_read_count=94	side_2_redundant=0	total_non_overlap_reads=3
JC	172	.	CP009273	836695	-1	CP009273	837910	1	0	alignment_overlap=9	coverage_minus=3	coverage_plus=2	flanking_left=251	flanking_right=251	frequency=5.145e-02	junction_possible_overlap_registers=230	key=CP009273__836695__-1__CP009273__837901__1__9____251__251__0__0	max_left=91	max_left_minus=91	max_left_plus=91	max_min_left=59	max_min_left_minus=59	max_min_left_plus=19	max_min_right=52	max_min_right_minus=50	max_min_right_plus=52	max_pos_hash_score=462	max_right=94	max_right_minus=94	max_right_plus=52	neg_log10_pos_hash_p_value=8.5	new_junction_coverage=0.05	new_junction_read_count=5	polymorphism_frequency=5.145e-02	pos_hash_score=5	prediction=polymorphism	reject=COVERAGE_EVENNESS_SKEW,FREQUENCY_CUTOFF	side_1_annotate_key=gene	side_1_continuation=0	side_1_coverage=0.95	side_1_overlap=9	side_1_possible_overlap_registers=239	side_1_read_count=97	side_1_redundant=0	side_2_annotate_key=gene	side_2_continuation=0	side_2_coverage=0.93	side_2_overlap=0	side_2_possible_overlap_registers=230	side_2_read_count=91	side_2_redundant=0	total_non_overlap_reads=5
JC	173	.	CP009273	841549	-1	CP009273	842494	1	0	alignment_overlap=12	coverage_minus=2	coverage_plus=2	flanking_left=251	flanking_right=251	frequency=4.422e-02	junction_possible_overlap_registers=227	key=CP009273__841549__-1__CP009273__842482__1__12____251__251__0__0	max_left=161	max_left_minus=161	max_left_plus=57	max_min_left=57	max_min_left_minus=0	max_min_left_plus=57	max_min_right=98	max_min_right_minus=98	max_min_right_plus=0	max_pos_hash_score=456	max_right=110	max_right_minus=98	max_right_plus=110	neg_log10_pos_hash_p_value=9.0	new_junction_coverage=0.04	new_junction_read_count=4	polymorphism_frequency=4.422e-02	pos_hash_score=4	prediction=polymorphism	reject=COVERAGE_EVENNESS_SKEW,FREQUENCY_CUTOFF	side_1_annotate_key=gene	side_1_continuation=0	side_1_coverage=0.80	side_1_overlap=12	side_1_possible_overlap_registers=239	side_1_read_count=81	side_1_redundant=0	side_2_annotate_key=gene	side_2_continuation=0	side_2_coverage=0.99	side_2_overlap=0	side_2_possible_overlap_registers=227	side_2_read_count=96	side_2_redundant=0	total_non_overlap_reads=4
JC	174	.	CP009273	862312	-1	CP009273	863289	1	0	alignment_overlap=8	coverage_minus=3	coverage_plus=1	flanking_left=251	flanking_right=251	frequency=4.239e-02	junction_possible_overlap_registers=231	key=CP009273__862312__-1__CP009273__863281__1__8____251__251__0__0	max_left=119	max_left_minus=119	max_left_plus=59	max_min_left=119	max_min_left_minus=119	max_min_left_plus=59	max_min_right=52	max_min_right_minus=52	max_min_right_plus=0	max_pos_hash_score=464	max_right=184	max_right_minus=124	max_right_plus=184	neg_log10_pos_hash_p_value=9.1	new_junction_coverage=0.04	new_junction_read_count=4	polymorphism_frequency=4.239e-02	pos_hash_score=4	prediction=polymorphism	reject=COVERAGE_EVENNESS_SKEW,FREQUENCY_CUTOFF	side_1_annotate_key=gene	side_1_continuation=0	side_1_coverage=0.96	side_1_overlap=8	side_1_possible_overlap_registers=239	side_1_read_count=98	side_1_redundant=0	side_2_annotate_key=gene	side_2_continuation=0	side_2_coverage=0.87	side_2_overlap=0	side_2_possible_overlap_registers=231	side_2_read_count=86	side_2_redundant=0	total_non_overlap_reads=4
JC	175	.	CP009273	862357	-1	CP009273	863539	1	0	alignment_overlap=11	coverage_minus=4	coverage_plus=4	flanking_left=251	flanking_right=251	frequency=8.253e-02	junction_possible_overlap_registers=228	key=CP009273__862357__-1__CP009273__863528__1__11____251__251__0__0	max_left=231	max_left_minus=231	max_left_plus=162	max_min_left=105	max_min_left_minus=105	max_min_left_plus=74	max_min_right=74	max_min_right_minus=74	max_min_right_plus=74	max_pos_hash_score=458	max_right=166	max_right_minus=135	max_right_plus=166	neg_log10_pos_hash_p_value=7.0	new_junction_coverage=0.08	new_junction_read_count=8	polymorphism_frequency=8.253e-02	pos_hash_score=8	prediction=polymorphism	reject=COVERAGE_EVENNESS_SKEW,FREQUENCY_CUTOFF	side_1_annotate_key=gene	side_1_continuation=0	side_1_coverage=0.88	side_1_overlap=11	side_1_possible_overlap_registers=239	side_1_read_count=90	side_1_redundant=0	side_2_annotate_key=gene	side_2_continuation=0	side_2_coverage=0.95	side_2_overlap=0	side_2_possible_overlap_registers=228	side_2_read_count=92	side_2_redundant=0	total_non_overlap_reads=8
JC	176	.	CP009273	921313	1	CP009273	1092450	-1	0	alignment_overlap=46	coverage_minus=6	coverage_plus=8	flanking_left=251	flanking_right=251	frequency=1.756e-01	junction_possible_overlap_registers=193	key=CP009273__921313__1__CP009273__1092496__-1__46____251__251__0__0	max_left=74	max_left_minus=74	max_left_plus=57	max_min_left=57	max_min_left_minus=40	max_min_left_plus=57	max_min_right=54	max_min_right_minus=54	max_min_right_plus=0	max_pos_hash_score=388	max_right=196	max_right_minus=175	max_right_plus=196	neg_log10_pos_hash_p_value=5.0	new_junction_coverage=0.21	new_junction_read_count=17	polymorphism_frequency=1.756e-01	pos_hash_score=11	prediction=polymorphism	reject=COVERAGE_EVENNESS_SKEW,FREQUENCY_CUTOFF	side_1_annotate_key=gene	side_1_continuation=0	side_1_coverage=0.79	side_1_overlap=46	side_1_possible_overlap_registers=239	side_1_read_count=80	side_1_redundant=0	side_2_annotate_key=gene	side_2_continuation=0	side_2_coverage=1.16	side_2_overlap=0	side_2_possible_overlap_registers=193	side_2_read_count=95	side_2_redundant=0	total_non_overlap_reads=14
JC	177	.	CP009273	1024891	-1	CP009273	1025686	1	0	alignment_overlap=11	coverage_minus=3	coverage_plus=1	flanking_left=251	flanking_right=251	frequency=5.611e-02	junction_possible_overlap_registers=228	key=CP009273__1024891__-1__CP009273__1025675__1__11____251__251__0__0	max_left=184	max_left_minus=184	max_left_plus=77	max_min_left=49	max_min_left_minus=49	max_min_left_plus=0	max_min_right=25	max_min_right_minus=25	max_min_right_plus=25	max_pos_hash_score=458	max_right=53	max_right_minus=53	max_right_plus=25	neg_log10_pos_hash_p_value=9.0	new_junction_coverage=0.06	new_junction_read_count=6	polymorphism_frequency=5.611e-02	pos_hash_score=4	prediction=polymorphism	reject=COVERAGE_EVENNESS_SKEW,FREQUENCY_CUTOFF	side_1_annotate_key=gene	side_1_continuation=0	side_1_coverage=0.88	side_1_overlap=11	side_1_possible_overlap_registers=239	side_1_read_count=90	side_1_redundant=0	side_2_annotate_key=gene	side_2_continuation=0	side_2_coverage=1.20	side_2_overlap=0	side_2_possible_overlap_registers=228	side_2_read_count=116	side_2_redundant=0	total_non_overlap_reads=4
JC	178	.	CP009273	1069629	-1	CP009273	1070271	1	0	alignment_overlap=11	coverage_minus=3	coverage_plus=2	flanking_left=251	flanking_right=251	frequency=5.519e-02	junction_possible_overlap_registers=228	key=CP009273__1069629__-1__CP009273__1070260__1__11____251__251__0__0	max_left=104	max_left_minus=104	max_left_plus=97	max_min_left=104	max_min_left_minus=104	max_min_left_plus=97	max_min_right=50	max_min_right_minus=50	max_min_right_plus=0	max_pos_hash_score=458	max_right=192	max_right_minus=111	max_right_plus=192	neg_log10_pos_hash_p_value=8.4	new_junction_coverage=0.05	new_junction_read_count=5	polymorphism_frequency=5.519e-02	pos_hash_score=5	prediction=polymorphism	reject=COVERAGE_EVENNESS_SKEW,FREQUENCY_CUTOFF	side_1_annotate_key=gene	side_1_continuation=0	side_1_coverage=0.82	side_1_overlap=11	side_1_possible_overlap_registers=239	side_1_read_count=83	side_1_redundant=0	side_2_annotate_key=gene	side_2_continuation=0	side_2_coverage=0.95	side_2_overlap=0	side_2_possible_overlap_registers=228	side_2_read_count=92	side_2_redundant=0	total_non_overlap_reads=5
JC	179	.	CP009273	1123141	-1	CP009273	1123860	1	0	alignment_overlap=10	coverage_minus=1	coverage_plus=2	flanking_left=251	flanking_right=251	frequency=3.614e-02	junction_possible_overlap_registers=229	key=CP009273__1123141__-1__CP009273__1123850__1__10____251__251__0__0	max_left=97	max_left_minus=97	max_left_plus=92	max_min_left=0	max_min_left_minus=0	max_min_left_plus=0	max_min_right=35	max_min_right_minus=35	max_min_right_plus=35	max_pos_hash_score=460	max_right=35	max_right_minus=35	max_right_plus=35	neg_log10_pos_hash_p_value=9.6	new_junction_coverage=0.03	new_junction_read_count=3	polymorphism_frequency=3.614e-02	pos_hash_score=3	prediction=polymorphism	reject=COVERAGE_EVENNESS_SKEW,FREQUENCY_CUTOFF	side_1_annotate_key=gene	side_1_continuation=0	side_1_coverage=0.93	side_1_overlap=10	side_1_possible_overlap_registers=239	side_1_read_count=95	side_1_redundant=0	side_2_annotate_key=gene	side_2_continuation=0	side_2_coverage=0.71	side_2_overlap=0	side_2_possible_overlap_registers=229	side_2_read_count=69	side_2_redundant=0	total_non_overlap_reads=3
JC	180	.	CP009273	1146071	-1	CP009273	1146757	1	0	alignment_overlap=10	coverage_minus=4	coverage_plus=4	flanking_left=251	flanking_right=251	frequency=8.688e-02	junction_possible_overlap_registers=229	key=CP009273__1146071__-1__CP009273__1146747__1__10____251__251__0__0	max_left=194	max_left_minus=194	max_left_plus=126	max_min_left=103	max_min_left_minus=103	max_min_left_plus=78	max_min_right=63	max_min_right_minus=63	max_min_right_plus=63	max_pos_hash_score=460	max_right=163	max_right_minus=138	max_right_plus=163	neg_log10_pos_hash_p_value=8.4	new_junction_coverage=0.08	new_junction_read_count=8	polymorphism_frequency=8.688e-02	pos_hash_score=5	prediction=polymorphism	reject=COVERAGE_EVENNESS_SKEW,FREQUENCY_CUTOFF	side_1_annotate_key=gene	side_1_continuation=0	side_1_coverage=0.67	side_1_overlap=10	side_1_possible_overlap_registers=239	side_1_read_count=68	side_1_redundant=0	side_2_annotate_key=gene	side_2_continuation=0	side_2_coverage=1.06	side_2_overlap=0	side_2_possible_overlap_registers=229	side_2_read_count=103	side_2_redundant=0	total_non_overlap_reads=8
JC	181	.	CP009273	1203246	1	CP009273	1205075	1	0	alignment_overlap=16	coverage_minus=50	coverage_plus=40	flanking_left=251	flanking_right=251	frequency=1	junction_possible_overlap_registers=223	key=CP009273__1203246__1__CP009273__1205059__1__16____251__251__0__0	max_left=228	max_left_minus=228	max_left_plus=212	max_min_left=117	max_min_left_minus=109	max_min_left_plus=117	max_min_right=113	max_min_right_minus=85	max_min_right_plus=113	max_pos_hash_score=448	max_right=227	max_right_minus=220	max_right_plus=227	neg_log10_pos_hash_p_value=0.2	new_junction_coverage=0.95	new_junction_read_count=90	polymorphism_frequency=9.073e-01	pos_hash_score=61	prediction=consensus	side_1_annotate_key=gene	side_1_continuation=0	side_1_coverage=0.09	side_1_overlap=16	side_1_possible_overlap_registers=239	side_1_read_count=9	side_1_redundant=0	side_2_annotate_key=gene	side_2_continuation=0	side_2_coverage=0.11	side_2_overlap=0	side_2_possible_overlap_registers=223	side_2_read_count=10	side_2_redundant=0	total_non_overlap_reads=90
JC	182	.	CP009273	1203261	-1	CP009273	1205058	-1	0	alignment_overlap=16	coverage_minus=58	coverage_plus=41	flanking_left=251	flanking_right=251	frequency=1	junction_possible_overlap_registers=223	key=CP009273__1203261__-1__CP009273__1205074__-1__16____251__251__0__0	max_left=231	max_left_minus=231	max_left_plus=224	max_min_left=102	max_min_left_minus=101	max_min_left_plus=102	max_min_right=117	max_min_right_minus=116	max_min_right_plus=117	max_pos_hash_score=448	max_right=228	max_right_minus=222	max_right_plus=228	neg_log10_pos_hash_p_value=0.1	new_junction_coverage=1.06	new_junction_read_count=101	polymorphism_frequency=9.165e-01	pos_hash_score=70	prediction=consensus	side_1_annotate_key=gene	side_1_continuation=0	side_1_coverage=0.09	side_1_overlap=16	side_1_possible_overlap_registers=239	side_1_read_count=9	side_1_redundant=0	side_2_annotate_key=gene	side_2_continuation=0	side_2_coverage=0.11	side_2_overlap=0	side_2_possible_overlap_registers=223	side_2_read_count=10	side_2_redundant=0	total_non_overlap_reads=99
JC	183	.	CP009273	1216506	-1	CP009273	1217292	1	0	alignment_overlap=10	coverage_minus=3	coverage_plus=1	flanking_left=251	flanking_right=251	frequency=4.168e-02	junction_possible_overlap_registers=229	key=CP009273__1216506__-1__CP009273__1217282__1__10____251__251__0__0	max_left=106	max_left_minus=106	max_left_plus=2	max_min_left=106	max_min_left_minus=106	max_min_left_plus=2	max_min_right=85	max_min_right_minus=85	max_min_right_plus=0	max_pos_hash_score=460	max_right=238	max_right_minus=170	max_right_plus=238	neg_log10_pos_hash_p_value=9.0	new_junction_coverage=0.05	new_junction_read_count=5	polymorphism_frequency=4.168e-02	pos_hash_score=4	prediction=polymorphism	reject=COVERAGE_EVENNESS_SKEW,FREQUENCY_CUTOFF	side_1_annotate_key=gene	side_1_continuation=0	side_1_coverage=1.20	side_1_overlap=10	side_1_possible_overlap_registers=239	side_1_read_count=122	side_1_redundant=0	side_2_annotate_key=gene	side_2_continuation=0	side_2_coverage=1.16	side_2_overlap=0	side_2_possible_overlap_registers=229	side_2_read_count=113	side_2_redundant=0	total_non_overlap_reads=4
JC	184	.	CP009273	1227747	-1	CP009273	1228455	1	0	alignment_overlap=10	coverage_minus=5	coverage_plus=5	flanking_left=251	flanking_right=251	frequency=9.721e-02	junction_possible_overlap_registers=229	key=CP009273__1227747__-1__CP009273__1228445__1__10____251__251__0__0	max_left=193	max_left_minus=193	max_left_plus=59	max_min_left=59	max_min_left_minus=42	max_min_left_plus=59	max_min_right=37	max_min_right_minus=37	max_min_right_plus=0	max_pos_hash_score=460	max_right=230	max_right_minus=230	max_right_plus=164	neg_log10_pos_hash_p_value=6.3	new_junction_coverage=0.11	new_junction_read_count=11	polymorphism_frequency=9.721e-02	pos_hash_score=10	prediction=polymorphism	reject=COVERAGE_EVENNESS_SKEW,FREQUENCY_CUTOFF	side_1_annotate_key=gene	side_1_continuation=0	side_1_coverage=1.10	side_1_overlap=10	side_1_possible_overlap_registers=239	side_1_read_count=112	side_1_redundant=0	side_2_annotate_key=gene	side_2_continuation=0	side_2_coverage=1.00	side_2_overlap=0	side_2_possible_overlap_registers=229	side_2_read_count=97	side_2_redundant=0	total_non_overlap_reads=10
JC	185	.	CP009273	1282362	-1	CP009273	1283013	1	0	alignment_overlap=20	coverage_minus=2	coverage_plus=3	flanking_left=251	flanking_right=251	frequency=1.431e-01	junction_possible_overlap_registers=219	key=CP009273__1282362__-1__CP009273__1282993__1__20____251__251__0__0	max_left=195	max_left_minus=54	max_left_plus=195	max_min_left=19	max_min_left_minus=1	max_min_left_plus=19	max_min_right=36	max_min_right_minus=2	max_min_right_plus=36	max_pos_hash_score=440	max_right=88	max_right_minus=88	max_right_plus=85	neg_log10_pos_hash_p_value=8.2	new_junction_coverage=0.08	new_junction_read_count=7	polymorphism_frequency=1.431e-01	pos_hash_score=5	prediction=polymorphism	reject=COVERAGE_EVENNESS_SKEW,FREQUENCY_CUTOFF	side_1_annotate_key=gene	side_1_continuation=0	side_1_coverage=0.37	side_1_overlap=20	side_1_possible_overlap_registers=239	side_1_read_count=38	side_1_redundant=0	side_2_annotate_key=gene	side_2_continuation=0	side_2_coverage=0.53	side_2_overlap=0	side_2_possible_overlap_registers=219	side_2_read_count=49	side_2_redundant=0	total_non_overlap_reads=5
JC	186	.	CP009273	1282540	-1	CP009273	1283013	1	0	alignment_overlap=20	coverage_minus=5	coverage_plus=4	flanking_left=251	flanking_right=251	frequency=2.171e-01	junction_possible_overlap_registers=219	key=CP009273__1282540__-1__CP009273__1282993__1__20____251__251__0__0	max_left=146	max_left_minus=74	max_left_plus=146	max_min_left=82	max_min_left_minus=74	max_min_left_plus=82	max_min_right=105	max_min_right_minus=6	max_min_right_plus=105	max_pos_hash_score=440	max_right=186	max_right_minus=186	max_right_plus=105	neg_log10_pos_hash_p_value=7.2	new_junction_coverage=0.13	new_junction_read_count=12	polymorphism_frequency=2.171e-01	pos_hash_score=7	prediction=polymorphism	reject=COVERAGE_EVENNESS_SKEW	side_1_annotate_key=gene	side_1_continuation=0	side_1_coverage=0.40	side_1_overlap=20	side_1_possible_overlap_registers=239	side_1_read_count=41	side_1_redundant=0	side_2_annotate_key=gene	side_2_continuation=0	side_2_coverage=0.53	side_2_overlap=0	side_2_possible_overlap_registers=219	side_2_read_count=49	side_2_redundant=0	total_non_overlap_reads=9
JC	187	.	CP009273	1299612	-1	CP009273	1300611	1	0	alignment_overlap=11	coverage_minus=1	coverage_plus=3	flanking_left=251	flanking_right=251	frequency=3.658e-02	junction_possible_overlap_registers=228	key=CP009273__1299612__-1__CP009273__1300600__1__11____251__251__0__0	max_left=150	max_left_minus=150	max_left_plus=132	max_min_left=68	max_min_left_minus=0	max_min_left_plus=68	max_min_right=108	max_min_right_minus=90	max_min_right_plus=108	max_pos_hash_score=458	max_right=184	max_right_minus=90	max_right_plus=184	neg_log10_pos_hash_p_value=9.0	new_junction_coverage=0.04	new_junction_read_count=4	polymorphism_frequency=3.658e-02	pos_hash_score=4	prediction=polymorphism	reject=COVERAGE_EVENNESS_SKEW,FREQUENCY_CUTOFF	side_1_annotate_key=gene	side_1_continuation=0	side_1_coverage=1.13	side_1_overlap=11	side_1_possible_overlap_registers=239	side_1_read_count=115	side_1_redundant=0	side_2_annotate_key=gene	side_2_continuation=0	side_2_coverage=1.04	side_2_overlap=0	side_2_possible_overlap_registers=228	side_2_read_count=101	side_2_redundant=0	total_non_overlap_reads=4
JC	188	.	CP009273	1300907	-1	CP009273	1301709	1	0	alignment_overlap=11	coverage_minus=3	coverage_plus=1	flanking_left=251	flanking_right=251	frequency=4.689e-02	junction_possible_overlap_registers=228	key=CP009273__1300907__-1__CP009273__1301698__1__11____251__251__0__0	max_left=169	max_left_minus=169	max_left_plus=66	max_min_left=68	max_min_left_minus=68	max_min_left_plus=66	max_min_right=71	max_min_right_minus=71	max_min_right_plus=0	max_pos_hash_score=458	max_right=137	max_right_minus=136	max_right_plus=137	neg_log10_pos_hash_p_value=9.0	new_junction_coverage=0.04	new_junction_read_count=4	polymorphism_frequency=4.689e-02	pos_hash_score=4	prediction=polymorphism	reject=COVERAGE_EVENNESS_SKEW,FREQUENCY_CUTOFF	side_1_annotate_key=gene	side_1_continuation=0	side_1_coverage=0.73	side_1_overlap=11	side_1_possible_overlap_registers=239	side_1_read_count=74	side_1_redundant=0	side_2_annotate_key=gene	side_2_continuation=0	side_2_coverage=0.95	side_2_overlap=0	side_2_possible_overlap_registers=228	side_2_read_count=92	side_2_redundant=0	total_non_overlap_reads=4
JC	189	.	CP009273	1301273	-1	CP009273	1301837	1	0	alignment_overlap=9	coverage_minus=4	coverage_plus=1	flanking_left=251	flanking_right=251	frequency=8.070e-02	junction_possible_overlap_registers=230	key=CP009273__1301273__-1__CP009273__1301828__1__9____251__251__0__0	max_left=190	max_left_minus=190	max_left_plus=30	max_min_left=112	max_min_left_minus=112	max_min_left_plus=30	max_min_right=78	max_min_right_minus=78	max_min_right_plus=0	max_pos_hash_score=462	max_right=130	max_right_minus=130	max_right_plus=79	neg_log10_pos_hash_p_value=8.5	new_junction_coverage=0.07	new_junction_read_count=7	polymorphism_frequency=8.070e-02	pos_hash_score=5	prediction=polymorphism	reject=COVERAGE_EVENNESS_SKEW,FREQUENCY_CUTOFF	side_1_annotate_key=gene	side_1_continuation=0	side_1_coverage=0.66	side_1_overlap=9	side_1_possible_overlap_registers=239	side_1_read_count=67	side_1_redundant=0	side_2_annotate_key=gene	side_2_continuation=0	side_2_coverage=0.97	side_2_overlap=0	side_2_possible_overlap_registers=230	side_2_read_count=95	side_2_redundant=0	total_non_overlap_reads=5
JC	190	.	CP009273	1341504	-1	CP009273	1342447	1	0	alignment_overlap=10	coverage_minus=3	coverage_plus=1	flanking_left=251	flanking_right=251	frequency=6.052e-02	junction_possible_overlap_registers=229	key=CP009273__1341504__-1__CP009273__1342437__1__10____251__251__0__0	max_left=159	max_left_minus=159	max_left_plus=68	max_min_left=68	max_min_left_minus=0	max_min_left_plus=68	max_min_right=105	max_min_right_minus=105	max_min_right_plus=0	max_pos_hash_score=460	max_right=173	max_right_minus=105	max_right_plus=173	neg_log10_pos_hash_p_value=9.0	new_junction_coverage=0.05	new_junction_read_count=5	polymorphism_frequency=6.052e-02	pos_hash_score=4	prediction=polymorphism	reject=COVERAGE_EVENNESS_SKEW,FREQUENCY_CUTOFF	side_1_annotate_key=gene	side_1_continuation=0	side_1_coverage=0.88	side_1_overlap=10	side_1_possible_overlap_registers=239	side_1_read_count=90	side_1_redundant=0	side_2_annotate_key=gene	side_2_continuation=0	side_2_coverage=0.71	side_2_overlap=0	side_2_possible_overlap_registers=229	side_2_read_count=69	side_2_redundant=0	total_non_overlap_reads=4
JC	191	.	CP009273	1374112	-1	CP009273	1374630	1	0	alignment_overlap=11	coverage_minus=2	coverage_plus=2	flanking_left=251	flanking_right=251	frequency=4.502e-02	junction_possible_overlap_registers=228	key=CP009273__1374112__-1__CP009273__1374619__1__11____251__251__0__0	max_left=166	max_left_minus=166	max_left_plus=166	max_min_left=99	max_min_left_minus=99	max_min_left_plus=3	max_min_right=62	max_min_right_minus=62	max_min_right_plus=61	max_pos_hash_score=458	max_right=124	max_right_minus=124	max_right_plus=73	neg_log10_pos_hash_p_value=9.0	new_junction_coverage=0.04	new_junction_read_count=4	polymorphism_frequency=4.502e-02	pos_hash_score=4	prediction=polymorphism	reject=COVERAGE_EVENNESS_SKEW,FREQUENCY_CUTOFF	side_1_annotate_key=gene	side_1_continuation=0	side_1_coverage=1.13	side_1_overlap=11	side_1_possible_overlap_registers=239	side_1_read_count=115	side_1_redundant=0	side_2_annotate_key=gene	side_2_continuation=0	side_2_coverage=0.62	side_2_overlap=0	side_2_possible_overlap_registers=228	side_2_read_count=60	side_2_redundant=0	total_non_overlap_reads=4
JC	192	.	CP009273	1462167	1	CP009273	1463498	-1	0	alignment_overlap=0	coverage_minus=10	coverage_plus=4	flanking_left=251	flanking_right=251	frequency=NA	junction_possible_overlap_registers=239	key=CP009273__1462167__1__CP009273__1463498__-1__0____251__251__1__1	max_left=234	max_left_minus=234	max_left_plus=179	max_min_left=122	max_min_left_minus=122	max_min_left_plus=37	max_min_right=111	max_min_right_minus=90	max_min_right_plus=111	max_pos_hash_score=480	max_right=248	max_right_minus=248	max_right_plus=214	neg_log10_pos_hash_p_value=6.2	new_junction_coverage=0.14	new_junction_read_count=14	polymorphism_frequency=NA	pos_hash_score=11	prediction=unknown	reject=COVERAGE_EVENNESS_SKEW	side_1_annotate_key=repeat	side_1_continuation=0	side_1_coverage=NA	side_1_overlap=0	side_1_read_count=NA	side_1_redundant=1	side_2_annotate_key=repeat	side_2_continuation=0	side_2_coverage=NA	side_2_overlap=0	side_2_possible_overlap_registers=NA	side_2_read_count=NA	side_2_redundant=1	total_non_overlap_reads=14
JC	193	.	CP009273	1462410	-1	CP009273	2063968	1	0	alignment_overlap=12	coverage_minus=3	coverage_plus=5	flanking_left=251	flanking_right=251	frequency=1.223e-01	junction_possible_overlap_registers=227	key=CP009273__1462410__-1__CP009273__2063956__1__12____251__251__0__0	max_left=175	max_left_minus=121	max_left_plus=175	max_min_left=20	max_min_left_minus=0	max_min_left_plus=20	max_min_right=86	max_min_right_minus=86	max_min_right_plus=62	max_pos_hash_score=456	max_right=86	max_right_minus=86	max_right_plus=86	neg_log10_pos_hash_p_value=7.4	new_junction_coverage=0.08	new_junction_read_count=8	polymorphism_frequency=1.223e-01	pos_hash_score=7	prediction=polymorphism	reject=COVERAGE_EVENNESS_SKEW,FREQUENCY_CUTOFF	side_1_annotate_key=gene	side_1_continuation=0	side_1_coverage=0.04	side_1_overlap=12	side_1_possible_overlap_registers=239	side_1_read_count=4	side_1_redundant=0	side_2_annotate_key=gene	side_2_continuation=0	side_2_coverage=1.15	side_2_overlap=0	side_2_possible_overlap_registers=227	side_2_read_count=111	side_2_redundant=0	total_non_overlap_reads=8
JC	194	.	CP009273	1474206	-1	CP009273	1475184	1	0	alignment_overlap=9	coverage_minus=3	coverage_plus=3	flanking_left=251	flanking_right=251	frequency=4.981e-02	junction_possible_overlap_registers=230	key=CP009273__1474206__-1__CP009273__1475175__1__9____251__251__0__0	max_left=170	max_left_minus=170	max_left_plus=168	max_min_left=39	max_min_left_minus=33	max_min_left_plus=39	max_min_right=70	max_min_right_minus=6	max_min_right_plus=70	max_pos_hash_score=462	max_right=203	max_right_minus=43	max_right_plus=203	neg_log10_pos_hash_p_value=8.5	new_junction_coverage=0.06	new_junction_read_count=6	polymorphism_frequency=4.981e-02	pos_hash_score=5	prediction=polymorphism	reject=COVERAGE_EVENNESS_SKEW,FREQUENCY_CUTOFF	side_1_annotate_key=gene	side_1_continuation=0	side_1_coverage=1.07	side_1_overlap=9	side_1_possible_overlap_registers=239	side_1_read_count=109	side_1_redundant=0	side_2_annotate_key=gene	side_2_continuation=0	side_2_coverage=1.27	side_2_overlap=0	side_2_possible_overlap_registers=230	side_2_read_count=124	side_2_redundant=0	total_non_overlap_reads=6
JC	195	.	CP009273	1480441	-1	CP009273	1481051	1	0	alignment_overlap=9	coverage_minus=3	coverage_plus=2	flanking_left=251	flanking_right=251	frequency=4.420e-02	junction_possible_overlap_registers=230	key=CP009273__1480441__-1__CP009273__1481042__1__9____251__251__0__0	max_left=118	max_left_minus=118	max_left_plus=58	max_min_left=118	max_min_left_minus=118	max_min_left_plus=58	max_min_right=3	max_min_right_minus=3	max_min_right_plus=0	max_pos_hash_score=462	max_right=215	max_right_minus=160	max_right_plus=215	neg_log10_pos_hash_p_value=8.5	new_junction_coverage=0.05	new_junction_read_count=5	polymorphism_frequency=4.420e-02	pos_hash_score=5	prediction=polymorphism	reject=COVERAGE_EVENNESS_SKEW,FREQUENCY_CUTOFF	side_1_annotate_key=gene	side_1_continuation=0	side_1_coverage=0.98	side_1_overlap=9	side_1_possible_overlap_registers=239	side_1_read_count=100	side_1_redundant=0	side_2_annotate_key=gene	side_2_continuation=0	side_2_coverage=1.23	side_2_overlap=0	side_2_possible_overlap_registers=230	side_2_read_count=120	side_2_redundant=0	total_non_overlap_reads=5
JC	196	.	CP009273	1490433	-1	CP009273	1491304	1	0	alignment_overlap=13	coverage_minus=3	coverage_plus=2	flanking_left=251	flanking_right=251	frequency=4.456e-02	junction_possible_overlap_registers=226	key=CP009273__1490433__-1__CP009273__1491291__1__13____251__251__0__0	max_left=185	max_left_minus=185	max_left_plus=127	max_min_left=32	max_min_left_minus=32	max_min_left_plus=19	max_min_right=111	max_min_right_minus=35	max_min_right_plus=111	max_pos_hash_score=454	max_right=206	max_right_minus=206	max_right_plus=111	neg_log10_pos_hash_p_value=8.4	new_junction_coverage=0.05	new_junction_read_count=5	polymorphism_frequency=4.456e-02	pos_hash_score=5	prediction=polymorphism	reject=COVERAGE_EVENNESS_SKEW,FREQUENCY_CUTOFF	side_1_annotate_key=gene	side_1_continuation=0	side_1_coverage=1.19	side_1_overlap=13	side_1_possible_overlap_registers=239	side_1_read_count=121	side_1_redundant=0	side_2_annotate_key=gene	side_2_continuation=0	side_2_coverage=1.04	side_2_overlap=0	side_2_possible_overlap_registers=226	side_2_read_count=100	side_2_redundant=0	total_non_overlap_reads=5
JC	197	.	CP009273	1501211	-1	CP009273	1501634	1	0	alignment_overlap=12	coverage_minus=2	coverage_plus=3	flanking_left=251	flanking_right=251	frequency=5.159e-02	junction_possible_overlap_registers=227	key=CP009273__1501211__-1__CP009273__1501622__1__12____251__251__0__0	max_left=172	max_left_minus=172	max_left_plus=93	max_min_left=93	max_min_left_minus=0	max_min_left_plus=93	max_min_right=101	max_min_right_minus=101	max_min_right_plus=0	max_pos_hash_score=456	max_right=142	max_right_minus=101	max_right_plus=142	neg_log10_pos_hash_p_value=8.4	new_junction_coverage=0.05	new_junction_read_count=5	polymorphism_frequency=5.159e-02	pos_hash_score=5	prediction=polymorphism	reject=COVERAGE_EVENNESS_SKEW,FREQUENCY_CUTOFF	side_1_annotate_key=gene	side_1_continuation=0	side_1_coverage=0.82	side_1_overlap=12	side_1_possible_overlap_registers=239	side_1_read_count=83	side_1_redundant=0	side_2_annotate_key=gene	side_2_continuation=0	side_2_coverage=1.09	side_2_overlap=0	side_2_possible_overlap_registers=227	side_2_read_count=105	side_2_redundant=0	total_non_overlap_reads=5
JC	198	.	CP009273	1506574	-1	CP009273	1507915	1	0	alignment_overlap=11	coverage_minus=2	coverage_plus=1	flanking_left=251	flanking_right=251	frequency=2.692e-02	junction_possible_overlap_registers=228	key=CP009273__1506574__-1__CP009273__1507904__1__11____251__251__0__0	max_left=105	max_left_minus=105	max_left_plus=89	max_min_left=105	max_min_left_minus=105	max_min_left_plus=0	max_min_right=79	max_min_right_minus=79	max_min_right_plus=79	max_pos_hash_score=458	max_right=134	max_right_minus=134	max_right_plus=79	neg_log10_pos_hash_p_value=9.6	new_junction_coverage=0.03	new_junction_read_count=3	polymorphism_frequency=2.692e-02	pos_hash_score=3	prediction=polymorphism	reject=COVERAGE_EVENNESS_SKEW,FREQUENCY_CUTOFF	side_1_annotate_key=gene	side_1_continuation=0	side_1_coverage=1.10	side_1_overlap=11	side_1_possible_overlap_registers=239	side_1_read_count=112	side_1_redundant=0	side_2_annotate_key=gene	side_2_continuation=0	side_2_coverage=1.13	side_2_overlap=0	side_2_possible_overlap_registers=228	side_2_read_count=110	side_2_redundant=0	total_non_overlap_reads=3
JC	199	.	CP009273	1518292	-1	CP009273	1518984	1	0	alignment_overlap=10	coverage_minus=4	coverage_plus=2	flanking_left=251	flanking_right=251	frequency=6.074e-02	junction_possible_overlap_registers=229	key=CP009273__1518292__-1__CP009273__1518974__1__10____251__251__0__0	max_left=116	max_left_minus=116	max_left_plus=61	max_min_left=61	max_min_left_minus=61	max_min_left_plus=61	max_min_right=23	max_min_right_minus=23	max_min_right_plus=0	max_pos_hash_score=460	max_right=215	max_right_minus=215	max_right_plus=215	neg_log10_pos_hash_p_value=7.9	new_junction_coverage=0.06	new_junction_read_count=6	polymorphism_frequency=6.074e-02	pos_hash_score=6	prediction=polymorphism	reject=COVERAGE_EVENNESS_SKEW,FREQUENCY_CUTOFF	side_1_annotate_key=gene	side_1_continuation=0	side_1_coverage=0.81	side_1_overlap=10	side_1_possible_overlap_registers=239	side_1_read_count=82	side_1_redundant=0	side_2_annotate_key=gene	side_2_continuation=0	side_2_coverage=1.10	side_2_overlap=0	side_2_possible_overlap_registers=229	side_2_read_count=107	side_2_redundant=0	total_non_overlap_reads=6
JC	200	.	CP009273	1524676	-1	CP009273	1533290	1	0	alignment_overlap=0	coverage_minus=63	coverage_plus=41	flanking_left=251	flanking_right=251	frequency=1	junction_possible_overlap_registers=239	key=CP009273__1524676__-1__CP009273__1533290__1__0____251__251__0__0	max_left=240	max_left_minus=214	max_left_plus=240	max_min_left=118	max_min_left_minus=118	max_min_left_plus=112	max_min_right=122	max_min_right_minus=122	max_min_right_plus=112	max_pos_hash_score=480	max_right=245	max_right_minus=245	max_right_plus=245	neg_log10_pos_hash_p_value=0.4	new_junction_coverage=1.03	new_junction_read_count=105	polymorphism_frequency=1.000e+00	pos_hash_score=60	prediction=consensus	side_1_annotate_key=gene	side_1_continuation=0	side_1_coverage=0.00	side_1_overlap=0	side_1_possible_overlap_registers=239	side_1_read_count=0	side_1_redundant=0	side_2_annotate_key=gene	side_2_continuation=0	side_2_coverage=0.00	side_2_overlap=0	side_2_possible_overlap_registers=239	side_2_read_count=0	side_2_redundant=0	total_non_overlap_reads=104
JC	201	.	CP009273	1589674	-1	CP009273	1590581	1	0	alignment_overlap=10	coverage_minus=7	coverage_plus=3	flanking_left=251	flanking_right=251	frequency=7.795e-02	junction_possible_overlap_registers=229	key=CP009273__1589674__-1__CP009273__1590571__1__10____251__251__0__0	max_left=204	max_left_minus=204	max_left_plus=192	max_min_left=0	max_min_left_minus=0	max_min_left_plus=0	max_min_right=117	max_min_right_minus=82	max_min_right_plus=117	max_pos_hash_score=460	max_right=117	max_right_minus=82	max_right_plus=117	neg_log10_pos_hash_p_value=6.3	new_junction_coverage=0.10	new_junction_read_count=10	polymorphism_frequency=7.795e-02	pos_hash_score=10	prediction=polymorphism	reject=COVERAGE_EVENNESS_SKEW,FREQUENCY_CUTOFF	side_1_annotate_key=gene	side_1_continuation=0	side_1_coverage=1.04	side_1_overlap=10	side_1_possible_overlap_registers=239	side_1_read_count=106	side_1_redundant=0	side_2_annotate_key=gene	side_2_continuation=0	side_2_coverage=1.39	side_2_overlap=0	side_2_possible_overlap_registers=229	side_2_read_count=135	side_2_redundant=0	total_non_overlap_reads=10
JC	202	.	CP009273	1591056	-1	CP009273	1591834	1	0	alignment_overlap=10	coverage_minus=10	coverage_plus=10	flanking_left=251	flanking_right=251	frequency=1.692e-01	junction_possible_overlap_registers=229	key=CP009273__1591056__-1__CP009273__1591824__1__10____251__251__0__0	max_left=200	max_left_minus=200	max_left_plus=91	max_min_left=91	max_min_left_minus=53	max_min_left_plus=91	max_min_right=72	max_min_right_minus=72	max_min_right_plus=0	max_pos_hash_score=460	max_right=171	max_right_minus=72	max_right_plus=171	neg_log10_pos_hash_p_value=3.9	new_junction_coverage=0.23	new_junction_read_count=22	polymorphism_frequency=1.692e-01	pos_hash_score=19	prediction=polymorphism	reject=COVERAGE_EVENNESS_SKEW,FREQUENCY_CUTOFF	side_1_annotate_key=gene	side_1_continuation=0	side_1_coverage=1.16	side_1_overlap=10	side_1_possible_overlap_registers=239	side_1_read_count=118	side_1_redundant=0	side_2_annotate_key=gene	side_2_continuation=0	side_2_coverage=1.06	side_2_overlap=0	side_2_possible_overlap_registers=229	side_2_read_count=103	side_2_redundant=0	total_non_overlap_reads=20
JC	203	.	CP009273	1596632	-1	CP009273	1597804	1	0	alignment_overlap=10	coverage_minus=2	coverage_plus=2	flanking_left=251	flanking_right=251	frequency=4.374e-02	junction_possible_overlap_registers=229	key=CP009273__1596632__-1__CP009273__1597794__1__10____251__251__0__0	max_left=56	max_left_minus=35	max_left_plus=56	max_min_left=56	max_min_left_minus=28	max_min_left_plus=56	max_min_right=34	max_min_right_minus=33	max_min_right_plus=34	max_pos_hash_score=460	max_right=185	max_right_minus=94	max_right_plus=185	neg_log10_pos_hash_p_value=9.0	new_junction_coverage=0.04	new_junction_read_count=4	polymorphism_frequency=4.374e-02	pos_hash_score=4	prediction=polymorphism	reject=COVERAGE_EVENNESS_SKEW,FREQUENCY_CUTOFF	side_1_annotate_key=gene	side_1_continuation=0	side_1_coverage=0.73	side_1_overlap=10	side_1_possible_overlap_registers=239	side_1_read_count=74	side_1_redundant=0	side_2_annotate_key=gene	side_2_continuation=0	side_2_coverage=1.07	side_2_overlap=0	side_2_possible_overlap_registers=229	side_2_read_count=104	side_2_redundant=0	total_non_overlap_reads=4
JC	204	.	CP009273	1597326	-1	CP009273	1598176	1	0	alignment_overlap=12	coverage_minus=3	coverage_plus=3	flanking_left=251	flanking_right=251	frequency=6.147e-02	junction_possible_overlap_registers=227	key=CP009273__1597326__-1__CP009273__1598164__1__12____251__251__0__0	max_left=150	max_left_minus=150	max_left_plus=150	max_min_left=64	max_min_left_minus=64	max_min_left_plus=12	max_min_right=119	max_min_right_minus=119	max_min_right_plus=74	max_pos_hash_score=456	max_right=227	max_right_minus=175	max_right_plus=227	neg_log10_pos_hash_p_value=7.9	new_junction_coverage=0.06	new_junction_read_count=6	polymorphism_frequency=6.147e-02	pos_hash_score=6	prediction=polymorphism	reject=COVERAGE_EVENNESS_SKEW,FREQUENCY_CUTOFF	side_1_annotate_key=gene	side_1_continuation=0	side_1_coverage=0.93	side_1_overlap=12	side_1_possible_overlap_registers=239	side_1_read_count=95	side_1_redundant=0	side_2_annotate_key=gene	side_2_continuation=0	side_2_coverage=0.96	side_2_overlap=0	side_2_possible_overlap_registers=227	side_2_read_count=93	side_2_redundant=0	total_non_overlap_reads=6
JC	205	.	CP009273	1612691	-1	CP009273	1613691	1	0	alignment_overlap=9	coverage_minus=4	coverage_plus=1	flanking_left=251	flanking_right=251	frequency=5.021e-02	junction_possible_overlap_registers=230	key=CP009273__1612691__-1__CP009273__1613682__1__9____251__251__0__0	max_left=146	max_left_minus=146	max_left_plus=73	max_min_left=73	max_min_left_minus=0	max_min_left_plus=73	max_min_right=110	max_min_right_minus=110	max_min_right_plus=0	max_pos_hash_score=462	max_right=169	max_right_minus=110	max_right_plus=169	neg_log10_pos_hash_p_value=9.7	new_junction_coverage=0.06	new_junction_read_count=6	polymorphism_frequency=5.021e-02	pos_hash_score=3	prediction=polymorphism	reject=COVERAGE_EVENNESS_SKEW,FREQUENCY_CUTOFF	side_1_annotate_key=gene	side_1_continuation=0	side_1_coverage=1.04	side_1_overlap=9	side_1_possible_overlap_registers=239	side_1_read_count=106	side_1_redundant=0	side_2_annotate_key=gene	side_2_continuation=0	side_2_coverage=1.28	side_2_overlap=0	side_2_possible_overlap_registers=230	side_2_read_count=125	side_2_redundant=0	total_non_overlap_reads=5
JC	206	.	CP009273	1619746	-1	CP009273	1620662	1	0	alignment_overlap=10	coverage_minus=2	coverage_plus=5	flanking_left=251	flanking_right=251	frequency=6.126e-02	junction_possible_overlap_registers=229	key=CP009273__1619746__-1__CP009273__1620652__1__10____251__251__0__0	max_left=232	max_left_minus=147	max_left_plus=232	max_min_left=79	max_min_left_minus=79	max_min_left_plus=45	max_min_right=94	max_min_right_minus=94	max_min_right_plus=81	max_pos_hash_score=460	max_right=196	max_right_minus=143	max_right_plus=196	neg_log10_pos_hash_p_value=7.5	new_junction_coverage=0.07	new_junction_read_count=7	polymorphism_frequency=6.126e-02	pos_hash_score=7	prediction=polymorphism	reject=COVERAGE_EVENNESS_SKEW,FREQUENCY_CUTOFF	side_1_annotate_key=gene	side_1_continuation=0	side_1_coverage=1.05	side_1_overlap=10	side_1_possible_overlap_registers=239	side_1_read_count=107	side_1_redundant=0	side_2_annotate_key=gene	side_2_continuation=0	side_2_coverage=1.15	side_2_overlap=0	side_2_possible_overlap_registers=229	side_2_read_count=112	side_2_redundant=0	total_non_overlap_reads=7
JC	207	.	CP009273	1645562	1	CP009273	2063968	1	0	alignment_overlap=12	coverage_minus=3	coverage_plus=5	flanking_left=251	flanking_right=251	frequency=1.241e-01	junction_possible_overlap_registers=227	key=CP009273__1645562__1__CP009273__2063956__1__12____251__251__0__0	max_left=175	max_left_minus=121	max_left_plus=175	max_min_left=20	max_min_left_minus=0	max_min_left_plus=20	max_min_right=86	max_min_right_minus=86	max_min_right_plus=62	max_pos_hash_score=456	max_right=86	max_right_minus=86	max_right_plus=86	neg_log10_pos_hash_p_value=7.4	new_junction_coverage=0.08	new_junction_read_count=8	polymorphism_frequency=1.241e-01	pos_hash_score=7	prediction=polymorphism	reject=COVERAGE_EVENNESS_SKEW,FREQUENCY_CUTOFF	side_1_annotate_key=gene	side_1_continuation=0	side_1_coverage=0.02	side_1_overlap=12	side_1_possible_overlap_registers=239	side_1_read_count=2	side_1_redundant=0	side_2_annotate_key=gene	side_2_continuation=0	side_2_coverage=1.15	side_2_overlap=0	side_2_possible_overlap_registers=227	side_2_read_count=111	side_2_redundant=0	total_non_overlap_reads=8
JC	208	.	CP009273	1670864	-1	CP009273	1671883	1	0	alignment_overlap=10	coverage_minus=6	coverage_plus=5	flanking_left=251	flanking_right=251	frequency=1.083e-01	junction_possible_overlap_registers=229	key=CP009273__1670864__-1__CP009273__1671873__1__10____251__251__0__0	max_left=173	max_left_minus=54	max_left_plus=173	max_min_left=54	max_min_left_minus=54	max_min_left_plus=54	max_min_right=17	max_min_right_minus=17	max_min_right_plus=17	max_pos_hash_score=460	max_right=100	max_right_minus=100	max_right_plus=100	neg_log10_pos_hash_p_value=6.3	new_junction_coverage=0.11	new_junction_read_count=11	polymorphism_frequency=1.083e-01	pos_hash_score=10	prediction=polymorphism	reject=COVERAGE_EVENNESS_SKEW,FREQUENCY_CUTOFF	side_1_annotate_key=gene	side_1_continuation=0	side_1_coverage=0.91	side_1_overlap=10	side_1_possible_overlap_registers=239	side_1_read_count=93	side_1_redundant=0	side_2_annotate_key=gene	side_2_continuation=0	side_2_coverage=0.94	side_2_overlap=0	side_2_possible_overlap_registers=229	side_2_read_count=92	side_2_redundant=0	total_non_overlap_reads=11
JC	209	.	CP009273	1757073	-1	CP009273	1758140	1	0	alignment_overlap=13	coverage_minus=6	coverage_plus=6	flanking_left=251	flanking_right=251	frequency=1.097e-01	junction_possible_overlap_registers=226	key=CP009273__1757073__-1__CP009273__1758127__1__13____251__251__0__0	max_left=207	max_left_minus=98	max_left_plus=207	max_min_left=54	max_min_left_minus=48	max_min_left_plus=54	max_min_right=49	max_min_right_minus=18	max_min_right_plus=49	max_pos_hash_score=454	max_right=184	max_right_minus=170	max_right_plus=184	neg_log10_pos_hash_p_value=5.6	new_junction_coverage=0.12	new_junction_read_count=12	polymorphism_frequency=1.097e-01	pos_hash_score=12	prediction=polymorphism	reject=COVERAGE_EVENNESS_SKEW,FREQUENCY_CUTOFF	side_1_annotate_key=gene	side_1_continuation=0	side_1_coverage=0.95	side_1_overlap=13	side_1_possible_overlap_registers=239	side_1_read_count=97	side_1_redundant=0	side_2_annotate_key=gene	side_2_continuation=0	side_2_coverage=1.07	side_2_overlap=0	side_2_possible_overlap_registers=226	side_2_read_count=103	side_2_redundant=0	total_non_overlap_reads=12
JC	210	.	CP009273	1790280	-1	CP009273	1791109	1	0	alignment_overlap=13	coverage_minus=3	coverage_plus=4	flanking_left=251	flanking_right=251	frequency=7.881e-02	junction_possible_overlap_registers=226	key=CP009273__1790280__-1__CP009273__1791096__1__13____251__251__0__0	max_left=57	max_left_minus=57	max_left_plus=42	max_min_left=42	max_min_left_minus=42	max_min_left_plus=42	max_min_right=33	max_min_right_minus=33	max_min_right_plus=0	max_pos_hash_score=454	max_right=95	max_right_minus=81	max_right_plus=95	neg_log10_pos_hash_p_value=7.4	new_junction_coverage=0.07	new_junction_read_count=7	polymorphism_frequency=7.881e-02	pos_hash_score=7	prediction=polymorphism	reject=COVERAGE_EVENNESS_SKEW,FREQUENCY_CUTOFF	side_1_annotate_key=gene	side_1_continuation=0	side_1_coverage=0.79	side_1_overlap=13	side_1_possible_overlap_registers=239	side_1_read_count=80	side_1_redundant=0	side_2_annotate_key=gene	side_2_continuation=0	side_2_coverage=0.91	side_2_overlap=0	side_2_possible_overlap_registers=226	side_2_read_count=88	side_2_redundant=0	total_non_overlap_reads=7
JC	211	.	CP009273	1812475	-1	CP009273	1813766	1	0	alignment_overlap=12	coverage_minus=5	coverage_plus=5	flanking_left=251	flanking_right=251	frequency=7.972e-02	junction_possible_overlap_registers=227	key=CP009273__1812475__-1__CP009273__1813754__1__12____251__251__0__0	max_left=109	max_left_minus=109	max_left_plus=109	max_min_left=37	max_min_left_minus=37	max_min_left_plus=37	max_min_right=58	max_min_right_minus=58	max_min_right_plus=58	max_pos_hash_score=456	max_right=200	max_right_minus=200	max_right_plus=200	neg_log10_pos_hash_p_value=7.4	new_junction_coverage=0.10	new_junction_read_count=10	polymorphism_frequency=7.972e-02	pos_hash_score=7	prediction=polymorphism	reject=COVERAGE_EVENNESS_SKEW,FREQUENCY_CUTOFF	side_1_annotate_key=gene	side_1_continuation=0	side_1_coverage=1.20	side_1_overlap=12	side_1_possible_overlap_registers=239	side_1_read_count=122	side_1_redundant=0	side_2_annotate_key=gene	side_2_continuation=0	side_2_coverage=1.19	side_2_overlap=0	side_2_possible_overlap_registers=227	side_2_read_count=115	side_2_redundant=0	total_non_overlap_reads=10
JC	212	.	CP009273	1820491	-1	CP009273	1821277	1	0	alignment_overlap=14	coverage_minus=5	coverage_plus=8	flanking_left=251	flanking_right=251	frequency=1.347e-01	junction_possible_overlap_registers=225	key=CP009273__1820491__-1__CP009273__1821263__1__14____251__251__0__0	max_left=203	max_left_minus=203	max_left_plus=203	max_min_left=68	max_min_left_minus=12	max_min_left_plus=68	max_min_right=56	max_min_right_minus=37	max_min_right_plus=56	max_pos_hash_score=452	max_right=169	max_right_minus=71	max_right_plus=169	neg_log10_pos_hash_p_value=5.5	new_junction_coverage=0.14	new_junction_read_count=13	polymorphism_frequency=1.347e-01	pos_hash_score=12	prediction=polymorphism	reject=COVERAGE_EVENNESS_SKEW,FREQUENCY_CUTOFF	side_1_annotate_key=gene	side_1_continuation=0	side_1_coverage=0.99	side_1_overlap=14	side_1_possible_overlap_registers=239	side_1_read_count=101	side_1_redundant=0	side_2_annotate_key=gene	side_2_continuation=0	side_2_coverage=0.75	side_2_overlap=0	side_2_possible_overlap_registers=225	side_2_read_count=72	side_2_redundant=0	total_non_overlap_reads=13
JC	213	.	CP009273	1823127	-1	CP009273	1824177	1	0	alignment_overlap=12	coverage_minus=2	coverage_plus=2	flanking_left=251	flanking_right=251	frequency=6.302e-02	junction_possible_overlap_registers=227	key=CP009273__1823127__-1__CP009273__1824165__1__12____251__251__0__0	max_left=122	max_left_minus=121	max_left_plus=122	max_min_left=92	max_min_left_minus=92	max_min_left_plus=72	max_min_right=107	max_min_right_minus=107	max_min_right_plus=106	max_pos_hash_score=456	max_right=110	max_right_minus=110	max_right_plus=110	neg_log10_pos_hash_p_value=9.0	new_junction_coverage=0.04	new_junction_read_count=4	polymorphism_frequency=6.302e-02	pos_hash_score=4	prediction=polymorphism	reject=COVERAGE_EVENNESS_SKEW,FREQUENCY_CUTOFF	side_1_annotate_key=gene	side_1_continuation=0	side_1_coverage=0.60	side_1_overlap=12	side_1_possible_overlap_registers=239	side_1_read_count=61	side_1_redundant=0	side_2_annotate_key=gene	side_2_continuation=0	side_2_coverage=0.63	side_2_overlap=0	side_2_possible_overlap_registers=227	side_2_read_count=61	side_2_redundant=0	total_non_overlap_reads=4
JC	214	.	CP009273	1827395	-1	CP009273	1828517	1	0	alignment_overlap=13	coverage_minus=3	coverage_plus=3	flanking_left=251	flanking_right=251	frequency=5.804e-02	junction_possible_overlap_registers=226	key=CP009273__1827395__-1__CP009273__1828504__1__13____251__251__0__0	max_left=235	max_left_minus=235	max_left_plus=133	max_min_left=109	max_min_left_minus=109	max_min_left_plus=29	max_min_right=93	max_min_right_minus=87	max_min_right_plus=93	max_pos_hash_score=454	max_right=209	max_right_minus=129	max_right_plus=209	neg_log10_pos_hash_p_value=7.9	new_junction_coverage=0.06	new_junction_read_count=6	polymorphism_frequency=5.804e-02	pos_hash_score=6	prediction=polymorphism	reject=COVERAGE_EVENNESS_SKEW,FREQUENCY_CUTOFF	side_1_annotate_key=gene	side_1_continuation=0	side_1_coverage=0.77	side_1_overlap=13	side_1_possible_overlap_registers=239	side_1_read_count=78	side_1_redundant=0	side_2_annotate_key=gene	side_2_continuation=0	side_2_coverage=1.26	side_2_overlap=0	side_2_possible_overlap_registers=226	side_2_read_count=121	side_2_redundant=0	total_non_overlap_reads=6
JC	215	.	CP009273	1884859	-1	CP009273	1885837	1	0	alignment_overlap=11	coverage_minus=2	coverage_plus=2	flanking_left=251	flanking_right=251	frequency=4.467e-02	junction_possible_overlap_registers=228	key=CP009273__1884859__-1__CP009273__1885826__1__11____251__251__0__0	max_left=153	max_left_minus=153	max_left_plus=67	max_min_left=67	max_min_left_minus=0	max_min_left_plus=67	max_min_right=41	max_min_right_minus=41	max_min_right_plus=41	max_pos_hash_score=458	max_right=86	max_right_minus=41	max_right_plus=86	neg_log10_pos_hash_p_value=9.0	new_junction_coverage=0.04	new_junction_read_count=4	polymorphism_frequency=4.467e-02	pos_hash_score=4	prediction=polymorphism	reject=COVERAGE_EVENNESS_SKEW,FREQUENCY_CUTOFF	side_1_annotate_key=gene	side_1_continuation=0	side_1_coverage=0.84	side_1_overlap=11	side_1_possible_overlap_registers=239	side_1_read_count=85	side_1_redundant=0	side_2_annotate_key=gene	side_2_continuation=0	side_2_coverage=0.93	side_2_overlap=0	side_2_possible_overlap_registers=228	side_2_read_count=90	side_2_redundant=0	total_non_overlap_reads=4
JC	216	.	CP009273	1891918	-1	CP009273	1892921	1	0	alignment_overlap=11	coverage_minus=2	coverage_plus=2	flanking_left=251	flanking_right=251	frequency=4.077e-02	junction_possible_overlap_registers=228	key=CP009273__1891918__-1__CP009273__1892910__1__11____251__251__0__0	max_left=100	max_left_minus=100	max_left_plus=77	max_min_left=77	max_min_left_minus=77	max_min_left_plus=77	max_min_right=31	max_min_right_minus=18	max_min_right_plus=31	max_pos_hash_score=458	max_right=111	max_right_minus=111	max_right_plus=111	neg_log10_pos_hash_p_value=9.0	new_junction_coverage=0.04	new_junction_read_count=4	polymorphism_frequency=4.077e-02	pos_hash_score=4	prediction=polymorphism	reject=COVERAGE_EVENNESS_SKEW,FREQUENCY_CUTOFF	side_1_annotate_key=gene	side_1_continuation=0	side_1_coverage=1.02	side_1_overlap=11	side_1_possible_overlap_registers=239	side_1_read_count=104	side_1_redundant=0	side_2_annotate_key=gene	side_2_continuation=0	side_2_coverage=0.92	side_2_overlap=0	side_2_possible_overlap_registers=228	side_2_read_count=89	side_2_redundant=0	total_non_overlap_reads=4
JC	217	.	CP009273	1927591	-1	CP009273	1928738	1	0	alignment_overlap=12	coverage_minus=2	coverage_plus=2	flanking_left=251	flanking_right=251	frequency=4.444e-02	junction_possible_overlap_registers=227	key=CP009273__1927591__-1__CP009273__1928726__1__12____251__251__0__0	max_left=88	max_left_minus=88	max_left_plus=88	max_min_left=87	max_min_left_minus=87	max_min_left_plus=30	max_min_right=61	max_min_right_minus=60	max_min_right_plus=61	max_pos_hash_score=456	max_right=110	max_right_minus=110	max_right_plus=110	neg_log10_pos_hash_p_value=9.0	new_junction_coverage=0.04	new_junction_read_count=4	polymorphism_frequency=4.444e-02	pos_hash_score=4	prediction=polymorphism	reject=COVERAGE_EVENNESS_SKEW,FREQUENCY_CUTOFF	side_1_annotate_key=gene	side_1_continuation=0	side_1_coverage=0.78	side_1_overlap=12	side_1_possible_overlap_registers=239	side_1_read_count=79	side_1_redundant=0	side_2_annotate_key=gene	side_2_continuation=0	side_2_coverage=1.00	side_2_overlap=0	side_2_possible_overlap_registers=227	side_2_read_count=97	side_2_redundant=0	total_non_overlap_reads=4
JC	218	.	CP009273	1941485	-1	CP009273	1942613	1	0	alignment_overlap=11	coverage_minus=2	coverage_plus=1	flanking_left=251	flanking_right=251	frequency=3.761e-02	junction_possible_overlap_registers=228	key=CP009273__1941485__-1__CP009273__1942602__1__11____251__251__0__0	max_left=186	max_left_minus=186	max_left_plus=78	max_min_left=81	max_min_left_minus=81	max_min_left_plus=78	max_min_right=54	max_min_right_minus=54	max_min_right_plus=0	max_pos_hash_score=458	max_right=161	max_right_minus=159	max_right_plus=161	neg_log10_pos_hash_p_value=9.6	new_junction_coverage=0.03	new_junction_read_count=3	polymorphism_frequency=3.761e-02	pos_hash_score=3	prediction=polymorphism	reject=COVERAGE_EVENNESS_SKEW,FREQUENCY_CUTOFF	side_1_annotate_key=gene	side_1_continuation=0	side_1_coverage=0.74	side_1_overlap=11	side_1_possible_overlap_registers=239	side_1_read_count=75	side_1_redundant=0	side_2_annotate_key=gene	side_2_continuation=0	side_2_coverage=0.85	side_2_overlap=0	side_2_possible_overlap_registers=228	side_2_read_count=82	side_2_redundant=0	total_non_overlap_reads=3
JC	219	.	CP009273	1949607	-1	CP009273	1950779	1	0	alignment_overlap=10	coverage_minus=1	coverage_plus=2	flanking_left=251	flanking_right=251	frequency=3.119e-02	junction_possible_overlap_registers=229	key=CP009273__1949607__-1__CP009273__1950769__1__10____251__251__0__0	max_left=103	max_left_minus=35	max_left_plus=103	max_min_left=103	max_min_left_minus=35	max_min_left_plus=103	max_min_right=0	max_min_right_minus=0	max_min_right_plus=0	max_pos_hash_score=460	max_right=134	max_right_minus=63	max_right_plus=134	neg_log10_pos_hash_p_value=9.6	new_junction_coverage=0.03	new_junction_read_count=3	polymorphism_frequency=3.119e-02	pos_hash_score=3	prediction=polymorphism	reject=COVERAGE_EVENNESS_SKEW,FREQUENCY_CUTOFF	side_1_annotate_key=gene	side_1_continuation=0	side_1_coverage=0.86	side_1_overlap=10	side_1_possible_overlap_registers=239	side_1_read_count=87	side_1_redundant=0	side_2_annotate_key=gene	side_2_continuation=0	side_2_coverage=1.06	side_2_overlap=0	side_2_possible_overlap_registers=229	side_2_read_count=103	side_2_redundant=0	total_non_overlap_reads=3
JC	220	.	CP009273	1964793	-1	CP009273	1965490	1	0	alignment_overlap=3	coverage_minus=3	coverage_plus=2	flanking_left=251	flanking_right=251	frequency=7.266e-02	junction_possible_overlap_registers=236	key=CP009273__1964793__-1__CP009273__1965487__1__3____251__251__0__0	max_left=125	max_left_minus=125	max_left_plus=62	max_min_left=62	max_min_left_minus=62	max_min_left_plus=62	max_min_right=99	max_min_right_minus=99	max_min_right_plus=0	max_pos_hash_score=474	max_right=186	max_right_minus=186	max_right_plus=145	neg_log10_pos_hash_p_value=8.6	new_junction_coverage=0.07	new_junction_read_count=7	polymorphism_frequency=7.266e-02	pos_hash_score=5	prediction=polymorphism	reject=COVERAGE_EVENNESS_SKEW,FREQUENCY_CUTOFF	side_1_annotate_key=gene	side_1_continuation=0	side_1_coverage=1.03	side_1_overlap=3	side_1_possible_overlap_registers=239	side_1_read_count=105	side_1_redundant=0	side_2_annotate_key=gene	side_2_continuation=0	side_2_coverage=0.75	side_2_overlap=0	side_2_possible_overlap_registers=236	side_2_read_count=75	side_2_redundant=0	total_non_overlap_reads=5
JC	221	.	CP009273	1988808	-1	CP009273	1989847	1	0	alignment_overlap=11	coverage_minus=2	coverage_plus=2	flanking_left=251	flanking_right=251	frequency=5.643e-02	junction_possible_overlap_registers=228	key=CP009273__1988808__-1__CP009273__1989836__1__11____251__251__0__0	max_left=97	max_left_minus=97	max_left_plus=64	max_min_left=97	max_min_left_minus=97	max_min_left_plus=4	max_min_right=45	max_min_right_minus=45	max_min_right_plus=45	max_pos_hash_score=458	max_right=103	max_right_minus=101	max_right_plus=103	neg_log10_pos_hash_p_value=9.0	new_junction_coverage=0.05	new_junction_read_count=5	polymorphism_frequency=5.643e-02	pos_hash_score=4	prediction=polymorphism	reject=COVERAGE_EVENNESS_SKEW,FREQUENCY_CUTOFF	side_1_annotate_key=gene	side_1_continuation=0	side_1_coverage=1.02	side_1_overlap=11	side_1_possible_overlap_registers=239	side_1_read_count=104	side_1_redundant=0	side_2_annotate_key=gene	side_2_continuation=0	side_2_coverage=0.70	side_2_overlap=0	side_2_possible_overlap_registers=228	side_2_read_count=68	side_2_redundant=0	total_non_overlap_reads=4
JC	222	.	CP009273	2009976	-1	CP009273	2011080	1	0	alignment_overlap=7	coverage_minus=2	coverage_plus=1	flanking_left=251	flanking_right=251	frequency=3.919e-02	junction_possible_overlap_registers=232	key=CP009273__2009976__-1__CP009273__2011073__1__7____251__251__0__0	max_left=94	max_left_minus=94	max_left_plus=94	max_min_left=0	max_min_left_minus=0	max_min_left_plus=0	max_min_right=63	max_min_right_minus=63	max_min_right_plus=63	max_pos_hash_score=466	max_right=63	max_right_minus=63	max_right_plus=63	neg_log10_pos_hash_p_value=9.7	new_junction_coverage=0.03	new_junction_read_count=3	polymorphism_frequency=3.919e-02	pos_hash_score=3	prediction=polymorphism	reject=COVERAGE_EVENNESS_SKEW,FREQUENCY_CUTOFF	side_1_annotate_key=gene	side_1_continuation=0	side_1_coverage=0.64	side_1_overlap=7	side_1_possible_overlap_registers=239	side_1_read_count=65	side_1_redundant=0	side_2_annotate_key=gene	side_2_continuation=0	side_2_coverage=0.85	side_2_overlap=0	side_2_possible_overlap_registers=232	side_2_read_count=84	side_2_redundant=0	total_non_overlap_reads=3
JC	223	.	CP009273	2019737	-1	CP009273	2020548	1	0	alignment_overlap=7	coverage_minus=4	coverage_plus=4	flanking_left=251	flanking_right=251	frequency=7.483e-02	junction_possible_overlap_registers=232	key=CP009273__2019737__-1__CP009273__2020541__1__7____251__251__0__0	max_left=228	max_left_minus=228	max_left_plus=222	max_min_left=54	max_min_left_minus=0	max_min_left_plus=54	max_min_right=99	max_min_right_minus=99	max_min_right_plus=41	max_pos_hash_score=466	max_right=190	max_right_minus=99	max_right_plus=190	neg_log10_pos_hash_p_value=7.5	new_junction_coverage=0.08	new_junction_read_count=8	polymorphism_frequency=7.483e-02	pos_hash_score=7	prediction=polymorphism	reject=COVERAGE_EVENNESS_SKEW,FREQUENCY_CUTOFF	side_1_annotate_key=gene	side_1_continuation=0	side_1_coverage=1.07	side_1_overlap=7	side_1_possible_overlap_registers=239	side_1_read_count=109	side_1_redundant=0	side_2_annotate_key=gene	side_2_continuation=0	side_2_coverage=0.93	side_2_overlap=0	side_2_possible_overlap_registers=232	side_2_read_count=92	side_2_redundant=0	total_non_overlap_reads=8
JC	224	.	CP009273	2049624	-1	CP009273	2050713	1	0	alignment_overlap=10	coverage_minus=3	coverage_plus=2	flanking_left=251	flanking_right=251	frequency=4.558e-02	junction_possible_overlap_registers=229	key=CP009273__2049624__-1__CP009273__2050703__1__10____251__251__0__0	max_left=83	max_left_minus=83	max_left_plus=57	max_min_left=83	max_min_left_minus=83	max_min_left_plus=11	max_min_right=30	max_min_right_minus=30	max_min_right_plus=30	max_pos_hash_score=460	max_right=84	max_right_minus=84	max_right_plus=30	neg_log10_pos_hash_p_value=8.4	new_junction_coverage=0.05	new_junction_read_count=5	polymorphism_frequency=4.558e-02	pos_hash_score=5	prediction=polymorphism	reject=COVERAGE_EVENNESS_SKEW,FREQUENCY_CUTOFF	side_1_annotate_key=gene	side_1_continuation=0	side_1_coverage=1.32	side_1_overlap=10	side_1_possible_overlap_registers=239	side_1_read_count=134	side_1_redundant=0	side_2_annotate_key=gene	side_2_continuation=0	side_2_coverage=0.83	side_2_overlap=0	side_2_possible_overlap_registers=229	side_2_read_count=81	side_2_redundant=0	total_non_overlap_reads=5
JC	225	.	CP009273	2062422	1	CP009273	2063754	-1	0	alignment_overlap=0	coverage_minus=4	coverage_plus=6	flanking_left=251	flanking_right=251	frequency=NA	junction_possible_overlap_registers=239	key=CP009273__2062422__1__CP009273__2063754__-1__0____251__251__1__1	max_left=186	max_left_minus=186	max_left_plus=165	max_min_left=61	max_min_left_minus=38	max_min_left_plus=61	max_min_right=118	max_min_right_minus=65	max_min_right_plus=118	max_pos_hash_score=480	max_right=213	max_right_minus=213	max_right_plus=118	neg_log10_pos_hash_p_value=7.3	new_junction_coverage=0.11	new_junction_read_count=11	polymorphism_frequency=NA	pos_hash_score=8	prediction=unknown	reject=COVERAGE_EVENNESS_SKEW	side_1_annotate_key=repeat	side_1_continuation=0	side_1_coverage=NA	side_1_overlap=0	side_1_read_count=NA	side_1_redundant=1	side_2_annotate_key=repeat	side_2_continuation=0	side_2_coverage=NA	side_2_overlap=0	side_2_possible_overlap_registers=NA	side_2_read_count=NA	side_2_redundant=1	total_non_overlap_reads=10
JC	226	.	CP009273	2062665	-1	CP009273	2063968	1	0	alignment_overlap=12	coverage_minus=3	coverage_plus=5	flanking_left=251	flanking_right=251	frequency=1.232e-01	junction_possible_overlap_registers=227	key=CP009273__2062665__-1__CP009273__2063956__1__12____251__251__0__0	max_left=175	max_left_minus=121	max_left_plus=175	max_min_left=20	max_min_left_minus=0	max_min_left_plus=20	max_min_right=86	max_min_right_minus=86	max_min_right_plus=62	max_pos_hash_score=456	max_right=86	max_right_minus=86	max_right_plus=86	neg_log10_pos_hash_p_value=7.4	new_junction_coverage=0.08	new_junction_read_count=8	polymorphism_frequency=1.232e-01	pos_hash_score=7	prediction=polymorphism	reject=COVERAGE_EVENNESS_SKEW,FREQUENCY_CUTOFF	side_1_annotate_key=gene	side_1_continuation=0	side_1_coverage=0.03	side_1_overlap=12	side_1_possible_overlap_registers=239	side_1_read_count=3	side_1_redundant=0	side_2_annotate_key=gene	side_2_continuation=0	side_2_coverage=1.15	side_2_overlap=0	side_2_possible_overlap_registers=227	side_2_read_count=111	side_2_redundant=0	total_non_overlap_reads=8
JC	227	.	CP009273	2063750	-1	CP009273	3180789	-1	0	alignment_overlap=2	coverage_minus=3	coverage_plus=5	flanking_left=251	flanking_right=251	frequency=NA	junction_possible_overlap_registers=237	key=CP009273__2063752__-1__CP009273__3180789__-1__2____251__251__1__0	max_left=209	max_left_minus=196	max_left_plus=209	max_min_left=82	max_min_left_minus=82	max_min_left_plus=21	max_min_right=122	max_min_right_minus=63	max_min_right_plus=122	max_pos_hash_score=476	max_right=228	max_right_minus=167	max_right_plus=228	neg_log10_pos_hash_p_value=7.7	new_junction_coverage=0.12	new_junction_read_count=12	polymorphism_frequency=NA	pos_hash_score=7	prediction=unknown	reject=COVERAGE_EVENNESS_SKEW	side_1_annotate_key=repeat	side_1_continuation=0	side_1_coverage=NA	side_1_overlap=0	side_1_read_count=NA	side_1_redundant=1	side_2_annotate_key=repeat	side_2_continuation=0	side_2_coverage=NA	side_2_overlap=2	side_2_possible_overlap_registers=NA	side_2_read_count=NA	side_2_redundant=0	total_non_overlap_reads=8
JC	228	.	CP009273	2063956	1	CP009273	2989951	-1	0	alignment_overlap=12	coverage_minus=5	coverage_plus=3	flanking_left=251	flanking_right=251	frequency=1.307e-01	junction_possible_overlap_registers=227	key=CP009273__2063956__1__CP009273__2989963__-1__12____251__251__0__0	max_left=86	max_left_minus=86	max_left_plus=86	max_min_left=86	max_min_left_minus=62	max_min_left_plus=86	max_min_right=20	max_min_right_minus=20	max_min_right_plus=0	max_pos_hash_score=456	max_right=175	max_right_minus=175	max_right_plus=121	neg_log10_pos_hash_p_value=7.4	new_junction_coverage=0.08	new_junction_read_count=8	polymorphism_frequency=1.307e-01	pos_hash_score=7	prediction=polymorphism	reject=COVERAGE_EVENNESS_SKEW,FREQUENCY_CUTOFF	side_1_annotate_key=gene	side_1_continuation=0	side_1_coverage=1.10	side_1_overlap=12	side_1_possible_overlap_registers=239	side_1_read_count=112	side_1_redundant=0	side_2_annotate_key=gene	side_2_continuation=0	side_2_coverage=0.00	side_2_overlap=0	side_2_possible_overlap_registers=227	side_2_read_count=0	side_2_redundant=0	total_non_overlap_reads=8
JC	229	.	CP009273	2063956	1	CP009273	3180554	1	0	alignment_overlap=12	coverage_minus=5	coverage_plus=3	flanking_left=251	flanking_right=251	frequency=1.297e-01	junction_possible_overlap_registers=227	key=CP009273__2063956__1__CP009273__3180542__1__12____251__251__0__0	max_left=86	max_left_minus=86	max_left_plus=86	max_min_left=86	max_min_left_minus=62	max_min_left_plus=86	max_min_right=20	max_min_right_minus=20	max_min_right_plus=0	max_pos_hash_score=456	max_right=175	max_right_minus=175	max_right_plus=121	neg_log10_pos_hash_p_value=7.4	new_junction_coverage=0.08	new_junction_read_count=8	polymorphism_frequency=1.297e-01	pos_hash_score=7	prediction=polymorphism	reject=COVERAGE_EVENNESS_SKEW,FREQUENCY_CUTOFF	side_1_annotate_key=gene	side_1_continuation=0	side_1_coverage=1.10	side_1_overlap=12	side_1_possible_overlap_registers=239	side_1_read_count=112	side_1_redundant=0	side_2_annotate_key=gene	side_2_continuation=0	side_2_coverage=0.01	side_2_overlap=0	side_2_possible_overlap_registers=227	side_2_read_count=1	side_2_redundant=0	total_non_overlap_reads=8
JC	230	.	CP009273	2063956	1	CP009273	4489097	1	0	alignment_overlap=12	coverage_minus=5	coverage_plus=3	flanking_left=251	flanking_right=251	frequency=1.297e-01	junction_possible_overlap_registers=227	key=CP009273__2063956__1__CP009273__4489085__1__12____251__251__0__0	max_left=86	max_left_minus=86	max_left_plus=86	max_min_left=86	max_min_left_minus=62	max_min_left_plus=86	max_min_right=20	max_min_right_minus=20	max_min_right_plus=0	max_pos_hash_score=456	max_right=175	max_right_minus=175	max_right_plus=121	neg_log10_pos_hash_p_value=7.4	new_junction_coverage=0.08	new_junction_read_count=8	polymorphism_frequency=1.297e-01	pos_hash_score=7	prediction=polymorphism	reject=COVERAGE_EVENNESS_SKEW,FREQUENCY_CUTOFF	side_1_annotate_key=gene	side_1_continuation=0	side_1_coverage=1.10	side_1_overlap=12	side_1_possible_overlap_registers=239	side_1_read_count=112	side_1_redundant=0	side_2_annotate_key=gene	side_2_continuation=0	side_2_coverage=0.01	side_2_overlap=0	side_2_possible_overlap_registers=227	side_2_read_count=1	side_2_redundant=0	total_non_overlap_reads=8
JC	231	.	CP009273	2065475	-1	CP009273	2066385	1	0	alignment_overlap=13	coverage_minus=3	coverage_plus=2	flanking_left=251	flanking_right=251	frequency=6.907e-02	junction_possible_overlap_registers=226	key=CP009273__2065475__-1__CP009273__2066372__1__13____251__251__0__0	max_left=134	max_left_minus=134	max_left_plus=74	max_min_left=74	max_min_left_minus=22	max_min_left_plus=74	max_min_right=109	max_min_right_minus=109	max_min_right_plus=0	max_pos_hash_score=454	max_right=164	max_right_minus=109	max_right_plus=164	neg_log10_pos_hash_p_value=8.4	new_junction_coverage=0.07	new_junction_read_count=7	polymorphism_frequency=6.907e-02	pos_hash_score=5	prediction=polymorphism	reject=COVERAGE_EVENNESS_SKEW,FREQUENCY_CUTOFF	side_1_annotate_key=gene	side_1_continuation=0	side_1_coverage=1.14	side_1_overlap=13	side_1_possible_overlap_registers=239	side_1_read_count=116	side_1_redundant=0	side_2_annotate_key=gene	side_2_continuation=0	side_2_coverage=0.82	side_2_overlap=0	side_2_possible_overlap_registers=226	side_2_read_count=79	side_2_redundant=0	total_non_overlap_reads=5
JC	232	.	CP009273	2079448	-1	CP009273	2080139	1	0	alignment_overlap=11	coverage_minus=7	coverage_plus=9	flanking_left=251	flanking_right=251	frequency=1.422e-01	junction_possible_overlap_registers=228	key=CP009273__2079448__-1__CP009273__2080128__1__11____251__251__0__0	max_left=195	max_left_minus=195	max_left_plus=100	max_min_left=14	max_min_left_minus=0	max_min_left_plus=14	max_min_right=72	max_min_right_minus=72	max_min_right_plus=58	max_pos_hash_score=458	max_right=162	max_right_minus=72	max_right_plus=162	neg_log10_pos_hash_p_value=4.8	new_junction_coverage=0.18	new_junction_read_count=17	polymorphism_frequency=1.422e-01	pos_hash_score=15	prediction=polymorphism	reject=COVERAGE_EVENNESS_SKEW,FREQUENCY_CUTOFF	side_1_annotate_key=gene	side_1_continuation=0	side_1_coverage=1.04	side_1_overlap=11	side_1_possible_overlap_registers=239	side_1_read_count=106	side_1_redundant=0	side_2_annotate_key=gene	side_2_continuation=0	side_2_coverage=1.07	side_2_overlap=0	side_2_possible_overlap_registers=228	side_2_read_count=104	side_2_redundant=0	total_non_overlap_reads=16
JC	233	.	CP009273	2089146	-1	CP009273	2090016	1	0	alignment_overlap=9	coverage_minus=3	coverage_plus=5	flanking_left=251	flanking_right=251	frequency=9.109e-02	junction_possible_overlap_registers=230	key=CP009273__2089146__-1__CP009273__2090007__1__9____251__251__0__0	max_left=231	max_left_minus=167	max_left_plus=231	max_min_left=70	max_min_left_minus=70	max_min_left_plus=53	max_min_right=76	max_min_right_minus=76	max_min_right_plus=11	max_pos_hash_score=462	max_right=189	max_right_minus=84	max_right_plus=189	neg_log10_pos_hash_p_value=7.5	new_junction_coverage=0.10	new_junction_read_count=10	polymorphism_frequency=9.109e-02	pos_hash_score=7	prediction=polymorphism	reject=COVERAGE_EVENNESS_SKEW,FREQUENCY_CUTOFF	side_1_annotate_key=gene	side_1_continuation=0	side_1_coverage=1.16	side_1_overlap=9	side_1_possible_overlap_registers=239	side_1_read_count=118	side_1_redundant=0	side_2_annotate_key=gene	side_2_continuation=0	side_2_coverage=0.88	side_2_overlap=0	side_2_possible_overlap_registers=230	side_2_read_count=86	side_2_redundant=0	total_non_overlap_reads=8
JC	234	.	CP009273	2112941	-1	CP009273	2113790	1	0	alignment_overlap=9	coverage_minus=1	coverage_plus=3	flanking_left=251	flanking_right=251	frequency=3.970e-02	junction_possible_overlap_registers=230	key=CP009273__2112941__-1__CP009273__2113781__1__9____251__251__0__0	max_left=184	max_left_minus=134	max_left_plus=184	max_min_left=32	max_min_left_minus=0	max_min_left_plus=32	max_min_right=88	max_min_right_minus=3	max_min_right_plus=88	max_pos_hash_score=462	max_right=104	max_right_minus=3	max_right_plus=104	neg_log10_pos_hash_p_value=9.0	new_junction_coverage=0.04	new_junction_read_count=4	polymorphism_frequency=3.970e-02	pos_hash_score=4	prediction=polymorphism	reject=COVERAGE_EVENNESS_SKEW,FREQUENCY_CUTOFF	side_1_annotate_key=gene	side_1_continuation=0	side_1_coverage=0.90	side_1_overlap=9	side_1_possible_overlap_registers=239	side_1_read_count=92	side_1_redundant=0	side_2_annotate_key=gene	side_2_continuation=0	side_2_coverage=1.07	side_2_overlap=0	side_2_possible_overlap_registers=230	side_2_read_count=105	side_2_redundant=0	total_non_overlap_reads=4
JC	235	.	CP009273	2114489	-1	CP009273	2115352	1	0	alignment_overlap=11	coverage_minus=2	coverage_plus=3	flanking_left=251	flanking_right=251	frequency=7.273e-02	junction_possible_overlap_registers=228	key=CP009273__2114489__-1__CP009273__2115341__1__11____251__251__0__0	max_left=175	max_left_minus=175	max_left_plus=167	max_min_left=115	max_min_left_minus=115	max_min_left_plus=49	max_min_right=73	max_min_right_minus=27	max_min_right_plus=73	max_pos_hash_score=458	max_right=202	max_right_minus=125	max_right_plus=202	neg_log10_pos_hash_p_value=8.4	new_junction_coverage=0.06	new_junction_read_count=6	polymorphism_frequency=7.273e-02	pos_hash_score=5	prediction=polymorphism	reject=COVERAGE_EVENNESS_SKEW,FREQUENCY_CUTOFF	side_1_annotate_key=gene	side_1_continuation=0	side_1_coverage=0.86	side_1_overlap=11	side_1_possible_overlap_registers=239	side_1_read_count=87	side_1_redundant=0	side_2_annotate_key=gene	side_2_continuation=0	side_2_coverage=0.72	side_2_overlap=0	side_2_possible_overlap_registers=228	side_2_read_count=70	side_2_redundant=0	total_non_overlap_reads=5
JC	236	.	CP009273	2119936	-1	CP009273	2120965	1	0	alignment_overlap=14	coverage_minus=2	coverage_plus=2	flanking_left=251	flanking_right=251	frequency=4.528e-02	junction_possible_overlap_registers=225	key=CP009273__2119936__-1__CP009273__2120951__1__14____251__251__0__0	max_left=160	max_left_minus=160	max_left_plus=97	max_min_left=0	max_min_left_minus=0	max_min_left_plus=0	max_min_right=67	max_min_right_minus=67	max_min_right_plus=67	max_pos_hash_score=452	max_right=67	max_right_minus=67	max_right_plus=67	neg_log10_pos_hash_p_value=8.9	new_junction_coverage=0.04	new_junction_read_count=4	polymorphism_frequency=4.528e-02	pos_hash_score=4	prediction=polymorphism	reject=COVERAGE_EVENNESS_SKEW,FREQUENCY_CUTOFF	side_1_annotate_key=gene	side_1_continuation=0	side_1_coverage=0.73	side_1_overlap=14	side_1_possible_overlap_registers=239	side_1_read_count=74	side_1_redundant=0	side_2_annotate_key=gene	side_2_continuation=0	side_2_coverage=1.03	side_2_overlap=0	side_2_possible_overlap_registers=225	side_2_read_count=99	side_2_redundant=0	total_non_overlap_reads=4
JC	237	.	CP009273	2126171	-1	CP009273	2127035	1	0	alignment_overlap=10	coverage_minus=6	coverage_plus=5	flanking_left=251	flanking_right=251	frequency=1.181e-01	junction_possible_overlap_registers=229	key=CP009273__2126171__-1__CP009273__2127025__1__10____251__251__0__0	max_left=240	max_left_minus=240	max_left_plus=159	max_min_left=95	max_min_left_minus=32	max_min_left_plus=95	max_min_right=63	max_min_right_minus=63	max_min_right_plus=24	max_pos_hash_score=460	max_right=163	max_right_minus=112	max_right_plus=163	neg_log10_pos_hash_p_value=5.9	new_junction_coverage=0.11	new_junction_read_count=11	polymorphism_frequency=1.181e-01	pos_hash_score=11	prediction=polymorphism	reject=COVERAGE_EVENNESS_SKEW,FREQUENCY_CUTOFF	side_1_annotate_key=gene	side_1_continuation=0	side_1_coverage=0.87	side_1_overlap=10	side_1_possible_overlap_registers=239	side_1_read_count=88	side_1_redundant=0	side_2_annotate_key=gene	side_2_continuation=0	side_2_coverage=0.82	side_2_overlap=0	side_2_possible_overlap_registers=229	side_2_read_count=80	side_2_redundant=0	total_non_overlap_reads=11
JC	238	.	CP009273	2203536	-1	CP009273	2204323	1	0	alignment_overlap=10	coverage_minus=4	coverage_plus=7	flanking_left=251	flanking_right=251	frequency=1.109e-01	junction_possible_overlap_registers=229	key=CP009273__2203536__-1__CP009273__2204313__1__10____251__251__0__0	max_left=105	max_left_minus=105	max_left_plus=98	max_min_left=9	max_min_left_minus=2	max_min_left_plus=9	max_min_right=58	max_min_right_minus=58	max_min_right_plus=58	max_pos_hash_score=460	max_right=235	max_right_minus=181	max_right_plus=235	neg_log10_pos_hash_p_value=6.7	new_junction_coverage=0.11	new_junction_read_count=11	polymorphism_frequency=1.109e-01	pos_hash_score=9	prediction=polymorphism	reject=COVERAGE_EVENNESS_SKEW,FREQUENCY_CUTOFF	side_1_annotate_key=gene	side_1_continuation=0	side_1_coverage=0.87	side_1_overlap=10	side_1_possible_overlap_registers=239	side_1_read_count=88	side_1_redundant=0	side_2_annotate_key=gene	side_2_continuation=0	side_2_coverage=0.94	side_2_overlap=0	side_2_possible_overlap_registers=229	side_2_read_count=92	side_2_redundant=0	total_non_overlap_reads=11
JC	239	.	CP009273	2247961	-1	CP009273	2248730	1	0	alignment_overlap=9	coverage_minus=1	coverage_plus=5	flanking_left=251	flanking_right=251	frequency=5.311e-02	junction_possible_overlap_registers=230	key=CP009273__2247961__-1__CP009273__2248721__1__9____251__251__0__0	max_left=175	max_left_minus=175	max_left_plus=124	max_min_left=22	max_min_left_minus=0	max_min_left_plus=22	max_min_right=87	max_min_right_minus=31	max_min_right_plus=87	max_pos_hash_score=462	max_right=190	max_right_minus=31	max_right_plus=190	neg_log10_pos_hash_p_value=8.0	new_junction_coverage=0.06	new_junction_read_count=6	polymorphism_frequency=5.311e-02	pos_hash_score=6	prediction=polymorphism	reject=COVERAGE_EVENNESS_SKEW,FREQUENCY_CUTOFF	side_1_annotate_key=gene	side_1_continuation=0	side_1_coverage=1.06	side_1_overlap=9	side_1_possible_overlap_registers=239	side_1_read_count=108	side_1_redundant=0	side_2_annotate_key=gene	side_2_continuation=0	side_2_coverage=1.12	side_2_overlap=0	side_2_possible_overlap_registers=230	side_2_read_count=110	side_2_redundant=0	total_non_overlap_reads=6
JC	240	.	CP009273	2321946	-1	CP009273	2322995	1	0	alignment_overlap=9	coverage_minus=4	coverage_plus=3	flanking_left=251	flanking_right=251	frequency=6.400e-02	junction_possible_overlap_registers=230	key=CP009273__2321946__-1__CP009273__2322986__1__9____251__251__0__0	max_left=233	max_left_minus=233	max_left_plus=152	max_min_left=3	max_min_left_minus=0	max_min_left_plus=3	max_min_right=91	max_min_right_minus=91	max_min_right_plus=78	max_pos_hash_score=462	max_right=91	max_right_minus=91	max_right_plus=78	neg_log10_pos_hash_p_value=8.5	new_junction_coverage=0.07	new_junction_read_count=7	polymorphism_frequency=6.400e-02	pos_hash_score=5	prediction=polymorphism	reject=COVERAGE_EVENNESS_SKEW,FREQUENCY_CUTOFF	side_1_annotate_key=gene	side_1_continuation=0	side_1_coverage=1.11	side_1_overlap=9	side_1_possible_overlap_registers=239	side_1_read_count=113	side_1_redundant=0	side_2_annotate_key=gene	side_2_continuation=0	side_2_coverage=0.98	side_2_overlap=0	side_2_possible_overlap_registers=230	side_2_read_count=96	side_2_redundant=0	total_non_overlap_reads=7
JC	241	.	CP009273	2391321	-1	CP009273	2392912	1	0	alignment_overlap=7	coverage_minus=2	coverage_plus=2	flanking_left=251	flanking_right=251	frequency=3.897e-02	junction_possible_overlap_registers=232	key=CP009273__2391321__-1__CP009273__2392905__1__7____251__251__0__0	max_left=61	max_left_minus=61	max_left_plus=61	max_min_left=61	max_min_left_minus=57	max_min_left_plus=61	max_min_right=7	max_min_right_minus=7	max_min_right_plus=0	max_pos_hash_score=466	max_right=95	max_right_minus=95	max_right_plus=95	neg_log10_pos_hash_p_value=9.1	new_junction_coverage=0.04	new_junction_read_count=4	polymorphism_frequency=3.897e-02	pos_hash_score=4	prediction=polymorphism	reject=COVERAGE_EVENNESS_SKEW,FREQUENCY_CUTOFF	side_1_annotate_key=gene	side_1_continuation=0	side_1_coverage=0.91	side_1_overlap=7	side_1_possible_overlap_registers=239	side_1_read_count=93	side_1_redundant=0	side_2_annotate_key=gene	side_2_continuation=0	side_2_coverage=1.08	side_2_overlap=0	side_2_possible_overlap_registers=232	side_2_read_count=107	side_2_redundant=0	total_non_overlap_reads=4
JC	242	.	CP009273	2394845	-1	CP009273	2396062	1	0	alignment_overlap=9	coverage_minus=1	coverage_plus=2	flanking_left=251	flanking_right=251	frequency=3.745e-02	junction_possible_overlap_registers=230	key=CP009273__2394845__-1__CP009273__2396053__1__9____251__251__0__0	max_left=158	max_left_minus=158	max_left_plus=74	max_min_left=62	max_min_left_minus=0	max_min_left_plus=62	max_min_right=67	max_min_right_minus=67	max_min_right_plus=55	max_pos_hash_score=462	max_right=69	max_right_minus=67	max_right_plus=69	neg_log10_pos_hash_p_value=9.7	new_junction_coverage=0.03	new_junction_read_count=3	polymorphism_frequency=3.745e-02	pos_hash_score=3	prediction=polymorphism	reject=COVERAGE_EVENNESS_SKEW,FREQUENCY_CUTOFF	side_1_annotate_key=gene	side_1_continuation=0	side_1_coverage=0.73	side_1_overlap=9	side_1_possible_overlap_registers=239	side_1_read_count=74	side_1_redundant=0	side_2_annotate_key=gene	side_2_continuation=0	side_2_coverage=0.85	side_2_overlap=0	side_2_possible_overlap_registers=230	side_2_read_count=83	side_2_redundant=0	total_non_overlap_reads=3
JC	243	.	CP009273	2437680	-1	CP009273	2438637	1	0	alignment_overlap=9	coverage_minus=2	coverage_plus=2	flanking_left=251	flanking_right=251	frequency=4.179e-02	junction_possible_overlap_registers=230	key=CP009273__2437680__-1__CP009273__2438628__1__9____251__251__0__0	max_left=169	max_left_minus=169	max_left_plus=146	max_min_left=0	max_min_left_minus=0	max_min_left_plus=0	max_min_right=107	max_min_right_minus=90	max_min_right_plus=107	max_pos_hash_score=462	max_right=107	max_right_minus=90	max_right_plus=107	neg_log10_pos_hash_p_value=9.0	new_junction_coverage=0.04	new_junction_read_count=4	polymorphism_frequency=4.179e-02	pos_hash_score=4	prediction=polymorphism	reject=COVERAGE_EVENNESS_SKEW,FREQUENCY_CUTOFF	side_1_annotate_key=gene	side_1_continuation=0	side_1_coverage=0.93	side_1_overlap=9	side_1_possible_overlap_registers=239	side_1_read_count=95	side_1_redundant=0	side_2_annotate_key=gene	side_2_continuation=0	side_2_coverage=0.94	side_2_overlap=0	side_2_possible_overlap_registers=230	side_2_read_count=92	side_2_redundant=0	total_non_overlap_reads=4
JC	244	.	CP009273	2512848	-1	CP009273	2513427	1	0	alignment_overlap=10	coverage_minus=2	coverage_plus=3	flanking_left=251	flanking_right=251	frequency=4.998e-02	junction_possible_overlap_registers=229	key=CP009273__2512848__-1__CP009273__2513417__1__10____251__251__0__0	max_left=105	max_left_minus=105	max_left_plus=61	max_min_left=61	max_min_left_minus=61	max_min_left_plus=61	max_min_right=47	max_min_right_minus=47	max_min_right_plus=0	max_pos_hash_score=460	max_right=201	max_right_minus=112	max_right_plus=201	neg_log10_pos_hash_p_value=8.4	new_junction_coverage=0.05	new_junction_read_count=5	polymorphism_frequency=4.998e-02	pos_hash_score=5	prediction=polymorphism	reject=COVERAGE_EVENNESS_SKEW,FREQUENCY_CUTOFF	side_1_annotate_key=gene	side_1_continuation=0	side_1_coverage=0.69	side_1_overlap=10	side_1_possible_overlap_registers=239	side_1_read_count=70	side_1_redundant=0	side_2_annotate_key=gene	side_2_continuation=0	side_2_coverage=1.26	side_2_overlap=0	side_2_possible_overlap_registers=229	side_2_read_count=123	side_2_redundant=0	total_non_overlap_reads=5
JC	245	.	CP009273	2532657	-1	CP009273	2534520	1	0	alignment_overlap=9	coverage_minus=2	coverage_plus=2	flanking_left=251	flanking_right=251	frequency=4.464e-02	junction_possible_overlap_registers=230	key=CP009273__2532657__-1__CP009273__2534511__1__9____251__251__0__0	max_left=165	max_left_minus=165	max_left_plus=165	max_min_left=0	max_min_left_minus=0	max_min_left_plus=0	max_min_right=58	max_min_right_minus=58	max_min_right_plus=58	max_pos_hash_score=462	max_right=58	max_right_minus=58	max_right_plus=58	neg_log10_pos_hash_p_value=9.0	new_junction_coverage=0.04	new_junction_read_count=4	polymorphism_frequency=4.464e-02	pos_hash_score=4	prediction=polymorphism	reject=COVERAGE_EVENNESS_SKEW,FREQUENCY_CUTOFF	side_1_annotate_key=gene	side_1_continuation=0	side_1_coverage=0.99	side_1_overlap=9	side_1_possible_overlap_registers=239	side_1_read_count=101	side_1_redundant=0	side_2_annotate_key=gene	side_2_continuation=0	side_2_coverage=0.76	side_2_overlap=0	side_2_possible_overlap_registers=230	side_2_read_count=74	side_2_redundant=0	total_non_overlap_reads=4
JC	246	.	CP009273	2608671	-1	CP009273	2609642	1	0	alignment_overlap=11	coverage_minus=3	coverage_plus=2	flanking_left=251	flanking_right=251	frequency=5.922e-02	junction_possible_overlap_registers=228	key=CP009273__2608671__-1__CP009273__2609631__1__11____251__251__0__0	max_left=230	max_left_minus=230	max_left_plus=77	max_min_left=70	max_min_left_minus=0	max_min_left_plus=70	max_min_right=39	max_min_right_minus=39	max_min_right_plus=39	max_pos_hash_score=458	max_right=157	max_right_minus=39	max_right_plus=157	neg_log10_pos_hash_p_value=8.4	new_junction_coverage=0.05	new_junction_read_count=5	polymorphism_frequency=5.922e-02	pos_hash_score=5	prediction=polymorphism	reject=COVERAGE_EVENNESS_SKEW,FREQUENCY_CUTOFF	side_1_annotate_key=gene	side_1_continuation=0	side_1_coverage=0.88	side_1_overlap=11	side_1_possible_overlap_registers=239	side_1_read_count=90	side_1_redundant=0	side_2_annotate_key=gene	side_2_continuation=0	side_2_coverage=0.75	side_2_overlap=0	side_2_possible_overlap_registers=228	side_2_read_count=73	side_2_redundant=0	total_non_overlap_reads=5
JC	247	.	CP009273	2669870	-1	CP009273	2671044	1	0	alignment_overlap=7	coverage_minus=2	coverage_plus=2	flanking_left=251	flanking_right=251	frequency=4.135e-02	junction_possible_overlap_registers=232	key=CP009273__2669870__-1__CP009273__2671037__1__7____251__251__0__0	max_left=91	max_left_minus=91	max_left_plus=90	max_min_left=23	max_min_left_minus=0	max_min_left_plus=23	max_min_right=72	max_min_right_minus=72	max_min_right_plus=72	max_pos_hash_score=466	max_right=72	max_right_minus=72	max_right_plus=72	neg_log10_pos_hash_p_value=9.1	new_junction_coverage=0.04	new_junction_read_count=4	polymorphism_frequency=4.135e-02	pos_hash_score=4	prediction=polymorphism	reject=COVERAGE_EVENNESS_SKEW,FREQUENCY_CUTOFF	side_1_annotate_key=gene	side_1_continuation=0	side_1_coverage=0.86	side_1_overlap=7	side_1_possible_overlap_registers=239	side_1_read_count=87	side_1_redundant=0	side_2_annotate_key=gene	side_2_continuation=0	side_2_coverage=1.02	side_2_overlap=0	side_2_possible_overlap_registers=232	side_2_read_count=101	side_2_redundant=0	total_non_overlap_reads=4
JC	248	.	CP009273	2717222	-1	CP009273	2718209	1	0	alignment_overlap=7	coverage_minus=2	coverage_plus=2	flanking_left=251	flanking_right=251	frequency=4.331e-02	junction_possible_overlap_registers=232	key=CP009273__2717222__-1__CP009273__2718202__1__7____251__251__0__0	max_left=200	max_left_minus=200	max_left_plus=90	max_min_left=90	max_min_left_minus=90	max_min_left_plus=90	max_min_right=31	max_min_right_minus=1	max_min_right_plus=31	max_pos_hash_score=466	max_right=95	max_right_minus=95	max_right_plus=95	neg_log10_pos_hash_p_value=9.1	new_junction_coverage=0.04	new_junction_read_count=4	polymorphism_frequency=4.331e-02	pos_hash_score=4	prediction=polymorphism	reject=COVERAGE_EVENNESS_SKEW,FREQUENCY_CUTOFF	side_1_annotate_key=gene	side_1_continuation=0	side_1_coverage=0.77	side_1_overlap=7	side_1_possible_overlap_registers=239	side_1_read_count=78	side_1_redundant=0	side_2_annotate_key=gene	side_2_continuation=0	side_2_coverage=1.02	side_2_overlap=0	side_2_possible_overlap_registers=232	side_2_read_count=101	side_2_redundant=0	total_non_overlap_reads=4
JC	249	.	CP009273	2725685	-1	CP009273	2726631	1	0	alignment_overlap=10	coverage_minus=5	coverage_plus=6	flanking_left=251	flanking_right=251	frequency=9.959e-02	junction_possible_overlap_registers=229	key=CP009273__2725685__-1__CP009273__2726621__1__10____251__251__0__0	max_left=158	max_left_minus=158	max_left_plus=58	max_min_left=51	max_min_left_minus=51	max_min_left_plus=51	max_min_right=83	max_min_right_minus=83	max_min_right_plus=6	max_pos_hash_score=460	max_right=143	max_right_minus=143	max_right_plus=143	neg_log10_pos_hash_p_value=6.7	new_junction_coverage=0.11	new_junction_read_count=11	polymorphism_frequency=9.959e-02	pos_hash_score=9	prediction=polymorphism	reject=COVERAGE_EVENNESS_SKEW,FREQUENCY_CUTOFF	side_1_annotate_key=gene	side_1_continuation=0	side_1_coverage=0.96	side_1_overlap=10	side_1_possible_overlap_registers=239	side_1_read_count=98	side_1_redundant=0	side_2_annotate_key=gene	side_2_continuation=0	side_2_coverage=1.08	side_2_overlap=0	side_2_possible_overlap_registers=229	side_2_read_count=105	side_2_redundant=0	total_non_overlap_reads=11
JC	250	.	CP009273	2756429	-1	CP009273	2757921	1	0	alignment_overlap=10	coverage_minus=2	coverage_plus=2	flanking_left=251	flanking_right=251	frequency=3.874e-02	junction_possible_overlap_registers=229	key=CP009273__2756429__-1__CP009273__2757911__1__10____251__251__0__0	max_left=62	max_left_minus=62	max_left_plus=62	max_min_left=62	max_min_left_minus=62	max_min_left_plus=62	max_min_right=0	max_min_right_minus=0	max_min_right_plus=0	max_pos_hash_score=460	max_right=137	max_right_minus=137	max_right_plus=137	neg_log10_pos_hash_p_value=9.0	new_junction_coverage=0.04	new_junction_read_count=4	polymorphism_frequency=3.874e-02	pos_hash_score=4	prediction=polymorphism	reject=COVERAGE_EVENNESS_SKEW,FREQUENCY_CUTOFF	side_1_annotate_key=gene	side_1_continuation=0	side_1_coverage=1.05	side_1_overlap=10	side_1_possible_overlap_registers=239	side_1_read_count=107	side_1_redundant=0	side_2_annotate_key=gene	side_2_continuation=0	side_2_coverage=0.98	side_2_overlap=0	side_2_possible_overlap_registers=229	side_2_read_count=96	side_2_redundant=0	total_non_overlap_reads=4
JC	251	.	CP009273	2774082	-1	CP009273	2775346	1	0	alignment_overlap=14	coverage_minus=3	coverage_plus=4	flanking_left=251	flanking_right=251	frequency=4.557e-02	junction_possible_overlap_registers=225	key=CP009273__2774082__-1__CP009273__2775332__1__14____251__251__0__0	max_left=117	max_left_minus=117	max_left_plus=117	max_min_left=31	max_min_left_minus=31	max_min_left_plus=25	max_min_right=89	max_min_right_minus=88	max_min_right_plus=89	max_pos_hash_score=452	max_right=90	max_right_minus=90	max_right_plus=90	neg_log10_pos_hash_p_value=8.3	new_junction_coverage=0.07	new_junction_read_count=7	polymorphism_frequency=4.557e-02	pos_hash_score=5	prediction=polymorphism	reject=COVERAGE_EVENNESS_SKEW,FREQUENCY_CUTOFF	side_1_annotate_key=gene	side_1_continuation=0	side_1_coverage=1.14	side_1_overlap=14	side_1_possible_overlap_registers=239	side_1_read_count=116	side_1_redundant=0	side_2_annotate_key=gene	side_2_continuation=0	side_2_coverage=1.92	side_2_overlap=0	side_2_possible_overlap_registers=225	side_2_read_count=184	side_2_redundant=0	total_non_overlap_reads=7
JC	252	.	CP009273	2782445	-1	CP009273	2783440	1	0	alignment_overlap=8	coverage_minus=2	coverage_plus=2	flanking_left=251	flanking_right=251	frequency=4.798e-02	junction_possible_overlap_registers=231	key=CP009273__2782445__-1__CP009273__2783432__1__8____251__251__0__0	max_left=123	max_left_minus=123	max_left_plus=123	max_min_left=5	max_min_left_minus=0	max_min_left_plus=5	max_min_right=69	max_min_right_minus=69	max_min_right_plus=69	max_pos_hash_score=464	max_right=69	max_right_minus=69	max_right_plus=69	neg_log10_pos_hash_p_value=9.1	new_junction_coverage=0.04	new_junction_read_count=4	polymorphism_frequency=4.798e-02	pos_hash_score=4	prediction=polymorphism	reject=COVERAGE_EVENNESS_SKEW,FREQUENCY_CUTOFF	side_1_annotate_key=gene	side_1_continuation=0	side_1_coverage=0.95	side_1_overlap=8	side_1_possible_overlap_registers=239	side_1_read_count=97	side_1_redundant=0	side_2_annotate_key=gene	side_2_continuation=0	side_2_coverage=0.66	side_2_overlap=0	side_2_possible_overlap_registers=231	side_2_read_count=65	side_2_redundant=0	total_non_overlap_reads=4
JC	253	.	CP009273	2803382	-1	CP009273	2804464	1	0	alignment_overlap=10	coverage_minus=3	coverage_plus=2	flanking_left=251	flanking_right=251	frequency=5.345e-02	junction_possible_overlap_registers=229	key=CP009273__2803382__-1__CP009273__2804454__1__10____251__251__0__0	max_left=225	max_left_minus=225	max_left_plus=125	max_min_left=76	max_min_left_minus=0	max_min_left_plus=76	max_min_right=107	max_min_right_minus=106	max_min_right_plus=107	max_pos_hash_score=460	max_right=165	max_right_minus=106	max_right_plus=165	neg_log10_pos_hash_p_value=8.4	new_junction_coverage=0.05	new_junction_read_count=5	polymorphism_frequency=5.345e-02	pos_hash_score=5	prediction=polymorphism	reject=COVERAGE_EVENNESS_SKEW,FREQUENCY_CUTOFF	side_1_annotate_key=gene	side_1_continuation=0	side_1_coverage=1.15	side_1_overlap=10	side_1_possible_overlap_registers=239	side_1_read_count=117	side_1_redundant=0	side_2_annotate_key=gene	side_2_continuation=0	side_2_coverage=0.67	side_2_overlap=0	side_2_possible_overlap_registers=229	side_2_read_count=65	side_2_redundant=0	total_non_overlap_reads=5
JC	254	.	CP009273	2811301	-1	CP009273	2811851	1	0	alignment_overlap=20	coverage_minus=4	coverage_plus=1	flanking_left=251	flanking_right=251	frequency=6.278e-02	junction_possible_overlap_registers=219	key=CP009273__2811301__-1__CP009273__2811831__1__20____251__251__0__0	max_left=48	max_left_minus=48	max_left_plus=2	max_min_left=9	max_min_left_minus=9	max_min_left_plus=2	max_min_right=1	max_min_right_minus=1	max_min_right_plus=0	max_pos_hash_score=440	max_right=223	max_right_minus=66	max_right_plus=223	neg_log10_pos_hash_p_value=8.8	new_junction_coverage=0.06	new_junction_read_count=6	polymorphism_frequency=6.278e-02	pos_hash_score=4	prediction=polymorphism	reject=COVERAGE_EVENNESS_SKEW,FREQUENCY_CUTOFF	side_1_annotate_key=gene	side_1_continuation=0	side_1_coverage=0.69	side_1_overlap=20	side_1_possible_overlap_registers=239	side_1_read_count=70	side_1_redundant=0	side_2_annotate_key=gene	side_2_continuation=0	side_2_coverage=1.23	side_2_overlap=0	side_2_possible_overlap_registers=219	side_2_read_count=115	side_2_redundant=0	total_non_overlap_reads=5
JC	255	.	CP009273	2811634	-1	CP009273	2811910	1	0	alignment_overlap=79	coverage_minus=14	coverage_plus=5	flanking_left=251	flanking_right=251	frequency=2.461e-01	junction_possible_overlap_registers=160	key=CP009273__2811634__-1__CP009273__2811831__1__79____251__251__0__0	max_left=92	max_left_minus=92	max_left_plus=83	max_min_left=72	max_min_left_minus=72	max_min_left_plus=21	max_min_right=61	max_min_right_minus=61	max_min_right_plus=61	max_pos_hash_score=322	max_right=164	max_right_minus=149	max_right_plus=164	neg_log10_pos_hash_p_value=3.1	new_junction_coverage=0.32	new_junction_read_count=22	polymorphism_frequency=2.461e-01	pos_hash_score=15	prediction=polymorphism	reject=COVERAGE_EVENNESS_SKEW	side_1_annotate_key=gene	side_1_continuation=0	side_1_coverage=0.51	side_1_overlap=79	side_1_possible_overlap_registers=239	side_1_read_count=52	side_1_redundant=0	side_2_annotate_key=gene	side_2_continuation=0	side_2_coverage=1.47	side_2_overlap=0	side_2_possible_overlap_registers=160	side_2_read_count=100	side_2_redundant=0	total_non_overlap_reads=19
JC	256	.	CP009273	2811716	-1	CP009273	2811851	1	0	alignment_overlap=20	coverage_minus=3	coverage_plus=2	flanking_left=251	flanking_right=251	frequency=7.461e-02	junction_possible_overlap_registers=219	key=CP009273__2811716__-1__CP009273__2811831__1__20____251__251__0__0	max_left=10	max_left_minus=10	max_left_plus=8	max_min_left=10	max_min_left_minus=10	max_min_left_plus=8	max_min_right=0	max_min_right_minus=0	max_min_right_plus=0	max_pos_hash_score=440	max_right=223	max_right_minus=67	max_right_plus=223	neg_log10_pos_hash_p_value=9.4	new_junction_coverage=0.08	new_junction_read_count=7	polymorphism_frequency=7.461e-02	pos_hash_score=3	prediction=polymorphism	reject=COVERAGE_EVENNESS_SKEW,FREQUENCY_CUTOFF	side_1_annotate_key=gene	side_1_continuation=0	side_1_coverage=0.63	side_1_overlap=20	side_1_possible_overlap_registers=239	side_1_read_count=64	side_1_redundant=0	side_2_annotate_key=gene	side_2_continuation=0	side_2_coverage=1.23	side_2_overlap=0	side_2_possible_overlap_registers=219	side_2_read_count=115	side_2_redundant=0	total_non_overlap_reads=5
JC	257	.	CP009273	2835303	-1	CP009273	2836742	1	0	alignment_overlap=15	coverage_minus=3	coverage_plus=3	flanking_left=251	flanking_right=251	frequency=5.075e-02	junction_possible_overlap_registers=224	key=CP009273__2835303__-1__CP009273__2836727__1__15____251__251__0__0	max_left=188	max_left_minus=188	max_left_plus=79	max_min_left=54	max_min_left_minus=0	max_min_left_plus=54	max_min_right=115	max_min_right_minus=115	max_min_right_plus=25	max_pos_hash_score=450	max_right=192	max_right_minus=115	max_right_plus=192	neg_log10_pos_hash_p_value=7.8	new_junction_coverage=0.06	new_junction_read_count=6	polymorphism_frequency=5.075e-02	pos_hash_score=6	prediction=polymorphism	reject=COVERAGE_EVENNESS_SKEW,FREQUENCY_CUTOFF	side_1_annotate_key=gene	side_1_continuation=0	side_1_coverage=1.18	side_1_overlap=15	side_1_possible_overlap_registers=239	side_1_read_count=120	side_1_redundant=0	side_2_annotate_key=gene	side_2_continuation=0	side_2_coverage=1.17	side_2_overlap=0	side_2_possible_overlap_registers=224	side_2_read_count=112	side_2_redundant=0	total_non_overlap_reads=6
JC	258	.	CP009273	2841458	-1	CP009273	2842256	1	0	alignment_overlap=10	coverage_minus=4	coverage_plus=3	flanking_left=251	flanking_right=251	frequency=7.003e-02	junction_possible_overlap_registers=229	key=CP009273__2841458__-1__CP009273__2842246__1__10____251__251__0__0	max_left=233	max_left_minus=233	max_left_plus=60	max_min_left=60	max_min_left_minus=60	max_min_left_plus=60	max_min_right=71	max_min_right_minus=71	max_min_right_plus=0	max_pos_hash_score=460	max_right=189	max_right_minus=150	max_right_plus=189	neg_log10_pos_hash_p_value=7.5	new_junction_coverage=0.08	new_junction_read_count=8	polymorphism_frequency=7.003e-02	pos_hash_score=7	prediction=polymorphism	reject=COVERAGE_EVENNESS_SKEW,FREQUENCY_CUTOFF	side_1_annotate_key=gene	side_1_continuation=0	side_1_coverage=0.83	side_1_overlap=10	side_1_possible_overlap_registers=239	side_1_read_count=84	side_1_redundant=0	side_2_annotate_key=gene	side_2_continuation=0	side_2_coverage=1.35	side_2_overlap=0	side_2_possible_overlap_registers=229	side_2_read_count=132	side_2_redundant=0	total_non_overlap_reads=7
JC	259	.	CP009273	2865565	-1	CP009273	2866585	1	0	alignment_overlap=9	coverage_minus=2	coverage_plus=1	flanking_left=251	flanking_right=251	frequency=3.789e-02	junction_possible_overlap_registers=230	key=CP009273__2865565__-1__CP009273__2866576__1__9____251__251__0__0	max_left=67	max_left_minus=67	max_left_plus=46	max_min_left=67	max_min_left_minus=67	max_min_left_plus=46	max_min_right=47	max_min_right_minus=47	max_min_right_plus=0	max_pos_hash_score=462	max_right=103	max_right_minus=103	max_right_plus=103	neg_log10_pos_hash_p_value=9.7	new_junction_coverage=0.04	new_junction_read_count=4	polymorphism_frequency=3.789e-02	pos_hash_score=3	prediction=polymorphism	reject=COVERAGE_EVENNESS_SKEW,FREQUENCY_CUTOFF	side_1_annotate_key=gene	side_1_continuation=0	side_1_coverage=1.00	side_1_overlap=9	side_1_possible_overlap_registers=239	side_1_read_count=102	side_1_redundant=0	side_2_annotate_key=gene	side_2_continuation=0	side_2_coverage=1.07	side_2_overlap=0	side_2_possible_overlap_registers=230	side_2_read_count=105	side_2_redundant=0	total_non_overlap_reads=3
JC	260	.	CP009273	2924671	-1	CP009273	2925423	1	0	alignment_overlap=12	coverage_minus=5	coverage_plus=8	flanking_left=251	flanking_right=251	frequency=1.141e-01	junction_possible_overlap_registers=227	key=CP009273__2924671__-1__CP009273__2925411__1__12____251__251__0__0	max_left=217	max_left_minus=217	max_left_plus=215	max_min_left=105	max_min_left_minus=52	max_min_left_plus=105	max_min_right=74	max_min_right_minus=74	max_min_right_plus=74	max_pos_hash_score=456	max_right=214	max_right_minus=214	max_right_plus=213	neg_log10_pos_hash_p_value=5.3	new_junction_coverage=0.13	new_junction_read_count=13	polymorphism_frequency=1.141e-01	pos_hash_score=13	prediction=polymorphism	reject=COVERAGE_EVENNESS_SKEW,FREQUENCY_CUTOFF	side_1_annotate_key=gene	side_1_continuation=0	side_1_coverage=0.81	side_1_overlap=12	side_1_possible_overlap_registers=239	side_1_read_count=82	side_1_redundant=0	side_2_annotate_key=gene	side_2_continuation=0	side_2_coverage=1.28	side_2_overlap=0	side_2_possible_overlap_registers=227	side_2_read_count=124	side_2_redundant=0	total_non_overlap_reads=13
JC	261	.	CP009273	2968823	-1	CP009273	2969588	1	0	alignment_overlap=11	coverage_minus=1	coverage_plus=2	flanking_left=251	flanking_right=251	frequency=3.375e-02	junction_possible_overlap_registers=228	key=CP009273__2968823__-1__CP009273__2969577__1__11____251__251__0__0	max_left=158	max_left_minus=158	max_left_plus=127	max_min_left=19	max_min_left_minus=0	max_min_left_plus=19	max_min_right=113	max_min_right_minus=82	max_min_right_plus=113	max_pos_hash_score=458	max_right=113	max_right_minus=82	max_right_plus=113	neg_log10_pos_hash_p_value=9.6	new_junction_coverage=0.03	new_junction_read_count=3	polymorphism_frequency=3.375e-02	pos_hash_score=3	prediction=polymorphism	reject=COVERAGE_EVENNESS_SKEW,FREQUENCY_CUTOFF	side_1_annotate_key=gene	side_1_continuation=0	side_1_coverage=0.90	side_1_overlap=11	side_1_possible_overlap_registers=239	side_1_read_count=92	side_1_redundant=0	side_2_annotate_key=gene	side_2_continuation=0	side_2_coverage=0.87	side_2_overlap=0	side_2_possible_overlap_registers=228	side_2_read_count=84	side_2_redundant=0	total_non_overlap_reads=3
JC	262	.	CP009273	2989719	1	CP009273	2991050	-1	-1	alignment_overlap=-1	coverage_minus=4	coverage_plus=6	flanking_left=251	flanking_right=251	frequency=NA	junction_possible_overlap_registers=238	key=CP009273__2989719__1__CP009273__2991050__-1__-1__C__251__251__1__1	max_left=187	max_left_minus=187	max_left_plus=166	max_min_left=62	max_min_left_minus=39	max_min_left_plus=62	max_min_right=116	max_min_right_minus=63	max_min_right_plus=116	max_pos_hash_score=478	max_right=211	max_right_minus=211	max_right_plus=116	neg_log10_pos_hash_p_value=7.3	new_junction_coverage=0.12	new_junction_read_count=12	polymorphism_frequency=NA	pos_hash_score=8	prediction=unknown	reject=COVERAGE_EVENNESS_SKEW	side_1_annotate_key=repeat	side_1_continuation=0	side_1_coverage=NA	side_1_overlap=0	side_1_read_count=NA	side_1_redundant=1	side_2_annotate_key=repeat	side_2_continuation=0	side_2_coverage=NA	side_2_overlap=0	side_2_possible_overlap_registers=NA	side_2_read_count=NA	side_2_redundant=1	total_non_overlap_reads=10	unique_read_sequence=C
JC	263	.	CP009273	3027508	-1	CP009273	3028934	1	0	alignment_overlap=10	coverage_minus=4	coverage_plus=2	flanking_left=251	flanking_right=251	frequency=5.674e-02	junction_possible_overlap_registers=229	key=CP009273__3027508__-1__CP009273__3028924__1__10____251__251__0__0	max_left=139	max_left_minus=139	max_left_plus=77	max_min_left=77	max_min_left_minus=77	max_min_left_plus=77	max_min_right=6	max_min_right_minus=6	max_min_right_plus=0	max_pos_hash_score=460	max_right=153	max_right_minus=153	max_right_plus=135	neg_log10_pos_hash_p_value=7.9	new_junction_coverage=0.06	new_junction_read_count=6	polymorphism_frequency=5.674e-02	pos_hash_score=6	prediction=polymorphism	reject=COVERAGE_EVENNESS_SKEW,FREQUENCY_CUTOFF	side_1_annotate_key=gene	side_1_continuation=0	side_1_coverage=1.06	side_1_overlap=10	side_1_possible_overlap_registers=239	side_1_read_count=108	side_1_redundant=0	side_2_annotate_key=gene	side_2_continuation=0	side_2_coverage=0.98	side_2_overlap=0	side_2_possible_overlap_registers=229	side_2_read_count=96	side_2_redundant=0	total_non_overlap_reads=6
JC	264	.	CP009273	3037587	-1	CP009273	3038684	1	0	alignment_overlap=10	coverage_minus=2	coverage_plus=4	flanking_left=251	flanking_right=251	frequency=5.659e-02	junction_possible_overlap_registers=229	key=CP009273__3037587__-1__CP009273__3038674__1__10____251__251__0__0	max_left=123	max_left_minus=123	max_left_plus=115	max_min_left=115	max_min_left_minus=91	max_min_left_plus=115	max_min_right=72	max_min_right_minus=72	max_min_right_plus=41	max_pos_hash_score=460	max_right=211	max_right_minus=150	max_right_plus=211	neg_log10_pos_hash_p_value=7.9	new_junction_coverage=0.06	new_junction_read_count=6	polymorphism_frequency=5.659e-02	pos_hash_score=6	prediction=polymorphism	reject=COVERAGE_EVENNESS_SKEW,FREQUENCY_CUTOFF	side_1_annotate_key=gene	side_1_continuation=0	side_1_coverage=1.16	side_1_overlap=10	side_1_possible_overlap_registers=239	side_1_read_count=118	side_1_redundant=0	side_2_annotate_key=gene	side_2_continuation=0	side_2_coverage=0.89	side_2_overlap=0	side_2_possible_overlap_registers=229	side_2_read_count=87	side_2_redundant=0	total_non_overlap_reads=6
JC	265	.	CP009273	3066710	-1	CP009273	3067899	1	0	alignment_overlap=9	coverage_minus=4	coverage_plus=4	flanking_left=251	flanking_right=251	frequency=6.568e-02	junction_possible_overlap_registers=230	key=CP009273__3066710__-1__CP009273__3067890__1__9____251__251__0__0	max_left=90	max_left_minus=90	max_left_plus=59	max_min_left=59	max_min_left_minus=59	max_min_left_plus=59	max_min_right=81	max_min_right_minus=81	max_min_right_plus=23	max_pos_hash_score=462	max_right=140	max_right_minus=140	max_right_plus=140	neg_log10_pos_hash_p_value=7.5	new_junction_coverage=0.08	new_junction_read_count=8	polymorphism_frequency=6.568e-02	pos_hash_score=7	prediction=polymorphism	reject=COVERAGE_EVENNESS_SKEW,FREQUENCY_CUTOFF	side_1_annotate_key=gene	side_1_continuation=0	side_1_coverage=1.15	side_1_overlap=9	side_1_possible_overlap_registers=239	side_1_read_count=117	side_1_redundant=0	side_2_annotate_key=gene	side_2_continuation=0	side_2_coverage=1.17	side_2_overlap=0	side_2_possible_overlap_registers=230	side_2_read_count=115	side_2_redundant=0	total_non_overlap_reads=8
JC	266	.	CP009273	3119557	-1	CP009273	3120307	1	0	alignment_overlap=9	coverage_minus=2	coverage_plus=2	flanking_left=251	flanking_right=251	frequency=6.967e-02	junction_possible_overlap_registers=230	key=CP009273__3119557__-1__CP009273__3120298__1__9____251__251__0__0	max_left=239	max_left_minus=173	max_left_plus=239	max_min_left=0	max_min_left_minus=0	max_min_left_plus=0	max_min_right=57	max_min_right_minus=57	max_min_right_plus=28	max_pos_hash_score=462	max_right=57	max_right_minus=57	max_right_plus=28	neg_log10_pos_hash_p_value=9.0	new_junction_coverage=0.06	new_junction_read_count=6	polymorphism_frequency=6.967e-02	pos_hash_score=4	prediction=polymorphism	reject=COVERAGE_EVENNESS_SKEW,FREQUENCY_CUTOFF	side_1_annotate_key=gene	side_1_continuation=0	side_1_coverage=0.72	side_1_overlap=9	side_1_possible_overlap_registers=239	side_1_read_count=73	side_1_redundant=0	side_2_annotate_key=gene	side_2_continuation=0	side_2_coverage=0.92	side_2_overlap=0	side_2_possible_overlap_registers=230	side_2_read_count=90	side_2_redundant=0	total_non_overlap_reads=4
JC	267	.	CP009273	3128771	-1	CP009273	3130619	1	0	alignment_overlap=9	coverage_minus=2	coverage_plus=2	flanking_left=251	flanking_right=251	frequency=3.795e-02	junction_possible_overlap_registers=230	key=CP009273__3128771__-1__CP009273__3130610__1__9____251__251__0__0	max_left=197	max_left_minus=197	max_left_plus=122	max_min_left=65	max_min_left_minus=65	max_min_left_plus=65	max_min_right=120	max_min_right_minus=45	max_min_right_plus=120	max_pos_hash_score=462	max_right=120	max_right_minus=90	max_right_plus=120	neg_log10_pos_hash_p_value=9.0	new_junction_coverage=0.04	new_junction_read_count=4	polymorphism_frequency=3.795e-02	pos_hash_score=4	prediction=polymorphism	reject=COVERAGE_EVENNESS_SKEW,FREQUENCY_CUTOFF	side_1_annotate_key=gene	side_1_continuation=0	side_1_coverage=1.09	side_1_overlap=9	side_1_possible_overlap_registers=239	side_1_read_count=111	side_1_redundant=0	side_2_annotate_key=gene	side_2_continuation=0	side_2_coverage=0.98	side_2_overlap=0	side_2_possible_overlap_registers=230	side_2_read_count=96	side_2_redundant=0	total_non_overlap_reads=4
JC	268	.	CP009273	3157776	-1	CP009273	3159013	1	0	alignment_overlap=8	coverage_minus=4	coverage_plus=2	flanking_left=251	flanking_right=251	frequency=6.274e-02	junction_possible_overlap_registers=231	key=CP009273__3157776__-1__CP009273__3159005__1__8____251__251__0__0	max_left=105	max_left_minus=105	max_left_plus=26	max_min_left=97	max_min_left_minus=97	max_min_left_plus=26	max_min_right=62	max_min_right_minus=62	max_min_right_plus=0	max_pos_hash_score=464	max_right=230	max_right_minus=230	max_right_plus=108	neg_log10_pos_hash_p_value=8.0	new_junction_coverage=0.06	new_junction_read_count=6	polymorphism_frequency=6.274e-02	pos_hash_score=6	prediction=polymorphism	reject=COVERAGE_EVENNESS_SKEW,FREQUENCY_CUTOFF	side_1_annotate_key=gene	side_1_continuation=0	side_1_coverage=0.81	side_1_overlap=8	side_1_possible_overlap_registers=239	side_1_read_count=82	side_1_redundant=0	side_2_annotate_key=gene	side_2_continuation=0	side_2_coverage=1.02	side_2_overlap=0	side_2_possible_overlap_registers=231	side_2_read_count=100	side_2_redundant=0	total_non_overlap_reads=6
JC	269	.	CP009273	3196045	-1	CP009273	3197303	1	0	alignment_overlap=14	coverage_minus=2	coverage_plus=2	flanking_left=251	flanking_right=251	frequency=4.336e-02	junction_possible_overlap_registers=225	key=CP009273__3196045__-1__CP009273__3197289__1__14____251__251__0__0	max_left=78	max_left_minus=78	max_left_plus=78	max_min_left=78	max_min_left_minus=78	max_min_left_plus=78	max_min_right=0	max_min_right_minus=0	max_min_right_plus=0	max_pos_hash_score=452	max_right=116	max_right_minus=116	max_right_plus=116	neg_log10_pos_hash_p_value=8.9	new_junction_coverage=0.04	new_junction_read_count=4	polymorphism_frequency=4.336e-02	pos_hash_score=4	prediction=polymorphism	reject=COVERAGE_EVENNESS_SKEW,FREQUENCY_CUTOFF	side_1_annotate_key=gene	side_1_continuation=0	side_1_coverage=0.76	side_1_overlap=14	side_1_possible_overlap_registers=239	side_1_read_count=77	side_1_redundant=0	side_2_annotate_key=gene	side_2_continuation=0	side_2_coverage=1.09	side_2_overlap=0	side_2_possible_overlap_registers=225	side_2_read_count=104	side_2_redundant=0	total_non_overlap_reads=4
JC	270	.	CP009273	3304447	-1	CP009273	3305153	1	0	alignment_overlap=10	coverage_minus=4	coverage_plus=2	flanking_left=251	flanking_right=251	frequency=4.846e-02	junction_possible_overlap_registers=229	key=CP009273__3304447__-1__CP009273__3305143__1__10____251__251__0__0	max_left=121	max_left_minus=121	max_left_plus=36	max_min_left=100	max_min_left_minus=100	max_min_left_plus=36	max_min_right=31	max_min_right_minus=31	max_min_right_plus=0	max_pos_hash_score=460	max_right=233	max_right_minus=140	max_right_plus=233	neg_log10_pos_hash_p_value=7.9	new_junction_coverage=0.06	new_junction_read_count=6	polymorphism_frequency=4.846e-02	pos_hash_score=6	prediction=polymorphism	reject=COVERAGE_EVENNESS_SKEW,FREQUENCY_CUTOFF	side_1_annotate_key=gene	side_1_continuation=0	side_1_coverage=1.27	side_1_overlap=10	side_1_possible_overlap_registers=239	side_1_read_count=129	side_1_redundant=0	side_2_annotate_key=gene	side_2_continuation=0	side_2_coverage=1.15	side_2_overlap=0	side_2_possible_overlap_registers=229	side_2_read_count=112	side_2_redundant=0	total_non_overlap_reads=6
JC	271	.	CP009273	3322118	-1	CP009273	3322941	1	0	alignment_overlap=5	coverage_minus=2	coverage_plus=2	flanking_left=251	flanking_right=251	frequency=5.458e-02	junction_possible_overlap_registers=234	key=CP009273__3322118__-1__CP009273__3322936__1__5____251__251__0__0	max_left=61	max_left_minus=42	max_left_plus=61	max_min_left=61	max_min_left_minus=42	max_min_left_plus=61	max_min_right=0	max_min_right_minus=0	max_min_right_plus=0	max_pos_hash_score=470	max_right=184	max_right_minus=46	max_right_plus=184	neg_log10_pos_hash_p_value=9.1	new_junction_coverage=0.06	new_junction_read_count=6	polymorphism_frequency=5.458e-02	pos_hash_score=4	prediction=polymorphism	reject=COVERAGE_EVENNESS_SKEW,FREQUENCY_CUTOFF	side_1_annotate_key=gene	side_1_continuation=0	side_1_coverage=1.01	side_1_overlap=5	side_1_possible_overlap_registers=239	side_1_read_count=103	side_1_redundant=0	side_2_annotate_key=gene	side_2_continuation=0	side_2_coverage=1.07	side_2_overlap=0	side_2_possible_overlap_registers=234	side_2_read_count=107	side_2_redundant=0	total_non_overlap_reads=4
JC	272	.	CP009273	3361017	-1	CP009273	3362077	1	0	alignment_overlap=11	coverage_minus=3	coverage_plus=3	flanking_left=251	flanking_right=251	frequency=6.395e-02	junction_possible_overlap_registers=228	key=CP009273__3361017__-1__CP009273__3362066__1__11____251__251__0__0	max_left=163	max_left_minus=163	max_left_plus=163	max_min_left=61	max_min_left_minus=61	max_min_left_plus=11	max_min_right=77	max_min_right_minus=77	max_min_right_plus=77	max_pos_hash_score=458	max_right=229	max_right_minus=179	max_right_plus=229	neg_log10_pos_hash_p_value=7.9	new_junction_coverage=0.06	new_junction_read_count=6	polymorphism_frequency=6.395e-02	pos_hash_score=6	prediction=polymorphism	reject=COVERAGE_EVENNESS_SKEW,FREQUENCY_CUTOFF	side_1_annotate_key=gene	side_1_continuation=0	side_1_coverage=1.36	side_1_overlap=11	side_1_possible_overlap_registers=239	side_1_read_count=138	side_1_redundant=0	side_2_annotate_key=gene	side_2_continuation=0	side_2_coverage=0.45	side_2_overlap=0	side_2_possible_overlap_registers=228	side_2_read_count=44	side_2_redundant=0	total_non_overlap_reads=6
JC	273	.	CP009273	3365419	-1	CP009273	3366343	1	0	alignment_overlap=7	coverage_minus=5	coverage_plus=7	flanking_left=251	flanking_right=251	frequency=9.903e-02	junction_possible_overlap_registers=232	key=CP009273__3365419__-1__CP009273__3366336__1__7____251__251__0__0	max_left=168	max_left_minus=168	max_left_plus=168	max_min_left=111	max_min_left_minus=0	max_min_left_plus=111	max_min_right=122	max_min_right_minus=122	max_min_right_plus=83	max_pos_hash_score=466	max_right=220	max_right_minus=122	max_right_plus=220	neg_log10_pos_hash_p_value=6.0	new_junction_coverage=0.13	new_junction_read_count=13	polymorphism_frequency=9.903e-02	pos_hash_score=11	prediction=polymorphism	reject=COVERAGE_EVENNESS_SKEW,FREQUENCY_CUTOFF	side_1_annotate_key=gene	side_1_continuation=0	side_1_coverage=0.83	side_1_overlap=7	side_1_possible_overlap_registers=239	side_1_read_count=84	side_1_redundant=0	side_2_annotate_key=gene	side_2_continuation=0	side_2_coverage=1.57	side_2_overlap=0	side_2_possible_overlap_registers=232	side_2_read_count=155	side_2_redundant=0	total_non_overlap_reads=12
JC	274	.	CP009273	3373928	-1	CP009273	3375144	1	0	alignment_overlap=13	coverage_minus=3	coverage_plus=2	flanking_left=251	flanking_right=251	frequency=5.023e-02	junction_possible_overlap_registers=226	key=CP009273__3373928__-1__CP009273__3375131__1__13____251__251__0__0	max_left=65	max_left_minus=65	max_left_plus=36	max_min_left=58	max_min_left_minus=58	max_min_left_plus=36	max_min_right=28	max_min_right_minus=28	max_min_right_plus=0	max_pos_hash_score=454	max_right=180	max_right_minus=180	max_right_plus=119	neg_log10_pos_hash_p_value=8.4	new_junction_coverage=0.05	new_junction_read_count=5	polymorphism_frequency=5.023e-02	pos_hash_score=5	prediction=polymorphism	reject=COVERAGE_EVENNESS_SKEW,FREQUENCY_CUTOFF	side_1_annotate_key=gene	side_1_continuation=0	side_1_coverage=1.07	side_1_overlap=13	side_1_possible_overlap_registers=239	side_1_read_count=109	side_1_redundant=0	side_2_annotate_key=gene	side_2_continuation=0	side_2_coverage=0.89	side_2_overlap=0	side_2_possible_overlap_registers=226	side_2_read_count=86	side_2_redundant=0	total_non_overlap_reads=5
JC	275	.	CP009273	3383560	-1	CP009273	3384662	1	0	alignment_overlap=9	coverage_minus=2	coverage_plus=1	flanking_left=251	flanking_right=251	frequency=2.943e-02	junction_possible_overlap_registers=230	key=CP009273__3383560__-1__CP009273__3384653__1__9____251__251__0__0	max_left=117	max_left_minus=117	max_left_plus=85	max_min_left=0	max_min_left_minus=0	max_min_left_plus=0	max_min_right=49	max_min_right_minus=49	max_min_right_plus=32	max_pos_hash_score=462	max_right=49	max_right_minus=49	max_right_plus=32	neg_log10_pos_hash_p_value=9.7	new_junction_coverage=0.03	new_junction_read_count=3	polymorphism_frequency=2.943e-02	pos_hash_score=3	prediction=polymorphism	reject=COVERAGE_EVENNESS_SKEW,FREQUENCY_CUTOFF	side_1_annotate_key=gene	side_1_continuation=0	side_1_coverage=1.07	side_1_overlap=9	side_1_possible_overlap_registers=239	side_1_read_count=109	side_1_redundant=0	side_2_annotate_key=gene	side_2_continuation=0	side_2_coverage=0.95	side_2_overlap=0	side_2_possible_overlap_registers=230	side_2_read_count=93	side_2_redundant=0	total_non_overlap_reads=3
JC	276	.	CP009273	3388486	-1	CP009273	3389354	1	0	alignment_overlap=15	coverage_minus=3	coverage_plus=2	flanking_left=251	flanking_right=251	frequency=6.830e-02	junction_possible_overlap_registers=224	key=CP009273__3388486__-1__CP009273__3389339__1__15____251__251__0__0	max_left=195	max_left_minus=151	max_left_plus=195	max_min_left=114	max_min_left_minus=114	max_min_left_plus=65	max_min_right=39	max_min_right_minus=2	max_min_right_plus=39	max_pos_hash_score=450	max_right=170	max_right_minus=138	max_right_plus=170	neg_log10_pos_hash_p_value=8.3	new_junction_coverage=0.05	new_junction_read_count=5	polymorphism_frequency=6.830e-02	pos_hash_score=5	prediction=polymorphism	reject=COVERAGE_EVENNESS_SKEW,FREQUENCY_CUTOFF	side_1_annotate_key=gene	side_1_continuation=0	side_1_coverage=0.72	side_1_overlap=15	side_1_possible_overlap_registers=239	side_1_read_count=73	side_1_redundant=0	side_2_annotate_key=gene	side_2_continuation=0	side_2_coverage=0.71	side_2_overlap=0	side_2_possible_overlap_registers=224	side_2_read_count=68	side_2_redundant=0	total_non_overlap_reads=5
JC	277	.	CP009273	3399016	-1	CP009273	3400011	1	0	alignment_overlap=12	coverage_minus=2	coverage_plus=2	flanking_left=251	flanking_right=251	frequency=4.140e-02	junction_possible_overlap_registers=227	key=CP009273__3399016__-1__CP009273__3399999__1__12____251__251__0__0	max_left=37	max_left_minus=37	max_left_plus=37	max_min_left=37	max_min_left_minus=37	max_min_left_plus=37	max_min_right=0	max_min_right_minus=0	max_min_right_plus=0	max_pos_hash_score=456	max_right=86	max_right_minus=86	max_right_plus=86	neg_log10_pos_hash_p_value=9.0	new_junction_coverage=0.04	new_junction_read_count=4	polymorphism_frequency=4.140e-02	pos_hash_score=4	prediction=polymorphism	reject=COVERAGE_EVENNESS_SKEW,FREQUENCY_CUTOFF	side_1_annotate_key=gene	side_1_continuation=0	side_1_coverage=0.93	side_1_overlap=12	side_1_possible_overlap_registers=239	side_1_read_count=95	side_1_redundant=0	side_2_annotate_key=gene	side_2_continuation=0	side_2_coverage=0.98	side_2_overlap=0	side_2_possible_overlap_registers=227	side_2_read_count=95	side_2_redundant=0	total_non_overlap_reads=4
JC	278	.	CP009273	3416618	1	CP009273	4161677	1	-11	alignment_overlap=-11	coverage_minus=6	coverage_plus=10	flanking_left=251	flanking_right=251	frequency=2.185e-01	junction_possible_overlap_registers=228	key=CP009273__3416618__1__CP009273__4161677__1__-11__GAATTAATTCC__251__251__0__0	max_left=90	max_left_minus=90	max_left_plus=83	max_min_left=90	max_min_left_minus=90	max_min_left_plus=83	max_min_right=36	max_min_right_minus=22	max_min_right_plus=36	max_pos_hash_score=458	max_right=166	max_right_minus=155	max_right_plus=166	neg_log10_pos_hash_p_value=5.9	new_junction_coverage=0.16	new_junction_read_count=16	polymorphism_frequency=2.185e-01	pos_hash_score=11	prediction=polymorphism	reject=COVERAGE_EVENNESS_SKEW	side_1_annotate_key=gene	side_1_continuation=0	side_1_coverage=0.37	side_1_overlap=0	side_1_possible_overlap_registers=239	side_1_read_count=38	side_1_redundant=0	side_2_annotate_key=gene	side_2_continuation=0	side_2_coverage=0.81	side_2_overlap=0	side_2_possible_overlap_registers=239	side_2_read_count=82	side_2_redundant=0	total_non_overlap_reads=16	unique_read_sequence=GAATTAATTCC
JC	279	.	CP009273	3416789	-1	CP009273	4034161	-1	-10	alignment_overlap=-10	coverage_minus=0	coverage_plus=4	flanking_left=251	flanking_right=251	frequency=8.404e-02	junction_possible_overlap_registers=229	key=CP009273__3416789__-1__CP009273__4034161__-1__-10__GGAATTAATT__251__251__0__0	max_left=24	max_left_minus=0	max_left_plus=24	max_min_left=24	max_min_left_minus=0	max_min_left_plus=24	max_min_right=0	max_min_right_minus=0	max_min_right_plus=0	max_pos_hash_score=460	max_right=138	max_right_minus=0	max_right_plus=138	neg_log10_pos_hash_p_value=9.6	new_junction_coverage=0.04	new_junction_read_count=4	polymorphism_frequency=8.404e-02	pos_hash_score=3	prediction=polymorphism	reject=COVERAGE_EVENNESS_SKEW,FREQUENCY_CUTOFF	side_1_annotate_key=gene	side_1_continuation=0	side_1_coverage=0.57	side_1_overlap=0	side_1_possible_overlap_registers=239	side_1_read_count=58	side_1_redundant=0	side_2_annotate_key=gene	side_2_continuation=0	side_2_coverage=0.32	side_2_overlap=0	side_2_possible_overlap_registers=239	side_2_read_count=33	side_2_redundant=0	total_non_overlap_reads=4	unique_read_sequence=GGAATTAATT
JC	280	.	CP009273	3416789	-1	CP009273	4161849	-1	-10	alignment_overlap=-10	coverage_minus=0	coverage_plus=4	flanking_left=251	flanking_right=251	frequency=6.505e-02	junction_possible_overlap_registers=229	key=CP009273__3416789__-1__CP009273__4161849__-1__-10__GGAATTAATT__251__251__0__0	max_left=24	max_left_minus=0	max_left_plus=24	max_min_left=24	max_min_left_minus=0	max_min_left_plus=24	max_min_right=0	max_min_right_minus=0	max_min_right_plus=0	max_pos_hash_score=460	max_right=138	max_right_minus=0	max_right_plus=138	neg_log10_pos_hash_p_value=9.6	new_junction_coverage=0.04	new_junction_read_count=4	polymorphism_frequency=6.505e-02	pos_hash_score=3	prediction=polymorphism	reject=COVERAGE_EVENNESS_SKEW,FREQUENCY_CUTOFF	side_1_annotate_key=gene	side_1_continuation=0	side_1_coverage=0.57	side_1_overlap=0	side_1_possible_overlap_registers=239	side_1_read_count=58	side_1_redundant=0	side_2_annotate_key=gene	side_2_continuation=0	side_2_coverage=0.61	side_2_overlap=0	side_2_possible_overlap_registers=239	side_2_read_count=62	side_2_redundant=0	total_non_overlap_reads=4	unique_read_sequence=GGAATTAATT
JC	281	.	CP009273	3456096	-1	CP009273	3456659	1	0	alignment_overlap=10	coverage_minus=6	coverage_plus=4	flanking_left=251	flanking_right=251	frequency=8.334e-02	junction_possible_overlap_registers=229	key=CP009273__3456096__-1__CP009273__3456649__1__10____251__251__0__0	max_left=206	max_left_minus=206	max_left_plus=100	max_min_left=16	max_min_left_minus=16	max_min_left_plus=16	max_min_right=92	max_min_right_minus=92	max_min_right_plus=92	max_pos_hash_score=460	max_right=203	max_right_minus=196	max_right_plus=203	neg_log10_pos_hash_p_value=6.3	new_junction_coverage=0.11	new_junction_read_count=11	polymorphism_frequency=8.334e-02	pos_hash_score=10	prediction=polymorphism	reject=COVERAGE_EVENNESS_SKEW,FREQUENCY_CUTOFF	side_1_annotate_key=gene	side_1_continuation=0	side_1_coverage=1.18	side_1_overlap=10	side_1_possible_overlap_registers=239	side_1_read_count=120	side_1_redundant=0	side_2_annotate_key=gene	side_2_continuation=0	side_2_coverage=1.30	side_2_overlap=0	side_2_possible_overlap_registers=229	side_2_read_count=127	side_2_redundant=0	total_non_overlap_reads=10
JC	282	.	CP009273	3462132	-1	CP009273	3463069	1	0	alignment_overlap=12	coverage_minus=5	coverage_plus=8	flanking_left=251	flanking_right=251	frequency=1.216e-01	junction_possible_overlap_registers=227	key=CP009273__3462132__-1__CP009273__3463057__1__12____251__251__0__0	max_left=190	max_left_minus=190	max_left_plus=129	max_min_left=93	max_min_left_minus=11	max_min_left_plus=93	max_min_right=110	max_min_right_minus=99	max_min_right_plus=110	max_pos_hash_score=456	max_right=153	max_right_minus=152	max_right_plus=153	neg_log10_pos_hash_p_value=5.9	new_junction_coverage=0.17	new_junction_read_count=16	polymorphism_frequency=1.216e-01	pos_hash_score=11	prediction=polymorphism	reject=COVERAGE_EVENNESS_SKEW,FREQUENCY_CUTOFF	side_1_annotate_key=gene	side_1_continuation=0	side_1_coverage=1.16	side_1_overlap=12	side_1_possible_overlap_registers=239	side_1_read_count=118	side_1_redundant=0	side_2_annotate_key=gene	side_2_continuation=0	side_2_coverage=1.23	side_2_overlap=0	side_2_possible_overlap_registers=227	side_2_read_count=119	side_2_redundant=0	total_non_overlap_reads=13
JC	283	.	CP009273	3463632	-1	CP009273	3464200	1	0	alignment_overlap=9	coverage_minus=5	coverage_plus=3	flanking_left=251	flanking_right=251	frequency=1.037e-01	junction_possible_overlap_registers=230	key=CP009273__3463632__-1__CP009273__3464191__1__9____251__251__0__0	max_left=196	max_left_minus=196	max_left_plus=20	max_min_left=76	max_min_left_minus=76	max_min_left_plus=20	max_min_right=46	max_min_right_minus=46	max_min_right_plus=0	max_pos_hash_score=462	max_right=166	max_right_minus=166	max_right_plus=129	neg_log10_pos_hash_p_value=7.1	new_junction_coverage=0.08	new_junction_read_count=8	polymorphism_frequency=1.037e-01	pos_hash_score=8	prediction=polymorphism	reject=COVERAGE_EVENNESS_SKEW,FREQUENCY_CUTOFF	side_1_annotate_key=gene	side_1_continuation=0	side_1_coverage=0.44	side_1_overlap=9	side_1_possible_overlap_registers=239	side_1_read_count=45	side_1_redundant=0	side_2_annotate_key=gene	side_2_continuation=0	side_2_coverage=0.97	side_2_overlap=0	side_2_possible_overlap_registers=230	side_2_read_count=95	side_2_redundant=0	total_non_overlap_reads=8
JC	284	.	CP009273	3464191	1	CP009273	4166937	1	0	alignment_overlap=9	coverage_minus=3	coverage_plus=5	flanking_left=251	flanking_right=251	frequency=1.082e-01	junction_possible_overlap_registers=230	key=CP009273__3464191__1__CP009273__4166928__1__9____251__251__0__0	max_left=166	max_left_minus=129	max_left_plus=166	max_min_left=59	max_min_left_minus=0	max_min_left_plus=59	max_min_right=76	max_min_right_minus=20	max_min_right_plus=76	max_pos_hash_score=462	max_right=121	max_right_minus=20	max_right_plus=121	neg_log10_pos_hash_p_value=7.1	new_junction_coverage=0.09	new_junction_read_count=9	polymorphism_frequency=1.082e-01	pos_hash_score=8	prediction=polymorphism	reject=COVERAGE_EVENNESS_SKEW,FREQUENCY_CUTOFF	side_1_annotate_key=gene	side_1_continuation=0	side_1_coverage=0.96	side_1_overlap=9	side_1_possible_overlap_registers=239	side_1_read_count=98	side_1_redundant=0	side_2_annotate_key=gene	side_2_continuation=0	side_2_coverage=0.55	side_2_overlap=0	side_2_possible_overlap_registers=230	side_2_read_count=54	side_2_redundant=0	total_non_overlap_reads=8
JC	285	.	CP009273	3474810	-1	CP009273	3475822	1	0	alignment_overlap=9	coverage_minus=2	coverage_plus=5	flanking_left=251	flanking_right=251	frequency=8.348e-02	junction_possible_overlap_registers=230	key=CP009273__3474810__-1__CP009273__3475813__1__9____251__251__0__0	max_left=138	max_left_minus=138	max_left_plus=138	max_min_left=90	max_min_left_minus=0	max_min_left_plus=90	max_min_right=54	max_min_right_minus=54	max_min_right_plus=54	max_pos_hash_score=462	max_right=204	max_right_minus=54	max_right_plus=204	neg_log10_pos_hash_p_value=7.5	new_junction_coverage=0.07	new_junction_read_count=7	polymorphism_frequency=8.348e-02	pos_hash_score=7	prediction=polymorphism	reject=COVERAGE_EVENNESS_SKEW,FREQUENCY_CUTOFF	side_1_annotate_key=gene	side_1_continuation=0	side_1_coverage=1.12	side_1_overlap=9	side_1_possible_overlap_registers=239	side_1_read_count=114	side_1_redundant=0	side_2_annotate_key=gene	side_2_continuation=0	side_2_coverage=0.45	side_2_overlap=0	side_2_possible_overlap_registers=230	side_2_read_count=44	side_2_redundant=0	total_non_overlap_reads=7
JC	286	.	CP009273	3544440	-1	CP009273	3545503	1	0	alignment_overlap=4	coverage_minus=3	coverage_plus=3	flanking_left=251	flanking_right=251	frequency=5.787e-02	junction_possible_overlap_registers=235	key=CP009273__3544440__-1__CP009273__3545499__1__4____251__251__0__0	max_left=131	max_left_minus=131	max_left_plus=92	max_min_left=43	max_min_left_minus=0	max_min_left_plus=43	max_min_right=72	max_min_right_minus=72	max_min_right_plus=72	max_pos_hash_score=472	max_right=79	max_right_minus=72	max_right_plus=79	neg_log10_pos_hash_p_value=9.2	new_junction_coverage=0.06	new_junction_read_count=6	polymorphism_frequency=5.787e-02	pos_hash_score=4	prediction=polymorphism	reject=COVERAGE_EVENNESS_SKEW,FREQUENCY_CUTOFF	side_1_annotate_key=gene	side_1_continuation=0	side_1_coverage=0.96	side_1_overlap=4	side_1_possible_overlap_registers=239	side_1_read_count=98	side_1_redundant=0	side_2_annotate_key=gene	side_2_continuation=0	side_2_coverage=0.99	side_2_overlap=0	side_2_possible_overlap_registers=235	side_2_read_count=99	side_2_redundant=0	total_non_overlap_reads=6
JC	287	.	CP009273	3668983	-1	CP009273	3670015	1	0	alignment_overlap=11	coverage_minus=7	coverage_plus=6	flanking_left=251	flanking_right=251	frequency=1.698e-01	junction_possible_overlap_registers=228	key=CP009273__3668983__-1__CP009273__3670004__1__11____251__251__0__0	max_left=104	max_left_minus=80	max_left_plus=104	max_min_left=65	max_min_left_minus=65	max_min_left_plus=65	max_min_right=81	max_min_right_minus=17	max_min_right_plus=81	max_pos_hash_score=458	max_right=161	max_right_minus=161	max_right_plus=161	neg_log10_pos_hash_p_value=5.9	new_junction_coverage=0.14	new_junction_read_count=14	polymorphism_frequency=1.698e-01	pos_hash_score=11	prediction=polymorphism	reject=COVERAGE_EVENNESS_SKEW,FREQUENCY_CUTOFF	side_1_annotate_key=gene	side_1_continuation=0	side_1_coverage=0.66	side_1_overlap=11	side_1_possible_overlap_registers=239	side_1_read_count=67	side_1_redundant=0	side_2_annotate_key=gene	side_2_continuation=0	side_2_coverage=0.75	side_2_overlap=0	side_2_possible_overlap_registers=228	side_2_read_count=73	side_2_redundant=0	total_non_overlap_reads=13
JC	288	.	CP009273	3692900	-1	CP009273	3694027	1	0	alignment_overlap=12	coverage_minus=1	coverage_plus=2	flanking_left=251	flanking_right=251	frequency=3.267e-02	junction_possible_overlap_registers=227	key=CP009273__3692900__-1__CP009273__3694015__1__12____251__251__0__0	max_left=91	max_left_minus=91	max_left_plus=91	max_min_left=91	max_min_left_minus=91	max_min_left_plus=91	max_min_right=0	max_min_right_minus=0	max_min_right_plus=0	max_pos_hash_score=456	max_right=110	max_right_minus=110	max_right_plus=110	neg_log10_pos_hash_p_value=9.6	new_junction_coverage=0.03	new_junction_read_count=3	polymorphism_frequency=3.267e-02	pos_hash_score=3	prediction=polymorphism	reject=COVERAGE_EVENNESS_SKEW,FREQUENCY_CUTOFF	side_1_annotate_key=gene	side_1_continuation=0	side_1_coverage=0.85	side_1_overlap=12	side_1_possible_overlap_registers=239	side_1_read_count=86	side_1_redundant=0	side_2_annotate_key=gene	side_2_continuation=0	side_2_coverage=0.99	side_2_overlap=0	side_2_possible_overlap_registers=227	side_2_read_count=96	side_2_redundant=0	total_non_overlap_reads=3
JC	289	.	CP009273	3751976	-1	CP009273	3753338	1	0	alignment_overlap=13	coverage_minus=1	coverage_plus=2	flanking_left=251	flanking_right=251	frequency=3.176e-02	junction_possible_overlap_registers=226	key=CP009273__3751976__-1__CP009273__3753325__1__13____251__251__0__0	max_left=91	max_left_minus=55	max_left_plus=91	max_min_left=91	max_min_left_minus=55	max_min_left_plus=91	max_min_right=0	max_min_right_minus=0	max_min_right_plus=0	max_pos_hash_score=454	max_right=149	max_right_minus=149	max_right_plus=149	neg_log10_pos_hash_p_value=9.6	new_junction_coverage=0.03	new_junction_read_count=3	polymorphism_frequency=3.176e-02	pos_hash_score=3	prediction=polymorphism	reject=COVERAGE_EVENNESS_SKEW,FREQUENCY_CUTOFF	side_1_annotate_key=gene	side_1_continuation=0	side_1_coverage=0.91	side_1_overlap=13	side_1_possible_overlap_registers=239	side_1_read_count=93	side_1_redundant=0	side_2_annotate_key=gene	side_2_continuation=0	side_2_coverage=0.99	side_2_overlap=0	side_2_possible_overlap_registers=226	side_2_read_count=95	side_2_redundant=0	total_non_overlap_reads=3
JC	290	.	CP009273	3799384	-1	CP009273	3800066	1	0	alignment_overlap=14	coverage_minus=3	coverage_plus=2	flanking_left=251	flanking_right=251	frequency=4.213e-02	junction_possible_overlap_registers=225	key=CP009273__3799384__-1__CP009273__3800052__1__14____251__251__0__0	max_left=172	max_left_minus=172	max_left_plus=63	max_min_left=63	max_min_left_minus=63	max_min_left_plus=63	max_min_right=50	max_min_right_minus=50	max_min_right_plus=0	max_pos_hash_score=452	max_right=162	max_right_minus=139	max_right_plus=162	neg_log10_pos_hash_p_value=8.3	new_junction_coverage=0.05	new_junction_read_count=5	polymorphism_frequency=4.213e-02	pos_hash_score=5	prediction=polymorphism	reject=COVERAGE_EVENNESS_SKEW,FREQUENCY_CUTOFF	side_1_annotate_key=gene	side_1_continuation=0	side_1_coverage=1.28	side_1_overlap=14	side_1_possible_overlap_registers=239	side_1_read_count=130	side_1_redundant=0	side_2_annotate_key=gene	side_2_continuation=0	side_2_coverage=1.10	side_2_overlap=0	side_2_possible_overlap_registers=225	side_2_read_count=105	side_2_redundant=0	total_non_overlap_reads=5
JC	291	.	CP009273	4006871	-1	CP009273	4008156	1	0	alignment_overlap=12	coverage_minus=3	coverage_plus=3	flanking_left=251	flanking_right=251	frequency=5.201e-02	junction_possible_overlap_registers=227	key=CP009273__4006871__-1__CP009273__4008144__1__12____251__251__0__0	max_left=162	max_left_minus=162	max_left_plus=102	max_min_left=102	max_min_left_minus=0	max_min_left_plus=102	max_min_right=100	max_min_right_minus=100	max_min_right_plus=0	max_pos_hash_score=456	max_right=185	max_right_minus=100	max_right_plus=185	neg_log10_pos_hash_p_value=7.9	new_junction_coverage=0.06	new_junction_read_count=6	polymorphism_frequency=5.201e-02	pos_hash_score=6	prediction=polymorphism	reject=COVERAGE_EVENNESS_SKEW,FREQUENCY_CUTOFF	side_1_annotate_key=gene	side_1_continuation=0	side_1_coverage=1.23	side_1_overlap=12	side_1_possible_overlap_registers=239	side_1_read_count=125	side_1_redundant=0	side_2_annotate_key=gene	side_2_continuation=0	side_2_coverage=1.04	side_2_overlap=0	side_2_possible_overlap_registers=227	side_2_read_count=100	side_2_redundant=0	total_non_overlap_reads=6
JC	292	.	CP009273	4033989	1	CP009273	4034161	-1	-10	alignment_overlap=-10	coverage_minus=0	coverage_plus=6	flanking_left=251	flanking_right=251	frequency=1.447e-01	junction_possible_overlap_registers=229	key=CP009273__4033989__1__CP009273__4034161__-1__-10__GGAATTAATT__251__251__0__0	max_left=24	max_left_minus=0	max_left_plus=24	max_min_left=24	max_min_left_minus=0	max_min_left_plus=24	max_min_right=0	max_min_right_minus=0	max_min_right_plus=0	max_pos_hash_score=460	max_right=138	max_right_minus=0	max_right_plus=138	neg_log10_pos_hash_p_value=9.0	new_junction_coverage=0.06	new_junction_read_count=6	polymorphism_frequency=1.447e-01	pos_hash_score=4	prediction=polymorphism	reject=COVERAGE_EVENNESS_SKEW,FREQUENCY_CUTOFF	side_1_annotate_key=gene	side_1_continuation=0	side_1_coverage=0.40	side_1_overlap=0	side_1_possible_overlap_registers=239	side_1_read_count=41	side_1_redundant=0	side_2_annotate_key=gene	side_2_continuation=0	side_2_coverage=0.32	side_2_overlap=0	side_2_possible_overlap_registers=239	side_2_read_count=33	side_2_redundant=0	total_non_overlap_reads=6	unique_read_sequence=GGAATTAATT
JC	293	.	CP009273	4033989	1	CP009273	4161849	-1	-10	alignment_overlap=-10	coverage_minus=0	coverage_plus=6	flanking_left=251	flanking_right=251	frequency=1.084e-01	junction_possible_overlap_registers=229	key=CP009273__4033989__1__CP009273__4161849__-1__-10__GGAATTAATT__251__251__0__0	max_left=24	max_left_minus=0	max_left_plus=24	max_min_left=24	max_min_left_minus=0	max_min_left_plus=24	max_min_right=0	max_min_right_minus=0	max_min_right_plus=0	max_pos_hash_score=460	max_right=138	max_right_minus=0	max_right_plus=138	neg_log10_pos_hash_p_value=9.0	new_junction_coverage=0.06	new_junction_read_count=6	polymorphism_frequency=1.084e-01	pos_hash_score=4	prediction=polymorphism	reject=COVERAGE_EVENNESS_SKEW,FREQUENCY_CUTOFF	side_1_annotate_key=gene	side_1_continuation=0	side_1_coverage=0.40	side_1_overlap=0	side_1_possible_overlap_registers=239	side_1_read_count=41	side_1_redundant=0	side_2_annotate_key=gene	side_2_continuation=0	side_2_coverage=0.61	side_2_overlap=0	side_2_possible_overlap_registers=239	side_2_read_count=62	side_2_redundant=0	total_non_overlap_reads=6	unique_read_sequence=GGAATTAATT
JC	294	.	CP009273	4034161	-1	CP009273	4161677	1	-10	alignment_overlap=-10	coverage_minus=12	coverage_plus=11	flanking_left=251	flanking_right=251	frequency=2.945e-01	junction_possible_overlap_registers=229	key=CP009273__4034161__-1__CP009273__4161677__1__-10__AATTAATTCC__251__251__0__0	max_left=138	max_left_minus=138	max_left_plus=94	max_min_left=106	max_min_left_minus=106	max_min_left_plus=84	max_min_right=68	max_min_right_minus=68	max_min_right_plus=66	max_pos_hash_score=460	max_right=166	max_right_minus=155	max_right_plus=166	neg_log10_pos_hash_p_value=4.8	new_junction_coverage=0.24	new_junction_read_count=23	polymorphism_frequency=2.945e-01	pos_hash_score=15	prediction=polymorphism	reject=COVERAGE_EVENNESS_SKEW	side_1_annotate_key=gene	side_1_continuation=0	side_1_coverage=0.32	side_1_overlap=0	side_1_possible_overlap_registers=239	side_1_read_count=33	side_1_redundant=0	side_2_annotate_key=gene	side_2_continuation=0	side_2_coverage=0.81	side_2_overlap=0	side_2_possible_overlap_registers=239	side_2_read_count=82	side_2_redundant=0	total_non_overlap_reads=23	unique_read_sequence=AATTAATTCC
JC	295	.	CP009273	4040913	-1	CP009273	4041692	1	0	alignment_overlap=9	coverage_minus=4	coverage_plus=2	flanking_left=251	flanking_right=251	frequency=5.613e-02	junction_possible_overlap_registers=230	key=CP009273__4040913__-1__CP009273__4041683__1__9____251__251__0__0	max_left=127	max_left_minus=127	max_left_plus=20	max_min_left=36	max_min_left_minus=36	max_min_left_plus=20	max_min_right=115	max_min_right_minus=115	max_min_right_plus=0	max_pos_hash_score=462	max_right=115	max_right_minus=115	max_right_plus=50	neg_log10_pos_hash_p_value=8.0	new_junction_coverage=0.06	new_junction_read_count=6	polymorphism_frequency=5.613e-02	pos_hash_score=6	prediction=polymorphism	reject=COVERAGE_EVENNESS_SKEW,FREQUENCY_CUTOFF	side_1_annotate_key=gene	side_1_continuation=0	side_1_coverage=1.10	side_1_overlap=9	side_1_possible_overlap_registers=239	side_1_read_count=112	side_1_redundant=0	side_2_annotate_key=gene	side_2_continuation=0	side_2_coverage=0.96	side_2_overlap=0	side_2_possible_overlap_registers=230	side_2_read_count=94	side_2_redundant=0	total_non_overlap_reads=6
JC	296	.	CP009273	4059831	-1	CP009273	4060876	1	0	alignment_overlap=12	coverage_minus=5	coverage_plus=3	flanking_left=251	flanking_right=251	frequency=6.766e-02	junction_possible_overlap_registers=227	key=CP009273__4059831__-1__CP009273__4060864__1__12____251__251__0__0	max_left=113	max_left_minus=113	max_left_plus=71	max_min_left=97	max_min_left_minus=97	max_min_left_plus=15	max_min_right=46	max_min_right_minus=46	max_min_right_plus=46	max_pos_hash_score=456	max_right=212	max_right_minus=176	max_right_plus=212	neg_log10_pos_hash_p_value=7.0	new_junction_coverage=0.08	new_junction_read_count=8	polymorphism_frequency=6.766e-02	pos_hash_score=8	prediction=polymorphism	reject=COVERAGE_EVENNESS_SKEW,FREQUENCY_CUTOFF	side_1_annotate_key=gene	side_1_continuation=0	side_1_coverage=1.28	side_1_overlap=12	side_1_possible_overlap_registers=239	side_1_read_count=130	side_1_redundant=0	side_2_annotate_key=gene	side_2_continuation=0	side_2_coverage=1.00	side_2_overlap=0	side_2_possible_overlap_registers=227	side_2_read_count=97	side_2_redundant=0	total_non_overlap_reads=8
JC	297	.	CP009273	4072557	-1	CP009273	4072996	1	0	alignment_overlap=22	coverage_minus=12	coverage_plus=13	flanking_left=251	flanking_right=251	frequency=1.715e-01	junction_possible_overlap_registers=217	key=CP009273__4072557__-1__CP009273__4072974__1__22____251__251__0__0	max_left=203	max_left_minus=203	max_left_plus=138	max_min_left=110	max_min_left_minus=91	max_min_left_plus=110	max_min_right=93	max_min_right_minus=81	max_min_right_plus=93	max_pos_hash_score=436	max_right=224	max_right_minus=116	max_right_plus=224	neg_log10_pos_hash_p_value=4.5	new_junction_coverage=0.27	new_junction_read_count=25	polymorphism_frequency=1.715e-01	pos_hash_score=15	prediction=polymorphism	reject=COVERAGE_EVENNESS_SKEW,FREQUENCY_CUTOFF	side_1_annotate_key=gene	side_1_continuation=0	side_1_coverage=1.44	side_1_overlap=22	side_1_possible_overlap_registers=239	side_1_read_count=146	side_1_redundant=0	side_2_annotate_key=gene	side_2_continuation=0	side_2_coverage=1.18	side_2_overlap=0	side_2_possible_overlap_registers=217	side_2_read_count=109	side_2_redundant=0	total_non_overlap_reads=25
JC	298	.	CP009273	4114883	-1	CP009273	4116324	1	0	alignment_overlap=13	coverage_minus=3	coverage_plus=2	flanking_left=251	flanking_right=251	frequency=5.587e-02	junction_possible_overlap_registers=226	key=CP009273__4114883__-1__CP009273__4116311__1__13____251__251__0__0	max_left=100	max_left_minus=100	max_left_plus=100	max_min_left=44	max_min_left_minus=44	max_min_left_plus=44	max_min_right=74	max_min_right_minus=74	max_min_right_plus=73	max_pos_hash_score=454	max_right=74	max_right_minus=74	max_right_plus=73	neg_log10_pos_hash_p_value=8.9	new_junction_coverage=0.05	new_junction_read_count=5	polymorphism_frequency=5.587e-02	pos_hash_score=4	prediction=polymorphism	reject=COVERAGE_EVENNESS_SKEW,FREQUENCY_CUTOFF	side_1_annotate_key=gene	side_1_continuation=0	side_1_coverage=0.90	side_1_overlap=13	side_1_possible_overlap_registers=239	side_1_read_count=92	side_1_redundant=0	side_2_annotate_key=gene	side_2_continuation=0	side_2_coverage=0.85	side_2_overlap=0	side_2_possible_overlap_registers=226	side_2_read_count=82	side_2_redundant=0	total_non_overlap_reads=5
JC	299	.	CP009273	4115406	-1	CP009273	4116731	1	0	alignment_overlap=12	coverage_minus=3	coverage_plus=3	flanking_left=251	flanking_right=251	frequency=7.020e-02	junction_possible_overlap_registers=227	key=CP009273__4115406__-1__CP009273__4116719__1__12____251__251__0__0	max_left=185	max_left_minus=185	max_left_plus=176	max_min_left=14	max_min_left_minus=12	max_min_left_plus=14	max_min_right=63	max_min_right_minus=54	max_min_right_plus=63	max_pos_hash_score=456	max_right=81	max_right_minus=81	max_right_plus=63	neg_log10_pos_hash_p_value=8.4	new_junction_coverage=0.06	new_junction_read_count=6	polymorphism_frequency=7.020e-02	pos_hash_score=5	prediction=polymorphism	reject=COVERAGE_EVENNESS_SKEW,FREQUENCY_CUTOFF	side_1_annotate_key=gene	side_1_continuation=0	side_1_coverage=0.80	side_1_overlap=12	side_1_possible_overlap_registers=239	side_1_read_count=81	side_1_redundant=0	side_2_annotate_key=gene	side_2_continuation=0	side_2_coverage=0.85	side_2_overlap=0	side_2_possible_overlap_registers=227	side_2_read_count=82	side_2_redundant=0	total_non_overlap_reads=6
JC	300	.	CP009273	4123415	-1	CP009273	4124572	1	0	alignment_overlap=11	coverage_minus=2	coverage_plus=2	flanking_left=251	flanking_right=251	frequency=4.000e-02	junction_possible_overlap_registers=228	key=CP009273__4123415__-1__CP009273__4124561__1__11____251__251__0__0	max_left=59	max_left_minus=59	max_left_plus=59	max_min_left=0	max_min_left_minus=0	max_min_left_plus=0	max_min_right=32	max_min_right_minus=32	max_min_right_plus=32	max_pos_hash_score=458	max_right=32	max_right_minus=32	max_right_plus=32	neg_log10_pos_hash_p_value=9.0	new_junction_coverage=0.04	new_junction_read_count=4	polymorphism_frequency=4.000e-02	pos_hash_score=4	prediction=polymorphism	reject=COVERAGE_EVENNESS_SKEW,FREQUENCY_CUTOFF	side_1_annotate_key=gene	side_1_continuation=0	side_1_coverage=1.07	side_1_overlap=11	side_1_possible_overlap_registers=239	side_1_read_count=109	side_1_redundant=0	side_2_annotate_key=gene	side_2_continuation=0	side_2_coverage=0.91	side_2_overlap=0	side_2_possible_overlap_registers=228	side_2_read_count=88	side_2_redundant=0	total_non_overlap_reads=4
JC	301	.	CP009273	4129125	-1	CP009273	4130862	1	0	alignment_overlap=13	coverage_minus=1	coverage_plus=2	flanking_left=251	flanking_right=251	frequency=2.494e-02	junction_possible_overlap_registers=226	key=CP009273__4129125__-1__CP009273__4130849__1__13____251__251__0__0	max_left=86	max_left_minus=61	max_left_plus=86	max_min_left=0	max_min_left_minus=0	max_min_left_plus=0	max_min_right=66	max_min_right_minus=53	max_min_right_plus=66	max_pos_hash_score=454	max_right=66	max_right_minus=53	max_right_plus=66	neg_log10_pos_hash_p_value=9.6	new_junction_coverage=0.03	new_junction_read_count=3	polymorphism_frequency=2.494e-02	pos_hash_score=3	prediction=polymorphism	reject=COVERAGE_EVENNESS_SKEW,FREQUENCY_CUTOFF	side_1_annotate_key=gene	side_1_continuation=0	side_1_coverage=1.35	side_1_overlap=13	side_1_possible_overlap_registers=239	side_1_read_count=137	side_1_redundant=0	side_2_annotate_key=gene	side_2_continuation=0	side_2_coverage=1.09	side_2_overlap=0	side_2_possible_overlap_registers=226	side_2_read_count=105	side_2_redundant=0	total_non_overlap_reads=3
JC	302	.	CP009273	4161677	1	CP009273	4161849	-1	-10	alignment_overlap=-10	coverage_minus=12	coverage_plus=13	flanking_left=251	flanking_right=251	frequency=2.660e-01	junction_possible_overlap_registers=229	key=CP009273__4161677__1__CP009273__4161849__-1__-10__GGAATTAATT__251__251__0__0	max_left=166	max_left_minus=166	max_left_plus=155	max_min_left=96	max_min_left_minus=66	max_min_left_plus=96	max_min_right=106	max_min_right_minus=84	max_min_right_plus=106	max_pos_hash_score=460	max_right=145	max_right_minus=141	max_right_plus=145	neg_log10_pos_hash_p_value=4.3	new_junction_coverage=0.26	new_junction_read_count=25	polymorphism_frequency=2.660e-01	pos_hash_score=17	prediction=polymorphism	reject=COVERAGE_EVENNESS_SKEW	side_1_annotate_key=gene	side_1_continuation=0	side_1_coverage=0.81	side_1_overlap=0	side_1_possible_overlap_registers=239	side_1_read_count=82	side_1_redundant=0	side_2_annotate_key=gene	side_2_continuation=0	side_2_coverage=0.61	side_2_overlap=0	side_2_possible_overlap_registers=239	side_2_read_count=62	side_2_redundant=0	total_non_overlap_reads=25	unique_read_sequence=GGAATTAATT
JC	303	.	CP009273	4280736	-1	CP009273	4281818	1	0	alignment_overlap=11	coverage_minus=3	coverage_plus=3	flanking_left=251	flanking_right=251	frequency=5.612e-02	junction_possible_overlap_registers=228	key=CP009273__4280736__-1__CP009273__4281807__1__11____251__251__0__0	max_left=92	max_left_minus=92	max_left_plus=67	max_min_left=58	max_min_left_minus=57	max_min_left_plus=58	max_min_right=88	max_min_right_minus=88	max_min_right_plus=31	max_pos_hash_score=458	max_right=171	max_right_minus=170	max_right_plus=171	neg_log10_pos_hash_p_value=7.9	new_junction_coverage=0.06	new_junction_read_count=6	polymorphism_frequency=5.612e-02	pos_hash_score=6	prediction=polymorphism	reject=COVERAGE_EVENNESS_SKEW,FREQUENCY_CUTOFF	side_1_annotate_key=gene	side_1_continuation=0	side_1_coverage=1.10	side_1_overlap=11	side_1_possible_overlap_registers=239	side_1_read_count=112	side_1_redundant=0	side_2_annotate_key=gene	side_2_continuation=0	side_2_coverage=0.98	side_2_overlap=0	side_2_possible_overlap_registers=228	side_2_read_count=95	side_2_redundant=0	total_non_overlap_reads=6
JC	304	.	CP009273	4281130	-1	CP009273	4282022	1	0	alignment_overlap=13	coverage_minus=6	coverage_plus=6	flanking_left=251	flanking_right=251	frequency=1.332e-01	junction_possible_overlap_registers=226	key=CP009273__4281130__-1__CP009273__4282009__1__13____251__251__0__0	max_left=168	max_left_minus=168	max_left_plus=48	max_min_left=98	max_min_left_minus=98	max_min_left_plus=24	max_min_right=70	max_min_right_minus=70	max_min_right_plus=48	max_pos_hash_score=454	max_right=219	max_right_minus=179	max_right_plus=219	neg_log10_pos_hash_p_value=6.2	new_junction_coverage=0.12	new_junction_read_count=12	polymorphism_frequency=1.332e-01	pos_hash_score=10	prediction=polymorphism	reject=COVERAGE_EVENNESS_SKEW,FREQUENCY_CUTOFF	side_1_annotate_key=gene	side_1_continuation=0	side_1_coverage=0.87	side_1_overlap=13	side_1_possible_overlap_registers=239	side_1_read_count=89	side_1_redundant=0	side_2_annotate_key=gene	side_2_continuation=0	side_2_coverage=0.75	side_2_overlap=0	side_2_possible_overlap_registers=226	side_2_read_count=72	side_2_redundant=0	total_non_overlap_reads=12
JC	305	.	CP009273	4308871	-1	CP009273	4310031	1	0	alignment_overlap=9	coverage_minus=2	coverage_plus=2	flanking_left=251	flanking_right=251	frequency=5.386e-02	junction_possible_overlap_registers=230	key=CP009273__4308871__-1__CP009273__4310022__1__9____251__251__0__0	max_left=151	max_left_minus=130	max_left_plus=151	max_min_left=38	max_min_left_minus=38	max_min_left_plus=38	max_min_right=112	max_min_right_minus=112	max_min_right_plus=90	max_pos_hash_score=462	max_right=132	max_right_minus=112	max_right_plus=132	neg_log10_pos_hash_p_value=9.0	new_junction_coverage=0.04	new_junction_read_count=4	polymorphism_frequency=5.386e-02	pos_hash_score=4	prediction=polymorphism	reject=COVERAGE_EVENNESS_SKEW,FREQUENCY_CUTOFF	side_1_annotate_key=gene	side_1_continuation=0	side_1_coverage=0.90	side_1_overlap=9	side_1_possible_overlap_registers=239	side_1_read_count=92	side_1_redundant=0	side_2_annotate_key=gene	side_2_continuation=0	side_2_coverage=0.53	side_2_overlap=0	side_2_possible_overlap_registers=230	side_2_read_count=52	side_2_redundant=0	total_non_overlap_reads=4
JC	306	.	CP009273	4373390	-1	CP009273	4374584	1	0	alignment_overlap=9	coverage_minus=2	coverage_plus=3	flanking_left=251	flanking_right=251	frequency=4.154e-02	junction_possible_overlap_registers=230	key=CP009273__4373390__-1__CP009273__4374575__1__9____251__251__0__0	max_left=172	max_left_minus=172	max_left_plus=168	max_min_left=42	max_min_left_minus=42	max_min_left_plus=42	max_min_right=73	max_min_right_minus=70	max_min_right_plus=73	max_pos_hash_score=462	max_right=200	max_right_minus=70	max_right_plus=200	neg_log10_pos_hash_p_value=8.5	new_junction_coverage=0.05	new_junction_read_count=5	polymorphism_frequency=4.154e-02	pos_hash_score=5	prediction=polymorphism	reject=COVERAGE_EVENNESS_SKEW,FREQUENCY_CUTOFF	side_1_annotate_key=gene	side_1_continuation=0	side_1_coverage=1.12	side_1_overlap=9	side_1_possible_overlap_registers=239	side_1_read_count=114	side_1_redundant=0	side_2_annotate_key=gene	side_2_continuation=0	side_2_coverage=1.24	side_2_overlap=0	side_2_possible_overlap_registers=230	side_2_read_count=121	side_2_redundant=0	total_non_overlap_reads=5
JC	307	.	CP009273	4388307	-1	CP009273	4389368	1	0	alignment_overlap=11	coverage_minus=3	coverage_plus=3	flanking_left=251	flanking_right=251	frequency=7.907e-02	junction_possible_overlap_registers=228	key=CP009273__4388307__-1__CP009273__4389357__1__11____251__251__0__0	max_left=197	max_left_minus=197	max_left_plus=63	max_min_left=103	max_min_left_minus=103	max_min_left_plus=63	max_min_right=32	max_min_right_minus=32	max_min_right_plus=16	max_pos_hash_score=458	max_right=180	max_right_minus=137	max_right_plus=180	neg_log10_pos_hash_p_value=7.9	new_junction_coverage=0.06	new_junction_read_count=6	polymorphism_frequency=7.907e-02	pos_hash_score=6	prediction=polymorphism	reject=COVERAGE_EVENNESS_SKEW,FREQUENCY_CUTOFF	side_1_annotate_key=gene	side_1_continuation=0	side_1_coverage=0.90	side_1_overlap=11	side_1_possible_overlap_registers=239	side_1_read_count=92	side_1_redundant=0	side_2_annotate_key=gene	side_2_continuation=0	side_2_coverage=0.54	side_2_overlap=0	side_2_possible_overlap_registers=228	side_2_read_count=52	side_2_redundant=0	total_non_overlap_reads=6
JC	308	.	CP009273	4392220	-1	CP009273	4393273	1	0	alignment_overlap=13	coverage_minus=3	coverage_plus=3	flanking_left=251	flanking_right=251	frequency=4.819e-02	junction_possible_overlap_registers=226	key=CP009273__4392220__-1__CP009273__4393260__1__13____251__251__0__0	max_left=117	max_left_minus=117	max_left_plus=117	max_min_left=29	max_min_left_minus=0	max_min_left_plus=29	max_min_right=57	max_min_right_minus=57	max_min_right_plus=57	max_pos_hash_score=454	max_right=204	max_right_minus=57	max_right_plus=204	neg_log10_pos_hash_p_value=7.9	new_junction_coverage=0.06	new_junction_read_count=6	polymorphism_frequency=4.819e-02	pos_hash_score=6	prediction=polymorphism	reject=COVERAGE_EVENNESS_SKEW,FREQUENCY_CUTOFF	side_1_annotate_key=gene	side_1_continuation=0	side_1_coverage=1.08	side_1_overlap=13	side_1_possible_overlap_registers=239	side_1_read_count=110	side_1_redundant=0	side_2_annotate_key=gene	side_2_continuation=0	side_2_coverage=1.38	side_2_overlap=0	side_2_possible_overlap_registers=226	side_2_read_count=133	side_2_redundant=0	total_non_overlap_reads=6
JC	309	.	CP009273	4396840	-1	CP009273	4397654	1	0	alignment_overlap=10	coverage_minus=3	coverage_plus=3	flanking_left=251	flanking_right=251	frequency=5.238e-02	junction_possible_overlap_registers=229	key=CP009273__4396840__-1__CP009273__4397644__1__10____251__251__0__0	max_left=178	max_left_minus=178	max_left_plus=99	max_min_left=113	max_min_left_minus=113	max_min_left_plus=89	max_min_right=61	max_min_right_minus=61	max_min_right_plus=61	max_pos_hash_score=460	max_right=162	max_right_minus=128	max_right_plus=162	neg_log10_pos_hash_p_value=7.9	new_junction_coverage=0.06	new_junction_read_count=6	polymorphism_frequency=5.238e-02	pos_hash_score=6	prediction=polymorphism	reject=COVERAGE_EVENNESS_SKEW,FREQUENCY_CUTOFF	side_1_annotate_key=gene	side_1_continuation=0	side_1_coverage=0.91	side_1_overlap=10	side_1_possible_overlap_registers=239	side_1_read_count=93	side_1_redundant=0	side_2_annotate_key=gene	side_2_continuation=0	side_2_coverage=1.31	side_2_overlap=0	side_2_possible_overlap_registers=229	side_2_read_count=128	side_2_redundant=0	total_non_overlap_reads=6
JC	310	.	CP009273	4436675	-1	CP009273	4437511	1	0	alignment_overlap=9	coverage_minus=2	coverage_plus=2	flanking_left=251	flanking_right=251	frequency=4.247e-02	junction_possible_overlap_registers=230	key=CP009273__4436675__-1__CP009273__4437502__1__9____251__251__0__0	max_left=174	max_left_minus=174	max_left_plus=174	max_min_left=0	max_min_left_minus=0	max_min_left_plus=0	max_min_right=54	max_min_right_minus=51	max_min_right_plus=54	max_pos_hash_score=462	max_right=54	max_right_minus=51	max_right_plus=54	neg_log10_pos_hash_p_value=9.0	new_junction_coverage=0.04	new_junction_read_count=4	polymorphism_frequency=4.247e-02	pos_hash_score=4	prediction=polymorphism	reject=COVERAGE_EVENNESS_SKEW,FREQUENCY_CUTOFF	side_1_annotate_key=gene	side_1_continuation=0	side_1_coverage=0.95	side_1_overlap=9	side_1_possible_overlap_registers=239	side_1_read_count=97	side_1_redundant=0	side_2_annotate_key=gene	side_2_continuation=0	side_2_coverage=0.89	side_2_overlap=0	side_2_possible_overlap_registers=230	side_2_read_count=87	side_2_redundant=0	total_non_overlap_reads=4
JC	311	.	CP009273	4487998	1	CP009273	4489329	-1	0	alignment_overlap=0	coverage_minus=9	coverage_plus=6	flanking_left=251	flanking_right=251	frequency=NA	junction_possible_overlap_registers=239	key=CP009273__4487998__1__CP009273__4489329__-1__0____251__251__1__1	max_left=230	max_left_minus=230	max_left_plus=201	max_min_left=111	max_min_left_minus=102	max_min_left_plus=111	max_min_right=106	max_min_right_minus=78	max_min_right_plus=106	max_pos_hash_score=480	max_right=235	max_right_minus=214	max_right_plus=235	neg_log10_pos_hash_p_value=5.6	new_junction_coverage=0.23	new_junction_read_count=23	polymorphism_frequency=NA	pos_hash_score=13	prediction=unknown	reject=COVERAGE_EVENNESS_SKEW	side_1_annotate_key=repeat	side_1_continuation=0	side_1_coverage=NA	side_1_overlap=0	side_1_read_count=NA	side_1_redundant=1	side_2_annotate_key=repeat	side_2_continuation=0	side_2_coverage=NA	side_2_overlap=0	side_2_possible_overlap_registers=NA	side_2_read_count=NA	side_2_redundant=1	total_non_overlap_reads=15
JC	312	.	CP009273	4516003	-1	CP009273	4516928	1	0	alignment_overlap=8	coverage_minus=2	coverage_plus=1	flanking_left=251	flanking_right=251	frequency=2.578e-02	junction_possible_overlap_registers=231	key=CP009273__4516003__-1__CP009273__4516920__1__8____251__251__0__0	max_left=71	max_left_minus=71	max_left_plus=71	max_min_left=29	max_min_left_minus=29	max_min_left_plus=0	max_min_right=29	max_min_right_minus=29	max_min_right_plus=29	max_pos_hash_score=464	max_right=38	max_right_minus=38	max_right_plus=29	neg_log10_pos_hash_p_value=9.7	new_junction_coverage=0.03	new_junction_read_count=3	polymorphism_frequency=2.578e-02	pos_hash_score=3	prediction=polymorphism	reject=COVERAGE_EVENNESS_SKEW,FREQUENCY_CUTOFF	side_1_annotate_key=gene	side_1_continuation=0	side_1_coverage=1.26	side_1_overlap=8	side_1_possible_overlap_registers=239	side_1_read_count=128	side_1_redundant=0	side_2_annotate_key=gene	side_2_continuation=0	side_2_coverage=1.05	side_2_overlap=0	side_2_possible_overlap_registers=231	side_2_read_count=103	side_2_redundant=0	total_non_overlap_reads=3
JC	313	.	CP009273	4532507	-1	CP009273	4532803	-1	0	alignment_overlap=9	coverage_minus=1	coverage_plus=3	flanking_left=251	flanking_right=251	frequency=3.341e-02	junction_possible_overlap_registers=230	key=CP009273__4532507__-1__CP009273__4532812__-1__9____251__251__0__0	max_left=156	max_left_minus=65	max_left_plus=156	max_min_left=66	max_min_left_minus=65	max_min_left_plus=66	max_min_right=86	max_min_right_minus=0	max_min_right_plus=86	max_pos_hash_score=462	max_right=218	max_right_minus=105	max_right_plus=218	neg_log10_pos_hash_p_value=9.0	new_junction_coverage=0.04	new_junction_read_count=4	polymorphism_frequency=3.341e-02	pos_hash_score=4	prediction=polymorphism	reject=COVERAGE_EVENNESS_SKEW,FREQUENCY_CUTOFF	side_1_annotate_key=gene	side_1_continuation=0	side_1_coverage=1.19	side_1_overlap=9	side_1_possible_overlap_registers=239	side_1_read_count=121	side_1_redundant=0	side_2_annotate_key=gene	side_2_continuation=0	side_2_coverage=1.17	side_2_overlap=0	side_2_possible_overlap_registers=230	side_2_read_count=115	side_2_redundant=0	total_non_overlap_reads=4
JC	314	.	CP009273	4565254	-1	CP009273	4565910	1	0	alignment_overlap=12	coverage_minus=2	coverage_plus=1	flanking_left=251	flanking_right=251	frequency=3.277e-02	junction_possible_overlap_registers=227	key=CP009273__4565254__-1__CP009273__4565898__1__12____251__251__0__0	max_left=128	max_left_minus=128	max_left_plus=92	max_min_left=92	max_min_left_minus=26	max_min_left_plus=92	max_min_right=111	max_min_right_minus=111	max_min_right_plus=0	max_pos_hash_score=456	max_right=145	max_right_minus=111	max_right_plus=145	neg_log10_pos_hash_p_value=9.6	new_junction_coverage=0.03	new_junction_read_count=3	polymorphism_frequency=3.277e-02	pos_hash_score=3	prediction=polymorphism	reject=COVERAGE_EVENNESS_SKEW,FREQUENCY_CUTOFF	side_1_annotate_key=gene	side_1_continuation=0	side_1_coverage=0.77	side_1_overlap=12	side_1_possible_overlap_registers=239	side_1_read_count=78	side_1_redundant=0	side_2_annotate_key=gene	side_2_continuation=0	side_2_coverage=1.07	side_2_overlap=0	side_2_possible_overlap_registers=227	side_2_read_count=103	side_2_redundant=0	total_non_overlap_reads=3
JC	315	.	CP009273	4581821	-1	CP009273	4582829	1	0	alignment_overlap=12	coverage_minus=6	coverage_plus=3	flanking_left=251	flanking_right=251	frequency=7.775e-02	junction_possible_overlap_registers=227	key=CP009273__4581821__-1__CP009273__4582817__1__12____251__251__0__0	max_left=77	max_left_minus=77	max_left_plus=77	max_min_left=67	max_min_left_minus=67	max_min_left_plus=59	max_min_right=47	max_min_right_minus=47	max_min_right_plus=12	max_pos_hash_score=456	max_right=223	max_right_minus=223	max_right_plus=69	neg_log10_pos_hash_p_value=7.9	new_junction_coverage=0.09	new_junction_read_count=9	polymorphism_frequency=7.775e-02	pos_hash_score=6	prediction=polymorphism	reject=COVERAGE_EVENNESS_SKEW,FREQUENCY_CUTOFF	side_1_annotate_key=gene	side_1_continuation=0	side_1_coverage=1.27	side_1_overlap=12	side_1_possible_overlap_registers=239	side_1_read_count=129	side_1_redundant=0	side_2_annotate_key=gene	side_2_continuation=0	side_2_coverage=0.94	side_2_overlap=0	side_2_possible_overlap_registers=227	side_2_read_count=91	side_2_redundant=0	total_non_overlap_reads=9
JC	316	.	CP009273	4605877	-1	CP009273	4606738	1	0	alignment_overlap=10	coverage_minus=5	coverage_plus=4	flanking_left=251	flanking_right=251	frequency=9.506e-02	junction_possible_overlap_registers=229	key=CP009273__4605877__-1__CP009273__4606728__1__10____251__251__0__0	max_left=195	max_left_minus=195	max_left_plus=168	max_min_left=78	max_min_left_minus=0	max_min_left_plus=78	max_min_right=91	max_min_right_minus=91	max_min_right_plus=73	max_pos_hash_score=460	max_right=188	max_right_minus=91	max_right_plus=188	neg_log10_pos_hash_p_value=7.0	new_junction_coverage=0.09	new_junction_read_count=9	polymorphism_frequency=9.506e-02	pos_hash_score=8	prediction=polymorphism	reject=COVERAGE_EVENNESS_SKEW,FREQUENCY_CUTOFF	side_1_annotate_key=gene	side_1_continuation=0	side_1_coverage=0.86	side_1_overlap=10	side_1_possible_overlap_registers=239	side_1_read_count=87	side_1_redundant=0	side_2_annotate_key=gene	side_2_continuation=0	side_2_coverage=0.90	side_2_overlap=0	side_2_possible_overlap_registers=229	side_2_read_count=88	side_2_redundant=0	total_non_overlap_reads=9
JC	317	.	CP009273	4607688	-1	CP009273	4608939	1	0	alignment_overlap=10	coverage_minus=2	coverage_plus=2	flanking_left=251	flanking_right=251	frequency=3.781e-02	junction_possible_overlap_registers=229	key=CP009273__4607688__-1__CP009273__4608929__1__10____251__251__0__0	max_left=149	max_left_minus=149	max_left_plus=88	max_min_left=66	max_min_left_minus=0	max_min_left_plus=66	max_min_right=92	max_min_right_minus=92	max_min_right_plus=57	max_pos_hash_score=460	max_right=175	max_right_minus=92	max_right_plus=175	neg_log10_pos_hash_p_value=9.0	new_junction_coverage=0.04	new_junction_read_count=4	polymorphism_frequency=3.781e-02	pos_hash_score=4	prediction=polymorphism	reject=COVERAGE_EVENNESS_SKEW,FREQUENCY_CUTOFF	side_1_annotate_key=gene	side_1_continuation=0	side_1_coverage=1.03	side_1_overlap=10	side_1_possible_overlap_registers=239	side_1_read_count=105	side_1_redundant=0	side_2_annotate_key=gene	side_2_continuation=0	side_2_coverage=1.06	side_2_overlap=0	side_2_possible_overlap_registers=229	side_2_read_count=103	side_2_redundant=0	total_non_overlap_reads=4
JC	318	.	CP009273	4618949	-1	CP009273	4619796	1	0	alignment_overlap=22	coverage_minus=6	coverage_plus=9	flanking_left=251	flanking_right=251	frequency=1.907e-01	junction_possible_overlap_registers=217	key=CP009273__4618949__-1__CP009273__4619774__1__22____251__251__0__0	max_left=203	max_left_minus=203	max_left_plus=182	max_min_left=111	max_min_left_minus=89	max_min_left_plus=111	max_min_right=52	max_min_right_minus=31	max_min_right_plus=52	max_pos_hash_score=436	max_right=161	max_right_minus=161	max_right_plus=160	neg_log10_pos_hash_p_value=4.5	new_junction_coverage=0.18	new_junction_read_count=17	polymorphism_frequency=1.907e-01	pos_hash_score=15	prediction=polymorphism	reject=COVERAGE_EVENNESS_SKEW,FREQUENCY_CUTOFF	side_1_annotate_key=gene	side_1_continuation=0	side_1_coverage=0.72	side_1_overlap=22	side_1_possible_overlap_registers=239	side_1_read_count=73	side_1_redundant=0	side_2_annotate_key=gene	side_2_continuation=0	side_2_coverage=0.84	side_2_overlap=0	side_2_possible_overlap_registers=217	side_2_read_count=78	side_2_redundant=0	total_non_overlap_reads=15
UN	319	.	CP009273	15601	16506
UN	320	.	CP009273	16512	16512
UN	321	.	CP009273	20027	20323
UN	322	.	CP009273	220454	221025
UN	323	.	CP009273	221604	221839
UN	324	.	CP009273	223717	224925
UN	325	.	CP009273	266479	266479
UN	326	.	CP009273	266485	266762
UN	327	.	CP009273	269897	269897
UN	328	.	CP009273	269899	269899
UN	329	.	CP009273	269901	270627
UN	330	.	CP009273	275117	275401
UN	331	.	CP009273	286588	286885
UN	332	.	CP009273	311175	311949
UN	333	.	CP009273	366232	366972
UN	334	.	CP009273	376961	377816
UN	335	.	CP009273	387397	388193
UN	336	.	CP009273	388196	388196
UN	337	.	CP009273	521563	521940
UN	338	.	CP009273	562458	563256
UN	339	.	CP009273	563259	563261
UN	340	.	CP009273	563266	563266
UN	341	.	CP009273	570275	571009
UN	342	.	CP009273	603696	603696
UN	343	.	CP009273	603698	604592
UN	344	.	CP009273	683538	683538
UN	345	.	CP009273	683540	684281
UN	346	.	CP009273	1089924	1090737
UN	347	.	CP009273	1390533	1391256
UN	348	.	CP009273	1427128	1427687
UN	349	.	CP009273	1462408	1463266
UN	350	.	CP009273	1463792	1464560
UN	351	.	CP009273	1522822	1523195
UN	352	.	CP009273	1523203	1523203
UN	353	.	CP009273	1523205	1523205
UN	354	.	CP009273	1523207	1523207
UN	355	.	CP009273	1524677	1533289
UN	356	.	CP009273	1565361	1565384
UN	357	.	CP009273	1628593	1628678
UN	358	.	CP009273	1628680	1628681
UN	359	.	CP009273	1645327	1645573
UN	360	.	CP009273	2060438	2060554
UN	361	.	CP009273	2062649	2062650
UN	362	.	CP009273	2062652	2063537
UN	363	.	CP009273	2095443	2096188
UN	364	.	CP009273	2163870	2164685
UN	365	.	CP009273	2164688	2164688
UN	366	.	CP009273	2282636	2283359
UN	367	.	CP009273	2298019	2298019
UN	368	.	CP009273	2298028	2298028
UN	369	.	CP009273	2507976	2508862
UN	370	.	CP009273	2508866	2508866
UN	371	.	CP009273	2508875	2508875
UN	372	.	CP009273	2719664	2722368
UN	373	.	CP009273	2723167	2724076
UN	374	.	CP009273	2850455	2853011
UN	375	.	CP009273	2989951	2990819
UN	376	.	CP009273	3123729	3123729
UN	377	.	CP009273	3123732	3124461
UN	378	.	CP009273	3179700	3180554
UN	379	.	CP009273	3359134	3359882
UN	380	.	CP009273	3417243	3417783
UN	381	.	CP009273	3418232	3418233
UN	382	.	CP009273	3418240	3418240
UN	383	.	CP009273	3418242	3418243
UN	384	.	CP009273	3418252	3418253
UN	385	.	CP009273	3418257	3419973
UN	386	.	CP009273	3420401	3420401
UN	387	.	CP009273	3420403	3421670
UN	388	.	CP009273	3463761	3463857
UN	389	.	CP009273	3577029	3577317
UN	390	.	CP009273	3577320	3577321
UN	391	.	CP009273	3577324	3577324
UN	392	.	CP009273	3612860	3614217
UN	393	.	CP009273	3614682	3615417
UN	394	.	CP009273	3645613	3646373
UN	395	.	CP009273	3659988	3660023
UN	396	.	CP009273	3755848	3757208
UN	397	.	CP009273	3757659	3758426
UN	398	.	CP009273	3758428	3758428
UN	399	.	CP009273	3935608	3936536
UN	400	.	CP009273	3937658	3938702
UN	401	.	CP009273	3938707	3938707
UN	402	.	CP009273	3938716	3938716
UN	403	.	CP009273	4028770	4028856
UN	404	.	CP009273	4029302	4029302
UN	405	.	CP009273	4029306	4030233
UN	406	.	CP009273	4031426	4031819
UN	407	.	CP009273	4031821	4031821
UN	408	.	CP009273	4032307	4032505
UN	409	.	CP009273	4032507	4032508
UN	410	.	CP009273	4032510	4032510
UN	411	.	CP009273	4032994	4033728
UN	412	.	CP009273	4156466	4157910
UN	413	.	CP009273	4158743	4161355
UN	414	.	CP009273	4166688	4166805
UN	415	.	CP009273	4198281	4199439
UN	416	.	CP009273	4200155	4202819
UN	417	.	CP009273	4488242	4489096
UN	418	.	CP009273	4497498	4498267
