# Supplementary material for: Mutators can drive the evolution of multi-resistance to antibiotics
Source: PLoS Genet. 2023 Jun 13;19(6):e1010791. doi: 10.1371/journal.pgen.1010791 (PMC10292718; doi:10.1371/journal.pgen.1010791)
Supplement: S2 File — (ZIP) [file pgen.1010791.s005.zip › 058839_intermediateC4175D2.gd]

#=GENOME_DIFF	1.0
#=CREATED	17:15:00 06 May 2022
#=PROGRAM	breseq 0.36.1 
#=COMMAND	/mnt/fls01-home01/mqbssdgg/breseq-0.36.1-Linux-x86_64/bin/breseq -r BW25113-fixed.gb -o 058839_intermediateC4175D2 058839_intermediateC4175D2_1_trimmed.fastq.gz 058839_intermediateC4175D2_2_trimmed.fastq.gz 058839_intermediateC4175D2_U1_trimmed.fastq.gz 058839_intermediateC4175D2_U2_trimmed.fastq.gz
#=REFSEQ	BW25113-fixed.gb
#=READSEQ	058839_intermediateC4175D2_1_trimmed.fastq.gz
#=READSEQ	058839_intermediateC4175D2_2_trimmed.fastq.gz
#=READSEQ	058839_intermediateC4175D2_U1_trimmed.fastq.gz
#=READSEQ	058839_intermediateC4175D2_U2_trimmed.fastq.gz
#=CONVERTED-BASES	246604729
#=CONVERTED-READS	1081644
#=INPUT-BASES	246646537
#=INPUT-READS	1081922
#=MAPPED-BASES	243810392
#=MAPPED-READS	1061595
SNP	1	40	CP009273	19617	C
SNP	2	41	CP009273	47794	T
SNP	3	42	CP009273	85258	A
SNP	4	43	CP009273	94495	T
SNP	5	44	CP009273	107258	G
SNP	6	45	CP009273	244229	T
SNP	7	46	CP009273	374745	G
DEL	8	47	CP009273	481301	1	repeat_length=1	repeat_new_copies=4	repeat_ref_copies=5	repeat_seq=G
SNP	9	48	CP009273	485873	G
INS	10	52	CP009273	1107705	G	repeat_length=1	repeat_new_copies=7	repeat_ref_copies=6	repeat_seq=G
SNP	11	53	CP009273	1225181	G
SNP	12	54	CP009273	1264993	G
INS	13	57	CP009273	1415895	C	repeat_length=1	repeat_new_copies=8	repeat_ref_copies=7	repeat_seq=C
DEL	14	58	CP009273	1443321	1	repeat_length=1	repeat_new_copies=6	repeat_ref_copies=7	repeat_seq=T
INS	15	67	CP009273	1489140	C	repeat_length=1	repeat_new_copies=6	repeat_ref_copies=5	repeat_seq=C
SNP	16	68	CP009273	1526974	G
DEL	17	69	CP009273	1613753	1	repeat_length=1	repeat_new_copies=5	repeat_ref_copies=6	repeat_seq=A
SNP	18	70	CP009273	1697966	C
SNP	19	71	CP009273	1752961	C
SNP	20	72	CP009273	1985889	A
SNP	21	73	CP009273	2175089	T
SNP	22	74	CP009273	2332685	C
SNP	23	75	CP009273	2409960	A
SNP	24	76	CP009273	2510803	G
SNP	25	77	CP009273	2590129	A
SNP	26	78	CP009273	2768500	C
SNP	27	79	CP009273	2860301	C
SNP	28	80	CP009273	2875256	G
SNP	29	81	CP009273	2898954	T
INS	30	82	CP009273	2941072	T	repeat_length=1	repeat_new_copies=8	repeat_ref_copies=7	repeat_seq=T
DEL	31	83	CP009273	3088062	1	repeat_length=1	repeat_new_copies=4	repeat_ref_copies=5	repeat_seq=C
DEL	32	84	CP009273	3147566	1	repeat_length=1	repeat_new_copies=8	repeat_ref_copies=9	repeat_seq=A
DEL	33	85	CP009273	3262156	1
SNP	34	86	CP009273	3286843	G
SNP	35	87	CP009273	3307546	A
DEL	36	88	CP009273	3925013	1	repeat_length=1	repeat_new_copies=4	repeat_ref_copies=5	repeat_seq=T
DEL	37	89	CP009273	4053640	1	repeat_length=1	repeat_new_copies=8	repeat_ref_copies=9	repeat_seq=T
SNP	38	90	CP009273	4172719	G
SNP	39	91	CP009273	4399322	G
RA	40	.	CP009273	19617	0	T	C	consensus_score=157.3	frequency=1	major_base=C	major_cov=27/26	major_frequency=1.000e+00	minor_base=N	minor_cov=0/0	new_cov=27/26	polymorphism_frequency=1.000e+00	polymorphism_score=NA	prediction=consensus	ref_cov=0/0	total_cov=27/26
RA	41	.	CP009273	47794	0	C	T	bias_e_value=3491140	bias_p_value=0.753786	consensus_score=134.9	fisher_strand_p_value=0.386364	frequency=1	ks_quality_p_value=1	major_base=T	major_cov=27/16	major_frequency=9.773e-01	minor_base=A	minor_cov=0/1	new_cov=27/16	polymorphism_frequency=9.773e-01	polymorphism_score=NA	prediction=consensus	ref_cov=0/0	total_cov=27/17
RA	42	.	CP009273	85258	0	G	A	bias_e_value=3346160	bias_p_value=0.722484	consensus_score=201.8	fisher_strand_p_value=0.354839	frequency=1	ks_quality_p_value=1	major_base=A	major_cov=21/40	major_frequency=9.839e-01	minor_base=C	minor_cov=1/0	new_cov=21/40	polymorphism_frequency=9.839e-01	polymorphism_score=NA	prediction=consensus	ref_cov=0/0	total_cov=22/40
RA	43	.	CP009273	94495	0	C	T	consensus_score=124.1	frequency=1	major_base=T	major_cov=30/10	major_frequency=1.000e+00	minor_base=N	minor_cov=0/0	new_cov=30/10	polymorphism_frequency=1.000e+00	polymorphism_score=NA	prediction=consensus	ref_cov=0/0	total_cov=30/10
RA	44	.	CP009273	107258	0	A	G	bias_e_value=3203300	bias_p_value=0.691638	consensus_score=103.3	fisher_strand_p_value=0.333333	frequency=1	ks_quality_p_value=0.978639	major_base=G	major_cov=12/26	major_frequency=9.744e-01	minor_base=T	minor_cov=1/0	new_cov=12/26	polymorphism_frequency=9.744e-01	polymorphism_score=-5.1	prediction=consensus	ref_cov=0/0	total_cov=13/26
RA	45	.	CP009273	244229	0	C	T	consensus_score=160.7	frequency=1	major_base=T	major_cov=25/24	major_frequency=1.000e+00	minor_base=N	minor_cov=0/0	new_cov=25/24	polymorphism_frequency=1.000e+00	polymorphism_score=NA	prediction=consensus	ref_cov=0/0	total_cov=25/24
RA	46	.	CP009273	374745	0	A	G	consensus_score=183.1	frequency=1	major_base=G	major_cov=30/28	major_frequency=1.000e+00	minor_base=N	minor_cov=0/0	new_cov=30/28	polymorphism_frequency=1.000e+00	polymorphism_score=NA	prediction=consensus	ref_cov=0/0	total_cov=30/28
RA	47	.	CP009273	481301	0	G	.	bias_e_value=4355290	bias_p_value=0.940368	consensus_score=223.1	fisher_strand_p_value=0.675163	frequency=1	ks_quality_p_value=1	major_base=.	major_cov=25/27	major_frequency=8.966e-01	minor_base=G	minor_cov=2/4	new_cov=25/27	polymorphism_frequency=8.966e-01	polymorphism_score=19.9	prediction=consensus	ref_cov=2/4	total_cov=27/31
RA	48	.	CP009273	485873	0	A	G	consensus_score=80.1	frequency=1	major_base=G	major_cov=19/10	major_frequency=1.000e+00	minor_base=N	minor_cov=0/0	new_cov=19/10	polymorphism_frequency=1.000e+00	polymorphism_score=NA	prediction=consensus	ref_cov=0/0	total_cov=19/10
RA	49	.	CP009273	732071	0	T	C	bias_e_value=3026720	bias_p_value=0.653512	consensus_reject=FREQUENCY_CUTOFF	consensus_score=138.4	fisher_strand_p_value=0.293677	frequency=2.250e-01	ks_quality_p_value=1	major_base=T	major_cov=32/30	major_frequency=7.750e-01	minor_base=C	minor_cov=12/6	new_cov=12/6	polymorphism_frequency=2.250e-01	polymorphism_score=48.2	prediction=polymorphism	ref_cov=32/30	total_cov=59/37
RA	50	.	CP009273	732119	0	C	T	bias_e_value=2680940	bias_p_value=0.578854	consensus_reject=FREQUENCY_CUTOFF	consensus_score=86.1	fisher_strand_p_value=0.237449	frequency=2.344e-01	ks_quality_p_value=1	major_base=C	major_cov=22/27	major_frequency=7.656e-01	minor_base=T	minor_cov=10/5	new_cov=10/5	polymorphism_frequency=2.344e-01	polymorphism_score=39.4	prediction=polymorphism	ref_cov=22/27	total_cov=46/33
RA	51	.	CP009273	1092574	0	C	A	bias_e_value=2417110	bias_p_value=0.521888	consensus_reject=SCORE_CUTOFF,FREQUENCY_CUTOFF	consensus_score=-1.5	fisher_strand_p_value=0.2	frequency=4.667e-01	ks_quality_p_value=1	major_base=C	major_cov=3/5	major_frequency=5.333e-01	minor_base=A	minor_cov=0/7	new_cov=0/7	polymorphism_frequency=4.667e-01	polymorphism_score=16.8	prediction=polymorphism	ref_cov=3/5	total_cov=3/12
RA	52	.	CP009273	1107705	1	.	G	bias_e_value=234145	bias_p_value=0.0505552	consensus_score=186.0	fisher_strand_p_value=0.00883995	frequency=1	ks_quality_p_value=0.997984	major_base=G	major_cov=17/44	major_frequency=9.385e-01	minor_base=.	minor_cov=4/0	new_cov=17/44	polymorphism_frequency=9.385e-01	polymorphism_score=8.1	prediction=consensus	ref_cov=4/0	total_cov=21/44
RA	53	.	CP009273	1225181	0	T	G	consensus_score=102.9	frequency=1	major_base=G	major_cov=19/18	major_frequency=1.000e+00	minor_base=N	minor_cov=0/0	new_cov=19/18	polymorphism_frequency=1.000e+00	polymorphism_score=NA	prediction=consensus	ref_cov=0/0	total_cov=19/18
RA	54	.	CP009273	1264993	0	A	G	bias_e_value=4631470	bias_p_value=1	consensus_score=61.1	fisher_strand_p_value=1	frequency=1	ks_quality_p_value=1	major_base=G	major_cov=10/13	major_frequency=9.200e-01	minor_base=T	minor_cov=1/1	new_cov=10/13	polymorphism_frequency=9.200e-01	polymorphism_score=NA	prediction=consensus	ref_cov=1/0	total_cov=12/15
RA	55	.	CP009273	1265182	0	C	T	bias_e_value=2321040	bias_p_value=0.501145	consensus_reject=FREQUENCY_CUTOFF	consensus_score=41.3	fisher_strand_p_value=0.187365	frequency=2.222e-01	ks_quality_p_value=1	major_base=C	major_cov=14/7	major_frequency=7.778e-01	minor_base=T	minor_cov=2/4	new_cov=2/4	polymorphism_frequency=2.222e-01	polymorphism_score=11.1	prediction=polymorphism	ref_cov=14/7	total_cov=17/11
RA	56	.	CP009273	1282249	0	A	G	bias_e_value=3562130	bias_p_value=0.769115	consensus_reject=FREQUENCY_CUTOFF	consensus_score=23.9	fisher_strand_p_value=0.402847	frequency=3.750e-01	ks_quality_p_value=1	major_base=A	major_cov=5/10	major_frequency=6.250e-01	minor_base=G	minor_cov=5/4	new_cov=5/4	polymorphism_frequency=3.750e-01	polymorphism_score=20.3	prediction=polymorphism	ref_cov=5/10	total_cov=10/14
RA	57	.	CP009273	1415895	1	.	C	consensus_score=94.4	frequency=1	major_base=C	major_cov=23/11	major_frequency=1.000e+00	minor_base=N	minor_cov=0/0	new_cov=23/11	polymorphism_frequency=1.000e+00	polymorphism_score=NA	prediction=consensus	ref_cov=0/0	total_cov=23/11
RA	58	.	CP009273	1443321	0	T	.	bias_e_value=3854800	bias_p_value=0.832305	consensus_score=103.2	fisher_strand_p_value=0.48	frequency=1	ks_quality_p_value=1	major_base=.	major_cov=13/11	major_frequency=9.600e-01	minor_base=T	minor_cov=0/1	new_cov=13/11	polymorphism_frequency=9.600e-01	polymorphism_score=-1.5	prediction=consensus	ref_cov=0/1	total_cov=13/12
RA	59	.	CP009273	1460458	0	T	C	bias_e_value=4508320	bias_p_value=0.973411	consensus_reject=FREQUENCY_CUTOFF	consensus_score=148.2	fisher_strand_p_value=0.778443	frequency=2.703e-01	ks_quality_p_value=1	major_base=T	major_cov=16/38	major_frequency=7.297e-01	minor_base=C	minor_cov=7/13	new_cov=7/13	polymorphism_frequency=2.703e-01	polymorphism_score=53.9	prediction=polymorphism	ref_cov=16/38	total_cov=25/51
RA	60	.	CP009273	1460467	0	G	A	bias_e_value=3899240	bias_p_value=0.841901	consensus_reject=FREQUENCY_CUTOFF	consensus_score=117.2	fisher_strand_p_value=0.568921	frequency=2.836e-01	ks_quality_p_value=0.867121	major_base=G	major_cov=18/30	major_frequency=7.164e-01	minor_base=A	minor_cov=5/14	new_cov=5/14	polymorphism_frequency=2.836e-01	polymorphism_score=60.1	prediction=polymorphism	ref_cov=18/30	total_cov=24/49
RA	61	.	CP009273	1460515	0	G	C	bias_e_value=2584900	bias_p_value=0.558116	consensus_reject=FREQUENCY_CUTOFF	consensus_score=90.8	fisher_strand_p_value=1	frequency=2.692e-01	ks_quality_p_value=0.223324	major_base=G	major_cov=12/26	major_frequency=7.308e-01	minor_base=C	minor_cov=5/9	new_cov=5/9	polymorphism_frequency=2.692e-01	polymorphism_score=43.9	prediction=polymorphism	ref_cov=12/26	total_cov=17/35
RA	62	.	CP009273	1460527	0	C	T	bias_e_value=4631470	bias_p_value=1	consensus_reject=FREQUENCY_CUTOFF	consensus_score=82.3	fisher_strand_p_value=1	frequency=2.326e-01	ks_quality_p_value=1	major_base=C	major_cov=9/24	major_frequency=7.674e-01	minor_base=T	minor_cov=2/8	new_cov=2/8	polymorphism_frequency=2.326e-01	polymorphism_score=25.7	prediction=polymorphism	ref_cov=9/24	total_cov=18/32
RA	63	.	CP009273	1460533	0	T	C	bias_e_value=2096370	bias_p_value=0.452637	consensus_reject=FREQUENCY_CUTOFF	consensus_score=74.4	fisher_strand_p_value=0.159686	frequency=3.256e-01	ks_quality_p_value=1	major_base=T	major_cov=6/23	major_frequency=6.744e-01	minor_base=C	minor_cov=6/8	new_cov=6/8	polymorphism_frequency=3.256e-01	polymorphism_score=37.3	prediction=polymorphism	ref_cov=6/23	total_cov=17/31
RA	64	.	CP009273	1460537	0	A	C	bias_e_value=4006520	bias_p_value=0.865065	consensus_reject=FREQUENCY_CUTOFF	consensus_score=77.8	fisher_strand_p_value=0.52777	frequency=3.404e-01	ks_quality_p_value=1	major_base=A	major_cov=10/21	major_frequency=6.596e-01	minor_base=C	minor_cov=7/9	new_cov=7/9	polymorphism_frequency=3.404e-01	polymorphism_score=20.9	prediction=polymorphism	ref_cov=10/21	total_cov=17/31
RA	65	.	CP009273	1460569	0	C	T	bias_e_value=708350	bias_p_value=0.152943	consensus_reject=FREQUENCY_CUTOFF	consensus_score=61.9	fisher_strand_p_value=0.0532075	frequency=2.778e-01	ks_quality_p_value=0.661216	major_base=C	major_cov=6/20	major_frequency=7.222e-01	minor_base=T	minor_cov=6/4	new_cov=6/4	polymorphism_frequency=2.778e-01	polymorphism_score=29.6	prediction=polymorphism	ref_cov=6/20	total_cov=15/24
RA	66	.	CP009273	1460974	0	C	T	bias_e_value=740157	bias_p_value=0.159811	consensus_reject=FREQUENCY_CUTOFF	consensus_score=59.3	fisher_strand_p_value=0.0372513	frequency=2.258e-01	ks_quality_p_value=1	major_base=C	major_cov=15/9	major_frequency=7.742e-01	minor_base=T	minor_cov=1/6	new_cov=1/6	polymorphism_frequency=2.258e-01	polymorphism_score=12.8	prediction=polymorphism	ref_cov=15/9	total_cov=17/17
RA	67	.	CP009273	1489140	1	.	C	bias_e_value=3450250	bias_p_value=0.744958	consensus_score=184.5	fisher_strand_p_value=0.387097	frequency=1	ks_quality_p_value=0.974421	major_base=C	major_cov=38/23	major_frequency=9.839e-01	minor_base=.	minor_cov=0/1	new_cov=38/23	polymorphism_frequency=9.839e-01	polymorphism_score=-2.9	prediction=consensus	ref_cov=0/1	total_cov=38/24
RA	68	.	CP009273	1526974	0	A	G	bias_e_value=3576400	bias_p_value=0.772195	consensus_score=183.7	fisher_strand_p_value=0.40625	frequency=1	ks_quality_p_value=1	major_base=G	major_cov=25/38	major_frequency=9.844e-01	minor_base=T	minor_cov=1/0	new_cov=25/38	polymorphism_frequency=9.844e-01	polymorphism_score=NA	prediction=consensus	ref_cov=0/0	total_cov=26/38
RA	69	.	CP009273	1613753	0	A	.	bias_e_value=2407120	bias_p_value=0.519733	consensus_score=270.5	fisher_strand_p_value=0.198664	frequency=1	ks_quality_p_value=1	major_base=.	major_cov=34/31	major_frequency=9.155e-01	minor_base=A	minor_cov=1/5	new_cov=34/31	polymorphism_frequency=9.155e-01	polymorphism_score=21.4	prediction=consensus	ref_cov=1/5	total_cov=35/36
RA	70	.	CP009273	1697966	0	T	C	consensus_score=169.4	frequency=1	major_base=C	major_cov=39/15	major_frequency=1.000e+00	minor_base=N	minor_cov=0/0	new_cov=39/15	polymorphism_frequency=1.000e+00	polymorphism_score=NA	prediction=consensus	ref_cov=0/0	total_cov=39/15
RA	71	.	CP009273	1752961	0	T	C	consensus_score=156.5	frequency=1	major_base=C	major_cov=33/19	major_frequency=1.000e+00	minor_base=N	minor_cov=0/0	new_cov=33/19	polymorphism_frequency=1.000e+00	polymorphism_score=NA	prediction=consensus	ref_cov=0/0	total_cov=33/19
RA	72	.	CP009273	1985889	0	G	A	bias_e_value=4631470	bias_p_value=1	consensus_score=157.7	fisher_strand_p_value=1	frequency=1	ks_quality_p_value=1	major_base=A	major_cov=23/26	major_frequency=9.800e-01	minor_base=C	minor_cov=0/1	new_cov=23/26	polymorphism_frequency=9.800e-01	polymorphism_score=NA	prediction=consensus	ref_cov=0/0	total_cov=23/27
RA	73	.	CP009273	2175089	0	C	T	bias_e_value=4631470	bias_p_value=1	consensus_score=154.1	fisher_strand_p_value=1	frequency=1	ks_quality_p_value=1	major_base=T	major_cov=22/26	major_frequency=9.796e-01	minor_base=A	minor_cov=0/1	new_cov=22/26	polymorphism_frequency=9.796e-01	polymorphism_score=NA	prediction=consensus	ref_cov=0/0	total_cov=22/27
RA	74	.	CP009273	2332685	0	T	C	consensus_score=192.1	frequency=1	major_base=C	major_cov=32/30	major_frequency=1.000e+00	minor_base=N	minor_cov=0/0	new_cov=32/30	polymorphism_frequency=1.000e+00	polymorphism_score=NA	prediction=consensus	ref_cov=0/0	total_cov=32/30
RA	75	.	CP009273	2409960	0	G	A	consensus_score=148.2	frequency=1	major_base=A	major_cov=21/22	major_frequency=1.000e+00	minor_base=N	minor_cov=0/0	new_cov=21/22	polymorphism_frequency=1.000e+00	polymorphism_score=NA	prediction=consensus	ref_cov=0/0	total_cov=21/22
RA	76	.	CP009273	2510803	0	A	G	consensus_score=170.4	frequency=1	major_base=G	major_cov=30/25	major_frequency=1.000e+00	minor_base=N	minor_cov=0/0	new_cov=30/25	polymorphism_frequency=1.000e+00	polymorphism_score=NA	prediction=consensus	ref_cov=0/0	total_cov=30/25
RA	77	.	CP009273	2590129	0	G	A	consensus_score=114.3	frequency=1	major_base=A	major_cov=19/16	major_frequency=1.000e+00	minor_base=N	minor_cov=0/0	new_cov=19/16	polymorphism_frequency=1.000e+00	polymorphism_score=NA	prediction=consensus	ref_cov=0/0	total_cov=19/16
RA	78	.	CP009273	2768500	0	T	C	consensus_score=148.6	frequency=1	major_base=C	major_cov=14/35	major_frequency=1.000e+00	minor_base=N	minor_cov=0/0	new_cov=14/35	polymorphism_frequency=1.000e+00	polymorphism_score=NA	prediction=consensus	ref_cov=0/0	total_cov=14/35
RA	79	.	CP009273	2860301	0	T	C	consensus_score=145.4	frequency=1	major_base=C	major_cov=22/26	major_frequency=1.000e+00	minor_base=N	minor_cov=0/0	new_cov=22/26	polymorphism_frequency=1.000e+00	polymorphism_score=NA	prediction=consensus	ref_cov=0/0	total_cov=22/26
RA	80	.	CP009273	2875256	0	A	G	consensus_score=143.1	frequency=1	major_base=G	major_cov=23/24	major_frequency=1.000e+00	minor_base=N	minor_cov=0/0	new_cov=23/24	polymorphism_frequency=1.000e+00	polymorphism_score=NA	prediction=consensus	ref_cov=0/0	total_cov=23/24
RA	81	.	CP009273	2898954	0	C	T	consensus_score=227.0	frequency=1	major_base=T	major_cov=43/25	major_frequency=1.000e+00	minor_base=N	minor_cov=0/0	new_cov=43/25	polymorphism_frequency=1.000e+00	polymorphism_score=NA	prediction=consensus	ref_cov=0/0	total_cov=43/25
RA	82	.	CP009273	2941072	1	.	T	bias_e_value=4631270	bias_p_value=0.999957	consensus_score=71.0	fisher_strand_p_value=1	frequency=1	ks_quality_p_value=0.990783	major_base=T	major_cov=20/4	major_frequency=8.889e-01	minor_base=.	minor_cov=3/0	new_cov=20/4	polymorphism_frequency=8.889e-01	polymorphism_score=5.0	prediction=consensus	ref_cov=3/0	total_cov=23/4
RA	83	.	CP009273	3088062	0	C	.	bias_e_value=3105780	bias_p_value=0.670583	consensus_score=177.7	fisher_strand_p_value=0.35	frequency=1	ks_quality_p_value=0.879673	major_base=.	major_cov=26/13	major_frequency=9.750e-01	minor_base=C	minor_cov=0/1	new_cov=26/13	polymorphism_frequency=9.750e-01	polymorphism_score=-2.1	prediction=consensus	ref_cov=0/1	total_cov=26/14
RA	84	.	CP009273	3147566	0	A	.	consensus_score=170.8	frequency=1	major_base=.	major_cov=21/16	major_frequency=1.000e+00	minor_base=N	minor_cov=0/0	new_cov=21/16	polymorphism_frequency=1.000e+00	polymorphism_score=NA	prediction=consensus	ref_cov=0/0	total_cov=21/16
RA	85	.	CP009273	3262156	0	C	.	bias_e_value=2357330	bias_p_value=0.508982	consensus_score=277.8	fisher_strand_p_value=0.19208	frequency=1	ks_quality_p_value=1	major_base=.	major_cov=42/23	major_frequency=9.155e-01	minor_base=C	minor_cov=2/4	new_cov=42/23	polymorphism_frequency=9.155e-01	polymorphism_score=21.3	prediction=consensus	ref_cov=2/4	total_cov=45/28
RA	86	.	CP009273	3286843	0	A	G	bias_e_value=4631470	bias_p_value=1	consensus_score=126.2	fisher_strand_p_value=1	frequency=1	ks_quality_p_value=1	major_base=G	major_cov=18/24	major_frequency=9.767e-01	minor_base=T	minor_cov=0/1	new_cov=18/24	polymorphism_frequency=9.767e-01	polymorphism_score=NA	prediction=consensus	ref_cov=0/0	total_cov=18/25
RA	87	.	CP009273	3307546	0	G	A	bias_e_value=2730010	bias_p_value=0.589448	consensus_score=152.5	fisher_strand_p_value=0.244898	frequency=1	ks_quality_p_value=1	major_base=A	major_cov=11/37	major_frequency=9.796e-01	minor_base=C	minor_cov=1/0	new_cov=11/37	polymorphism_frequency=9.796e-01	polymorphism_score=NA	prediction=consensus	ref_cov=0/0	total_cov=12/37
RA	88	.	CP009273	3925013	0	T	.	bias_e_value=2721320	bias_p_value=0.587572	consensus_score=172.8	fisher_strand_p_value=0.246829	frequency=1	ks_quality_p_value=0.986784	major_base=.	major_cov=19/22	major_frequency=9.318e-01	minor_base=T	minor_cov=0/3	new_cov=19/22	polymorphism_frequency=9.318e-01	polymorphism_score=7.5	prediction=consensus	ref_cov=0/3	total_cov=19/25
RA	89	.	CP009273	4053640	0	T	.	bias_e_value=4031260	bias_p_value=0.870405	consensus_score=87.5	fisher_strand_p_value=0.536232	frequency=1	ks_quality_p_value=1	major_base=.	major_cov=8/14	major_frequency=9.167e-01	minor_base=T	minor_cov=0/2	new_cov=8/14	polymorphism_frequency=9.167e-01	polymorphism_score=2.5	prediction=consensus	ref_cov=0/2	total_cov=8/16
RA	90	.	CP009273	4172719	0	A	G	consensus_score=203.8	frequency=1	major_base=G	major_cov=30/35	major_frequency=1.000e+00	minor_base=N	minor_cov=0/0	new_cov=30/35	polymorphism_frequency=1.000e+00	polymorphism_score=NA	prediction=consensus	ref_cov=0/0	total_cov=30/35
RA	91	.	CP009273	4399322	0	A	G	consensus_score=126.3	frequency=1	major_base=G	major_cov=28/13	major_frequency=1.000e+00	minor_base=N	minor_cov=0/0	new_cov=28/13	polymorphism_frequency=1.000e+00	polymorphism_score=NA	prediction=consensus	ref_cov=0/0	total_cov=28/13
RA	92	.	CP009273	4596147	0	G	.	bias_e_value=1255350	bias_p_value=0.271047	consensus_reject=FREQUENCY_CUTOFF	consensus_score=11.8	fisher_strand_p_value=0.102295	frequency=6.471e-01	ks_quality_p_value=0.739894	major_base=.	major_cov=5/6	major_frequency=6.471e-01	minor_base=G	minor_cov=0/6	new_cov=5/6	polymorphism_frequency=6.471e-01	polymorphism_score=24.2	prediction=polymorphism	ref_cov=0/6	total_cov=5/12
MC	93	.	CP009273	2850398	2853044	0	0	left_inside_cov=14	left_outside_cov=15	right_inside_cov=14	right_outside_cov=15
JC	94	.	CP009273	1	1	CP009273	4631469	-1	0	alignment_overlap=0	circular_chromosome=1	coverage_minus=35	coverage_plus=9	flanking_left=251	flanking_right=251	frequency=1	junction_possible_overlap_registers=226	key=CP009273__1__1__CP009273__4631469__-1__0____251__251__0__0	max_left=245	max_left_minus=245	max_left_plus=228	max_min_left=106	max_min_left_minus=106	max_min_left_plus=79	max_min_right=121	max_min_right_minus=121	max_min_right_plus=98	max_pos_hash_score=454	max_right=237	max_right_minus=237	max_right_plus=172	neg_log10_pos_hash_p_value=0.2	new_junction_coverage=0.86	new_junction_read_count=45	polymorphism_frequency=1.000e+00	pos_hash_score=38	prediction=consensus	side_1_annotate_key=gene	side_1_continuation=0	side_1_coverage=0.00	side_1_overlap=0	side_1_possible_overlap_registers=226	side_1_read_count=0	side_1_redundant=0	side_2_annotate_key=gene	side_2_continuation=0	side_2_coverage=0.00	side_2_overlap=0	side_2_possible_overlap_registers=226	side_2_read_count=0	side_2_redundant=0	total_non_overlap_reads=44
JC	95	.	CP009273	4872	-1	CP009273	5670	1	0	alignment_overlap=10	coverage_minus=2	coverage_plus=3	flanking_left=251	flanking_right=251	frequency=1.024e-01	junction_possible_overlap_registers=216	key=CP009273__4872__-1__CP009273__5660__1__10____251__251__0__0	max_left=112	max_left_minus=112	max_left_plus=71	max_min_left=112	max_min_left_minus=112	max_min_left_plus=71	max_min_right=0	max_min_right_minus=0	max_min_right_plus=0	max_pos_hash_score=434	max_right=205	max_right_minus=129	max_right_plus=205	neg_log10_pos_hash_p_value=4.6	new_junction_coverage=0.10	new_junction_read_count=5	polymorphism_frequency=1.024e-01	pos_hash_score=5	prediction=polymorphism	reject=COVERAGE_EVENNESS_SKEW,FREQUENCY_CUTOFF	side_1_annotate_key=gene	side_1_continuation=0	side_1_coverage=0.99	side_1_overlap=10	side_1_possible_overlap_registers=226	side_1_read_count=52	side_1_redundant=0	side_2_annotate_key=gene	side_2_continuation=0	side_2_coverage=0.76	side_2_overlap=0	side_2_possible_overlap_registers=216	side_2_read_count=38	side_2_redundant=0	total_non_overlap_reads=5
JC	96	.	CP009273	20001	1	CP009273	273605	-1	0	alignment_overlap=7	coverage_minus=1	coverage_plus=2	flanking_left=251	flanking_right=251	frequency=7.184e-02	junction_possible_overlap_registers=219	key=CP009273__19994__1__CP009273__273605__-1__7____251__251__1__0	max_left=79	max_left_minus=79	max_left_plus=59	max_min_left=7	max_min_left_minus=0	max_min_left_plus=7	max_min_right=33	max_min_right_minus=33	max_min_right_plus=32	max_pos_hash_score=440	max_right=33	max_right_minus=33	max_right_plus=33	neg_log10_pos_hash_p_value=5.6	new_junction_coverage=0.06	new_junction_read_count=3	polymorphism_frequency=7.184e-02	pos_hash_score=3	prediction=polymorphism	reject=COVERAGE_EVENNESS_SKEW,FREQUENCY_CUTOFF	side_1_annotate_key=repeat	side_1_continuation=0	side_1_coverage=NA	side_1_overlap=0	side_1_read_count=NA	side_1_redundant=1	side_2_annotate_key=gene	side_2_continuation=0	side_2_coverage=0.76	side_2_overlap=7	side_2_possible_overlap_registers=226	side_2_read_count=40	side_2_redundant=0	total_non_overlap_reads=3
JC	97	.	CP009273	66063	-1	CP009273	67299	1	0	alignment_overlap=11	coverage_minus=2	coverage_plus=2	flanking_left=251	flanking_right=251	frequency=8.714e-02	junction_possible_overlap_registers=215	key=CP009273__66063__-1__CP009273__67288__1__11____251__251__0__0	max_left=65	max_left_minus=65	max_left_plus=65	max_min_left=60	max_min_left_minus=0	max_min_left_plus=60	max_min_right=21	max_min_right_minus=4	max_min_right_plus=21	max_pos_hash_score=432	max_right=93	max_right_minus=4	max_right_plus=93	neg_log10_pos_hash_p_value=5.0	new_junction_coverage=0.08	new_junction_read_count=4	polymorphism_frequency=8.714e-02	pos_hash_score=4	prediction=polymorphism	reject=COVERAGE_EVENNESS_SKEW,FREQUENCY_CUTOFF	side_1_annotate_key=gene	side_1_continuation=0	side_1_coverage=0.86	side_1_overlap=11	side_1_possible_overlap_registers=226	side_1_read_count=45	side_1_redundant=0	side_2_annotate_key=gene	side_2_continuation=0	side_2_coverage=0.82	side_2_overlap=0	side_2_possible_overlap_registers=215	side_2_read_count=41	side_2_redundant=0	total_non_overlap_reads=4
JC	98	.	CP009273	70121	-1	CP009273	70743	1	0	alignment_overlap=10	coverage_minus=1	coverage_plus=2	flanking_left=251	flanking_right=251	frequency=6.928e-02	junction_possible_overlap_registers=216	key=CP009273__70121__-1__CP009273__70733__1__10____251__251__0__0	max_left=163	max_left_minus=163	max_left_plus=163	max_min_left=0	max_min_left_minus=0	max_min_left_plus=0	max_min_right=118	max_min_right_minus=6	max_min_right_plus=118	max_pos_hash_score=434	max_right=118	max_right_minus=6	max_right_plus=118	neg_log10_pos_hash_p_value=5.5	new_junction_coverage=0.06	new_junction_read_count=3	polymorphism_frequency=6.928e-02	pos_hash_score=3	prediction=polymorphism	reject=COVERAGE_EVENNESS_SKEW,FREQUENCY_CUTOFF	side_1_annotate_key=gene	side_1_continuation=0	side_1_coverage=1.03	side_1_overlap=10	side_1_possible_overlap_registers=226	side_1_read_count=54	side_1_redundant=0	side_2_annotate_key=gene	side_2_continuation=0	side_2_coverage=0.58	side_2_overlap=0	side_2_possible_overlap_registers=216	side_2_read_count=29	side_2_redundant=0	total_non_overlap_reads=3
JC	99	.	CP009273	70203	-1	CP009273	71228	1	0	alignment_overlap=6	coverage_minus=1	coverage_plus=2	flanking_left=251	flanking_right=251	frequency=7.342e-02	junction_possible_overlap_registers=220	key=CP009273__70203__-1__CP009273__71222__1__6____251__251__0__0	max_left=75	max_left_minus=75	max_left_plus=40	max_min_left=75	max_min_left_minus=75	max_min_left_plus=40	max_min_right=0	max_min_right_minus=0	max_min_right_plus=0	max_pos_hash_score=442	max_right=102	max_right_minus=83	max_right_plus=102	neg_log10_pos_hash_p_value=5.6	new_junction_coverage=0.06	new_junction_read_count=3	polymorphism_frequency=7.342e-02	pos_hash_score=3	prediction=polymorphism	reject=COVERAGE_EVENNESS_SKEW,FREQUENCY_CUTOFF	side_1_annotate_key=gene	side_1_continuation=0	side_1_coverage=0.91	side_1_overlap=6	side_1_possible_overlap_registers=226	side_1_read_count=48	side_1_redundant=0	side_2_annotate_key=gene	side_2_continuation=0	side_2_coverage=0.57	side_2_overlap=0	side_2_possible_overlap_registers=220	side_2_read_count=29	side_2_redundant=0	total_non_overlap_reads=3
JC	100	.	CP009273	89949	-1	CP009273	90787	1	0	alignment_overlap=6	coverage_minus=1	coverage_plus=2	flanking_left=251	flanking_right=251	frequency=6.887e-02	junction_possible_overlap_registers=220	key=CP009273__89949__-1__CP009273__90781__1__6____251__251__0__0	max_left=171	max_left_minus=171	max_left_plus=87	max_min_left=87	max_min_left_minus=0	max_min_left_plus=87	max_min_right=74	max_min_right_minus=74	max_min_right_plus=0	max_pos_hash_score=442	max_right=127	max_right_minus=74	max_right_plus=127	neg_log10_pos_hash_p_value=5.6	new_junction_coverage=0.06	new_junction_read_count=3	polymorphism_frequency=6.887e-02	pos_hash_score=3	prediction=polymorphism	reject=COVERAGE_EVENNESS_SKEW,FREQUENCY_CUTOFF	side_1_annotate_key=gene	side_1_continuation=0	side_1_coverage=0.63	side_1_overlap=6	side_1_possible_overlap_registers=226	side_1_read_count=33	side_1_redundant=0	side_2_annotate_key=gene	side_2_continuation=0	side_2_coverage=0.96	side_2_overlap=0	side_2_possible_overlap_registers=220	side_2_read_count=49	side_2_redundant=0	total_non_overlap_reads=3
JC	101	.	CP009273	93131	-1	CP009273	94397	1	0	alignment_overlap=8	coverage_minus=2	coverage_plus=2	flanking_left=251	flanking_right=251	frequency=6.244e-02	junction_possible_overlap_registers=218	key=CP009273__93131__-1__CP009273__94389__1__8____251__251__0__0	max_left=172	max_left_minus=172	max_left_plus=55	max_min_left=55	max_min_left_minus=22	max_min_left_plus=55	max_min_right=71	max_min_right_minus=71	max_min_right_plus=0	max_pos_hash_score=438	max_right=188	max_right_minus=104	max_right_plus=188	neg_log10_pos_hash_p_value=5.1	new_junction_coverage=0.08	new_junction_read_count=4	polymorphism_frequency=6.244e-02	pos_hash_score=4	prediction=polymorphism	reject=COVERAGE_EVENNESS_SKEW,FREQUENCY_CUTOFF	side_1_annotate_key=gene	side_1_continuation=0	side_1_coverage=1.54	side_1_overlap=8	side_1_possible_overlap_registers=226	side_1_read_count=81	side_1_redundant=0	side_2_annotate_key=gene	side_2_continuation=0	side_2_coverage=0.83	side_2_overlap=0	side_2_possible_overlap_registers=218	side_2_read_count=42	side_2_redundant=0	total_non_overlap_reads=4
JC	102	.	CP009273	101112	-1	CP009273	102115	1	0	alignment_overlap=11	coverage_minus=1	coverage_plus=2	flanking_left=251	flanking_right=251	frequency=5.335e-02	junction_possible_overlap_registers=215	key=CP009273__101112__-1__CP009273__102104__1__11____251__251__0__0	max_left=152	max_left_minus=152	max_left_plus=123	max_min_left=116	max_min_left_minus=0	max_min_left_plus=116	max_min_right=94	max_min_right_minus=86	max_min_right_plus=94	max_pos_hash_score=432	max_right=124	max_right_minus=86	max_right_plus=124	neg_log10_pos_hash_p_value=5.5	new_junction_coverage=0.06	new_junction_read_count=3	polymorphism_frequency=5.335e-02	pos_hash_score=3	prediction=polymorphism	reject=COVERAGE_EVENNESS_SKEW,FREQUENCY_CUTOFF	side_1_annotate_key=gene	side_1_continuation=0	side_1_coverage=0.99	side_1_overlap=11	side_1_possible_overlap_registers=226	side_1_read_count=52	side_1_redundant=0	side_2_annotate_key=gene	side_2_continuation=0	side_2_coverage=1.14	side_2_overlap=0	side_2_possible_overlap_registers=215	side_2_read_count=57	side_2_redundant=0	total_non_overlap_reads=3
JC	103	.	CP009273	122775	-1	CP009273	123316	1	0	alignment_overlap=18	coverage_minus=3	coverage_plus=1	flanking_left=251	flanking_right=251	frequency=1.163e-01	junction_possible_overlap_registers=208	key=CP009273__122775__-1__CP009273__123298__1__18____251__251__0__0	max_left=84	max_left_minus=84	max_left_plus=84	max_min_left=84	max_min_left_minus=84	max_min_left_plus=84	max_min_right=31	max_min_right_minus=31	max_min_right_plus=0	max_pos_hash_score=418	max_right=208	max_right_minus=208	max_right_plus=101	neg_log10_pos_hash_p_value=5.4	new_junction_coverage=0.08	new_junction_read_count=4	polymorphism_frequency=1.163e-01	pos_hash_score=3	prediction=polymorphism	reject=COVERAGE_EVENNESS_SKEW,FREQUENCY_CUTOFF	side_1_annotate_key=gene	side_1_continuation=0	side_1_coverage=0.53	side_1_overlap=18	side_1_possible_overlap_registers=226	side_1_read_count=28	side_1_redundant=0	side_2_annotate_key=gene	side_2_continuation=0	side_2_coverage=0.72	side_2_overlap=0	side_2_possible_overlap_registers=208	side_2_read_count=35	side_2_redundant=0	total_non_overlap_reads=4
JC	104	.	CP009273	122777	-1	CP009273	123318	1	0	alignment_overlap=1	coverage_minus=1	coverage_plus=2	flanking_left=251	flanking_right=251	frequency=1.083e-01	junction_possible_overlap_registers=225	key=CP009273__122777__-1__CP009273__123317__1__1____251__251__0__0	max_left=103	max_left_minus=103	max_left_plus=103	max_min_left=19	max_min_left_minus=0	max_min_left_plus=19	max_min_right=99	max_min_right_minus=99	max_min_right_plus=99	max_pos_hash_score=452	max_right=131	max_right_minus=99	max_right_plus=131	neg_log10_pos_hash_p_value=5.7	new_junction_coverage=0.08	new_junction_read_count=4	polymorphism_frequency=1.083e-01	pos_hash_score=3	prediction=polymorphism	reject=COVERAGE_EVENNESS_SKEW,FREQUENCY_CUTOFF	side_1_annotate_key=gene	side_1_continuation=0	side_1_coverage=0.53	side_1_overlap=1	side_1_possible_overlap_registers=226	side_1_read_count=28	side_1_redundant=0	side_2_annotate_key=gene	side_2_continuation=0	side_2_coverage=0.73	side_2_overlap=0	side_2_possible_overlap_registers=225	side_2_read_count=38	side_2_redundant=0	total_non_overlap_reads=3
JC	105	.	CP009273	168501	-1	CP009273	169639	1	0	alignment_overlap=9	coverage_minus=1	coverage_plus=2	flanking_left=251	flanking_right=251	frequency=7.586e-02	junction_possible_overlap_registers=217	key=CP009273__168501__-1__CP009273__169630__1__9____251__251__0__0	max_left=98	max_left_minus=97	max_left_plus=98	max_min_left=98	max_min_left_minus=97	max_min_left_plus=98	max_min_right=0	max_min_right_minus=0	max_min_right_plus=0	max_pos_hash_score=436	max_right=137	max_right_minus=101	max_right_plus=137	neg_log10_pos_hash_p_value=5.5	new_junction_coverage=0.06	new_junction_read_count=3	polymorphism_frequency=7.586e-02	pos_hash_score=3	prediction=polymorphism	reject=COVERAGE_EVENNESS_SKEW,FREQUENCY_CUTOFF	side_1_annotate_key=gene	side_1_continuation=0	side_1_coverage=0.91	side_1_overlap=9	side_1_possible_overlap_registers=226	side_1_read_count=48	side_1_redundant=0	side_2_annotate_key=gene	side_2_continuation=0	side_2_coverage=0.54	side_2_overlap=0	side_2_possible_overlap_registers=217	side_2_read_count=27	side_2_redundant=0	total_non_overlap_reads=3
JC	106	.	CP009273	181937	-1	CP009273	182880	1	0	alignment_overlap=12	coverage_minus=2	coverage_plus=2	flanking_left=251	flanking_right=251	frequency=1.152e-01	junction_possible_overlap_registers=214	key=CP009273__181937__-1__CP009273__182868__1__12____251__251__0__0	max_left=112	max_left_minus=112	max_left_plus=70	max_min_left=112	max_min_left_minus=112	max_min_left_plus=70	max_min_right=0	max_min_right_minus=0	max_min_right_plus=0	max_pos_hash_score=430	max_right=202	max_right_minus=146	max_right_plus=202	neg_log10_pos_hash_p_value=5.0	new_junction_coverage=0.08	new_junction_read_count=4	polymorphism_frequency=1.152e-01	pos_hash_score=4	prediction=polymorphism	reject=COVERAGE_EVENNESS_SKEW,FREQUENCY_CUTOFF	side_1_annotate_key=gene	side_1_continuation=0	side_1_coverage=0.55	side_1_overlap=12	side_1_possible_overlap_registers=226	side_1_read_count=29	side_1_redundant=0	side_2_annotate_key=gene	side_2_continuation=0	side_2_coverage=0.68	side_2_overlap=0	side_2_possible_overlap_registers=214	side_2_read_count=34	side_2_redundant=0	total_non_overlap_reads=4
JC	107	.	CP009273	213855	-1	CP009273	214552	1	0	alignment_overlap=12	coverage_minus=3	coverage_plus=3	flanking_left=251	flanking_right=251	frequency=1.083e-01	junction_possible_overlap_registers=214	key=CP009273__213855__-1__CP009273__214540__1__12____251__251__0__0	max_left=181	max_left_minus=181	max_left_plus=65	max_min_left=89	max_min_left_minus=89	max_min_left_plus=65	max_min_right=58	max_min_right_minus=58	max_min_right_plus=0	max_pos_hash_score=430	max_right=227	max_right_minus=150	max_right_plus=227	neg_log10_pos_hash_p_value=4.1	new_junction_coverage=0.14	new_junction_read_count=7	polymorphism_frequency=1.083e-01	pos_hash_score=6	prediction=polymorphism	reject=COVERAGE_EVENNESS_SKEW,FREQUENCY_CUTOFF	side_1_annotate_key=gene	side_1_continuation=0	side_1_coverage=1.35	side_1_overlap=12	side_1_possible_overlap_registers=226	side_1_read_count=71	side_1_redundant=0	side_2_annotate_key=gene	side_2_continuation=0	side_2_coverage=0.97	side_2_overlap=0	side_2_possible_overlap_registers=214	side_2_read_count=48	side_2_redundant=0	total_non_overlap_reads=6
JC	108	.	CP009273	220470	-1	CP009273	221292	1	0	alignment_overlap=8	coverage_minus=2	coverage_plus=1	flanking_left=251	flanking_right=251	frequency=8.828e-02	junction_possible_overlap_registers=218	key=CP009273__220470__-1__CP009273__221284__1__8____251__251__0__0	max_left=190	max_left_minus=190	max_left_plus=17	max_min_left=0	max_min_left_minus=0	max_min_left_plus=0	max_min_right=14	max_min_right_minus=14	max_min_right_plus=14	max_pos_hash_score=438	max_right=14	max_right_minus=14	max_right_plus=14	neg_log10_pos_hash_p_value=5.6	new_junction_coverage=0.06	new_junction_read_count=3	polymorphism_frequency=8.828e-02	pos_hash_score=3	prediction=polymorphism	reject=COVERAGE_EVENNESS_SKEW,FREQUENCY_CUTOFF	side_1_annotate_key=gene	side_1_continuation=0	side_1_coverage=0.02	side_1_overlap=8	side_1_possible_overlap_registers=226	side_1_read_count=1	side_1_redundant=0	side_2_annotate_key=gene	side_2_continuation=0	side_2_coverage=1.21	side_2_overlap=0	side_2_possible_overlap_registers=218	side_2_read_count=61	side_2_redundant=0	total_non_overlap_reads=3
JC	109	.	CP009273	220470	-1	CP009273	2723482	-1	0	alignment_overlap=8	coverage_minus=3	coverage_plus=0	flanking_left=251	flanking_right=251	frequency=7.567e-01	junction_possible_overlap_registers=218	key=CP009273__220470__-1__CP009273__2723490__-1__8____251__251__0__1	max_left=91	max_left_minus=91	max_left_plus=0	max_min_left=29	max_min_left_minus=29	max_min_left_plus=0	max_min_right=54	max_min_right_minus=54	max_min_right_plus=0	max_pos_hash_score=438	max_right=83	max_right_minus=83	max_right_plus=0	neg_log10_pos_hash_p_value=5.6	new_junction_coverage=0.06	new_junction_read_count=3	polymorphism_frequency=7.567e-01	pos_hash_score=3	prediction=polymorphism	reject=COVERAGE_EVENNESS_SKEW	side_1_annotate_key=gene	side_1_continuation=0	side_1_coverage=0.02	side_1_overlap=8	side_1_possible_overlap_registers=226	side_1_read_count=1	side_1_redundant=0	side_2_annotate_key=repeat	side_2_continuation=0	side_2_coverage=NA	side_2_overlap=0	side_2_possible_overlap_registers=NA	side_2_read_count=NA	side_2_redundant=1	total_non_overlap_reads=3
JC	110	.	CP009273	221284	1	CP009273	4156791	-1	0	alignment_overlap=8	coverage_minus=1	coverage_plus=2	flanking_left=251	flanking_right=251	frequency=8.849e-02	junction_possible_overlap_registers=218	key=CP009273__221284__1__CP009273__4156799__-1__8____251__251__0__0	max_left=14	max_left_minus=14	max_left_plus=14	max_min_left=14	max_min_left_minus=14	max_min_left_plus=14	max_min_right=0	max_min_right_minus=0	max_min_right_plus=0	max_pos_hash_score=438	max_right=190	max_right_minus=17	max_right_plus=190	neg_log10_pos_hash_p_value=5.6	new_junction_coverage=0.06	new_junction_read_count=3	polymorphism_frequency=8.849e-02	pos_hash_score=3	prediction=polymorphism	reject=COVERAGE_EVENNESS_SKEW,FREQUENCY_CUTOFF	side_1_annotate_key=gene	side_1_continuation=0	side_1_coverage=1.18	side_1_overlap=8	side_1_possible_overlap_registers=226	side_1_read_count=62	side_1_redundant=0	side_2_annotate_key=gene	side_2_continuation=0	side_2_coverage=0.04	side_2_overlap=0	side_2_possible_overlap_registers=218	side_2_read_count=2	side_2_redundant=0	total_non_overlap_reads=3
JC	111	.	CP009273	221284	1	CP009273	4198279	-1	0	alignment_overlap=8	coverage_minus=1	coverage_plus=2	flanking_left=251	flanking_right=251	frequency=9.118e-02	junction_possible_overlap_registers=218	key=CP009273__221284__1__CP009273__4198287__-1__8____251__251__0__0	max_left=14	max_left_minus=14	max_left_plus=14	max_min_left=14	max_min_left_minus=14	max_min_left_plus=14	max_min_right=0	max_min_right_minus=0	max_min_right_plus=0	max_pos_hash_score=438	max_right=190	max_right_minus=17	max_right_plus=190	neg_log10_pos_hash_p_value=5.6	new_junction_coverage=0.06	new_junction_read_count=3	polymorphism_frequency=9.118e-02	pos_hash_score=3	prediction=polymorphism	reject=COVERAGE_EVENNESS_SKEW,FREQUENCY_CUTOFF	side_1_annotate_key=gene	side_1_continuation=0	side_1_coverage=1.18	side_1_overlap=8	side_1_possible_overlap_registers=226	side_1_read_count=62	side_1_redundant=0	side_2_annotate_key=gene	side_2_continuation=0	side_2_coverage=0.00	side_2_overlap=0	side_2_possible_overlap_registers=218	side_2_read_count=0	side_2_redundant=0	total_non_overlap_reads=3
JC	112	.	CP009273	224077	-1	CP009273	224957	1	0	alignment_overlap=9	coverage_minus=5	coverage_plus=3	flanking_left=251	flanking_right=251	frequency=4.098e-01	junction_possible_overlap_registers=217	key=CP009273__224086__-1__CP009273__224957__1__9____251__251__1__0	max_left=156	max_left_minus=156	max_left_plus=105	max_min_left=105	max_min_left_minus=44	max_min_left_plus=105	max_min_right=86	max_min_right_minus=86	max_min_right_plus=0	max_pos_hash_score=436	max_right=235	max_right_minus=170	max_right_plus=235	neg_log10_pos_hash_p_value=3.5	new_junction_coverage=0.16	new_junction_read_count=8	polymorphism_frequency=4.098e-01	pos_hash_score=8	prediction=polymorphism	reject=COVERAGE_EVENNESS_SKEW	side_1_annotate_key=repeat	side_1_continuation=0	side_1_coverage=NA	side_1_overlap=0	side_1_read_count=NA	side_1_redundant=1	side_2_annotate_key=gene	side_2_continuation=0	side_2_coverage=0.23	side_2_overlap=9	side_2_possible_overlap_registers=226	side_2_read_count=12	side_2_redundant=0	total_non_overlap_reads=8
JC	113	.	CP009273	224957	1	CP009273	2720712	1	0	alignment_overlap=9	coverage_minus=2	coverage_plus=4	flanking_left=251	flanking_right=251	frequency=3.779e-01	junction_possible_overlap_registers=217	key=CP009273__224957__1__CP009273__2720703__1__9____251__251__0__1	max_left=235	max_left_minus=235	max_left_plus=166	max_min_left=60	max_min_left_minus=0	max_min_left_plus=60	max_min_right=44	max_min_right_minus=12	max_min_right_plus=44	max_pos_hash_score=436	max_right=116	max_right_minus=12	max_right_plus=116	neg_log10_pos_hash_p_value=4.2	new_junction_coverage=0.14	new_junction_read_count=7	polymorphism_frequency=3.779e-01	pos_hash_score=6	prediction=polymorphism	reject=COVERAGE_EVENNESS_SKEW	side_1_annotate_key=gene	side_1_continuation=0	side_1_coverage=0.23	side_1_overlap=9	side_1_possible_overlap_registers=226	side_1_read_count=12	side_1_redundant=0	side_2_annotate_key=repeat	side_2_continuation=0	side_2_coverage=NA	side_2_overlap=0	side_2_possible_overlap_registers=NA	side_2_read_count=NA	side_2_redundant=1	total_non_overlap_reads=6
JC	114	.	CP009273	225248	1	CP009273	3938965	-1	0	alignment_overlap=10	coverage_minus=2	coverage_plus=2	flanking_left=251	flanking_right=251	frequency=8.010e-02	junction_possible_overlap_registers=216	key=CP009273__225248__1__CP009273__3938975__-1__10____251__251__0__0	max_left=72	max_left_minus=72	max_left_plus=69	max_min_left=72	max_min_left_minus=72	max_min_left_plus=69	max_min_right=0	max_min_right_minus=0	max_min_right_plus=0	max_pos_hash_score=434	max_right=193	max_right_minus=168	max_right_plus=193	neg_log10_pos_hash_p_value=5.0	new_junction_coverage=0.08	new_junction_read_count=4	polymorphism_frequency=8.010e-02	pos_hash_score=4	prediction=polymorphism	reject=COVERAGE_EVENNESS_SKEW,FREQUENCY_CUTOFF	side_1_annotate_key=gene	side_1_continuation=0	side_1_coverage=0.91	side_1_overlap=10	side_1_possible_overlap_registers=226	side_1_read_count=48	side_1_redundant=0	side_2_annotate_key=gene	side_2_continuation=0	side_2_coverage=0.92	side_2_overlap=0	side_2_possible_overlap_registers=216	side_2_read_count=46	side_2_redundant=0	total_non_overlap_reads=4
JC	115	.	CP009273	273605	-1	CP009273	275079	1	0	alignment_overlap=7	coverage_minus=2	coverage_plus=1	flanking_left=251	flanking_right=251	frequency=7.184e-02	junction_possible_overlap_registers=219	key=CP009273__273605__-1__CP009273__275072__1__7____251__251__0__1	max_left=33	max_left_minus=33	max_left_plus=33	max_min_left=33	max_min_left_minus=32	max_min_left_plus=33	max_min_right=7	max_min_right_minus=7	max_min_right_plus=0	max_pos_hash_score=440	max_right=79	max_right_minus=59	max_right_plus=79	neg_log10_pos_hash_p_value=5.6	new_junction_coverage=0.06	new_junction_read_count=3	polymorphism_frequency=7.184e-02	pos_hash_score=3	prediction=polymorphism	reject=COVERAGE_EVENNESS_SKEW,FREQUENCY_CUTOFF	side_1_annotate_key=gene	side_1_continuation=0	side_1_coverage=0.76	side_1_overlap=7	side_1_possible_overlap_registers=226	side_1_read_count=40	side_1_redundant=0	side_2_annotate_key=repeat	side_2_continuation=0	side_2_coverage=NA	side_2_overlap=0	side_2_possible_overlap_registers=NA	side_2_read_count=NA	side_2_redundant=1	total_non_overlap_reads=3
JC	116	.	CP009273	273690	-1	CP009273	274785	1	0	alignment_overlap=9	coverage_minus=2	coverage_plus=2	flanking_left=251	flanking_right=251	frequency=7.423e-02	junction_possible_overlap_registers=217	key=CP009273__273690__-1__CP009273__274776__1__9____251__251__0__0	max_left=68	max_left_minus=68	max_left_plus=68	max_min_left=1	max_min_left_minus=1	max_min_left_plus=1	max_min_right=27	max_min_right_minus=27	max_min_right_plus=27	max_pos_hash_score=436	max_right=129	max_right_minus=129	max_right_plus=129	neg_log10_pos_hash_p_value=5.0	new_junction_coverage=0.08	new_junction_read_count=4	polymorphism_frequency=7.423e-02	pos_hash_score=4	prediction=polymorphism	reject=COVERAGE_EVENNESS_SKEW,FREQUENCY_CUTOFF	side_1_annotate_key=gene	side_1_continuation=0	side_1_coverage=1.07	side_1_overlap=9	side_1_possible_overlap_registers=226	side_1_read_count=56	side_1_redundant=0	side_2_annotate_key=gene	side_2_continuation=0	side_2_coverage=0.91	side_2_overlap=0	side_2_possible_overlap_registers=217	side_2_read_count=46	side_2_redundant=0	total_non_overlap_reads=4
JC	117	.	CP009273	287441	-1	CP009273	288210	1	0	alignment_overlap=10	coverage_minus=5	coverage_plus=3	flanking_left=251	flanking_right=251	frequency=1.582e-01	junction_possible_overlap_registers=216	key=CP009273__287441__-1__CP009273__288200__1__10____251__251__0__0	max_left=236	max_left_minus=236	max_left_plus=93	max_min_left=93	max_min_left_minus=47	max_min_left_plus=93	max_min_right=39	max_min_right_minus=39	max_min_right_plus=0	max_pos_hash_score=434	max_right=148	max_right_minus=59	max_right_plus=148	neg_log10_pos_hash_p_value=3.5	new_junction_coverage=0.18	new_junction_read_count=9	polymorphism_frequency=1.582e-01	pos_hash_score=8	prediction=polymorphism	reject=COVERAGE_EVENNESS_SKEW,FREQUENCY_CUTOFF	side_1_annotate_key=gene	side_1_continuation=0	side_1_coverage=0.95	side_1_overlap=10	side_1_possible_overlap_registers=226	side_1_read_count=50	side_1_redundant=0	side_2_annotate_key=gene	side_2_continuation=0	side_2_coverage=0.96	side_2_overlap=0	side_2_possible_overlap_registers=216	side_2_read_count=48	side_2_redundant=0	total_non_overlap_reads=8
JC	118	.	CP009273	346570	-1	CP009273	347500	1	0	alignment_overlap=10	coverage_minus=1	coverage_plus=3	flanking_left=251	flanking_right=251	frequency=1.038e-01	junction_possible_overlap_registers=216	key=CP009273__346570__-1__CP009273__347490__1__10____251__251__0__0	max_left=45	max_left_minus=27	max_left_plus=45	max_min_left=45	max_min_left_minus=27	max_min_left_plus=45	max_min_right=0	max_min_right_minus=0	max_min_right_plus=0	max_pos_hash_score=434	max_right=74	max_right_minus=63	max_right_plus=74	neg_log10_pos_hash_p_value=5.0	new_junction_coverage=0.08	new_junction_read_count=4	polymorphism_frequency=1.038e-01	pos_hash_score=4	prediction=polymorphism	reject=COVERAGE_EVENNESS_SKEW,FREQUENCY_CUTOFF	side_1_annotate_key=gene	side_1_continuation=0	side_1_coverage=0.84	side_1_overlap=10	side_1_possible_overlap_registers=226	side_1_read_count=44	side_1_redundant=0	side_2_annotate_key=gene	side_2_continuation=0	side_2_coverage=0.54	side_2_overlap=0	side_2_possible_overlap_registers=216	side_2_read_count=27	side_2_redundant=0	total_non_overlap_reads=4
JC	119	.	CP009273	360104	1	CP009273	360286	-1	0	alignment_overlap=0	coverage_minus=3	coverage_plus=1	flanking_left=251	flanking_right=251	frequency=2.051e-01	junction_possible_overlap_registers=226	key=CP009273__360104__1__CP009273__360286__-1__0____251__251__0__0	max_left=93	max_left_minus=93	max_left_plus=54	max_min_left=58	max_min_left_minus=58	max_min_left_plus=54	max_min_right=52	max_min_right_minus=52	max_min_right_plus=0	max_pos_hash_score=454	max_right=193	max_right_minus=193	max_right_plus=67	neg_log10_pos_hash_p_value=5.2	new_junction_coverage=0.08	new_junction_read_count=4	polymorphism_frequency=2.051e-01	pos_hash_score=4	prediction=polymorphism	reject=COVERAGE_EVENNESS_SKEW	side_1_annotate_key=gene	side_1_continuation=0	side_1_coverage=0.36	side_1_overlap=0	side_1_possible_overlap_registers=226	side_1_read_count=19	side_1_redundant=0	side_2_annotate_key=gene	side_2_continuation=0	side_2_coverage=0.23	side_2_overlap=0	side_2_possible_overlap_registers=226	side_2_read_count=12	side_2_redundant=0	total_non_overlap_reads=4
JC	120	.	CP009273	360104	1	CP009273	4161677	1	-6	alignment_overlap=-6	coverage_minus=2	coverage_plus=1	flanking_left=251	flanking_right=251	frequency=1.159e-01	junction_possible_overlap_registers=220	key=CP009273__360104__1__CP009273__4161677__1__-6__AATTCC__251__251__0__0	max_left=93	max_left_minus=93	max_left_plus=54	max_min_left=54	max_min_left_minus=38	max_min_left_plus=54	max_min_right=46	max_min_right_minus=46	max_min_right_plus=0	max_pos_hash_score=442	max_right=159	max_right_minus=159	max_right_plus=61	neg_log10_pos_hash_p_value=5.6	new_junction_coverage=0.06	new_junction_read_count=3	polymorphism_frequency=1.159e-01	pos_hash_score=3	prediction=polymorphism	reject=COVERAGE_EVENNESS_SKEW,FREQUENCY_CUTOFF	side_1_annotate_key=gene	side_1_continuation=0	side_1_coverage=0.36	side_1_overlap=0	side_1_possible_overlap_registers=226	side_1_read_count=19	side_1_redundant=0	side_2_annotate_key=gene	side_2_continuation=0	side_2_coverage=0.53	side_2_overlap=0	side_2_possible_overlap_registers=226	side_2_read_count=28	side_2_redundant=0	total_non_overlap_reads=3	unique_read_sequence=AATTCC
JC	121	.	CP009273	360286	-1	CP009273	3416618	1	-5	alignment_overlap=-5	coverage_minus=1	coverage_plus=3	flanking_left=251	flanking_right=251	frequency=2.624e-01	junction_possible_overlap_registers=221	key=CP009273__360286__-1__CP009273__3416618__1__-5__AATTC__251__251__0__0	max_left=189	max_left_minus=67	max_left_plus=189	max_min_left=52	max_min_left_minus=0	max_min_left_plus=52	max_min_right=53	max_min_right_minus=49	max_min_right_plus=53	max_pos_hash_score=444	max_right=88	max_right_minus=49	max_right_plus=88	neg_log10_pos_hash_p_value=5.1	new_junction_coverage=0.08	new_junction_read_count=4	polymorphism_frequency=2.624e-01	pos_hash_score=4	prediction=polymorphism	reject=COVERAGE_EVENNESS_SKEW	side_1_annotate_key=gene	side_1_continuation=0	side_1_coverage=0.23	side_1_overlap=0	side_1_possible_overlap_registers=226	side_1_read_count=12	side_1_redundant=0	side_2_annotate_key=gene	side_2_continuation=0	side_2_coverage=0.21	side_2_overlap=0	side_2_possible_overlap_registers=226	side_2_read_count=11	side_2_redundant=0	total_non_overlap_reads=4	unique_read_sequence=AATTC
JC	122	.	CP009273	360286	-1	CP009273	4034161	-1	-4	alignment_overlap=-4	coverage_minus=1	coverage_plus=3	flanking_left=251	flanking_right=251	frequency=2.702e-01	junction_possible_overlap_registers=222	key=CP009273__360286__-1__CP009273__4034161__-1__-4__AATT__251__251__0__0	max_left=189	max_left_minus=67	max_left_plus=189	max_min_left=52	max_min_left_minus=0	max_min_left_plus=52	max_min_right=54	max_min_right_minus=50	max_min_right_plus=54	max_pos_hash_score=446	max_right=89	max_right_minus=50	max_right_plus=89	neg_log10_pos_hash_p_value=5.1	new_junction_coverage=0.08	new_junction_read_count=4	polymorphism_frequency=2.702e-01	pos_hash_score=4	prediction=polymorphism	reject=COVERAGE_EVENNESS_SKEW	side_1_annotate_key=gene	side_1_continuation=0	side_1_coverage=0.23	side_1_overlap=0	side_1_possible_overlap_registers=226	side_1_read_count=12	side_1_redundant=0	side_2_annotate_key=gene	side_2_continuation=0	side_2_coverage=0.19	side_2_overlap=0	side_2_possible_overlap_registers=226	side_2_read_count=10	side_2_redundant=0	total_non_overlap_reads=4	unique_read_sequence=AATT
JC	123	.	CP009273	360286	-1	CP009273	4161849	-1	-4	alignment_overlap=-4	coverage_minus=1	coverage_plus=3	flanking_left=251	flanking_right=251	frequency=2.029e-01	junction_possible_overlap_registers=222	key=CP009273__360286__-1__CP009273__4161849__-1__-4__AATT__251__251__0__0	max_left=189	max_left_minus=67	max_left_plus=189	max_min_left=52	max_min_left_minus=0	max_min_left_plus=52	max_min_right=54	max_min_right_minus=50	max_min_right_plus=54	max_pos_hash_score=446	max_right=89	max_right_minus=50	max_right_plus=89	neg_log10_pos_hash_p_value=5.1	new_junction_coverage=0.08	new_junction_read_count=4	polymorphism_frequency=2.029e-01	pos_hash_score=4	prediction=polymorphism	reject=COVERAGE_EVENNESS_SKEW	side_1_annotate_key=gene	side_1_continuation=0	side_1_coverage=0.23	side_1_overlap=0	side_1_possible_overlap_registers=226	side_1_read_count=12	side_1_redundant=0	side_2_annotate_key=gene	side_2_continuation=0	side_2_coverage=0.38	side_2_overlap=0	side_2_possible_overlap_registers=226	side_2_read_count=20	side_2_redundant=0	total_non_overlap_reads=4	unique_read_sequence=AATT
JC	124	.	CP009273	376714	1	CP009273	378045	-1	0	alignment_overlap=1	coverage_minus=5	coverage_plus=4	flanking_left=251	flanking_right=251	frequency=NA	junction_possible_overlap_registers=225	key=CP009273__376714__1__CP009273__378046__-1__1____251__251__1__1	max_left=234	max_left_minus=206	max_left_plus=234	max_min_left=107	max_min_left_minus=107	max_min_left_plus=0	max_min_right=48	max_min_right_minus=8	max_min_right_plus=48	max_pos_hash_score=452	max_right=212	max_right_minus=212	max_right_plus=48	neg_log10_pos_hash_p_value=4.0	new_junction_coverage=0.21	new_junction_read_count=11	polymorphism_frequency=NA	pos_hash_score=7	prediction=unknown	reject=COVERAGE_EVENNESS_SKEW	side_1_annotate_key=repeat	side_1_continuation=0	side_1_coverage=NA	side_1_overlap=1	side_1_read_count=NA	side_1_redundant=1	side_2_annotate_key=repeat	side_2_continuation=0	side_2_coverage=NA	side_2_overlap=0	side_2_possible_overlap_registers=NA	side_2_read_count=NA	side_2_redundant=1	total_non_overlap_reads=9
JC	125	.	CP009273	377803	1	CP009273	2063968	1	0	alignment_overlap=12	coverage_minus=2	coverage_plus=2	flanking_left=251	flanking_right=251	frequency=1.633e-01	junction_possible_overlap_registers=214	key=CP009273__377803__1__CP009273__2063956__1__12____251__251__0__0	max_left=97	max_left_minus=97	max_left_plus=68	max_min_left=97	max_min_left_minus=97	max_min_left_plus=68	max_min_right=0	max_min_right_minus=0	max_min_right_plus=0	max_pos_hash_score=430	max_right=170	max_right_minus=142	max_right_plus=170	neg_log10_pos_hash_p_value=5.0	new_junction_coverage=0.08	new_junction_read_count=4	polymorphism_frequency=1.633e-01	pos_hash_score=4	prediction=polymorphism	reject=COVERAGE_EVENNESS_SKEW,FREQUENCY_CUTOFF	side_1_annotate_key=gene	side_1_continuation=0	side_1_coverage=0.00	side_1_overlap=12	side_1_possible_overlap_registers=226	side_1_read_count=0	side_1_redundant=0	side_2_annotate_key=gene	side_2_continuation=0	side_2_coverage=0.83	side_2_overlap=0	side_2_possible_overlap_registers=214	side_2_read_count=41	side_2_redundant=0	total_non_overlap_reads=4
JC	126	.	CP009273	378050	-1	CP009273	3179457	1	0	alignment_overlap=4	coverage_minus=3	coverage_plus=1	flanking_left=251	flanking_right=251	frequency=NA	junction_possible_overlap_registers=222	key=CP009273__378050__-1__CP009273__3179453__1__4____251__251__0__0	max_left=234	max_left_minus=234	max_left_plus=193	max_min_left=105	max_min_left_minus=105	max_min_left_plus=0	max_min_right=53	max_min_right_minus=13	max_min_right_plus=53	max_pos_hash_score=446	max_right=140	max_right_minus=140	max_right_plus=53	neg_log10_pos_hash_p_value=5.1	new_junction_coverage=0.08	new_junction_read_count=4	polymorphism_frequency=NA	pos_hash_score=4	prediction=unknown	reject=COVERAGE_EVENNESS_SKEW	side_1_annotate_key=repeat	side_1_continuation=0	side_1_coverage=NA	side_1_overlap=4	side_1_read_count=NA	side_1_redundant=0	side_2_annotate_key=repeat	side_2_continuation=0	side_2_coverage=NA	side_2_overlap=0	side_2_possible_overlap_registers=NA	side_2_read_count=NA	side_2_redundant=0	total_non_overlap_reads=4
JC	127	.	CP009273	412740	-1	CP009273	413755	1	0	alignment_overlap=9	coverage_minus=2	coverage_plus=1	flanking_left=251	flanking_right=251	frequency=4.473e-02	junction_possible_overlap_registers=217	key=CP009273__412740__-1__CP009273__413746__1__9____251__251__0__0	max_left=33	max_left_minus=33	max_left_plus=30	max_min_left=30	max_min_left_minus=30	max_min_left_plus=30	max_min_right=5	max_min_right_minus=5	max_min_right_plus=0	max_pos_hash_score=436	max_right=62	max_right_minus=31	max_right_plus=62	neg_log10_pos_hash_p_value=5.5	new_junction_coverage=0.06	new_junction_read_count=3	polymorphism_frequency=4.473e-02	pos_hash_score=3	prediction=polymorphism	reject=COVERAGE_EVENNESS_SKEW,FREQUENCY_CUTOFF	side_1_annotate_key=gene	side_1_continuation=0	side_1_coverage=1.37	side_1_overlap=9	side_1_possible_overlap_registers=226	side_1_read_count=72	side_1_redundant=0	side_2_annotate_key=gene	side_2_continuation=0	side_2_coverage=1.17	side_2_overlap=0	side_2_possible_overlap_registers=217	side_2_read_count=59	side_2_redundant=0	total_non_overlap_reads=3
JC	128	.	CP009273	422408	-1	CP009273	423432	1	0	alignment_overlap=8	coverage_minus=1	coverage_plus=2	flanking_left=251	flanking_right=251	frequency=5.778e-02	junction_possible_overlap_registers=218	key=CP009273__422408__-1__CP009273__423424__1__8____251__251__0__0	max_left=178	max_left_minus=130	max_left_plus=178	max_min_left=105	max_min_left_minus=0	max_min_left_plus=105	max_min_right=65	max_min_right_minus=44	max_min_right_plus=65	max_pos_hash_score=438	max_right=138	max_right_minus=44	max_right_plus=138	neg_log10_pos_hash_p_value=5.6	new_junction_coverage=0.06	new_junction_read_count=3	polymorphism_frequency=5.778e-02	pos_hash_score=3	prediction=polymorphism	reject=COVERAGE_EVENNESS_SKEW,FREQUENCY_CUTOFF	side_1_annotate_key=gene	side_1_continuation=0	side_1_coverage=1.16	side_1_overlap=8	side_1_possible_overlap_registers=226	side_1_read_count=61	side_1_redundant=0	side_2_annotate_key=gene	side_2_continuation=0	side_2_coverage=0.77	side_2_overlap=0	side_2_possible_overlap_registers=218	side_2_read_count=39	side_2_redundant=0	total_non_overlap_reads=3
JC	129	.	CP009273	430407	-1	CP009273	431346	1	0	alignment_overlap=9	coverage_minus=1	coverage_plus=3	flanking_left=251	flanking_right=251	frequency=7.082e-02	junction_possible_overlap_registers=217	key=CP009273__430407__-1__CP009273__431337__1__9____251__251__0__0	max_left=60	max_left_minus=60	max_left_plus=58	max_min_left=60	max_min_left_minus=60	max_min_left_plus=43	max_min_right=27	max_min_right_minus=0	max_min_right_plus=27	max_pos_hash_score=436	max_right=190	max_right_minus=63	max_right_plus=190	neg_log10_pos_hash_p_value=5.0	new_junction_coverage=0.08	new_junction_read_count=4	polymorphism_frequency=7.082e-02	pos_hash_score=4	prediction=polymorphism	reject=COVERAGE_EVENNESS_SKEW,FREQUENCY_CUTOFF	side_1_annotate_key=gene	side_1_continuation=0	side_1_coverage=0.97	side_1_overlap=9	side_1_possible_overlap_registers=226	side_1_read_count=51	side_1_redundant=0	side_2_annotate_key=gene	side_2_continuation=0	side_2_coverage=1.11	side_2_overlap=0	side_2_possible_overlap_registers=217	side_2_read_count=56	side_2_redundant=0	total_non_overlap_reads=4
JC	130	.	CP009273	431240	-1	CP009273	432235	1	0	alignment_overlap=9	coverage_minus=1	coverage_plus=2	flanking_left=251	flanking_right=251	frequency=4.361e-02	junction_possible_overlap_registers=217	key=CP009273__431240__-1__CP009273__432226__1__9____251__251__0__0	max_left=43	max_left_minus=43	max_left_plus=43	max_min_left=43	max_min_left_minus=43	max_min_left_plus=43	max_min_right=0	max_min_right_minus=0	max_min_right_plus=0	max_pos_hash_score=436	max_right=133	max_right_minus=53	max_right_plus=133	neg_log10_pos_hash_p_value=5.5	new_junction_coverage=0.06	new_junction_read_count=3	polymorphism_frequency=4.361e-02	pos_hash_score=3	prediction=polymorphism	reject=COVERAGE_EVENNESS_SKEW,FREQUENCY_CUTOFF	side_1_annotate_key=gene	side_1_continuation=0	side_1_coverage=1.64	side_1_overlap=9	side_1_possible_overlap_registers=226	side_1_read_count=86	side_1_redundant=0	side_2_annotate_key=gene	side_2_continuation=0	side_2_coverage=0.97	side_2_overlap=0	side_2_possible_overlap_registers=217	side_2_read_count=49	side_2_redundant=0	total_non_overlap_reads=3
JC	131	.	CP009273	431338	-1	CP009273	432440	1	0	alignment_overlap=10	coverage_minus=2	coverage_plus=2	flanking_left=251	flanking_right=251	frequency=9.059e-02	junction_possible_overlap_registers=216	key=CP009273__431338__-1__CP009273__432430__1__10____251__251__0__0	max_left=125	max_left_minus=125	max_left_plus=22	max_min_left=119	max_min_left_minus=119	max_min_left_plus=22	max_min_right=4	max_min_right_minus=4	max_min_right_plus=0	max_pos_hash_score=434	max_right=132	max_right_minus=121	max_right_plus=132	neg_log10_pos_hash_p_value=5.0	new_junction_coverage=0.10	new_junction_read_count=5	polymorphism_frequency=9.059e-02	pos_hash_score=4	prediction=polymorphism	reject=COVERAGE_EVENNESS_SKEW,FREQUENCY_CUTOFF	side_1_annotate_key=gene	side_1_continuation=0	side_1_coverage=1.12	side_1_overlap=10	side_1_possible_overlap_registers=226	side_1_read_count=59	side_1_redundant=0	side_2_annotate_key=gene	side_2_continuation=0	side_2_coverage=0.88	side_2_overlap=0	side_2_possible_overlap_registers=216	side_2_read_count=44	side_2_redundant=0	total_non_overlap_reads=4
JC	132	.	CP009273	455329	-1	CP009273	455981	1	0	alignment_overlap=12	coverage_minus=3	coverage_plus=1	flanking_left=251	flanking_right=251	frequency=6.861e-02	junction_possible_overlap_registers=214	key=CP009273__455329__-1__CP009273__455969__1__12____251__251__0__0	max_left=126	max_left_minus=126	max_left_plus=28	max_min_left=62	max_min_left_minus=62	max_min_left_plus=28	max_min_right=101	max_min_right_minus=101	max_min_right_plus=0	max_pos_hash_score=430	max_right=164	max_right_minus=120	max_right_plus=164	neg_log10_pos_hash_p_value=5.0	new_junction_coverage=0.08	new_junction_read_count=4	polymorphism_frequency=6.861e-02	pos_hash_score=4	prediction=polymorphism	reject=COVERAGE_EVENNESS_SKEW,FREQUENCY_CUTOFF	side_1_annotate_key=gene	side_1_continuation=0	side_1_coverage=1.22	side_1_overlap=12	side_1_possible_overlap_registers=226	side_1_read_count=64	side_1_redundant=0	side_2_annotate_key=gene	side_2_continuation=0	side_2_coverage=0.97	side_2_overlap=0	side_2_possible_overlap_registers=214	side_2_read_count=48	side_2_redundant=0	total_non_overlap_reads=4
JC	133	.	CP009273	512580	-1	CP009273	513407	1	0	alignment_overlap=10	coverage_minus=6	coverage_plus=5	flanking_left=251	flanking_right=251	frequency=2.445e-01	junction_possible_overlap_registers=216	key=CP009273__512580__-1__CP009273__513397__1__10____251__251__0__0	max_left=189	max_left_minus=189	max_left_plus=88	max_min_left=113	max_min_left_minus=113	max_min_left_plus=17	max_min_right=70	max_min_right_minus=70	max_min_right_plus=70	max_pos_hash_score=434	max_right=177	max_right_minus=127	max_right_plus=177	neg_log10_pos_hash_p_value=2.7	new_junction_coverage=0.26	new_junction_read_count=13	polymorphism_frequency=2.445e-01	pos_hash_score=11	prediction=polymorphism	side_1_annotate_key=gene	side_1_continuation=0	side_1_coverage=0.72	side_1_overlap=10	side_1_possible_overlap_registers=226	side_1_read_count=38	side_1_redundant=0	side_2_annotate_key=gene	side_2_continuation=0	side_2_coverage=0.88	side_2_overlap=0	side_2_possible_overlap_registers=216	side_2_read_count=44	side_2_redundant=0	total_non_overlap_reads=11
JC	134	.	CP009273	539944	-1	CP009273	540937	1	0	alignment_overlap=9	coverage_minus=3	coverage_plus=5	flanking_left=251	flanking_right=251	frequency=1.179e-01	junction_possible_overlap_registers=217	key=CP009273__539944__-1__CP009273__540928__1__9____251__251__0__0	max_left=141	max_left_minus=141	max_left_plus=69	max_min_left=69	max_min_left_minus=5	max_min_left_plus=69	max_min_right=98	max_min_right_minus=98	max_min_right_plus=0	max_pos_hash_score=436	max_right=133	max_right_minus=98	max_right_plus=133	neg_log10_pos_hash_p_value=3.5	new_junction_coverage=0.16	new_junction_read_count=8	polymorphism_frequency=1.179e-01	pos_hash_score=8	prediction=polymorphism	reject=COVERAGE_EVENNESS_SKEW,FREQUENCY_CUTOFF	side_1_annotate_key=gene	side_1_continuation=0	side_1_coverage=1.09	side_1_overlap=9	side_1_possible_overlap_registers=226	side_1_read_count=57	side_1_redundant=0	side_2_annotate_key=gene	side_2_continuation=0	side_2_coverage=1.29	side_2_overlap=0	side_2_possible_overlap_registers=217	side_2_read_count=65	side_2_redundant=0	total_non_overlap_reads=8
JC	135	.	CP009273	544050	-1	CP009273	545041	1	0	alignment_overlap=10	coverage_minus=0	coverage_plus=4	flanking_left=251	flanking_right=251	frequency=7.603e-02	junction_possible_overlap_registers=216	key=CP009273__544050__-1__CP009273__545031__1__10____251__251__0__0	max_left=159	max_left_minus=0	max_left_plus=159	max_min_left=6	max_min_left_minus=0	max_min_left_plus=6	max_min_right=82	max_min_right_minus=0	max_min_right_plus=82	max_pos_hash_score=434	max_right=207	max_right_minus=0	max_right_plus=207	neg_log10_pos_hash_p_value=5.0	new_junction_coverage=0.10	new_junction_read_count=5	polymorphism_frequency=7.603e-02	pos_hash_score=4	prediction=polymorphism	reject=COVERAGE_EVENNESS_SKEW,FREQUENCY_CUTOFF	side_1_annotate_key=gene	side_1_continuation=0	side_1_coverage=1.07	side_1_overlap=10	side_1_possible_overlap_registers=226	side_1_read_count=56	side_1_redundant=0	side_2_annotate_key=gene	side_2_continuation=0	side_2_coverage=1.36	side_2_overlap=0	side_2_possible_overlap_registers=216	side_2_read_count=68	side_2_redundant=0	total_non_overlap_reads=4
JC	136	.	CP009273	599530	-1	CP009273	600538	1	0	alignment_overlap=12	coverage_minus=3	coverage_plus=1	flanking_left=251	flanking_right=251	frequency=9.225e-02	junction_possible_overlap_registers=214	key=CP009273__599530__-1__CP009273__600526__1__12____251__251__0__0	max_left=108	max_left_minus=108	max_left_plus=18	max_min_left=108	max_min_left_minus=108	max_min_left_plus=18	max_min_right=7	max_min_right_minus=7	max_min_right_plus=0	max_pos_hash_score=430	max_right=131	max_right_minus=131	max_right_plus=95	neg_log10_pos_hash_p_value=5.5	new_junction_coverage=0.08	new_junction_read_count=4	polymorphism_frequency=9.225e-02	pos_hash_score=3	prediction=polymorphism	reject=COVERAGE_EVENNESS_SKEW,FREQUENCY_CUTOFF	side_1_annotate_key=gene	side_1_continuation=0	side_1_coverage=0.82	side_1_overlap=12	side_1_possible_overlap_registers=226	side_1_read_count=43	side_1_redundant=0	side_2_annotate_key=gene	side_2_continuation=0	side_2_coverage=0.76	side_2_overlap=0	side_2_possible_overlap_registers=214	side_2_read_count=38	side_2_redundant=0	total_non_overlap_reads=4
JC	137	.	CP009273	604875	-1	CP009273	606106	1	0	alignment_overlap=11	coverage_minus=2	coverage_plus=2	flanking_left=251	flanking_right=251	frequency=7.341e-02	junction_possible_overlap_registers=215	key=CP009273__604875__-1__CP009273__606095__1__11____251__251__0__0	max_left=220	max_left_minus=220	max_left_plus=116	max_min_left=116	max_min_left_minus=0	max_min_left_plus=116	max_min_right=60	max_min_right_minus=60	max_min_right_plus=0	max_pos_hash_score=432	max_right=176	max_right_minus=60	max_right_plus=176	neg_log10_pos_hash_p_value=5.0	new_junction_coverage=0.08	new_junction_read_count=4	polymorphism_frequency=7.341e-02	pos_hash_score=4	prediction=polymorphism	reject=COVERAGE_EVENNESS_SKEW,FREQUENCY_CUTOFF	side_1_annotate_key=gene	side_1_continuation=0	side_1_coverage=1.18	side_1_overlap=11	side_1_possible_overlap_registers=226	side_1_read_count=62	side_1_redundant=0	side_2_annotate_key=gene	side_2_continuation=0	side_2_coverage=0.84	side_2_overlap=0	side_2_possible_overlap_registers=215	side_2_read_count=42	side_2_redundant=0	total_non_overlap_reads=4
JC	138	.	CP009273	606414	-1	CP009273	607474	1	0	alignment_overlap=9	coverage_minus=2	coverage_plus=1	flanking_left=251	flanking_right=251	frequency=5.615e-02	junction_possible_overlap_registers=217	key=CP009273__606414__-1__CP009273__607465__1__9____251__251__0__0	max_left=112	max_left_minus=112	max_left_plus=54	max_min_left=112	max_min_left_minus=112	max_min_left_plus=54	max_min_right=0	max_min_right_minus=0	max_min_right_plus=0	max_pos_hash_score=436	max_right=187	max_right_minus=137	max_right_plus=187	neg_log10_pos_hash_p_value=5.5	new_junction_coverage=0.06	new_junction_read_count=3	polymorphism_frequency=5.615e-02	pos_hash_score=3	prediction=polymorphism	reject=COVERAGE_EVENNESS_SKEW,FREQUENCY_CUTOFF	side_1_annotate_key=gene	side_1_continuation=0	side_1_coverage=1.03	side_1_overlap=9	side_1_possible_overlap_registers=226	side_1_read_count=54	side_1_redundant=0	side_2_annotate_key=gene	side_2_continuation=0	side_2_coverage=0.97	side_2_overlap=0	side_2_possible_overlap_registers=217	side_2_read_count=49	side_2_redundant=0	total_non_overlap_reads=3
JC	139	.	CP009273	612047	-1	CP009273	613050	1	0	alignment_overlap=11	coverage_minus=4	coverage_plus=3	flanking_left=251	flanking_right=251	frequency=1.432e-01	junction_possible_overlap_registers=215	key=CP009273__612047__-1__CP009273__613039__1__11____251__251__0__0	max_left=87	max_left_minus=87	max_left_plus=44	max_min_left=87	max_min_left_minus=87	max_min_left_plus=44	max_min_right=0	max_min_right_minus=0	max_min_right_plus=0	max_pos_hash_score=432	max_right=203	max_right_minus=203	max_right_plus=113	neg_log10_pos_hash_p_value=3.8	new_junction_coverage=0.16	new_junction_read_count=8	polymorphism_frequency=1.432e-01	pos_hash_score=7	prediction=polymorphism	reject=COVERAGE_EVENNESS_SKEW,FREQUENCY_CUTOFF	side_1_annotate_key=gene	side_1_continuation=0	side_1_coverage=0.88	side_1_overlap=11	side_1_possible_overlap_registers=226	side_1_read_count=46	side_1_redundant=0	side_2_annotate_key=gene	side_2_continuation=0	side_2_coverage=1.04	side_2_overlap=0	side_2_possible_overlap_registers=215	side_2_read_count=52	side_2_redundant=0	total_non_overlap_reads=7
JC	140	.	CP009273	618459	-1	CP009273	618865	1	0	alignment_overlap=17	coverage_minus=2	coverage_plus=1	flanking_left=251	flanking_right=251	frequency=6.977e-02	junction_possible_overlap_registers=209	key=CP009273__618459__-1__CP009273__618848__1__17____251__251__0__0	max_left=86	max_left_minus=86	max_left_plus=48	max_min_left=86	max_min_left_minus=86	max_min_left_plus=48	max_min_right=0	max_min_right_minus=0	max_min_right_plus=0	max_pos_hash_score=420	max_right=92	max_right_minus=92	max_right_plus=92	neg_log10_pos_hash_p_value=5.4	new_junction_coverage=0.06	new_junction_read_count=3	polymorphism_frequency=6.977e-02	pos_hash_score=3	prediction=polymorphism	reject=COVERAGE_EVENNESS_SKEW,FREQUENCY_CUTOFF	side_1_annotate_key=gene	side_1_continuation=0	side_1_coverage=0.76	side_1_overlap=17	side_1_possible_overlap_registers=226	side_1_read_count=40	side_1_redundant=0	side_2_annotate_key=gene	side_2_continuation=0	side_2_coverage=0.89	side_2_overlap=0	side_2_possible_overlap_registers=209	side_2_read_count=43	side_2_redundant=0	total_non_overlap_reads=3
JC	141	.	CP009273	619426	-1	CP009273	620754	1	0	alignment_overlap=9	coverage_minus=1	coverage_plus=3	flanking_left=251	flanking_right=251	frequency=1.275e-01	junction_possible_overlap_registers=217	key=CP009273__619426__-1__CP009273__620745__1__9____251__251__0__0	max_left=51	max_left_minus=51	max_left_plus=51	max_min_left=51	max_min_left_minus=0	max_min_left_plus=51	max_min_right=12	max_min_right_minus=12	max_min_right_plus=0	max_pos_hash_score=436	max_right=94	max_right_minus=12	max_right_plus=94	neg_log10_pos_hash_p_value=5.5	new_junction_coverage=0.10	new_junction_read_count=5	polymorphism_frequency=1.275e-01	pos_hash_score=3	prediction=polymorphism	reject=COVERAGE_EVENNESS_SKEW,FREQUENCY_CUTOFF	side_1_annotate_key=gene	side_1_continuation=0	side_1_coverage=0.74	side_1_overlap=9	side_1_possible_overlap_registers=226	side_1_read_count=39	side_1_redundant=0	side_2_annotate_key=gene	side_2_continuation=0	side_2_coverage=0.62	side_2_overlap=0	side_2_possible_overlap_registers=217	side_2_read_count=31	side_2_redundant=0	total_non_overlap_reads=4
JC	142	.	CP009273	620957	-1	CP009273	621666	1	0	alignment_overlap=11	coverage_minus=3	coverage_plus=4	flanking_left=251	flanking_right=251	frequency=1.549e-01	junction_possible_overlap_registers=215	key=CP009273__620957__-1__CP009273__621655__1__11____251__251__0__0	max_left=195	max_left_minus=195	max_left_plus=112	max_min_left=112	max_min_left_minus=0	max_min_left_plus=112	max_min_right=48	max_min_right_minus=7	max_min_right_plus=48	max_pos_hash_score=432	max_right=192	max_right_minus=7	max_right_plus=192	neg_log10_pos_hash_p_value=3.8	new_junction_coverage=0.14	new_junction_read_count=7	polymorphism_frequency=1.549e-01	pos_hash_score=7	prediction=polymorphism	reject=COVERAGE_EVENNESS_SKEW,FREQUENCY_CUTOFF	side_1_annotate_key=gene	side_1_continuation=0	side_1_coverage=0.63	side_1_overlap=11	side_1_possible_overlap_registers=226	side_1_read_count=33	side_1_redundant=0	side_2_annotate_key=gene	side_2_continuation=0	side_2_coverage=0.90	side_2_overlap=0	side_2_possible_overlap_registers=215	side_2_read_count=45	side_2_redundant=0	total_non_overlap_reads=7
JC	143	.	CP009273	643797	-1	CP009273	644716	1	0	alignment_overlap=12	coverage_minus=1	coverage_plus=7	flanking_left=251	flanking_right=251	frequency=1.859e-01	junction_possible_overlap_registers=214	key=CP009273__643797__-1__CP009273__644704__1__12____251__251__0__0	max_left=48	max_left_minus=37	max_left_plus=48	max_min_left=48	max_min_left_minus=37	max_min_left_plus=48	max_min_right=0	max_min_right_minus=0	max_min_right_plus=0	max_pos_hash_score=430	max_right=185	max_right_minus=72	max_right_plus=185	neg_log10_pos_hash_p_value=3.8	new_junction_coverage=0.18	new_junction_read_count=9	polymorphism_frequency=1.859e-01	pos_hash_score=7	prediction=polymorphism	reject=COVERAGE_EVENNESS_SKEW,FREQUENCY_CUTOFF	side_1_annotate_key=gene	side_1_continuation=0	side_1_coverage=0.78	side_1_overlap=12	side_1_possible_overlap_registers=226	side_1_read_count=41	side_1_redundant=0	side_2_annotate_key=gene	side_2_continuation=0	side_2_coverage=0.81	side_2_overlap=0	side_2_possible_overlap_registers=214	side_2_read_count=40	side_2_redundant=0	total_non_overlap_reads=8
JC	144	.	CP009273	659301	-1	CP009273	660562	1	0	alignment_overlap=11	coverage_minus=2	coverage_plus=1	flanking_left=251	flanking_right=251	frequency=7.216e-02	junction_possible_overlap_registers=215	key=CP009273__659301__-1__CP009273__660551__1__11____251__251__0__0	max_left=174	max_left_minus=174	max_left_plus=22	max_min_left=22	max_min_left_minus=22	max_min_left_plus=22	max_min_right=64	max_min_right_minus=64	max_min_right_plus=0	max_pos_hash_score=432	max_right=64	max_right_minus=64	max_right_plus=24	neg_log10_pos_hash_p_value=5.5	new_junction_coverage=0.06	new_junction_read_count=3	polymorphism_frequency=7.216e-02	pos_hash_score=3	prediction=polymorphism	reject=COVERAGE_EVENNESS_SKEW,FREQUENCY_CUTOFF	side_1_annotate_key=gene	side_1_continuation=0	side_1_coverage=0.72	side_1_overlap=11	side_1_possible_overlap_registers=226	side_1_read_count=38	side_1_redundant=0	side_2_annotate_key=gene	side_2_continuation=0	side_2_coverage=0.82	side_2_overlap=0	side_2_possible_overlap_registers=215	side_2_read_count=41	side_2_redundant=0	total_non_overlap_reads=3
JC	145	.	CP009273	680998	-1	CP009273	681697	1	0	alignment_overlap=12	coverage_minus=4	coverage_plus=2	flanking_left=251	flanking_right=251	frequency=1.149e-01	junction_possible_overlap_registers=214	key=CP009273__680998__-1__CP009273__681685__1__12____251__251__0__0	max_left=134	max_left_minus=134	max_left_plus=130	max_min_left=7	max_min_left_minus=7	max_min_left_plus=7	max_min_right=110	max_min_right_minus=110	max_min_right_plus=80	max_pos_hash_score=430	max_right=161	max_right_minus=161	max_right_plus=80	neg_log10_pos_hash_p_value=4.5	new_junction_coverage=0.12	new_junction_read_count=6	polymorphism_frequency=1.149e-01	pos_hash_score=5	prediction=polymorphism	reject=COVERAGE_EVENNESS_SKEW,FREQUENCY_CUTOFF	side_1_annotate_key=gene	side_1_continuation=0	side_1_coverage=0.91	side_1_overlap=12	side_1_possible_overlap_registers=226	side_1_read_count=48	side_1_redundant=0	side_2_annotate_key=gene	side_2_continuation=0	side_2_coverage=0.95	side_2_overlap=0	side_2_possible_overlap_registers=214	side_2_read_count=47	side_2_redundant=0	total_non_overlap_reads=6
JC	146	.	CP009273	725822	-1	CP009273	3614133	1	0	alignment_overlap=8	coverage_minus=2	coverage_plus=1	flanking_left=251	flanking_right=251	frequency=1.191e-01	junction_possible_overlap_registers=218	key=CP009273__725822__-1__CP009273__3614125__1__8____251__251__0__1	max_left=40	max_left_minus=40	max_left_plus=40	max_min_left=40	max_min_left_minus=40	max_min_left_plus=40	max_min_right=0	max_min_right_minus=0	max_min_right_plus=0	max_pos_hash_score=438	max_right=76	max_right_minus=57	max_right_plus=76	neg_log10_pos_hash_p_value=5.6	new_junction_coverage=0.06	new_junction_read_count=3	polymorphism_frequency=1.191e-01	pos_hash_score=3	prediction=polymorphism	reject=COVERAGE_EVENNESS_SKEW,FREQUENCY_CUTOFF	side_1_annotate_key=gene	side_1_continuation=0	side_1_coverage=0.44	side_1_overlap=8	side_1_possible_overlap_registers=226	side_1_read_count=23	side_1_redundant=0	side_2_annotate_key=repeat	side_2_continuation=0	side_2_coverage=NA	side_2_overlap=0	side_2_possible_overlap_registers=NA	side_2_read_count=NA	side_2_redundant=1	total_non_overlap_reads=3
JC	147	.	CP009273	727561	-1	CP009273	728617	1	0	alignment_overlap=9	coverage_minus=2	coverage_plus=2	flanking_left=251	flanking_right=251	frequency=9.349e-02	junction_possible_overlap_registers=217	key=CP009273__727561__-1__CP009273__728608__1__9____251__251__0__0	max_left=148	max_left_minus=148	max_left_plus=81	max_min_left=11	max_min_left_minus=0	max_min_left_plus=11	max_min_right=63	max_min_right_minus=63	max_min_right_plus=63	max_pos_hash_score=436	max_right=228	max_right_minus=63	max_right_plus=228	neg_log10_pos_hash_p_value=5.0	new_junction_coverage=0.10	new_junction_read_count=5	polymorphism_frequency=9.349e-02	pos_hash_score=4	prediction=polymorphism	reject=COVERAGE_EVENNESS_SKEW,FREQUENCY_CUTOFF	side_1_annotate_key=gene	side_1_continuation=0	side_1_coverage=0.50	side_1_overlap=9	side_1_possible_overlap_registers=226	side_1_read_count=26	side_1_redundant=0	side_2_annotate_key=gene	side_2_continuation=0	side_2_coverage=1.43	side_2_overlap=0	side_2_possible_overlap_registers=217	side_2_read_count=72	side_2_redundant=0	total_non_overlap_reads=4
JC	148	.	CP009273	727561	-1	CP009273	730488	1	0	alignment_overlap=9	coverage_minus=2	coverage_plus=1	flanking_left=251	flanking_right=251	frequency=7.275e-02	junction_possible_overlap_registers=217	key=CP009273__727561__-1__CP009273__730479__1__9____251__251__0__0	max_left=148	max_left_minus=148	max_left_plus=81	max_min_left=0	max_min_left_minus=0	max_min_left_plus=0	max_min_right=63	max_min_right_minus=63	max_min_right_plus=63	max_pos_hash_score=436	max_right=63	max_right_minus=63	max_right_plus=63	neg_log10_pos_hash_p_value=5.5	new_junction_coverage=0.08	new_junction_read_count=4	polymorphism_frequency=7.275e-02	pos_hash_score=3	prediction=polymorphism	reject=COVERAGE_EVENNESS_SKEW,FREQUENCY_CUTOFF	side_1_annotate_key=gene	side_1_continuation=0	side_1_coverage=0.50	side_1_overlap=9	side_1_possible_overlap_registers=226	side_1_read_count=26	side_1_redundant=0	side_2_annotate_key=gene	side_2_continuation=0	side_2_coverage=1.53	side_2_overlap=0	side_2_possible_overlap_registers=217	side_2_read_count=77	side_2_redundant=0	total_non_overlap_reads=3
JC	149	.	CP009273	727561	-1	CP009273	3616130	1	0	alignment_overlap=8	coverage_minus=2	coverage_plus=1	flanking_left=251	flanking_right=251	frequency=7.915e-02	junction_possible_overlap_registers=218	key=CP009273__727561__-1__CP009273__3616122__1__8____251__251__0__0	max_left=149	max_left_minus=149	max_left_plus=82	max_min_left=0	max_min_left_minus=0	max_min_left_plus=0	max_min_right=63	max_min_right_minus=63	max_min_right_plus=63	max_pos_hash_score=438	max_right=63	max_right_minus=63	max_right_plus=63	neg_log10_pos_hash_p_value=5.6	new_junction_coverage=0.08	new_junction_read_count=4	polymorphism_frequency=7.915e-02	pos_hash_score=3	prediction=polymorphism	reject=COVERAGE_EVENNESS_SKEW,FREQUENCY_CUTOFF	side_1_annotate_key=gene	side_1_continuation=0	side_1_coverage=0.50	side_1_overlap=8	side_1_possible_overlap_registers=226	side_1_read_count=26	side_1_redundant=0	side_2_annotate_key=gene	side_2_continuation=0	side_2_coverage=1.34	side_2_overlap=0	side_2_possible_overlap_registers=218	side_2_read_count=68	side_2_redundant=0	total_non_overlap_reads=3
JC	150	.	CP009273	727561	-1	CP009273	3759121	1	0	alignment_overlap=9	coverage_minus=2	coverage_plus=2	flanking_left=251	flanking_right=251	frequency=1.266e-01	junction_possible_overlap_registers=217	key=CP009273__727561__-1__CP009273__3759112__1__9____251__251__0__0	max_left=148	max_left_minus=148	max_left_plus=81	max_min_left=19	max_min_left_minus=0	max_min_left_plus=19	max_min_right=63	max_min_right_minus=63	max_min_right_plus=63	max_pos_hash_score=436	max_right=76	max_right_minus=63	max_right_plus=76	neg_log10_pos_hash_p_value=5.0	new_junction_coverage=0.10	new_junction_read_count=5	polymorphism_frequency=1.266e-01	pos_hash_score=4	prediction=polymorphism	reject=COVERAGE_EVENNESS_SKEW,FREQUENCY_CUTOFF	side_1_annotate_key=gene	side_1_continuation=0	side_1_coverage=0.50	side_1_overlap=9	side_1_possible_overlap_registers=226	side_1_read_count=26	side_1_redundant=0	side_2_annotate_key=gene	side_2_continuation=0	side_2_coverage=0.87	side_2_overlap=0	side_2_possible_overlap_registers=217	side_2_read_count=44	side_2_redundant=0	total_non_overlap_reads=4
JC	151	.	CP009273	728608	1	CP009273	3615065	-1	0	alignment_overlap=9	coverage_minus=2	coverage_plus=1	flanking_left=251	flanking_right=251	frequency=5.470e-02	junction_possible_overlap_registers=217	key=CP009273__728608__1__CP009273__3615074__-1__9____251__251__0__1	max_left=228	max_left_minus=228	max_left_plus=63	max_min_left=63	max_min_left_minus=63	max_min_left_plus=63	max_min_right=11	max_min_right_minus=11	max_min_right_plus=0	max_pos_hash_score=436	max_right=81	max_right_minus=81	max_right_plus=81	neg_log10_pos_hash_p_value=5.5	new_junction_coverage=0.08	new_junction_read_count=4	polymorphism_frequency=5.470e-02	pos_hash_score=3	prediction=polymorphism	reject=COVERAGE_EVENNESS_SKEW,FREQUENCY_CUTOFF	side_1_annotate_key=gene	side_1_continuation=0	side_1_coverage=1.37	side_1_overlap=9	side_1_possible_overlap_registers=226	side_1_read_count=72	side_1_redundant=0	side_2_annotate_key=repeat	side_2_continuation=0	side_2_coverage=NA	side_2_overlap=0	side_2_possible_overlap_registers=NA	side_2_read_count=NA	side_2_redundant=1	total_non_overlap_reads=3
JC	152	.	CP009273	733405	-1	CP009273	734360	1	0	alignment_overlap=20	coverage_minus=5	coverage_plus=6	flanking_left=251	flanking_right=251	frequency=1.804e-01	junction_possible_overlap_registers=206	key=CP009273__733405__-1__CP009273__734340__1__20____251__251__0__0	max_left=97	max_left_minus=87	max_left_plus=97	max_min_left=97	max_min_left_minus=54	max_min_left_plus=97	max_min_right=36	max_min_right_minus=36	max_min_right_plus=34	max_pos_hash_score=414	max_right=134	max_right_minus=75	max_right_plus=134	neg_log10_pos_hash_p_value=2.8	new_junction_coverage=0.23	new_junction_read_count=11	polymorphism_frequency=1.804e-01	pos_hash_score=10	prediction=polymorphism	reject=FREQUENCY_CUTOFF	side_1_annotate_key=gene	side_1_continuation=0	side_1_coverage=1.09	side_1_overlap=20	side_1_possible_overlap_registers=226	side_1_read_count=57	side_1_redundant=0	side_2_annotate_key=gene	side_2_continuation=0	side_2_coverage=1.00	side_2_overlap=0	side_2_possible_overlap_registers=206	side_2_read_count=48	side_2_redundant=0	total_non_overlap_reads=11
JC	153	.	CP009273	733417	-1	CP009273	734372	1	0	alignment_overlap=11	coverage_minus=6	coverage_plus=4	flanking_left=251	flanking_right=251	frequency=1.614e-01	junction_possible_overlap_registers=215	key=CP009273__733417__-1__CP009273__734361__1__11____251__251__0__0	max_left=176	max_left_minus=176	max_left_plus=144	max_min_left=108	max_min_left_minus=108	max_min_left_plus=108	max_min_right=70	max_min_right_minus=64	max_min_right_plus=70	max_pos_hash_score=432	max_right=154	max_right_minus=154	max_right_plus=109	neg_log10_pos_hash_p_value=3.0	new_junction_coverage=0.20	new_junction_read_count=10	polymorphism_frequency=1.614e-01	pos_hash_score=10	prediction=polymorphism	reject=FREQUENCY_CUTOFF	side_1_annotate_key=gene	side_1_continuation=0	side_1_coverage=1.20	side_1_overlap=11	side_1_possible_overlap_registers=226	side_1_read_count=63	side_1_redundant=0	side_2_annotate_key=gene	side_2_continuation=0	side_2_coverage=0.88	side_2_overlap=0	side_2_possible_overlap_registers=215	side_2_read_count=44	side_2_redundant=0	total_non_overlap_reads=10
JC	154	.	CP009273	739875	-1	CP009273	740527	1	0	alignment_overlap=11	coverage_minus=2	coverage_plus=3	flanking_left=251	flanking_right=251	frequency=9.449e-02	junction_possible_overlap_registers=215	key=CP009273__739875__-1__CP009273__740516__1__11____251__251__0__0	max_left=179	max_left_minus=130	max_left_plus=179	max_min_left=11	max_min_left_minus=0	max_min_left_plus=11	max_min_right=60	max_min_right_minus=60	max_min_right_plus=60	max_pos_hash_score=432	max_right=130	max_right_minus=60	max_right_plus=130	neg_log10_pos_hash_p_value=5.0	new_junction_coverage=0.10	new_junction_read_count=5	polymorphism_frequency=9.449e-02	pos_hash_score=4	prediction=polymorphism	reject=COVERAGE_EVENNESS_SKEW,FREQUENCY_CUTOFF	side_1_annotate_key=gene	side_1_continuation=0	side_1_coverage=1.24	side_1_overlap=11	side_1_possible_overlap_registers=226	side_1_read_count=65	side_1_redundant=0	side_2_annotate_key=gene	side_2_continuation=0	side_2_coverage=0.68	side_2_overlap=0	side_2_possible_overlap_registers=215	side_2_read_count=34	side_2_redundant=0	total_non_overlap_reads=5
JC	155	.	CP009273	755254	-1	CP009273	756113	1	0	alignment_overlap=11	coverage_minus=2	coverage_plus=4	flanking_left=251	flanking_right=251	frequency=1.103e-01	junction_possible_overlap_registers=215	key=CP009273__755254__-1__CP009273__756102__1__11____251__251__0__0	max_left=145	max_left_minus=145	max_left_plus=100	max_min_left=100	max_min_left_minus=0	max_min_left_plus=100	max_min_right=57	max_min_right_minus=57	max_min_right_plus=0	max_pos_hash_score=432	max_right=189	max_right_minus=57	max_right_plus=189	neg_log10_pos_hash_p_value=4.2	new_junction_coverage=0.12	new_junction_read_count=6	polymorphism_frequency=1.103e-01	pos_hash_score=6	prediction=polymorphism	reject=COVERAGE_EVENNESS_SKEW,FREQUENCY_CUTOFF	side_1_annotate_key=gene	side_1_continuation=0	side_1_coverage=0.88	side_1_overlap=11	side_1_possible_overlap_registers=226	side_1_read_count=46	side_1_redundant=0	side_2_annotate_key=gene	side_2_continuation=0	side_2_coverage=1.06	side_2_overlap=0	side_2_possible_overlap_registers=215	side_2_read_count=53	side_2_redundant=0	total_non_overlap_reads=6
JC	156	.	CP009273	776087	-1	CP009273	777111	1	0	alignment_overlap=78	coverage_minus=6	coverage_plus=2	flanking_left=251	flanking_right=251	frequency=4.316e-01	junction_possible_overlap_registers=148	key=CP009273__776087__-1__CP009273__777033__1__78____251__251__0__0	max_left=136	max_left_minus=136	max_left_plus=105	max_min_left=0	max_min_left_minus=0	max_min_left_plus=0	max_min_right=67	max_min_right_minus=67	max_min_right_plus=67	max_pos_hash_score=298	max_right=67	max_right_minus=67	max_right_plus=67	neg_log10_pos_hash_p_value=2.5	new_junction_coverage=0.35	new_junction_read_count=12	polymorphism_frequency=4.316e-01	pos_hash_score=7	prediction=polymorphism	side_1_annotate_key=gene	side_1_continuation=0	side_1_coverage=0.63	side_1_overlap=78	side_1_possible_overlap_registers=226	side_1_read_count=33	side_1_redundant=0	side_2_annotate_key=gene	side_2_continuation=0	side_2_coverage=0.29	side_2_overlap=0	side_2_possible_overlap_registers=148	side_2_read_count=10	side_2_redundant=0	total_non_overlap_reads=8
JC	157	.	CP009273	797443	-1	CP009273	798657	1	0	alignment_overlap=10	coverage_minus=2	coverage_plus=2	flanking_left=251	flanking_right=251	frequency=5.836e-02	junction_possible_overlap_registers=216	key=CP009273__797443__-1__CP009273__798647__1__10____251__251__0__0	max_left=69	max_left_minus=69	max_left_plus=57	max_min_left=69	max_min_left_minus=69	max_min_left_plus=57	max_min_right=3	max_min_right_minus=3	max_min_right_plus=0	max_pos_hash_score=434	max_right=126	max_right_minus=126	max_right_plus=126	neg_log10_pos_hash_p_value=5.0	new_junction_coverage=0.08	new_junction_read_count=4	polymorphism_frequency=5.836e-02	pos_hash_score=4	prediction=polymorphism	reject=COVERAGE_EVENNESS_SKEW,FREQUENCY_CUTOFF	side_1_annotate_key=gene	side_1_continuation=0	side_1_coverage=1.26	side_1_overlap=10	side_1_possible_overlap_registers=226	side_1_read_count=66	side_1_redundant=0	side_2_annotate_key=gene	side_2_continuation=0	side_2_coverage=1.32	side_2_overlap=0	side_2_possible_overlap_registers=216	side_2_read_count=66	side_2_redundant=0	total_non_overlap_reads=4
JC	158	.	CP009273	820809	-1	CP009273	821993	1	0	alignment_overlap=7	coverage_minus=3	coverage_plus=2	flanking_left=251	flanking_right=251	frequency=7.239e-02	junction_possible_overlap_registers=219	key=CP009273__820809__-1__CP009273__821986__1__7____251__251__0__0	max_left=226	max_left_minus=226	max_left_plus=99	max_min_left=0	max_min_left_minus=0	max_min_left_plus=0	max_min_right=81	max_min_right_minus=81	max_min_right_plus=81	max_pos_hash_score=440	max_right=81	max_right_minus=81	max_right_plus=81	neg_log10_pos_hash_p_value=4.6	new_junction_coverage=0.10	new_junction_read_count=5	polymorphism_frequency=7.239e-02	pos_hash_score=5	prediction=polymorphism	reject=COVERAGE_EVENNESS_SKEW,FREQUENCY_CUTOFF	side_1_annotate_key=gene	side_1_continuation=0	side_1_coverage=1.14	side_1_overlap=7	side_1_possible_overlap_registers=226	side_1_read_count=60	side_1_redundant=0	side_2_annotate_key=gene	side_2_continuation=0	side_2_coverage=1.38	side_2_overlap=0	side_2_possible_overlap_registers=219	side_2_read_count=70	side_2_redundant=0	total_non_overlap_reads=5
JC	159	.	CP009273	836695	-1	CP009273	837910	1	0	alignment_overlap=9	coverage_minus=5	coverage_plus=2	flanking_left=251	flanking_right=251	frequency=1.257e-01	junction_possible_overlap_registers=217	key=CP009273__836695__-1__CP009273__837901__1__9____251__251__0__0	max_left=82	max_left_minus=82	max_left_plus=73	max_min_left=82	max_min_left_minus=82	max_min_left_plus=73	max_min_right=39	max_min_right_minus=39	max_min_right_plus=0	max_pos_hash_score=436	max_right=216	max_right_minus=216	max_right_plus=143	neg_log10_pos_hash_p_value=3.8	new_junction_coverage=0.14	new_junction_read_count=7	polymorphism_frequency=1.257e-01	pos_hash_score=7	prediction=polymorphism	reject=COVERAGE_EVENNESS_SKEW,FREQUENCY_CUTOFF	side_1_annotate_key=gene	side_1_continuation=0	side_1_coverage=0.76	side_1_overlap=9	side_1_possible_overlap_registers=226	side_1_read_count=40	side_1_redundant=0	side_2_annotate_key=gene	side_2_continuation=0	side_2_coverage=1.17	side_2_overlap=0	side_2_possible_overlap_registers=217	side_2_read_count=59	side_2_redundant=0	total_non_overlap_reads=7
JC	160	.	CP009273	851619	-1	CP009273	852574	1	0	alignment_overlap=10	coverage_minus=2	coverage_plus=1	flanking_left=251	flanking_right=251	frequency=6.031e-02	junction_possible_overlap_registers=216	key=CP009273__851619__-1__CP009273__852564__1__10____251__251__0__0	max_left=82	max_left_minus=82	max_left_plus=13	max_min_left=65	max_min_left_minus=65	max_min_left_plus=13	max_min_right=64	max_min_right_minus=64	max_min_right_plus=0	max_pos_hash_score=434	max_right=175	max_right_minus=175	max_right_plus=64	neg_log10_pos_hash_p_value=5.5	new_junction_coverage=0.06	new_junction_read_count=3	polymorphism_frequency=6.031e-02	pos_hash_score=3	prediction=polymorphism	reject=COVERAGE_EVENNESS_SKEW,FREQUENCY_CUTOFF	side_1_annotate_key=gene	side_1_continuation=0	side_1_coverage=1.09	side_1_overlap=10	side_1_possible_overlap_registers=226	side_1_read_count=57	side_1_redundant=0	side_2_annotate_key=gene	side_2_continuation=0	side_2_coverage=0.78	side_2_overlap=0	side_2_possible_overlap_registers=216	side_2_read_count=39	side_2_redundant=0	total_non_overlap_reads=3
JC	161	.	CP009273	890147	-1	CP009273	891346	1	0	alignment_overlap=12	coverage_minus=3	coverage_plus=5	flanking_left=251	flanking_right=251	frequency=1.482e-01	junction_possible_overlap_registers=214	key=CP009273__890147__-1__CP009273__891334__1__12____251__251__0__0	max_left=69	max_left_minus=69	max_left_plus=69	max_min_left=69	max_min_left_minus=69	max_min_left_plus=69	max_min_right=20	max_min_right_minus=11	max_min_right_plus=20	max_pos_hash_score=430	max_right=180	max_right_minus=103	max_right_plus=180	neg_log10_pos_hash_p_value=3.5	new_junction_coverage=0.16	new_junction_read_count=8	polymorphism_frequency=1.482e-01	pos_hash_score=8	prediction=polymorphism	reject=COVERAGE_EVENNESS_SKEW,FREQUENCY_CUTOFF	side_1_annotate_key=gene	side_1_continuation=0	side_1_coverage=1.09	side_1_overlap=12	side_1_possible_overlap_registers=226	side_1_read_count=57	side_1_redundant=0	side_2_annotate_key=gene	side_2_continuation=0	side_2_coverage=0.76	side_2_overlap=0	side_2_possible_overlap_registers=214	side_2_read_count=38	side_2_redundant=0	total_non_overlap_reads=8
JC	162	.	CP009273	907676	-1	CP009273	908826	1	0	alignment_overlap=11	coverage_minus=3	coverage_plus=2	flanking_left=251	flanking_right=251	frequency=9.827e-02	junction_possible_overlap_registers=215	key=CP009273__907676__-1__CP009273__908815__1__11____251__251__0__0	max_left=189	max_left_minus=189	max_left_plus=50	max_min_left=50	max_min_left_minus=0	max_min_left_plus=50	max_min_right=21	max_min_right_minus=21	max_min_right_plus=0	max_pos_hash_score=432	max_right=189	max_right_minus=21	max_right_plus=189	neg_log10_pos_hash_p_value=5.5	new_junction_coverage=0.10	new_junction_read_count=5	polymorphism_frequency=9.827e-02	pos_hash_score=3	prediction=polymorphism	reject=COVERAGE_EVENNESS_SKEW,FREQUENCY_CUTOFF	side_1_annotate_key=gene	side_1_continuation=0	side_1_coverage=0.88	side_1_overlap=11	side_1_possible_overlap_registers=226	side_1_read_count=46	side_1_redundant=0	side_2_annotate_key=gene	side_2_continuation=0	side_2_coverage=0.96	side_2_overlap=0	side_2_possible_overlap_registers=215	side_2_read_count=48	side_2_redundant=0	total_non_overlap_reads=5
JC	163	.	CP009273	923055	-1	CP009273	924070	1	0	alignment_overlap=10	coverage_minus=3	coverage_plus=3	flanking_left=251	flanking_right=251	frequency=9.750e-02	junction_possible_overlap_registers=216	key=CP009273__923055__-1__CP009273__924060__1__10____251__251__0__0	max_left=179	max_left_minus=179	max_left_plus=171	max_min_left=33	max_min_left_minus=0	max_min_left_plus=33	max_min_right=70	max_min_right_minus=62	max_min_right_plus=70	max_pos_hash_score=434	max_right=207	max_right_minus=62	max_right_plus=207	neg_log10_pos_hash_p_value=4.2	new_junction_coverage=0.12	new_junction_read_count=6	polymorphism_frequency=9.750e-02	pos_hash_score=6	prediction=polymorphism	reject=COVERAGE_EVENNESS_SKEW,FREQUENCY_CUTOFF	side_1_annotate_key=gene	side_1_continuation=0	side_1_coverage=1.26	side_1_overlap=10	side_1_possible_overlap_registers=226	side_1_read_count=66	side_1_redundant=0	side_2_annotate_key=gene	side_2_continuation=0	side_2_coverage=0.96	side_2_overlap=0	side_2_possible_overlap_registers=216	side_2_read_count=48	side_2_redundant=0	total_non_overlap_reads=6
JC	164	.	CP009273	931437	-1	CP009273	932979	1	0	alignment_overlap=1	coverage_minus=1	coverage_plus=2	flanking_left=251	flanking_right=251	frequency=6.912e-02	junction_possible_overlap_registers=225	key=CP009273__931437__-1__CP009273__932978__1__1____251__251__0__0	max_left=197	max_left_minus=42	max_left_plus=197	max_min_left=0	max_min_left_minus=0	max_min_left_plus=0	max_min_right=39	max_min_right_minus=31	max_min_right_plus=39	max_pos_hash_score=452	max_right=39	max_right_minus=31	max_right_plus=39	neg_log10_pos_hash_p_value=5.7	new_junction_coverage=0.08	new_junction_read_count=4	polymorphism_frequency=6.912e-02	pos_hash_score=3	prediction=polymorphism	reject=COVERAGE_EVENNESS_SKEW,FREQUENCY_CUTOFF	side_1_annotate_key=gene	side_1_continuation=0	side_1_coverage=1.09	side_1_overlap=1	side_1_possible_overlap_registers=226	side_1_read_count=57	side_1_redundant=0	side_2_annotate_key=gene	side_2_continuation=0	side_2_coverage=0.98	side_2_overlap=0	side_2_possible_overlap_registers=225	side_2_read_count=51	side_2_redundant=0	total_non_overlap_reads=3
JC	165	.	CP009273	968084	-1	CP009273	968928	1	0	alignment_overlap=3	coverage_minus=2	coverage_plus=2	flanking_left=251	flanking_right=251	frequency=7.512e-02	junction_possible_overlap_registers=223	key=CP009273__968084__-1__CP009273__968925__1__3____251__251__0__0	max_left=86	max_left_minus=86	max_left_plus=52	max_min_left=4	max_min_left_minus=0	max_min_left_plus=4	max_min_right=62	max_min_right_minus=62	max_min_right_plus=47	max_pos_hash_score=448	max_right=62	max_right_minus=62	max_right_plus=62	neg_log10_pos_hash_p_value=5.1	new_junction_coverage=0.08	new_junction_read_count=4	polymorphism_frequency=7.512e-02	pos_hash_score=4	prediction=polymorphism	reject=COVERAGE_EVENNESS_SKEW,FREQUENCY_CUTOFF	side_1_annotate_key=gene	side_1_continuation=0	side_1_coverage=0.72	side_1_overlap=3	side_1_possible_overlap_registers=226	side_1_read_count=38	side_1_redundant=0	side_2_annotate_key=gene	side_2_continuation=0	side_2_coverage=1.18	side_2_overlap=0	side_2_possible_overlap_registers=223	side_2_read_count=61	side_2_redundant=0	total_non_overlap_reads=4
JC	166	.	CP009273	977509	-1	CP009273	978403	1	0	alignment_overlap=10	coverage_minus=3	coverage_plus=1	flanking_left=251	flanking_right=251	frequency=6.138e-02	junction_possible_overlap_registers=216	key=CP009273__977509__-1__CP009273__978393__1__10____251__251__0__0	max_left=96	max_left_minus=96	max_left_plus=35	max_min_left=67	max_min_left_minus=67	max_min_left_plus=0	max_min_right=22	max_min_right_minus=4	max_min_right_plus=22	max_pos_hash_score=434	max_right=118	max_right_minus=118	max_right_plus=22	neg_log10_pos_hash_p_value=5.0	new_junction_coverage=0.08	new_junction_read_count=4	polymorphism_frequency=6.138e-02	pos_hash_score=4	prediction=polymorphism	reject=COVERAGE_EVENNESS_SKEW,FREQUENCY_CUTOFF	side_1_annotate_key=gene	side_1_continuation=0	side_1_coverage=1.14	side_1_overlap=10	side_1_possible_overlap_registers=226	side_1_read_count=60	side_1_redundant=0	side_2_annotate_key=gene	side_2_continuation=0	side_2_coverage=1.30	side_2_overlap=0	side_2_possible_overlap_registers=216	side_2_read_count=65	side_2_redundant=0	total_non_overlap_reads=4
JC	167	.	CP009273	1076225	-1	CP009273	1076913	1	0	alignment_overlap=11	coverage_minus=2	coverage_plus=1	flanking_left=251	flanking_right=251	frequency=5.955e-02	junction_possible_overlap_registers=215	key=CP009273__1076225__-1__CP009273__1076902__1__11____251__251__0__0	max_left=129	max_left_minus=129	max_left_plus=129	max_min_left=0	max_min_left_minus=0	max_min_left_plus=0	max_min_right=69	max_min_right_minus=39	max_min_right_plus=69	max_pos_hash_score=432	max_right=69	max_right_minus=39	max_right_plus=69	neg_log10_pos_hash_p_value=5.5	new_junction_coverage=0.06	new_junction_read_count=3	polymorphism_frequency=5.955e-02	pos_hash_score=3	prediction=polymorphism	reject=COVERAGE_EVENNESS_SKEW,FREQUENCY_CUTOFF	side_1_annotate_key=gene	side_1_continuation=0	side_1_coverage=0.88	side_1_overlap=11	side_1_possible_overlap_registers=226	side_1_read_count=46	side_1_redundant=0	side_2_annotate_key=gene	side_2_continuation=0	side_2_coverage=1.02	side_2_overlap=0	side_2_possible_overlap_registers=215	side_2_read_count=51	side_2_redundant=0	total_non_overlap_reads=3
JC	168	.	CP009273	1118968	-1	CP009273	1120142	1	0	alignment_overlap=11	coverage_minus=2	coverage_plus=1	flanking_left=251	flanking_right=251	frequency=4.750e-02	junction_possible_overlap_registers=215	key=CP009273__1118968__-1__CP009273__1120131__1__11____251__251__0__0	max_left=47	max_left_minus=47	max_left_plus=47	max_min_left=47	max_min_left_minus=47	max_min_left_plus=47	max_min_right=0	max_min_right_minus=0	max_min_right_plus=0	max_pos_hash_score=432	max_right=225	max_right_minus=225	max_right_plus=72	neg_log10_pos_hash_p_value=5.5	new_junction_coverage=0.06	new_junction_read_count=3	polymorphism_frequency=4.750e-02	pos_hash_score=3	prediction=polymorphism	reject=COVERAGE_EVENNESS_SKEW,FREQUENCY_CUTOFF	side_1_annotate_key=gene	side_1_continuation=0	side_1_coverage=1.05	side_1_overlap=11	side_1_possible_overlap_registers=226	side_1_read_count=55	side_1_redundant=0	side_2_annotate_key=gene	side_2_continuation=0	side_2_coverage=1.36	side_2_overlap=0	side_2_possible_overlap_registers=215	side_2_read_count=68	side_2_redundant=0	total_non_overlap_reads=3
JC	169	.	CP009273	1146071	-1	CP009273	1146757	1	0	alignment_overlap=10	coverage_minus=7	coverage_plus=4	flanking_left=251	flanking_right=251	frequency=1.945e-01	junction_possible_overlap_registers=216	key=CP009273__1146071__-1__CP009273__1146747__1__10____251__251__0__0	max_left=220	max_left_minus=220	max_left_plus=88	max_min_left=91	max_min_left_minus=91	max_min_left_plus=88	max_min_right=66	max_min_right_minus=66	max_min_right_plus=0	max_pos_hash_score=434	max_right=187	max_right_minus=156	max_right_plus=187	neg_log10_pos_hash_p_value=2.7	new_junction_coverage=0.22	new_junction_read_count=11	polymorphism_frequency=1.945e-01	pos_hash_score=11	prediction=polymorphism	reject=FREQUENCY_CUTOFF	side_1_annotate_key=gene	side_1_continuation=0	side_1_coverage=0.82	side_1_overlap=10	side_1_possible_overlap_registers=226	side_1_read_count=43	side_1_redundant=0	side_2_annotate_key=gene	side_2_continuation=0	side_2_coverage=1.00	side_2_overlap=0	side_2_possible_overlap_registers=216	side_2_read_count=50	side_2_redundant=0	total_non_overlap_reads=11
JC	170	.	CP009273	1161591	-1	CP009273	1162803	1	0	alignment_overlap=10	coverage_minus=1	coverage_plus=2	flanking_left=251	flanking_right=251	frequency=6.614e-02	junction_possible_overlap_registers=216	key=CP009273__1161591__-1__CP009273__1162793__1__10____251__251__0__0	max_left=119	max_left_minus=119	max_left_plus=119	max_min_left=0	max_min_left_minus=0	max_min_left_plus=0	max_min_right=62	max_min_right_minus=11	max_min_right_plus=62	max_pos_hash_score=434	max_right=62	max_right_minus=11	max_right_plus=62	neg_log10_pos_hash_p_value=5.5	new_junction_coverage=0.06	new_junction_read_count=3	polymorphism_frequency=6.614e-02	pos_hash_score=3	prediction=polymorphism	reject=COVERAGE_EVENNESS_SKEW,FREQUENCY_CUTOFF	side_1_annotate_key=gene	side_1_continuation=0	side_1_coverage=0.55	side_1_overlap=10	side_1_possible_overlap_registers=226	side_1_read_count=29	side_1_redundant=0	side_2_annotate_key=gene	side_2_continuation=0	side_2_coverage=1.14	side_2_overlap=0	side_2_possible_overlap_registers=216	side_2_read_count=57	side_2_redundant=0	total_non_overlap_reads=3
JC	171	.	CP009273	1167964	-1	CP009273	1168952	1	0	alignment_overlap=12	coverage_minus=3	coverage_plus=2	flanking_left=251	flanking_right=251	frequency=9.217e-02	junction_possible_overlap_registers=214	key=CP009273__1167964__-1__CP009273__1168940__1__12____251__251__0__0	max_left=92	max_left_minus=92	max_left_plus=27	max_min_left=92	max_min_left_minus=92	max_min_left_plus=2	max_min_right=15	max_min_right_minus=1	max_min_right_plus=15	max_pos_hash_score=430	max_right=172	max_right_minus=147	max_right_plus=172	neg_log10_pos_hash_p_value=4.5	new_junction_coverage=0.10	new_junction_read_count=5	polymorphism_frequency=9.217e-02	pos_hash_score=5	prediction=polymorphism	reject=COVERAGE_EVENNESS_SKEW,FREQUENCY_CUTOFF	side_1_annotate_key=gene	side_1_continuation=0	side_1_coverage=1.26	side_1_overlap=12	side_1_possible_overlap_registers=226	side_1_read_count=66	side_1_redundant=0	side_2_annotate_key=gene	side_2_continuation=0	side_2_coverage=0.72	side_2_overlap=0	side_2_possible_overlap_registers=214	side_2_read_count=36	side_2_redundant=0	total_non_overlap_reads=5
JC	172	.	CP009273	1168275	-1	CP009273	1169305	1	0	alignment_overlap=12	coverage_minus=2	coverage_plus=2	flanking_left=251	flanking_right=251	frequency=9.665e-02	junction_possible_overlap_registers=214	key=CP009273__1168275__-1__CP009273__1169293__1__12____251__251__0__0	max_left=44	max_left_minus=44	max_left_plus=44	max_min_left=44	max_min_left_minus=21	max_min_left_plus=44	max_min_right=28	max_min_right_minus=28	max_min_right_plus=0	max_pos_hash_score=430	max_right=215	max_right_minus=37	max_right_plus=215	neg_log10_pos_hash_p_value=5.0	new_junction_coverage=0.08	new_junction_read_count=4	polymorphism_frequency=9.665e-02	pos_hash_score=4	prediction=polymorphism	reject=COVERAGE_EVENNESS_SKEW,FREQUENCY_CUTOFF	side_1_annotate_key=gene	side_1_continuation=0	side_1_coverage=0.80	side_1_overlap=12	side_1_possible_overlap_registers=226	side_1_read_count=42	side_1_redundant=0	side_2_annotate_key=gene	side_2_continuation=0	side_2_coverage=0.70	side_2_overlap=0	side_2_possible_overlap_registers=214	side_2_read_count=35	side_2_redundant=0	total_non_overlap_reads=4
JC	173	.	CP009273	1174003	-1	CP009273	1175039	1	0	alignment_overlap=10	coverage_minus=3	coverage_plus=2	flanking_left=251	flanking_right=251	frequency=7.880e-02	junction_possible_overlap_registers=216	key=CP009273__1174003__-1__CP009273__1175029__1__10____251__251__0__0	max_left=95	max_left_minus=77	max_left_plus=95	max_min_left=77	max_min_left_minus=77	max_min_left_plus=9	max_min_right=64	max_min_right_minus=0	max_min_right_plus=64	max_pos_hash_score=434	max_right=213	max_right_minus=213	max_right_plus=213	neg_log10_pos_hash_p_value=4.6	new_junction_coverage=0.10	new_junction_read_count=5	polymorphism_frequency=7.880e-02	pos_hash_score=5	prediction=polymorphism	reject=COVERAGE_EVENNESS_SKEW,FREQUENCY_CUTOFF	side_1_annotate_key=gene	side_1_continuation=0	side_1_coverage=1.33	side_1_overlap=10	side_1_possible_overlap_registers=226	side_1_read_count=70	side_1_redundant=0	side_2_annotate_key=gene	side_2_continuation=0	side_2_coverage=1.00	side_2_overlap=0	side_2_possible_overlap_registers=216	side_2_read_count=50	side_2_redundant=0	total_non_overlap_reads=5
JC	174	.	CP009273	1203246	1	CP009273	1205075	1	0	alignment_overlap=16	coverage_minus=4	coverage_plus=4	flanking_left=251	flanking_right=251	frequency=1.285e-01	junction_possible_overlap_registers=210	key=CP009273__1203246__1__CP009273__1205059__1__16____251__251__0__0	max_left=149	max_left_minus=149	max_left_plus=70	max_min_left=92	max_min_left_minus=92	max_min_left_plus=70	max_min_right=85	max_min_right_minus=85	max_min_right_plus=0	max_pos_hash_score=422	max_right=206	max_right_minus=206	max_right_plus=183	neg_log10_pos_hash_p_value=3.7	new_junction_coverage=0.16	new_junction_read_count=8	polymorphism_frequency=1.285e-01	pos_hash_score=7	prediction=polymorphism	reject=COVERAGE_EVENNESS_SKEW,FREQUENCY_CUTOFF	side_1_annotate_key=gene	side_1_continuation=0	side_1_coverage=1.20	side_1_overlap=16	side_1_possible_overlap_registers=226	side_1_read_count=63	side_1_redundant=0	side_2_annotate_key=gene	side_2_continuation=0	side_2_coverage=1.03	side_2_overlap=0	side_2_possible_overlap_registers=210	side_2_read_count=50	side_2_redundant=0	total_non_overlap_reads=8
JC	175	.	CP009273	1203261	-1	CP009273	1205058	-1	0	alignment_overlap=16	coverage_minus=5	coverage_plus=9	flanking_left=251	flanking_right=251	frequency=2.342e-01	junction_possible_overlap_registers=210	key=CP009273__1203261__-1__CP009273__1205074__-1__16____251__251__0__0	max_left=234	max_left_minus=207	max_left_plus=234	max_min_left=97	max_min_left_minus=97	max_min_left_plus=38	max_min_right=58	max_min_right_minus=28	max_min_right_plus=58	max_pos_hash_score=422	max_right=228	max_right_minus=208	max_right_plus=228	neg_log10_pos_hash_p_value=3.1	new_junction_coverage=0.31	new_junction_read_count=15	polymorphism_frequency=2.342e-01	pos_hash_score=9	prediction=polymorphism	reject=COVERAGE_EVENNESS_SKEW	side_1_annotate_key=gene	side_1_continuation=0	side_1_coverage=1.05	side_1_overlap=16	side_1_possible_overlap_registers=226	side_1_read_count=55	side_1_redundant=0	side_2_annotate_key=gene	side_2_continuation=0	side_2_coverage=0.96	side_2_overlap=0	side_2_possible_overlap_registers=210	side_2_read_count=47	side_2_redundant=0	total_non_overlap_reads=14
JC	176	.	CP009273	1218073	-1	CP009273	1219451	1	0	alignment_overlap=10	coverage_minus=2	coverage_plus=2	flanking_left=251	flanking_right=251	frequency=8.651e-02	junction_possible_overlap_registers=216	key=CP009273__1218073__-1__CP009273__1219441__1__10____251__251__0__0	max_left=74	max_left_minus=74	max_left_plus=39	max_min_left=39	max_min_left_minus=39	max_min_left_plus=39	max_min_right=4	max_min_right_minus=4	max_min_right_plus=0	max_pos_hash_score=434	max_right=135	max_right_minus=73	max_right_plus=135	neg_log10_pos_hash_p_value=5.0	new_junction_coverage=0.08	new_junction_read_count=4	polymorphism_frequency=8.651e-02	pos_hash_score=4	prediction=polymorphism	reject=COVERAGE_EVENNESS_SKEW,FREQUENCY_CUTOFF	side_1_annotate_key=gene	side_1_continuation=0	side_1_coverage=1.09	side_1_overlap=10	side_1_possible_overlap_registers=226	side_1_read_count=57	side_1_redundant=0	side_2_annotate_key=gene	side_2_continuation=0	side_2_coverage=0.60	side_2_overlap=0	side_2_possible_overlap_registers=216	side_2_read_count=30	side_2_redundant=0	total_non_overlap_reads=4
JC	177	.	CP009273	1227747	-1	CP009273	1228455	1	0	alignment_overlap=10	coverage_minus=4	coverage_plus=7	flanking_left=251	flanking_right=251	frequency=1.551e-01	junction_possible_overlap_registers=216	key=CP009273__1227747__-1__CP009273__1228445__1__10____251__251__0__0	max_left=228	max_left_minus=228	max_left_plus=123	max_min_left=45	max_min_left_minus=0	max_min_left_plus=45	max_min_right=51	max_min_right_minus=38	max_min_right_plus=51	max_pos_hash_score=434	max_right=227	max_right_minus=38	max_right_plus=227	neg_log10_pos_hash_p_value=3.5	new_junction_coverage=0.24	new_junction_read_count=12	polymorphism_frequency=1.551e-01	pos_hash_score=8	prediction=polymorphism	reject=COVERAGE_EVENNESS_SKEW,FREQUENCY_CUTOFF	side_1_annotate_key=gene	side_1_continuation=0	side_1_coverage=1.41	side_1_overlap=10	side_1_possible_overlap_registers=226	side_1_read_count=74	side_1_redundant=0	side_2_annotate_key=gene	side_2_continuation=0	side_2_coverage=1.20	side_2_overlap=0	side_2_possible_overlap_registers=216	side_2_read_count=60	side_2_redundant=0	total_non_overlap_reads=11
JC	178	.	CP009273	1236468	-1	CP009273	1237204	1	0	alignment_overlap=10	coverage_minus=2	coverage_plus=2	flanking_left=251	flanking_right=251	frequency=7.176e-02	junction_possible_overlap_registers=216	key=CP009273__1236468__-1__CP009273__1237194__1__10____251__251__0__0	max_left=219	max_left_minus=68	max_left_plus=219	max_min_left=83	max_min_left_minus=28	max_min_left_plus=83	max_min_right=37	max_min_right_minus=37	max_min_right_plus=22	max_pos_hash_score=434	max_right=180	max_right_minus=180	max_right_plus=158	neg_log10_pos_hash_p_value=5.0	new_junction_coverage=0.08	new_junction_read_count=4	polymorphism_frequency=7.176e-02	pos_hash_score=4	prediction=polymorphism	reject=COVERAGE_EVENNESS_SKEW,FREQUENCY_CUTOFF	side_1_annotate_key=gene	side_1_continuation=0	side_1_coverage=1.09	side_1_overlap=10	side_1_possible_overlap_registers=226	side_1_read_count=57	side_1_redundant=0	side_2_annotate_key=gene	side_2_continuation=0	side_2_coverage=0.98	side_2_overlap=0	side_2_possible_overlap_registers=216	side_2_read_count=49	side_2_redundant=0	total_non_overlap_reads=4
JC	179	.	CP009273	1244469	-1	CP009273	1245705	1	0	alignment_overlap=9	coverage_minus=3	coverage_plus=2	flanking_left=251	flanking_right=251	frequency=8.896e-02	junction_possible_overlap_registers=217	key=CP009273__1244469__-1__CP009273__1245696__1__9____251__251__0__0	max_left=105	max_left_minus=105	max_left_plus=105	max_min_left=12	max_min_left_minus=12	max_min_left_plus=2	max_min_right=81	max_min_right_minus=81	max_min_right_plus=81	max_pos_hash_score=436	max_right=81	max_right_minus=81	max_right_plus=81	neg_log10_pos_hash_p_value=4.6	new_junction_coverage=0.10	new_junction_read_count=5	polymorphism_frequency=8.896e-02	pos_hash_score=5	prediction=polymorphism	reject=COVERAGE_EVENNESS_SKEW,FREQUENCY_CUTOFF	side_1_annotate_key=gene	side_1_continuation=0	side_1_coverage=1.24	side_1_overlap=9	side_1_possible_overlap_registers=226	side_1_read_count=65	side_1_redundant=0	side_2_annotate_key=gene	side_2_continuation=0	side_2_coverage=0.79	side_2_overlap=0	side_2_possible_overlap_registers=217	side_2_read_count=40	side_2_redundant=0	total_non_overlap_reads=5
JC	180	.	CP009273	1272077	-1	CP009273	1272976	1	0	alignment_overlap=9	coverage_minus=1	coverage_plus=2	flanking_left=251	flanking_right=251	frequency=4.830e-02	junction_possible_overlap_registers=217	key=CP009273__1272077__-1__CP009273__1272967__1__9____251__251__0__0	max_left=201	max_left_minus=201	max_left_plus=189	max_min_left=0	max_min_left_minus=0	max_min_left_plus=0	max_min_right=83	max_min_right_minus=41	max_min_right_plus=83	max_pos_hash_score=436	max_right=83	max_right_minus=41	max_right_plus=83	neg_log10_pos_hash_p_value=5.5	new_junction_coverage=0.06	new_junction_read_count=3	polymorphism_frequency=4.830e-02	pos_hash_score=3	prediction=polymorphism	reject=COVERAGE_EVENNESS_SKEW,FREQUENCY_CUTOFF	side_1_annotate_key=gene	side_1_continuation=0	side_1_coverage=1.33	side_1_overlap=9	side_1_possible_overlap_registers=226	side_1_read_count=70	side_1_redundant=0	side_2_annotate_key=gene	side_2_continuation=0	side_2_coverage=1.01	side_2_overlap=0	side_2_possible_overlap_registers=217	side_2_read_count=51	side_2_redundant=0	total_non_overlap_reads=3
JC	181	.	CP009273	1272079	-1	CP009273	1273521	1	0	alignment_overlap=9	coverage_minus=3	coverage_plus=2	flanking_left=251	flanking_right=251	frequency=7.921e-02	junction_possible_overlap_registers=217	key=CP009273__1272079__-1__CP009273__1273512__1__9____251__251__0__0	max_left=177	max_left_minus=177	max_left_plus=84	max_min_left=84	max_min_left_minus=63	max_min_left_plus=84	max_min_right=3	max_min_right_minus=3	max_min_right_plus=0	max_pos_hash_score=436	max_right=158	max_right_minus=119	max_right_plus=158	neg_log10_pos_hash_p_value=4.6	new_junction_coverage=0.10	new_junction_read_count=5	polymorphism_frequency=7.921e-02	pos_hash_score=5	prediction=polymorphism	reject=COVERAGE_EVENNESS_SKEW,FREQUENCY_CUTOFF	side_1_annotate_key=gene	side_1_continuation=0	side_1_coverage=1.32	side_1_overlap=9	side_1_possible_overlap_registers=226	side_1_read_count=69	side_1_redundant=0	side_2_annotate_key=gene	side_2_continuation=0	side_2_coverage=0.99	side_2_overlap=0	side_2_possible_overlap_registers=217	side_2_read_count=50	side_2_redundant=0	total_non_overlap_reads=5
JC	182	.	CP009273	1282540	-1	CP009273	1283013	1	0	alignment_overlap=20	coverage_minus=3	coverage_plus=1	flanking_left=251	flanking_right=251	frequency=1.537e-01	junction_possible_overlap_registers=206	key=CP009273__1282540__-1__CP009273__1282993__1__20____251__251__0__0	max_left=64	max_left_minus=64	max_left_plus=20	max_min_left=64	max_min_left_minus=64	max_min_left_plus=20	max_min_right=0	max_min_right_minus=0	max_min_right_plus=0	max_pos_hash_score=414	max_right=166	max_right_minus=166	max_right_plus=123	neg_log10_pos_hash_p_value=4.8	new_junction_coverage=0.08	new_junction_read_count=4	polymorphism_frequency=1.537e-01	pos_hash_score=4	prediction=polymorphism	reject=COVERAGE_EVENNESS_SKEW,FREQUENCY_CUTOFF	side_1_annotate_key=gene	side_1_continuation=0	side_1_coverage=0.42	side_1_overlap=20	side_1_possible_overlap_registers=226	side_1_read_count=22	side_1_redundant=0	side_2_annotate_key=gene	side_2_continuation=0	side_2_coverage=0.50	side_2_overlap=0	side_2_possible_overlap_registers=206	side_2_read_count=24	side_2_redundant=0	total_non_overlap_reads=4
JC	183	.	CP009273	1299612	-1	CP009273	1300611	1	0	alignment_overlap=11	coverage_minus=2	coverage_plus=1	flanking_left=251	flanking_right=251	frequency=4.999e-02	junction_possible_overlap_registers=215	key=CP009273__1299612__-1__CP009273__1300600__1__11____251__251__0__0	max_left=105	max_left_minus=105	max_left_plus=18	max_min_left=105	max_min_left_minus=105	max_min_left_plus=18	max_min_right=0	max_min_right_minus=0	max_min_right_plus=0	max_pos_hash_score=432	max_right=222	max_right_minus=134	max_right_plus=222	neg_log10_pos_hash_p_value=5.5	new_junction_coverage=0.06	new_junction_read_count=3	polymorphism_frequency=4.999e-02	pos_hash_score=3	prediction=polymorphism	reject=COVERAGE_EVENNESS_SKEW,FREQUENCY_CUTOFF	side_1_annotate_key=gene	side_1_continuation=0	side_1_coverage=1.16	side_1_overlap=11	side_1_possible_overlap_registers=226	side_1_read_count=61	side_1_redundant=0	side_2_annotate_key=gene	side_2_continuation=0	side_2_coverage=1.12	side_2_overlap=0	side_2_possible_overlap_registers=215	side_2_read_count=56	side_2_redundant=0	total_non_overlap_reads=3
JC	184	.	CP009273	1314935	-1	CP009273	1315858	1	0	alignment_overlap=9	coverage_minus=2	coverage_plus=1	flanking_left=251	flanking_right=251	frequency=1.115e-01	junction_possible_overlap_registers=217	key=CP009273__1314935__-1__CP009273__1315849__1__9____251__251__0__0	max_left=109	max_left_minus=109	max_left_plus=37	max_min_left=55	max_min_left_minus=55	max_min_left_plus=37	max_min_right=32	max_min_right_minus=32	max_min_right_plus=0	max_pos_hash_score=436	max_right=91	max_right_minus=91	max_right_plus=91	neg_log10_pos_hash_p_value=5.5	new_junction_coverage=0.08	new_junction_read_count=4	polymorphism_frequency=1.115e-01	pos_hash_score=3	prediction=polymorphism	reject=COVERAGE_EVENNESS_SKEW,FREQUENCY_CUTOFF	side_1_annotate_key=gene	side_1_continuation=0	side_1_coverage=0.59	side_1_overlap=9	side_1_possible_overlap_registers=226	side_1_read_count=31	side_1_redundant=0	side_2_annotate_key=gene	side_2_continuation=0	side_2_coverage=0.67	side_2_overlap=0	side_2_possible_overlap_registers=217	side_2_read_count=34	side_2_redundant=0	total_non_overlap_reads=3
JC	185	.	CP009273	1367730	-1	CP009273	1368728	1	0	alignment_overlap=10	coverage_minus=3	coverage_plus=3	flanking_left=251	flanking_right=251	frequency=1.188e-01	junction_possible_overlap_registers=216	key=CP009273__1367730__-1__CP009273__1368718__1__10____251__251__0__0	max_left=76	max_left_minus=76	max_left_plus=76	max_min_left=76	max_min_left_minus=67	max_min_left_plus=76	max_min_right=30	max_min_right_minus=30	max_min_right_plus=0	max_pos_hash_score=434	max_right=237	max_right_minus=174	max_right_plus=237	neg_log10_pos_hash_p_value=4.2	new_junction_coverage=0.12	new_junction_read_count=6	polymorphism_frequency=1.188e-01	pos_hash_score=6	prediction=polymorphism	reject=COVERAGE_EVENNESS_SKEW,FREQUENCY_CUTOFF	side_1_annotate_key=gene	side_1_continuation=0	side_1_coverage=0.86	side_1_overlap=10	side_1_possible_overlap_registers=226	side_1_read_count=45	side_1_redundant=0	side_2_annotate_key=gene	side_2_continuation=0	side_2_coverage=0.92	side_2_overlap=0	side_2_possible_overlap_registers=216	side_2_read_count=46	side_2_redundant=0	total_non_overlap_reads=6
JC	186	.	CP009273	1367757	-1	CP009273	1368401	1	0	alignment_overlap=10	coverage_minus=1	coverage_plus=2	flanking_left=251	flanking_right=251	frequency=1.049e-01	junction_possible_overlap_registers=216	key=CP009273__1367757__-1__CP009273__1368391__1__10____251__251__0__0	max_left=89	max_left_minus=89	max_left_plus=38	max_min_left=38	max_min_left_minus=0	max_min_left_plus=38	max_min_right=27	max_min_right_minus=27	max_min_right_plus=0	max_pos_hash_score=434	max_right=211	max_right_minus=27	max_right_plus=211	neg_log10_pos_hash_p_value=5.5	new_junction_coverage=0.08	new_junction_read_count=4	polymorphism_frequency=1.049e-01	pos_hash_score=3	prediction=polymorphism	reject=COVERAGE_EVENNESS_SKEW,FREQUENCY_CUTOFF	side_1_annotate_key=gene	side_1_continuation=0	side_1_coverage=0.74	side_1_overlap=10	side_1_possible_overlap_registers=226	side_1_read_count=39	side_1_redundant=0	side_2_annotate_key=gene	side_2_continuation=0	side_2_coverage=0.62	side_2_overlap=0	side_2_possible_overlap_registers=216	side_2_read_count=31	side_2_redundant=0	total_non_overlap_reads=3
JC	187	.	CP009273	1367793	-1	CP009273	1368656	1	0	alignment_overlap=10	coverage_minus=1	coverage_plus=5	flanking_left=251	flanking_right=251	frequency=1.579e-01	junction_possible_overlap_registers=216	key=CP009273__1367793__-1__CP009273__1368646__1__10____251__251__0__0	max_left=190	max_left_minus=72	max_left_plus=190	max_min_left=111	max_min_left_minus=0	max_min_left_plus=111	max_min_right=51	max_min_right_minus=16	max_min_right_plus=51	max_pos_hash_score=434	max_right=129	max_right_minus=16	max_right_plus=129	neg_log10_pos_hash_p_value=4.2	new_junction_coverage=0.16	new_junction_read_count=8	polymorphism_frequency=1.579e-01	pos_hash_score=6	prediction=polymorphism	reject=COVERAGE_EVENNESS_SKEW,FREQUENCY_CUTOFF	side_1_annotate_key=gene	side_1_continuation=0	side_1_coverage=0.72	side_1_overlap=10	side_1_possible_overlap_registers=226	side_1_read_count=38	side_1_redundant=0	side_2_annotate_key=gene	side_2_continuation=0	side_2_coverage=0.98	side_2_overlap=0	side_2_possible_overlap_registers=216	side_2_read_count=49	side_2_redundant=0	total_non_overlap_reads=6
JC	188	.	CP009273	1382887	-1	CP009273	1383824	1	0	alignment_overlap=10	coverage_minus=2	coverage_plus=1	flanking_left=251	flanking_right=251	frequency=6.119e-02	junction_possible_overlap_registers=216	key=CP009273__1382887__-1__CP009273__1383814__1__10____251__251__0__0	max_left=86	max_left_minus=55	max_left_plus=86	max_min_left=55	max_min_left_minus=55	max_min_left_plus=0	max_min_right=78	max_min_right_minus=0	max_min_right_plus=78	max_pos_hash_score=434	max_right=153	max_right_minus=153	max_right_plus=78	neg_log10_pos_hash_p_value=5.5	new_junction_coverage=0.08	new_junction_read_count=4	polymorphism_frequency=6.119e-02	pos_hash_score=3	prediction=polymorphism	reject=COVERAGE_EVENNESS_SKEW,FREQUENCY_CUTOFF	side_1_annotate_key=gene	side_1_continuation=0	side_1_coverage=0.97	side_1_overlap=10	side_1_possible_overlap_registers=226	side_1_read_count=51	side_1_redundant=0	side_2_annotate_key=gene	side_2_continuation=0	side_2_coverage=1.48	side_2_overlap=0	side_2_possible_overlap_registers=216	side_2_read_count=74	side_2_redundant=0	total_non_overlap_reads=3
JC	189	.	CP009273	1462410	-1	CP009273	2063968	1	0	alignment_overlap=12	coverage_minus=2	coverage_plus=2	flanking_left=251	flanking_right=251	frequency=1.602e-01	junction_possible_overlap_registers=214	key=CP009273__1462410__-1__CP009273__2063956__1__12____251__251__0__0	max_left=97	max_left_minus=97	max_left_plus=68	max_min_left=97	max_min_left_minus=97	max_min_left_plus=68	max_min_right=0	max_min_right_minus=0	max_min_right_plus=0	max_pos_hash_score=430	max_right=170	max_right_minus=142	max_right_plus=170	neg_log10_pos_hash_p_value=5.0	new_junction_coverage=0.08	new_junction_read_count=4	polymorphism_frequency=1.602e-01	pos_hash_score=4	prediction=polymorphism	reject=COVERAGE_EVENNESS_SKEW,FREQUENCY_CUTOFF	side_1_annotate_key=gene	side_1_continuation=0	side_1_coverage=0.02	side_1_overlap=12	side_1_possible_overlap_registers=226	side_1_read_count=1	side_1_redundant=0	side_2_annotate_key=gene	side_2_continuation=0	side_2_coverage=0.83	side_2_overlap=0	side_2_possible_overlap_registers=214	side_2_read_count=41	side_2_redundant=0	total_non_overlap_reads=4
JC	190	.	CP009273	1474312	-1	CP009273	1475136	1	0	alignment_overlap=10	coverage_minus=2	coverage_plus=3	flanking_left=251	flanking_right=251	frequency=7.967e-02	junction_possible_overlap_registers=216	key=CP009273__1474312__-1__CP009273__1475126__1__10____251__251__0__0	max_left=236	max_left_minus=116	max_left_plus=236	max_min_left=30	max_min_left_minus=0	max_min_left_plus=30	max_min_right=28	max_min_right_minus=28	max_min_right_plus=27	max_pos_hash_score=434	max_right=100	max_right_minus=28	max_right_plus=100	neg_log10_pos_hash_p_value=4.6	new_junction_coverage=0.10	new_junction_read_count=5	polymorphism_frequency=7.967e-02	pos_hash_score=5	prediction=polymorphism	reject=COVERAGE_EVENNESS_SKEW,FREQUENCY_CUTOFF	side_1_annotate_key=gene	side_1_continuation=0	side_1_coverage=1.07	side_1_overlap=10	side_1_possible_overlap_registers=226	side_1_read_count=56	side_1_redundant=0	side_2_annotate_key=gene	side_2_continuation=0	side_2_coverage=1.24	side_2_overlap=0	side_2_possible_overlap_registers=216	side_2_read_count=62	side_2_redundant=0	total_non_overlap_reads=5
JC	191	.	CP009273	1479584	-1	CP009273	1480455	1	0	alignment_overlap=11	coverage_minus=3	coverage_plus=3	flanking_left=251	flanking_right=251	frequency=1.336e-01	junction_possible_overlap_registers=215	key=CP009273__1479584__-1__CP009273__1480444__1__11____251__251__0__0	max_left=87	max_left_minus=87	max_left_plus=75	max_min_left=75	max_min_left_minus=50	max_min_left_plus=75	max_min_right=13	max_min_right_minus=13	max_min_right_plus=0	max_pos_hash_score=432	max_right=164	max_right_minus=62	max_right_plus=164	neg_log10_pos_hash_p_value=4.2	new_junction_coverage=0.14	new_junction_read_count=7	polymorphism_frequency=1.336e-01	pos_hash_score=6	prediction=polymorphism	reject=COVERAGE_EVENNESS_SKEW,FREQUENCY_CUTOFF	side_1_annotate_key=gene	side_1_continuation=0	side_1_coverage=0.86	side_1_overlap=11	side_1_possible_overlap_registers=226	side_1_read_count=45	side_1_redundant=0	side_2_annotate_key=gene	side_2_continuation=0	side_2_coverage=0.96	side_2_overlap=0	side_2_possible_overlap_registers=215	side_2_read_count=48	side_2_redundant=0	total_non_overlap_reads=6
JC	192	.	CP009273	1533020	-1	CP009273	1533917	1	0	alignment_overlap=12	coverage_minus=4	coverage_plus=6	flanking_left=251	flanking_right=251	frequency=1.882e-01	junction_possible_overlap_registers=214	key=CP009273__1533020__-1__CP009273__1533905__1__12____251__251__0__0	max_left=179	max_left_minus=179	max_left_plus=179	max_min_left=20	max_min_left_minus=0	max_min_left_plus=20	max_min_right=80	max_min_right_minus=43	max_min_right_plus=80	max_pos_hash_score=430	max_right=181	max_right_minus=43	max_right_plus=181	neg_log10_pos_hash_p_value=3.2	new_junction_coverage=0.20	new_junction_read_count=10	polymorphism_frequency=1.882e-01	pos_hash_score=9	prediction=polymorphism	reject=COVERAGE_EVENNESS_SKEW,FREQUENCY_CUTOFF	side_1_annotate_key=gene	side_1_continuation=0	side_1_coverage=0.97	side_1_overlap=12	side_1_possible_overlap_registers=226	side_1_read_count=51	side_1_redundant=0	side_2_annotate_key=gene	side_2_continuation=0	side_2_coverage=0.76	side_2_overlap=0	side_2_possible_overlap_registers=214	side_2_read_count=38	side_2_redundant=0	total_non_overlap_reads=10
JC	193	.	CP009273	1548523	-1	CP009273	1549436	1	0	alignment_overlap=10	coverage_minus=4	coverage_plus=3	flanking_left=251	flanking_right=251	frequency=1.149e-01	junction_possible_overlap_registers=216	key=CP009273__1548523__-1__CP009273__1549426__1__10____251__251__0__0	max_left=188	max_left_minus=188	max_left_plus=185	max_min_left=30	max_min_left_minus=30	max_min_left_plus=23	max_min_right=55	max_min_right_minus=55	max_min_right_plus=55	max_pos_hash_score=434	max_right=58	max_right_minus=55	max_right_plus=58	neg_log10_pos_hash_p_value=4.2	new_junction_coverage=0.14	new_junction_read_count=7	polymorphism_frequency=1.149e-01	pos_hash_score=6	prediction=polymorphism	reject=COVERAGE_EVENNESS_SKEW,FREQUENCY_CUTOFF	side_1_annotate_key=gene	side_1_continuation=0	side_1_coverage=0.93	side_1_overlap=10	side_1_possible_overlap_registers=226	side_1_read_count=49	side_1_redundant=0	side_2_annotate_key=gene	side_2_continuation=0	side_2_coverage=1.22	side_2_overlap=0	side_2_possible_overlap_registers=216	side_2_read_count=61	side_2_redundant=0	total_non_overlap_reads=7
JC	194	.	CP009273	1558910	-1	CP009273	1559637	1	0	alignment_overlap=10	coverage_minus=3	coverage_plus=1	flanking_left=251	flanking_right=251	frequency=6.805e-02	junction_possible_overlap_registers=216	key=CP009273__1558910__-1__CP009273__1559627__1__10____251__251__0__0	max_left=167	max_left_minus=167	max_left_plus=15	max_min_left=15	max_min_left_minus=0	max_min_left_plus=15	max_min_right=107	max_min_right_minus=107	max_min_right_plus=0	max_pos_hash_score=434	max_right=107	max_right_minus=107	max_right_plus=106	neg_log10_pos_hash_p_value=5.0	new_junction_coverage=0.08	new_junction_read_count=4	polymorphism_frequency=6.805e-02	pos_hash_score=4	prediction=polymorphism	reject=COVERAGE_EVENNESS_SKEW,FREQUENCY_CUTOFF	side_1_annotate_key=gene	side_1_continuation=0	side_1_coverage=1.05	side_1_overlap=10	side_1_possible_overlap_registers=226	side_1_read_count=55	side_1_redundant=0	side_2_annotate_key=gene	side_2_continuation=0	side_2_coverage=1.14	side_2_overlap=0	side_2_possible_overlap_registers=216	side_2_read_count=57	side_2_redundant=0	total_non_overlap_reads=4
JC	195	.	CP009273	1572123	-1	CP009273	1573189	1	0	alignment_overlap=11	coverage_minus=2	coverage_plus=1	flanking_left=251	flanking_right=251	frequency=4.216e-02	junction_possible_overlap_registers=215	key=CP009273__1572123__-1__CP009273__1573178__1__11____251__251__0__0	max_left=214	max_left_minus=214	max_left_plus=111	max_min_left=111	max_min_left_minus=0	max_min_left_plus=111	max_min_right=99	max_min_right_minus=99	max_min_right_plus=0	max_pos_hash_score=432	max_right=127	max_right_minus=99	max_right_plus=127	neg_log10_pos_hash_p_value=5.5	new_junction_coverage=0.06	new_junction_read_count=3	polymorphism_frequency=4.216e-02	pos_hash_score=3	prediction=polymorphism	reject=COVERAGE_EVENNESS_SKEW,FREQUENCY_CUTOFF	side_1_annotate_key=gene	side_1_continuation=0	side_1_coverage=1.05	side_1_overlap=11	side_1_possible_overlap_registers=226	side_1_read_count=55	side_1_redundant=0	side_2_annotate_key=gene	side_2_continuation=0	side_2_coverage=1.68	side_2_overlap=0	side_2_possible_overlap_registers=215	side_2_read_count=84	side_2_redundant=0	total_non_overlap_reads=3
JC	196	.	CP009273	1578893	-1	CP009273	1580396	1	0	alignment_overlap=8	coverage_minus=2	coverage_plus=1	flanking_left=251	flanking_right=251	frequency=4.835e-02	junction_possible_overlap_registers=218	key=CP009273__1578893__-1__CP009273__1580388__1__8____251__251__0__0	max_left=40	max_left_minus=40	max_left_plus=36	max_min_left=40	max_min_left_minus=40	max_min_left_plus=0	max_min_right=36	max_min_right_minus=36	max_min_right_plus=36	max_pos_hash_score=438	max_right=189	max_right_minus=189	max_right_plus=36	neg_log10_pos_hash_p_value=5.6	new_junction_coverage=0.06	new_junction_read_count=3	polymorphism_frequency=4.835e-02	pos_hash_score=3	prediction=polymorphism	reject=COVERAGE_EVENNESS_SKEW,FREQUENCY_CUTOFF	side_1_annotate_key=gene	side_1_continuation=0	side_1_coverage=1.03	side_1_overlap=8	side_1_possible_overlap_registers=226	side_1_read_count=54	side_1_redundant=0	side_2_annotate_key=gene	side_2_continuation=0	side_2_coverage=1.30	side_2_overlap=0	side_2_possible_overlap_registers=218	side_2_read_count=66	side_2_redundant=0	total_non_overlap_reads=3
JC	197	.	CP009273	1591056	-1	CP009273	1591834	1	0	alignment_overlap=10	coverage_minus=10	coverage_plus=6	flanking_left=251	flanking_right=251	frequency=2.234e-01	junction_possible_overlap_registers=216	key=CP009273__1591056__-1__CP009273__1591824__1__10____251__251__0__0	max_left=185	max_left_minus=185	max_left_plus=165	max_min_left=108	max_min_left_minus=41	max_min_left_plus=108	max_min_right=56	max_min_right_minus=32	max_min_right_plus=56	max_pos_hash_score=434	max_right=200	max_right_minus=200	max_right_plus=129	neg_log10_pos_hash_p_value=2.3	new_junction_coverage=0.36	new_junction_read_count=18	polymorphism_frequency=2.234e-01	pos_hash_score=13	prediction=polymorphism	side_1_annotate_key=gene	side_1_continuation=0	side_1_coverage=1.22	side_1_overlap=10	side_1_possible_overlap_registers=226	side_1_read_count=64	side_1_redundant=0	side_2_annotate_key=gene	side_2_continuation=0	side_2_coverage=1.28	side_2_overlap=0	side_2_possible_overlap_registers=216	side_2_read_count=64	side_2_redundant=0	total_non_overlap_reads=16
JC	198	.	CP009273	1597326	-1	CP009273	1598176	1	0	alignment_overlap=12	coverage_minus=4	coverage_plus=3	flanking_left=251	flanking_right=251	frequency=1.162e-01	junction_possible_overlap_registers=214	key=CP009273__1597326__-1__CP009273__1598164__1__12____251__251__0__0	max_left=126	max_left_minus=126	max_left_plus=8	max_min_left=27	max_min_left_minus=27	max_min_left_plus=8	max_min_right=113	max_min_right_minus=113	max_min_right_plus=0	max_pos_hash_score=430	max_right=116	max_right_minus=116	max_right_plus=116	neg_log10_pos_hash_p_value=4.1	new_junction_coverage=0.16	new_junction_read_count=8	polymorphism_frequency=1.162e-01	pos_hash_score=6	prediction=polymorphism	reject=COVERAGE_EVENNESS_SKEW,FREQUENCY_CUTOFF	side_1_annotate_key=gene	side_1_continuation=0	side_1_coverage=1.18	side_1_overlap=12	side_1_possible_overlap_registers=226	side_1_read_count=62	side_1_redundant=0	side_2_annotate_key=gene	side_2_continuation=0	side_2_coverage=1.27	side_2_overlap=0	side_2_possible_overlap_registers=214	side_2_read_count=63	side_2_redundant=0	total_non_overlap_reads=7
JC	199	.	CP009273	1600289	-1	CP009273	1601057	1	0	alignment_overlap=13	coverage_minus=9	coverage_plus=6	flanking_left=251	flanking_right=251	frequency=2.714e-01	junction_possible_overlap_registers=213	key=CP009273__1600289__-1__CP009273__1601044__1__13____251__251__0__0	max_left=214	max_left_minus=214	max_left_plus=124	max_min_left=87	max_min_left_minus=18	max_min_left_plus=87	max_min_right=101	max_min_right_minus=101	max_min_right_plus=56	max_pos_hash_score=428	max_right=213	max_right_minus=101	max_right_plus=213	neg_log10_pos_hash_p_value=1.9	new_junction_coverage=0.30	new_junction_read_count=15	polymorphism_frequency=2.714e-01	pos_hash_score=15	prediction=polymorphism	side_1_annotate_key=gene	side_1_continuation=0	side_1_coverage=0.82	side_1_overlap=13	side_1_possible_overlap_registers=226	side_1_read_count=43	side_1_redundant=0	side_2_annotate_key=gene	side_2_continuation=0	side_2_coverage=0.81	side_2_overlap=0	side_2_possible_overlap_registers=213	side_2_read_count=40	side_2_redundant=0	total_non_overlap_reads=15
JC	200	.	CP009273	1645562	1	CP009273	2063968	1	0	alignment_overlap=12	coverage_minus=2	coverage_plus=2	flanking_left=251	flanking_right=251	frequency=1.602e-01	junction_possible_overlap_registers=214	key=CP009273__1645562__1__CP009273__2063956__1__12____251__251__0__0	max_left=97	max_left_minus=97	max_left_plus=68	max_min_left=97	max_min_left_minus=97	max_min_left_plus=68	max_min_right=0	max_min_right_minus=0	max_min_right_plus=0	max_pos_hash_score=430	max_right=170	max_right_minus=142	max_right_plus=170	neg_log10_pos_hash_p_value=5.0	new_junction_coverage=0.08	new_junction_read_count=4	polymorphism_frequency=1.602e-01	pos_hash_score=4	prediction=polymorphism	reject=COVERAGE_EVENNESS_SKEW,FREQUENCY_CUTOFF	side_1_annotate_key=gene	side_1_continuation=0	side_1_coverage=0.02	side_1_overlap=12	side_1_possible_overlap_registers=226	side_1_read_count=1	side_1_redundant=0	side_2_annotate_key=gene	side_2_continuation=0	side_2_coverage=0.83	side_2_overlap=0	side_2_possible_overlap_registers=214	side_2_read_count=41	side_2_redundant=0	total_non_overlap_reads=4
JC	201	.	CP009273	1665967	-1	CP009273	1666976	1	0	alignment_overlap=11	coverage_minus=2	coverage_plus=1	flanking_left=251	flanking_right=251	frequency=6.980e-02	junction_possible_overlap_registers=215	key=CP009273__1665967__-1__CP009273__1666965__1__11____251__251__0__0	max_left=213	max_left_minus=213	max_left_plus=40	max_min_left=40	max_min_left_minus=0	max_min_left_plus=40	max_min_right=82	max_min_right_minus=82	max_min_right_plus=0	max_pos_hash_score=432	max_right=82	max_right_minus=82	max_right_plus=82	neg_log10_pos_hash_p_value=5.5	new_junction_coverage=0.06	new_junction_read_count=3	polymorphism_frequency=6.980e-02	pos_hash_score=3	prediction=polymorphism	reject=COVERAGE_EVENNESS_SKEW,FREQUENCY_CUTOFF	side_1_annotate_key=gene	side_1_continuation=0	side_1_coverage=0.80	side_1_overlap=11	side_1_possible_overlap_registers=226	side_1_read_count=42	side_1_redundant=0	side_2_annotate_key=gene	side_2_continuation=0	side_2_coverage=0.80	side_2_overlap=0	side_2_possible_overlap_registers=215	side_2_read_count=40	side_2_redundant=0	total_non_overlap_reads=3
JC	202	.	CP009273	1687782	-1	CP009273	1688712	1	0	alignment_overlap=9	coverage_minus=1	coverage_plus=2	flanking_left=251	flanking_right=251	frequency=6.353e-02	junction_possible_overlap_registers=217	key=CP009273__1687782__-1__CP009273__1688703__1__9____251__251__0__0	max_left=137	max_left_minus=33	max_left_plus=137	max_min_left=0	max_min_left_minus=0	max_min_left_plus=0	max_min_right=55	max_min_right_minus=19	max_min_right_plus=55	max_pos_hash_score=436	max_right=55	max_right_minus=19	max_right_plus=55	neg_log10_pos_hash_p_value=5.5	new_junction_coverage=0.06	new_junction_read_count=3	polymorphism_frequency=6.353e-02	pos_hash_score=3	prediction=polymorphism	reject=COVERAGE_EVENNESS_SKEW,FREQUENCY_CUTOFF	side_1_annotate_key=gene	side_1_continuation=0	side_1_coverage=0.74	side_1_overlap=9	side_1_possible_overlap_registers=226	side_1_read_count=39	side_1_redundant=0	side_2_annotate_key=gene	side_2_continuation=0	side_2_coverage=1.01	side_2_overlap=0	side_2_possible_overlap_registers=217	side_2_read_count=51	side_2_redundant=0	total_non_overlap_reads=3
JC	203	.	CP009273	1688944	-1	CP009273	1690195	1	0	alignment_overlap=9	coverage_minus=1	coverage_plus=2	flanking_left=251	flanking_right=251	frequency=4.088e-02	junction_possible_overlap_registers=217	key=CP009273__1688944__-1__CP009273__1690186__1__9____251__251__0__0	max_left=187	max_left_minus=77	max_left_plus=187	max_min_left=77	max_min_left_minus=77	max_min_left_plus=77	max_min_right=1	max_min_right_minus=0	max_min_right_plus=1	max_pos_hash_score=436	max_right=162	max_right_minus=162	max_right_plus=162	neg_log10_pos_hash_p_value=5.5	new_junction_coverage=0.06	new_junction_read_count=3	polymorphism_frequency=4.088e-02	pos_hash_score=3	prediction=polymorphism	reject=COVERAGE_EVENNESS_SKEW,FREQUENCY_CUTOFF	side_1_annotate_key=gene	side_1_continuation=0	side_1_coverage=1.54	side_1_overlap=9	side_1_possible_overlap_registers=226	side_1_read_count=81	side_1_redundant=0	side_2_annotate_key=gene	side_2_continuation=0	side_2_coverage=1.25	side_2_overlap=0	side_2_possible_overlap_registers=217	side_2_read_count=63	side_2_redundant=0	total_non_overlap_reads=3
JC	204	.	CP009273	1721983	-1	CP009273	1723472	1	0	alignment_overlap=11	coverage_minus=2	coverage_plus=1	flanking_left=251	flanking_right=251	frequency=5.699e-02	junction_possible_overlap_registers=215	key=CP009273__1721983__-1__CP009273__1723461__1__11____251__251__0__0	max_left=181	max_left_minus=181	max_left_plus=50	max_min_left=50	max_min_left_minus=0	max_min_left_plus=50	max_min_right=55	max_min_right_minus=55	max_min_right_plus=0	max_pos_hash_score=432	max_right=64	max_right_minus=55	max_right_plus=64	neg_log10_pos_hash_p_value=5.5	new_junction_coverage=0.06	new_junction_read_count=3	polymorphism_frequency=5.699e-02	pos_hash_score=3	prediction=polymorphism	reject=COVERAGE_EVENNESS_SKEW,FREQUENCY_CUTOFF	side_1_annotate_key=gene	side_1_continuation=0	side_1_coverage=1.07	side_1_overlap=11	side_1_possible_overlap_registers=226	side_1_read_count=56	side_1_redundant=0	side_2_annotate_key=gene	side_2_continuation=0	side_2_coverage=0.92	side_2_overlap=0	side_2_possible_overlap_registers=215	side_2_read_count=46	side_2_redundant=0	total_non_overlap_reads=3
JC	205	.	CP009273	1721984	-1	CP009273	1723703	1	0	alignment_overlap=10	coverage_minus=1	coverage_plus=2	flanking_left=251	flanking_right=251	frequency=5.740e-02	junction_possible_overlap_registers=216	key=CP009273__1721984__-1__CP009273__1723693__1__10____251__251__0__0	max_left=144	max_left_minus=144	max_left_plus=120	max_min_left=120	max_min_left_minus=0	max_min_left_plus=120	max_min_right=97	max_min_right_minus=97	max_min_right_plus=0	max_pos_hash_score=434	max_right=230	max_right_minus=97	max_right_plus=230	neg_log10_pos_hash_p_value=5.5	new_junction_coverage=0.06	new_junction_read_count=3	polymorphism_frequency=5.740e-02	pos_hash_score=3	prediction=polymorphism	reject=COVERAGE_EVENNESS_SKEW,FREQUENCY_CUTOFF	side_1_annotate_key=gene	side_1_continuation=0	side_1_coverage=1.07	side_1_overlap=10	side_1_possible_overlap_registers=226	side_1_read_count=56	side_1_redundant=0	side_2_annotate_key=gene	side_2_continuation=0	side_2_coverage=0.90	side_2_overlap=0	side_2_possible_overlap_registers=216	side_2_read_count=45	side_2_redundant=0	total_non_overlap_reads=3
JC	206	.	CP009273	1737853	-1	CP009273	1738802	1	0	alignment_overlap=10	coverage_minus=2	coverage_plus=3	flanking_left=251	flanking_right=251	frequency=9.639e-02	junction_possible_overlap_registers=216	key=CP009273__1737853__-1__CP009273__1738792__1__10____251__251__0__0	max_left=162	max_left_minus=162	max_left_plus=146	max_min_left=45	max_min_left_minus=0	max_min_left_plus=45	max_min_right=95	max_min_right_minus=14	max_min_right_plus=95	max_pos_hash_score=434	max_right=156	max_right_minus=14	max_right_plus=156	neg_log10_pos_hash_p_value=4.6	new_junction_coverage=0.10	new_junction_read_count=5	polymorphism_frequency=9.639e-02	pos_hash_score=5	prediction=polymorphism	reject=COVERAGE_EVENNESS_SKEW,FREQUENCY_CUTOFF	side_1_annotate_key=gene	side_1_continuation=0	side_1_coverage=0.97	side_1_overlap=10	side_1_possible_overlap_registers=226	side_1_read_count=51	side_1_redundant=0	side_2_annotate_key=gene	side_2_continuation=0	side_2_coverage=0.90	side_2_overlap=0	side_2_possible_overlap_registers=216	side_2_read_count=45	side_2_redundant=0	total_non_overlap_reads=5
JC	207	.	CP009273	1757073	-1	CP009273	1758140	1	0	alignment_overlap=13	coverage_minus=4	coverage_plus=3	flanking_left=251	flanking_right=251	frequency=1.382e-01	junction_possible_overlap_registers=213	key=CP009273__1757073__-1__CP009273__1758127__1__13____251__251__0__0	max_left=129	max_left_minus=92	max_left_plus=129	max_min_left=80	max_min_left_minus=80	max_min_left_plus=80	max_min_right=69	max_min_right_minus=57	max_min_right_plus=69	max_pos_hash_score=428	max_right=184	max_right_minus=123	max_right_plus=184	neg_log10_pos_hash_p_value=3.8	new_junction_coverage=0.20	new_junction_read_count=10	polymorphism_frequency=1.382e-01	pos_hash_score=7	prediction=polymorphism	reject=COVERAGE_EVENNESS_SKEW,FREQUENCY_CUTOFF	side_1_annotate_key=gene	side_1_continuation=0	side_1_coverage=1.09	side_1_overlap=13	side_1_possible_overlap_registers=226	side_1_read_count=57	side_1_redundant=0	side_2_annotate_key=gene	side_2_continuation=0	side_2_coverage=1.44	side_2_overlap=0	side_2_possible_overlap_registers=213	side_2_read_count=71	side_2_redundant=0	total_non_overlap_reads=7
JC	208	.	CP009273	1771678	-1	CP009273	1772315	1	0	alignment_overlap=13	coverage_minus=1	coverage_plus=3	flanking_left=251	flanking_right=251	frequency=7.976e-02	junction_possible_overlap_registers=213	key=CP009273__1771678__-1__CP009273__1772302__1__13____251__251__0__0	max_left=56	max_left_minus=56	max_left_plus=56	max_min_left=56	max_min_left_minus=0	max_min_left_plus=56	max_min_right=50	max_min_right_minus=50	max_min_right_plus=0	max_pos_hash_score=428	max_right=162	max_right_minus=50	max_right_plus=162	neg_log10_pos_hash_p_value=5.0	new_junction_coverage=0.08	new_junction_read_count=4	polymorphism_frequency=7.976e-02	pos_hash_score=4	prediction=polymorphism	reject=COVERAGE_EVENNESS_SKEW,FREQUENCY_CUTOFF	side_1_annotate_key=gene	side_1_continuation=0	side_1_coverage=0.90	side_1_overlap=13	side_1_possible_overlap_registers=226	side_1_read_count=47	side_1_redundant=0	side_2_annotate_key=gene	side_2_continuation=0	side_2_coverage=0.97	side_2_overlap=0	side_2_possible_overlap_registers=213	side_2_read_count=48	side_2_redundant=0	total_non_overlap_reads=4
JC	209	.	CP009273	1795501	-1	CP009273	1796762	1	0	alignment_overlap=11	coverage_minus=2	coverage_plus=1	flanking_left=251	flanking_right=251	frequency=4.294e-02	junction_possible_overlap_registers=215	key=CP009273__1795501__-1__CP009273__1796751__1__11____251__251__0__0	max_left=79	max_left_minus=79	max_left_plus=42	max_min_left=79	max_min_left_minus=79	max_min_left_plus=42	max_min_right=0	max_min_right_minus=0	max_min_right_plus=0	max_pos_hash_score=432	max_right=198	max_right_minus=139	max_right_plus=198	neg_log10_pos_hash_p_value=5.5	new_junction_coverage=0.06	new_junction_read_count=3	polymorphism_frequency=4.294e-02	pos_hash_score=3	prediction=polymorphism	reject=COVERAGE_EVENNESS_SKEW,FREQUENCY_CUTOFF	side_1_annotate_key=gene	side_1_continuation=0	side_1_coverage=1.28	side_1_overlap=11	side_1_possible_overlap_registers=226	side_1_read_count=67	side_1_redundant=0	side_2_annotate_key=gene	side_2_continuation=0	side_2_coverage=1.40	side_2_overlap=0	side_2_possible_overlap_registers=215	side_2_read_count=70	side_2_redundant=0	total_non_overlap_reads=3
JC	210	.	CP009273	1805559	-1	CP009273	1806322	1	0	alignment_overlap=11	coverage_minus=5	coverage_plus=7	flanking_left=251	flanking_right=251	frequency=1.826e-01	junction_possible_overlap_registers=215	key=CP009273__1805559__-1__CP009273__1806311__1__11____251__251__0__0	max_left=223	max_left_minus=154	max_left_plus=223	max_min_left=76	max_min_left_minus=76	max_min_left_plus=34	max_min_right=80	max_min_right_minus=80	max_min_right_plus=80	max_pos_hash_score=432	max_right=198	max_right_minus=198	max_right_plus=157	neg_log10_pos_hash_p_value=2.7	new_junction_coverage=0.24	new_junction_read_count=12	polymorphism_frequency=1.826e-01	pos_hash_score=11	prediction=polymorphism	reject=FREQUENCY_CUTOFF	side_1_annotate_key=gene	side_1_continuation=0	side_1_coverage=0.99	side_1_overlap=11	side_1_possible_overlap_registers=226	side_1_read_count=52	side_1_redundant=0	side_2_annotate_key=gene	side_2_continuation=0	side_2_coverage=1.16	side_2_overlap=0	side_2_possible_overlap_registers=215	side_2_read_count=58	side_2_redundant=0	total_non_overlap_reads=12
JC	211	.	CP009273	1819985	-1	CP009273	1821168	1	0	alignment_overlap=9	coverage_minus=2	coverage_plus=1	flanking_left=251	flanking_right=251	frequency=6.604e-02	junction_possible_overlap_registers=217	key=CP009273__1819985__-1__CP009273__1821159__1__9____251__251__0__0	max_left=241	max_left_minus=241	max_left_plus=28	max_min_left=28	max_min_left_minus=0	max_min_left_plus=28	max_min_right=62	max_min_right_minus=62	max_min_right_plus=0	max_pos_hash_score=436	max_right=62	max_right_minus=62	max_right_plus=62	neg_log10_pos_hash_p_value=5.5	new_junction_coverage=0.06	new_junction_read_count=3	polymorphism_frequency=6.604e-02	pos_hash_score=3	prediction=polymorphism	reject=COVERAGE_EVENNESS_SKEW,FREQUENCY_CUTOFF	side_1_annotate_key=gene	side_1_continuation=0	side_1_coverage=1.03	side_1_overlap=9	side_1_possible_overlap_registers=226	side_1_read_count=54	side_1_redundant=0	side_2_annotate_key=gene	side_2_continuation=0	side_2_coverage=0.66	side_2_overlap=0	side_2_possible_overlap_registers=217	side_2_read_count=33	side_2_redundant=0	total_non_overlap_reads=3
JC	212	.	CP009273	1823127	-1	CP009273	1824177	1	0	alignment_overlap=12	coverage_minus=4	coverage_plus=3	flanking_left=251	flanking_right=251	frequency=1.978e-01	junction_possible_overlap_registers=214	key=CP009273__1823127__-1__CP009273__1824165__1__12____251__251__0__0	max_left=215	max_left_minus=215	max_left_plus=104	max_min_left=104	max_min_left_minus=56	max_min_left_plus=104	max_min_right=55	max_min_right_minus=55	max_min_right_plus=0	max_pos_hash_score=430	max_right=133	max_right_minus=110	max_right_plus=133	neg_log10_pos_hash_p_value=3.8	new_junction_coverage=0.14	new_junction_read_count=7	polymorphism_frequency=1.978e-01	pos_hash_score=7	prediction=polymorphism	reject=COVERAGE_EVENNESS_SKEW,FREQUENCY_CUTOFF	side_1_annotate_key=gene	side_1_continuation=0	side_1_coverage=0.44	side_1_overlap=12	side_1_possible_overlap_registers=226	side_1_read_count=23	side_1_redundant=0	side_2_annotate_key=gene	side_2_continuation=0	side_2_coverage=0.70	side_2_overlap=0	side_2_possible_overlap_registers=214	side_2_read_count=35	side_2_redundant=0	total_non_overlap_reads=7
JC	213	.	CP009273	1827200	-1	CP009273	1827967	1	0	alignment_overlap=10	coverage_minus=5	coverage_plus=5	flanking_left=251	flanking_right=251	frequency=1.592e-01	junction_possible_overlap_registers=216	key=CP009273__1827200__-1__CP009273__1827957__1__10____251__251__0__0	max_left=196	max_left_minus=196	max_left_plus=196	max_min_left=106	max_min_left_minus=106	max_min_left_plus=94	max_min_right=43	max_min_right_minus=43	max_min_right_plus=41	max_pos_hash_score=434	max_right=184	max_right_minus=143	max_right_plus=184	neg_log10_pos_hash_p_value=3.5	new_junction_coverage=0.20	new_junction_read_count=10	polymorphism_frequency=1.592e-01	pos_hash_score=8	prediction=polymorphism	reject=COVERAGE_EVENNESS_SKEW,FREQUENCY_CUTOFF	side_1_annotate_key=gene	side_1_continuation=0	side_1_coverage=1.03	side_1_overlap=10	side_1_possible_overlap_registers=226	side_1_read_count=54	side_1_redundant=0	side_2_annotate_key=gene	side_2_continuation=0	side_2_coverage=1.08	side_2_overlap=0	side_2_possible_overlap_registers=216	side_2_read_count=54	side_2_redundant=0	total_non_overlap_reads=10
JC	214	.	CP009273	1891918	-1	CP009273	1892921	1	0	alignment_overlap=11	coverage_minus=3	coverage_plus=3	flanking_left=251	flanking_right=251	frequency=9.652e-02	junction_possible_overlap_registers=215	key=CP009273__1891918__-1__CP009273__1892910__1__11____251__251__0__0	max_left=199	max_left_minus=199	max_left_plus=177	max_min_left=45	max_min_left_minus=45	max_min_left_plus=10	max_min_right=52	max_min_right_minus=41	max_min_right_plus=52	max_pos_hash_score=432	max_right=80	max_right_minus=80	max_right_plus=80	neg_log10_pos_hash_p_value=4.2	new_junction_coverage=0.12	new_junction_read_count=6	polymorphism_frequency=9.652e-02	pos_hash_score=6	prediction=polymorphism	reject=COVERAGE_EVENNESS_SKEW,FREQUENCY_CUTOFF	side_1_annotate_key=gene	side_1_continuation=0	side_1_coverage=1.05	side_1_overlap=11	side_1_possible_overlap_registers=226	side_1_read_count=55	side_1_redundant=0	side_2_annotate_key=gene	side_2_continuation=0	side_2_coverage=1.20	side_2_overlap=0	side_2_possible_overlap_registers=215	side_2_read_count=60	side_2_redundant=0	total_non_overlap_reads=6
JC	215	.	CP009273	1904285	-1	CP009273	1905157	1	0	alignment_overlap=9	coverage_minus=1	coverage_plus=2	flanking_left=251	flanking_right=251	frequency=6.036e-02	junction_possible_overlap_registers=217	key=CP009273__1904285__-1__CP009273__1905148__1__9____251__251__0__0	max_left=211	max_left_minus=211	max_left_plus=95	max_min_left=27	max_min_left_minus=0	max_min_left_plus=27	max_min_right=37	max_min_right_minus=31	max_min_right_plus=37	max_pos_hash_score=436	max_right=60	max_right_minus=31	max_right_plus=60	neg_log10_pos_hash_p_value=5.5	new_junction_coverage=0.06	new_junction_read_count=3	polymorphism_frequency=6.036e-02	pos_hash_score=3	prediction=polymorphism	reject=COVERAGE_EVENNESS_SKEW,FREQUENCY_CUTOFF	side_1_annotate_key=gene	side_1_continuation=0	side_1_coverage=0.76	side_1_overlap=9	side_1_possible_overlap_registers=226	side_1_read_count=40	side_1_redundant=0	side_2_annotate_key=gene	side_2_continuation=0	side_2_coverage=1.09	side_2_overlap=0	side_2_possible_overlap_registers=217	side_2_read_count=55	side_2_redundant=0	total_non_overlap_reads=3
JC	216	.	CP009273	1917906	-1	CP009273	1919101	1	0	alignment_overlap=13	coverage_minus=2	coverage_plus=2	flanking_left=251	flanking_right=251	frequency=7.432e-02	junction_possible_overlap_registers=213	key=CP009273__1917906__-1__CP009273__1919088__1__13____251__251__0__0	max_left=182	max_left_minus=182	max_left_plus=97	max_min_left=0	max_min_left_minus=0	max_min_left_plus=0	max_min_right=64	max_min_right_minus=64	max_min_right_plus=64	max_pos_hash_score=428	max_right=64	max_right_minus=64	max_right_plus=64	neg_log10_pos_hash_p_value=5.0	new_junction_coverage=0.08	new_junction_read_count=4	polymorphism_frequency=7.432e-02	pos_hash_score=4	prediction=polymorphism	reject=COVERAGE_EVENNESS_SKEW,FREQUENCY_CUTOFF	side_1_annotate_key=gene	side_1_continuation=0	side_1_coverage=0.78	side_1_overlap=13	side_1_possible_overlap_registers=226	side_1_read_count=41	side_1_redundant=0	side_2_annotate_key=gene	side_2_continuation=0	side_2_coverage=1.23	side_2_overlap=0	side_2_possible_overlap_registers=213	side_2_read_count=61	side_2_redundant=0	total_non_overlap_reads=4
JC	217	.	CP009273	1920811	-1	CP009273	1921651	1	0	alignment_overlap=10	coverage_minus=4	coverage_plus=4	flanking_left=251	flanking_right=251	frequency=1.383e-01	junction_possible_overlap_registers=216	key=CP009273__1920811__-1__CP009273__1921641__1__10____251__251__0__0	max_left=208	max_left_minus=208	max_left_plus=93	max_min_left=93	max_min_left_minus=53	max_min_left_plus=93	max_min_right=41	max_min_right_minus=41	max_min_right_plus=0	max_pos_hash_score=434	max_right=205	max_right_minus=187	max_right_plus=205	neg_log10_pos_hash_p_value=3.5	new_junction_coverage=0.18	new_junction_read_count=9	polymorphism_frequency=1.383e-01	pos_hash_score=8	prediction=polymorphism	reject=COVERAGE_EVENNESS_SKEW,FREQUENCY_CUTOFF	side_1_annotate_key=gene	side_1_continuation=0	side_1_coverage=1.22	side_1_overlap=10	side_1_possible_overlap_registers=226	side_1_read_count=64	side_1_redundant=0	side_2_annotate_key=gene	side_2_continuation=0	side_2_coverage=1.02	side_2_overlap=0	side_2_possible_overlap_registers=216	side_2_read_count=51	side_2_redundant=0	total_non_overlap_reads=8
JC	218	.	CP009273	1950777	-1	CP009273	1951654	1	0	alignment_overlap=9	coverage_minus=2	coverage_plus=1	flanking_left=251	flanking_right=251	frequency=5.764e-02	junction_possible_overlap_registers=217	key=CP009273__1950777__-1__CP009273__1951645__1__9____251__251__0__0	max_left=148	max_left_minus=148	max_left_plus=78	max_min_left=0	max_min_left_minus=0	max_min_left_plus=0	max_min_right=94	max_min_right_minus=94	max_min_right_plus=25	max_pos_hash_score=436	max_right=94	max_right_minus=94	max_right_plus=25	neg_log10_pos_hash_p_value=5.5	new_junction_coverage=0.06	new_junction_read_count=3	polymorphism_frequency=5.764e-02	pos_hash_score=3	prediction=polymorphism	reject=COVERAGE_EVENNESS_SKEW,FREQUENCY_CUTOFF	side_1_annotate_key=gene	side_1_continuation=0	side_1_coverage=0.91	side_1_overlap=9	side_1_possible_overlap_registers=226	side_1_read_count=48	side_1_redundant=0	side_2_annotate_key=gene	side_2_continuation=0	side_2_coverage=1.03	side_2_overlap=0	side_2_possible_overlap_registers=217	side_2_read_count=52	side_2_redundant=0	total_non_overlap_reads=3
JC	219	.	CP009273	1959386	-1	CP009273	1960150	1	0	alignment_overlap=8	coverage_minus=2	coverage_plus=2	flanking_left=251	flanking_right=251	frequency=1.000e-01	junction_possible_overlap_registers=218	key=CP009273__1959386__-1__CP009273__1960142__1__8____251__251__0__0	max_left=234	max_left_minus=234	max_left_plus=25	max_min_left=49	max_min_left_minus=49	max_min_left_plus=25	max_min_right=8	max_min_right_minus=8	max_min_right_plus=0	max_pos_hash_score=438	max_right=163	max_right_minus=163	max_right_plus=163	neg_log10_pos_hash_p_value=5.1	new_junction_coverage=0.08	new_junction_read_count=4	polymorphism_frequency=1.000e-01	pos_hash_score=4	prediction=polymorphism	reject=COVERAGE_EVENNESS_SKEW,FREQUENCY_CUTOFF	side_1_annotate_key=gene	side_1_continuation=0	side_1_coverage=0.55	side_1_overlap=8	side_1_possible_overlap_registers=226	side_1_read_count=29	side_1_redundant=0	side_2_annotate_key=gene	side_2_continuation=0	side_2_coverage=0.87	side_2_overlap=0	side_2_possible_overlap_registers=218	side_2_read_count=44	side_2_redundant=0	total_non_overlap_reads=4
JC	220	.	CP009273	1977623	-1	CP009273	1978458	1	0	alignment_overlap=12	coverage_minus=4	coverage_plus=4	flanking_left=251	flanking_right=251	frequency=1.332e-01	junction_possible_overlap_registers=214	key=CP009273__1977623__-1__CP009273__1978446__1__12____251__251__0__0	max_left=230	max_left_minus=230	max_left_plus=144	max_min_left=23	max_min_left_minus=0	max_min_left_plus=23	max_min_right=95	max_min_right_minus=87	max_min_right_plus=95	max_pos_hash_score=430	max_right=140	max_right_minus=87	max_right_plus=140	neg_log10_pos_hash_p_value=3.5	new_junction_coverage=0.16	new_junction_read_count=8	polymorphism_frequency=1.332e-01	pos_hash_score=8	prediction=polymorphism	reject=COVERAGE_EVENNESS_SKEW,FREQUENCY_CUTOFF	side_1_annotate_key=gene	side_1_continuation=0	side_1_coverage=1.03	side_1_overlap=12	side_1_possible_overlap_registers=226	side_1_read_count=54	side_1_redundant=0	side_2_annotate_key=gene	side_2_continuation=0	side_2_coverage=1.07	side_2_overlap=0	side_2_possible_overlap_registers=214	side_2_read_count=53	side_2_redundant=0	total_non_overlap_reads=8
JC	221	.	CP009273	1992678	-1	CP009273	1993194	1	0	alignment_overlap=12	coverage_minus=2	coverage_plus=2	flanking_left=251	flanking_right=251	frequency=9.784e-02	junction_possible_overlap_registers=214	key=CP009273__1992678__-1__CP009273__1993182__1__12____251__251__0__0	max_left=216	max_left_minus=216	max_left_plus=100	max_min_left=7	max_min_left_minus=0	max_min_left_plus=7	max_min_right=48	max_min_right_minus=48	max_min_right_plus=48	max_pos_hash_score=430	max_right=92	max_right_minus=48	max_right_plus=92	neg_log10_pos_hash_p_value=5.0	new_junction_coverage=0.08	new_junction_read_count=4	polymorphism_frequency=9.784e-02	pos_hash_score=4	prediction=polymorphism	reject=COVERAGE_EVENNESS_SKEW,FREQUENCY_CUTOFF	side_1_annotate_key=gene	side_1_continuation=0	side_1_coverage=0.80	side_1_overlap=12	side_1_possible_overlap_registers=226	side_1_read_count=42	side_1_redundant=0	side_2_annotate_key=gene	side_2_continuation=0	side_2_coverage=0.68	side_2_overlap=0	side_2_possible_overlap_registers=214	side_2_read_count=34	side_2_redundant=0	total_non_overlap_reads=4
JC	222	.	CP009273	1994303	-1	CP009273	1995131	1	0	alignment_overlap=11	coverage_minus=2	coverage_plus=3	flanking_left=251	flanking_right=251	frequency=7.845e-02	junction_possible_overlap_registers=215	key=CP009273__1994303__-1__CP009273__1995120__1__11____251__251__0__0	max_left=106	max_left_minus=106	max_left_plus=106	max_min_left=106	max_min_left_minus=0	max_min_left_plus=106	max_min_right=36	max_min_right_minus=36	max_min_right_plus=0	max_pos_hash_score=432	max_right=147	max_right_minus=36	max_right_plus=147	neg_log10_pos_hash_p_value=4.6	new_junction_coverage=0.10	new_junction_read_count=5	polymorphism_frequency=7.845e-02	pos_hash_score=5	prediction=polymorphism	reject=COVERAGE_EVENNESS_SKEW,FREQUENCY_CUTOFF	side_1_annotate_key=gene	side_1_continuation=0	side_1_coverage=0.99	side_1_overlap=11	side_1_possible_overlap_registers=226	side_1_read_count=52	side_1_redundant=0	side_2_annotate_key=gene	side_2_continuation=0	side_2_coverage=1.36	side_2_overlap=0	side_2_possible_overlap_registers=215	side_2_read_count=68	side_2_redundant=0	total_non_overlap_reads=5
JC	223	.	CP009273	1994953	-1	CP009273	1996311	1	0	alignment_overlap=9	coverage_minus=2	coverage_plus=2	flanking_left=251	flanking_right=251	frequency=7.024e-02	junction_possible_overlap_registers=217	key=CP009273__1994953__-1__CP009273__1996302__1__9____251__251__0__0	max_left=188	max_left_minus=188	max_left_plus=154	max_min_left=0	max_min_left_minus=0	max_min_left_plus=0	max_min_right=109	max_min_right_minus=51	max_min_right_plus=109	max_pos_hash_score=436	max_right=109	max_right_minus=51	max_right_plus=109	neg_log10_pos_hash_p_value=5.0	new_junction_coverage=0.08	new_junction_read_count=4	polymorphism_frequency=7.024e-02	pos_hash_score=4	prediction=polymorphism	reject=COVERAGE_EVENNESS_SKEW,FREQUENCY_CUTOFF	side_1_annotate_key=gene	side_1_continuation=0	side_1_coverage=1.01	side_1_overlap=9	side_1_possible_overlap_registers=226	side_1_read_count=53	side_1_redundant=0	side_2_annotate_key=gene	side_2_continuation=0	side_2_coverage=1.09	side_2_overlap=0	side_2_possible_overlap_registers=217	side_2_read_count=55	side_2_redundant=0	total_non_overlap_reads=4
JC	224	.	CP009273	2062665	-1	CP009273	2063968	1	0	alignment_overlap=12	coverage_minus=2	coverage_plus=2	flanking_left=251	flanking_right=251	frequency=1.572e-01	junction_possible_overlap_registers=214	key=CP009273__2062665__-1__CP009273__2063956__1__12____251__251__0__0	max_left=97	max_left_minus=97	max_left_plus=68	max_min_left=97	max_min_left_minus=97	max_min_left_plus=68	max_min_right=0	max_min_right_minus=0	max_min_right_plus=0	max_pos_hash_score=430	max_right=170	max_right_minus=142	max_right_plus=170	neg_log10_pos_hash_p_value=5.0	new_junction_coverage=0.08	new_junction_read_count=4	polymorphism_frequency=1.572e-01	pos_hash_score=4	prediction=polymorphism	reject=COVERAGE_EVENNESS_SKEW,FREQUENCY_CUTOFF	side_1_annotate_key=gene	side_1_continuation=0	side_1_coverage=0.04	side_1_overlap=12	side_1_possible_overlap_registers=226	side_1_read_count=2	side_1_redundant=0	side_2_annotate_key=gene	side_2_continuation=0	side_2_coverage=0.83	side_2_overlap=0	side_2_possible_overlap_registers=214	side_2_read_count=41	side_2_redundant=0	total_non_overlap_reads=4
JC	225	.	CP009273	2063956	1	CP009273	2989951	-1	0	alignment_overlap=12	coverage_minus=2	coverage_plus=2	flanking_left=251	flanking_right=251	frequency=1.552e-01	junction_possible_overlap_registers=214	key=CP009273__2063956__1__CP009273__2989963__-1__12____251__251__0__0	max_left=170	max_left_minus=170	max_left_plus=142	max_min_left=0	max_min_left_minus=0	max_min_left_plus=0	max_min_right=97	max_min_right_minus=68	max_min_right_plus=97	max_pos_hash_score=430	max_right=97	max_right_minus=68	max_right_plus=97	neg_log10_pos_hash_p_value=5.0	new_junction_coverage=0.08	new_junction_read_count=4	polymorphism_frequency=1.552e-01	pos_hash_score=4	prediction=polymorphism	reject=COVERAGE_EVENNESS_SKEW,FREQUENCY_CUTOFF	side_1_annotate_key=gene	side_1_continuation=0	side_1_coverage=0.88	side_1_overlap=12	side_1_possible_overlap_registers=226	side_1_read_count=46	side_1_redundant=0	side_2_annotate_key=gene	side_2_continuation=0	side_2_coverage=0.00	side_2_overlap=0	side_2_possible_overlap_registers=214	side_2_read_count=0	side_2_redundant=0	total_non_overlap_reads=4
JC	226	.	CP009273	2063956	1	CP009273	3180554	1	0	alignment_overlap=12	coverage_minus=2	coverage_plus=2	flanking_left=251	flanking_right=251	frequency=1.552e-01	junction_possible_overlap_registers=214	key=CP009273__2063956__1__CP009273__3180542__1__12____251__251__0__0	max_left=170	max_left_minus=170	max_left_plus=142	max_min_left=0	max_min_left_minus=0	max_min_left_plus=0	max_min_right=97	max_min_right_minus=68	max_min_right_plus=97	max_pos_hash_score=430	max_right=97	max_right_minus=68	max_right_plus=97	neg_log10_pos_hash_p_value=5.0	new_junction_coverage=0.08	new_junction_read_count=4	polymorphism_frequency=1.552e-01	pos_hash_score=4	prediction=polymorphism	reject=COVERAGE_EVENNESS_SKEW,FREQUENCY_CUTOFF	side_1_annotate_key=gene	side_1_continuation=0	side_1_coverage=0.88	side_1_overlap=12	side_1_possible_overlap_registers=226	side_1_read_count=46	side_1_redundant=0	side_2_annotate_key=gene	side_2_continuation=0	side_2_coverage=0.00	side_2_overlap=0	side_2_possible_overlap_registers=214	side_2_read_count=0	side_2_redundant=0	total_non_overlap_reads=4
JC	227	.	CP009273	2063956	1	CP009273	4489097	1	0	alignment_overlap=12	coverage_minus=2	coverage_plus=2	flanking_left=251	flanking_right=251	frequency=1.522e-01	junction_possible_overlap_registers=214	key=CP009273__2063956__1__CP009273__4489085__1__12____251__251__0__0	max_left=170	max_left_minus=170	max_left_plus=142	max_min_left=0	max_min_left_minus=0	max_min_left_plus=0	max_min_right=97	max_min_right_minus=68	max_min_right_plus=97	max_pos_hash_score=430	max_right=97	max_right_minus=68	max_right_plus=97	neg_log10_pos_hash_p_value=5.0	new_junction_coverage=0.08	new_junction_read_count=4	polymorphism_frequency=1.522e-01	pos_hash_score=4	prediction=polymorphism	reject=COVERAGE_EVENNESS_SKEW,FREQUENCY_CUTOFF	side_1_annotate_key=gene	side_1_continuation=0	side_1_coverage=0.88	side_1_overlap=12	side_1_possible_overlap_registers=226	side_1_read_count=46	side_1_redundant=0	side_2_annotate_key=gene	side_2_continuation=0	side_2_coverage=0.02	side_2_overlap=0	side_2_possible_overlap_registers=214	side_2_read_count=1	side_2_redundant=0	total_non_overlap_reads=4
JC	228	.	CP009273	2084156	-1	CP009273	2085464	1	0	alignment_overlap=10	coverage_minus=2	coverage_plus=2	flanking_left=251	flanking_right=251	frequency=9.085e-02	junction_possible_overlap_registers=216	key=CP009273__2084156__-1__CP009273__2085454__1__10____251__251__0__0	max_left=133	max_left_minus=133	max_left_plus=133	max_min_left=41	max_min_left_minus=41	max_min_left_plus=28	max_min_right=49	max_min_right_minus=49	max_min_right_plus=49	max_pos_hash_score=434	max_right=162	max_right_minus=162	max_right_plus=162	neg_log10_pos_hash_p_value=5.0	new_junction_coverage=0.08	new_junction_read_count=4	polymorphism_frequency=9.085e-02	pos_hash_score=4	prediction=polymorphism	reject=COVERAGE_EVENNESS_SKEW,FREQUENCY_CUTOFF	side_1_annotate_key=gene	side_1_continuation=0	side_1_coverage=0.84	side_1_overlap=10	side_1_possible_overlap_registers=226	side_1_read_count=44	side_1_redundant=0	side_2_annotate_key=gene	side_2_continuation=0	side_2_coverage=0.76	side_2_overlap=0	side_2_possible_overlap_registers=216	side_2_read_count=38	side_2_redundant=0	total_non_overlap_reads=4
JC	229	.	CP009273	2084805	-1	CP009273	2085817	1	0	alignment_overlap=9	coverage_minus=1	coverage_plus=2	flanking_left=251	flanking_right=251	frequency=6.268e-02	junction_possible_overlap_registers=217	key=CP009273__2084805__-1__CP009273__2085808__1__9____251__251__0__0	max_left=190	max_left_minus=190	max_left_plus=187	max_min_left=2	max_min_left_minus=0	max_min_left_plus=2	max_min_right=55	max_min_right_minus=52	max_min_right_plus=55	max_pos_hash_score=436	max_right=55	max_right_minus=52	max_right_plus=55	neg_log10_pos_hash_p_value=5.5	new_junction_coverage=0.06	new_junction_read_count=3	polymorphism_frequency=6.268e-02	pos_hash_score=3	prediction=polymorphism	reject=COVERAGE_EVENNESS_SKEW,FREQUENCY_CUTOFF	side_1_annotate_key=gene	side_1_continuation=0	side_1_coverage=1.09	side_1_overlap=9	side_1_possible_overlap_registers=226	side_1_read_count=57	side_1_redundant=0	side_2_annotate_key=gene	side_2_continuation=0	side_2_coverage=0.69	side_2_overlap=0	side_2_possible_overlap_registers=217	side_2_read_count=35	side_2_redundant=0	total_non_overlap_reads=3
JC	230	.	CP009273	2088544	-1	CP009273	2089695	1	0	alignment_overlap=10	coverage_minus=3	coverage_plus=1	flanking_left=251	flanking_right=251	frequency=6.511e-02	junction_possible_overlap_registers=216	key=CP009273__2088544__-1__CP009273__2089685__1__10____251__251__0__0	max_left=123	max_left_minus=123	max_left_plus=123	max_min_left=91	max_min_left_minus=91	max_min_left_plus=0	max_min_right=50	max_min_right_minus=50	max_min_right_plus=7	max_pos_hash_score=434	max_right=105	max_right_minus=105	max_right_plus=7	neg_log10_pos_hash_p_value=5.0	new_junction_coverage=0.08	new_junction_read_count=4	polymorphism_frequency=6.511e-02	pos_hash_score=4	prediction=polymorphism	reject=COVERAGE_EVENNESS_SKEW,FREQUENCY_CUTOFF	side_1_annotate_key=gene	side_1_continuation=0	side_1_coverage=0.91	side_1_overlap=10	side_1_possible_overlap_registers=226	side_1_read_count=48	side_1_redundant=0	side_2_annotate_key=gene	side_2_continuation=0	side_2_coverage=1.38	side_2_overlap=0	side_2_possible_overlap_registers=216	side_2_read_count=69	side_2_redundant=0	total_non_overlap_reads=4
JC	231	.	CP009273	2089136	-1	CP009273	2090006	1	0	alignment_overlap=6	coverage_minus=3	coverage_plus=1	flanking_left=251	flanking_right=251	frequency=6.446e-02	junction_possible_overlap_registers=220	key=CP009273__2089136__-1__CP009273__2090000__1__6____251__251__0__0	max_left=114	max_left_minus=114	max_left_plus=49	max_min_left=49	max_min_left_minus=35	max_min_left_plus=49	max_min_right=93	max_min_right_minus=93	max_min_right_plus=0	max_pos_hash_score=442	max_right=118	max_right_minus=118	max_right_plus=93	neg_log10_pos_hash_p_value=5.1	new_junction_coverage=0.08	new_junction_read_count=4	polymorphism_frequency=6.446e-02	pos_hash_score=4	prediction=polymorphism	reject=COVERAGE_EVENNESS_SKEW,FREQUENCY_CUTOFF	side_1_annotate_key=gene	side_1_continuation=0	side_1_coverage=1.35	side_1_overlap=6	side_1_possible_overlap_registers=226	side_1_read_count=71	side_1_redundant=0	side_2_annotate_key=gene	side_2_continuation=0	side_2_coverage=0.92	side_2_overlap=0	side_2_possible_overlap_registers=220	side_2_read_count=47	side_2_redundant=0	total_non_overlap_reads=4
JC	232	.	CP009273	2135260	-1	CP009273	2136392	1	0	alignment_overlap=9	coverage_minus=2	coverage_plus=2	flanking_left=251	flanking_right=251	frequency=9.061e-02	junction_possible_overlap_registers=217	key=CP009273__2135260__-1__CP009273__2136383__1__9____251__251__0__0	max_left=209	max_left_minus=209	max_left_plus=168	max_min_left=71	max_min_left_minus=71	max_min_left_plus=0	max_min_right=74	max_min_right_minus=7	max_min_right_plus=74	max_pos_hash_score=436	max_right=164	max_right_minus=164	max_right_plus=74	neg_log10_pos_hash_p_value=5.0	new_junction_coverage=0.10	new_junction_read_count=5	polymorphism_frequency=9.061e-02	pos_hash_score=4	prediction=polymorphism	reject=COVERAGE_EVENNESS_SKEW,FREQUENCY_CUTOFF	side_1_annotate_key=gene	side_1_continuation=0	side_1_coverage=0.78	side_1_overlap=9	side_1_possible_overlap_registers=226	side_1_read_count=41	side_1_redundant=0	side_2_annotate_key=gene	side_2_continuation=0	side_2_coverage=1.21	side_2_overlap=0	side_2_possible_overlap_registers=217	side_2_read_count=61	side_2_redundant=0	total_non_overlap_reads=4
JC	233	.	CP009273	2149636	-1	CP009273	2150929	1	0	alignment_overlap=11	coverage_minus=1	coverage_plus=3	flanking_left=251	flanking_right=251	frequency=7.174e-02	junction_possible_overlap_registers=215	key=CP009273__2149636__-1__CP009273__2150918__1__11____251__251__0__0	max_left=161	max_left_minus=75	max_left_plus=161	max_min_left=75	max_min_left_minus=75	max_min_left_plus=44	max_min_right=79	max_min_right_minus=0	max_min_right_plus=79	max_pos_hash_score=432	max_right=196	max_right_minus=164	max_right_plus=196	neg_log10_pos_hash_p_value=5.0	new_junction_coverage=0.08	new_junction_read_count=4	polymorphism_frequency=7.174e-02	pos_hash_score=4	prediction=polymorphism	reject=COVERAGE_EVENNESS_SKEW,FREQUENCY_CUTOFF	side_1_annotate_key=gene	side_1_continuation=0	side_1_coverage=0.97	side_1_overlap=11	side_1_possible_overlap_registers=226	side_1_read_count=51	side_1_redundant=0	side_2_annotate_key=gene	side_2_continuation=0	side_2_coverage=1.10	side_2_overlap=0	side_2_possible_overlap_registers=215	side_2_read_count=55	side_2_redundant=0	total_non_overlap_reads=4
JC	234	.	CP009273	2152019	-1	CP009273	2152860	1	0	alignment_overlap=11	coverage_minus=5	coverage_plus=4	flanking_left=251	flanking_right=251	frequency=1.690e-01	junction_possible_overlap_registers=215	key=CP009273__2152019__-1__CP009273__2152849__1__11____251__251__0__0	max_left=191	max_left_minus=191	max_left_plus=80	max_min_left=80	max_min_left_minus=11	max_min_left_plus=80	max_min_right=45	max_min_right_minus=45	max_min_right_plus=0	max_pos_hash_score=432	max_right=186	max_right_minus=45	max_right_plus=186	neg_log10_pos_hash_p_value=3.2	new_junction_coverage=0.18	new_junction_read_count=9	polymorphism_frequency=1.690e-01	pos_hash_score=9	prediction=polymorphism	reject=COVERAGE_EVENNESS_SKEW,FREQUENCY_CUTOFF	side_1_annotate_key=gene	side_1_continuation=0	side_1_coverage=0.59	side_1_overlap=11	side_1_possible_overlap_registers=226	side_1_read_count=31	side_1_redundant=0	side_2_annotate_key=gene	side_2_continuation=0	side_2_coverage=1.18	side_2_overlap=0	side_2_possible_overlap_registers=215	side_2_read_count=59	side_2_redundant=0	total_non_overlap_reads=9
JC	235	.	CP009273	2189583	-1	CP009273	2190271	1	0	alignment_overlap=10	coverage_minus=2	coverage_plus=1	flanking_left=251	flanking_right=251	frequency=1.076e-01	junction_possible_overlap_registers=216	key=CP009273__2189583__-1__CP009273__2190261__1__10____251__251__0__0	max_left=156	max_left_minus=156	max_left_plus=13	max_min_left=26	max_min_left_minus=26	max_min_left_plus=13	max_min_right=71	max_min_right_minus=71	max_min_right_plus=0	max_pos_hash_score=434	max_right=72	max_right_minus=71	max_right_plus=72	neg_log10_pos_hash_p_value=5.5	new_junction_coverage=0.08	new_junction_read_count=4	polymorphism_frequency=1.076e-01	pos_hash_score=3	prediction=polymorphism	reject=COVERAGE_EVENNESS_SKEW,FREQUENCY_CUTOFF	side_1_annotate_key=gene	side_1_continuation=0	side_1_coverage=0.71	side_1_overlap=10	side_1_possible_overlap_registers=226	side_1_read_count=37	side_1_redundant=0	side_2_annotate_key=gene	side_2_continuation=0	side_2_coverage=0.62	side_2_overlap=0	side_2_possible_overlap_registers=216	side_2_read_count=31	side_2_redundant=0	total_non_overlap_reads=3
JC	236	.	CP009273	2248148	-1	CP009273	2249087	1	0	alignment_overlap=9	coverage_minus=2	coverage_plus=1	flanking_left=251	flanking_right=251	frequency=7.766e-02	junction_possible_overlap_registers=217	key=CP009273__2248148__-1__CP009273__2249078__1__9____251__251__0__0	max_left=94	max_left_minus=94	max_left_plus=58	max_min_left=58	max_min_left_minus=0	max_min_left_plus=58	max_min_right=76	max_min_right_minus=76	max_min_right_plus=0	max_pos_hash_score=436	max_right=127	max_right_minus=76	max_right_plus=127	neg_log10_pos_hash_p_value=5.5	new_junction_coverage=0.08	new_junction_read_count=4	polymorphism_frequency=7.766e-02	pos_hash_score=3	prediction=polymorphism	reject=COVERAGE_EVENNESS_SKEW,FREQUENCY_CUTOFF	side_1_annotate_key=gene	side_1_continuation=0	side_1_coverage=0.95	side_1_overlap=9	side_1_possible_overlap_registers=226	side_1_read_count=50	side_1_redundant=0	side_2_annotate_key=gene	side_2_continuation=0	side_2_coverage=0.93	side_2_overlap=0	side_2_possible_overlap_registers=217	side_2_read_count=47	side_2_redundant=0	total_non_overlap_reads=3
JC	237	.	CP009273	2254009	-1	CP009273	2254965	1	0	alignment_overlap=11	coverage_minus=3	coverage_plus=3	flanking_left=251	flanking_right=251	frequency=1.089e-01	junction_possible_overlap_registers=215	key=CP009273__2254009__-1__CP009273__2254954__1__11____251__251__0__0	max_left=157	max_left_minus=157	max_left_plus=19	max_min_left=71	max_min_left_minus=71	max_min_left_plus=19	max_min_right=10	max_min_right_minus=10	max_min_right_plus=0	max_pos_hash_score=432	max_right=224	max_right_minus=187	max_right_plus=224	neg_log10_pos_hash_p_value=4.2	new_junction_coverage=0.16	new_junction_read_count=8	polymorphism_frequency=1.089e-01	pos_hash_score=6	prediction=polymorphism	reject=COVERAGE_EVENNESS_SKEW,FREQUENCY_CUTOFF	side_1_annotate_key=gene	side_1_continuation=0	side_1_coverage=1.22	side_1_overlap=11	side_1_possible_overlap_registers=226	side_1_read_count=64	side_1_redundant=0	side_2_annotate_key=gene	side_2_continuation=0	side_2_coverage=1.40	side_2_overlap=0	side_2_possible_overlap_registers=215	side_2_read_count=70	side_2_redundant=0	total_non_overlap_reads=6
JC	238	.	CP009273	2255098	-1	CP009273	2255678	1	0	alignment_overlap=11	coverage_minus=2	coverage_plus=3	flanking_left=251	flanking_right=251	frequency=9.869e-02	junction_possible_overlap_registers=215	key=CP009273__2255098__-1__CP009273__2255667__1__11____251__251__0__0	max_left=69	max_left_minus=66	max_left_plus=69	max_min_left=69	max_min_left_minus=29	max_min_left_plus=69	max_min_right=60	max_min_right_minus=60	max_min_right_plus=0	max_pos_hash_score=432	max_right=186	max_right_minus=186	max_right_plus=186	neg_log10_pos_hash_p_value=4.6	new_junction_coverage=0.10	new_junction_read_count=5	polymorphism_frequency=9.869e-02	pos_hash_score=5	prediction=polymorphism	reject=COVERAGE_EVENNESS_SKEW,FREQUENCY_CUTOFF	side_1_annotate_key=gene	side_1_continuation=0	side_1_coverage=1.05	side_1_overlap=11	side_1_possible_overlap_registers=226	side_1_read_count=55	side_1_redundant=0	side_2_annotate_key=gene	side_2_continuation=0	side_2_coverage=0.78	side_2_overlap=0	side_2_possible_overlap_registers=215	side_2_read_count=39	side_2_redundant=0	total_non_overlap_reads=5
JC	239	.	CP009273	2364358	-1	CP009273	2365018	1	0	alignment_overlap=10	coverage_minus=2	coverage_plus=5	flanking_left=251	flanking_right=251	frequency=1.275e-01	junction_possible_overlap_registers=216	key=CP009273__2364358__-1__CP009273__2365008__1__10____251__251__0__0	max_left=157	max_left_minus=87	max_left_plus=157	max_min_left=87	max_min_left_minus=0	max_min_left_plus=87	max_min_right=84	max_min_right_minus=4	max_min_right_plus=84	max_pos_hash_score=434	max_right=221	max_right_minus=4	max_right_plus=221	neg_log10_pos_hash_p_value=3.8	new_junction_coverage=0.14	new_junction_read_count=7	polymorphism_frequency=1.275e-01	pos_hash_score=7	prediction=polymorphism	reject=COVERAGE_EVENNESS_SKEW,FREQUENCY_CUTOFF	side_1_annotate_key=gene	side_1_continuation=0	side_1_coverage=0.93	side_1_overlap=10	side_1_possible_overlap_registers=226	side_1_read_count=49	side_1_redundant=0	side_2_annotate_key=gene	side_2_continuation=0	side_2_coverage=0.98	side_2_overlap=0	side_2_possible_overlap_registers=216	side_2_read_count=49	side_2_redundant=0	total_non_overlap_reads=7
JC	240	.	CP009273	2386726	-1	CP009273	2387855	1	0	alignment_overlap=11	coverage_minus=2	coverage_plus=2	flanking_left=251	flanking_right=251	frequency=6.561e-02	junction_possible_overlap_registers=215	key=CP009273__2386726__-1__CP009273__2387844__1__11____251__251__0__0	max_left=72	max_left_minus=72	max_left_plus=72	max_min_left=41	max_min_left_minus=41	max_min_left_plus=41	max_min_right=40	max_min_right_minus=15	max_min_right_plus=40	max_pos_hash_score=432	max_right=127	max_right_minus=127	max_right_plus=127	neg_log10_pos_hash_p_value=5.0	new_junction_coverage=0.08	new_junction_read_count=4	polymorphism_frequency=6.561e-02	pos_hash_score=4	prediction=polymorphism	reject=COVERAGE_EVENNESS_SKEW,FREQUENCY_CUTOFF	side_1_annotate_key=gene	side_1_continuation=0	side_1_coverage=1.20	side_1_overlap=11	side_1_possible_overlap_registers=226	side_1_read_count=63	side_1_redundant=0	side_2_annotate_key=gene	side_2_continuation=0	side_2_coverage=1.08	side_2_overlap=0	side_2_possible_overlap_registers=215	side_2_read_count=54	side_2_redundant=0	total_non_overlap_reads=4
JC	241	.	CP009273	2509096	-1	CP009273	2595144	1	0	alignment_overlap=4	coverage_minus=3	coverage_plus=4	flanking_left=251	flanking_right=251	frequency=1.569e-01	junction_possible_overlap_registers=222	key=CP009273__2509096__-1__CP009273__2595140__1__4____251__251__1__0	max_left=240	max_left_minus=119	max_left_plus=240	max_min_left=119	max_min_left_minus=119	max_min_left_plus=16	max_min_right=76	max_min_right_minus=67	max_min_right_plus=76	max_pos_hash_score=446	max_right=140	max_right_minus=140	max_right_plus=118	neg_log10_pos_hash_p_value=4.3	new_junction_coverage=0.16	new_junction_read_count=8	polymorphism_frequency=1.569e-01	pos_hash_score=6	prediction=polymorphism	reject=COVERAGE_EVENNESS_SKEW,FREQUENCY_CUTOFF	side_1_annotate_key=repeat	side_1_continuation=0	side_1_coverage=NA	side_1_overlap=4	side_1_read_count=NA	side_1_redundant=1	side_2_annotate_key=gene	side_2_continuation=0	side_2_coverage=0.83	side_2_overlap=0	side_2_possible_overlap_registers=222	side_2_read_count=43	side_2_redundant=0	total_non_overlap_reads=7
JC	242	.	CP009273	2566826	-1	CP009273	2568190	1	0	alignment_overlap=9	coverage_minus=2	coverage_plus=2	flanking_left=251	flanking_right=251	frequency=7.347e-02	junction_possible_overlap_registers=217	key=CP009273__2566826__-1__CP009273__2568181__1__9____251__251__0__0	max_left=74	max_left_minus=74	max_left_plus=11	max_min_left=11	max_min_left_minus=0	max_min_left_plus=11	max_min_right=74	max_min_right_minus=74	max_min_right_plus=0	max_pos_hash_score=436	max_right=74	max_right_minus=74	max_right_plus=74	neg_log10_pos_hash_p_value=5.0	new_junction_coverage=0.08	new_junction_read_count=4	polymorphism_frequency=7.347e-02	pos_hash_score=4	prediction=polymorphism	reject=COVERAGE_EVENNESS_SKEW,FREQUENCY_CUTOFF	side_1_annotate_key=gene	side_1_continuation=0	side_1_coverage=1.01	side_1_overlap=9	side_1_possible_overlap_registers=226	side_1_read_count=53	side_1_redundant=0	side_2_annotate_key=gene	side_2_continuation=0	side_2_coverage=0.99	side_2_overlap=0	side_2_possible_overlap_registers=217	side_2_read_count=50	side_2_redundant=0	total_non_overlap_reads=4
JC	243	.	CP009273	2570376	-1	CP009273	2571454	1	0	alignment_overlap=8	coverage_minus=2	coverage_plus=1	flanking_left=251	flanking_right=251	frequency=5.881e-02	junction_possible_overlap_registers=218	key=CP009273__2570376__-1__CP009273__2571446__1__8____251__251__0__0	max_left=41	max_left_minus=41	max_left_plus=36	max_min_left=41	max_min_left_minus=41	max_min_left_plus=36	max_min_right=0	max_min_right_minus=0	max_min_right_plus=0	max_pos_hash_score=438	max_right=110	max_right_minus=110	max_right_plus=110	neg_log10_pos_hash_p_value=5.6	new_junction_coverage=0.06	new_junction_read_count=3	polymorphism_frequency=5.881e-02	pos_hash_score=3	prediction=polymorphism	reject=COVERAGE_EVENNESS_SKEW,FREQUENCY_CUTOFF	side_1_annotate_key=gene	side_1_continuation=0	side_1_coverage=1.07	side_1_overlap=8	side_1_possible_overlap_registers=226	side_1_read_count=56	side_1_redundant=0	side_2_annotate_key=gene	side_2_continuation=0	side_2_coverage=0.83	side_2_overlap=0	side_2_possible_overlap_registers=218	side_2_read_count=42	side_2_redundant=0	total_non_overlap_reads=3
JC	244	.	CP009273	2570750	-1	CP009273	2571492	1	0	alignment_overlap=11	coverage_minus=3	coverage_plus=5	flanking_left=251	flanking_right=251	frequency=1.528e-01	junction_possible_overlap_registers=215	key=CP009273__2570750__-1__CP009273__2571481__1__11____251__251__0__0	max_left=139	max_left_minus=139	max_left_plus=74	max_min_left=4	max_min_left_minus=0	max_min_left_plus=4	max_min_right=77	max_min_right_minus=77	max_min_right_plus=36	max_pos_hash_score=432	max_right=118	max_right_minus=77	max_right_plus=118	neg_log10_pos_hash_p_value=3.5	new_junction_coverage=0.16	new_junction_read_count=8	polymorphism_frequency=1.528e-01	pos_hash_score=8	prediction=polymorphism	reject=COVERAGE_EVENNESS_SKEW,FREQUENCY_CUTOFF	side_1_annotate_key=gene	side_1_continuation=0	side_1_coverage=0.90	side_1_overlap=11	side_1_possible_overlap_registers=226	side_1_read_count=47	side_1_redundant=0	side_2_annotate_key=gene	side_2_continuation=0	side_2_coverage=0.88	side_2_overlap=0	side_2_possible_overlap_registers=215	side_2_read_count=44	side_2_redundant=0	total_non_overlap_reads=8
JC	245	.	CP009273	2570887	-1	CP009273	2571635	1	0	alignment_overlap=11	coverage_minus=2	coverage_plus=2	flanking_left=251	flanking_right=251	frequency=8.805e-02	junction_possible_overlap_registers=215	key=CP009273__2570887__-1__CP009273__2571624__1__11____251__251__0__0	max_left=132	max_left_minus=132	max_left_plus=85	max_min_left=85	max_min_left_minus=50	max_min_left_plus=85	max_min_right=1	max_min_right_minus=1	max_min_right_plus=0	max_pos_hash_score=432	max_right=155	max_right_minus=91	max_right_plus=155	neg_log10_pos_hash_p_value=5.0	new_junction_coverage=0.08	new_junction_read_count=4	polymorphism_frequency=8.805e-02	pos_hash_score=4	prediction=polymorphism	reject=COVERAGE_EVENNESS_SKEW,FREQUENCY_CUTOFF	side_1_annotate_key=gene	side_1_continuation=0	side_1_coverage=0.84	side_1_overlap=11	side_1_possible_overlap_registers=226	side_1_read_count=44	side_1_redundant=0	side_2_annotate_key=gene	side_2_continuation=0	side_2_coverage=0.82	side_2_overlap=0	side_2_possible_overlap_registers=215	side_2_read_count=41	side_2_redundant=0	total_non_overlap_reads=4
JC	246	.	CP009273	2576408	-1	CP009273	2577302	1	0	alignment_overlap=10	coverage_minus=4	coverage_plus=3	flanking_left=251	flanking_right=251	frequency=1.414e-01	junction_possible_overlap_registers=216	key=CP009273__2576408__-1__CP009273__2577292__1__10____251__251__0__0	max_left=158	max_left_minus=158	max_left_plus=81	max_min_left=81	max_min_left_minus=0	max_min_left_plus=81	max_min_right=66	max_min_right_minus=66	max_min_right_plus=0	max_pos_hash_score=434	max_right=138	max_right_minus=66	max_right_plus=138	neg_log10_pos_hash_p_value=3.8	new_junction_coverage=0.16	new_junction_read_count=8	polymorphism_frequency=1.414e-01	pos_hash_score=7	prediction=polymorphism	reject=COVERAGE_EVENNESS_SKEW,FREQUENCY_CUTOFF	side_1_annotate_key=gene	side_1_continuation=0	side_1_coverage=0.78	side_1_overlap=10	side_1_possible_overlap_registers=226	side_1_read_count=41	side_1_redundant=0	side_2_annotate_key=gene	side_2_continuation=0	side_2_coverage=1.16	side_2_overlap=0	side_2_possible_overlap_registers=216	side_2_read_count=58	side_2_redundant=0	total_non_overlap_reads=7
JC	247	.	CP009273	2576588	-1	CP009273	2577584	1	0	alignment_overlap=10	coverage_minus=5	coverage_plus=6	flanking_left=251	flanking_right=251	frequency=2.013e-01	junction_possible_overlap_registers=216	key=CP009273__2576588__-1__CP009273__2577574__1__10____251__251__0__0	max_left=202	max_left_minus=202	max_left_plus=124	max_min_left=112	max_min_left_minus=0	max_min_left_plus=112	max_min_right=103	max_min_right_minus=75	max_min_right_plus=103	max_pos_hash_score=434	max_right=187	max_right_minus=75	max_right_plus=187	neg_log10_pos_hash_p_value=3.2	new_junction_coverage=0.22	new_junction_read_count=11	polymorphism_frequency=2.013e-01	pos_hash_score=9	prediction=polymorphism	reject=COVERAGE_EVENNESS_SKEW	side_1_annotate_key=gene	side_1_continuation=0	side_1_coverage=1.16	side_1_overlap=10	side_1_possible_overlap_registers=226	side_1_read_count=61	side_1_redundant=0	side_2_annotate_key=gene	side_2_continuation=0	side_2_coverage=0.58	side_2_overlap=0	side_2_possible_overlap_registers=216	side_2_read_count=29	side_2_redundant=0	total_non_overlap_reads=11
JC	248	.	CP009273	2582609	-1	CP009273	2583345	1	0	alignment_overlap=13	coverage_minus=2	coverage_plus=5	flanking_left=251	flanking_right=251	frequency=1.277e-01	junction_possible_overlap_registers=213	key=CP009273__2582609__-1__CP009273__2583332__1__13____251__251__0__0	max_left=104	max_left_minus=103	max_left_plus=104	max_min_left=104	max_min_left_minus=103	max_min_left_plus=104	max_min_right=65	max_min_right_minus=0	max_min_right_plus=65	max_pos_hash_score=428	max_right=136	max_right_minus=135	max_right_plus=136	neg_log10_pos_hash_p_value=4.1	new_junction_coverage=0.16	new_junction_read_count=8	polymorphism_frequency=1.277e-01	pos_hash_score=6	prediction=polymorphism	reject=COVERAGE_EVENNESS_SKEW,FREQUENCY_CUTOFF	side_1_annotate_key=gene	side_1_continuation=0	side_1_coverage=1.22	side_1_overlap=13	side_1_possible_overlap_registers=226	side_1_read_count=64	side_1_redundant=0	side_2_annotate_key=gene	side_2_continuation=0	side_2_coverage=0.99	side_2_overlap=0	side_2_possible_overlap_registers=213	side_2_read_count=49	side_2_redundant=0	total_non_overlap_reads=7
JC	249	.	CP009273	2624813	-1	CP009273	2626127	1	0	alignment_overlap=12	coverage_minus=2	coverage_plus=1	flanking_left=251	flanking_right=251	frequency=8.384e-02	junction_possible_overlap_registers=214	key=CP009273__2624813__-1__CP009273__2626115__1__12____251__251__0__0	max_left=154	max_left_minus=154	max_left_plus=68	max_min_left=0	max_min_left_minus=0	max_min_left_plus=0	max_min_right=39	max_min_right_minus=39	max_min_right_plus=39	max_pos_hash_score=430	max_right=39	max_right_minus=39	max_right_plus=39	neg_log10_pos_hash_p_value=5.5	new_junction_coverage=0.06	new_junction_read_count=3	polymorphism_frequency=8.384e-02	pos_hash_score=3	prediction=polymorphism	reject=COVERAGE_EVENNESS_SKEW,FREQUENCY_CUTOFF	side_1_annotate_key=gene	side_1_continuation=0	side_1_coverage=0.51	side_1_overlap=12	side_1_possible_overlap_registers=226	side_1_read_count=27	side_1_redundant=0	side_2_annotate_key=gene	side_2_continuation=0	side_2_coverage=0.81	side_2_overlap=0	side_2_possible_overlap_registers=214	side_2_read_count=40	side_2_redundant=0	total_non_overlap_reads=3
JC	250	.	CP009273	2631879	-1	CP009273	2632848	1	0	alignment_overlap=9	coverage_minus=1	coverage_plus=2	flanking_left=251	flanking_right=251	frequency=4.927e-02	junction_possible_overlap_registers=217	key=CP009273__2631879__-1__CP009273__2632839__1__9____251__251__0__0	max_left=63	max_left_minus=63	max_left_plus=41	max_min_left=41	max_min_left_minus=0	max_min_left_plus=41	max_min_right=53	max_min_right_minus=53	max_min_right_plus=26	max_pos_hash_score=436	max_right=53	max_right_minus=53	max_right_plus=53	neg_log10_pos_hash_p_value=5.5	new_junction_coverage=0.06	new_junction_read_count=3	polymorphism_frequency=4.927e-02	pos_hash_score=3	prediction=polymorphism	reject=COVERAGE_EVENNESS_SKEW,FREQUENCY_CUTOFF	side_1_annotate_key=gene	side_1_continuation=0	side_1_coverage=1.07	side_1_overlap=9	side_1_possible_overlap_registers=226	side_1_read_count=56	side_1_redundant=0	side_2_annotate_key=gene	side_2_continuation=0	side_2_coverage=1.23	side_2_overlap=0	side_2_possible_overlap_registers=217	side_2_read_count=62	side_2_redundant=0	total_non_overlap_reads=3
JC	251	.	CP009273	2633488	-1	CP009273	2634921	1	0	alignment_overlap=11	coverage_minus=2	coverage_plus=2	flanking_left=251	flanking_right=251	frequency=8.023e-02	junction_possible_overlap_registers=215	key=CP009273__2633488__-1__CP009273__2634910__1__11____251__251__0__0	max_left=203	max_left_minus=203	max_left_plus=163	max_min_left=48	max_min_left_minus=48	max_min_left_plus=48	max_min_right=77	max_min_right_minus=11	max_min_right_plus=77	max_pos_hash_score=432	max_right=77	max_right_minus=57	max_right_plus=77	neg_log10_pos_hash_p_value=5.0	new_junction_coverage=0.08	new_junction_read_count=4	polymorphism_frequency=8.023e-02	pos_hash_score=4	prediction=polymorphism	reject=COVERAGE_EVENNESS_SKEW,FREQUENCY_CUTOFF	side_1_annotate_key=gene	side_1_continuation=0	side_1_coverage=0.90	side_1_overlap=11	side_1_possible_overlap_registers=226	side_1_read_count=47	side_1_redundant=0	side_2_annotate_key=gene	side_2_continuation=0	side_2_coverage=0.94	side_2_overlap=0	side_2_possible_overlap_registers=215	side_2_read_count=47	side_2_redundant=0	total_non_overlap_reads=4
JC	252	.	CP009273	2639377	-1	CP009273	2640399	1	0	alignment_overlap=9	coverage_minus=2	coverage_plus=2	flanking_left=251	flanking_right=251	frequency=7.457e-02	junction_possible_overlap_registers=217	key=CP009273__2639377__-1__CP009273__2640390__1__9____251__251__0__0	max_left=217	max_left_minus=217	max_left_plus=136	max_min_left=42	max_min_left_minus=42	max_min_left_plus=42	max_min_right=84	max_min_right_minus=25	max_min_right_plus=84	max_pos_hash_score=436	max_right=93	max_right_minus=93	max_right_plus=93	neg_log10_pos_hash_p_value=5.0	new_junction_coverage=0.08	new_junction_read_count=4	polymorphism_frequency=7.457e-02	pos_hash_score=4	prediction=polymorphism	reject=COVERAGE_EVENNESS_SKEW,FREQUENCY_CUTOFF	side_1_annotate_key=gene	side_1_continuation=0	side_1_coverage=0.82	side_1_overlap=9	side_1_possible_overlap_registers=226	side_1_read_count=43	side_1_redundant=0	side_2_annotate_key=gene	side_2_continuation=0	side_2_coverage=1.15	side_2_overlap=0	side_2_possible_overlap_registers=217	side_2_read_count=58	side_2_redundant=0	total_non_overlap_reads=4
JC	253	.	CP009273	2650476	-1	CP009273	2651344	1	0	alignment_overlap=10	coverage_minus=3	coverage_plus=2	flanking_left=251	flanking_right=251	frequency=9.368e-02	junction_possible_overlap_registers=216	key=CP009273__2650476__-1__CP009273__2651334__1__10____251__251__0__0	max_left=204	max_left_minus=204	max_left_plus=91	max_min_left=26	max_min_left_minus=26	max_min_left_plus=26	max_min_right=53	max_min_right_minus=53	max_min_right_plus=53	max_pos_hash_score=434	max_right=55	max_right_minus=53	max_right_plus=55	neg_log10_pos_hash_p_value=4.6	new_junction_coverage=0.10	new_junction_read_count=5	polymorphism_frequency=9.368e-02	pos_hash_score=5	prediction=polymorphism	reject=COVERAGE_EVENNESS_SKEW,FREQUENCY_CUTOFF	side_1_annotate_key=gene	side_1_continuation=0	side_1_coverage=0.97	side_1_overlap=10	side_1_possible_overlap_registers=226	side_1_read_count=51	side_1_redundant=0	side_2_annotate_key=gene	side_2_continuation=0	side_2_coverage=0.96	side_2_overlap=0	side_2_possible_overlap_registers=216	side_2_read_count=48	side_2_redundant=0	total_non_overlap_reads=5
JC	254	.	CP009273	2652195	-1	CP009273	2653230	1	0	alignment_overlap=10	coverage_minus=2	coverage_plus=5	flanking_left=251	flanking_right=251	frequency=1.262e-01	junction_possible_overlap_registers=216	key=CP009273__2652195__-1__CP009273__2653220__1__10____251__251__0__0	max_left=227	max_left_minus=180	max_left_plus=227	max_min_left=72	max_min_left_minus=72	max_min_left_plus=2	max_min_right=62	max_min_right_minus=59	max_min_right_plus=62	max_pos_hash_score=434	max_right=100	max_right_minus=100	max_right_plus=100	neg_log10_pos_hash_p_value=4.2	new_junction_coverage=0.14	new_junction_read_count=7	polymorphism_frequency=1.262e-01	pos_hash_score=6	prediction=polymorphism	reject=COVERAGE_EVENNESS_SKEW,FREQUENCY_CUTOFF	side_1_annotate_key=gene	side_1_continuation=0	side_1_coverage=0.88	side_1_overlap=10	side_1_possible_overlap_registers=226	side_1_read_count=46	side_1_redundant=0	side_2_annotate_key=gene	side_2_continuation=0	side_2_coverage=1.06	side_2_overlap=0	side_2_possible_overlap_registers=216	side_2_read_count=53	side_2_redundant=0	total_non_overlap_reads=7
JC	255	.	CP009273	2705973	-1	CP009273	2706945	1	0	alignment_overlap=10	coverage_minus=4	coverage_plus=1	flanking_left=251	flanking_right=251	frequency=9.207e-02	junction_possible_overlap_registers=216	key=CP009273__2705973__-1__CP009273__2706935__1__10____251__251__0__0	max_left=111	max_left_minus=111	max_left_plus=1	max_min_left=111	max_min_left_minus=111	max_min_left_plus=1	max_min_right=0	max_min_right_minus=0	max_min_right_plus=0	max_pos_hash_score=434	max_right=204	max_right_minus=204	max_right_plus=83	neg_log10_pos_hash_p_value=4.6	new_junction_coverage=0.10	new_junction_read_count=5	polymorphism_frequency=9.207e-02	pos_hash_score=5	prediction=polymorphism	reject=COVERAGE_EVENNESS_SKEW,FREQUENCY_CUTOFF	side_1_annotate_key=gene	side_1_continuation=0	side_1_coverage=1.03	side_1_overlap=10	side_1_possible_overlap_registers=226	side_1_read_count=54	side_1_redundant=0	side_2_annotate_key=gene	side_2_continuation=0	side_2_coverage=0.94	side_2_overlap=0	side_2_possible_overlap_registers=216	side_2_read_count=47	side_2_redundant=0	total_non_overlap_reads=5
JC	256	.	CP009273	2719542	-1	CP009273	3938965	-1	0	alignment_overlap=10	coverage_minus=2	coverage_plus=2	flanking_left=251	flanking_right=251	frequency=1.171e-01	junction_possible_overlap_registers=216	key=CP009273__2719542__-1__CP009273__3938975__-1__10____251__251__0__0	max_left=72	max_left_minus=72	max_left_plus=69	max_min_left=72	max_min_left_minus=72	max_min_left_plus=69	max_min_right=0	max_min_right_minus=0	max_min_right_plus=0	max_pos_hash_score=434	max_right=193	max_right_minus=168	max_right_plus=193	neg_log10_pos_hash_p_value=5.0	new_junction_coverage=0.08	new_junction_read_count=4	polymorphism_frequency=1.171e-01	pos_hash_score=4	prediction=polymorphism	reject=COVERAGE_EVENNESS_SKEW,FREQUENCY_CUTOFF	side_1_annotate_key=gene	side_1_continuation=0	side_1_coverage=0.29	side_1_overlap=10	side_1_possible_overlap_registers=226	side_1_read_count=15	side_1_redundant=0	side_2_annotate_key=gene	side_2_continuation=0	side_2_coverage=0.92	side_2_overlap=0	side_2_possible_overlap_registers=216	side_2_read_count=46	side_2_redundant=0	total_non_overlap_reads=4
JC	257	.	CP009273	2719832	-1	CP009273	2720712	1	0	alignment_overlap=9	coverage_minus=2	coverage_plus=3	flanking_left=251	flanking_right=251	frequency=NA	junction_possible_overlap_registers=217	key=CP009273__2719832__-1__CP009273__2720703__1__9____251__251__1__1	max_left=103	max_left_minus=103	max_left_plus=83	max_min_left=83	max_min_left_minus=0	max_min_left_plus=83	max_min_right=53	max_min_right_minus=53	max_min_right_plus=0	max_pos_hash_score=436	max_right=127	max_right_minus=53	max_right_plus=127	neg_log10_pos_hash_p_value=4.6	new_junction_coverage=0.12	new_junction_read_count=6	polymorphism_frequency=NA	pos_hash_score=5	prediction=unknown	reject=COVERAGE_EVENNESS_SKEW	side_1_annotate_key=repeat	side_1_continuation=0	side_1_coverage=NA	side_1_overlap=9	side_1_read_count=NA	side_1_redundant=1	side_2_annotate_key=repeat	side_2_continuation=0	side_2_coverage=NA	side_2_overlap=0	side_2_possible_overlap_registers=NA	side_2_read_count=NA	side_2_redundant=1	total_non_overlap_reads=5
JC	258	.	CP009273	2763517	-1	CP009273	2765145	1	0	alignment_overlap=12	coverage_minus=2	coverage_plus=2	flanking_left=251	flanking_right=251	frequency=7.655e-02	junction_possible_overlap_registers=214	key=CP009273__2763517__-1__CP009273__2765133__1__12____251__251__0__0	max_left=110	max_left_minus=110	max_left_plus=110	max_min_left=51	max_min_left_minus=51	max_min_left_plus=51	max_min_right=8	max_min_right_minus=8	max_min_right_plus=8	max_pos_hash_score=430	max_right=52	max_right_minus=52	max_right_plus=52	neg_log10_pos_hash_p_value=5.0	new_junction_coverage=0.08	new_junction_read_count=4	polymorphism_frequency=7.655e-02	pos_hash_score=4	prediction=polymorphism	reject=COVERAGE_EVENNESS_SKEW,FREQUENCY_CUTOFF	side_1_annotate_key=gene	side_1_continuation=0	side_1_coverage=0.90	side_1_overlap=12	side_1_possible_overlap_registers=226	side_1_read_count=47	side_1_redundant=0	side_2_annotate_key=gene	side_2_continuation=0	side_2_coverage=1.05	side_2_overlap=0	side_2_possible_overlap_registers=214	side_2_read_count=52	side_2_redundant=0	total_non_overlap_reads=4
JC	259	.	CP009273	2834496	-1	CP009273	2835387	1	0	alignment_overlap=11	coverage_minus=5	coverage_plus=4	flanking_left=251	flanking_right=251	frequency=1.603e-01	junction_possible_overlap_registers=215	key=CP009273__2834496__-1__CP009273__2835376__1__11____251__251__0__0	max_left=194	max_left_minus=194	max_left_plus=103	max_min_left=32	max_min_left_minus=32	max_min_left_plus=23	max_min_right=75	max_min_right_minus=75	max_min_right_plus=10	max_pos_hash_score=432	max_right=229	max_right_minus=212	max_right_plus=229	neg_log10_pos_hash_p_value=3.2	new_junction_coverage=0.18	new_junction_read_count=9	polymorphism_frequency=1.603e-01	pos_hash_score=9	prediction=polymorphism	reject=COVERAGE_EVENNESS_SKEW,FREQUENCY_CUTOFF	side_1_annotate_key=gene	side_1_continuation=0	side_1_coverage=1.07	side_1_overlap=11	side_1_possible_overlap_registers=226	side_1_read_count=56	side_1_redundant=0	side_2_annotate_key=gene	side_2_continuation=0	side_2_coverage=0.82	side_2_overlap=0	side_2_possible_overlap_registers=215	side_2_read_count=41	side_2_redundant=0	total_non_overlap_reads=9
JC	260	.	CP009273	2972490	-1	CP009273	2973588	1	0	alignment_overlap=11	coverage_minus=1	coverage_plus=2	flanking_left=251	flanking_right=251	frequency=6.371e-02	junction_possible_overlap_registers=215	key=CP009273__2972490__-1__CP009273__2973577__1__11____251__251__0__0	max_left=132	max_left_minus=132	max_left_plus=129	max_min_left=64	max_min_left_minus=0	max_min_left_plus=64	max_min_right=111	max_min_right_minus=108	max_min_right_plus=111	max_pos_hash_score=432	max_right=175	max_right_minus=108	max_right_plus=175	neg_log10_pos_hash_p_value=5.5	new_junction_coverage=0.08	new_junction_read_count=4	polymorphism_frequency=6.371e-02	pos_hash_score=3	prediction=polymorphism	reject=COVERAGE_EVENNESS_SKEW,FREQUENCY_CUTOFF	side_1_annotate_key=gene	side_1_continuation=0	side_1_coverage=0.95	side_1_overlap=11	side_1_possible_overlap_registers=226	side_1_read_count=50	side_1_redundant=0	side_2_annotate_key=gene	side_2_continuation=0	side_2_coverage=1.40	side_2_overlap=0	side_2_possible_overlap_registers=215	side_2_read_count=70	side_2_redundant=0	total_non_overlap_reads=3
JC	261	.	CP009273	3010325	-1	CP009273	3011662	1	0	alignment_overlap=10	coverage_minus=2	coverage_plus=1	flanking_left=251	flanking_right=251	frequency=4.863e-02	junction_possible_overlap_registers=216	key=CP009273__3010325__-1__CP009273__3011652__1__10____251__251__0__0	max_left=132	max_left_minus=132	max_left_plus=132	max_min_left=18	max_min_left_minus=18	max_min_left_plus=0	max_min_right=42	max_min_right_minus=32	max_min_right_plus=42	max_pos_hash_score=434	max_right=42	max_right_minus=32	max_right_plus=42	neg_log10_pos_hash_p_value=5.5	new_junction_coverage=0.06	new_junction_read_count=3	polymorphism_frequency=4.863e-02	pos_hash_score=3	prediction=polymorphism	reject=COVERAGE_EVENNESS_SKEW,FREQUENCY_CUTOFF	side_1_annotate_key=gene	side_1_continuation=0	side_1_coverage=1.12	side_1_overlap=10	side_1_possible_overlap_registers=226	side_1_read_count=59	side_1_redundant=0	side_2_annotate_key=gene	side_2_continuation=0	side_2_coverage=1.22	side_2_overlap=0	side_2_possible_overlap_registers=216	side_2_read_count=61	side_2_redundant=0	total_non_overlap_reads=3
JC	262	.	CP009273	3016363	-1	CP009273	3017339	1	0	alignment_overlap=12	coverage_minus=2	coverage_plus=1	flanking_left=251	flanking_right=251	frequency=9.556e-02	junction_possible_overlap_registers=214	key=CP009273__3016363__-1__CP009273__3017327__1__12____251__251__0__0	max_left=109	max_left_minus=109	max_left_plus=17	max_min_left=109	max_min_left_minus=109	max_min_left_plus=17	max_min_right=0	max_min_right_minus=0	max_min_right_plus=0	max_pos_hash_score=430	max_right=151	max_right_minus=130	max_right_plus=151	neg_log10_pos_hash_p_value=5.5	new_junction_coverage=0.08	new_junction_read_count=4	polymorphism_frequency=9.556e-02	pos_hash_score=3	prediction=polymorphism	reject=COVERAGE_EVENNESS_SKEW,FREQUENCY_CUTOFF	side_1_annotate_key=gene	side_1_continuation=0	side_1_coverage=0.82	side_1_overlap=12	side_1_possible_overlap_registers=226	side_1_read_count=43	side_1_redundant=0	side_2_annotate_key=gene	side_2_continuation=0	side_2_coverage=0.70	side_2_overlap=0	side_2_possible_overlap_registers=214	side_2_read_count=35	side_2_redundant=0	total_non_overlap_reads=3
JC	263	.	CP009273	3022867	-1	CP009273	3023848	1	0	alignment_overlap=9	coverage_minus=4	coverage_plus=1	flanking_left=251	flanking_right=251	frequency=9.715e-02	junction_possible_overlap_registers=217	key=CP009273__3022867__-1__CP009273__3023839__1__9____251__251__0__0	max_left=175	max_left_minus=175	max_left_plus=61	max_min_left=112	max_min_left_minus=112	max_min_left_plus=61	max_min_right=23	max_min_right_minus=23	max_min_right_plus=0	max_pos_hash_score=436	max_right=130	max_right_minus=130	max_right_plus=70	neg_log10_pos_hash_p_value=4.6	new_junction_coverage=0.10	new_junction_read_count=5	polymorphism_frequency=9.715e-02	pos_hash_score=5	prediction=polymorphism	reject=COVERAGE_EVENNESS_SKEW,FREQUENCY_CUTOFF	side_1_annotate_key=gene	side_1_continuation=0	side_1_coverage=0.99	side_1_overlap=9	side_1_possible_overlap_registers=226	side_1_read_count=52	side_1_redundant=0	side_2_annotate_key=gene	side_2_continuation=0	side_2_coverage=0.85	side_2_overlap=0	side_2_possible_overlap_registers=217	side_2_read_count=43	side_2_redundant=0	total_non_overlap_reads=5
JC	264	.	CP009273	3041594	-1	CP009273	3042765	1	0	alignment_overlap=9	coverage_minus=1	coverage_plus=2	flanking_left=251	flanking_right=251	frequency=6.299e-02	junction_possible_overlap_registers=217	key=CP009273__3041594__-1__CP009273__3042756__1__9____251__251__0__0	max_left=87	max_left_minus=87	max_left_plus=87	max_min_left=87	max_min_left_minus=87	max_min_left_plus=87	max_min_right=37	max_min_right_minus=0	max_min_right_plus=37	max_pos_hash_score=436	max_right=134	max_right_minus=134	max_right_plus=134	neg_log10_pos_hash_p_value=5.5	new_junction_coverage=0.06	new_junction_read_count=3	polymorphism_frequency=6.299e-02	pos_hash_score=3	prediction=polymorphism	reject=COVERAGE_EVENNESS_SKEW,FREQUENCY_CUTOFF	side_1_annotate_key=gene	side_1_continuation=0	side_1_coverage=0.84	side_1_overlap=9	side_1_possible_overlap_registers=226	side_1_read_count=44	side_1_redundant=0	side_2_annotate_key=gene	side_2_continuation=0	side_2_coverage=0.93	side_2_overlap=0	side_2_possible_overlap_registers=217	side_2_read_count=47	side_2_redundant=0	total_non_overlap_reads=3
JC	265	.	CP009273	3104234	-1	CP009273	3105277	1	0	alignment_overlap=9	coverage_minus=3	coverage_plus=2	flanking_left=251	flanking_right=251	frequency=1.108e-01	junction_possible_overlap_registers=217	key=CP009273__3104234__-1__CP009273__3105268__1__9____251__251__0__0	max_left=153	max_left_minus=153	max_left_plus=36	max_min_left=36	max_min_left_minus=36	max_min_left_plus=36	max_min_right=18	max_min_right_minus=18	max_min_right_plus=0	max_pos_hash_score=436	max_right=105	max_right_minus=104	max_right_plus=105	neg_log10_pos_hash_p_value=5.0	new_junction_coverage=0.10	new_junction_read_count=5	polymorphism_frequency=1.108e-01	pos_hash_score=4	prediction=polymorphism	reject=COVERAGE_EVENNESS_SKEW,FREQUENCY_CUTOFF	side_1_annotate_key=gene	side_1_continuation=0	side_1_coverage=0.84	side_1_overlap=9	side_1_possible_overlap_registers=226	side_1_read_count=44	side_1_redundant=0	side_2_annotate_key=gene	side_2_continuation=0	side_2_coverage=0.75	side_2_overlap=0	side_2_possible_overlap_registers=217	side_2_read_count=38	side_2_redundant=0	total_non_overlap_reads=5
JC	266	.	CP009273	3117071	-1	CP009273	3118071	1	0	alignment_overlap=9	coverage_minus=2	coverage_plus=1	flanking_left=251	flanking_right=251	frequency=6.289e-02	junction_possible_overlap_registers=217	key=CP009273__3117071__-1__CP009273__3118062__1__9____251__251__0__0	max_left=83	max_left_minus=83	max_left_plus=83	max_min_left=33	max_min_left_minus=33	max_min_left_plus=0	max_min_right=68	max_min_right_minus=20	max_min_right_plus=68	max_pos_hash_score=436	max_right=68	max_right_minus=45	max_right_plus=68	neg_log10_pos_hash_p_value=5.5	new_junction_coverage=0.06	new_junction_read_count=3	polymorphism_frequency=6.289e-02	pos_hash_score=3	prediction=polymorphism	reject=COVERAGE_EVENNESS_SKEW,FREQUENCY_CUTOFF	side_1_annotate_key=gene	side_1_continuation=0	side_1_coverage=0.76	side_1_overlap=9	side_1_possible_overlap_registers=226	side_1_read_count=40	side_1_redundant=0	side_2_annotate_key=gene	side_2_continuation=0	side_2_coverage=1.01	side_2_overlap=0	side_2_possible_overlap_registers=217	side_2_read_count=51	side_2_redundant=0	total_non_overlap_reads=3
JC	267	.	CP009273	3118949	-1	CP009273	3120224	1	0	alignment_overlap=12	coverage_minus=1	coverage_plus=2	flanking_left=251	flanking_right=251	frequency=6.104e-02	junction_possible_overlap_registers=214	key=CP009273__3118949__-1__CP009273__3120212__1__12____251__251__0__0	max_left=109	max_left_minus=109	max_left_plus=109	max_min_left=0	max_min_left_minus=0	max_min_left_plus=0	max_min_right=31	max_min_right_minus=31	max_min_right_plus=31	max_pos_hash_score=430	max_right=31	max_right_minus=31	max_right_plus=31	neg_log10_pos_hash_p_value=5.5	new_junction_coverage=0.06	new_junction_read_count=3	polymorphism_frequency=6.104e-02	pos_hash_score=3	prediction=polymorphism	reject=COVERAGE_EVENNESS_SKEW,FREQUENCY_CUTOFF	side_1_annotate_key=gene	side_1_continuation=0	side_1_coverage=0.97	side_1_overlap=12	side_1_possible_overlap_registers=226	side_1_read_count=51	side_1_redundant=0	side_2_annotate_key=gene	side_2_continuation=0	side_2_coverage=0.89	side_2_overlap=0	side_2_possible_overlap_registers=214	side_2_read_count=44	side_2_redundant=0	total_non_overlap_reads=3
JC	268	.	CP009273	3153070	-1	CP009273	3153730	1	0	alignment_overlap=10	coverage_minus=2	coverage_plus=5	flanking_left=251	flanking_right=251	frequency=1.233e-01	junction_possible_overlap_registers=216	key=CP009273__3153070__-1__CP009273__3153720__1__10____251__251__0__0	max_left=223	max_left_minus=102	max_left_plus=223	max_min_left=102	max_min_left_minus=102	max_min_left_plus=74	max_min_right=42	max_min_right_minus=5	max_min_right_plus=42	max_pos_hash_score=434	max_right=165	max_right_minus=136	max_right_plus=165	neg_log10_pos_hash_p_value=3.8	new_junction_coverage=0.14	new_junction_read_count=7	polymorphism_frequency=1.233e-01	pos_hash_score=7	prediction=polymorphism	reject=COVERAGE_EVENNESS_SKEW,FREQUENCY_CUTOFF	side_1_annotate_key=gene	side_1_continuation=0	side_1_coverage=1.05	side_1_overlap=10	side_1_possible_overlap_registers=226	side_1_read_count=55	side_1_redundant=0	side_2_annotate_key=gene	side_2_continuation=0	side_2_coverage=0.94	side_2_overlap=0	side_2_possible_overlap_registers=216	side_2_read_count=47	side_2_redundant=0	total_non_overlap_reads=7
JC	269	.	CP009273	3196045	-1	CP009273	3197303	1	0	alignment_overlap=14	coverage_minus=5	coverage_plus=3	flanking_left=251	flanking_right=251	frequency=1.596e-01	junction_possible_overlap_registers=212	key=CP009273__3196045__-1__CP009273__3197289__1__14____251__251__0__0	max_left=125	max_left_minus=125	max_left_plus=108	max_min_left=75	max_min_left_minus=10	max_min_left_plus=75	max_min_right=112	max_min_right_minus=112	max_min_right_plus=31	max_pos_hash_score=426	max_right=235	max_right_minus=182	max_right_plus=235	neg_log10_pos_hash_p_value=3.4	new_junction_coverage=0.16	new_junction_read_count=8	polymorphism_frequency=1.596e-01	pos_hash_score=8	prediction=polymorphism	reject=COVERAGE_EVENNESS_SKEW,FREQUENCY_CUTOFF	side_1_annotate_key=gene	side_1_continuation=0	side_1_coverage=0.53	side_1_overlap=14	side_1_possible_overlap_registers=226	side_1_read_count=28	side_1_redundant=0	side_2_annotate_key=gene	side_2_continuation=0	side_2_coverage=1.18	side_2_overlap=0	side_2_possible_overlap_registers=212	side_2_read_count=58	side_2_redundant=0	total_non_overlap_reads=8
JC	270	.	CP009273	3237890	-1	CP009273	3238637	1	0	alignment_overlap=10	coverage_minus=2	coverage_plus=3	flanking_left=251	flanking_right=251	frequency=6.633e-02	junction_possible_overlap_registers=216	key=CP009273__3237890__-1__CP009273__3238627__1__10____251__251__0__0	max_left=239	max_left_minus=182	max_left_plus=239	max_min_left=0	max_min_left_minus=0	max_min_left_plus=0	max_min_right=84	max_min_right_minus=59	max_min_right_plus=84	max_pos_hash_score=434	max_right=84	max_right_minus=59	max_right_plus=84	neg_log10_pos_hash_p_value=5.0	new_junction_coverage=0.10	new_junction_read_count=5	polymorphism_frequency=6.633e-02	pos_hash_score=4	prediction=polymorphism	reject=COVERAGE_EVENNESS_SKEW,FREQUENCY_CUTOFF	side_1_annotate_key=gene	side_1_continuation=0	side_1_coverage=1.39	side_1_overlap=10	side_1_possible_overlap_registers=226	side_1_read_count=73	side_1_redundant=0	side_2_annotate_key=gene	side_2_continuation=0	side_2_coverage=1.42	side_2_overlap=0	side_2_possible_overlap_registers=216	side_2_read_count=71	side_2_redundant=0	total_non_overlap_reads=5
JC	271	.	CP009273	3255490	-1	CP009273	3256343	1	0	alignment_overlap=10	coverage_minus=2	coverage_plus=1	flanking_left=251	flanking_right=251	frequency=4.510e-02	junction_possible_overlap_registers=216	key=CP009273__3255490__-1__CP009273__3256333__1__10____251__251__0__0	max_left=223	max_left_minus=223	max_left_plus=107	max_min_left=107	max_min_left_minus=0	max_min_left_plus=107	max_min_right=65	max_min_right_minus=65	max_min_right_plus=0	max_pos_hash_score=434	max_right=134	max_right_minus=65	max_right_plus=134	neg_log10_pos_hash_p_value=5.5	new_junction_coverage=0.06	new_junction_read_count=3	polymorphism_frequency=4.510e-02	pos_hash_score=3	prediction=polymorphism	reject=COVERAGE_EVENNESS_SKEW,FREQUENCY_CUTOFF	side_1_annotate_key=gene	side_1_continuation=0	side_1_coverage=1.28	side_1_overlap=10	side_1_possible_overlap_registers=226	side_1_read_count=67	side_1_redundant=0	side_2_annotate_key=gene	side_2_continuation=0	side_2_coverage=1.26	side_2_overlap=0	side_2_possible_overlap_registers=216	side_2_read_count=63	side_2_redundant=0	total_non_overlap_reads=3
JC	272	.	CP009273	3303363	-1	CP009273	3304474	1	0	alignment_overlap=12	coverage_minus=2	coverage_plus=2	flanking_left=251	flanking_right=251	frequency=7.369e-02	junction_possible_overlap_registers=214	key=CP009273__3303363__-1__CP009273__3304462__1__12____251__251__0__0	max_left=106	max_left_minus=106	max_left_plus=49	max_min_left=49	max_min_left_minus=13	max_min_left_plus=49	max_min_right=2	max_min_right_minus=2	max_min_right_plus=0	max_pos_hash_score=430	max_right=90	max_right_minus=52	max_right_plus=90	neg_log10_pos_hash_p_value=5.0	new_junction_coverage=0.08	new_junction_read_count=4	polymorphism_frequency=7.369e-02	pos_hash_score=4	prediction=polymorphism	reject=COVERAGE_EVENNESS_SKEW,FREQUENCY_CUTOFF	side_1_annotate_key=gene	side_1_continuation=0	side_1_coverage=0.88	side_1_overlap=12	side_1_possible_overlap_registers=226	side_1_read_count=46	side_1_redundant=0	side_2_annotate_key=gene	side_2_continuation=0	side_2_coverage=1.15	side_2_overlap=0	side_2_possible_overlap_registers=214	side_2_read_count=57	side_2_redundant=0	total_non_overlap_reads=4
JC	273	.	CP009273	3336057	-1	CP009273	3337739	1	0	alignment_overlap=10	coverage_minus=1	coverage_plus=2	flanking_left=251	flanking_right=251	frequency=5.070e-02	junction_possible_overlap_registers=216	key=CP009273__3336057__-1__CP009273__3337729__1__10____251__251__0__0	max_left=145	max_left_minus=63	max_left_plus=145	max_min_left=63	max_min_left_minus=63	max_min_left_plus=63	max_min_right=96	max_min_right_minus=0	max_min_right_plus=96	max_pos_hash_score=434	max_right=152	max_right_minus=152	max_right_plus=152	neg_log10_pos_hash_p_value=5.5	new_junction_coverage=0.06	new_junction_read_count=3	polymorphism_frequency=5.070e-02	pos_hash_score=3	prediction=polymorphism	reject=COVERAGE_EVENNESS_SKEW,FREQUENCY_CUTOFF	side_1_annotate_key=gene	side_1_continuation=0	side_1_coverage=1.14	side_1_overlap=10	side_1_possible_overlap_registers=226	side_1_read_count=60	side_1_redundant=0	side_2_annotate_key=gene	side_2_continuation=0	side_2_coverage=1.10	side_2_overlap=0	side_2_possible_overlap_registers=216	side_2_read_count=55	side_2_redundant=0	total_non_overlap_reads=3
JC	274	.	CP009273	3365419	-1	CP009273	3366343	1	0	alignment_overlap=7	coverage_minus=2	coverage_plus=3	flanking_left=251	flanking_right=251	frequency=9.716e-02	junction_possible_overlap_registers=219	key=CP009273__3365419__-1__CP009273__3366336__1__7____251__251__0__0	max_left=163	max_left_minus=160	max_left_plus=163	max_min_left=81	max_min_left_minus=0	max_min_left_plus=81	max_min_right=81	max_min_right_minus=49	max_min_right_plus=81	max_pos_hash_score=440	max_right=131	max_right_minus=49	max_right_plus=131	neg_log10_pos_hash_p_value=4.6	new_junction_coverage=0.12	new_junction_read_count=6	polymorphism_frequency=9.716e-02	pos_hash_score=5	prediction=polymorphism	reject=COVERAGE_EVENNESS_SKEW,FREQUENCY_CUTOFF	side_1_annotate_key=gene	side_1_continuation=0	side_1_coverage=0.91	side_1_overlap=7	side_1_possible_overlap_registers=226	side_1_read_count=48	side_1_redundant=0	side_2_annotate_key=gene	side_2_continuation=0	side_2_coverage=1.28	side_2_overlap=0	side_2_possible_overlap_registers=219	side_2_read_count=65	side_2_redundant=0	total_non_overlap_reads=5
JC	275	.	CP009273	3388486	-1	CP009273	3389354	1	0	alignment_overlap=15	coverage_minus=1	coverage_plus=2	flanking_left=251	flanking_right=251	frequency=8.100e-02	junction_possible_overlap_registers=211	key=CP009273__3388486__-1__CP009273__3389339__1__15____251__251__0__0	max_left=96	max_left_minus=96	max_left_plus=96	max_min_left=9	max_min_left_minus=0	max_min_left_plus=9	max_min_right=66	max_min_right_minus=66	max_min_right_plus=66	max_pos_hash_score=424	max_right=135	max_right_minus=66	max_right_plus=135	neg_log10_pos_hash_p_value=5.4	new_junction_coverage=0.06	new_junction_read_count=3	polymorphism_frequency=8.100e-02	pos_hash_score=3	prediction=polymorphism	reject=COVERAGE_EVENNESS_SKEW,FREQUENCY_CUTOFF	side_1_annotate_key=gene	side_1_continuation=0	side_1_coverage=0.55	side_1_overlap=15	side_1_possible_overlap_registers=226	side_1_read_count=29	side_1_redundant=0	side_2_annotate_key=gene	side_2_continuation=0	side_2_coverage=0.84	side_2_overlap=0	side_2_possible_overlap_registers=211	side_2_read_count=41	side_2_redundant=0	total_non_overlap_reads=3
JC	276	.	CP009273	3416618	1	CP009273	4161677	1	-11	alignment_overlap=-11	coverage_minus=2	coverage_plus=1	flanking_left=251	flanking_right=251	frequency=1.392e-01	junction_possible_overlap_registers=215	key=CP009273__3416618__1__CP009273__4161677__1__-11__GAATTAATTCC__251__251__0__0	max_left=88	max_left_minus=88	max_left_plus=49	max_min_left=49	max_min_left_minus=33	max_min_left_plus=49	max_min_right=46	max_min_right_minus=46	max_min_right_plus=0	max_pos_hash_score=432	max_right=159	max_right_minus=159	max_right_plus=61	neg_log10_pos_hash_p_value=5.5	new_junction_coverage=0.06	new_junction_read_count=3	polymorphism_frequency=1.392e-01	pos_hash_score=3	prediction=polymorphism	reject=COVERAGE_EVENNESS_SKEW,FREQUENCY_CUTOFF	side_1_annotate_key=gene	side_1_continuation=0	side_1_coverage=0.21	side_1_overlap=0	side_1_possible_overlap_registers=226	side_1_read_count=11	side_1_redundant=0	side_2_annotate_key=gene	side_2_continuation=0	side_2_coverage=0.53	side_2_overlap=0	side_2_possible_overlap_registers=226	side_2_read_count=28	side_2_redundant=0	total_non_overlap_reads=3	unique_read_sequence=GAATTAATTCC
JC	277	.	CP009273	3416889	-1	CP009273	3938972	-1	0	alignment_overlap=3	coverage_minus=2	coverage_plus=2	flanking_left=251	flanking_right=251	frequency=1.115e-01	junction_possible_overlap_registers=223	key=CP009273__3416889__-1__CP009273__3938975__-1__3____251__251__0__0	max_left=72	max_left_minus=72	max_left_plus=69	max_min_left=72	max_min_left_minus=72	max_min_left_plus=69	max_min_right=0	max_min_right_minus=0	max_min_right_plus=0	max_pos_hash_score=448	max_right=200	max_right_minus=175	max_right_plus=200	neg_log10_pos_hash_p_value=5.1	new_junction_coverage=0.08	new_junction_read_count=4	polymorphism_frequency=1.115e-01	pos_hash_score=4	prediction=polymorphism	reject=COVERAGE_EVENNESS_SKEW,FREQUENCY_CUTOFF	side_1_annotate_key=gene	side_1_continuation=0	side_1_coverage=0.34	side_1_overlap=3	side_1_possible_overlap_registers=226	side_1_read_count=18	side_1_redundant=0	side_2_annotate_key=gene	side_2_continuation=0	side_2_coverage=0.89	side_2_overlap=0	side_2_possible_overlap_registers=223	side_2_read_count=46	side_2_redundant=0	total_non_overlap_reads=4
JC	278	.	CP009273	3417141	-1	CP009273	3938965	-1	0	alignment_overlap=10	coverage_minus=2	coverage_plus=2	flanking_left=251	flanking_right=251	frequency=1.187e-01	junction_possible_overlap_registers=216	key=CP009273__3417141__-1__CP009273__3938975__-1__10____251__251__0__0	max_left=72	max_left_minus=72	max_left_plus=69	max_min_left=72	max_min_left_minus=72	max_min_left_plus=69	max_min_right=0	max_min_right_minus=0	max_min_right_plus=0	max_pos_hash_score=434	max_right=193	max_right_minus=168	max_right_plus=193	neg_log10_pos_hash_p_value=5.0	new_junction_coverage=0.08	new_junction_read_count=4	polymorphism_frequency=1.187e-01	pos_hash_score=4	prediction=polymorphism	reject=COVERAGE_EVENNESS_SKEW,FREQUENCY_CUTOFF	side_1_annotate_key=gene	side_1_continuation=0	side_1_coverage=0.27	side_1_overlap=10	side_1_possible_overlap_registers=226	side_1_read_count=14	side_1_redundant=0	side_2_annotate_key=gene	side_2_continuation=0	side_2_coverage=0.92	side_2_overlap=0	side_2_possible_overlap_registers=216	side_2_read_count=46	side_2_redundant=0	total_non_overlap_reads=4
JC	279	.	CP009273	3417431	-1	CP009273	3418311	1	0	alignment_overlap=9	coverage_minus=2	coverage_plus=1	flanking_left=251	flanking_right=251	frequency=NA	junction_possible_overlap_registers=217	key=CP009273__3417431__-1__CP009273__3418302__1__9____251__251__1__1	max_left=103	max_left_minus=103	max_left_plus=46	max_min_left=46	max_min_left_minus=0	max_min_left_plus=46	max_min_right=53	max_min_right_minus=53	max_min_right_plus=0	max_pos_hash_score=436	max_right=53	max_right_minus=53	max_right_plus=52	neg_log10_pos_hash_p_value=5.5	new_junction_coverage=0.08	new_junction_read_count=4	polymorphism_frequency=NA	pos_hash_score=3	prediction=unknown	reject=COVERAGE_EVENNESS_SKEW	side_1_annotate_key=repeat	side_1_continuation=0	side_1_coverage=NA	side_1_overlap=9	side_1_read_count=NA	side_1_redundant=1	side_2_annotate_key=repeat	side_2_continuation=0	side_2_coverage=NA	side_2_overlap=0	side_2_possible_overlap_registers=NA	side_2_read_count=NA	side_2_redundant=1	total_non_overlap_reads=3
JC	280	.	CP009273	3421095	-1	CP009273	3421917	1	0	alignment_overlap=2	coverage_minus=0	coverage_plus=3	flanking_left=251	flanking_right=251	frequency=NA	junction_possible_overlap_registers=224	key=CP009273__3421095__-1__CP009273__3421915__1__2____251__251__1__1	max_left=89	max_left_minus=0	max_left_plus=89	max_min_left=60	max_min_left_minus=0	max_min_left_plus=60	max_min_right=29	max_min_right_minus=0	max_min_right_plus=29	max_pos_hash_score=450	max_right=91	max_right_minus=0	max_right_plus=91	neg_log10_pos_hash_p_value=5.7	new_junction_coverage=0.06	new_junction_read_count=3	polymorphism_frequency=NA	pos_hash_score=3	prediction=unknown	reject=COVERAGE_EVENNESS_SKEW	side_1_annotate_key=repeat	side_1_continuation=0	side_1_coverage=NA	side_1_overlap=2	side_1_read_count=NA	side_1_redundant=1	side_2_annotate_key=repeat	side_2_continuation=0	side_2_coverage=NA	side_2_overlap=0	side_2_possible_overlap_registers=NA	side_2_read_count=NA	side_2_redundant=1	total_non_overlap_reads=3
JC	281	.	CP009273	3462372	-1	CP009273	3462676	1	0	alignment_overlap=8	coverage_minus=2	coverage_plus=1	flanking_left=251	flanking_right=251	frequency=5.411e-02	junction_possible_overlap_registers=218	key=CP009273__3462372__-1__CP009273__3462668__1__8____251__251__0__0	max_left=152	max_left_minus=152	max_left_plus=146	max_min_left=91	max_min_left_minus=91	max_min_left_plus=0	max_min_right=96	max_min_right_minus=91	max_min_right_plus=96	max_pos_hash_score=438	max_right=150	max_right_minus=150	max_right_plus=96	neg_log10_pos_hash_p_value=5.6	new_junction_coverage=0.06	new_junction_read_count=3	polymorphism_frequency=5.411e-02	pos_hash_score=3	prediction=polymorphism	reject=COVERAGE_EVENNESS_SKEW,FREQUENCY_CUTOFF	side_1_annotate_key=gene	side_1_continuation=0	side_1_coverage=1.14	side_1_overlap=8	side_1_possible_overlap_registers=226	side_1_read_count=60	side_1_redundant=0	side_2_annotate_key=gene	side_2_continuation=0	side_2_coverage=0.93	side_2_overlap=0	side_2_possible_overlap_registers=218	side_2_read_count=47	side_2_redundant=0	total_non_overlap_reads=3
JC	282	.	CP009273	3463632	-1	CP009273	3464200	1	0	alignment_overlap=9	coverage_minus=2	coverage_plus=2	flanking_left=251	flanking_right=251	frequency=9.852e-02	junction_possible_overlap_registers=217	key=CP009273__3463632__-1__CP009273__3464191__1__9____251__251__0__0	max_left=109	max_left_minus=109	max_left_plus=109	max_min_left=109	max_min_left_minus=74	max_min_left_plus=109	max_min_right=31	max_min_right_minus=31	max_min_right_plus=0	max_pos_hash_score=436	max_right=168	max_right_minus=168	max_right_plus=133	neg_log10_pos_hash_p_value=5.0	new_junction_coverage=0.08	new_junction_read_count=4	polymorphism_frequency=9.852e-02	pos_hash_score=4	prediction=polymorphism	reject=COVERAGE_EVENNESS_SKEW,FREQUENCY_CUTOFF	side_1_annotate_key=gene	side_1_continuation=0	side_1_coverage=0.38	side_1_overlap=9	side_1_possible_overlap_registers=226	side_1_read_count=20	side_1_redundant=0	side_2_annotate_key=gene	side_2_continuation=0	side_2_coverage=1.07	side_2_overlap=0	side_2_possible_overlap_registers=217	side_2_read_count=54	side_2_redundant=0	total_non_overlap_reads=4
JC	283	.	CP009273	3463632	-1	CP009273	4166360	-1	0	alignment_overlap=9	coverage_minus=2	coverage_plus=3	flanking_left=251	flanking_right=251	frequency=1.348e-01	junction_possible_overlap_registers=217	key=CP009273__3463632__-1__CP009273__4166369__-1__9____251__251__0__0	max_left=109	max_left_minus=109	max_left_plus=109	max_min_left=109	max_min_left_minus=74	max_min_left_plus=109	max_min_right=31	max_min_right_minus=31	max_min_right_plus=0	max_pos_hash_score=436	max_right=217	max_right_minus=168	max_right_plus=217	neg_log10_pos_hash_p_value=4.6	new_junction_coverage=0.10	new_junction_read_count=5	polymorphism_frequency=1.348e-01	pos_hash_score=5	prediction=polymorphism	reject=COVERAGE_EVENNESS_SKEW,FREQUENCY_CUTOFF	side_1_annotate_key=gene	side_1_continuation=0	side_1_coverage=0.38	side_1_overlap=9	side_1_possible_overlap_registers=226	side_1_read_count=20	side_1_redundant=0	side_2_annotate_key=gene	side_2_continuation=0	side_2_coverage=0.89	side_2_overlap=0	side_2_possible_overlap_registers=217	side_2_read_count=45	side_2_redundant=0	total_non_overlap_reads=5
JC	284	.	CP009273	3500891	-1	CP009273	3501807	1	0	alignment_overlap=3	coverage_minus=2	coverage_plus=1	flanking_left=251	flanking_right=251	frequency=4.406e-02	junction_possible_overlap_registers=223	key=CP009273__3500891__-1__CP009273__3501804__1__3____251__251__0__0	max_left=214	max_left_minus=214	max_left_plus=49	max_min_left=49	max_min_left_minus=49	max_min_left_plus=49	max_min_right=10	max_min_right_minus=10	max_min_right_plus=0	max_pos_hash_score=448	max_right=96	max_right_minus=96	max_right_plus=96	neg_log10_pos_hash_p_value=5.7	new_junction_coverage=0.06	new_junction_read_count=3	polymorphism_frequency=4.406e-02	pos_hash_score=3	prediction=polymorphism	reject=COVERAGE_EVENNESS_SKEW,FREQUENCY_CUTOFF	side_1_annotate_key=gene	side_1_continuation=0	side_1_coverage=1.20	side_1_overlap=3	side_1_possible_overlap_registers=226	side_1_read_count=63	side_1_redundant=0	side_2_annotate_key=gene	side_2_continuation=0	side_2_coverage=1.31	side_2_overlap=0	side_2_possible_overlap_registers=223	side_2_read_count=68	side_2_redundant=0	total_non_overlap_reads=3
JC	285	.	CP009273	3501720	-1	CP009273	3502619	1	0	alignment_overlap=11	coverage_minus=2	coverage_plus=1	flanking_left=251	flanking_right=251	frequency=5.913e-02	junction_possible_overlap_registers=215	key=CP009273__3501720__-1__CP009273__3502608__1__11____251__251__0__0	max_left=144	max_left_minus=144	max_left_plus=1	max_min_left=1	max_min_left_minus=0	max_min_left_plus=1	max_min_right=42	max_min_right_minus=42	max_min_right_plus=0	max_pos_hash_score=432	max_right=47	max_right_minus=42	max_right_plus=47	neg_log10_pos_hash_p_value=5.5	new_junction_coverage=0.08	new_junction_read_count=4	polymorphism_frequency=5.913e-02	pos_hash_score=3	prediction=polymorphism	reject=COVERAGE_EVENNESS_SKEW,FREQUENCY_CUTOFF	side_1_annotate_key=gene	side_1_continuation=0	side_1_coverage=1.45	side_1_overlap=11	side_1_possible_overlap_registers=226	side_1_read_count=76	side_1_redundant=0	side_2_annotate_key=gene	side_2_continuation=0	side_2_coverage=1.10	side_2_overlap=0	side_2_possible_overlap_registers=215	side_2_read_count=55	side_2_redundant=0	total_non_overlap_reads=3
JC	286	.	CP009273	3544305	-1	CP009273	3545482	1	0	alignment_overlap=10	coverage_minus=3	coverage_plus=2	flanking_left=251	flanking_right=251	frequency=8.602e-02	junction_possible_overlap_registers=216	key=CP009273__3544305__-1__CP009273__3545472__1__10____251__251__0__0	max_left=109	max_left_minus=109	max_left_plus=86	max_min_left=92	max_min_left_minus=92	max_min_left_plus=8	max_min_right=64	max_min_right_minus=64	max_min_right_plus=64	max_pos_hash_score=434	max_right=170	max_right_minus=114	max_right_plus=170	neg_log10_pos_hash_p_value=4.6	new_junction_coverage=0.10	new_junction_read_count=5	polymorphism_frequency=8.602e-02	pos_hash_score=5	prediction=polymorphism	reject=COVERAGE_EVENNESS_SKEW,FREQUENCY_CUTOFF	side_1_annotate_key=gene	side_1_continuation=0	side_1_coverage=1.18	side_1_overlap=10	side_1_possible_overlap_registers=226	side_1_read_count=62	side_1_redundant=0	side_2_annotate_key=gene	side_2_continuation=0	side_2_coverage=0.94	side_2_overlap=0	side_2_possible_overlap_registers=216	side_2_read_count=47	side_2_redundant=0	total_non_overlap_reads=5
JC	287	.	CP009273	3613327	-1	CP009273	3614125	1	0	alignment_overlap=8	coverage_minus=2	coverage_plus=1	flanking_left=251	flanking_right=251	frequency=1	junction_possible_overlap_registers=218	key=CP009273__3613335__-1__CP009273__3614125__1__8____251__251__1__0	max_left=40	max_left_minus=40	max_left_plus=40	max_min_left=40	max_min_left_minus=40	max_min_left_plus=40	max_min_right=0	max_min_right_minus=0	max_min_right_plus=0	max_pos_hash_score=438	max_right=76	max_right_minus=57	max_right_plus=76	neg_log10_pos_hash_p_value=5.6	new_junction_coverage=0.06	new_junction_read_count=3	polymorphism_frequency=1.000e+00	pos_hash_score=3	prediction=consensus	reject=COVERAGE_EVENNESS_SKEW	side_1_annotate_key=repeat	side_1_continuation=0	side_1_coverage=NA	side_1_overlap=0	side_1_read_count=NA	side_1_redundant=1	side_2_annotate_key=gene	side_2_continuation=0	side_2_coverage=0.00	side_2_overlap=8	side_2_possible_overlap_registers=226	side_2_read_count=0	side_2_redundant=0	total_non_overlap_reads=3
JC	288	.	CP009273	3613750	-1	CP009273	3614429	1	0	alignment_overlap=11	coverage_minus=1	coverage_plus=2	flanking_left=251	flanking_right=251	frequency=7.142e-02	junction_possible_overlap_registers=215	key=CP009273__3613761__-1__CP009273__3614429__1__11____251__251__1__0	max_left=71	max_left_minus=67	max_left_plus=71	max_min_left=71	max_min_left_minus=0	max_min_left_plus=71	max_min_right=7	max_min_right_minus=7	max_min_right_plus=0	max_pos_hash_score=432	max_right=145	max_right_minus=7	max_right_plus=145	neg_log10_pos_hash_p_value=5.5	new_junction_coverage=0.06	new_junction_read_count=3	polymorphism_frequency=7.142e-02	pos_hash_score=3	prediction=polymorphism	reject=COVERAGE_EVENNESS_SKEW,FREQUENCY_CUTOFF	side_1_annotate_key=repeat	side_1_continuation=0	side_1_coverage=NA	side_1_overlap=0	side_1_read_count=NA	side_1_redundant=1	side_2_annotate_key=gene	side_2_continuation=0	side_2_coverage=0.78	side_2_overlap=11	side_2_possible_overlap_registers=226	side_2_read_count=41	side_2_redundant=0	total_non_overlap_reads=3
JC	289	.	CP009273	3639922	-1	CP009273	3640824	1	0	alignment_overlap=10	coverage_minus=5	coverage_plus=5	flanking_left=251	flanking_right=251	frequency=1.236e-01	junction_possible_overlap_registers=216	key=CP009273__3639922__-1__CP009273__3640814__1__10____251__251__0__0	max_left=200	max_left_minus=200	max_left_plus=13	max_min_left=68	max_min_left_minus=68	max_min_left_plus=13	max_min_right=53	max_min_right_minus=53	max_min_right_plus=0	max_pos_hash_score=434	max_right=139	max_right_minus=99	max_right_plus=139	neg_log10_pos_hash_p_value=3.2	new_junction_coverage=0.22	new_junction_read_count=11	polymorphism_frequency=1.236e-01	pos_hash_score=9	prediction=polymorphism	reject=COVERAGE_EVENNESS_SKEW,FREQUENCY_CUTOFF	side_1_annotate_key=gene	side_1_continuation=0	side_1_coverage=1.72	side_1_overlap=10	side_1_possible_overlap_registers=226	side_1_read_count=90	side_1_redundant=0	side_2_annotate_key=gene	side_2_continuation=0	side_2_coverage=1.40	side_2_overlap=0	side_2_possible_overlap_registers=216	side_2_read_count=70	side_2_redundant=0	total_non_overlap_reads=10
JC	290	.	CP009273	3668983	-1	CP009273	3670015	1	0	alignment_overlap=11	coverage_minus=3	coverage_plus=3	flanking_left=251	flanking_right=251	frequency=1.681e-01	junction_possible_overlap_registers=215	key=CP009273__3668983__-1__CP009273__3670004__1__11____251__251__0__0	max_left=80	max_left_minus=80	max_left_plus=11	max_min_left=80	max_min_left_minus=80	max_min_left_plus=11	max_min_right=0	max_min_right_minus=0	max_min_right_plus=0	max_pos_hash_score=432	max_right=214	max_right_minus=214	max_right_plus=214	neg_log10_pos_hash_p_value=4.2	new_junction_coverage=0.12	new_junction_read_count=6	polymorphism_frequency=1.681e-01	pos_hash_score=6	prediction=polymorphism	reject=COVERAGE_EVENNESS_SKEW,FREQUENCY_CUTOFF	side_1_annotate_key=gene	side_1_continuation=0	side_1_coverage=0.63	side_1_overlap=11	side_1_possible_overlap_registers=226	side_1_read_count=33	side_1_redundant=0	side_2_annotate_key=gene	side_2_continuation=0	side_2_coverage=0.56	side_2_overlap=0	side_2_possible_overlap_registers=215	side_2_read_count=28	side_2_redundant=0	total_non_overlap_reads=6
JC	291	.	CP009273	3709410	-1	CP009273	3710461	1	0	alignment_overlap=10	coverage_minus=1	coverage_plus=3	flanking_left=251	flanking_right=251	frequency=1.048e-01	junction_possible_overlap_registers=216	key=CP009273__3709410__-1__CP009273__3710451__1__10____251__251__0__0	max_left=125	max_left_minus=125	max_left_plus=125	max_min_left=17	max_min_left_minus=0	max_min_left_plus=17	max_min_right=61	max_min_right_minus=61	max_min_right_plus=61	max_pos_hash_score=434	max_right=65	max_right_minus=61	max_right_plus=65	neg_log10_pos_hash_p_value=5.0	new_junction_coverage=0.12	new_junction_read_count=6	polymorphism_frequency=1.048e-01	pos_hash_score=4	prediction=polymorphism	reject=COVERAGE_EVENNESS_SKEW,FREQUENCY_CUTOFF	side_1_annotate_key=gene	side_1_continuation=0	side_1_coverage=1.07	side_1_overlap=10	side_1_possible_overlap_registers=226	side_1_read_count=56	side_1_redundant=0	side_2_annotate_key=gene	side_2_continuation=0	side_2_coverage=0.98	side_2_overlap=0	side_2_possible_overlap_registers=216	side_2_read_count=49	side_2_redundant=0	total_non_overlap_reads=4
JC	292	.	CP009273	3728078	-1	CP009273	3728990	1	0	alignment_overlap=13	coverage_minus=3	coverage_plus=0	flanking_left=251	flanking_right=251	frequency=8.484e-02	junction_possible_overlap_registers=213	key=CP009273__3728078__-1__CP009273__3728977__1__13____251__251__0__0	max_left=166	max_left_minus=166	max_left_plus=0	max_min_left=0	max_min_left_minus=0	max_min_left_plus=0	max_min_right=94	max_min_right_minus=94	max_min_right_plus=0	max_pos_hash_score=428	max_right=94	max_right_minus=94	max_right_plus=0	neg_log10_pos_hash_p_value=5.5	new_junction_coverage=0.08	new_junction_read_count=4	polymorphism_frequency=8.484e-02	pos_hash_score=3	prediction=polymorphism	reject=COVERAGE_EVENNESS_SKEW,FREQUENCY_CUTOFF	side_1_annotate_key=gene	side_1_continuation=0	side_1_coverage=0.90	side_1_overlap=13	side_1_possible_overlap_registers=226	side_1_read_count=47	side_1_redundant=0	side_2_annotate_key=gene	side_2_continuation=0	side_2_coverage=0.85	side_2_overlap=0	side_2_possible_overlap_registers=213	side_2_read_count=42	side_2_redundant=0	total_non_overlap_reads=3
JC	293	.	CP009273	3743165	-1	CP009273	3743792	1	0	alignment_overlap=11	coverage_minus=1	coverage_plus=3	flanking_left=251	flanking_right=251	frequency=9.430e-02	junction_possible_overlap_registers=215	key=CP009273__3743165__-1__CP009273__3743781__1__11____251__251__0__0	max_left=129	max_left_minus=129	max_left_plus=129	max_min_left=9	max_min_left_minus=0	max_min_left_plus=9	max_min_right=77	max_min_right_minus=77	max_min_right_plus=77	max_pos_hash_score=432	max_right=214	max_right_minus=77	max_right_plus=214	neg_log10_pos_hash_p_value=5.0	new_junction_coverage=0.08	new_junction_read_count=4	polymorphism_frequency=9.430e-02	pos_hash_score=4	prediction=polymorphism	reject=COVERAGE_EVENNESS_SKEW,FREQUENCY_CUTOFF	side_1_annotate_key=gene	side_1_continuation=0	side_1_coverage=0.46	side_1_overlap=11	side_1_possible_overlap_registers=226	side_1_read_count=24	side_1_redundant=0	side_2_annotate_key=gene	side_2_continuation=0	side_2_coverage=1.08	side_2_overlap=0	side_2_possible_overlap_registers=215	side_2_read_count=54	side_2_redundant=0	total_non_overlap_reads=4
JC	294	.	CP009273	3758056	-1	CP009273	3759112	1	0	alignment_overlap=9	coverage_minus=1	coverage_plus=2	flanking_left=251	flanking_right=251	frequency=8.304e-02	junction_possible_overlap_registers=217	key=CP009273__3758065__-1__CP009273__3759112__1__9____251__251__1__0	max_left=81	max_left_minus=81	max_left_plus=81	max_min_left=19	max_min_left_minus=0	max_min_left_plus=19	max_min_right=63	max_min_right_minus=63	max_min_right_plus=63	max_pos_hash_score=436	max_right=76	max_right_minus=63	max_right_plus=76	neg_log10_pos_hash_p_value=5.5	new_junction_coverage=0.08	new_junction_read_count=4	polymorphism_frequency=8.304e-02	pos_hash_score=3	prediction=polymorphism	reject=COVERAGE_EVENNESS_SKEW,FREQUENCY_CUTOFF	side_1_annotate_key=repeat	side_1_continuation=0	side_1_coverage=NA	side_1_overlap=0	side_1_read_count=NA	side_1_redundant=1	side_2_annotate_key=gene	side_2_continuation=0	side_2_coverage=0.88	side_2_overlap=9	side_2_possible_overlap_registers=226	side_2_read_count=46	side_2_redundant=0	total_non_overlap_reads=3
JC	295	.	CP009273	3783978	-1	CP009273	3785120	1	0	alignment_overlap=10	coverage_minus=3	coverage_plus=1	flanking_left=251	flanking_right=251	frequency=7.715e-02	junction_possible_overlap_registers=216	key=CP009273__3783978__-1__CP009273__3785110__1__10____251__251__0__0	max_left=67	max_left_minus=44	max_left_plus=67	max_min_left=0	max_min_left_minus=0	max_min_left_plus=0	max_min_right=45	max_min_right_minus=41	max_min_right_plus=45	max_pos_hash_score=434	max_right=45	max_right_minus=41	max_right_plus=45	neg_log10_pos_hash_p_value=5.5	new_junction_coverage=0.08	new_junction_read_count=4	polymorphism_frequency=7.715e-02	pos_hash_score=3	prediction=polymorphism	reject=COVERAGE_EVENNESS_SKEW,FREQUENCY_CUTOFF	side_1_annotate_key=gene	side_1_continuation=0	side_1_coverage=0.99	side_1_overlap=10	side_1_possible_overlap_registers=226	side_1_read_count=52	side_1_redundant=0	side_2_annotate_key=gene	side_2_continuation=0	side_2_coverage=0.92	side_2_overlap=0	side_2_possible_overlap_registers=216	side_2_read_count=46	side_2_redundant=0	total_non_overlap_reads=4
JC	296	.	CP009273	3787364	-1	CP009273	3788610	1	0	alignment_overlap=6	coverage_minus=5	coverage_plus=4	flanking_left=251	flanking_right=251	frequency=1.720e-01	junction_possible_overlap_registers=220	key=CP009273__3787364__-1__CP009273__3788604__1__6____251__251__0__0	max_left=199	max_left_minus=199	max_left_plus=188	max_min_left=69	max_min_left_minus=69	max_min_left_plus=16	max_min_right=91	max_min_right_minus=91	max_min_right_plus=88	max_pos_hash_score=442	max_right=105	max_right_minus=105	max_right_plus=91	neg_log10_pos_hash_p_value=3.6	new_junction_coverage=0.18	new_junction_read_count=9	polymorphism_frequency=1.720e-01	pos_hash_score=8	prediction=polymorphism	reject=COVERAGE_EVENNESS_SKEW,FREQUENCY_CUTOFF	side_1_annotate_key=gene	side_1_continuation=0	side_1_coverage=0.95	side_1_overlap=6	side_1_possible_overlap_registers=226	side_1_read_count=50	side_1_redundant=0	side_2_annotate_key=gene	side_2_continuation=0	side_2_coverage=0.74	side_2_overlap=0	side_2_possible_overlap_registers=220	side_2_read_count=38	side_2_redundant=0	total_non_overlap_reads=9
JC	297	.	CP009273	3822547	-1	CP009273	3823493	1	0	alignment_overlap=12	coverage_minus=4	coverage_plus=1	flanking_left=251	flanking_right=251	frequency=1.140e-01	junction_possible_overlap_registers=214	key=CP009273__3822547__-1__CP009273__3823481__1__12____251__251__0__0	max_left=124	max_left_minus=124	max_left_plus=76	max_min_left=82	max_min_left_minus=82	max_min_left_plus=76	max_min_right=42	max_min_right_minus=42	max_min_right_plus=0	max_pos_hash_score=430	max_right=163	max_right_minus=157	max_right_plus=163	neg_log10_pos_hash_p_value=4.5	new_junction_coverage=0.10	new_junction_read_count=5	polymorphism_frequency=1.140e-01	pos_hash_score=5	prediction=polymorphism	reject=COVERAGE_EVENNESS_SKEW,FREQUENCY_CUTOFF	side_1_annotate_key=gene	side_1_continuation=0	side_1_coverage=0.82	side_1_overlap=12	side_1_possible_overlap_registers=226	side_1_read_count=43	side_1_redundant=0	side_2_annotate_key=gene	side_2_continuation=0	side_2_coverage=0.74	side_2_overlap=0	side_2_possible_overlap_registers=214	side_2_read_count=37	side_2_redundant=0	total_non_overlap_reads=5
JC	298	.	CP009273	3861554	-1	CP009273	3862491	1	0	alignment_overlap=9	coverage_minus=1	coverage_plus=3	flanking_left=251	flanking_right=251	frequency=6.119e-02	junction_possible_overlap_registers=217	key=CP009273__3861554__-1__CP009273__3862482__1__9____251__251__0__0	max_left=44	max_left_minus=19	max_left_plus=44	max_min_left=26	max_min_left_minus=0	max_min_left_plus=26	max_min_right=18	max_min_right_minus=14	max_min_right_plus=18	max_pos_hash_score=436	max_right=97	max_right_minus=14	max_right_plus=97	neg_log10_pos_hash_p_value=5.0	new_junction_coverage=0.08	new_junction_read_count=4	polymorphism_frequency=6.119e-02	pos_hash_score=4	prediction=polymorphism	reject=COVERAGE_EVENNESS_SKEW,FREQUENCY_CUTOFF	side_1_annotate_key=gene	side_1_continuation=0	side_1_coverage=1.09	side_1_overlap=9	side_1_possible_overlap_registers=226	side_1_read_count=57	side_1_redundant=0	side_2_annotate_key=gene	side_2_continuation=0	side_2_coverage=1.35	side_2_overlap=0	side_2_possible_overlap_registers=217	side_2_read_count=68	side_2_redundant=0	total_non_overlap_reads=4
JC	299	.	CP009273	3916788	-1	CP009273	3917989	1	0	alignment_overlap=11	coverage_minus=3	coverage_plus=1	flanking_left=251	flanking_right=251	frequency=7.308e-02	junction_possible_overlap_registers=215	key=CP009273__3916788__-1__CP009273__3917978__1__11____251__251__0__0	max_left=139	max_left_minus=139	max_left_plus=34	max_min_left=87	max_min_left_minus=87	max_min_left_plus=34	max_min_right=1	max_min_right_minus=1	max_min_right_plus=0	max_pos_hash_score=432	max_right=153	max_right_minus=153	max_right_plus=74	neg_log10_pos_hash_p_value=5.0	new_junction_coverage=0.08	new_junction_read_count=4	polymorphism_frequency=7.308e-02	pos_hash_score=4	prediction=polymorphism	reject=COVERAGE_EVENNESS_SKEW,FREQUENCY_CUTOFF	side_1_annotate_key=gene	side_1_continuation=0	side_1_coverage=0.99	side_1_overlap=11	side_1_possible_overlap_registers=226	side_1_read_count=52	side_1_redundant=0	side_2_annotate_key=gene	side_2_continuation=0	side_2_coverage=1.04	side_2_overlap=0	side_2_possible_overlap_registers=215	side_2_read_count=52	side_2_redundant=0	total_non_overlap_reads=4
JC	300	.	CP009273	3938895	-1	CP009273	3939775	1	0	alignment_overlap=9	coverage_minus=5	coverage_plus=2	flanking_left=251	flanking_right=251	frequency=3.593e-01	junction_possible_overlap_registers=217	key=CP009273__3938904__-1__CP009273__3939775__1__9____251__251__1__0	max_left=156	max_left_minus=156	max_left_plus=105	max_min_left=105	max_min_left_minus=44	max_min_left_plus=105	max_min_right=86	max_min_right_minus=86	max_min_right_plus=0	max_pos_hash_score=436	max_right=170	max_right_minus=170	max_right_plus=170	neg_log10_pos_hash_p_value=3.8	new_junction_coverage=0.14	new_junction_read_count=7	polymorphism_frequency=3.593e-01	pos_hash_score=7	prediction=polymorphism	reject=COVERAGE_EVENNESS_SKEW	side_1_annotate_key=repeat	side_1_continuation=0	side_1_coverage=NA	side_1_overlap=0	side_1_read_count=NA	side_1_redundant=1	side_2_annotate_key=gene	side_2_continuation=0	side_2_coverage=0.25	side_2_overlap=9	side_2_possible_overlap_registers=226	side_2_read_count=13	side_2_redundant=0	total_non_overlap_reads=7
JC	301	.	CP009273	3938975	-1	CP009273	3940075	1	0	alignment_overlap=10	coverage_minus=2	coverage_plus=2	flanking_left=251	flanking_right=251	frequency=8.166e-02	junction_possible_overlap_registers=216	key=CP009273__3938975__-1__CP009273__3940065__1__10____251__251__0__0	max_left=193	max_left_minus=193	max_left_plus=168	max_min_left=0	max_min_left_minus=0	max_min_left_plus=0	max_min_right=72	max_min_right_minus=69	max_min_right_plus=72	max_pos_hash_score=434	max_right=72	max_right_minus=69	max_right_plus=72	neg_log10_pos_hash_p_value=5.0	new_junction_coverage=0.08	new_junction_read_count=4	polymorphism_frequency=8.166e-02	pos_hash_score=4	prediction=polymorphism	reject=COVERAGE_EVENNESS_SKEW,FREQUENCY_CUTOFF	side_1_annotate_key=gene	side_1_continuation=0	side_1_coverage=0.88	side_1_overlap=10	side_1_possible_overlap_registers=226	side_1_read_count=46	side_1_redundant=0	side_2_annotate_key=gene	side_2_continuation=0	side_2_coverage=0.92	side_2_overlap=0	side_2_possible_overlap_registers=216	side_2_read_count=46	side_2_redundant=0	total_non_overlap_reads=4
JC	302	.	CP009273	3938975	-1	CP009273	4033892	1	0	alignment_overlap=3	coverage_minus=2	coverage_plus=2	flanking_left=251	flanking_right=251	frequency=1.105e-01	junction_possible_overlap_registers=223	key=CP009273__3938975__-1__CP009273__4033889__1__3____251__251__0__0	max_left=200	max_left_minus=200	max_left_plus=175	max_min_left=0	max_min_left_minus=0	max_min_left_plus=0	max_min_right=72	max_min_right_minus=69	max_min_right_plus=72	max_pos_hash_score=448	max_right=72	max_right_minus=69	max_right_plus=72	neg_log10_pos_hash_p_value=5.1	new_junction_coverage=0.08	new_junction_read_count=4	polymorphism_frequency=1.105e-01	pos_hash_score=4	prediction=polymorphism	reject=COVERAGE_EVENNESS_SKEW,FREQUENCY_CUTOFF	side_1_annotate_key=gene	side_1_continuation=0	side_1_coverage=0.88	side_1_overlap=3	side_1_possible_overlap_registers=226	side_1_read_count=46	side_1_redundant=0	side_2_annotate_key=gene	side_2_continuation=0	side_2_coverage=0.37	side_2_overlap=0	side_2_possible_overlap_registers=223	side_2_read_count=19	side_2_redundant=0	total_non_overlap_reads=4
JC	303	.	CP009273	3938975	-1	CP009273	4161580	1	0	alignment_overlap=3	coverage_minus=2	coverage_plus=2	flanking_left=251	flanking_right=251	frequency=8.950e-02	junction_possible_overlap_registers=223	key=CP009273__3938975__-1__CP009273__4161577__1__3____251__251__0__0	max_left=200	max_left_minus=200	max_left_plus=175	max_min_left=0	max_min_left_minus=0	max_min_left_plus=0	max_min_right=72	max_min_right_minus=69	max_min_right_plus=72	max_pos_hash_score=448	max_right=72	max_right_minus=69	max_right_plus=72	neg_log10_pos_hash_p_value=5.1	new_junction_coverage=0.08	new_junction_read_count=4	polymorphism_frequency=8.950e-02	pos_hash_score=4	prediction=polymorphism	reject=COVERAGE_EVENNESS_SKEW,FREQUENCY_CUTOFF	side_1_annotate_key=gene	side_1_continuation=0	side_1_coverage=0.88	side_1_overlap=3	side_1_possible_overlap_registers=226	side_1_read_count=46	side_1_redundant=0	side_2_annotate_key=gene	side_2_continuation=0	side_2_coverage=0.70	side_2_overlap=0	side_2_possible_overlap_registers=223	side_2_read_count=36	side_2_redundant=0	total_non_overlap_reads=4
JC	304	.	CP009273	3938975	-1	CP009273	4202983	1	0	alignment_overlap=3	coverage_minus=2	coverage_plus=2	flanking_left=251	flanking_right=251	frequency=1.021e-01	junction_possible_overlap_registers=223	key=CP009273__3938975__-1__CP009273__4202980__1__3____251__251__0__0	max_left=200	max_left_minus=200	max_left_plus=175	max_min_left=0	max_min_left_minus=0	max_min_left_plus=0	max_min_right=72	max_min_right_minus=69	max_min_right_plus=72	max_pos_hash_score=448	max_right=72	max_right_minus=69	max_right_plus=72	neg_log10_pos_hash_p_value=5.1	new_junction_coverage=0.08	new_junction_read_count=4	polymorphism_frequency=1.021e-01	pos_hash_score=4	prediction=polymorphism	reject=COVERAGE_EVENNESS_SKEW,FREQUENCY_CUTOFF	side_1_annotate_key=gene	side_1_continuation=0	side_1_coverage=0.88	side_1_overlap=3	side_1_possible_overlap_registers=226	side_1_read_count=46	side_1_redundant=0	side_2_annotate_key=gene	side_2_continuation=0	side_2_coverage=0.48	side_2_overlap=0	side_2_possible_overlap_registers=223	side_2_read_count=25	side_2_redundant=0	total_non_overlap_reads=4
JC	305	.	CP009273	3939775	1	CP009273	4160400	-1	0	alignment_overlap=9	coverage_minus=1	coverage_plus=4	flanking_left=251	flanking_right=251	frequency=3.246e-01	junction_possible_overlap_registers=217	key=CP009273__3939775__1__CP009273__4160409__-1__9____251__251__0__1	max_left=170	max_left_minus=170	max_left_plus=166	max_min_left=60	max_min_left_minus=0	max_min_left_plus=60	max_min_right=44	max_min_right_minus=12	max_min_right_plus=44	max_pos_hash_score=436	max_right=116	max_right_minus=12	max_right_plus=116	neg_log10_pos_hash_p_value=4.6	new_junction_coverage=0.12	new_junction_read_count=6	polymorphism_frequency=3.246e-01	pos_hash_score=5	prediction=polymorphism	reject=COVERAGE_EVENNESS_SKEW	side_1_annotate_key=gene	side_1_continuation=0	side_1_coverage=0.25	side_1_overlap=9	side_1_possible_overlap_registers=226	side_1_read_count=13	side_1_redundant=0	side_2_annotate_key=repeat	side_2_continuation=0	side_2_coverage=NA	side_2_overlap=0	side_2_possible_overlap_registers=NA	side_2_read_count=NA	side_2_redundant=1	total_non_overlap_reads=5
JC	306	.	CP009273	3957919	-1	CP009273	3959102	1	0	alignment_overlap=12	coverage_minus=4	coverage_plus=1	flanking_left=251	flanking_right=251	frequency=8.005e-02	junction_possible_overlap_registers=214	key=CP009273__3957919__-1__CP009273__3959090__1__12____251__251__0__0	max_left=69	max_left_minus=69	max_left_plus=18	max_min_left=69	max_min_left_minus=69	max_min_left_plus=18	max_min_right=19	max_min_right_minus=19	max_min_right_plus=0	max_pos_hash_score=430	max_right=234	max_right_minus=234	max_right_plus=180	neg_log10_pos_hash_p_value=4.5	new_junction_coverage=0.10	new_junction_read_count=5	polymorphism_frequency=8.005e-02	pos_hash_score=5	prediction=polymorphism	reject=COVERAGE_EVENNESS_SKEW,FREQUENCY_CUTOFF	side_1_annotate_key=gene	side_1_continuation=0	side_1_coverage=1.11	side_1_overlap=12	side_1_possible_overlap_registers=226	side_1_read_count=58	side_1_redundant=0	side_2_annotate_key=gene	side_2_continuation=0	side_2_coverage=1.21	side_2_overlap=0	side_2_possible_overlap_registers=214	side_2_read_count=60	side_2_redundant=0	total_non_overlap_reads=5
JC	307	.	CP009273	3964414	-1	CP009273	3965797	1	0	alignment_overlap=13	coverage_minus=2	coverage_plus=3	flanking_left=251	flanking_right=251	frequency=1.007e-01	junction_possible_overlap_registers=213	key=CP009273__3964414__-1__CP009273__3965784__1__13____251__251__0__0	max_left=158	max_left_minus=158	max_left_plus=117	max_min_left=117	max_min_left_minus=0	max_min_left_plus=117	max_min_right=80	max_min_right_minus=80	max_min_right_plus=0	max_pos_hash_score=428	max_right=139	max_right_minus=80	max_right_plus=139	neg_log10_pos_hash_p_value=5.0	new_junction_coverage=0.10	new_junction_read_count=5	polymorphism_frequency=1.007e-01	pos_hash_score=4	prediction=polymorphism	reject=COVERAGE_EVENNESS_SKEW,FREQUENCY_CUTOFF	side_1_annotate_key=gene	side_1_continuation=0	side_1_coverage=0.88	side_1_overlap=13	side_1_possible_overlap_registers=226	side_1_read_count=46	side_1_redundant=0	side_2_annotate_key=gene	side_2_continuation=0	side_2_coverage=0.93	side_2_overlap=0	side_2_possible_overlap_registers=213	side_2_read_count=46	side_2_redundant=0	total_non_overlap_reads=5
JC	308	.	CP009273	3992255	-1	CP009273	3993120	1	0	alignment_overlap=11	coverage_minus=2	coverage_plus=2	flanking_left=251	flanking_right=251	frequency=7.743e-02	junction_possible_overlap_registers=215	key=CP009273__3992255__-1__CP009273__3993109__1__11____251__251__0__0	max_left=40	max_left_minus=38	max_left_plus=40	max_min_left=40	max_min_left_minus=0	max_min_left_plus=40	max_min_right=25	max_min_right_minus=25	max_min_right_plus=25	max_pos_hash_score=432	max_right=91	max_right_minus=25	max_right_plus=91	neg_log10_pos_hash_p_value=5.0	new_junction_coverage=0.08	new_junction_read_count=4	polymorphism_frequency=7.743e-02	pos_hash_score=4	prediction=polymorphism	reject=COVERAGE_EVENNESS_SKEW,FREQUENCY_CUTOFF	side_1_annotate_key=gene	side_1_continuation=0	side_1_coverage=1.05	side_1_overlap=11	side_1_possible_overlap_registers=226	side_1_read_count=55	side_1_redundant=0	side_2_annotate_key=gene	side_2_continuation=0	side_2_coverage=0.86	side_2_overlap=0	side_2_possible_overlap_registers=215	side_2_read_count=43	side_2_redundant=0	total_non_overlap_reads=4
JC	309	.	CP009273	4011405	-1	CP009273	4013076	1	0	alignment_overlap=11	coverage_minus=3	coverage_plus=2	flanking_left=251	flanking_right=251	frequency=8.172e-02	junction_possible_overlap_registers=215	key=CP009273__4011405__-1__CP009273__4013065__1__11____251__251__0__0	max_left=107	max_left_minus=107	max_left_plus=66	max_min_left=107	max_min_left_minus=107	max_min_left_plus=66	max_min_right=23	max_min_right_minus=23	max_min_right_plus=0	max_pos_hash_score=432	max_right=194	max_right_minus=175	max_right_plus=194	neg_log10_pos_hash_p_value=4.6	new_junction_coverage=0.10	new_junction_read_count=5	polymorphism_frequency=8.172e-02	pos_hash_score=5	prediction=polymorphism	reject=COVERAGE_EVENNESS_SKEW,FREQUENCY_CUTOFF	side_1_annotate_key=gene	side_1_continuation=0	side_1_coverage=1.03	side_1_overlap=11	side_1_possible_overlap_registers=226	side_1_read_count=54	side_1_redundant=0	side_2_annotate_key=gene	side_2_continuation=0	side_2_coverage=1.22	side_2_overlap=0	side_2_possible_overlap_registers=215	side_2_read_count=61	side_2_redundant=0	total_non_overlap_reads=5
JC	310	.	CP009273	4032718	-1	CP009273	4033600	1	0	alignment_overlap=9	coverage_minus=5	coverage_plus=2	flanking_left=251	flanking_right=251	frequency=1.134e-01	junction_possible_overlap_registers=217	key=CP009273__4032718__-1__CP009273__4033591__1__9____251__251__0__1	max_left=156	max_left_minus=156	max_left_plus=105	max_min_left=105	max_min_left_minus=44	max_min_left_plus=105	max_min_right=86	max_min_right_minus=86	max_min_right_plus=0	max_pos_hash_score=436	max_right=170	max_right_minus=170	max_right_plus=170	neg_log10_pos_hash_p_value=3.8	new_junction_coverage=0.14	new_junction_read_count=7	polymorphism_frequency=1.134e-01	pos_hash_score=7	prediction=polymorphism	reject=COVERAGE_EVENNESS_SKEW,FREQUENCY_CUTOFF	side_1_annotate_key=gene	side_1_continuation=0	side_1_coverage=1.09	side_1_overlap=9	side_1_possible_overlap_registers=226	side_1_read_count=57	side_1_redundant=0	side_2_annotate_key=repeat	side_2_continuation=0	side_2_coverage=NA	side_2_overlap=0	side_2_possible_overlap_registers=NA	side_2_read_count=NA	side_2_redundant=1	total_non_overlap_reads=7
JC	311	.	CP009273	4034161	-1	CP009273	4161677	1	-10	alignment_overlap=-10	coverage_minus=2	coverage_plus=1	flanking_left=251	flanking_right=251	frequency=1.418e-01	junction_possible_overlap_registers=216	key=CP009273__4034161__-1__CP009273__4161677__1__-10__AATTAATTCC__251__251__0__0	max_left=89	max_left_minus=89	max_left_plus=50	max_min_left=50	max_min_left_minus=34	max_min_left_plus=50	max_min_right=46	max_min_right_minus=46	max_min_right_plus=0	max_pos_hash_score=434	max_right=159	max_right_minus=159	max_right_plus=61	neg_log10_pos_hash_p_value=5.5	new_junction_coverage=0.06	new_junction_read_count=3	polymorphism_frequency=1.418e-01	pos_hash_score=3	prediction=polymorphism	reject=COVERAGE_EVENNESS_SKEW,FREQUENCY_CUTOFF	side_1_annotate_key=gene	side_1_continuation=0	side_1_coverage=0.19	side_1_overlap=0	side_1_possible_overlap_registers=226	side_1_read_count=10	side_1_redundant=0	side_2_annotate_key=gene	side_2_continuation=0	side_2_coverage=0.53	side_2_overlap=0	side_2_possible_overlap_registers=226	side_2_read_count=28	side_2_redundant=0	total_non_overlap_reads=3	unique_read_sequence=AATTAATTCC
JC	312	.	CP009273	4072557	-1	CP009273	4072996	1	0	alignment_overlap=22	coverage_minus=7	coverage_plus=7	flanking_left=251	flanking_right=251	frequency=2.069e-01	junction_possible_overlap_registers=204	key=CP009273__4072557__-1__CP009273__4072974__1__22____251__251__0__0	max_left=124	max_left_minus=124	max_left_plus=54	max_min_left=86	max_min_left_minus=86	max_min_left_plus=54	max_min_right=105	max_min_right_minus=105	max_min_right_plus=0	max_pos_hash_score=410	max_right=226	max_right_minus=155	max_right_plus=226	neg_log10_pos_hash_p_value=2.3	new_junction_coverage=0.34	new_junction_read_count=16	polymorphism_frequency=2.069e-01	pos_hash_score=12	prediction=polymorphism	side_1_annotate_key=gene	side_1_continuation=0	side_1_coverage=1.43	side_1_overlap=22	side_1_possible_overlap_registers=226	side_1_read_count=75	side_1_redundant=0	side_2_annotate_key=gene	side_2_continuation=0	side_2_coverage=1.16	side_2_overlap=0	side_2_possible_overlap_registers=204	side_2_read_count=55	side_2_redundant=0	total_non_overlap_reads=14
JC	313	.	CP009273	4079966	-1	CP009273	4081193	1	0	alignment_overlap=4	coverage_minus=1	coverage_plus=2	flanking_left=251	flanking_right=251	frequency=5.548e-02	junction_possible_overlap_registers=222	key=CP009273__4079966__-1__CP009273__4081189__1__4____251__251__0__0	max_left=85	max_left_minus=85	max_left_plus=78	max_min_left=85	max_min_left_minus=85	max_min_left_plus=78	max_min_right=0	max_min_right_minus=0	max_min_right_plus=0	max_pos_hash_score=446	max_right=245	max_right_minus=162	max_right_plus=245	neg_log10_pos_hash_p_value=5.6	new_junction_coverage=0.06	new_junction_read_count=3	polymorphism_frequency=5.548e-02	pos_hash_score=3	prediction=polymorphism	reject=COVERAGE_EVENNESS_SKEW,FREQUENCY_CUTOFF	side_1_annotate_key=gene	side_1_continuation=0	side_1_coverage=0.91	side_1_overlap=4	side_1_possible_overlap_registers=226	side_1_read_count=48	side_1_redundant=0	side_2_annotate_key=gene	side_2_continuation=0	side_2_coverage=1.07	side_2_overlap=0	side_2_possible_overlap_registers=222	side_2_read_count=55	side_2_redundant=0	total_non_overlap_reads=3
JC	314	.	CP009273	4090969	-1	CP009273	4091957	1	0	alignment_overlap=11	coverage_minus=1	coverage_plus=3	flanking_left=251	flanking_right=251	frequency=7.804e-02	junction_possible_overlap_registers=215	key=CP009273__4090969__-1__CP009273__4091946__1__11____251__251__0__0	max_left=219	max_left_minus=219	max_left_plus=176	max_min_left=3	max_min_left_minus=0	max_min_left_plus=3	max_min_right=93	max_min_right_minus=18	max_min_right_plus=93	max_pos_hash_score=432	max_right=122	max_right_minus=18	max_right_plus=122	neg_log10_pos_hash_p_value=5.0	new_junction_coverage=0.08	new_junction_read_count=4	polymorphism_frequency=7.804e-02	pos_hash_score=4	prediction=polymorphism	reject=COVERAGE_EVENNESS_SKEW,FREQUENCY_CUTOFF	side_1_annotate_key=gene	side_1_continuation=0	side_1_coverage=0.97	side_1_overlap=11	side_1_possible_overlap_registers=226	side_1_read_count=51	side_1_redundant=0	side_2_annotate_key=gene	side_2_continuation=0	side_2_coverage=0.92	side_2_overlap=0	side_2_possible_overlap_registers=215	side_2_read_count=46	side_2_redundant=0	total_non_overlap_reads=4
JC	315	.	CP009273	4121419	-1	CP009273	4122569	1	0	alignment_overlap=11	coverage_minus=1	coverage_plus=2	flanking_left=251	flanking_right=251	frequency=5.650e-02	junction_possible_overlap_registers=215	key=CP009273__4121419__-1__CP009273__4122558__1__11____251__251__0__0	max_left=33	max_left_minus=33	max_left_plus=22	max_min_left=20	max_min_left_minus=0	max_min_left_plus=20	max_min_right=20	max_min_right_minus=20	max_min_right_plus=20	max_pos_hash_score=432	max_right=90	max_right_minus=20	max_right_plus=90	neg_log10_pos_hash_p_value=5.5	new_junction_coverage=0.06	new_junction_read_count=3	polymorphism_frequency=5.650e-02	pos_hash_score=3	prediction=polymorphism	reject=COVERAGE_EVENNESS_SKEW,FREQUENCY_CUTOFF	side_1_annotate_key=gene	side_1_continuation=0	side_1_coverage=0.71	side_1_overlap=11	side_1_possible_overlap_registers=226	side_1_read_count=37	side_1_redundant=0	side_2_annotate_key=gene	side_2_continuation=0	side_2_coverage=1.30	side_2_overlap=0	side_2_possible_overlap_registers=215	side_2_read_count=65	side_2_redundant=0	total_non_overlap_reads=3
JC	316	.	CP009273	4121948	-1	CP009273	4122801	1	0	alignment_overlap=11	coverage_minus=3	coverage_plus=3	flanking_left=251	flanking_right=251	frequency=1.074e-01	junction_possible_overlap_registers=215	key=CP009273__4121948__-1__CP009273__4122790__1__11____251__251__0__0	max_left=170	max_left_minus=170	max_left_plus=92	max_min_left=26	max_min_left_minus=26	max_min_left_plus=19	max_min_right=86	max_min_right_minus=86	max_min_right_plus=86	max_pos_hash_score=432	max_right=223	max_right_minus=123	max_right_plus=223	neg_log10_pos_hash_p_value=4.2	new_junction_coverage=0.12	new_junction_read_count=6	polymorphism_frequency=1.074e-01	pos_hash_score=6	prediction=polymorphism	reject=COVERAGE_EVENNESS_SKEW,FREQUENCY_CUTOFF	side_1_annotate_key=gene	side_1_continuation=0	side_1_coverage=0.90	side_1_overlap=11	side_1_possible_overlap_registers=226	side_1_read_count=47	side_1_redundant=0	side_2_annotate_key=gene	side_2_continuation=0	side_2_coverage=1.10	side_2_overlap=0	side_2_possible_overlap_registers=215	side_2_read_count=55	side_2_redundant=0	total_non_overlap_reads=6
JC	317	.	CP009273	4134549	-1	CP009273	4135702	1	0	alignment_overlap=10	coverage_minus=2	coverage_plus=1	flanking_left=251	flanking_right=251	frequency=4.811e-02	junction_possible_overlap_registers=216	key=CP009273__4134549__-1__CP009273__4135692__1__10____251__251__0__0	max_left=148	max_left_minus=148	max_left_plus=41	max_min_left=41	max_min_left_minus=41	max_min_left_plus=41	max_min_right=93	max_min_right_minus=93	max_min_right_plus=0	max_pos_hash_score=434	max_right=93	max_right_minus=93	max_right_plus=76	neg_log10_pos_hash_p_value=5.5	new_junction_coverage=0.06	new_junction_read_count=3	polymorphism_frequency=4.811e-02	pos_hash_score=3	prediction=polymorphism	reject=COVERAGE_EVENNESS_SKEW,FREQUENCY_CUTOFF	side_1_annotate_key=gene	side_1_continuation=0	side_1_coverage=1.41	side_1_overlap=10	side_1_possible_overlap_registers=226	side_1_read_count=74	side_1_redundant=0	side_2_annotate_key=gene	side_2_continuation=0	side_2_coverage=0.96	side_2_overlap=0	side_2_possible_overlap_registers=216	side_2_read_count=48	side_2_redundant=0	total_non_overlap_reads=3
JC	318	.	CP009273	4134876	-1	CP009273	4135474	1	0	alignment_overlap=11	coverage_minus=2	coverage_plus=2	flanking_left=251	flanking_right=251	frequency=6.393e-02	junction_possible_overlap_registers=215	key=CP009273__4134876__-1__CP009273__4135463__1__11____251__251__0__0	max_left=123	max_left_minus=123	max_left_plus=71	max_min_left=71	max_min_left_minus=0	max_min_left_plus=71	max_min_right=22	max_min_right_minus=22	max_min_right_plus=0	max_pos_hash_score=432	max_right=171	max_right_minus=22	max_right_plus=171	neg_log10_pos_hash_p_value=5.0	new_junction_coverage=0.08	new_junction_read_count=4	polymorphism_frequency=6.393e-02	pos_hash_score=4	prediction=polymorphism	reject=COVERAGE_EVENNESS_SKEW,FREQUENCY_CUTOFF	side_1_annotate_key=gene	side_1_continuation=0	side_1_coverage=1.12	side_1_overlap=11	side_1_possible_overlap_registers=226	side_1_read_count=59	side_1_redundant=0	side_2_annotate_key=gene	side_2_continuation=0	side_2_coverage=1.22	side_2_overlap=0	side_2_possible_overlap_registers=215	side_2_read_count=61	side_2_redundant=0	total_non_overlap_reads=4
JC	319	.	CP009273	4146191	-1	CP009273	4147389	1	0	alignment_overlap=14	coverage_minus=3	coverage_plus=3	flanking_left=251	flanking_right=251	frequency=1.186e-01	junction_possible_overlap_registers=212	key=CP009273__4146191__-1__CP009273__4147375__1__14____251__251__0__0	max_left=133	max_left_minus=96	max_left_plus=133	max_min_left=15	max_min_left_minus=0	max_min_left_plus=15	max_min_right=103	max_min_right_minus=28	max_min_right_plus=103	max_pos_hash_score=426	max_right=103	max_right_minus=28	max_right_plus=103	neg_log10_pos_hash_p_value=4.5	new_junction_coverage=0.12	new_junction_read_count=6	polymorphism_frequency=1.186e-01	pos_hash_score=5	prediction=polymorphism	reject=COVERAGE_EVENNESS_SKEW,FREQUENCY_CUTOFF	side_1_annotate_key=gene	side_1_continuation=0	side_1_coverage=0.88	side_1_overlap=14	side_1_possible_overlap_registers=226	side_1_read_count=46	side_1_redundant=0	side_2_annotate_key=gene	side_2_continuation=0	side_2_coverage=0.93	side_2_overlap=0	side_2_possible_overlap_registers=212	side_2_read_count=46	side_2_redundant=0	total_non_overlap_reads=6
JC	320	.	CP009273	4156799	-1	CP009273	4157621	1	0	alignment_overlap=8	coverage_minus=3	coverage_plus=0	flanking_left=251	flanking_right=251	frequency=6.086e-01	junction_possible_overlap_registers=218	key=CP009273__4156799__-1__CP009273__4157613__1__8____251__251__0__1	max_left=91	max_left_minus=91	max_left_plus=0	max_min_left=29	max_min_left_minus=29	max_min_left_plus=0	max_min_right=54	max_min_right_minus=54	max_min_right_plus=0	max_pos_hash_score=438	max_right=83	max_right_minus=83	max_right_plus=0	neg_log10_pos_hash_p_value=5.6	new_junction_coverage=0.06	new_junction_read_count=3	polymorphism_frequency=6.086e-01	pos_hash_score=3	prediction=polymorphism	reject=COVERAGE_EVENNESS_SKEW	side_1_annotate_key=gene	side_1_continuation=0	side_1_coverage=0.04	side_1_overlap=8	side_1_possible_overlap_registers=226	side_1_read_count=2	side_1_redundant=0	side_2_annotate_key=repeat	side_2_continuation=0	side_2_coverage=NA	side_2_overlap=0	side_2_possible_overlap_registers=NA	side_2_read_count=NA	side_2_redundant=1	total_non_overlap_reads=3
JC	321	.	CP009273	4161677	1	CP009273	4161849	-1	-10	alignment_overlap=-10	coverage_minus=1	coverage_plus=2	flanking_left=251	flanking_right=251	frequency=1.157e-01	junction_possible_overlap_registers=216	key=CP009273__4161677__1__CP009273__4161849__-1__-10__GGAATTAATT__251__251__0__0	max_left=159	max_left_minus=61	max_left_plus=159	max_min_left=46	max_min_left_minus=0	max_min_left_plus=46	max_min_right=50	max_min_right_minus=50	max_min_right_plus=34	max_pos_hash_score=434	max_right=89	max_right_minus=50	max_right_plus=89	neg_log10_pos_hash_p_value=5.5	new_junction_coverage=0.06	new_junction_read_count=3	polymorphism_frequency=1.157e-01	pos_hash_score=3	prediction=polymorphism	reject=COVERAGE_EVENNESS_SKEW,FREQUENCY_CUTOFF	side_1_annotate_key=gene	side_1_continuation=0	side_1_coverage=0.53	side_1_overlap=0	side_1_possible_overlap_registers=226	side_1_read_count=28	side_1_redundant=0	side_2_annotate_key=gene	side_2_continuation=0	side_2_coverage=0.38	side_2_overlap=0	side_2_possible_overlap_registers=226	side_2_read_count=20	side_2_redundant=0	total_non_overlap_reads=3	unique_read_sequence=GGAATTAATT
JC	322	.	CP009273	4166369	-1	CP009273	4166937	1	0	alignment_overlap=9	coverage_minus=2	coverage_plus=1	flanking_left=251	flanking_right=251	frequency=8.214e-02	junction_possible_overlap_registers=217	key=CP009273__4166369__-1__CP009273__4166928__1__9____251__251__0__0	max_left=217	max_left_minus=217	max_left_plus=168	max_min_left=0	max_min_left_minus=0	max_min_left_plus=0	max_min_right=74	max_min_right_minus=25	max_min_right_plus=74	max_pos_hash_score=436	max_right=74	max_right_minus=25	max_right_plus=74	neg_log10_pos_hash_p_value=5.5	new_junction_coverage=0.06	new_junction_read_count=3	polymorphism_frequency=8.214e-02	pos_hash_score=3	prediction=polymorphism	reject=COVERAGE_EVENNESS_SKEW,FREQUENCY_CUTOFF	side_1_annotate_key=gene	side_1_continuation=0	side_1_coverage=0.93	side_1_overlap=9	side_1_possible_overlap_registers=226	side_1_read_count=49	side_1_redundant=0	side_2_annotate_key=gene	side_2_continuation=0	side_2_coverage=0.40	side_2_overlap=0	side_2_possible_overlap_registers=217	side_2_read_count=20	side_2_redundant=0	total_non_overlap_reads=3
JC	323	.	CP009273	4198287	-1	CP009273	4199109	1	0	alignment_overlap=8	coverage_minus=3	coverage_plus=0	flanking_left=251	flanking_right=251	frequency=1	junction_possible_overlap_registers=218	key=CP009273__4198287__-1__CP009273__4199101__1__8____251__251__0__1	max_left=91	max_left_minus=91	max_left_plus=0	max_min_left=29	max_min_left_minus=29	max_min_left_plus=0	max_min_right=54	max_min_right_minus=54	max_min_right_plus=0	max_pos_hash_score=438	max_right=83	max_right_minus=83	max_right_plus=0	neg_log10_pos_hash_p_value=5.6	new_junction_coverage=0.06	new_junction_read_count=3	polymorphism_frequency=1.000e+00	pos_hash_score=3	prediction=consensus	reject=COVERAGE_EVENNESS_SKEW	side_1_annotate_key=gene	side_1_continuation=0	side_1_coverage=0.00	side_1_overlap=8	side_1_possible_overlap_registers=226	side_1_read_count=0	side_1_redundant=0	side_2_annotate_key=repeat	side_2_continuation=0	side_2_coverage=NA	side_2_overlap=0	side_2_possible_overlap_registers=NA	side_2_read_count=NA	side_2_redundant=1	total_non_overlap_reads=3
JC	324	.	CP009273	4201811	-1	CP009273	4202691	1	0	alignment_overlap=9	coverage_minus=5	coverage_plus=1	flanking_left=251	flanking_right=251	frequency=NA	junction_possible_overlap_registers=217	key=CP009273__4201811__-1__CP009273__4202682__1__9____251__251__1__1	max_left=116	max_left_minus=116	max_left_plus=12	max_min_left=44	max_min_left_minus=44	max_min_left_plus=12	max_min_right=60	max_min_right_minus=60	max_min_right_plus=0	max_pos_hash_score=436	max_right=170	max_right_minus=170	max_right_plus=170	neg_log10_pos_hash_p_value=4.2	new_junction_coverage=0.12	new_junction_read_count=6	polymorphism_frequency=NA	pos_hash_score=6	prediction=unknown	reject=COVERAGE_EVENNESS_SKEW	side_1_annotate_key=repeat	side_1_continuation=0	side_1_coverage=NA	side_1_overlap=9	side_1_read_count=NA	side_1_redundant=1	side_2_annotate_key=repeat	side_2_continuation=0	side_2_coverage=NA	side_2_overlap=0	side_2_possible_overlap_registers=NA	side_2_read_count=NA	side_2_redundant=1	total_non_overlap_reads=6
JC	325	.	CP009273	4207868	-1	CP009273	4208540	1	0	alignment_overlap=10	coverage_minus=2	coverage_plus=1	flanking_left=251	flanking_right=251	frequency=6.652e-02	junction_possible_overlap_registers=216	key=CP009273__4207868__-1__CP009273__4208530__1__10____251__251__0__0	max_left=136	max_left_minus=136	max_left_plus=25	max_min_left=25	max_min_left_minus=0	max_min_left_plus=25	max_min_right=114	max_min_right_minus=114	max_min_right_plus=0	max_pos_hash_score=434	max_right=114	max_right_minus=114	max_right_plus=42	neg_log10_pos_hash_p_value=5.5	new_junction_coverage=0.08	new_junction_read_count=4	polymorphism_frequency=6.652e-02	pos_hash_score=3	prediction=polymorphism	reject=COVERAGE_EVENNESS_SKEW,FREQUENCY_CUTOFF	side_1_annotate_key=gene	side_1_continuation=0	side_1_coverage=1.18	side_1_overlap=10	side_1_possible_overlap_registers=226	side_1_read_count=62	side_1_redundant=0	side_2_annotate_key=gene	side_2_continuation=0	side_2_coverage=1.06	side_2_overlap=0	side_2_possible_overlap_registers=216	side_2_read_count=53	side_2_redundant=0	total_non_overlap_reads=3
JC	326	.	CP009273	4259262	-1	CP009273	4260503	1	0	alignment_overlap=6	coverage_minus=2	coverage_plus=1	flanking_left=251	flanking_right=251	frequency=6.653e-02	junction_possible_overlap_registers=220	key=CP009273__4259262__-1__CP009273__4260497__1__6____251__251__0__0	max_left=227	max_left_minus=227	max_left_plus=95	max_min_left=95	max_min_left_minus=0	max_min_left_plus=95	max_min_right=38	max_min_right_minus=38	max_min_right_plus=0	max_pos_hash_score=442	max_right=146	max_right_minus=38	max_right_plus=146	neg_log10_pos_hash_p_value=5.6	new_junction_coverage=0.08	new_junction_read_count=4	polymorphism_frequency=6.653e-02	pos_hash_score=3	prediction=polymorphism	reject=COVERAGE_EVENNESS_SKEW,FREQUENCY_CUTOFF	side_1_annotate_key=gene	side_1_continuation=0	side_1_coverage=1.26	side_1_overlap=6	side_1_possible_overlap_registers=226	side_1_read_count=66	side_1_redundant=0	side_2_annotate_key=gene	side_2_continuation=0	side_2_coverage=0.94	side_2_overlap=0	side_2_possible_overlap_registers=220	side_2_read_count=48	side_2_redundant=0	total_non_overlap_reads=3
JC	327	.	CP009273	4261673	-1	CP009273	4262788	1	0	alignment_overlap=5	coverage_minus=2	coverage_plus=2	flanking_left=251	flanking_right=251	frequency=8.600e-02	junction_possible_overlap_registers=221	key=CP009273__4261673__-1__CP009273__4262783__1__5____251__251__0__0	max_left=116	max_left_minus=51	max_left_plus=116	max_min_left=32	max_min_left_minus=0	max_min_left_plus=32	max_min_right=35	max_min_right_minus=15	max_min_right_plus=35	max_pos_hash_score=444	max_right=35	max_right_minus=15	max_right_plus=35	neg_log10_pos_hash_p_value=5.1	new_junction_coverage=0.08	new_junction_read_count=4	polymorphism_frequency=8.600e-02	pos_hash_score=4	prediction=polymorphism	reject=COVERAGE_EVENNESS_SKEW,FREQUENCY_CUTOFF	side_1_annotate_key=gene	side_1_continuation=0	side_1_coverage=0.84	side_1_overlap=5	side_1_possible_overlap_registers=226	side_1_read_count=44	side_1_redundant=0	side_2_annotate_key=gene	side_2_continuation=0	side_2_coverage=0.82	side_2_overlap=0	side_2_possible_overlap_registers=221	side_2_read_count=42	side_2_redundant=0	total_non_overlap_reads=4
JC	328	.	CP009273	4266305	-1	CP009273	4267481	1	0	alignment_overlap=12	coverage_minus=2	coverage_plus=2	flanking_left=251	flanking_right=251	frequency=7.363e-02	junction_possible_overlap_registers=214	key=CP009273__4266305__-1__CP009273__4267469__1__12____251__251__0__0	max_left=124	max_left_minus=124	max_left_plus=119	max_min_left=2	max_min_left_minus=0	max_min_left_plus=2	max_min_right=101	max_min_right_minus=101	max_min_right_plus=101	max_pos_hash_score=430	max_right=101	max_right_minus=101	max_right_plus=101	neg_log10_pos_hash_p_value=5.0	new_junction_coverage=0.08	new_junction_read_count=4	polymorphism_frequency=7.363e-02	pos_hash_score=4	prediction=polymorphism	reject=COVERAGE_EVENNESS_SKEW,FREQUENCY_CUTOFF	side_1_annotate_key=gene	side_1_continuation=0	side_1_coverage=1.20	side_1_overlap=12	side_1_possible_overlap_registers=226	side_1_read_count=63	side_1_redundant=0	side_2_annotate_key=gene	side_2_continuation=0	side_2_coverage=0.83	side_2_overlap=0	side_2_possible_overlap_registers=214	side_2_read_count=41	side_2_redundant=0	total_non_overlap_reads=4
JC	329	.	CP009273	4267794	-1	CP009273	4268932	1	0	alignment_overlap=11	coverage_minus=2	coverage_plus=2	flanking_left=251	flanking_right=251	frequency=8.535e-02	junction_possible_overlap_registers=215	key=CP009273__4267794__-1__CP009273__4268921__1__11____251__251__0__0	max_left=160	max_left_minus=159	max_left_plus=160	max_min_left=13	max_min_left_minus=5	max_min_left_plus=13	max_min_right=69	max_min_right_minus=69	max_min_right_plus=69	max_pos_hash_score=432	max_right=69	max_right_minus=69	max_right_plus=69	neg_log10_pos_hash_p_value=5.0	new_junction_coverage=0.08	new_junction_read_count=4	polymorphism_frequency=8.535e-02	pos_hash_score=4	prediction=polymorphism	reject=COVERAGE_EVENNESS_SKEW,FREQUENCY_CUTOFF	side_1_annotate_key=gene	side_1_continuation=0	side_1_coverage=0.50	side_1_overlap=11	side_1_possible_overlap_registers=226	side_1_read_count=26	side_1_redundant=0	side_2_annotate_key=gene	side_2_continuation=0	side_2_coverage=1.22	side_2_overlap=0	side_2_possible_overlap_registers=215	side_2_read_count=61	side_2_redundant=0	total_non_overlap_reads=4
JC	330	.	CP009273	4273524	-1	CP009273	4274596	1	0	alignment_overlap=5	coverage_minus=2	coverage_plus=2	flanking_left=251	flanking_right=251	frequency=7.218e-02	junction_possible_overlap_registers=221	key=CP009273__4273524__-1__CP009273__4274591__1__5____251__251__0__0	max_left=183	max_left_minus=183	max_left_plus=114	max_min_left=114	max_min_left_minus=45	max_min_left_plus=114	max_min_right=30	max_min_right_minus=30	max_min_right_plus=0	max_pos_hash_score=444	max_right=132	max_right_minus=50	max_right_plus=132	neg_log10_pos_hash_p_value=5.1	new_junction_coverage=0.08	new_junction_read_count=4	polymorphism_frequency=7.218e-02	pos_hash_score=4	prediction=polymorphism	reject=COVERAGE_EVENNESS_SKEW,FREQUENCY_CUTOFF	side_1_annotate_key=gene	side_1_continuation=0	side_1_coverage=1.01	side_1_overlap=5	side_1_possible_overlap_registers=226	side_1_read_count=53	side_1_redundant=0	side_2_annotate_key=gene	side_2_continuation=0	side_2_coverage=0.99	side_2_overlap=0	side_2_possible_overlap_registers=221	side_2_read_count=51	side_2_redundant=0	total_non_overlap_reads=4
JC	331	.	CP009273	4281130	-1	CP009273	4282022	1	0	alignment_overlap=13	coverage_minus=6	coverage_plus=7	flanking_left=251	flanking_right=251	frequency=2.700e-01	junction_possible_overlap_registers=213	key=CP009273__4281130__-1__CP009273__4282009__1__13____251__251__0__0	max_left=66	max_left_minus=66	max_left_plus=59	max_min_left=66	max_min_left_minus=66	max_min_left_plus=59	max_min_right=37	max_min_right_minus=37	max_min_right_plus=37	max_pos_hash_score=428	max_right=220	max_right_minus=172	max_right_plus=220	neg_log10_pos_hash_p_value=2.5	new_junction_coverage=0.30	new_junction_read_count=15	polymorphism_frequency=2.700e-01	pos_hash_score=12	prediction=polymorphism	side_1_annotate_key=gene	side_1_continuation=0	side_1_coverage=0.95	side_1_overlap=13	side_1_possible_overlap_registers=226	side_1_read_count=50	side_1_redundant=0	side_2_annotate_key=gene	side_2_continuation=0	side_2_coverage=0.69	side_2_overlap=0	side_2_possible_overlap_registers=213	side_2_read_count=34	side_2_redundant=0	total_non_overlap_reads=13
JC	332	.	CP009273	4303608	-1	CP009273	4304663	1	0	alignment_overlap=8	coverage_minus=1	coverage_plus=2	flanking_left=251	flanking_right=251	frequency=8.762e-02	junction_possible_overlap_registers=218	key=CP009273__4303608__-1__CP009273__4304655__1__8____251__251__0__0	max_left=153	max_left_minus=153	max_left_plus=82	max_min_left=82	max_min_left_minus=0	max_min_left_plus=82	max_min_right=90	max_min_right_minus=90	max_min_right_plus=0	max_pos_hash_score=438	max_right=158	max_right_minus=90	max_right_plus=158	neg_log10_pos_hash_p_value=5.6	new_junction_coverage=0.06	new_junction_read_count=3	polymorphism_frequency=8.762e-02	pos_hash_score=3	prediction=polymorphism	reject=COVERAGE_EVENNESS_SKEW,FREQUENCY_CUTOFF	side_1_annotate_key=gene	side_1_continuation=0	side_1_coverage=0.82	side_1_overlap=8	side_1_possible_overlap_registers=226	side_1_read_count=43	side_1_redundant=0	side_2_annotate_key=gene	side_2_continuation=0	side_2_coverage=0.41	side_2_overlap=0	side_2_possible_overlap_registers=218	side_2_read_count=21	side_2_redundant=0	total_non_overlap_reads=3
JC	333	.	CP009273	4363643	-1	CP009273	4364512	1	0	alignment_overlap=10	coverage_minus=1	coverage_plus=6	flanking_left=251	flanking_right=251	frequency=1.545e-01	junction_possible_overlap_registers=216	key=CP009273__4363643__-1__CP009273__4364502__1__10____251__251__0__0	max_left=124	max_left_minus=118	max_left_plus=124	max_min_left=118	max_min_left_minus=118	max_min_left_plus=7	max_min_right=116	max_min_right_minus=0	max_min_right_plus=116	max_pos_hash_score=434	max_right=221	max_right_minus=121	max_right_plus=221	neg_log10_pos_hash_p_value=3.8	new_junction_coverage=0.16	new_junction_read_count=8	polymorphism_frequency=1.545e-01	pos_hash_score=7	prediction=polymorphism	reject=COVERAGE_EVENNESS_SKEW,FREQUENCY_CUTOFF	side_1_annotate_key=gene	side_1_continuation=0	side_1_coverage=1.05	side_1_overlap=10	side_1_possible_overlap_registers=226	side_1_read_count=55	side_1_redundant=0	side_2_annotate_key=gene	side_2_continuation=0	side_2_coverage=0.70	side_2_overlap=0	side_2_possible_overlap_registers=216	side_2_read_count=35	side_2_redundant=0	total_non_overlap_reads=7
JC	334	.	CP009273	4384029	-1	CP009273	4385023	1	0	alignment_overlap=14	coverage_minus=1	coverage_plus=6	flanking_left=251	flanking_right=251	frequency=1.190e-01	junction_possible_overlap_registers=212	key=CP009273__4384029__-1__CP009273__4385009__1__14____251__251__0__0	max_left=81	max_left_minus=24	max_left_plus=81	max_min_left=22	max_min_left_minus=0	max_min_left_plus=22	max_min_right=50	max_min_right_minus=24	max_min_right_plus=50	max_pos_hash_score=426	max_right=195	max_right_minus=24	max_right_plus=195	neg_log10_pos_hash_p_value=4.5	new_junction_coverage=0.14	new_junction_read_count=7	polymorphism_frequency=1.190e-01	pos_hash_score=5	prediction=polymorphism	reject=COVERAGE_EVENNESS_SKEW,FREQUENCY_CUTOFF	side_1_annotate_key=gene	side_1_continuation=0	side_1_coverage=1.03	side_1_overlap=14	side_1_possible_overlap_registers=226	side_1_read_count=54	side_1_redundant=0	side_2_annotate_key=gene	side_2_continuation=0	side_2_coverage=1.08	side_2_overlap=0	side_2_possible_overlap_registers=212	side_2_read_count=53	side_2_redundant=0	total_non_overlap_reads=7
JC	335	.	CP009273	4388307	-1	CP009273	4389368	1	0	alignment_overlap=11	coverage_minus=5	coverage_plus=6	flanking_left=251	flanking_right=251	frequency=2.424e-01	junction_possible_overlap_registers=215	key=CP009273__4388307__-1__CP009273__4389357__1__11____251__251__0__0	max_left=198	max_left_minus=198	max_left_plus=98	max_min_left=82	max_min_left_minus=81	max_min_left_plus=82	max_min_right=54	max_min_right_minus=16	max_min_right_plus=54	max_pos_hash_score=432	max_right=114	max_right_minus=114	max_right_plus=114	neg_log10_pos_hash_p_value=3.2	new_junction_coverage=0.24	new_junction_read_count=12	polymorphism_frequency=2.424e-01	pos_hash_score=9	prediction=polymorphism	reject=COVERAGE_EVENNESS_SKEW	side_1_annotate_key=gene	side_1_continuation=0	side_1_coverage=0.78	side_1_overlap=11	side_1_possible_overlap_registers=226	side_1_read_count=41	side_1_redundant=0	side_2_annotate_key=gene	side_2_continuation=0	side_2_coverage=0.72	side_2_overlap=0	side_2_possible_overlap_registers=215	side_2_read_count=36	side_2_redundant=0	total_non_overlap_reads=11
JC	336	.	CP009273	4389270	-1	CP009273	4390649	1	0	alignment_overlap=10	coverage_minus=1	coverage_plus=3	flanking_left=251	flanking_right=251	frequency=8.287e-02	junction_possible_overlap_registers=216	key=CP009273__4389270__-1__CP009273__4390639__1__10____251__251__0__0	max_left=182	max_left_minus=40	max_left_plus=182	max_min_left=40	max_min_left_minus=40	max_min_left_plus=2	max_min_right=56	max_min_right_minus=0	max_min_right_plus=56	max_pos_hash_score=434	max_right=125	max_right_minus=78	max_right_plus=125	neg_log10_pos_hash_p_value=5.0	new_junction_coverage=0.08	new_junction_read_count=4	polymorphism_frequency=8.287e-02	pos_hash_score=4	prediction=polymorphism	reject=COVERAGE_EVENNESS_SKEW,FREQUENCY_CUTOFF	side_1_annotate_key=gene	side_1_continuation=0	side_1_coverage=0.63	side_1_overlap=10	side_1_possible_overlap_registers=226	side_1_read_count=33	side_1_redundant=0	side_2_annotate_key=gene	side_2_continuation=0	side_2_coverage=1.14	side_2_overlap=0	side_2_possible_overlap_registers=216	side_2_read_count=57	side_2_redundant=0	total_non_overlap_reads=4
JC	337	.	CP009273	4392220	-1	CP009273	4393273	1	0	alignment_overlap=13	coverage_minus=2	coverage_plus=3	flanking_left=251	flanking_right=251	frequency=9.279e-02	junction_possible_overlap_registers=213	key=CP009273__4392220__-1__CP009273__4393260__1__13____251__251__0__0	max_left=137	max_left_minus=137	max_left_plus=109	max_min_left=106	max_min_left_minus=106	max_min_left_plus=106	max_min_right=52	max_min_right_minus=52	max_min_right_plus=52	max_pos_hash_score=428	max_right=123	max_right_minus=123	max_right_plus=122	neg_log10_pos_hash_p_value=5.0	new_junction_coverage=0.12	new_junction_read_count=6	polymorphism_frequency=9.279e-02	pos_hash_score=4	prediction=polymorphism	reject=COVERAGE_EVENNESS_SKEW,FREQUENCY_CUTOFF	side_1_annotate_key=gene	side_1_continuation=0	side_1_coverage=1.22	side_1_overlap=13	side_1_possible_overlap_registers=226	side_1_read_count=64	side_1_redundant=0	side_2_annotate_key=gene	side_2_continuation=0	side_2_coverage=1.15	side_2_overlap=0	side_2_possible_overlap_registers=213	side_2_read_count=57	side_2_redundant=0	total_non_overlap_reads=5
JC	338	.	CP009273	4404448	-1	CP009273	4405650	1	0	alignment_overlap=9	coverage_minus=3	coverage_plus=2	flanking_left=251	flanking_right=251	frequency=9.633e-02	junction_possible_overlap_registers=217	key=CP009273__4404448__-1__CP009273__4405641__1__9____251__251__0__0	max_left=202	max_left_minus=202	max_left_plus=173	max_min_left=117	max_min_left_minus=117	max_min_left_plus=32	max_min_right=69	max_min_right_minus=40	max_min_right_plus=69	max_pos_hash_score=436	max_right=118	max_right_minus=118	max_right_plus=69	neg_log10_pos_hash_p_value=5.5	new_junction_coverage=0.12	new_junction_read_count=6	polymorphism_frequency=9.633e-02	pos_hash_score=3	prediction=polymorphism	reject=COVERAGE_EVENNESS_SKEW,FREQUENCY_CUTOFF	side_1_annotate_key=gene	side_1_continuation=0	side_1_coverage=1.16	side_1_overlap=9	side_1_possible_overlap_registers=226	side_1_read_count=61	side_1_redundant=0	side_2_annotate_key=gene	side_2_continuation=0	side_2_coverage=1.07	side_2_overlap=0	side_2_possible_overlap_registers=217	side_2_read_count=54	side_2_redundant=0	total_non_overlap_reads=5
JC	339	.	CP009273	4408875	-1	CP009273	4409972	1	0	alignment_overlap=11	coverage_minus=1	coverage_plus=2	flanking_left=251	flanking_right=251	frequency=6.861e-02	junction_possible_overlap_registers=215	key=CP009273__4408875__-1__CP009273__4409961__1__11____251__251__0__0	max_left=94	max_left_minus=93	max_left_plus=94	max_min_left=94	max_min_left_minus=93	max_min_left_plus=94	max_min_right=0	max_min_right_minus=0	max_min_right_plus=0	max_pos_hash_score=432	max_right=200	max_right_minus=114	max_right_plus=200	neg_log10_pos_hash_p_value=5.5	new_junction_coverage=0.08	new_junction_read_count=4	polymorphism_frequency=6.861e-02	pos_hash_score=3	prediction=polymorphism	reject=COVERAGE_EVENNESS_SKEW,FREQUENCY_CUTOFF	side_1_annotate_key=gene	side_1_continuation=0	side_1_coverage=1.33	side_1_overlap=11	side_1_possible_overlap_registers=226	side_1_read_count=70	side_1_redundant=0	side_2_annotate_key=gene	side_2_continuation=0	side_2_coverage=0.84	side_2_overlap=0	side_2_possible_overlap_registers=215	side_2_read_count=42	side_2_redundant=0	total_non_overlap_reads=3
JC	340	.	CP009273	4432267	-1	CP009273	4432990	1	0	alignment_overlap=11	coverage_minus=2	coverage_plus=3	flanking_left=251	flanking_right=251	frequency=7.790e-02	junction_possible_overlap_registers=215	key=CP009273__4432267__-1__CP009273__4432979__1__11____251__251__0__0	max_left=168	max_left_minus=168	max_left_plus=59	max_min_left=59	max_min_left_minus=0	max_min_left_plus=59	max_min_right=78	max_min_right_minus=78	max_min_right_plus=0	max_pos_hash_score=432	max_right=120	max_right_minus=78	max_right_plus=120	neg_log10_pos_hash_p_value=4.6	new_junction_coverage=0.10	new_junction_read_count=5	polymorphism_frequency=7.790e-02	pos_hash_score=5	prediction=polymorphism	reject=COVERAGE_EVENNESS_SKEW,FREQUENCY_CUTOFF	side_1_annotate_key=gene	side_1_continuation=0	side_1_coverage=1.03	side_1_overlap=11	side_1_possible_overlap_registers=226	side_1_read_count=54	side_1_redundant=0	side_2_annotate_key=gene	side_2_continuation=0	side_2_coverage=1.34	side_2_overlap=0	side_2_possible_overlap_registers=215	side_2_read_count=67	side_2_redundant=0	total_non_overlap_reads=5
JC	341	.	CP009273	4433016	-1	CP009273	4433821	1	0	alignment_overlap=11	coverage_minus=2	coverage_plus=3	flanking_left=251	flanking_right=251	frequency=8.796e-02	junction_possible_overlap_registers=215	key=CP009273__4433016__-1__CP009273__4433810__1__11____251__251__0__0	max_left=122	max_left_minus=122	max_left_plus=87	max_min_left=87	max_min_left_minus=0	max_min_left_plus=87	max_min_right=118	max_min_right_minus=118	max_min_right_plus=0	max_pos_hash_score=432	max_right=153	max_right_minus=118	max_right_plus=153	neg_log10_pos_hash_p_value=4.6	new_junction_coverage=0.10	new_junction_read_count=5	polymorphism_frequency=8.796e-02	pos_hash_score=5	prediction=polymorphism	reject=COVERAGE_EVENNESS_SKEW,FREQUENCY_CUTOFF	side_1_annotate_key=gene	side_1_continuation=0	side_1_coverage=1.30	side_1_overlap=11	side_1_possible_overlap_registers=226	side_1_read_count=68	side_1_redundant=0	side_2_annotate_key=gene	side_2_continuation=0	side_2_coverage=0.78	side_2_overlap=0	side_2_possible_overlap_registers=215	side_2_read_count=39	side_2_redundant=0	total_non_overlap_reads=5
JC	342	.	CP009273	4436675	-1	CP009273	4437511	1	0	alignment_overlap=9	coverage_minus=1	coverage_plus=4	flanking_left=251	flanking_right=251	frequency=1.368e-01	junction_possible_overlap_registers=217	key=CP009273__4436675__-1__CP009273__4437502__1__9____251__251__0__0	max_left=103	max_left_minus=55	max_left_plus=103	max_min_left=74	max_min_left_minus=55	max_min_left_plus=74	max_min_right=10	max_min_right_minus=0	max_min_right_plus=10	max_pos_hash_score=436	max_right=168	max_right_minus=88	max_right_plus=168	neg_log10_pos_hash_p_value=4.6	new_junction_coverage=0.14	new_junction_read_count=7	polymorphism_frequency=1.368e-01	pos_hash_score=5	prediction=polymorphism	reject=COVERAGE_EVENNESS_SKEW,FREQUENCY_CUTOFF	side_1_annotate_key=gene	side_1_continuation=0	side_1_coverage=0.80	side_1_overlap=9	side_1_possible_overlap_registers=226	side_1_read_count=42	side_1_redundant=0	side_2_annotate_key=gene	side_2_continuation=0	side_2_coverage=0.95	side_2_overlap=0	side_2_possible_overlap_registers=217	side_2_read_count=48	side_2_redundant=0	total_non_overlap_reads=5
JC	343	.	CP009273	4442836	-1	CP009273	4443789	1	0	alignment_overlap=9	coverage_minus=1	coverage_plus=2	flanking_left=251	flanking_right=251	frequency=6.172e-02	junction_possible_overlap_registers=217	key=CP009273__4442836__-1__CP009273__4443780__1__9____251__251__0__0	max_left=152	max_left_minus=152	max_left_plus=97	max_min_left=97	max_min_left_minus=0	max_min_left_plus=97	max_min_right=90	max_min_right_minus=90	max_min_right_plus=0	max_pos_hash_score=436	max_right=176	max_right_minus=90	max_right_plus=176	neg_log10_pos_hash_p_value=5.5	new_junction_coverage=0.06	new_junction_read_count=3	polymorphism_frequency=6.172e-02	pos_hash_score=3	prediction=polymorphism	reject=COVERAGE_EVENNESS_SKEW,FREQUENCY_CUTOFF	side_1_annotate_key=gene	side_1_continuation=0	side_1_coverage=0.86	side_1_overlap=9	side_1_possible_overlap_registers=226	side_1_read_count=45	side_1_redundant=0	side_2_annotate_key=gene	side_2_continuation=0	side_2_coverage=0.95	side_2_overlap=0	side_2_possible_overlap_registers=217	side_2_read_count=48	side_2_redundant=0	total_non_overlap_reads=3
JC	344	.	CP009273	4448781	-1	CP009273	4449908	1	0	alignment_overlap=12	coverage_minus=4	coverage_plus=2	flanking_left=251	flanking_right=251	frequency=1.349e-01	junction_possible_overlap_registers=214	key=CP009273__4448781__-1__CP009273__4449896__1__12____251__251__0__0	max_left=183	max_left_minus=183	max_left_plus=111	max_min_left=111	max_min_left_minus=0	max_min_left_plus=111	max_min_right=12	max_min_right_minus=12	max_min_right_plus=0	max_pos_hash_score=430	max_right=140	max_right_minus=12	max_right_plus=140	neg_log10_pos_hash_p_value=4.5	new_junction_coverage=0.14	new_junction_read_count=7	polymorphism_frequency=1.349e-01	pos_hash_score=5	prediction=polymorphism	reject=COVERAGE_EVENNESS_SKEW,FREQUENCY_CUTOFF	side_1_annotate_key=gene	side_1_continuation=0	side_1_coverage=0.80	side_1_overlap=12	side_1_possible_overlap_registers=226	side_1_read_count=42	side_1_redundant=0	side_2_annotate_key=gene	side_2_continuation=0	side_2_coverage=1.01	side_2_overlap=0	side_2_possible_overlap_registers=214	side_2_read_count=50	side_2_redundant=0	total_non_overlap_reads=6
JC	345	.	CP009273	4449424	-1	CP009273	4450379	1	0	alignment_overlap=11	coverage_minus=2	coverage_plus=2	flanking_left=251	flanking_right=251	frequency=1.078e-01	junction_possible_overlap_registers=215	key=CP009273__4449424__-1__CP009273__4450368__1__11____251__251__0__0	max_left=107	max_left_minus=56	max_left_plus=107	max_min_left=56	max_min_left_minus=0	max_min_left_plus=56	max_min_right=84	max_min_right_minus=46	max_min_right_plus=84	max_pos_hash_score=432	max_right=84	max_right_minus=46	max_right_plus=84	neg_log10_pos_hash_p_value=5.0	new_junction_coverage=0.12	new_junction_read_count=6	polymorphism_frequency=1.078e-01	pos_hash_score=4	prediction=polymorphism	reject=COVERAGE_EVENNESS_SKEW,FREQUENCY_CUTOFF	side_1_annotate_key=gene	side_1_continuation=0	side_1_coverage=0.65	side_1_overlap=11	side_1_possible_overlap_registers=226	side_1_read_count=34	side_1_redundant=0	side_2_annotate_key=gene	side_2_continuation=0	side_2_coverage=1.34	side_2_overlap=0	side_2_possible_overlap_registers=215	side_2_read_count=67	side_2_redundant=0	total_non_overlap_reads=4
JC	346	.	CP009273	4457520	-1	CP009273	4458471	1	0	alignment_overlap=9	coverage_minus=5	coverage_plus=5	flanking_left=251	flanking_right=251	frequency=1.798e-01	junction_possible_overlap_registers=217	key=CP009273__4457520__-1__CP009273__4458462__1__9____251__251__0__0	max_left=187	max_left_minus=187	max_left_plus=158	max_min_left=107	max_min_left_minus=107	max_min_left_plus=25	max_min_right=81	max_min_right_minus=81	max_min_right_plus=79	max_pos_hash_score=436	max_right=135	max_right_minus=135	max_right_plus=86	neg_log10_pos_hash_p_value=3.0	new_junction_coverage=0.20	new_junction_read_count=10	polymorphism_frequency=1.798e-01	pos_hash_score=10	prediction=polymorphism	reject=FREQUENCY_CUTOFF	side_1_annotate_key=gene	side_1_continuation=0	side_1_coverage=0.86	side_1_overlap=9	side_1_possible_overlap_registers=226	side_1_read_count=45	side_1_redundant=0	side_2_annotate_key=gene	side_2_continuation=0	side_2_coverage=0.95	side_2_overlap=0	side_2_possible_overlap_registers=217	side_2_read_count=48	side_2_redundant=0	total_non_overlap_reads=10
JC	347	.	CP009273	4487998	1	CP009273	4489329	-1	0	alignment_overlap=0	coverage_minus=5	coverage_plus=4	flanking_left=251	flanking_right=251	frequency=NA	junction_possible_overlap_registers=226	key=CP009273__4487998__1__CP009273__4489329__-1__0____251__251__1__1	max_left=233	max_left_minus=205	max_left_plus=233	max_min_left=106	max_min_left_minus=106	max_min_left_plus=0	max_min_right=50	max_min_right_minus=10	max_min_right_plus=50	max_pos_hash_score=454	max_right=214	max_right_minus=214	max_right_plus=50	neg_log10_pos_hash_p_value=4.0	new_junction_coverage=0.25	new_junction_read_count=13	polymorphism_frequency=NA	pos_hash_score=7	prediction=unknown	reject=COVERAGE_EVENNESS_SKEW	side_1_annotate_key=repeat	side_1_continuation=0	side_1_coverage=NA	side_1_overlap=0	side_1_read_count=NA	side_1_redundant=1	side_2_annotate_key=repeat	side_2_continuation=0	side_2_coverage=NA	side_2_overlap=0	side_2_possible_overlap_registers=NA	side_2_read_count=NA	side_2_redundant=1	total_non_overlap_reads=9
JC	348	.	CP009273	4491776	-1	CP009273	4492477	1	0	alignment_overlap=10	coverage_minus=1	coverage_plus=3	flanking_left=251	flanking_right=251	frequency=1.021e-01	junction_possible_overlap_registers=216	key=CP009273__4491776__-1__CP009273__4492467__1__10____251__251__0__0	max_left=174	max_left_minus=174	max_left_plus=103	max_min_left=103	max_min_left_minus=0	max_min_left_plus=103	max_min_right=67	max_min_right_minus=67	max_min_right_plus=0	max_pos_hash_score=434	max_right=220	max_right_minus=67	max_right_plus=220	neg_log10_pos_hash_p_value=5.0	new_junction_coverage=0.10	new_junction_read_count=5	polymorphism_frequency=1.021e-01	pos_hash_score=4	prediction=polymorphism	reject=COVERAGE_EVENNESS_SKEW,FREQUENCY_CUTOFF	side_1_annotate_key=gene	side_1_continuation=0	side_1_coverage=0.88	side_1_overlap=10	side_1_possible_overlap_registers=226	side_1_read_count=46	side_1_redundant=0	side_2_annotate_key=gene	side_2_continuation=0	side_2_coverage=0.88	side_2_overlap=0	side_2_possible_overlap_registers=216	side_2_read_count=44	side_2_redundant=0	total_non_overlap_reads=4
JC	349	.	CP009273	4499020	-1	CP009273	4499768	1	0	alignment_overlap=11	coverage_minus=1	coverage_plus=2	flanking_left=251	flanking_right=251	frequency=4.538e-02	junction_possible_overlap_registers=215	key=CP009273__4499020__-1__CP009273__4499757__1__11____251__251__0__0	max_left=161	max_left_minus=133	max_left_plus=161	max_min_left=0	max_min_left_minus=0	max_min_left_plus=0	max_min_right=99	max_min_right_minus=48	max_min_right_plus=99	max_pos_hash_score=432	max_right=99	max_right_minus=48	max_right_plus=99	neg_log10_pos_hash_p_value=5.5	new_junction_coverage=0.06	new_junction_read_count=3	polymorphism_frequency=4.538e-02	pos_hash_score=3	prediction=polymorphism	reject=COVERAGE_EVENNESS_SKEW,FREQUENCY_CUTOFF	side_1_annotate_key=gene	side_1_continuation=0	side_1_coverage=1.49	side_1_overlap=11	side_1_possible_overlap_registers=226	side_1_read_count=78	side_1_redundant=0	side_2_annotate_key=gene	side_2_continuation=0	side_2_coverage=1.04	side_2_overlap=0	side_2_possible_overlap_registers=215	side_2_read_count=52	side_2_redundant=0	total_non_overlap_reads=3
JC	350	.	CP009273	4532499	1	CP009273	4532813	1	0	alignment_overlap=9	coverage_minus=2	coverage_plus=1	flanking_left=251	flanking_right=251	frequency=6.335e-02	junction_possible_overlap_registers=217	key=CP009273__4532499__1__CP009273__4532804__1__9____251__251__0__0	max_left=172	max_left_minus=157	max_left_plus=172	max_min_left=0	max_min_left_minus=0	max_min_left_plus=0	max_min_right=102	max_min_right_minus=102	max_min_right_plus=70	max_pos_hash_score=436	max_right=102	max_right_minus=102	max_right_plus=70	neg_log10_pos_hash_p_value=5.5	new_junction_coverage=0.08	new_junction_read_count=4	polymorphism_frequency=6.335e-02	pos_hash_score=3	prediction=polymorphism	reject=COVERAGE_EVENNESS_SKEW,FREQUENCY_CUTOFF	side_1_annotate_key=gene	side_1_continuation=0	side_1_coverage=1.30	side_1_overlap=9	side_1_possible_overlap_registers=226	side_1_read_count=68	side_1_redundant=0	side_2_annotate_key=gene	side_2_continuation=0	side_2_coverage=1.05	side_2_overlap=0	side_2_possible_overlap_registers=217	side_2_read_count=53	side_2_redundant=0	total_non_overlap_reads=3
JC	351	.	CP009273	4532507	-1	CP009273	4532803	-1	0	alignment_overlap=9	coverage_minus=1	coverage_plus=4	flanking_left=251	flanking_right=251	frequency=7.795e-02	junction_possible_overlap_registers=217	key=CP009273__4532507__-1__CP009273__4532812__-1__9____251__251__0__0	max_left=165	max_left_minus=160	max_left_plus=165	max_min_left=112	max_min_left_minus=0	max_min_left_plus=112	max_min_right=86	max_min_right_minus=82	max_min_right_plus=86	max_pos_hash_score=436	max_right=169	max_right_minus=82	max_right_plus=169	neg_log10_pos_hash_p_value=4.6	new_junction_coverage=0.10	new_junction_read_count=5	polymorphism_frequency=7.795e-02	pos_hash_score=5	prediction=polymorphism	reject=COVERAGE_EVENNESS_SKEW,FREQUENCY_CUTOFF	side_1_annotate_key=gene	side_1_continuation=0	side_1_coverage=1.30	side_1_overlap=9	side_1_possible_overlap_registers=226	side_1_read_count=68	side_1_redundant=0	side_2_annotate_key=gene	side_2_continuation=0	side_2_coverage=1.05	side_2_overlap=0	side_2_possible_overlap_registers=217	side_2_read_count=53	side_2_redundant=0	total_non_overlap_reads=5
JC	352	.	CP009273	4560448	-1	CP009273	4561619	1	0	alignment_overlap=12	coverage_minus=5	coverage_plus=4	flanking_left=251	flanking_right=251	frequency=1.342e-01	junction_possible_overlap_registers=214	key=CP009273__4560448__-1__CP009273__4561607__1__12____251__251__0__0	max_left=119	max_left_minus=119	max_left_plus=118	max_min_left=119	max_min_left_minus=119	max_min_left_plus=118	max_min_right=83	max_min_right_minus=83	max_min_right_plus=0	max_pos_hash_score=430	max_right=121	max_right_minus=120	max_right_plus=121	neg_log10_pos_hash_p_value=3.8	new_junction_coverage=0.18	new_junction_read_count=9	polymorphism_frequency=1.342e-01	pos_hash_score=7	prediction=polymorphism	reject=COVERAGE_EVENNESS_SKEW,FREQUENCY_CUTOFF	side_1_annotate_key=gene	side_1_continuation=0	side_1_coverage=1.03	side_1_overlap=12	side_1_possible_overlap_registers=226	side_1_read_count=54	side_1_redundant=0	side_2_annotate_key=gene	side_2_continuation=0	side_2_coverage=1.31	side_2_overlap=0	side_2_possible_overlap_registers=214	side_2_read_count=65	side_2_redundant=0	total_non_overlap_reads=9
JC	353	.	CP009273	4565254	-1	CP009273	4565910	1	0	alignment_overlap=12	coverage_minus=4	coverage_plus=1	flanking_left=251	flanking_right=251	frequency=8.782e-02	junction_possible_overlap_registers=214	key=CP009273__4565254__-1__CP009273__4565898__1__12____251__251__0__0	max_left=179	max_left_minus=179	max_left_plus=2	max_min_left=2	max_min_left_minus=0	max_min_left_plus=2	max_min_right=104	max_min_right_minus=104	max_min_right_plus=0	max_pos_hash_score=430	max_right=104	max_right_minus=104	max_right_plus=104	neg_log10_pos_hash_p_value=5.0	new_junction_coverage=0.10	new_junction_read_count=5	polymorphism_frequency=8.782e-02	pos_hash_score=4	prediction=polymorphism	reject=COVERAGE_EVENNESS_SKEW,FREQUENCY_CUTOFF	side_1_annotate_key=gene	side_1_continuation=0	side_1_coverage=1.12	side_1_overlap=12	side_1_possible_overlap_registers=226	side_1_read_count=59	side_1_redundant=0	side_2_annotate_key=gene	side_2_continuation=0	side_2_coverage=0.97	side_2_overlap=0	side_2_possible_overlap_registers=214	side_2_read_count=48	side_2_redundant=0	total_non_overlap_reads=5
JC	354	.	CP009273	4572774	-1	CP009273	4573755	1	0	alignment_overlap=9	coverage_minus=3	coverage_plus=2	flanking_left=251	flanking_right=251	frequency=1.444e-01	junction_possible_overlap_registers=217	key=CP009273__4572774__-1__CP009273__4573746__1__9____251__251__0__0	max_left=184	max_left_minus=184	max_left_plus=152	max_min_left=25	max_min_left_minus=25	max_min_left_plus=24	max_min_right=87	max_min_right_minus=58	max_min_right_plus=87	max_pos_hash_score=436	max_right=151	max_right_minus=61	max_right_plus=151	neg_log10_pos_hash_p_value=4.6	new_junction_coverage=0.16	new_junction_read_count=8	polymorphism_frequency=1.444e-01	pos_hash_score=5	prediction=polymorphism	reject=COVERAGE_EVENNESS_SKEW,FREQUENCY_CUTOFF	side_1_annotate_key=gene	side_1_continuation=0	side_1_coverage=1.07	side_1_overlap=9	side_1_possible_overlap_registers=226	side_1_read_count=56	side_1_redundant=0	side_2_annotate_key=gene	side_2_continuation=0	side_2_coverage=0.81	side_2_overlap=0	side_2_possible_overlap_registers=217	side_2_read_count=41	side_2_redundant=0	total_non_overlap_reads=5
JC	355	.	CP009273	4613734	-1	CP009273	4614455	1	0	alignment_overlap=9	coverage_minus=3	coverage_plus=2	flanking_left=251	flanking_right=251	frequency=7.548e-02	junction_possible_overlap_registers=217	key=CP009273__4613734__-1__CP009273__4614446__1__9____251__251__0__0	max_left=126	max_left_minus=126	max_left_plus=22	max_min_left=22	max_min_left_minus=0	max_min_left_plus=22	max_min_right=102	max_min_right_minus=102	max_min_right_plus=0	max_pos_hash_score=436	max_right=102	max_right_minus=102	max_right_plus=102	neg_log10_pos_hash_p_value=4.6	new_junction_coverage=0.10	new_junction_read_count=5	polymorphism_frequency=7.548e-02	pos_hash_score=5	prediction=polymorphism	reject=COVERAGE_EVENNESS_SKEW,FREQUENCY_CUTOFF	side_1_annotate_key=gene	side_1_continuation=0	side_1_coverage=1.20	side_1_overlap=9	side_1_possible_overlap_registers=226	side_1_read_count=63	side_1_redundant=0	side_2_annotate_key=gene	side_2_continuation=0	side_2_coverage=1.23	side_2_overlap=0	side_2_possible_overlap_registers=217	side_2_read_count=62	side_2_redundant=0	total_non_overlap_reads=5
UN	356	.	CP009273	15583	16551
UN	357	.	CP009273	20027	20332
UN	358	.	CP009273	20335	20335
UN	359	.	CP009273	220454	221047
UN	360	.	CP009273	221519	221833
UN	361	.	CP009273	221835	221835
UN	362	.	CP009273	221839	221840
UN	363	.	CP009273	221842	221842
UN	364	.	CP009273	223683	224936
UN	365	.	CP009273	224940	224940
UN	366	.	CP009273	266466	266805
UN	367	.	CP009273	269881	269881
UN	368	.	CP009273	269883	269884
UN	369	.	CP009273	269886	270658
UN	370	.	CP009273	275078	275425
UN	371	.	CP009273	275431	275431
UN	372	.	CP009273	275435	275435
UN	373	.	CP009273	284990	284990
UN	374	.	CP009273	286570	286901
UN	375	.	CP009273	311174	311999
UN	376	.	CP009273	366183	367031
UN	377	.	CP009273	376955	377827
UN	378	.	CP009273	377831	377831
UN	379	.	CP009273	387389	388193
UN	380	.	CP009273	388196	388197
UN	381	.	CP009273	521560	521990
UN	382	.	CP009273	521996	521997
UN	383	.	CP009273	562428	563284
UN	384	.	CP009273	563293	563293
UN	385	.	CP009273	570274	571024
UN	386	.	CP009273	603645	604592
UN	387	.	CP009273	604595	604595
UN	388	.	CP009273	683532	684279
UN	389	.	CP009273	684285	684285
UN	390	.	CP009273	684288	684288
UN	391	.	CP009273	776811	776811
UN	392	.	CP009273	1089885	1089886
UN	393	.	CP009273	1089891	1090758
UN	394	.	CP009273	1090761	1090761
UN	395	.	CP009273	1090763	1090763
UN	396	.	CP009273	1090767	1090767
UN	397	.	CP009273	1092574	1092574
UN	398	.	CP009273	1092726	1092727
UN	399	.	CP009273	1390511	1390511
UN	400	.	CP009273	1390513	1390513
UN	401	.	CP009273	1390516	1390516
UN	402	.	CP009273	1390518	1391285
UN	403	.	CP009273	1391291	1391291
UN	404	.	CP009273	1391293	1391293
UN	405	.	CP009273	1391296	1391297
UN	406	.	CP009273	1427120	1427221
UN	407	.	CP009273	1462390	1462392
UN	408	.	CP009273	1462394	1462396
UN	409	.	CP009273	1462398	1463297
UN	410	.	CP009273	1463299	1463302
UN	411	.	CP009273	1463304	1463304
UN	412	.	CP009273	1463324	1463324
UN	413	.	CP009273	1463775	1464585
UN	414	.	CP009273	1522783	1523224
UN	415	.	CP009273	1565086	1565086
UN	416	.	CP009273	1565094	1565094
UN	417	.	CP009273	1565105	1565105
UN	418	.	CP009273	1565111	1565111
UN	419	.	CP009273	1565114	1565402
UN	420	.	CP009273	1565410	1565410
UN	421	.	CP009273	1565412	1565413
UN	422	.	CP009273	1565422	1565422
UN	423	.	CP009273	1565428	1565428
UN	424	.	CP009273	1565430	1565430
UN	425	.	CP009273	1565834	1565843
UN	426	.	CP009273	1627718	1627718
UN	427	.	CP009273	1627722	1627735
UN	428	.	CP009273	1628574	1628574
UN	429	.	CP009273	1628578	1628684
UN	430	.	CP009273	1628686	1628686
UN	431	.	CP009273	1628689	1628689
UN	432	.	CP009273	1645322	1645580
UN	433	.	CP009273	2060431	2060564
UN	434	.	CP009273	2062649	2063539
UN	435	.	CP009273	2063542	2063542
UN	436	.	CP009273	2095442	2096209
UN	437	.	CP009273	2163862	2163862
UN	438	.	CP009273	2163870	2164723
UN	439	.	CP009273	2164729	2164729
UN	440	.	CP009273	2164732	2164732
UN	441	.	CP009273	2282629	2282629
UN	442	.	CP009273	2282634	2282634
UN	443	.	CP009273	2282636	2283374
UN	444	.	CP009273	2283377	2283377
UN	445	.	CP009273	2283379	2283380
UN	446	.	CP009273	2283382	2283382
UN	447	.	CP009273	2298236	2298237
UN	448	.	CP009273	2298245	2298245
UN	449	.	CP009273	2298277	2298277
UN	450	.	CP009273	2298340	2298340
UN	451	.	CP009273	2298342	2298342
UN	452	.	CP009273	2298355	2298355
UN	453	.	CP009273	2298367	2298367
UN	454	.	CP009273	2507895	2507895
UN	455	.	CP009273	2507949	2508900
UN	456	.	CP009273	2508902	2508903
UN	457	.	CP009273	2508907	2508908
UN	458	.	CP009273	2508913	2508913
UN	459	.	CP009273	2508916	2508916
UN	460	.	CP009273	2616199	2616201
UN	461	.	CP009273	2616204	2616204
UN	462	.	CP009273	2616207	2616207
UN	463	.	CP009273	2616210	2616212
UN	464	.	CP009273	2616215	2616215
UN	465	.	CP009273	2616217	2616217
UN	466	.	CP009273	2616219	2616220
UN	467	.	CP009273	2719602	2719603
UN	468	.	CP009273	2719606	2719606
UN	469	.	CP009273	2719608	2719609
UN	470	.	CP009273	2719611	2719611
UN	471	.	CP009273	2719613	2719613
UN	472	.	CP009273	2719615	2722389
UN	473	.	CP009273	2723130	2724102
UN	474	.	CP009273	2724104	2724106
UN	475	.	CP009273	2724109	2724109
UN	476	.	CP009273	2850449	2850449
UN	477	.	CP009273	2850451	2852997
UN	478	.	CP009273	2853003	2853003
UN	479	.	CP009273	2989922	2989922
UN	480	.	CP009273	2989927	2989927
UN	481	.	CP009273	2989929	2990837
UN	482	.	CP009273	3123702	3124485
UN	483	.	CP009273	3124492	3124492
UN	484	.	CP009273	3179669	3179670
UN	485	.	CP009273	3179672	3179678
UN	486	.	CP009273	3179680	3180562
UN	487	.	CP009273	3180565	3180565
UN	488	.	CP009273	3359129	3359891
UN	489	.	CP009273	3359893	3359894
UN	490	.	CP009273	3361530	3361533
UN	491	.	CP009273	3361544	3361544
UN	492	.	CP009273	3417239	3417239
UN	493	.	CP009273	3417242	3417788
UN	494	.	CP009273	3417791	3417793
UN	495	.	CP009273	3418235	3419989
UN	496	.	CP009273	3419991	3419991
UN	497	.	CP009273	3419997	3419997
UN	498	.	CP009273	3420001	3420001
UN	499	.	CP009273	3420395	3421704
UN	500	.	CP009273	3463688	3463688
UN	501	.	CP009273	3463690	3463692
UN	502	.	CP009273	3463695	3463695
UN	503	.	CP009273	3463697	3463699
UN	504	.	CP009273	3463702	3463876
UN	505	.	CP009273	3463909	3463909
UN	506	.	CP009273	3577006	3577006
UN	507	.	CP009273	3577008	3577008
UN	508	.	CP009273	3577015	3577324
UN	509	.	CP009273	3577326	3577326
UN	510	.	CP009273	3612837	3612837
UN	511	.	CP009273	3612840	3614258
UN	512	.	CP009273	3614654	3614654
UN	513	.	CP009273	3614668	3615434
UN	514	.	CP009273	3645608	3645608
UN	515	.	CP009273	3645610	3646372
UN	516	.	CP009273	3646374	3646375
UN	517	.	CP009273	3659976	3660090
UN	518	.	CP009273	3755784	3757208
UN	519	.	CP009273	3757211	3757211
UN	520	.	CP009273	3757632	3757633
UN	521	.	CP009273	3757638	3757638
UN	522	.	CP009273	3757640	3757640
UN	523	.	CP009273	3757643	3757643
UN	524	.	CP009273	3757646	3758429
UN	525	.	CP009273	3935558	3935559
UN	526	.	CP009273	3935563	3935564
UN	527	.	CP009273	3935566	3935566
UN	528	.	CP009273	3935569	3935570
UN	529	.	CP009273	3935572	3935573
UN	530	.	CP009273	3935575	3935575
UN	531	.	CP009273	3935577	3936556
UN	532	.	CP009273	3937631	3937631
UN	533	.	CP009273	3937633	3937635
UN	534	.	CP009273	3937637	3938709
UN	535	.	CP009273	4028757	4028890
UN	536	.	CP009273	4029287	4030255
UN	537	.	CP009273	4030259	4030259
UN	538	.	CP009273	4030949	4030949
UN	539	.	CP009273	4030951	4030956
UN	540	.	CP009273	4030963	4030964
UN	541	.	CP009273	4031398	4031821
UN	542	.	CP009273	4032319	4032511
UN	543	.	CP009273	4032958	4032958
UN	544	.	CP009273	4032964	4033776
UN	545	.	CP009273	4033790	4033791
UN	546	.	CP009273	4033793	4033793
UN	547	.	CP009273	4034046	4034046
UN	548	.	CP009273	4034049	4034049
UN	549	.	CP009273	4034053	4034053
UN	550	.	CP009273	4034061	4034061
UN	551	.	CP009273	4034079	4034079
UN	552	.	CP009273	4034081	4034081
UN	553	.	CP009273	4034083	4034083
UN	554	.	CP009273	4034087	4034088
UN	555	.	CP009273	4034092	4034092
UN	556	.	CP009273	4034094	4034095
UN	557	.	CP009273	4034097	4034098
UN	558	.	CP009273	4034103	4034105
UN	559	.	CP009273	4034108	4034108
UN	560	.	CP009273	4034111	4034111
UN	561	.	CP009273	4034113	4034116
UN	562	.	CP009273	4156453	4157925
UN	563	.	CP009273	4157929	4157929
UN	564	.	CP009273	4157935	4157935
UN	565	.	CP009273	4157938	4157938
UN	566	.	CP009273	4157941	4157941
UN	567	.	CP009273	4158727	4161401
UN	568	.	CP009273	4166643	4166833
UN	569	.	CP009273	4166835	4166837
UN	570	.	CP009273	4166843	4166843
UN	571	.	CP009273	4198223	4198223
UN	572	.	CP009273	4198226	4199431
UN	573	.	CP009273	4199433	4199433
UN	574	.	CP009273	4199435	4199435
UN	575	.	CP009273	4199437	4199437
UN	576	.	CP009273	4200145	4202820
UN	577	.	CP009273	4315856	4315866
UN	578	.	CP009273	4315868	4315872
UN	579	.	CP009273	4315875	4315875
UN	580	.	CP009273	4315887	4315888
UN	581	.	CP009273	4315898	4315898
UN	582	.	CP009273	4488206	4489101
UN	583	.	CP009273	4497469	4498275
