# Supplementary material for: Mutators can drive the evolution of multi-resistance to antibiotics
Source: PLoS Genet. 2023 Jun 13;19(6):e1010791. doi: 10.1371/journal.pgen.1010791 (PMC10292718; doi:10.1371/journal.pgen.1010791)
Supplement: S2 File — (ZIP) [file pgen.1010791.s005.zip › 058840_intermediateD10175F6.gd]

#=GENOME_DIFF	1.0
#=CREATED	17:26:28 06 May 2022
#=PROGRAM	breseq 0.36.1 
#=COMMAND	/mnt/fls01-home01/mqbssdgg/breseq-0.36.1-Linux-x86_64/bin/breseq -r BW25113-fixed.gb -o 058840_intermediateD10175F6 058840_intermediateD10175F6_1_trimmed.fastq.gz 058840_intermediateD10175F6_2_trimmed.fastq.gz 058840_intermediateD10175F6_U1_trimmed.fastq.gz 058840_intermediateD10175F6_U2_trimmed.fastq.gz
#=REFSEQ	BW25113-fixed.gb
#=READSEQ	058840_intermediateD10175F6_1_trimmed.fastq.gz
#=READSEQ	058840_intermediateD10175F6_2_trimmed.fastq.gz
#=READSEQ	058840_intermediateD10175F6_U1_trimmed.fastq.gz
#=READSEQ	058840_intermediateD10175F6_U2_trimmed.fastq.gz
#=CONVERTED-BASES	434009750
#=CONVERTED-READS	1784264
#=INPUT-BASES	434062536
#=INPUT-READS	1784635
#=MAPPED-BASES	431311337
#=MAPPED-READS	1766620
SNP	1	43	CP009273	19617	C
SNP	2	44	CP009273	107258	G
SNP	3	45	CP009273	174318	A
SNP	4	46	CP009273	179387	C
INS	5	47	CP009273	244158	G	repeat_length=1	repeat_new_copies=7	repeat_ref_copies=6	repeat_seq=G
SNP	6	48	CP009273	244229	T
SNP	7	49	CP009273	374745	G
INS	8	50	CP009273	375478	G	repeat_length=1	repeat_new_copies=11	repeat_ref_copies=10	repeat_seq=G
SNP	9	51	CP009273	586140	G
SNP	10	52	CP009273	629136	T
SNP	11	58	CP009273	931992	A
SNP	12	60	CP009273	1101556	G
SNP	13	61	CP009273	1106279	T
SNP	14	62	CP009273	1134769	G
DEL	15	63	CP009273	1203398	1	repeat_length=1	repeat_new_copies=6	repeat_ref_copies=7	repeat_seq=G
SNP	16	64	CP009273	1264993	G
DEL	17	66	CP009273	1347072	1
INS	18	67	CP009273	1394242	C	repeat_length=1	repeat_new_copies=8	repeat_ref_copies=7	repeat_seq=C
SNP	19	74	CP009273	1697966	C
SNP	20	75	CP009273	1701073	C
INS	21	78	CP009273	1812807	C	repeat_length=1	repeat_new_copies=8	repeat_ref_copies=7	repeat_seq=C
SNP	22	79	CP009273	1985889	A
SNP	23	80	CP009273	2050587	C
SNP	24	81	CP009273	2175089	T
SNP	25	85	CP009273	2245576	A
SNP	26	86	CP009273	2332652	A
SNP	27	87	CP009273	2409960	A
SNP	28	88	CP009273	2590129	A
DEL	29	89	CP009273	2668572	1
SNP	30	90	CP009273	2687260	C
INS	31	91	CP009273	2796706	T	repeat_length=1	repeat_new_copies=8	repeat_ref_copies=7	repeat_seq=T
SNP	32	94	CP009273	3257067	C
SNP	33	96	CP009273	3307546	A
SNP	34	97	CP009273	3453602	C
SNP	35	98	CP009273	3590303	A
SNP	36	100	CP009273	3840330	T
SNP	37	101	CP009273	3871241	A
SNP	38	102	CP009273	3879341	A
DEL	39	103	CP009273	3925013	1	repeat_length=1	repeat_new_copies=4	repeat_ref_copies=5	repeat_seq=T
SNP	40	104	CP009273	4171615	G
SNP	41	105	CP009273	4322276	T
INS	42	107	CP009273	4551681	C	repeat_length=1	repeat_new_copies=7	repeat_ref_copies=6	repeat_seq=C
RA	43	.	CP009273	19617	0	T	C	consensus_score=479.0	frequency=1	major_base=C	major_cov=51/72	major_frequency=1.000e+00	minor_base=N	minor_cov=0/0	new_cov=51/72	polymorphism_frequency=1.000e+00	polymorphism_score=NA	prediction=consensus	ref_cov=0/0	total_cov=51/72
RA	44	.	CP009273	107258	0	A	G	consensus_score=297.1	frequency=1	major_base=G	major_cov=36/47	major_frequency=1.000e+00	minor_base=N	minor_cov=0/0	new_cov=36/47	polymorphism_frequency=1.000e+00	polymorphism_score=NA	prediction=consensus	ref_cov=0/0	total_cov=36/47
RA	45	.	CP009273	174318	0	G	A	consensus_score=299.1	frequency=1	major_base=A	major_cov=41/33	major_frequency=1.000e+00	minor_base=N	minor_cov=0/0	new_cov=41/33	polymorphism_frequency=1.000e+00	polymorphism_score=NA	prediction=consensus	ref_cov=0/0	total_cov=41/33
RA	46	.	CP009273	179387	0	T	C	consensus_score=385.4	frequency=1	major_base=C	major_cov=47/52	major_frequency=1.000e+00	minor_base=N	minor_cov=0/0	new_cov=47/52	polymorphism_frequency=1.000e+00	polymorphism_score=NA	prediction=consensus	ref_cov=0/0	total_cov=47/52
RA	47	.	CP009273	244158	1	.	G	bias_e_value=4631470	bias_p_value=1	consensus_score=378.7	fisher_strand_p_value=1	frequency=1	ks_quality_p_value=0.999394	major_base=G	major_cov=43/55	major_frequency=9.703e-01	minor_base=.	minor_cov=1/2	new_cov=43/55	polymorphism_frequency=9.703e-01	polymorphism_score=3.4	prediction=consensus	ref_cov=1/2	total_cov=44/57
RA	48	.	CP009273	244229	0	C	T	bias_e_value=3685290	bias_p_value=0.795707	consensus_score=479.4	fisher_strand_p_value=0.433333	frequency=1	ks_quality_p_value=1	major_base=T	major_cov=51/68	major_frequency=9.917e-01	minor_base=A	minor_cov=1/0	new_cov=51/68	polymorphism_frequency=9.917e-01	polymorphism_score=NA	prediction=consensus	ref_cov=0/0	total_cov=52/68
RA	49	.	CP009273	374745	0	A	G	bias_e_value=3029220	bias_p_value=0.654052	consensus_score=341.1	fisher_strand_p_value=0.294118	frequency=1	ks_quality_p_value=1	major_base=G	major_cov=60/24	major_frequency=9.882e-01	minor_base=C	minor_cov=0/1	new_cov=60/24	polymorphism_frequency=9.882e-01	polymorphism_score=NA	prediction=consensus	ref_cov=0/0	total_cov=60/25
RA	50	.	CP009273	375478	1	.	G	bias_e_value=64920.7	bias_p_value=0.0140173	consensus_score=265.5	fisher_strand_p_value=0.0019339	frequency=1	ks_quality_p_value=1	major_base=G	major_cov=70/0	major_frequency=8.642e-01	minor_base=.	minor_cov=8/3	new_cov=70/0	polymorphism_frequency=8.642e-01	polymorphism_score=35.3	prediction=consensus	ref_cov=8/3	total_cov=78/3
RA	51	.	CP009273	586140	0	A	G	consensus_score=430.4	frequency=1	major_base=G	major_cov=41/69	major_frequency=1.000e+00	minor_base=N	minor_cov=0/0	new_cov=41/69	polymorphism_frequency=1.000e+00	polymorphism_score=NA	prediction=consensus	ref_cov=0/0	total_cov=41/69
RA	52	.	CP009273	629136	0	C	T	consensus_score=343.2	frequency=1	major_base=T	major_cov=56/28	major_frequency=1.000e+00	minor_base=N	minor_cov=0/0	new_cov=56/28	polymorphism_frequency=1.000e+00	polymorphism_score=NA	prediction=consensus	ref_cov=0/0	total_cov=56/28
RA	53	.	CP009273	732071	0	T	C	bias_e_value=1060790	bias_p_value=0.229039	consensus_reject=FREQUENCY_CUTOFF	consensus_score=189.9	fisher_strand_p_value=0.0600833	frequency=2.688e-01	ks_quality_p_value=1	major_base=T	major_cov=33/35	major_frequency=7.312e-01	minor_base=C	minor_cov=18/7	new_cov=18/7	polymorphism_frequency=2.688e-01	polymorphism_score=53.9	prediction=polymorphism	ref_cov=33/35	total_cov=63/44
RA	54	.	CP009273	732119	0	C	T	bias_e_value=4064710	bias_p_value=0.877629	consensus_reject=FREQUENCY_CUTOFF	consensus_score=161.9	fisher_strand_p_value=0.54803	frequency=2.090e-01	ks_quality_p_value=1	major_base=C	major_cov=27/26	major_frequency=7.910e-01	minor_base=T	minor_cov=9/5	new_cov=9/5	polymorphism_frequency=2.090e-01	polymorphism_score=34.2	prediction=polymorphism	ref_cov=27/26	total_cov=52/31
RA	55	.	CP009273	776694	0	T	A	bias_e_value=409022	bias_p_value=0.0883136	consensus_reject=FREQUENCY_CUTOFF	consensus_score=134.9	fisher_strand_p_value=0.017504	frequency=2.639e-01	ks_quality_p_value=1	major_base=T	major_cov=19/34	major_frequency=7.361e-01	minor_base=A	minor_cov=13/6	new_cov=13/6	polymorphism_frequency=2.639e-01	polymorphism_score=26.8	prediction=polymorphism	ref_cov=19/34	total_cov=33/40
RA	56	.	CP009273	776710	0	A	T	bias_e_value=4489820	bias_p_value=0.969415	consensus_reject=FREQUENCY_CUTOFF	consensus_score=135.4	fisher_strand_p_value=0.763096	frequency=2.121e-01	ks_quality_p_value=1	major_base=A	major_cov=22/30	major_frequency=7.879e-01	minor_base=T	minor_cov=7/7	new_cov=7/7	polymorphism_frequency=2.121e-01	polymorphism_score=19.1	prediction=polymorphism	ref_cov=22/30	total_cov=29/37
RA	57	.	CP009273	838658	0	G	T	bias_e_value=2170.57	bias_p_value=0.000468656	consensus_reject=FREQUENCY_CUTOFF	consensus_score=71.2	fisher_strand_p_value=4.23362e-05	frequency=3.333e-01	ks_quality_p_value=1	major_base=G	major_cov=15/19	major_frequency=6.667e-01	minor_base=T	minor_cov=17/0	new_cov=17/0	polymorphism_frequency=3.333e-01	polymorphism_score=11.2	prediction=polymorphism	ref_cov=15/19	total_cov=32/19
RA	58	.	CP009273	931992	0	G	A	consensus_score=387.5	frequency=1	major_base=A	major_cov=43/51	major_frequency=1.000e+00	minor_base=N	minor_cov=0/0	new_cov=43/51	polymorphism_frequency=1.000e+00	polymorphism_score=NA	prediction=consensus	ref_cov=0/0	total_cov=43/51
RA	59	.	CP009273	1092574	0	C	A	bias_e_value=3207170	bias_p_value=0.692474	consensus_reject=FREQUENCY_CUTOFF	consensus_score=52.8	fisher_strand_p_value=0.327583	frequency=3.000e-01	ks_quality_p_value=0.998097	major_base=C	major_cov=13/22	major_frequency=7.000e-01	minor_base=A	minor_cov=3/12	new_cov=3/12	polymorphism_frequency=3.000e-01	polymorphism_score=37.4	prediction=polymorphism	ref_cov=13/22	total_cov=16/34
RA	60	.	CP009273	1101556	0	A	G	consensus_score=234.4	frequency=1	major_base=G	major_cov=28/32	major_frequency=1.000e+00	minor_base=N	minor_cov=0/0	new_cov=28/32	polymorphism_frequency=1.000e+00	polymorphism_score=NA	prediction=consensus	ref_cov=0/0	total_cov=28/32
RA	61	.	CP009273	1106279	0	C	T	consensus_score=370.5	frequency=1	major_base=T	major_cov=48/43	major_frequency=1.000e+00	minor_base=N	minor_cov=0/0	new_cov=48/43	polymorphism_frequency=1.000e+00	polymorphism_score=NA	prediction=consensus	ref_cov=0/0	total_cov=48/43
RA	62	.	CP009273	1134769	0	A	G	consensus_score=332.8	frequency=1	major_base=G	major_cov=53/34	major_frequency=1.000e+00	minor_base=N	minor_cov=0/0	new_cov=53/34	polymorphism_frequency=1.000e+00	polymorphism_score=NA	prediction=consensus	ref_cov=0/0	total_cov=53/34
RA	63	.	CP009273	1203398	0	G	.	bias_e_value=120186	bias_p_value=0.0259499	consensus_score=449.1	fisher_strand_p_value=0.00401775	frequency=1	ks_quality_p_value=0.989459	major_base=.	major_cov=61/37	major_frequency=9.423e-01	minor_base=G	minor_cov=0/6	new_cov=61/37	polymorphism_frequency=9.423e-01	polymorphism_score=18.6	prediction=consensus	ref_cov=0/6	total_cov=61/43
RA	64	.	CP009273	1264993	0	A	G	bias_e_value=2986080	bias_p_value=0.644736	consensus_score=139.7	fisher_strand_p_value=0.286585	frequency=1	ks_quality_p_value=1	major_base=G	major_cov=23/15	major_frequency=9.268e-01	minor_base=A	minor_cov=3/0	new_cov=23/15	polymorphism_frequency=9.268e-01	polymorphism_score=-0.2	prediction=consensus	ref_cov=3/0	total_cov=27/15
RA	65	.	CP009273	1282249	0	A	G	bias_e_value=2644020	bias_p_value=0.570882	consensus_reject=FREQUENCY_CUTOFF	consensus_score=88.1	fisher_strand_p_value=0.231949	frequency=2.105e-01	ks_quality_p_value=1	major_base=A	major_cov=8/22	major_frequency=7.895e-01	minor_base=G	minor_cov=4/4	new_cov=4/4	polymorphism_frequency=2.105e-01	polymorphism_score=17.2	prediction=polymorphism	ref_cov=8/22	total_cov=15/27
RA	66	.	CP009273	1347072	0	T	.	bias_e_value=4628350	bias_p_value=0.999326	consensus_score=371.8	fisher_strand_p_value=1	frequency=1	ks_quality_p_value=0.963516	major_base=.	major_cov=33/49	major_frequency=9.762e-01	minor_base=T	minor_cov=1/1	new_cov=33/49	polymorphism_frequency=9.762e-01	polymorphism_score=2.6	prediction=consensus	ref_cov=1/1	total_cov=34/50
RA	67	.	CP009273	1394242	1	.	C	bias_e_value=4631460	bias_p_value=0.999998	consensus_score=369.2	fisher_strand_p_value=1	frequency=1	ks_quality_p_value=0.997898	major_base=C	major_cov=49/43	major_frequency=9.892e-01	minor_base=.	minor_cov=1/0	new_cov=49/43	polymorphism_frequency=9.892e-01	polymorphism_score=-3.0	prediction=consensus	ref_cov=1/0	total_cov=50/43
RA	68	.	CP009273	1460458	0	T	C	bias_e_value=3736500	bias_p_value=0.806764	consensus_reject=FREQUENCY_CUTOFF	consensus_score=151.6	fisher_strand_p_value=0.446803	frequency=2.927e-01	ks_quality_p_value=1	major_base=T	major_cov=20/38	major_frequency=7.073e-01	minor_base=C	minor_cov=6/18	new_cov=6/18	polymorphism_frequency=2.927e-01	polymorphism_score=66.4	prediction=polymorphism	ref_cov=20/38	total_cov=36/59
RA	69	.	CP009273	1460467	0	G	A	bias_e_value=4631470	bias_p_value=1	consensus_reject=FREQUENCY_CUTOFF	consensus_score=101.7	fisher_strand_p_value=1	frequency=3.690e-01	ks_quality_p_value=0.999986	major_base=G	major_cov=19/34	major_frequency=6.310e-01	minor_base=A	minor_cov=11/20	new_cov=11/20	polymorphism_frequency=3.690e-01	polymorphism_score=101.3	prediction=polymorphism	ref_cov=19/34	total_cov=34/58
RA	70	.	CP009273	1460515	0	G	C	bias_e_value=3525970	bias_p_value=0.761306	consensus_reject=FREQUENCY_CUTOFF	consensus_score=34.0	fisher_strand_p_value=0.486623	frequency=5.139e-01	ks_quality_p_value=0.810396	major_base=C	major_cov=18/19	major_frequency=5.139e-01	minor_base=G	minor_cov=14/21	new_cov=18/19	polymorphism_frequency=5.139e-01	polymorphism_score=142.4	prediction=polymorphism	ref_cov=14/21	total_cov=32/40
RA	71	.	CP009273	1460527	0	C	T	bias_e_value=3988810	bias_p_value=0.861241	consensus_reject=FREQUENCY_CUTOFF	consensus_score=91.2	fisher_strand_p_value=0.542449	frequency=3.061e-01	ks_quality_p_value=0.962005	major_base=C	major_cov=15/19	major_frequency=6.939e-01	minor_base=T	minor_cov=5/10	new_cov=5/10	polymorphism_frequency=3.061e-01	polymorphism_score=45.0	prediction=polymorphism	ref_cov=15/19	total_cov=25/30
RA	72	.	CP009273	1460533	0	T	C	bias_e_value=3679780	bias_p_value=0.794518	consensus_reject=FREQUENCY_CUTOFF	consensus_score=89.2	fisher_strand_p_value=1	frequency=3.273e-01	ks_quality_p_value=0.431913	major_base=T	major_cov=17/20	major_frequency=6.727e-01	minor_base=C	minor_cov=8/10	new_cov=8/10	polymorphism_frequency=3.273e-01	polymorphism_score=55.2	prediction=polymorphism	ref_cov=17/20	total_cov=26/30
RA	73	.	CP009273	1460537	0	A	C	bias_e_value=4018240	bias_p_value=0.867595	consensus_reject=FREQUENCY_CUTOFF	consensus_score=87.1	fisher_strand_p_value=1	frequency=3.333e-01	ks_quality_p_value=0.531752	major_base=A	major_cov=18/20	major_frequency=6.667e-01	minor_base=C	minor_cov=9/10	new_cov=9/10	polymorphism_frequency=3.333e-01	polymorphism_score=52.3	prediction=polymorphism	ref_cov=18/20	total_cov=28/30
RA	74	.	CP009273	1697966	0	T	C	consensus_score=372.3	frequency=1	major_base=C	major_cov=60/35	major_frequency=1.000e+00	minor_base=N	minor_cov=0/0	new_cov=60/35	polymorphism_frequency=1.000e+00	polymorphism_score=NA	prediction=consensus	ref_cov=0/0	total_cov=60/35
RA	75	.	CP009273	1701073	0	T	C	consensus_score=295.8	frequency=1	major_base=C	major_cov=44/31	major_frequency=1.000e+00	minor_base=N	minor_cov=0/0	new_cov=44/31	polymorphism_frequency=1.000e+00	polymorphism_score=NA	prediction=consensus	ref_cov=0/0	total_cov=44/31
RA	76	.	CP009273	1702966	0	T	A	bias_e_value=122337	bias_p_value=0.0264142	consensus_reject=FREQUENCY_CUTOFF	consensus_score=129.2	fisher_strand_p_value=0.00405955	frequency=2.429e-01	ks_quality_p_value=1	major_base=T	major_cov=25/28	major_frequency=7.571e-01	minor_base=A	minor_cov=15/2	new_cov=15/2	polymorphism_frequency=2.429e-01	polymorphism_score=18.6	prediction=polymorphism	ref_cov=25/28	total_cov=41/31
RA	77	.	CP009273	1703062	0	T	A	bias_e_value=5385.28	bias_p_value=0.00116276	consensus_reject=FREQUENCY_CUTOFF	consensus_score=94.4	fisher_strand_p_value=0.000115512	frequency=2.885e-01	ks_quality_p_value=1	major_base=T	major_cov=12/25	major_frequency=7.115e-01	minor_base=A	minor_cov=14/1	new_cov=14/1	polymorphism_frequency=2.885e-01	polymorphism_score=20.4	prediction=polymorphism	ref_cov=12/25	total_cov=28/26
RA	78	.	CP009273	1812807	1	.	C	bias_e_value=4631280	bias_p_value=0.99996	consensus_score=405.0	fisher_strand_p_value=1	frequency=1	ks_quality_p_value=0.991076	major_base=C	major_cov=50/52	major_frequency=9.714e-01	minor_base=.	minor_cov=1/2	new_cov=50/52	polymorphism_frequency=9.714e-01	polymorphism_score=3.6	prediction=consensus	ref_cov=1/2	total_cov=51/54
RA	79	.	CP009273	1985889	0	G	A	consensus_score=334.6	frequency=1	major_base=A	major_cov=41/43	major_frequency=1.000e+00	minor_base=N	minor_cov=0/0	new_cov=41/43	polymorphism_frequency=1.000e+00	polymorphism_score=NA	prediction=consensus	ref_cov=0/0	total_cov=41/43
RA	80	.	CP009273	2050587	0	T	C	consensus_score=321.7	frequency=1	major_base=C	major_cov=35/49	major_frequency=1.000e+00	minor_base=N	minor_cov=0/0	new_cov=35/49	polymorphism_frequency=1.000e+00	polymorphism_score=NA	prediction=consensus	ref_cov=0/0	total_cov=35/49
RA	81	.	CP009273	2175089	0	C	T	consensus_score=398.8	frequency=1	major_base=T	major_cov=47/49	major_frequency=1.000e+00	minor_base=N	minor_cov=0/0	new_cov=47/49	polymorphism_frequency=1.000e+00	polymorphism_score=NA	prediction=consensus	ref_cov=0/0	total_cov=47/49
RA	82	.	CP009273	2178908	0	T	G	bias_e_value=0.000439369	bias_p_value=9.48661e-11	consensus_reject=FREQUENCY_CUTOFF	consensus_score=177.7	fisher_strand_p_value=3.4637e-12	frequency=2.778e-01	ks_quality_p_value=1	major_base=T	major_cov=15/50	major_frequency=7.222e-01	minor_base=G	minor_cov=25/0	new_cov=25/0	polymorphism_frequency=2.778e-01	polymorphism_score=18.9	prediction=polymorphism	ref_cov=15/50	total_cov=40/50
RA	83	.	CP009273	2222669	0	T	A	bias_e_value=570.801	bias_p_value=0.000123244	consensus_reject=FREQUENCY_CUTOFF	consensus_score=24.4	fisher_strand_p_value=9.83638e-06	frequency=3.824e-01	ks_quality_p_value=1	major_base=T	major_cov=5/16	major_frequency=6.176e-01	minor_base=A	minor_cov=13/0	new_cov=13/0	polymorphism_frequency=3.824e-01	polymorphism_score=19.8	prediction=polymorphism	ref_cov=5/16	total_cov=18/16
RA	84	.	CP009273	2222683	0	T	A	bias_e_value=16.6152	bias_p_value=3.58747e-06	consensus_reject=FREQUENCY_CUTOFF	consensus_score=37.5	fisher_strand_p_value=2.1967e-07	frequency=3.667e-01	ks_quality_p_value=1	major_base=T	major_cov=1/18	major_frequency=6.333e-01	minor_base=A	minor_cov=11/0	new_cov=11/0	polymorphism_frequency=3.667e-01	polymorphism_score=12.3	prediction=polymorphism	ref_cov=1/18	total_cov=13/18
RA	85	.	CP009273	2245576	0	G	A	consensus_score=429.4	frequency=1	major_base=A	major_cov=55/49	major_frequency=1.000e+00	minor_base=N	minor_cov=0/0	new_cov=55/49	polymorphism_frequency=1.000e+00	polymorphism_score=NA	prediction=consensus	ref_cov=0/0	total_cov=55/49
RA	86	.	CP009273	2332652	0	G	A	bias_e_value=4631470	bias_p_value=1	consensus_score=330.0	fisher_strand_p_value=1	frequency=1	ks_quality_p_value=1	major_base=A	major_cov=28/53	major_frequency=9.759e-01	minor_base=C	minor_cov=1/1	new_cov=28/53	polymorphism_frequency=9.759e-01	polymorphism_score=NA	prediction=consensus	ref_cov=0/0	total_cov=29/54
RA	87	.	CP009273	2409960	0	G	A	consensus_score=271.1	frequency=1	major_base=A	major_cov=27/41	major_frequency=1.000e+00	minor_base=N	minor_cov=0/0	new_cov=27/41	polymorphism_frequency=1.000e+00	polymorphism_score=NA	prediction=consensus	ref_cov=0/0	total_cov=27/41
RA	88	.	CP009273	2590129	0	G	A	bias_e_value=2266810	bias_p_value=0.489437	consensus_score=307.9	fisher_strand_p_value=0.180451	frequency=1	ks_quality_p_value=1	major_base=A	major_cov=44/31	major_frequency=9.740e-01	minor_base=C	minor_cov=0/2	new_cov=44/31	polymorphism_frequency=9.740e-01	polymorphism_score=NA	prediction=consensus	ref_cov=0/0	total_cov=44/33
RA	89	.	CP009273	2668572	0	C	.	bias_e_value=4631470	bias_p_value=0.999999	consensus_score=397.1	fisher_strand_p_value=1	frequency=1	ks_quality_p_value=0.998906	major_base=.	major_cov=40/45	major_frequency=9.884e-01	minor_base=C	minor_cov=0/1	new_cov=40/45	polymorphism_frequency=9.884e-01	polymorphism_score=-2.6	prediction=consensus	ref_cov=0/1	total_cov=40/46
RA	90	.	CP009273	2687260	0	T	C	consensus_score=273.6	frequency=1	major_base=C	major_cov=31/38	major_frequency=1.000e+00	minor_base=N	minor_cov=0/0	new_cov=31/38	polymorphism_frequency=1.000e+00	polymorphism_score=NA	prediction=consensus	ref_cov=0/0	total_cov=31/38
RA	91	.	CP009273	2796706	1	.	T	bias_e_value=3814750	bias_p_value=0.823658	consensus_score=389.6	fisher_strand_p_value=0.496768	frequency=1	ks_quality_p_value=0.942918	major_base=T	major_cov=47/51	major_frequency=9.800e-01	minor_base=.	minor_cov=0/2	new_cov=47/51	polymorphism_frequency=9.800e-01	polymorphism_score=-0.4	prediction=consensus	ref_cov=0/2	total_cov=47/53
RA	92	.	CP009273	2811690	0	G	T	bias_e_value=4631470	bias_p_value=1	consensus_reject=FREQUENCY_CUTOFF	consensus_score=129.1	fisher_strand_p_value=1	frequency=2.105e-01	ks_quality_p_value=1	major_base=G	major_cov=22/23	major_frequency=7.895e-01	minor_base=T	minor_cov=6/6	new_cov=6/6	polymorphism_frequency=2.105e-01	polymorphism_score=18.8	prediction=polymorphism	ref_cov=22/23	total_cov=28/29
RA	93	.	CP009273	3188345	0	A	T	bias_e_value=61011.6	bias_p_value=0.0131733	consensus_reject=FREQUENCY_CUTOFF	consensus_score=155.7	fisher_strand_p_value=0.00179958	frequency=2.143e-01	ks_quality_p_value=1	major_base=A	major_cov=31/13	major_frequency=7.857e-01	minor_base=T	minor_cov=2/10	new_cov=2/10	polymorphism_frequency=2.143e-01	polymorphism_score=18.4	prediction=polymorphism	ref_cov=31/13	total_cov=33/23
RA	94	.	CP009273	3257067	0	T	C	consensus_score=422.7	frequency=1	major_base=C	major_cov=60/47	major_frequency=1.000e+00	minor_base=N	minor_cov=0/0	new_cov=60/47	polymorphism_frequency=1.000e+00	polymorphism_score=NA	prediction=consensus	ref_cov=0/0	total_cov=60/47
RA	95	.	CP009273	3263502	0	C	T	bias_e_value=3584330	bias_p_value=0.773907	consensus_reject=FREQUENCY_CUTOFF	consensus_score=78.9	fisher_strand_p_value=0.408156	frequency=2.273e-01	ks_quality_p_value=1	major_base=C	major_cov=10/24	major_frequency=7.727e-01	minor_base=T	minor_cov=1/9	new_cov=1/9	polymorphism_frequency=2.273e-01	polymorphism_score=23.1	prediction=polymorphism	ref_cov=10/24	total_cov=12/40
RA	96	.	CP009273	3307546	0	G	A	consensus_score=328.3	frequency=1	major_base=A	major_cov=21/57	major_frequency=1.000e+00	minor_base=N	minor_cov=0/0	new_cov=21/57	polymorphism_frequency=1.000e+00	polymorphism_score=NA	prediction=consensus	ref_cov=0/0	total_cov=21/57
RA	97	.	CP009273	3453602	0	T	C	bias_e_value=4631440	bias_p_value=0.999994	consensus_score=354.2	fisher_strand_p_value=1	frequency=1	ks_quality_p_value=0.996423	major_base=C	major_cov=53/41	major_frequency=9.895e-01	minor_base=A	minor_cov=1/0	new_cov=53/41	polymorphism_frequency=9.895e-01	polymorphism_score=-5.7	prediction=consensus	ref_cov=0/0	total_cov=54/41
RA	98	.	CP009273	3590303	0	G	A	consensus_score=309.9	frequency=1	major_base=A	major_cov=28/50	major_frequency=1.000e+00	minor_base=N	minor_cov=0/0	new_cov=28/50	polymorphism_frequency=1.000e+00	polymorphism_score=NA	prediction=consensus	ref_cov=0/0	total_cov=28/50
RA	99	.	CP009273	3774382	0	T	G	bias_e_value=0.810192	bias_p_value=1.74932e-07	consensus_reject=FREQUENCY_CUTOFF	consensus_score=84.3	fisher_strand_p_value=8.9567e-09	frequency=2.979e-01	ks_quality_p_value=1	major_base=T	major_cov=4/29	major_frequency=7.021e-01	minor_base=G	minor_cov=14/0	new_cov=14/0	polymorphism_frequency=2.979e-01	polymorphism_score=15.8	prediction=polymorphism	ref_cov=4/29	total_cov=18/29
RA	100	.	CP009273	3840330	0	C	T	consensus_score=189.6	frequency=1	major_base=T	major_cov=19/33	major_frequency=1.000e+00	minor_base=N	minor_cov=0/0	new_cov=19/33	polymorphism_frequency=1.000e+00	polymorphism_score=NA	prediction=consensus	ref_cov=0/0	total_cov=19/33
RA	101	.	CP009273	3871241	0	G	A	bias_e_value=3540940	bias_p_value=0.76454	consensus_score=388.3	fisher_strand_p_value=0.397849	frequency=1	ks_quality_p_value=1	major_base=A	major_cov=56/36	major_frequency=9.892e-01	minor_base=T	minor_cov=0/1	new_cov=56/36	polymorphism_frequency=9.892e-01	polymorphism_score=NA	prediction=consensus	ref_cov=0/0	total_cov=56/37
RA	102	.	CP009273	3879341	0	G	A	consensus_score=397.3	frequency=1	major_base=A	major_cov=52/43	major_frequency=1.000e+00	minor_base=N	minor_cov=0/0	new_cov=52/43	polymorphism_frequency=1.000e+00	polymorphism_score=NA	prediction=consensus	ref_cov=0/0	total_cov=52/43
RA	103	.	CP009273	3925013	0	T	.	bias_e_value=3993770	bias_p_value=0.862312	consensus_score=367.1	fisher_strand_p_value=0.5263	frequency=1	ks_quality_p_value=0.99466	major_base=.	major_cov=31/50	major_frequency=9.759e-01	minor_base=T	minor_cov=0/2	new_cov=31/50	polymorphism_frequency=9.759e-01	polymorphism_score=2.2	prediction=consensus	ref_cov=0/2	total_cov=31/52
RA	104	.	CP009273	4171615	0	A	G	consensus_score=355.6	frequency=1	major_base=G	major_cov=45/44	major_frequency=1.000e+00	minor_base=N	minor_cov=0/0	new_cov=45/44	polymorphism_frequency=1.000e+00	polymorphism_score=NA	prediction=consensus	ref_cov=0/0	total_cov=45/44
RA	105	.	CP009273	4322276	0	C	T	consensus_score=311.3	frequency=1	major_base=T	major_cov=43/34	major_frequency=1.000e+00	minor_base=N	minor_cov=0/0	new_cov=43/34	polymorphism_frequency=1.000e+00	polymorphism_score=NA	prediction=consensus	ref_cov=0/0	total_cov=43/34
RA	106	.	CP009273	4402596	0	T	G	bias_e_value=0.685485	bias_p_value=1.48006e-07	consensus_reject=FREQUENCY_CUTOFF	consensus_score=128.9	fisher_strand_p_value=7.51033e-09	frequency=2.754e-01	ks_quality_p_value=1	major_base=T	major_cov=13/37	major_frequency=7.246e-01	minor_base=G	minor_cov=19/0	new_cov=19/0	polymorphism_frequency=2.754e-01	polymorphism_score=18.8	prediction=polymorphism	ref_cov=13/37	total_cov=32/37
RA	107	.	CP009273	4551681	1	.	C	bias_e_value=4631470	bias_p_value=1	consensus_score=239.5	fisher_strand_p_value=1	frequency=1	ks_quality_p_value=1	major_base=C	major_cov=25/36	major_frequency=9.683e-01	minor_base=.	minor_cov=1/1	new_cov=25/36	polymorphism_frequency=9.683e-01	polymorphism_score=0.2	prediction=consensus	ref_cov=1/1	total_cov=26/37
RA	108	.	CP009273	4596147	0	G	.	bias_e_value=24129.6	bias_p_value=0.00520991	consensus_reject=FREQUENCY_CUTOFF	consensus_score=175.8	fisher_strand_p_value=0.000645477	frequency=7.250e-01	ks_quality_p_value=0.962779	major_base=.	major_cov=30/28	major_frequency=7.250e-01	minor_base=G	minor_cov=2/20	new_cov=30/28	polymorphism_frequency=7.250e-01	polymorphism_score=98.2	prediction=polymorphism	ref_cov=2/20	total_cov=32/48
MC	109	.	CP009273	2850409	2853083	0	0	left_inside_cov=32	left_outside_cov=33	right_inside_cov=26	right_outside_cov=34
JC	110	.	CP009273	1	1	CP009273	4631469	-1	0	alignment_overlap=0	circular_chromosome=1	coverage_minus=67	coverage_plus=21	flanking_left=251	flanking_right=251	frequency=1	junction_possible_overlap_registers=242	key=CP009273__1__1__CP009273__4631469__-1__0____251__251__0__0	max_left=247	max_left_minus=247	max_left_plus=196	max_min_left=122	max_min_left_minus=121	max_min_left_plus=122	max_min_right=122	max_min_right_minus=122	max_min_right_plus=116	max_pos_hash_score=484	max_right=242	max_right_minus=239	max_right_plus=242	neg_log10_pos_hash_p_value=0.3	new_junction_coverage=0.95	new_junction_read_count=88	polymorphism_frequency=1.000e+00	pos_hash_score=58	prediction=consensus	side_1_annotate_key=gene	side_1_continuation=0	side_1_coverage=0.00	side_1_overlap=0	side_1_possible_overlap_registers=242	side_1_read_count=0	side_1_redundant=0	side_2_annotate_key=gene	side_2_continuation=0	side_2_coverage=0.00	side_2_overlap=0	side_2_possible_overlap_registers=242	side_2_read_count=0	side_2_redundant=0	total_non_overlap_reads=88
JC	111	.	CP009273	39884	-1	CP009273	40764	1	0	alignment_overlap=9	coverage_minus=4	coverage_plus=4	flanking_left=251	flanking_right=251	frequency=8.496e-02	junction_possible_overlap_registers=233	key=CP009273__39884__-1__CP009273__40755__1__9____251__251__0__0	max_left=197	max_left_minus=197	max_left_plus=107	max_min_left=2	max_min_left_minus=0	max_min_left_plus=2	max_min_right=75	max_min_right_minus=75	max_min_right_plus=69	max_pos_hash_score=466	max_right=76	max_right_minus=75	max_right_plus=76	neg_log10_pos_hash_p_value=7.1	new_junction_coverage=0.09	new_junction_read_count=8	polymorphism_frequency=8.496e-02	pos_hash_score=7	prediction=polymorphism	reject=COVERAGE_EVENNESS_SKEW,FREQUENCY_CUTOFF	side_1_annotate_key=gene	side_1_continuation=0	side_1_coverage=1.07	side_1_overlap=9	side_1_possible_overlap_registers=242	side_1_read_count=99	side_1_redundant=0	side_2_annotate_key=gene	side_2_continuation=0	side_2_coverage=0.86	side_2_overlap=0	side_2_possible_overlap_registers=233	side_2_read_count=77	side_2_redundant=0	total_non_overlap_reads=8
JC	112	.	CP009273	69621	-1	CP009273	70763	1	0	alignment_overlap=10	coverage_minus=2	coverage_plus=3	flanking_left=251	flanking_right=251	frequency=5.854e-02	junction_possible_overlap_registers=232	key=CP009273__69621__-1__CP009273__70753__1__10____251__251__0__0	max_left=161	max_left_minus=161	max_left_plus=60	max_min_left=60	max_min_left_minus=0	max_min_left_plus=60	max_min_right=80	max_min_right_minus=80	max_min_right_plus=0	max_pos_hash_score=464	max_right=181	max_right_minus=80	max_right_plus=181	neg_log10_pos_hash_p_value=8.6	new_junction_coverage=0.06	new_junction_read_count=5	polymorphism_frequency=5.854e-02	pos_hash_score=4	prediction=polymorphism	reject=COVERAGE_EVENNESS_SKEW,FREQUENCY_CUTOFF	side_1_annotate_key=gene	side_1_continuation=0	side_1_coverage=1.09	side_1_overlap=10	side_1_possible_overlap_registers=242	side_1_read_count=101	side_1_redundant=0	side_2_annotate_key=gene	side_2_continuation=0	side_2_coverage=0.72	side_2_overlap=0	side_2_possible_overlap_registers=232	side_2_read_count=64	side_2_redundant=0	total_non_overlap_reads=5
JC	113	.	CP009273	70121	-1	CP009273	70743	1	0	alignment_overlap=10	coverage_minus=3	coverage_plus=3	flanking_left=251	flanking_right=251	frequency=8.171e-02	junction_possible_overlap_registers=232	key=CP009273__70121__-1__CP009273__70733__1__10____251__251__0__0	max_left=167	max_left_minus=167	max_left_plus=54	max_min_left=24	max_min_left_minus=0	max_min_left_plus=24	max_min_right=74	max_min_right_minus=74	max_min_right_plus=44	max_pos_hash_score=464	max_right=165	max_right_minus=74	max_right_plus=165	neg_log10_pos_hash_p_value=7.5	new_junction_coverage=0.07	new_junction_read_count=6	polymorphism_frequency=8.171e-02	pos_hash_score=6	prediction=polymorphism	reject=COVERAGE_EVENNESS_SKEW,FREQUENCY_CUTOFF	side_1_annotate_key=gene	side_1_continuation=0	side_1_coverage=0.82	side_1_overlap=10	side_1_possible_overlap_registers=242	side_1_read_count=76	side_1_redundant=0	side_2_annotate_key=gene	side_2_continuation=0	side_2_coverage=0.70	side_2_overlap=0	side_2_possible_overlap_registers=232	side_2_read_count=62	side_2_redundant=0	total_non_overlap_reads=6
JC	114	.	CP009273	115506	-1	CP009273	116283	1	0	alignment_overlap=11	coverage_minus=6	coverage_plus=4	flanking_left=251	flanking_right=251	frequency=8.768e-02	junction_possible_overlap_registers=231	key=CP009273__115506__-1__CP009273__116272__1__11____251__251__0__0	max_left=189	max_left_minus=189	max_left_plus=96	max_min_left=96	max_min_left_minus=29	max_min_left_plus=96	max_min_right=67	max_min_right_minus=67	max_min_right_plus=0	max_pos_hash_score=462	max_right=216	max_right_minus=110	max_right_plus=216	neg_log10_pos_hash_p_value=6.2	new_junction_coverage=0.11	new_junction_read_count=10	polymorphism_frequency=8.768e-02	pos_hash_score=9	prediction=polymorphism	reject=COVERAGE_EVENNESS_SKEW,FREQUENCY_CUTOFF	side_1_annotate_key=gene	side_1_continuation=0	side_1_coverage=1.16	side_1_overlap=11	side_1_possible_overlap_registers=242	side_1_read_count=108	side_1_redundant=0	side_2_annotate_key=gene	side_2_continuation=0	side_2_coverage=1.19	side_2_overlap=0	side_2_possible_overlap_registers=231	side_2_read_count=105	side_2_redundant=0	total_non_overlap_reads=10
JC	115	.	CP009273	119913	-1	CP009273	121257	1	0	alignment_overlap=10	coverage_minus=2	coverage_plus=2	flanking_left=251	flanking_right=251	frequency=4.293e-02	junction_possible_overlap_registers=232	key=CP009273__119913__-1__CP009273__121247__1__10____251__251__0__0	max_left=106	max_left_minus=106	max_left_plus=51	max_min_left=106	max_min_left_minus=106	max_min_left_plus=51	max_min_right=0	max_min_right_minus=0	max_min_right_plus=0	max_pos_hash_score=464	max_right=220	max_right_minus=135	max_right_plus=220	neg_log10_pos_hash_p_value=8.6	new_junction_coverage=0.04	new_junction_read_count=4	polymorphism_frequency=4.293e-02	pos_hash_score=4	prediction=polymorphism	reject=COVERAGE_EVENNESS_SKEW,FREQUENCY_CUTOFF	side_1_annotate_key=gene	side_1_continuation=0	side_1_coverage=1.22	side_1_overlap=10	side_1_possible_overlap_registers=242	side_1_read_count=113	side_1_redundant=0	side_2_annotate_key=gene	side_2_continuation=0	side_2_coverage=0.79	side_2_overlap=0	side_2_possible_overlap_registers=232	side_2_read_count=70	side_2_redundant=0	total_non_overlap_reads=4
JC	116	.	CP009273	122474	-1	CP009273	123315	1	0	alignment_overlap=18	coverage_minus=4	coverage_plus=3	flanking_left=251	flanking_right=251	frequency=1.028e-01	junction_possible_overlap_registers=224	key=CP009273__122474__-1__CP009273__123297__1__18____251__251__0__0	max_left=148	max_left_minus=83	max_left_plus=148	max_min_left=83	max_min_left_minus=83	max_min_left_plus=61	max_min_right=85	max_min_right_minus=3	max_min_right_plus=85	max_pos_hash_score=448	max_right=213	max_right_minus=213	max_right_plus=135	neg_log10_pos_hash_p_value=6.9	new_junction_coverage=0.08	new_junction_read_count=7	polymorphism_frequency=1.028e-01	pos_hash_score=7	prediction=polymorphism	reject=COVERAGE_EVENNESS_SKEW,FREQUENCY_CUTOFF	side_1_annotate_key=gene	side_1_continuation=0	side_1_coverage=0.69	side_1_overlap=18	side_1_possible_overlap_registers=242	side_1_read_count=64	side_1_redundant=0	side_2_annotate_key=gene	side_2_continuation=0	side_2_coverage=0.73	side_2_overlap=0	side_2_possible_overlap_registers=224	side_2_read_count=63	side_2_redundant=0	total_non_overlap_reads=7
JC	117	.	CP009273	122775	-1	CP009273	123316	1	0	alignment_overlap=18	coverage_minus=9	coverage_plus=2	flanking_left=251	flanking_right=251	frequency=1.552e-01	junction_possible_overlap_registers=224	key=CP009273__122775__-1__CP009273__123298__1__18____251__251__0__0	max_left=162	max_left_minus=162	max_left_plus=100	max_min_left=100	max_min_left_minus=0	max_min_left_plus=100	max_min_right=112	max_min_right_minus=112	max_min_right_plus=0	max_pos_hash_score=448	max_right=148	max_right_minus=112	max_right_plus=148	neg_log10_pos_hash_p_value=5.4	new_junction_coverage=0.13	new_junction_read_count=11	polymorphism_frequency=1.552e-01	pos_hash_score=11	prediction=polymorphism	reject=COVERAGE_EVENNESS_SKEW,FREQUENCY_CUTOFF	side_1_annotate_key=gene	side_1_continuation=0	side_1_coverage=0.61	side_1_overlap=18	side_1_possible_overlap_registers=242	side_1_read_count=57	side_1_redundant=0	side_2_annotate_key=gene	side_2_continuation=0	side_2_coverage=0.78	side_2_overlap=0	side_2_possible_overlap_registers=224	side_2_read_count=67	side_2_redundant=0	total_non_overlap_reads=11
JC	118	.	CP009273	139518	-1	CP009273	140280	1	0	alignment_overlap=10	coverage_minus=2	coverage_plus=3	flanking_left=251	flanking_right=251	frequency=5.393e-02	junction_possible_overlap_registers=232	key=CP009273__139518__-1__CP009273__140270__1__10____251__251__0__0	max_left=78	max_left_minus=78	max_left_plus=68	max_min_left=78	max_min_left_minus=78	max_min_left_plus=68	max_min_right=30	max_min_right_minus=18	max_min_right_plus=30	max_pos_hash_score=464	max_right=189	max_right_minus=98	max_right_plus=189	neg_log10_pos_hash_p_value=8.0	new_junction_coverage=0.07	new_junction_read_count=6	polymorphism_frequency=5.393e-02	pos_hash_score=5	prediction=polymorphism	reject=COVERAGE_EVENNESS_SKEW,FREQUENCY_CUTOFF	side_1_annotate_key=gene	side_1_continuation=0	side_1_coverage=1.17	side_1_overlap=10	side_1_possible_overlap_registers=242	side_1_read_count=109	side_1_redundant=0	side_2_annotate_key=gene	side_2_continuation=0	side_2_coverage=1.19	side_2_overlap=0	side_2_possible_overlap_registers=232	side_2_read_count=106	side_2_redundant=0	total_non_overlap_reads=5
JC	119	.	CP009273	144569	-1	CP009273	145146	1	0	alignment_overlap=11	coverage_minus=3	coverage_plus=3	flanking_left=251	flanking_right=251	frequency=7.085e-02	junction_possible_overlap_registers=231	key=CP009273__144569__-1__CP009273__145135__1__11____251__251__0__0	max_left=212	max_left_minus=212	max_left_plus=109	max_min_left=109	max_min_left_minus=0	max_min_left_plus=109	max_min_right=46	max_min_right_minus=46	max_min_right_plus=0	max_pos_hash_score=462	max_right=167	max_right_minus=46	max_right_plus=167	neg_log10_pos_hash_p_value=7.5	new_junction_coverage=0.07	new_junction_read_count=6	polymorphism_frequency=7.085e-02	pos_hash_score=6	prediction=polymorphism	reject=COVERAGE_EVENNESS_SKEW,FREQUENCY_CUTOFF	side_1_annotate_key=gene	side_1_continuation=0	side_1_coverage=0.86	side_1_overlap=11	side_1_possible_overlap_registers=242	side_1_read_count=80	side_1_redundant=0	side_2_annotate_key=gene	side_2_continuation=0	side_2_coverage=0.91	side_2_overlap=0	side_2_possible_overlap_registers=231	side_2_read_count=81	side_2_redundant=0	total_non_overlap_reads=6
JC	120	.	CP009273	155411	-1	CP009273	156259	1	0	alignment_overlap=9	coverage_minus=1	coverage_plus=3	flanking_left=251	flanking_right=251	frequency=4.723e-02	junction_possible_overlap_registers=233	key=CP009273__155411__-1__CP009273__156250__1__9____251__251__0__0	max_left=60	max_left_minus=60	max_left_plus=49	max_min_left=60	max_min_left_minus=60	max_min_left_plus=19	max_min_right=40	max_min_right_minus=0	max_min_right_plus=40	max_pos_hash_score=466	max_right=184	max_right_minus=182	max_right_plus=184	neg_log10_pos_hash_p_value=8.6	new_junction_coverage=0.04	new_junction_read_count=4	polymorphism_frequency=4.723e-02	pos_hash_score=4	prediction=polymorphism	reject=COVERAGE_EVENNESS_SKEW,FREQUENCY_CUTOFF	side_1_annotate_key=gene	side_1_continuation=0	side_1_coverage=0.75	side_1_overlap=9	side_1_possible_overlap_registers=242	side_1_read_count=70	side_1_redundant=0	side_2_annotate_key=gene	side_2_continuation=0	side_2_coverage=1.05	side_2_overlap=0	side_2_possible_overlap_registers=233	side_2_read_count=94	side_2_redundant=0	total_non_overlap_reads=4
JC	121	.	CP009273	157402	-1	CP009273	158565	1	0	alignment_overlap=10	coverage_minus=2	coverage_plus=2	flanking_left=251	flanking_right=251	frequency=5.849e-02	junction_possible_overlap_registers=232	key=CP009273__157402__-1__CP009273__158555__1__10____251__251__0__0	max_left=129	max_left_minus=129	max_left_plus=38	max_min_left=38	max_min_left_minus=38	max_min_left_plus=38	max_min_right=41	max_min_right_minus=41	max_min_right_plus=0	max_pos_hash_score=464	max_right=104	max_right_minus=102	max_right_plus=104	neg_log10_pos_hash_p_value=8.6	new_junction_coverage=0.07	new_junction_read_count=6	polymorphism_frequency=5.849e-02	pos_hash_score=4	prediction=polymorphism	reject=COVERAGE_EVENNESS_SKEW,FREQUENCY_CUTOFF	side_1_annotate_key=gene	side_1_continuation=0	side_1_coverage=1.26	side_1_overlap=10	side_1_possible_overlap_registers=242	side_1_read_count=117	side_1_redundant=0	side_2_annotate_key=gene	side_2_continuation=0	side_2_coverage=0.91	side_2_overlap=0	side_2_possible_overlap_registers=232	side_2_read_count=81	side_2_redundant=0	total_non_overlap_reads=4
JC	122	.	CP009273	157403	-1	CP009273	158448	1	0	alignment_overlap=10	coverage_minus=3	coverage_plus=3	flanking_left=251	flanking_right=251	frequency=5.604e-02	junction_possible_overlap_registers=232	key=CP009273__157403__-1__CP009273__158438__1__10____251__251__0__0	max_left=211	max_left_minus=211	max_left_plus=167	max_min_left=75	max_min_left_minus=75	max_min_left_plus=75	max_min_right=111	max_min_right_minus=33	max_min_right_plus=111	max_pos_hash_score=464	max_right=111	max_right_minus=108	max_right_plus=111	neg_log10_pos_hash_p_value=7.5	new_junction_coverage=0.07	new_junction_read_count=6	polymorphism_frequency=5.604e-02	pos_hash_score=6	prediction=polymorphism	reject=COVERAGE_EVENNESS_SKEW,FREQUENCY_CUTOFF	side_1_annotate_key=gene	side_1_continuation=0	side_1_coverage=1.27	side_1_overlap=10	side_1_possible_overlap_registers=242	side_1_read_count=118	side_1_redundant=0	side_2_annotate_key=gene	side_2_continuation=0	side_2_coverage=1.00	side_2_overlap=0	side_2_possible_overlap_registers=232	side_2_read_count=89	side_2_redundant=0	total_non_overlap_reads=6
JC	123	.	CP009273	172177	-1	CP009273	172955	1	0	alignment_overlap=7	coverage_minus=2	coverage_plus=1	flanking_left=251	flanking_right=251	frequency=3.356e-02	junction_possible_overlap_registers=235	key=CP009273__172177__-1__CP009273__172948__1__7____251__251__0__0	max_left=183	max_left_minus=183	max_left_plus=6	max_min_left=6	max_min_left_minus=0	max_min_left_plus=6	max_min_right=96	max_min_right_minus=96	max_min_right_plus=0	max_pos_hash_score=470	max_right=100	max_right_minus=96	max_right_plus=100	neg_log10_pos_hash_p_value=9.3	new_junction_coverage=0.03	new_junction_read_count=3	polymorphism_frequency=3.356e-02	pos_hash_score=3	prediction=polymorphism	reject=COVERAGE_EVENNESS_SKEW,FREQUENCY_CUTOFF	side_1_annotate_key=gene	side_1_continuation=0	side_1_coverage=0.83	side_1_overlap=7	side_1_possible_overlap_registers=242	side_1_read_count=77	side_1_redundant=0	side_2_annotate_key=gene	side_2_continuation=0	side_2_coverage=1.09	side_2_overlap=0	side_2_possible_overlap_registers=235	side_2_read_count=98	side_2_redundant=0	total_non_overlap_reads=3
JC	124	.	CP009273	181937	-1	CP009273	182880	1	0	alignment_overlap=12	coverage_minus=2	coverage_plus=1	flanking_left=251	flanking_right=251	frequency=4.019e-02	junction_possible_overlap_registers=230	key=CP009273__181937__-1__CP009273__182868__1__12____251__251__0__0	max_left=124	max_left_minus=124	max_left_plus=124	max_min_left=0	max_min_left_minus=0	max_min_left_plus=0	max_min_right=104	max_min_right_minus=104	max_min_right_plus=104	max_pos_hash_score=460	max_right=104	max_right_minus=104	max_right_plus=104	neg_log10_pos_hash_p_value=9.2	new_junction_coverage=0.03	new_junction_read_count=3	polymorphism_frequency=4.019e-02	pos_hash_score=3	prediction=polymorphism	reject=COVERAGE_EVENNESS_SKEW,FREQUENCY_CUTOFF	side_1_annotate_key=gene	side_1_continuation=0	side_1_coverage=0.81	side_1_overlap=12	side_1_possible_overlap_registers=242	side_1_read_count=75	side_1_redundant=0	side_2_annotate_key=gene	side_2_continuation=0	side_2_coverage=0.82	side_2_overlap=0	side_2_possible_overlap_registers=230	side_2_read_count=72	side_2_redundant=0	total_non_overlap_reads=3
JC	125	.	CP009273	183929	-1	CP009273	184669	1	0	alignment_overlap=9	coverage_minus=4	coverage_plus=1	flanking_left=251	flanking_right=251	frequency=6.520e-02	junction_possible_overlap_registers=233	key=CP009273__183929__-1__CP009273__184660__1__9____251__251__0__0	max_left=137	max_left_minus=137	max_left_plus=22	max_min_left=0	max_min_left_minus=0	max_min_left_plus=0	max_min_right=114	max_min_right_minus=114	max_min_right_plus=22	max_pos_hash_score=466	max_right=114	max_right_minus=114	max_right_plus=22	neg_log10_pos_hash_p_value=8.1	new_junction_coverage=0.07	new_junction_read_count=6	polymorphism_frequency=6.520e-02	pos_hash_score=5	prediction=polymorphism	reject=COVERAGE_EVENNESS_SKEW,FREQUENCY_CUTOFF	side_1_annotate_key=gene	side_1_continuation=0	side_1_coverage=1.14	side_1_overlap=9	side_1_possible_overlap_registers=242	side_1_read_count=106	side_1_redundant=0	side_2_annotate_key=gene	side_2_continuation=0	side_2_coverage=0.78	side_2_overlap=0	side_2_possible_overlap_registers=233	side_2_read_count=70	side_2_redundant=0	total_non_overlap_reads=5
JC	126	.	CP009273	184791	-1	CP009273	185753	1	0	alignment_overlap=11	coverage_minus=3	coverage_plus=2	flanking_left=251	flanking_right=251	frequency=4.864e-02	junction_possible_overlap_registers=231	key=CP009273__184791__-1__CP009273__185742__1__11____251__251__0__0	max_left=67	max_left_minus=67	max_left_plus=67	max_min_left=67	max_min_left_minus=67	max_min_left_plus=67	max_min_right=1	max_min_right_minus=1	max_min_right_plus=1	max_pos_hash_score=462	max_right=150	max_right_minus=150	max_right_plus=119	neg_log10_pos_hash_p_value=8.0	new_junction_coverage=0.06	new_junction_read_count=5	polymorphism_frequency=4.864e-02	pos_hash_score=5	prediction=polymorphism	reject=COVERAGE_EVENNESS_SKEW,FREQUENCY_CUTOFF	side_1_annotate_key=gene	side_1_continuation=0	side_1_coverage=0.81	side_1_overlap=11	side_1_possible_overlap_registers=242	side_1_read_count=75	side_1_redundant=0	side_2_annotate_key=gene	side_2_continuation=0	side_2_coverage=1.40	side_2_overlap=0	side_2_possible_overlap_registers=231	side_2_read_count=124	side_2_redundant=0	total_non_overlap_reads=5
JC	127	.	CP009273	191235	-1	CP009273	192466	1	0	alignment_overlap=11	coverage_minus=1	coverage_plus=2	flanking_left=251	flanking_right=251	frequency=3.383e-02	junction_possible_overlap_registers=231	key=CP009273__191235__-1__CP009273__192455__1__11____251__251__0__0	max_left=170	max_left_minus=170	max_left_plus=59	max_min_left=59	max_min_left_minus=0	max_min_left_plus=59	max_min_right=70	max_min_right_minus=70	max_min_right_plus=0	max_pos_hash_score=462	max_right=194	max_right_minus=70	max_right_plus=194	neg_log10_pos_hash_p_value=9.2	new_junction_coverage=0.03	new_junction_read_count=3	polymorphism_frequency=3.383e-02	pos_hash_score=3	prediction=polymorphism	reject=COVERAGE_EVENNESS_SKEW,FREQUENCY_CUTOFF	side_1_annotate_key=gene	side_1_continuation=0	side_1_coverage=0.86	side_1_overlap=11	side_1_possible_overlap_registers=242	side_1_read_count=80	side_1_redundant=0	side_2_annotate_key=gene	side_2_continuation=0	side_2_coverage=1.07	side_2_overlap=0	side_2_possible_overlap_registers=231	side_2_read_count=95	side_2_redundant=0	total_non_overlap_reads=3
JC	128	.	CP009273	213855	-1	CP009273	214552	1	0	alignment_overlap=12	coverage_minus=7	coverage_plus=4	flanking_left=251	flanking_right=251	frequency=1.256e-01	junction_possible_overlap_registers=230	key=CP009273__213855__-1__CP009273__214540__1__12____251__251__0__0	max_left=178	max_left_minus=178	max_left_plus=86	max_min_left=69	max_min_left_minus=0	max_min_left_plus=69	max_min_right=73	max_min_right_minus=73	max_min_right_plus=35	max_pos_hash_score=460	max_right=188	max_right_minus=73	max_right_plus=188	neg_log10_pos_hash_p_value=5.5	new_junction_coverage=0.14	new_junction_read_count=12	polymorphism_frequency=1.256e-01	pos_hash_score=11	prediction=polymorphism	reject=COVERAGE_EVENNESS_SKEW,FREQUENCY_CUTOFF	side_1_annotate_key=gene	side_1_continuation=0	side_1_coverage=1.08	side_1_overlap=12	side_1_possible_overlap_registers=242	side_1_read_count=100	side_1_redundant=0	side_2_annotate_key=gene	side_2_continuation=0	side_2_coverage=0.82	side_2_overlap=0	side_2_possible_overlap_registers=230	side_2_read_count=72	side_2_redundant=0	total_non_overlap_reads=11
JC	129	.	CP009273	224077	-1	CP009273	224957	1	0	alignment_overlap=9	coverage_minus=4	coverage_plus=3	flanking_left=251	flanking_right=251	frequency=2.572e-01	junction_possible_overlap_registers=233	key=CP009273__224086__-1__CP009273__224957__1__9____251__251__1__0	max_left=123	max_left_minus=123	max_left_plus=42	max_min_left=46	max_min_left_minus=46	max_min_left_plus=42	max_min_right=14	max_min_right_minus=14	max_min_right_plus=0	max_pos_hash_score=466	max_right=103	max_right_minus=103	max_right_plus=103	neg_log10_pos_hash_p_value=7.1	new_junction_coverage=0.08	new_junction_read_count=7	polymorphism_frequency=2.572e-01	pos_hash_score=7	prediction=polymorphism	reject=COVERAGE_EVENNESS_SKEW	side_1_annotate_key=repeat	side_1_continuation=0	side_1_coverage=NA	side_1_overlap=0	side_1_read_count=NA	side_1_redundant=1	side_2_annotate_key=gene	side_2_continuation=0	side_2_coverage=0.23	side_2_overlap=9	side_2_possible_overlap_registers=242	side_2_read_count=21	side_2_redundant=0	total_non_overlap_reads=7
JC	130	.	CP009273	224147	-1	CP009273	225248	1	0	alignment_overlap=10	coverage_minus=2	coverage_plus=2	flanking_left=251	flanking_right=251	frequency=4.732e-02	junction_possible_overlap_registers=232	key=CP009273__224157__-1__CP009273__225248__1__10____251__251__1__0	max_left=79	max_left_minus=79	max_left_plus=79	max_min_left=54	max_min_left_minus=54	max_min_left_plus=54	max_min_right=71	max_min_right_minus=71	max_min_right_plus=71	max_pos_hash_score=464	max_right=71	max_right_minus=71	max_right_plus=71	neg_log10_pos_hash_p_value=8.6	new_junction_coverage=0.04	new_junction_read_count=4	polymorphism_frequency=4.732e-02	pos_hash_score=4	prediction=polymorphism	reject=COVERAGE_EVENNESS_SKEW,FREQUENCY_CUTOFF	side_1_annotate_key=repeat	side_1_continuation=0	side_1_coverage=NA	side_1_overlap=0	side_1_read_count=NA	side_1_redundant=1	side_2_annotate_key=gene	side_2_continuation=0	side_2_coverage=0.91	side_2_overlap=10	side_2_possible_overlap_registers=242	side_2_read_count=84	side_2_redundant=0	total_non_overlap_reads=4
JC	131	.	CP009273	224957	1	CP009273	2720712	1	0	alignment_overlap=9	coverage_minus=3	coverage_plus=4	flanking_left=251	flanking_right=251	frequency=2.572e-01	junction_possible_overlap_registers=233	key=CP009273__224957__1__CP009273__2720703__1__9____251__251__0__1	max_left=103	max_left_minus=103	max_left_plus=103	max_min_left=24	max_min_left_minus=0	max_min_left_plus=24	max_min_right=46	max_min_right_minus=46	max_min_right_plus=46	max_pos_hash_score=466	max_right=118	max_right_minus=46	max_right_plus=118	neg_log10_pos_hash_p_value=7.1	new_junction_coverage=0.08	new_junction_read_count=7	polymorphism_frequency=2.572e-01	pos_hash_score=7	prediction=polymorphism	reject=COVERAGE_EVENNESS_SKEW	side_1_annotate_key=gene	side_1_continuation=0	side_1_coverage=0.23	side_1_overlap=9	side_1_possible_overlap_registers=242	side_1_read_count=21	side_1_redundant=0	side_2_annotate_key=repeat	side_2_continuation=0	side_2_coverage=NA	side_2_overlap=0	side_2_possible_overlap_registers=NA	side_2_read_count=NA	side_2_redundant=1	total_non_overlap_reads=7
JC	132	.	CP009273	225248	1	CP009273	2720642	1	0	alignment_overlap=10	coverage_minus=2	coverage_plus=2	flanking_left=251	flanking_right=251	frequency=4.732e-02	junction_possible_overlap_registers=232	key=CP009273__225248__1__CP009273__2720632__1__10____251__251__0__1	max_left=71	max_left_minus=71	max_left_plus=71	max_min_left=71	max_min_left_minus=71	max_min_left_plus=71	max_min_right=54	max_min_right_minus=54	max_min_right_plus=54	max_pos_hash_score=464	max_right=79	max_right_minus=79	max_right_plus=79	neg_log10_pos_hash_p_value=8.6	new_junction_coverage=0.04	new_junction_read_count=4	polymorphism_frequency=4.732e-02	pos_hash_score=4	prediction=polymorphism	reject=COVERAGE_EVENNESS_SKEW,FREQUENCY_CUTOFF	side_1_annotate_key=gene	side_1_continuation=0	side_1_coverage=0.91	side_1_overlap=10	side_1_possible_overlap_registers=242	side_1_read_count=84	side_1_redundant=0	side_2_annotate_key=repeat	side_2_continuation=0	side_2_coverage=NA	side_2_overlap=0	side_2_possible_overlap_registers=NA	side_2_read_count=NA	side_2_redundant=1	total_non_overlap_reads=4
JC	133	.	CP009273	235819	-1	CP009273	734340	1	-14	alignment_overlap=-14	coverage_minus=4	coverage_plus=4	flanking_left=251	flanking_right=251	frequency=8.680e-02	junction_possible_overlap_registers=228	key=CP009273__235819__-1__CP009273__734340__1__-14__TAGAAACTATCTCG__251__251__0__0	max_left=47	max_left_minus=47	max_left_plus=47	max_min_left=47	max_min_left_minus=47	max_min_left_plus=47	max_min_right=0	max_min_right_minus=0	max_min_right_plus=0	max_pos_hash_score=456	max_right=212	max_right_minus=212	max_right_plus=212	neg_log10_pos_hash_p_value=7.0	new_junction_coverage=0.10	new_junction_read_count=9	polymorphism_frequency=8.680e-02	pos_hash_score=7	prediction=polymorphism	reject=COVERAGE_EVENNESS_SKEW,FREQUENCY_CUTOFF	side_1_annotate_key=gene	side_1_continuation=0	side_1_coverage=0.87	side_1_overlap=0	side_1_possible_overlap_registers=242	side_1_read_count=81	side_1_redundant=0	side_2_annotate_key=gene	side_2_continuation=0	side_2_coverage=1.29	side_2_overlap=0	side_2_possible_overlap_registers=242	side_2_read_count=120	side_2_redundant=0	total_non_overlap_reads=8	unique_read_sequence=TAGAAACTATCTCG
JC	134	.	CP009273	255987	-1	CP009273	256632	1	0	alignment_overlap=5	coverage_minus=2	coverage_plus=1	flanking_left=251	flanking_right=251	frequency=3.086e-02	junction_possible_overlap_registers=237	key=CP009273__255987__-1__CP009273__256627__1__5____251__251__0__0	max_left=60	max_left_minus=60	max_left_plus=60	max_min_left=35	max_min_left_minus=35	max_min_left_plus=0	max_min_right=53	max_min_right_minus=53	max_min_right_plus=53	max_pos_hash_score=474	max_right=87	max_right_minus=87	max_right_plus=53	neg_log10_pos_hash_p_value=9.4	new_junction_coverage=0.03	new_junction_read_count=3	polymorphism_frequency=3.086e-02	pos_hash_score=3	prediction=polymorphism	reject=COVERAGE_EVENNESS_SKEW,FREQUENCY_CUTOFF	side_1_annotate_key=gene	side_1_continuation=0	side_1_coverage=0.82	side_1_overlap=5	side_1_possible_overlap_registers=242	side_1_read_count=76	side_1_redundant=0	side_2_annotate_key=gene	side_2_continuation=0	side_2_coverage=1.25	side_2_overlap=0	side_2_possible_overlap_registers=237	side_2_read_count=114	side_2_redundant=0	total_non_overlap_reads=3
JC	135	.	CP009273	271248	-1	CP009273	272062	1	0	alignment_overlap=10	coverage_minus=1	coverage_plus=3	flanking_left=251	flanking_right=251	frequency=4.905e-02	junction_possible_overlap_registers=232	key=CP009273__271248__-1__CP009273__272052__1__10____251__251__0__0	max_left=137	max_left_minus=137	max_left_plus=137	max_min_left=41	max_min_left_minus=0	max_min_left_plus=41	max_min_right=86	max_min_right_minus=86	max_min_right_plus=86	max_pos_hash_score=464	max_right=86	max_right_minus=86	max_right_plus=86	neg_log10_pos_hash_p_value=8.6	new_junction_coverage=0.04	new_junction_read_count=4	polymorphism_frequency=4.905e-02	pos_hash_score=4	prediction=polymorphism	reject=COVERAGE_EVENNESS_SKEW,FREQUENCY_CUTOFF	side_1_annotate_key=gene	side_1_continuation=0	side_1_coverage=0.75	side_1_overlap=10	side_1_possible_overlap_registers=242	side_1_read_count=70	side_1_redundant=0	side_2_annotate_key=gene	side_2_continuation=0	side_2_coverage=0.99	side_2_overlap=0	side_2_possible_overlap_registers=232	side_2_read_count=88	side_2_redundant=0	total_non_overlap_reads=4
JC	136	.	CP009273	278979	-1	CP009273	279883	1	0	alignment_overlap=13	coverage_minus=2	coverage_plus=2	flanking_left=251	flanking_right=251	frequency=7.386e-02	junction_possible_overlap_registers=229	key=CP009273__278979__-1__CP009273__279870__1__13____251__251__0__0	max_left=220	max_left_minus=220	max_left_plus=113	max_min_left=63	max_min_left_minus=0	max_min_left_plus=63	max_min_right=40	max_min_right_minus=13	max_min_right_plus=40	max_pos_hash_score=458	max_right=132	max_right_minus=13	max_right_plus=132	neg_log10_pos_hash_p_value=8.5	new_junction_coverage=0.05	new_junction_read_count=4	polymorphism_frequency=7.386e-02	pos_hash_score=4	prediction=polymorphism	reject=COVERAGE_EVENNESS_SKEW,FREQUENCY_CUTOFF	side_1_annotate_key=gene	side_1_continuation=0	side_1_coverage=0.57	side_1_overlap=13	side_1_possible_overlap_registers=242	side_1_read_count=53	side_1_redundant=0	side_2_annotate_key=repeat	side_2_continuation=0	side_2_coverage=NA	side_2_overlap=0	side_2_possible_overlap_registers=NA	side_2_read_count=NA	side_2_redundant=0	total_non_overlap_reads=4
JC	137	.	CP009273	335385	-1	CP009273	336455	1	0	alignment_overlap=12	coverage_minus=1	coverage_plus=3	flanking_left=251	flanking_right=251	frequency=4.962e-02	junction_possible_overlap_registers=230	key=CP009273__335385__-1__CP009273__336443__1__12____251__251__0__0	max_left=183	max_left_minus=43	max_left_plus=183	max_min_left=43	max_min_left_minus=43	max_min_left_plus=43	max_min_right=26	max_min_right_minus=0	max_min_right_plus=26	max_pos_hash_score=460	max_right=142	max_right_minus=142	max_right_plus=142	neg_log10_pos_hash_p_value=8.5	new_junction_coverage=0.05	new_junction_read_count=4	polymorphism_frequency=4.962e-02	pos_hash_score=4	prediction=polymorphism	reject=COVERAGE_EVENNESS_SKEW,FREQUENCY_CUTOFF	side_1_annotate_key=gene	side_1_continuation=0	side_1_coverage=0.82	side_1_overlap=12	side_1_possible_overlap_registers=242	side_1_read_count=76	side_1_redundant=0	side_2_annotate_key=gene	side_2_continuation=0	side_2_coverage=0.92	side_2_overlap=0	side_2_possible_overlap_registers=230	side_2_read_count=81	side_2_redundant=0	total_non_overlap_reads=4
JC	138	.	CP009273	343608	-1	CP009273	344532	1	0	alignment_overlap=6	coverage_minus=3	coverage_plus=1	flanking_left=251	flanking_right=251	frequency=4.117e-02	junction_possible_overlap_registers=236	key=CP009273__343608__-1__CP009273__344526__1__6____251__251__0__0	max_left=207	max_left_minus=207	max_left_plus=33	max_min_left=96	max_min_left_minus=96	max_min_left_plus=33	max_min_right=39	max_min_right_minus=39	max_min_right_plus=0	max_pos_hash_score=472	max_right=142	max_right_minus=142	max_right_plus=58	neg_log10_pos_hash_p_value=8.7	new_junction_coverage=0.04	new_junction_read_count=4	polymorphism_frequency=4.117e-02	pos_hash_score=4	prediction=polymorphism	reject=COVERAGE_EVENNESS_SKEW,FREQUENCY_CUTOFF	side_1_annotate_key=gene	side_1_continuation=0	side_1_coverage=1.16	side_1_overlap=6	side_1_possible_overlap_registers=242	side_1_read_count=108	side_1_redundant=0	side_2_annotate_key=gene	side_2_continuation=0	side_2_coverage=0.90	side_2_overlap=0	side_2_possible_overlap_registers=236	side_2_read_count=81	side_2_redundant=0	total_non_overlap_reads=4
JC	139	.	CP009273	350113	-1	CP009273	351232	1	0	alignment_overlap=10	coverage_minus=3	coverage_plus=3	flanking_left=251	flanking_right=251	frequency=7.544e-02	junction_possible_overlap_registers=232	key=CP009273__350113__-1__CP009273__351222__1__10____251__251__0__0	max_left=233	max_left_minus=233	max_left_plus=90	max_min_left=63	max_min_left_minus=63	max_min_left_plus=50	max_min_right=26	max_min_right_minus=8	max_min_right_plus=26	max_pos_hash_score=464	max_right=191	max_right_minus=178	max_right_plus=191	neg_log10_pos_hash_p_value=7.5	new_junction_coverage=0.07	new_junction_read_count=6	polymorphism_frequency=7.544e-02	pos_hash_score=6	prediction=polymorphism	reject=COVERAGE_EVENNESS_SKEW,FREQUENCY_CUTOFF	side_1_annotate_key=gene	side_1_continuation=0	side_1_coverage=0.77	side_1_overlap=10	side_1_possible_overlap_registers=242	side_1_read_count=71	side_1_redundant=0	side_2_annotate_key=gene	side_2_continuation=0	side_2_coverage=0.89	side_2_overlap=0	side_2_possible_overlap_registers=232	side_2_read_count=79	side_2_redundant=0	total_non_overlap_reads=6
JC	140	.	CP009273	360104	1	CP009273	360286	-1	0	alignment_overlap=0	coverage_minus=10	coverage_plus=13	flanking_left=251	flanking_right=251	frequency=4.098e-01	junction_possible_overlap_registers=242	key=CP009273__360104__1__CP009273__360286__-1__0____251__251__0__0	max_left=206	max_left_minus=120	max_left_plus=206	max_min_left=120	max_min_left_minus=120	max_min_left_plus=69	max_min_right=92	max_min_right_minus=51	max_min_right_plus=92	max_pos_hash_score=484	max_right=247	max_right_minus=247	max_right_plus=237	neg_log10_pos_hash_p_value=4.0	new_junction_coverage=0.27	new_junction_read_count=25	polymorphism_frequency=4.098e-01	pos_hash_score=18	prediction=polymorphism	reject=COVERAGE_EVENNESS_SKEW	side_1_annotate_key=gene	side_1_continuation=0	side_1_coverage=0.39	side_1_overlap=0	side_1_possible_overlap_registers=242	side_1_read_count=36	side_1_redundant=0	side_2_annotate_key=gene	side_2_continuation=0	side_2_coverage=0.39	side_2_overlap=0	side_2_possible_overlap_registers=242	side_2_read_count=36	side_2_redundant=0	total_non_overlap_reads=23
JC	141	.	CP009273	360104	1	CP009273	4161677	1	-6	alignment_overlap=-6	coverage_minus=4	coverage_plus=12	flanking_left=251	flanking_right=251	frequency=3.104e-01	junction_possible_overlap_registers=236	key=CP009273__360104__1__CP009273__4161677__1__-6__AATTCC__251__251__0__0	max_left=206	max_left_minus=120	max_left_plus=206	max_min_left=120	max_min_left_minus=120	max_min_left_plus=69	max_min_right=86	max_min_right_minus=45	max_min_right_plus=86	max_pos_hash_score=472	max_right=169	max_right_minus=125	max_right_plus=169	neg_log10_pos_hash_p_value=5.4	new_junction_coverage=0.20	new_junction_read_count=18	polymorphism_frequency=3.104e-01	pos_hash_score=12	prediction=polymorphism	reject=COVERAGE_EVENNESS_SKEW	side_1_annotate_key=gene	side_1_continuation=0	side_1_coverage=0.42	side_1_overlap=0	side_1_possible_overlap_registers=242	side_1_read_count=39	side_1_redundant=0	side_2_annotate_key=gene	side_2_continuation=0	side_2_coverage=0.46	side_2_overlap=0	side_2_possible_overlap_registers=242	side_2_read_count=43	side_2_redundant=0	total_non_overlap_reads=16	unique_read_sequence=AATTCC
JC	142	.	CP009273	360286	-1	CP009273	3416618	1	-5	alignment_overlap=-5	coverage_minus=5	coverage_plus=6	flanking_left=251	flanking_right=251	frequency=2.368e-01	junction_possible_overlap_registers=237	key=CP009273__360286__-1__CP009273__3416618__1__-5__AATTC__251__251__0__0	max_left=237	max_left_minus=237	max_left_plus=231	max_min_left=83	max_min_left_minus=83	max_min_left_plus=23	max_min_right=64	max_min_right_minus=64	max_min_right_plus=56	max_pos_hash_score=474	max_right=87	max_right_minus=87	max_right_plus=56	neg_log10_pos_hash_p_value=6.0	new_junction_coverage=0.13	new_junction_read_count=12	polymorphism_frequency=2.368e-01	pos_hash_score=10	prediction=polymorphism	reject=COVERAGE_EVENNESS_SKEW	side_1_annotate_key=gene	side_1_continuation=0	side_1_coverage=0.39	side_1_overlap=0	side_1_possible_overlap_registers=242	side_1_read_count=36	side_1_redundant=0	side_2_annotate_key=gene	side_2_continuation=0	side_2_coverage=0.46	side_2_overlap=0	side_2_possible_overlap_registers=242	side_2_read_count=43	side_2_redundant=0	total_non_overlap_reads=11	unique_read_sequence=AATTC
JC	143	.	CP009273	360286	-1	CP009273	4034161	-1	-4	alignment_overlap=-4	coverage_minus=6	coverage_plus=9	flanking_left=251	flanking_right=251	frequency=2.775e-01	junction_possible_overlap_registers=238	key=CP009273__360286__-1__CP009273__4034161__-1__-4__AATT__251__251__0__0	max_left=237	max_left_minus=237	max_left_plus=231	max_min_left=92	max_min_left_minus=92	max_min_left_plus=51	max_min_right=116	max_min_right_minus=65	max_min_right_plus=116	max_pos_hash_score=476	max_right=138	max_right_minus=138	max_right_plus=116	neg_log10_pos_hash_p_value=5.1	new_junction_coverage=0.19	new_junction_read_count=17	polymorphism_frequency=2.775e-01	pos_hash_score=13	prediction=polymorphism	reject=COVERAGE_EVENNESS_SKEW	side_1_annotate_key=gene	side_1_continuation=0	side_1_coverage=0.39	side_1_overlap=0	side_1_possible_overlap_registers=242	side_1_read_count=36	side_1_redundant=0	side_2_annotate_key=gene	side_2_continuation=0	side_2_coverage=0.58	side_2_overlap=0	side_2_possible_overlap_registers=242	side_2_read_count=54	side_2_redundant=0	total_non_overlap_reads=15	unique_read_sequence=AATT
JC	144	.	CP009273	360286	-1	CP009273	4161849	-1	-4	alignment_overlap=-4	coverage_minus=8	coverage_plus=9	flanking_left=251	flanking_right=251	frequency=3.370e-01	junction_possible_overlap_registers=238	key=CP009273__360286__-1__CP009273__4161849__-1__-4__AATT__251__251__0__0	max_left=237	max_left_minus=237	max_left_plus=231	max_min_left=92	max_min_left_minus=92	max_min_left_plus=51	max_min_right=116	max_min_right_minus=65	max_min_right_plus=116	max_pos_hash_score=476	max_right=168	max_right_minus=168	max_right_plus=116	neg_log10_pos_hash_p_value=4.6	new_junction_coverage=0.21	new_junction_read_count=19	polymorphism_frequency=3.370e-01	pos_hash_score=15	prediction=polymorphism	reject=COVERAGE_EVENNESS_SKEW	side_1_annotate_key=gene	side_1_continuation=0	side_1_coverage=0.39	side_1_overlap=0	side_1_possible_overlap_registers=242	side_1_read_count=36	side_1_redundant=0	side_2_annotate_key=gene	side_2_continuation=0	side_2_coverage=0.43	side_2_overlap=0	side_2_possible_overlap_registers=242	side_2_read_count=40	side_2_redundant=0	total_non_overlap_reads=17	unique_read_sequence=AATT
JC	145	.	CP009273	361473	-1	CP009273	362564	1	0	alignment_overlap=11	coverage_minus=3	coverage_plus=1	flanking_left=251	flanking_right=251	frequency=3.449e-02	junction_possible_overlap_registers=231	key=CP009273__361473__-1__CP009273__362553__1__11____251__251__0__0	max_left=130	max_left_minus=130	max_left_plus=58	max_min_left=0	max_min_left_minus=0	max_min_left_plus=0	max_min_right=31	max_min_right_minus=30	max_min_right_plus=31	max_pos_hash_score=462	max_right=31	max_right_minus=30	max_right_plus=31	neg_log10_pos_hash_p_value=8.6	new_junction_coverage=0.05	new_junction_read_count=4	polymorphism_frequency=3.449e-02	pos_hash_score=4	prediction=polymorphism	reject=COVERAGE_EVENNESS_SKEW,FREQUENCY_CUTOFF	side_1_annotate_key=gene	side_1_continuation=0	side_1_coverage=1.20	side_1_overlap=11	side_1_possible_overlap_registers=242	side_1_read_count=111	side_1_redundant=0	side_2_annotate_key=gene	side_2_continuation=0	side_2_coverage=1.33	side_2_overlap=0	side_2_possible_overlap_registers=231	side_2_read_count=118	side_2_redundant=0	total_non_overlap_reads=4
JC	146	.	CP009273	363103	-1	CP009273	363843	1	0	alignment_overlap=9	coverage_minus=2	coverage_plus=4	flanking_left=251	flanking_right=251	frequency=5.701e-02	junction_possible_overlap_registers=233	key=CP009273__363103__-1__CP009273__363834__1__9____251__251__0__0	max_left=79	max_left_minus=79	max_left_plus=79	max_min_left=79	max_min_left_minus=79	max_min_left_plus=79	max_min_right=0	max_min_right_minus=0	max_min_right_plus=0	max_pos_hash_score=466	max_right=140	max_right_minus=140	max_right_plus=140	neg_log10_pos_hash_p_value=7.6	new_junction_coverage=0.07	new_junction_read_count=6	polymorphism_frequency=5.701e-02	pos_hash_score=6	prediction=polymorphism	reject=COVERAGE_EVENNESS_SKEW,FREQUENCY_CUTOFF	side_1_annotate_key=gene	side_1_continuation=0	side_1_coverage=1.01	side_1_overlap=9	side_1_possible_overlap_registers=242	side_1_read_count=94	side_1_redundant=0	side_2_annotate_key=gene	side_2_continuation=0	side_2_coverage=1.21	side_2_overlap=0	side_2_possible_overlap_registers=233	side_2_read_count=108	side_2_redundant=0	total_non_overlap_reads=6
JC	147	.	CP009273	364033	-1	CP009273	365083	1	0	alignment_overlap=11	coverage_minus=2	coverage_plus=2	flanking_left=251	flanking_right=251	frequency=4.553e-02	junction_possible_overlap_registers=231	key=CP009273__364033__-1__CP009273__365072__1__11____251__251__0__0	max_left=124	max_left_minus=124	max_left_plus=55	max_min_left=55	max_min_left_minus=0	max_min_left_plus=55	max_min_right=116	max_min_right_minus=116	max_min_right_plus=8	max_pos_hash_score=462	max_right=184	max_right_minus=116	max_right_plus=184	neg_log10_pos_hash_p_value=8.6	new_junction_coverage=0.05	new_junction_read_count=4	polymorphism_frequency=4.553e-02	pos_hash_score=4	prediction=polymorphism	reject=COVERAGE_EVENNESS_SKEW,FREQUENCY_CUTOFF	side_1_annotate_key=gene	side_1_continuation=0	side_1_coverage=1.01	side_1_overlap=11	side_1_possible_overlap_registers=242	side_1_read_count=94	side_1_redundant=0	side_2_annotate_key=gene	side_2_continuation=0	side_2_coverage=0.88	side_2_overlap=0	side_2_possible_overlap_registers=231	side_2_read_count=78	side_2_redundant=0	total_non_overlap_reads=4
JC	148	.	CP009273	368162	-1	CP009273	368944	1	0	alignment_overlap=9	coverage_minus=2	coverage_plus=3	flanking_left=251	flanking_right=251	frequency=5.746e-02	junction_possible_overlap_registers=233	key=CP009273__368162__-1__CP009273__368935__1__9____251__251__0__0	max_left=220	max_left_minus=220	max_left_plus=143	max_min_left=107	max_min_left_minus=107	max_min_left_plus=60	max_min_right=98	max_min_right_minus=21	max_min_right_plus=98	max_pos_hash_score=466	max_right=182	max_right_minus=135	max_right_plus=182	neg_log10_pos_hash_p_value=8.1	new_junction_coverage=0.06	new_junction_read_count=5	polymorphism_frequency=5.746e-02	pos_hash_score=5	prediction=polymorphism	reject=COVERAGE_EVENNESS_SKEW,FREQUENCY_CUTOFF	side_1_annotate_key=gene	side_1_continuation=0	side_1_coverage=0.86	side_1_overlap=9	side_1_possible_overlap_registers=242	side_1_read_count=80	side_1_redundant=0	side_2_annotate_key=gene	side_2_continuation=0	side_2_coverage=0.97	side_2_overlap=0	side_2_possible_overlap_registers=233	side_2_read_count=87	side_2_redundant=0	total_non_overlap_reads=5
JC	149	.	CP009273	368940	-1	CP009273	370226	1	0	alignment_overlap=9	coverage_minus=2	coverage_plus=3	flanking_left=251	flanking_right=251	frequency=5.822e-02	junction_possible_overlap_registers=233	key=CP009273__368940__-1__CP009273__370217__1__9____251__251__0__0	max_left=87	max_left_minus=87	max_left_plus=87	max_min_left=87	max_min_left_minus=87	max_min_left_plus=87	max_min_right=25	max_min_right_minus=25	max_min_right_plus=25	max_pos_hash_score=466	max_right=156	max_right_minus=117	max_right_plus=156	neg_log10_pos_hash_p_value=8.1	new_junction_coverage=0.06	new_junction_read_count=5	polymorphism_frequency=5.822e-02	pos_hash_score=5	prediction=polymorphism	reject=COVERAGE_EVENNESS_SKEW,FREQUENCY_CUTOFF	side_1_annotate_key=gene	side_1_continuation=0	side_1_coverage=0.94	side_1_overlap=9	side_1_possible_overlap_registers=242	side_1_read_count=87	side_1_redundant=0	side_2_annotate_key=gene	side_2_continuation=0	side_2_coverage=0.87	side_2_overlap=0	side_2_possible_overlap_registers=233	side_2_read_count=78	side_2_redundant=0	total_non_overlap_reads=5
JC	150	.	CP009273	382482	-1	CP009273	383434	1	0	alignment_overlap=9	coverage_minus=2	coverage_plus=2	flanking_left=251	flanking_right=251	frequency=6.319e-02	junction_possible_overlap_registers=233	key=CP009273__382482__-1__CP009273__383425__1__9____251__251__0__0	max_left=153	max_left_minus=153	max_left_plus=119	max_min_left=107	max_min_left_minus=107	max_min_left_plus=38	max_min_right=63	max_min_right_minus=5	max_min_right_plus=63	max_pos_hash_score=466	max_right=135	max_right_minus=135	max_right_plus=89	neg_log10_pos_hash_p_value=8.6	new_junction_coverage=0.06	new_junction_read_count=5	polymorphism_frequency=6.319e-02	pos_hash_score=4	prediction=polymorphism	reject=COVERAGE_EVENNESS_SKEW,FREQUENCY_CUTOFF	side_1_annotate_key=gene	side_1_continuation=0	side_1_coverage=0.80	side_1_overlap=9	side_1_possible_overlap_registers=242	side_1_read_count=74	side_1_redundant=0	side_2_annotate_key=gene	side_2_continuation=0	side_2_coverage=0.86	side_2_overlap=0	side_2_possible_overlap_registers=233	side_2_read_count=77	side_2_redundant=0	total_non_overlap_reads=4
JC	151	.	CP009273	429698	-1	CP009273	430628	1	0	alignment_overlap=10	coverage_minus=2	coverage_plus=3	flanking_left=251	flanking_right=251	frequency=6.078e-02	junction_possible_overlap_registers=232	key=CP009273__429698__-1__CP009273__430618__1__10____251__251__0__0	max_left=88	max_left_minus=88	max_left_plus=88	max_min_left=51	max_min_left_minus=0	max_min_left_plus=51	max_min_right=61	max_min_right_minus=61	max_min_right_plus=61	max_pos_hash_score=464	max_right=72	max_right_minus=61	max_right_plus=72	neg_log10_pos_hash_p_value=8.0	new_junction_coverage=0.06	new_junction_read_count=5	polymorphism_frequency=6.078e-02	pos_hash_score=5	prediction=polymorphism	reject=COVERAGE_EVENNESS_SKEW,FREQUENCY_CUTOFF	side_1_annotate_key=gene	side_1_continuation=0	side_1_coverage=0.91	side_1_overlap=10	side_1_possible_overlap_registers=242	side_1_read_count=84	side_1_redundant=0	side_2_annotate_key=gene	side_2_continuation=0	side_2_coverage=0.83	side_2_overlap=0	side_2_possible_overlap_registers=232	side_2_read_count=74	side_2_redundant=0	total_non_overlap_reads=5
JC	152	.	CP009273	460794	-1	CP009273	461771	1	0	alignment_overlap=10	coverage_minus=1	coverage_plus=2	flanking_left=251	flanking_right=251	frequency=3.474e-02	junction_possible_overlap_registers=232	key=CP009273__460794__-1__CP009273__461761__1__10____251__251__0__0	max_left=83	max_left_minus=83	max_left_plus=83	max_min_left=83	max_min_left_minus=83	max_min_left_plus=83	max_min_right=0	max_min_right_minus=0	max_min_right_plus=0	max_pos_hash_score=464	max_right=130	max_right_minus=130	max_right_plus=130	neg_log10_pos_hash_p_value=9.2	new_junction_coverage=0.03	new_junction_read_count=3	polymorphism_frequency=3.474e-02	pos_hash_score=3	prediction=polymorphism	reject=COVERAGE_EVENNESS_SKEW,FREQUENCY_CUTOFF	side_1_annotate_key=gene	side_1_continuation=0	side_1_coverage=0.85	side_1_overlap=10	side_1_possible_overlap_registers=242	side_1_read_count=79	side_1_redundant=0	side_2_annotate_key=gene	side_2_continuation=0	side_2_coverage=1.02	side_2_overlap=0	side_2_possible_overlap_registers=232	side_2_read_count=91	side_2_redundant=0	total_non_overlap_reads=3
JC	153	.	CP009273	465272	-1	CP009273	466564	1	0	alignment_overlap=12	coverage_minus=2	coverage_plus=2	flanking_left=251	flanking_right=251	frequency=3.994e-02	junction_possible_overlap_registers=230	key=CP009273__465272__-1__CP009273__466552__1__12____251__251__0__0	max_left=136	max_left_minus=136	max_left_plus=136	max_min_left=44	max_min_left_minus=44	max_min_left_plus=44	max_min_right=16	max_min_right_minus=16	max_min_right_plus=16	max_pos_hash_score=460	max_right=83	max_right_minus=83	max_right_plus=83	neg_log10_pos_hash_p_value=8.5	new_junction_coverage=0.05	new_junction_read_count=4	polymorphism_frequency=3.994e-02	pos_hash_score=4	prediction=polymorphism	reject=COVERAGE_EVENNESS_SKEW,FREQUENCY_CUTOFF	side_1_annotate_key=gene	side_1_continuation=0	side_1_coverage=1.02	side_1_overlap=12	side_1_possible_overlap_registers=242	side_1_read_count=95	side_1_redundant=0	side_2_annotate_key=gene	side_2_continuation=0	side_2_coverage=1.16	side_2_overlap=0	side_2_possible_overlap_registers=230	side_2_read_count=102	side_2_redundant=0	total_non_overlap_reads=4
JC	154	.	CP009273	468966	-1	CP009273	469856	1	0	alignment_overlap=10	coverage_minus=4	coverage_plus=4	flanking_left=251	flanking_right=251	frequency=9.923e-02	junction_possible_overlap_registers=232	key=CP009273__468966__-1__CP009273__469846__1__10____251__251__0__0	max_left=239	max_left_minus=239	max_left_plus=102	max_min_left=102	max_min_left_minus=0	max_min_left_plus=102	max_min_right=31	max_min_right_minus=31	max_min_right_plus=0	max_pos_hash_score=464	max_right=175	max_right_minus=31	max_right_plus=175	neg_log10_pos_hash_p_value=6.7	new_junction_coverage=0.10	new_junction_read_count=9	polymorphism_frequency=9.923e-02	pos_hash_score=8	prediction=polymorphism	reject=COVERAGE_EVENNESS_SKEW,FREQUENCY_CUTOFF	side_1_annotate_key=gene	side_1_continuation=0	side_1_coverage=0.94	side_1_overlap=10	side_1_possible_overlap_registers=242	side_1_read_count=87	side_1_redundant=0	side_2_annotate_key=gene	side_2_continuation=0	side_2_coverage=0.90	side_2_overlap=0	side_2_possible_overlap_registers=232	side_2_read_count=80	side_2_redundant=0	total_non_overlap_reads=8
JC	155	.	CP009273	469052	-1	CP009273	469515	1	0	alignment_overlap=12	coverage_minus=2	coverage_plus=1	flanking_left=251	flanking_right=251	frequency=3.837e-02	junction_possible_overlap_registers=230	key=CP009273__469052__-1__CP009273__469503__1__12____251__251__0__0	max_left=124	max_left_minus=124	max_left_plus=72	max_min_left=72	max_min_left_minus=0	max_min_left_plus=72	max_min_right=115	max_min_right_minus=115	max_min_right_plus=0	max_pos_hash_score=460	max_right=167	max_right_minus=115	max_right_plus=167	neg_log10_pos_hash_p_value=9.2	new_junction_coverage=0.03	new_junction_read_count=3	polymorphism_frequency=3.837e-02	pos_hash_score=3	prediction=polymorphism	reject=COVERAGE_EVENNESS_SKEW,FREQUENCY_CUTOFF	side_1_annotate_key=gene	side_1_continuation=0	side_1_coverage=0.79	side_1_overlap=12	side_1_possible_overlap_registers=242	side_1_read_count=73	side_1_redundant=0	side_2_annotate_key=gene	side_2_continuation=0	side_2_coverage=0.92	side_2_overlap=0	side_2_possible_overlap_registers=230	side_2_read_count=81	side_2_redundant=0	total_non_overlap_reads=3
JC	156	.	CP009273	493004	-1	CP009273	493691	1	0	alignment_overlap=9	coverage_minus=2	coverage_plus=2	flanking_left=251	flanking_right=251	frequency=5.167e-02	junction_possible_overlap_registers=233	key=CP009273__493004__-1__CP009273__493682__1__9____251__251__0__0	max_left=165	max_left_minus=165	max_left_plus=68	max_min_left=10	max_min_left_minus=0	max_min_left_plus=10	max_min_right=77	max_min_right_minus=77	max_min_right_plus=30	max_pos_hash_score=466	max_right=94	max_right_minus=77	max_right_plus=94	neg_log10_pos_hash_p_value=8.6	new_junction_coverage=0.04	new_junction_read_count=4	polymorphism_frequency=5.167e-02	pos_hash_score=4	prediction=polymorphism	reject=COVERAGE_EVENNESS_SKEW,FREQUENCY_CUTOFF	side_1_annotate_key=gene	side_1_continuation=0	side_1_coverage=0.62	side_1_overlap=9	side_1_possible_overlap_registers=242	side_1_read_count=58	side_1_redundant=0	side_2_annotate_key=gene	side_2_continuation=0	side_2_coverage=1.02	side_2_overlap=0	side_2_possible_overlap_registers=233	side_2_read_count=91	side_2_redundant=0	total_non_overlap_reads=4
JC	157	.	CP009273	494030	-1	CP009273	494916	1	0	alignment_overlap=10	coverage_minus=2	coverage_plus=2	flanking_left=251	flanking_right=251	frequency=3.842e-02	junction_possible_overlap_registers=232	key=CP009273__494030__-1__CP009273__494906__1__10____251__251__0__0	max_left=48	max_left_minus=48	max_left_plus=46	max_min_left=48	max_min_left_minus=48	max_min_left_plus=46	max_min_right=0	max_min_right_minus=0	max_min_right_plus=0	max_pos_hash_score=464	max_right=170	max_right_minus=157	max_right_plus=170	neg_log10_pos_hash_p_value=8.6	new_junction_coverage=0.04	new_junction_read_count=4	polymorphism_frequency=3.842e-02	pos_hash_score=4	prediction=polymorphism	reject=COVERAGE_EVENNESS_SKEW,FREQUENCY_CUTOFF	side_1_annotate_key=gene	side_1_continuation=0	side_1_coverage=0.98	side_1_overlap=10	side_1_possible_overlap_registers=242	side_1_read_count=91	side_1_redundant=0	side_2_annotate_key=gene	side_2_continuation=0	side_2_coverage=1.27	side_2_overlap=0	side_2_possible_overlap_registers=232	side_2_read_count=113	side_2_redundant=0	total_non_overlap_reads=4
JC	158	.	CP009273	516267	-1	CP009273	517270	1	0	alignment_overlap=3	coverage_minus=2	coverage_plus=1	flanking_left=251	flanking_right=251	frequency=4.072e-02	junction_possible_overlap_registers=239	key=CP009273__516267__-1__CP009273__517267__1__3____251__251__0__0	max_left=111	max_left_minus=111	max_left_plus=111	max_min_left=0	max_min_left_minus=0	max_min_left_plus=0	max_min_right=103	max_min_right_minus=101	max_min_right_plus=103	max_pos_hash_score=478	max_right=103	max_right_minus=101	max_right_plus=103	neg_log10_pos_hash_p_value=9.4	new_junction_coverage=0.03	new_junction_read_count=3	polymorphism_frequency=4.072e-02	pos_hash_score=3	prediction=polymorphism	reject=COVERAGE_EVENNESS_SKEW,FREQUENCY_CUTOFF	side_1_annotate_key=gene	side_1_continuation=0	side_1_coverage=0.56	side_1_overlap=3	side_1_possible_overlap_registers=242	side_1_read_count=52	side_1_redundant=0	side_2_annotate_key=gene	side_2_continuation=0	side_2_coverage=0.98	side_2_overlap=0	side_2_possible_overlap_registers=239	side_2_read_count=90	side_2_redundant=0	total_non_overlap_reads=3
JC	159	.	CP009273	518843	-1	CP009273	519448	1	0	alignment_overlap=10	coverage_minus=3	coverage_plus=1	flanking_left=251	flanking_right=251	frequency=6.042e-02	junction_possible_overlap_registers=232	key=CP009273__518843__-1__CP009273__519438__1__10____251__251__0__0	max_left=199	max_left_minus=199	max_left_plus=100	max_min_left=100	max_min_left_minus=88	max_min_left_plus=100	max_min_right=76	max_min_right_minus=76	max_min_right_plus=0	max_pos_hash_score=464	max_right=152	max_right_minus=152	max_right_plus=128	neg_log10_pos_hash_p_value=8.6	new_junction_coverage=0.04	new_junction_read_count=4	polymorphism_frequency=6.042e-02	pos_hash_score=4	prediction=polymorphism	reject=COVERAGE_EVENNESS_SKEW,FREQUENCY_CUTOFF	side_1_annotate_key=gene	side_1_continuation=0	side_1_coverage=0.94	side_1_overlap=10	side_1_possible_overlap_registers=242	side_1_read_count=87	side_1_redundant=0	side_2_annotate_key=gene	side_2_continuation=0	side_2_coverage=0.46	side_2_overlap=0	side_2_possible_overlap_registers=232	side_2_read_count=41	side_2_redundant=0	total_non_overlap_reads=4
JC	160	.	CP009273	520612	-1	CP009273	522113	1	0	alignment_overlap=5	coverage_minus=3	coverage_plus=2	flanking_left=251	flanking_right=251	frequency=6.125e-02	junction_possible_overlap_registers=237	key=CP009273__520612__-1__CP009273__522108__1__5____251__251__0__0	max_left=100	max_left_minus=100	max_left_plus=39	max_min_left=100	max_min_left_minus=100	max_min_left_plus=1	max_min_right=32	max_min_right_minus=32	max_min_right_plus=32	max_pos_hash_score=474	max_right=241	max_right_minus=190	max_right_plus=241	neg_log10_pos_hash_p_value=8.2	new_junction_coverage=0.06	new_junction_read_count=5	polymorphism_frequency=6.125e-02	pos_hash_score=5	prediction=polymorphism	reject=COVERAGE_EVENNESS_SKEW,FREQUENCY_CUTOFF	side_1_annotate_key=gene	side_1_continuation=0	side_1_coverage=0.91	side_1_overlap=5	side_1_possible_overlap_registers=242	side_1_read_count=84	side_1_redundant=0	side_2_annotate_key=gene	side_2_continuation=0	side_2_coverage=0.78	side_2_overlap=0	side_2_possible_overlap_registers=237	side_2_read_count=71	side_2_redundant=0	total_non_overlap_reads=5
JC	161	.	CP009273	527236	-1	CP009273	528394	1	0	alignment_overlap=9	coverage_minus=1	coverage_plus=2	flanking_left=251	flanking_right=251	frequency=3.061e-02	junction_possible_overlap_registers=233	key=CP009273__527236__-1__CP009273__528385__1__9____251__251__0__0	max_left=83	max_left_minus=83	max_left_plus=83	max_min_left=0	max_min_left_minus=0	max_min_left_plus=0	max_min_right=73	max_min_right_minus=30	max_min_right_plus=73	max_pos_hash_score=466	max_right=73	max_right_minus=30	max_right_plus=73	neg_log10_pos_hash_p_value=9.3	new_junction_coverage=0.03	new_junction_read_count=3	polymorphism_frequency=3.061e-02	pos_hash_score=3	prediction=polymorphism	reject=COVERAGE_EVENNESS_SKEW,FREQUENCY_CUTOFF	side_1_annotate_key=gene	side_1_continuation=0	side_1_coverage=1.16	side_1_overlap=9	side_1_possible_overlap_registers=242	side_1_read_count=108	side_1_redundant=0	side_2_annotate_key=gene	side_2_continuation=0	side_2_coverage=0.96	side_2_overlap=0	side_2_possible_overlap_registers=233	side_2_read_count=86	side_2_redundant=0	total_non_overlap_reads=3
JC	162	.	CP009273	536973	-1	CP009273	537954	1	0	alignment_overlap=9	coverage_minus=1	coverage_plus=2	flanking_left=251	flanking_right=251	frequency=4.490e-02	junction_possible_overlap_registers=233	key=CP009273__536973__-1__CP009273__537945__1__9____251__251__0__0	max_left=56	max_left_minus=33	max_left_plus=56	max_min_left=56	max_min_left_minus=33	max_min_left_plus=56	max_min_right=0	max_min_right_minus=0	max_min_right_plus=0	max_pos_hash_score=466	max_right=153	max_right_minus=79	max_right_plus=153	neg_log10_pos_hash_p_value=9.3	new_junction_coverage=0.04	new_junction_read_count=4	polymorphism_frequency=4.490e-02	pos_hash_score=3	prediction=polymorphism	reject=COVERAGE_EVENNESS_SKEW,FREQUENCY_CUTOFF	side_1_annotate_key=gene	side_1_continuation=0	side_1_coverage=0.82	side_1_overlap=9	side_1_possible_overlap_registers=242	side_1_read_count=76	side_1_redundant=0	side_2_annotate_key=gene	side_2_continuation=0	side_2_coverage=1.09	side_2_overlap=0	side_2_possible_overlap_registers=233	side_2_read_count=97	side_2_redundant=0	total_non_overlap_reads=3
JC	163	.	CP009273	540463	-1	CP009273	541688	1	0	alignment_overlap=6	coverage_minus=1	coverage_plus=2	flanking_left=251	flanking_right=251	frequency=3.177e-02	junction_possible_overlap_registers=236	key=CP009273__540463__-1__CP009273__541682__1__6____251__251__0__0	max_left=232	max_left_minus=57	max_left_plus=232	max_min_left=57	max_min_left_minus=57	max_min_left_plus=57	max_min_right=13	max_min_right_minus=0	max_min_right_plus=13	max_pos_hash_score=472	max_right=164	max_right_minus=164	max_right_plus=164	neg_log10_pos_hash_p_value=9.3	new_junction_coverage=0.03	new_junction_read_count=3	polymorphism_frequency=3.177e-02	pos_hash_score=3	prediction=polymorphism	reject=COVERAGE_EVENNESS_SKEW,FREQUENCY_CUTOFF	side_1_annotate_key=gene	side_1_continuation=0	side_1_coverage=0.93	side_1_overlap=6	side_1_possible_overlap_registers=242	side_1_read_count=86	side_1_redundant=0	side_2_annotate_key=gene	side_2_continuation=0	side_2_coverage=1.09	side_2_overlap=0	side_2_possible_overlap_registers=236	side_2_read_count=99	side_2_redundant=0	total_non_overlap_reads=3
JC	164	.	CP009273	557148	-1	CP009273	557991	1	0	alignment_overlap=11	coverage_minus=2	coverage_plus=2	flanking_left=251	flanking_right=251	frequency=4.080e-02	junction_possible_overlap_registers=231	key=CP009273__557148__-1__CP009273__557980__1__11____251__251__0__0	max_left=60	max_left_minus=60	max_left_plus=44	max_min_left=60	max_min_left_minus=60	max_min_left_plus=44	max_min_right=2	max_min_right_minus=2	max_min_right_plus=0	max_pos_hash_score=462	max_right=192	max_right_minus=180	max_right_plus=192	neg_log10_pos_hash_p_value=8.6	new_junction_coverage=0.05	new_junction_read_count=4	polymorphism_frequency=4.080e-02	pos_hash_score=4	prediction=polymorphism	reject=COVERAGE_EVENNESS_SKEW,FREQUENCY_CUTOFF	side_1_annotate_key=gene	side_1_continuation=0	side_1_coverage=1.16	side_1_overlap=11	side_1_possible_overlap_registers=242	side_1_read_count=108	side_1_redundant=0	side_2_annotate_key=gene	side_2_continuation=0	side_2_coverage=0.96	side_2_overlap=0	side_2_possible_overlap_registers=231	side_2_read_count=85	side_2_redundant=0	total_non_overlap_reads=4
JC	165	.	CP009273	584501	-1	CP009273	585639	1	0	alignment_overlap=9	coverage_minus=4	coverage_plus=5	flanking_left=251	flanking_right=251	frequency=8.014e-02	junction_possible_overlap_registers=233	key=CP009273__584501__-1__CP009273__585630__1__9____251__251__0__0	max_left=223	max_left_minus=222	max_left_plus=223	max_min_left=41	max_min_left_minus=41	max_min_left_plus=41	max_min_right=27	max_min_right_minus=27	max_min_right_plus=27	max_pos_hash_score=466	max_right=205	max_right_minus=152	max_right_plus=205	neg_log10_pos_hash_p_value=6.7	new_junction_coverage=0.10	new_junction_read_count=9	polymorphism_frequency=8.014e-02	pos_hash_score=8	prediction=polymorphism	reject=COVERAGE_EVENNESS_SKEW,FREQUENCY_CUTOFF	side_1_annotate_key=gene	side_1_continuation=0	side_1_coverage=0.98	side_1_overlap=9	side_1_possible_overlap_registers=242	side_1_read_count=91	side_1_redundant=0	side_2_annotate_key=gene	side_2_continuation=0	side_2_coverage=1.33	side_2_overlap=0	side_2_possible_overlap_registers=233	side_2_read_count=119	side_2_redundant=0	total_non_overlap_reads=9
JC	166	.	CP009273	588985	-1	CP009273	589925	1	0	alignment_overlap=7	coverage_minus=5	coverage_plus=5	flanking_left=251	flanking_right=251	frequency=9.784e-02	junction_possible_overlap_registers=235	key=CP009273__588985__-1__CP009273__589918__1__7____251__251__0__0	max_left=224	max_left_minus=224	max_left_plus=223	max_min_left=90	max_min_left_minus=0	max_min_left_plus=90	max_min_right=31	max_min_right_minus=31	max_min_right_plus=31	max_pos_hash_score=470	max_right=154	max_right_minus=31	max_right_plus=154	neg_log10_pos_hash_p_value=6.7	new_junction_coverage=0.12	new_junction_read_count=11	polymorphism_frequency=9.784e-02	pos_hash_score=8	prediction=polymorphism	reject=COVERAGE_EVENNESS_SKEW,FREQUENCY_CUTOFF	side_1_annotate_key=gene	side_1_continuation=0	side_1_coverage=1.17	side_1_overlap=7	side_1_possible_overlap_registers=242	side_1_read_count=109	side_1_redundant=0	side_2_annotate_key=gene	side_2_continuation=0	side_2_coverage=1.08	side_2_overlap=0	side_2_possible_overlap_registers=235	side_2_read_count=97	side_2_redundant=0	total_non_overlap_reads=10
JC	167	.	CP009273	592473	-1	CP009273	593829	1	0	alignment_overlap=10	coverage_minus=1	coverage_plus=2	flanking_left=251	flanking_right=251	frequency=3.074e-02	junction_possible_overlap_registers=232	key=CP009273__592473__-1__CP009273__593819__1__10____251__251__0__0	max_left=232	max_left_minus=92	max_left_plus=232	max_min_left=92	max_min_left_minus=92	max_min_left_plus=76	max_min_right=9	max_min_right_minus=0	max_min_right_plus=9	max_pos_hash_score=464	max_right=165	max_right_minus=149	max_right_plus=165	neg_log10_pos_hash_p_value=9.2	new_junction_coverage=0.03	new_junction_read_count=3	polymorphism_frequency=3.074e-02	pos_hash_score=3	prediction=polymorphism	reject=COVERAGE_EVENNESS_SKEW,FREQUENCY_CUTOFF	side_1_annotate_key=gene	side_1_continuation=0	side_1_coverage=1.26	side_1_overlap=10	side_1_possible_overlap_registers=242	side_1_read_count=117	side_1_redundant=0	side_2_annotate_key=gene	side_2_continuation=0	side_2_coverage=0.87	side_2_overlap=0	side_2_possible_overlap_registers=232	side_2_read_count=77	side_2_redundant=0	total_non_overlap_reads=3
JC	168	.	CP009273	596393	-1	CP009273	597138	1	0	alignment_overlap=13	coverage_minus=3	coverage_plus=4	flanking_left=251	flanking_right=251	frequency=9.376e-02	junction_possible_overlap_registers=229	key=CP009273__596393__-1__CP009273__597125__1__13____251__251__0__0	max_left=185	max_left_minus=185	max_left_plus=113	max_min_left=113	max_min_left_minus=93	max_min_left_plus=113	max_min_right=25	max_min_right_minus=25	max_min_right_plus=0	max_pos_hash_score=458	max_right=191	max_right_minus=103	max_right_plus=191	neg_log10_pos_hash_p_value=7.0	new_junction_coverage=0.08	new_junction_read_count=7	polymorphism_frequency=9.376e-02	pos_hash_score=7	prediction=polymorphism	reject=COVERAGE_EVENNESS_SKEW,FREQUENCY_CUTOFF	side_1_annotate_key=gene	side_1_continuation=0	side_1_coverage=0.54	side_1_overlap=13	side_1_possible_overlap_registers=242	side_1_read_count=50	side_1_redundant=0	side_2_annotate_key=gene	side_2_continuation=0	side_2_coverage=1.00	side_2_overlap=0	side_2_possible_overlap_registers=229	side_2_read_count=88	side_2_redundant=0	total_non_overlap_reads=7
JC	169	.	CP009273	600021	-1	CP009273	600642	1	0	alignment_overlap=10	coverage_minus=4	coverage_plus=0	flanking_left=251	flanking_right=251	frequency=4.172e-02	junction_possible_overlap_registers=232	key=CP009273__600021__-1__CP009273__600632__1__10____251__251__0__0	max_left=102	max_left_minus=102	max_left_plus=0	max_min_left=0	max_min_left_minus=0	max_min_left_plus=0	max_min_right=65	max_min_right_minus=65	max_min_right_plus=0	max_pos_hash_score=464	max_right=65	max_right_minus=65	max_right_plus=0	neg_log10_pos_hash_p_value=8.6	new_junction_coverage=0.04	new_junction_read_count=4	polymorphism_frequency=4.172e-02	pos_hash_score=4	prediction=polymorphism	reject=COVERAGE_EVENNESS_SKEW,FREQUENCY_CUTOFF	side_1_annotate_key=gene	side_1_continuation=0	side_1_coverage=1.11	side_1_overlap=10	side_1_possible_overlap_registers=242	side_1_read_count=103	side_1_redundant=0	side_2_annotate_key=gene	side_2_continuation=0	side_2_coverage=0.96	side_2_overlap=0	side_2_possible_overlap_registers=232	side_2_read_count=85	side_2_redundant=0	total_non_overlap_reads=4
JC	170	.	CP009273	604876	-1	CP009273	605816	1	0	alignment_overlap=12	coverage_minus=4	coverage_plus=4	flanking_left=251	flanking_right=251	frequency=7.658e-02	junction_possible_overlap_registers=230	key=CP009273__604876__-1__CP009273__605804__1__12____251__251__0__0	max_left=159	max_left_minus=159	max_left_plus=98	max_min_left=86	max_min_left_minus=86	max_min_left_plus=79	max_min_right=30	max_min_right_minus=30	max_min_right_plus=5	max_pos_hash_score=460	max_right=224	max_right_minus=153	max_right_plus=224	neg_log10_pos_hash_p_value=6.6	new_junction_coverage=0.09	new_junction_read_count=8	polymorphism_frequency=7.658e-02	pos_hash_score=8	prediction=polymorphism	reject=COVERAGE_EVENNESS_SKEW,FREQUENCY_CUTOFF	side_1_annotate_key=gene	side_1_continuation=0	side_1_coverage=0.88	side_1_overlap=12	side_1_possible_overlap_registers=242	side_1_read_count=82	side_1_redundant=0	side_2_annotate_key=gene	side_2_continuation=0	side_2_coverage=1.30	side_2_overlap=0	side_2_possible_overlap_registers=230	side_2_read_count=115	side_2_redundant=0	total_non_overlap_reads=8
JC	171	.	CP009273	606321	-1	CP009273	606925	1	0	alignment_overlap=10	coverage_minus=6	coverage_plus=7	flanking_left=251	flanking_right=251	frequency=1.338e-01	junction_possible_overlap_registers=232	key=CP009273__606321__-1__CP009273__606915__1__10____251__251__0__0	max_left=180	max_left_minus=180	max_left_plus=65	max_min_left=65	max_min_left_minus=52	max_min_left_plus=65	max_min_right=61	max_min_right_minus=61	max_min_right_plus=0	max_pos_hash_score=464	max_right=187	max_right_minus=187	max_right_plus=187	neg_log10_pos_hash_p_value=5.0	new_junction_coverage=0.17	new_junction_read_count=15	polymorphism_frequency=1.338e-01	pos_hash_score=13	prediction=polymorphism	reject=COVERAGE_EVENNESS_SKEW,FREQUENCY_CUTOFF	side_1_annotate_key=gene	side_1_continuation=0	side_1_coverage=1.25	side_1_overlap=10	side_1_possible_overlap_registers=242	side_1_read_count=116	side_1_redundant=0	side_2_annotate_key=gene	side_2_continuation=0	side_2_coverage=0.93	side_2_overlap=0	side_2_possible_overlap_registers=232	side_2_read_count=83	side_2_redundant=0	total_non_overlap_reads=13
JC	172	.	CP009273	622222	-1	CP009273	622895	1	0	alignment_overlap=8	coverage_minus=4	coverage_plus=5	flanking_left=251	flanking_right=251	frequency=9.764e-02	junction_possible_overlap_registers=234	key=CP009273__622222__-1__CP009273__622887__1__8____251__251__0__0	max_left=228	max_left_minus=228	max_left_plus=60	max_min_left=23	max_min_left_minus=13	max_min_left_plus=23	max_min_right=53	max_min_right_minus=23	max_min_right_plus=53	max_pos_hash_score=468	max_right=53	max_right_minus=30	max_right_plus=53	neg_log10_pos_hash_p_value=6.3	new_junction_coverage=0.10	new_junction_read_count=9	polymorphism_frequency=9.764e-02	pos_hash_score=9	prediction=polymorphism	reject=COVERAGE_EVENNESS_SKEW,FREQUENCY_CUTOFF	side_1_annotate_key=gene	side_1_continuation=0	side_1_coverage=0.86	side_1_overlap=8	side_1_possible_overlap_registers=242	side_1_read_count=80	side_1_redundant=0	side_2_annotate_key=gene	side_2_continuation=0	side_2_coverage=0.99	side_2_overlap=0	side_2_possible_overlap_registers=234	side_2_read_count=89	side_2_redundant=0	total_non_overlap_reads=9
JC	173	.	CP009273	623909	-1	CP009273	624937	1	0	alignment_overlap=8	coverage_minus=2	coverage_plus=2	flanking_left=251	flanking_right=251	frequency=4.821e-02	junction_possible_overlap_registers=234	key=CP009273__623909__-1__CP009273__624929__1__8____251__251__0__0	max_left=215	max_left_minus=187	max_left_plus=215	max_min_left=67	max_min_left_minus=67	max_min_left_plus=67	max_min_right=53	max_min_right_minus=53	max_min_right_plus=37	max_pos_hash_score=468	max_right=79	max_right_minus=79	max_right_plus=79	neg_log10_pos_hash_p_value=8.6	new_junction_coverage=0.04	new_junction_read_count=4	polymorphism_frequency=4.821e-02	pos_hash_score=4	prediction=polymorphism	reject=COVERAGE_EVENNESS_SKEW,FREQUENCY_CUTOFF	side_1_annotate_key=gene	side_1_continuation=0	side_1_coverage=0.67	side_1_overlap=8	side_1_possible_overlap_registers=242	side_1_read_count=62	side_1_redundant=0	side_2_annotate_key=gene	side_2_continuation=0	side_2_coverage=1.09	side_2_overlap=0	side_2_possible_overlap_registers=234	side_2_read_count=98	side_2_redundant=0	total_non_overlap_reads=4
JC	174	.	CP009273	624078	-1	CP009273	624942	1	0	alignment_overlap=11	coverage_minus=2	coverage_plus=3	flanking_left=251	flanking_right=251	frequency=5.719e-02	junction_possible_overlap_registers=231	key=CP009273__624078__-1__CP009273__624931__1__11____251__251__0__0	max_left=140	max_left_minus=140	max_left_plus=63	max_min_left=24	max_min_left_minus=21	max_min_left_plus=24	max_min_right=56	max_min_right_minus=15	max_min_right_plus=56	max_pos_hash_score=462	max_right=212	max_right_minus=91	max_right_plus=212	neg_log10_pos_hash_p_value=8.0	new_junction_coverage=0.06	new_junction_read_count=5	polymorphism_frequency=5.719e-02	pos_hash_score=5	prediction=polymorphism	reject=COVERAGE_EVENNESS_SKEW,FREQUENCY_CUTOFF	side_1_annotate_key=gene	side_1_continuation=0	side_1_coverage=0.74	side_1_overlap=11	side_1_possible_overlap_registers=242	side_1_read_count=69	side_1_redundant=0	side_2_annotate_key=gene	side_2_continuation=0	side_2_coverage=1.12	side_2_overlap=0	side_2_possible_overlap_registers=231	side_2_read_count=99	side_2_redundant=0	total_non_overlap_reads=5
JC	175	.	CP009273	624925	-1	CP009273	625678	1	0	alignment_overlap=9	coverage_minus=1	coverage_plus=3	flanking_left=251	flanking_right=251	frequency=3.994e-02	junction_possible_overlap_registers=233	key=CP009273__624925__-1__CP009273__625669__1__9____251__251__0__0	max_left=67	max_left_minus=67	max_left_plus=63	max_min_left=63	max_min_left_minus=0	max_min_left_plus=63	max_min_right=17	max_min_right_minus=17	max_min_right_plus=0	max_pos_hash_score=466	max_right=212	max_right_minus=17	max_right_plus=212	neg_log10_pos_hash_p_value=8.6	new_junction_coverage=0.04	new_junction_read_count=4	polymorphism_frequency=3.994e-02	pos_hash_score=4	prediction=polymorphism	reject=COVERAGE_EVENNESS_SKEW,FREQUENCY_CUTOFF	side_1_annotate_key=gene	side_1_continuation=0	side_1_coverage=1.08	side_1_overlap=9	side_1_possible_overlap_registers=242	side_1_read_count=100	side_1_redundant=0	side_2_annotate_key=gene	side_2_continuation=0	side_2_coverage=1.07	side_2_overlap=0	side_2_possible_overlap_registers=233	side_2_read_count=96	side_2_redundant=0	total_non_overlap_reads=4
JC	176	.	CP009273	629869	-1	CP009273	630783	1	0	alignment_overlap=8	coverage_minus=3	coverage_plus=4	flanking_left=251	flanking_right=251	frequency=6.581e-02	junction_possible_overlap_registers=234	key=CP009273__629869__-1__CP009273__630775__1__8____251__251__0__0	max_left=149	max_left_minus=126	max_left_plus=149	max_min_left=40	max_min_left_minus=40	max_min_left_plus=40	max_min_right=43	max_min_right_minus=30	max_min_right_plus=43	max_pos_hash_score=468	max_right=142	max_right_minus=142	max_right_plus=71	neg_log10_pos_hash_p_value=8.1	new_junction_coverage=0.08	new_junction_read_count=7	polymorphism_frequency=6.581e-02	pos_hash_score=5	prediction=polymorphism	reject=COVERAGE_EVENNESS_SKEW,FREQUENCY_CUTOFF	side_1_annotate_key=gene	side_1_continuation=0	side_1_coverage=1.07	side_1_overlap=8	side_1_possible_overlap_registers=242	side_1_read_count=99	side_1_redundant=0	side_2_annotate_key=gene	side_2_continuation=0	side_2_coverage=1.15	side_2_overlap=0	side_2_possible_overlap_registers=234	side_2_read_count=103	side_2_redundant=0	total_non_overlap_reads=7
JC	177	.	CP009273	643797	-1	CP009273	644716	1	0	alignment_overlap=12	coverage_minus=2	coverage_plus=5	flanking_left=251	flanking_right=251	frequency=9.507e-02	junction_possible_overlap_registers=230	key=CP009273__643797__-1__CP009273__644704__1__12____251__251__0__0	max_left=62	max_left_minus=62	max_left_plus=61	max_min_left=61	max_min_left_minus=13	max_min_left_plus=61	max_min_right=6	max_min_right_minus=6	max_min_right_plus=0	max_pos_hash_score=460	max_right=141	max_right_minus=80	max_right_plus=141	neg_log10_pos_hash_p_value=8.0	new_junction_coverage=0.09	new_junction_read_count=8	polymorphism_frequency=9.507e-02	pos_hash_score=5	prediction=polymorphism	reject=COVERAGE_EVENNESS_SKEW,FREQUENCY_CUTOFF	side_1_annotate_key=gene	side_1_continuation=0	side_1_coverage=1.02	side_1_overlap=12	side_1_possible_overlap_registers=242	side_1_read_count=95	side_1_redundant=0	side_2_annotate_key=gene	side_2_continuation=0	side_2_coverage=0.70	side_2_overlap=0	side_2_possible_overlap_registers=230	side_2_read_count=62	side_2_redundant=0	total_non_overlap_reads=7
JC	178	.	CP009273	645188	-1	CP009273	645786	1	0	alignment_overlap=10	coverage_minus=3	coverage_plus=3	flanking_left=251	flanking_right=251	frequency=7.179e-02	junction_possible_overlap_registers=232	key=CP009273__645188__-1__CP009273__645776__1__10____251__251__0__0	max_left=139	max_left_minus=139	max_left_plus=49	max_min_left=49	max_min_left_minus=0	max_min_left_plus=49	max_min_right=21	max_min_right_minus=21	max_min_right_plus=0	max_pos_hash_score=464	max_right=113	max_right_minus=21	max_right_plus=113	neg_log10_pos_hash_p_value=8.6	new_junction_coverage=0.07	new_junction_read_count=6	polymorphism_frequency=7.179e-02	pos_hash_score=4	prediction=polymorphism	reject=COVERAGE_EVENNESS_SKEW,FREQUENCY_CUTOFF	side_1_annotate_key=gene	side_1_continuation=0	side_1_coverage=1.00	side_1_overlap=10	side_1_possible_overlap_registers=242	side_1_read_count=93	side_1_redundant=0	side_2_annotate_key=gene	side_2_continuation=0	side_2_coverage=0.74	side_2_overlap=0	side_2_possible_overlap_registers=232	side_2_read_count=66	side_2_redundant=0	total_non_overlap_reads=6
JC	179	.	CP009273	655562	-1	CP009273	657222	1	0	alignment_overlap=11	coverage_minus=1	coverage_plus=2	flanking_left=251	flanking_right=251	frequency=2.609e-02	junction_possible_overlap_registers=231	key=CP009273__655562__-1__CP009273__657211__1__11____251__251__0__0	max_left=166	max_left_minus=36	max_left_plus=166	max_min_left=36	max_min_left_minus=36	max_min_left_plus=36	max_min_right=10	max_min_right_minus=0	max_min_right_plus=10	max_pos_hash_score=462	max_right=40	max_right_minus=40	max_right_plus=40	neg_log10_pos_hash_p_value=9.2	new_junction_coverage=0.03	new_junction_read_count=3	polymorphism_frequency=2.609e-02	pos_hash_score=3	prediction=polymorphism	reject=COVERAGE_EVENNESS_SKEW,FREQUENCY_CUTOFF	side_1_annotate_key=gene	side_1_continuation=0	side_1_coverage=1.19	side_1_overlap=11	side_1_possible_overlap_registers=242	side_1_read_count=110	side_1_redundant=0	side_2_annotate_key=gene	side_2_continuation=0	side_2_coverage=1.34	side_2_overlap=0	side_2_possible_overlap_registers=231	side_2_read_count=119	side_2_redundant=0	total_non_overlap_reads=3
JC	180	.	CP009273	676490	-1	CP009273	677294	1	0	alignment_overlap=10	coverage_minus=2	coverage_plus=1	flanking_left=251	flanking_right=251	frequency=3.167e-02	junction_possible_overlap_registers=232	key=CP009273__676490__-1__CP009273__677284__1__10____251__251__0__0	max_left=218	max_left_minus=218	max_left_plus=68	max_min_left=68	max_min_left_minus=0	max_min_left_plus=68	max_min_right=23	max_min_right_minus=23	max_min_right_plus=0	max_pos_hash_score=464	max_right=173	max_right_minus=23	max_right_plus=173	neg_log10_pos_hash_p_value=9.2	new_junction_coverage=0.03	new_junction_read_count=3	polymorphism_frequency=3.167e-02	pos_hash_score=3	prediction=polymorphism	reject=COVERAGE_EVENNESS_SKEW,FREQUENCY_CUTOFF	side_1_annotate_key=gene	side_1_continuation=0	side_1_coverage=1.19	side_1_overlap=10	side_1_possible_overlap_registers=242	side_1_read_count=110	side_1_redundant=0	side_2_annotate_key=gene	side_2_continuation=0	side_2_coverage=0.88	side_2_overlap=0	side_2_possible_overlap_registers=232	side_2_read_count=78	side_2_redundant=0	total_non_overlap_reads=3
JC	181	.	CP009273	680998	-1	CP009273	681697	1	0	alignment_overlap=12	coverage_minus=5	coverage_plus=8	flanking_left=251	flanking_right=251	frequency=1.274e-01	junction_possible_overlap_registers=230	key=CP009273__680998__-1__CP009273__681685__1__12____251__251__0__0	max_left=184	max_left_minus=184	max_left_plus=61	max_min_left=87	max_min_left_minus=87	max_min_left_plus=61	max_min_right=55	max_min_right_minus=55	max_min_right_plus=0	max_pos_hash_score=460	max_right=205	max_right_minus=142	max_right_plus=205	neg_log10_pos_hash_p_value=5.5	new_junction_coverage=0.15	new_junction_read_count=13	polymorphism_frequency=1.274e-01	pos_hash_score=11	prediction=polymorphism	reject=COVERAGE_EVENNESS_SKEW,FREQUENCY_CUTOFF	side_1_annotate_key=gene	side_1_continuation=0	side_1_coverage=1.06	side_1_overlap=12	side_1_possible_overlap_registers=242	side_1_read_count=98	side_1_redundant=0	side_2_annotate_key=gene	side_2_continuation=0	side_2_coverage=0.96	side_2_overlap=0	side_2_possible_overlap_registers=230	side_2_read_count=85	side_2_redundant=0	total_non_overlap_reads=13
JC	182	.	CP009273	689394	-1	CP009273	690708	1	0	alignment_overlap=10	coverage_minus=1	coverage_plus=2	flanking_left=251	flanking_right=251	frequency=3.450e-02	junction_possible_overlap_registers=232	key=CP009273__689394__-1__CP009273__690698__1__10____251__251__0__0	max_left=92	max_left_minus=92	max_left_plus=88	max_min_left=92	max_min_left_minus=92	max_min_left_plus=88	max_min_right=0	max_min_right_minus=0	max_min_right_plus=0	max_pos_hash_score=464	max_right=111	max_right_minus=111	max_right_plus=111	neg_log10_pos_hash_p_value=9.2	new_junction_coverage=0.03	new_junction_read_count=3	polymorphism_frequency=3.450e-02	pos_hash_score=3	prediction=polymorphism	reject=COVERAGE_EVENNESS_SKEW,FREQUENCY_CUTOFF	side_1_annotate_key=gene	side_1_continuation=0	side_1_coverage=1.07	side_1_overlap=10	side_1_possible_overlap_registers=242	side_1_read_count=99	side_1_redundant=0	side_2_annotate_key=gene	side_2_continuation=0	side_2_coverage=0.82	side_2_overlap=0	side_2_possible_overlap_registers=232	side_2_read_count=73	side_2_redundant=0	total_non_overlap_reads=3
JC	183	.	CP009273	691960	-1	CP009273	692396	1	0	alignment_overlap=29	coverage_minus=5	coverage_plus=3	flanking_left=251	flanking_right=251	frequency=2.076e-01	junction_possible_overlap_registers=213	key=CP009273__691960__-1__CP009273__692367__1__29____251__251__0__0	max_left=171	max_left_minus=171	max_left_plus=158	max_min_left=105	max_min_left_minus=105	max_min_left_plus=85	max_min_right=105	max_min_right_minus=105	max_min_right_plus=62	max_pos_hash_score=426	max_right=215	max_right_minus=215	max_right_plus=177	neg_log10_pos_hash_p_value=6.2	new_junction_coverage=0.15	new_junction_read_count=12	polymorphism_frequency=2.076e-01	pos_hash_score=8	prediction=polymorphism	reject=COVERAGE_EVENNESS_SKEW	side_1_annotate_key=gene	side_1_continuation=0	side_1_coverage=0.48	side_1_overlap=29	side_1_possible_overlap_registers=242	side_1_read_count=45	side_1_redundant=0	side_2_annotate_key=gene	side_2_continuation=0	side_2_coverage=0.64	side_2_overlap=0	side_2_possible_overlap_registers=213	side_2_read_count=52	side_2_redundant=0	total_non_overlap_reads=8
JC	184	.	CP009273	692197	-1	CP009273	692591	1	0	alignment_overlap=78	coverage_minus=16	coverage_plus=8	flanking_left=251	flanking_right=251	frequency=4.252e-01	junction_possible_overlap_registers=164	key=CP009273__692197__-1__CP009273__692513__1__78____251__251__0__0	max_left=165	max_left_minus=165	max_left_plus=125	max_min_left=86	max_min_left_minus=86	max_min_left_plus=37	max_min_right=62	max_min_right_minus=23	max_min_right_plus=62	max_pos_hash_score=328	max_right=154	max_right_minus=154	max_right_plus=154	neg_log10_pos_hash_p_value=1.9	new_junction_coverage=0.40	new_junction_read_count=25	polymorphism_frequency=4.252e-01	pos_hash_score=20	prediction=polymorphism	side_1_annotate_key=gene	side_1_continuation=0	side_1_coverage=0.58	side_1_overlap=78	side_1_possible_overlap_registers=242	side_1_read_count=54	side_1_redundant=0	side_2_annotate_key=gene	side_2_continuation=0	side_2_coverage=0.49	side_2_overlap=0	side_2_possible_overlap_registers=164	side_2_read_count=31	side_2_redundant=0	total_non_overlap_reads=24
JC	185	.	CP009273	697469	-1	CP009273	698139	1	0	alignment_overlap=12	coverage_minus=1	coverage_plus=2	flanking_left=251	flanking_right=251	frequency=4.748e-02	junction_possible_overlap_registers=230	key=CP009273__697469__-1__CP009273__698127__1__12____251__251__0__0	max_left=95	max_left_minus=44	max_left_plus=95	max_min_left=43	max_min_left_minus=0	max_min_left_plus=43	max_min_right=89	max_min_right_minus=10	max_min_right_plus=89	max_pos_hash_score=460	max_right=89	max_right_minus=10	max_right_plus=89	neg_log10_pos_hash_p_value=9.2	new_junction_coverage=0.05	new_junction_read_count=4	polymorphism_frequency=4.748e-02	pos_hash_score=3	prediction=polymorphism	reject=COVERAGE_EVENNESS_SKEW,FREQUENCY_CUTOFF	side_1_annotate_key=gene	side_1_continuation=0	side_1_coverage=0.98	side_1_overlap=12	side_1_possible_overlap_registers=242	side_1_read_count=91	side_1_redundant=0	side_2_annotate_key=gene	side_2_continuation=0	side_2_coverage=0.84	side_2_overlap=0	side_2_possible_overlap_registers=230	side_2_read_count=74	side_2_redundant=0	total_non_overlap_reads=3
JC	186	.	CP009273	721451	-1	CP009273	722235	1	0	alignment_overlap=13	coverage_minus=1	coverage_plus=2	flanking_left=251	flanking_right=251	frequency=6.705e-02	junction_possible_overlap_registers=229	key=CP009273__721451__-1__CP009273__722222__1__13____251__251__0__0	max_left=134	max_left_minus=89	max_left_plus=134	max_min_left=89	max_min_left_minus=89	max_min_left_plus=71	max_min_right=70	max_min_right_minus=0	max_min_right_plus=70	max_pos_hash_score=458	max_right=116	max_right_minus=104	max_right_plus=116	neg_log10_pos_hash_p_value=9.2	new_junction_coverage=0.06	new_junction_read_count=5	polymorphism_frequency=6.705e-02	pos_hash_score=3	prediction=polymorphism	reject=COVERAGE_EVENNESS_SKEW,FREQUENCY_CUTOFF	side_1_annotate_key=gene	side_1_continuation=0	side_1_coverage=0.78	side_1_overlap=13	side_1_possible_overlap_registers=242	side_1_read_count=72	side_1_redundant=0	side_2_annotate_key=gene	side_2_continuation=0	side_2_coverage=0.81	side_2_overlap=0	side_2_possible_overlap_registers=229	side_2_read_count=71	side_2_redundant=0	total_non_overlap_reads=3
JC	187	.	CP009273	723025	-1	CP009273	723971	1	0	alignment_overlap=10	coverage_minus=5	coverage_plus=2	flanking_left=251	flanking_right=251	frequency=9.683e-02	junction_possible_overlap_registers=232	key=CP009273__723025__-1__CP009273__723961__1__10____251__251__0__0	max_left=190	max_left_minus=190	max_left_plus=50	max_min_left=50	max_min_left_minus=50	max_min_left_plus=50	max_min_right=31	max_min_right_minus=31	max_min_right_plus=0	max_pos_hash_score=464	max_right=129	max_right_minus=60	max_right_plus=129	neg_log10_pos_hash_p_value=7.1	new_junction_coverage=0.09	new_junction_read_count=8	polymorphism_frequency=9.683e-02	pos_hash_score=7	prediction=polymorphism	reject=COVERAGE_EVENNESS_SKEW,FREQUENCY_CUTOFF	side_1_annotate_key=gene	side_1_continuation=0	side_1_coverage=0.72	side_1_overlap=10	side_1_possible_overlap_registers=242	side_1_read_count=67	side_1_redundant=0	side_2_annotate_key=gene	side_2_continuation=0	side_2_coverage=0.96	side_2_overlap=0	side_2_possible_overlap_registers=232	side_2_read_count=85	side_2_redundant=0	total_non_overlap_reads=7
JC	188	.	CP009273	725302	-1	CP009273	3613482	1	0	alignment_overlap=8	coverage_minus=3	coverage_plus=3	flanking_left=251	flanking_right=251	frequency=1.031e-01	junction_possible_overlap_registers=234	key=CP009273__725302__-1__CP009273__3613474__1__8____251__251__0__1	max_left=35	max_left_minus=35	max_left_plus=24	max_min_left=35	max_min_left_minus=35	max_min_left_plus=24	max_min_right=0	max_min_right_minus=0	max_min_right_plus=0	max_pos_hash_score=468	max_right=154	max_right_minus=153	max_right_plus=154	neg_log10_pos_hash_p_value=7.6	new_junction_coverage=0.08	new_junction_read_count=7	polymorphism_frequency=1.031e-01	pos_hash_score=6	prediction=polymorphism	reject=COVERAGE_EVENNESS_SKEW,FREQUENCY_CUTOFF	side_1_annotate_key=gene	side_1_continuation=0	side_1_coverage=0.68	side_1_overlap=8	side_1_possible_overlap_registers=242	side_1_read_count=63	side_1_redundant=0	side_2_annotate_key=repeat	side_2_continuation=0	side_2_coverage=NA	side_2_overlap=0	side_2_possible_overlap_registers=NA	side_2_read_count=NA	side_2_redundant=1	total_non_overlap_reads=6
JC	189	.	CP009273	726717	1	CP009273	3613204	-1	-2	alignment_overlap=-2	coverage_minus=2	coverage_plus=2	flanking_left=251	flanking_right=251	frequency=3.568e-02	junction_possible_overlap_registers=240	key=CP009273__726717__1__CP009273__3613204__-1__-2__TC__251__251__0__1	max_left=113	max_left_minus=113	max_left_plus=65	max_min_left=113	max_min_left_minus=113	max_min_left_plus=65	max_min_right=0	max_min_right_minus=0	max_min_right_plus=0	max_pos_hash_score=480	max_right=227	max_right_minus=227	max_right_plus=209	neg_log10_pos_hash_p_value=8.8	new_junction_coverage=0.04	new_junction_read_count=4	polymorphism_frequency=3.568e-02	pos_hash_score=4	prediction=polymorphism	reject=COVERAGE_EVENNESS_SKEW,FREQUENCY_CUTOFF	side_1_annotate_key=gene	side_1_continuation=0	side_1_coverage=1.17	side_1_overlap=0	side_1_possible_overlap_registers=242	side_1_read_count=109	side_1_redundant=0	side_2_annotate_key=repeat	side_2_continuation=0	side_2_coverage=NA	side_2_overlap=0	side_2_possible_overlap_registers=NA	side_2_read_count=NA	side_2_redundant=1	total_non_overlap_reads=4	unique_read_sequence=TC
JC	190	.	CP009273	727221	-1	CP009273	727879	1	0	alignment_overlap=10	coverage_minus=2	coverage_plus=3	flanking_left=251	flanking_right=251	frequency=4.749e-02	junction_possible_overlap_registers=232	key=CP009273__727221__-1__CP009273__727869__1__10____251__251__0__0	max_left=77	max_left_minus=77	max_left_plus=62	max_min_left=41	max_min_left_minus=41	max_min_left_plus=41	max_min_right=61	max_min_right_minus=21	max_min_right_plus=61	max_pos_hash_score=464	max_right=61	max_right_minus=46	max_right_plus=61	neg_log10_pos_hash_p_value=8.6	new_junction_coverage=0.06	new_junction_read_count=5	polymorphism_frequency=4.749e-02	pos_hash_score=4	prediction=polymorphism	reject=COVERAGE_EVENNESS_SKEW,FREQUENCY_CUTOFF	side_1_annotate_key=gene	side_1_continuation=0	side_1_coverage=1.15	side_1_overlap=10	side_1_possible_overlap_registers=242	side_1_read_count=107	side_1_redundant=0	side_2_annotate_key=gene	side_2_continuation=0	side_2_coverage=1.10	side_2_overlap=0	side_2_possible_overlap_registers=232	side_2_read_count=98	side_2_redundant=0	total_non_overlap_reads=5
JC	191	.	CP009273	727221	-1	CP009273	729750	1	0	alignment_overlap=2	coverage_minus=2	coverage_plus=3	flanking_left=251	flanking_right=251	frequency=4.423e-02	junction_possible_overlap_registers=240	key=CP009273__727221__-1__CP009273__729748__1__2____251__251__0__0	max_left=85	max_left_minus=85	max_left_plus=70	max_min_left=25	max_min_left_minus=0	max_min_left_plus=25	max_min_right=61	max_min_right_minus=46	max_min_right_plus=61	max_pos_hash_score=480	max_right=61	max_right_minus=46	max_right_plus=61	neg_log10_pos_hash_p_value=8.8	new_junction_coverage=0.05	new_junction_read_count=5	polymorphism_frequency=4.423e-02	pos_hash_score=4	prediction=polymorphism	reject=COVERAGE_EVENNESS_SKEW,FREQUENCY_CUTOFF	side_1_annotate_key=gene	side_1_continuation=0	side_1_coverage=1.15	side_1_overlap=2	side_1_possible_overlap_registers=242	side_1_read_count=107	side_1_redundant=0	side_2_annotate_key=gene	side_2_continuation=0	side_2_coverage=1.20	side_2_overlap=0	side_2_possible_overlap_registers=240	side_2_read_count=110	side_2_redundant=0	total_non_overlap_reads=5
JC	192	.	CP009273	727221	-1	CP009273	3615392	1	0	alignment_overlap=10	coverage_minus=2	coverage_plus=2	flanking_left=251	flanking_right=251	frequency=3.753e-02	junction_possible_overlap_registers=232	key=CP009273__727221__-1__CP009273__3615382__1__10____251__251__0__1	max_left=77	max_left_minus=77	max_left_plus=41	max_min_left=41	max_min_left_minus=41	max_min_left_plus=41	max_min_right=21	max_min_right_minus=21	max_min_right_plus=0	max_pos_hash_score=464	max_right=46	max_right_minus=46	max_right_plus=46	neg_log10_pos_hash_p_value=9.2	new_junction_coverage=0.04	new_junction_read_count=4	polymorphism_frequency=3.753e-02	pos_hash_score=3	prediction=polymorphism	reject=COVERAGE_EVENNESS_SKEW,FREQUENCY_CUTOFF	side_1_annotate_key=gene	side_1_continuation=0	side_1_coverage=1.15	side_1_overlap=10	side_1_possible_overlap_registers=242	side_1_read_count=107	side_1_redundant=0	side_2_annotate_key=repeat	side_2_continuation=0	side_2_coverage=NA	side_2_overlap=0	side_2_possible_overlap_registers=NA	side_2_read_count=NA	side_2_redundant=1	total_non_overlap_reads=4
JC	193	.	CP009273	733405	-1	CP009273	734360	1	0	alignment_overlap=20	coverage_minus=9	coverage_plus=7	flanking_left=251	flanking_right=251	frequency=1.649e-01	junction_possible_overlap_registers=222	key=CP009273__733405__-1__CP009273__734340__1__20____251__251__0__0	max_left=179	max_left_minus=179	max_left_plus=140	max_min_left=61	max_min_left_minus=61	max_min_left_plus=48	max_min_right=68	max_min_right_minus=48	max_min_right_plus=68	max_pos_hash_score=444	max_right=202	max_right_minus=192	max_right_plus=202	neg_log10_pos_hash_p_value=4.7	new_junction_coverage=0.23	new_junction_read_count=20	polymorphism_frequency=1.649e-01	pos_hash_score=13	prediction=polymorphism	reject=COVERAGE_EVENNESS_SKEW,FREQUENCY_CUTOFF	side_1_annotate_key=gene	side_1_continuation=0	side_1_coverage=1.10	side_1_overlap=20	side_1_possible_overlap_registers=242	side_1_read_count=102	side_1_redundant=0	side_2_annotate_key=gene	side_2_continuation=0	side_2_coverage=1.28	side_2_overlap=0	side_2_possible_overlap_registers=222	side_2_read_count=109	side_2_redundant=0	total_non_overlap_reads=16
JC	194	.	CP009273	734340	1	CP009273	1527163	-1	-14	alignment_overlap=-14	coverage_minus=4	coverage_plus=4	flanking_left=251	flanking_right=251	frequency=7.234e-02	junction_possible_overlap_registers=228	key=CP009273__734340__1__CP009273__1527163__-1__-14__CGAGATAGTTTCTA__251__251__0__0	max_left=212	max_left_minus=212	max_left_plus=212	max_min_left=0	max_min_left_minus=0	max_min_left_plus=0	max_min_right=47	max_min_right_minus=47	max_min_right_plus=47	max_pos_hash_score=456	max_right=47	max_right_minus=47	max_right_plus=47	neg_log10_pos_hash_p_value=7.0	new_junction_coverage=0.10	new_junction_read_count=9	polymorphism_frequency=7.234e-02	pos_hash_score=7	prediction=polymorphism	reject=COVERAGE_EVENNESS_SKEW,FREQUENCY_CUTOFF	side_1_annotate_key=gene	side_1_continuation=0	side_1_coverage=1.29	side_1_overlap=0	side_1_possible_overlap_registers=242	side_1_read_count=120	side_1_redundant=0	side_2_annotate_key=gene	side_2_continuation=0	side_2_coverage=1.35	side_2_overlap=0	side_2_possible_overlap_registers=242	side_2_read_count=125	side_2_redundant=0	total_non_overlap_reads=8	unique_read_sequence=CGAGATAGTTTCTA
JC	195	.	CP009273	734340	1	CP009273	3618828	-1	-14	alignment_overlap=-14	coverage_minus=4	coverage_plus=4	flanking_left=251	flanking_right=251	frequency=8.092e-02	junction_possible_overlap_registers=228	key=CP009273__734340__1__CP009273__3618828__-1__-14__CGAGATAGTTTCTA__251__251__0__0	max_left=212	max_left_minus=212	max_left_plus=212	max_min_left=0	max_min_left_minus=0	max_min_left_plus=0	max_min_right=47	max_min_right_minus=47	max_min_right_plus=47	max_pos_hash_score=456	max_right=47	max_right_minus=47	max_right_plus=47	neg_log10_pos_hash_p_value=7.0	new_junction_coverage=0.10	new_junction_read_count=9	polymorphism_frequency=8.092e-02	pos_hash_score=7	prediction=polymorphism	reject=COVERAGE_EVENNESS_SKEW,FREQUENCY_CUTOFF	side_1_annotate_key=gene	side_1_continuation=0	side_1_coverage=1.29	side_1_overlap=0	side_1_possible_overlap_registers=242	side_1_read_count=120	side_1_redundant=0	side_2_annotate_key=gene	side_2_continuation=0	side_2_coverage=1.05	side_2_overlap=0	side_2_possible_overlap_registers=242	side_2_read_count=97	side_2_redundant=0	total_non_overlap_reads=8	unique_read_sequence=CGAGATAGTTTCTA
JC	196	.	CP009273	736862	-1	CP009273	737784	1	0	alignment_overlap=11	coverage_minus=2	coverage_plus=3	flanking_left=251	flanking_right=251	frequency=4.283e-02	junction_possible_overlap_registers=231	key=CP009273__736862__-1__CP009273__737773__1__11____251__251__0__0	max_left=189	max_left_minus=189	max_left_plus=180	max_min_left=112	max_min_left_minus=0	max_min_left_plus=112	max_min_right=59	max_min_right_minus=53	max_min_right_plus=59	max_pos_hash_score=462	max_right=216	max_right_minus=53	max_right_plus=216	neg_log10_pos_hash_p_value=8.0	new_junction_coverage=0.06	new_junction_read_count=5	polymorphism_frequency=4.283e-02	pos_hash_score=5	prediction=polymorphism	reject=COVERAGE_EVENNESS_SKEW,FREQUENCY_CUTOFF	side_1_annotate_key=gene	side_1_continuation=0	side_1_coverage=1.07	side_1_overlap=11	side_1_possible_overlap_registers=242	side_1_read_count=99	side_1_redundant=0	side_2_annotate_key=gene	side_2_continuation=0	side_2_coverage=1.46	side_2_overlap=0	side_2_possible_overlap_registers=231	side_2_read_count=129	side_2_redundant=0	total_non_overlap_reads=5
JC	197	.	CP009273	742337	-1	CP009273	743152	1	0	alignment_overlap=8	coverage_minus=2	coverage_plus=3	flanking_left=251	flanking_right=251	frequency=6.269e-02	junction_possible_overlap_registers=234	key=CP009273__742337__-1__CP009273__743144__1__8____251__251__0__0	max_left=87	max_left_minus=87	max_left_plus=76	max_min_left=76	max_min_left_minus=60	max_min_left_plus=76	max_min_right=12	max_min_right_minus=12	max_min_right_plus=0	max_pos_hash_score=468	max_right=227	max_right_minus=126	max_right_plus=227	neg_log10_pos_hash_p_value=8.1	new_junction_coverage=0.06	new_junction_read_count=5	polymorphism_frequency=6.269e-02	pos_hash_score=5	prediction=polymorphism	reject=COVERAGE_EVENNESS_SKEW,FREQUENCY_CUTOFF	side_1_annotate_key=gene	side_1_continuation=0	side_1_coverage=0.81	side_1_overlap=8	side_1_possible_overlap_registers=242	side_1_read_count=75	side_1_redundant=0	side_2_annotate_key=gene	side_2_continuation=0	side_2_coverage=0.86	side_2_overlap=0	side_2_possible_overlap_registers=234	side_2_read_count=77	side_2_redundant=0	total_non_overlap_reads=5
JC	198	.	CP009273	752262	-1	CP009273	753319	1	0	alignment_overlap=10	coverage_minus=3	coverage_plus=1	flanking_left=251	flanking_right=251	frequency=5.239e-02	junction_possible_overlap_registers=232	key=CP009273__752262__-1__CP009273__753309__1__10____251__251__0__0	max_left=189	max_left_minus=189	max_left_plus=115	max_min_left=116	max_min_left_minus=116	max_min_left_plus=115	max_min_right=46	max_min_right_minus=46	max_min_right_plus=0	max_pos_hash_score=464	max_right=126	max_right_minus=124	max_right_plus=126	neg_log10_pos_hash_p_value=8.6	new_junction_coverage=0.04	new_junction_read_count=4	polymorphism_frequency=5.239e-02	pos_hash_score=4	prediction=polymorphism	reject=COVERAGE_EVENNESS_SKEW,FREQUENCY_CUTOFF	side_1_annotate_key=gene	side_1_continuation=0	side_1_coverage=0.86	side_1_overlap=10	side_1_possible_overlap_registers=242	side_1_read_count=80	side_1_redundant=0	side_2_annotate_key=gene	side_2_continuation=0	side_2_coverage=0.76	side_2_overlap=0	side_2_possible_overlap_registers=232	side_2_read_count=68	side_2_redundant=0	total_non_overlap_reads=4
JC	199	.	CP009273	754217	-1	CP009273	754836	1	0	alignment_overlap=10	coverage_minus=3	coverage_plus=2	flanking_left=251	flanking_right=251	frequency=6.680e-02	junction_possible_overlap_registers=232	key=CP009273__754217__-1__CP009273__754826__1__10____251__251__0__0	max_left=186	max_left_minus=186	max_left_plus=90	max_min_left=3	max_min_left_minus=0	max_min_left_plus=3	max_min_right=50	max_min_right_minus=50	max_min_right_plus=50	max_pos_hash_score=464	max_right=205	max_right_minus=50	max_right_plus=205	neg_log10_pos_hash_p_value=8.0	new_junction_coverage=0.07	new_junction_read_count=6	polymorphism_frequency=6.680e-02	pos_hash_score=5	prediction=polymorphism	reject=COVERAGE_EVENNESS_SKEW,FREQUENCY_CUTOFF	side_1_annotate_key=gene	side_1_continuation=0	side_1_coverage=0.87	side_1_overlap=10	side_1_possible_overlap_registers=242	side_1_read_count=81	side_1_redundant=0	side_2_annotate_key=gene	side_2_continuation=0	side_2_coverage=1.01	side_2_overlap=0	side_2_possible_overlap_registers=232	side_2_read_count=90	side_2_redundant=0	total_non_overlap_reads=5
JC	200	.	CP009273	776145	-1	CP009273	777228	1	-1	alignment_overlap=-1	coverage_minus=2	coverage_plus=3	flanking_left=251	flanking_right=251	frequency=1.158e-01	junction_possible_overlap_registers=241	key=CP009273__776145__-1__CP009273__777228__1__-1__T__251__251__0__0	max_left=193	max_left_minus=193	max_left_plus=163	max_min_left=8	max_min_left_minus=5	max_min_left_plus=8	max_min_right=28	max_min_right_minus=28	max_min_right_plus=28	max_pos_hash_score=482	max_right=240	max_right_minus=45	max_right_plus=240	neg_log10_pos_hash_p_value=8.3	new_junction_coverage=0.10	new_junction_read_count=9	polymorphism_frequency=1.158e-01	pos_hash_score=5	prediction=polymorphism	reject=COVERAGE_EVENNESS_SKEW,FREQUENCY_CUTOFF	side_1_annotate_key=gene	side_1_continuation=0	side_1_coverage=0.82	side_1_overlap=0	side_1_possible_overlap_registers=242	side_1_read_count=76	side_1_redundant=0	side_2_annotate_key=gene	side_2_continuation=0	side_2_coverage=0.67	side_2_overlap=0	side_2_possible_overlap_registers=242	side_2_read_count=62	side_2_redundant=0	total_non_overlap_reads=5	unique_read_sequence=T
JC	201	.	CP009273	776472	-1	CP009273	777265	1	0	alignment_overlap=37	coverage_minus=8	coverage_plus=4	flanking_left=251	flanking_right=251	frequency=2.232e-01	junction_possible_overlap_registers=205	key=CP009273__776472__-1__CP009273__777228__1__37____251__251__0__0	max_left=198	max_left_minus=198	max_left_plus=66	max_min_left=66	max_min_left_minus=66	max_min_left_plus=66	max_min_right=82	max_min_right_minus=82	max_min_right_plus=0	max_pos_hash_score=410	max_right=203	max_right_minus=108	max_right_plus=203	neg_log10_pos_hash_p_value=4.6	new_junction_coverage=0.17	new_junction_read_count=13	polymorphism_frequency=2.232e-01	pos_hash_score=12	prediction=polymorphism	reject=COVERAGE_EVENNESS_SKEW	side_1_annotate_key=gene	side_1_continuation=0	side_1_coverage=0.53	side_1_overlap=37	side_1_possible_overlap_registers=242	side_1_read_count=49	side_1_redundant=0	side_2_annotate_key=gene	side_2_continuation=0	side_2_coverage=0.62	side_2_overlap=0	side_2_possible_overlap_registers=205	side_2_read_count=49	side_2_redundant=0	total_non_overlap_reads=12
JC	202	.	CP009273	776738	-1	CP009273	777227	1	0	alignment_overlap=8	coverage_minus=3	coverage_plus=1	flanking_left=251	flanking_right=251	frequency=6.452e-02	junction_possible_overlap_registers=234	key=CP009273__776738__-1__CP009273__777219__1__8____251__251__0__0	max_left=139	max_left_minus=139	max_left_plus=57	max_min_left=57	max_min_left_minus=32	max_min_left_plus=57	max_min_right=103	max_min_right_minus=103	max_min_right_plus=0	max_pos_hash_score=468	max_right=186	max_right_minus=164	max_right_plus=186	neg_log10_pos_hash_p_value=8.6	new_junction_coverage=0.04	new_junction_read_count=4	polymorphism_frequency=6.452e-02	pos_hash_score=4	prediction=polymorphism	reject=COVERAGE_EVENNESS_SKEW,FREQUENCY_CUTOFF	side_1_annotate_key=gene	side_1_continuation=0	side_1_coverage=0.66	side_1_overlap=8	side_1_possible_overlap_registers=242	side_1_read_count=61	side_1_redundant=0	side_2_annotate_key=gene	side_2_continuation=0	side_2_coverage=0.64	side_2_overlap=0	side_2_possible_overlap_registers=234	side_2_read_count=57	side_2_redundant=0	total_non_overlap_reads=4
JC	203	.	CP009273	776778	-1	CP009273	777267	1	0	alignment_overlap=39	coverage_minus=5	coverage_plus=4	flanking_left=251	flanking_right=251	frequency=1.606e-01	junction_possible_overlap_registers=203	key=CP009273__776778__-1__CP009273__777228__1__39____251__251__0__0	max_left=133	max_left_minus=133	max_left_plus=79	max_min_left=79	max_min_left_minus=55	max_min_left_plus=79	max_min_right=78	max_min_right_minus=78	max_min_right_plus=0	max_pos_hash_score=406	max_right=201	max_right_minus=143	max_right_plus=201	neg_log10_pos_hash_p_value=5.5	new_junction_coverage=0.13	new_junction_read_count=10	polymorphism_frequency=1.606e-01	pos_hash_score=9	prediction=polymorphism	reject=COVERAGE_EVENNESS_SKEW,FREQUENCY_CUTOFF	side_1_annotate_key=gene	side_1_continuation=0	side_1_coverage=0.70	side_1_overlap=39	side_1_possible_overlap_registers=242	side_1_read_count=65	side_1_redundant=0	side_2_annotate_key=gene	side_2_continuation=0	side_2_coverage=0.64	side_2_overlap=0	side_2_possible_overlap_registers=203	side_2_read_count=50	side_2_redundant=0	total_non_overlap_reads=9
JC	204	.	CP009273	776825	1	CP009273	2514486	-1	-1	alignment_overlap=-1	coverage_minus=7	coverage_plus=10	flanking_left=251	flanking_right=251	frequency=2.484e-01	junction_possible_overlap_registers=241	key=CP009273__776825__1__CP009273__2514486__-1__-1__G__251__251__0__0	max_left=183	max_left_minus=183	max_left_plus=100	max_min_left=22	max_min_left_minus=0	max_min_left_plus=22	max_min_right=77	max_min_right_minus=77	max_min_right_plus=77	max_pos_hash_score=482	max_right=226	max_right_minus=77	max_right_plus=226	neg_log10_pos_hash_p_value=5.2	new_junction_coverage=0.28	new_junction_read_count=26	polymorphism_frequency=2.484e-01	pos_hash_score=13	prediction=polymorphism	reject=COVERAGE_EVENNESS_SKEW	side_1_annotate_key=gene	side_1_continuation=0	side_1_coverage=0.70	side_1_overlap=0	side_1_possible_overlap_registers=242	side_1_read_count=65	side_1_redundant=0	side_2_annotate_key=gene	side_2_continuation=0	side_2_coverage=1.00	side_2_overlap=0	side_2_possible_overlap_registers=242	side_2_read_count=93	side_2_redundant=0	total_non_overlap_reads=17	unique_read_sequence=G
JC	205	.	CP009273	776959	-1	CP009273	777228	1	-1	alignment_overlap=-1	coverage_minus=2	coverage_plus=3	flanking_left=251	flanking_right=251	frequency=1.029e-01	junction_possible_overlap_registers=241	key=CP009273__776959__-1__CP009273__777228__1__-1__T__251__251__0__0	max_left=191	max_left_minus=191	max_left_plus=20	max_min_left=20	max_min_left_minus=5	max_min_left_plus=20	max_min_right=21	max_min_right_minus=21	max_min_right_plus=0	max_pos_hash_score=482	max_right=240	max_right_minus=45	max_right_plus=240	neg_log10_pos_hash_p_value=8.3	new_junction_coverage=0.06	new_junction_read_count=6	polymorphism_frequency=1.029e-01	pos_hash_score=5	prediction=polymorphism	reject=COVERAGE_EVENNESS_SKEW,FREQUENCY_CUTOFF	side_1_annotate_key=gene	side_1_continuation=0	side_1_coverage=0.47	side_1_overlap=0	side_1_possible_overlap_registers=242	side_1_read_count=44	side_1_redundant=0	side_2_annotate_key=gene	side_2_continuation=0	side_2_coverage=0.66	side_2_overlap=0	side_2_possible_overlap_registers=242	side_2_read_count=61	side_2_redundant=0	total_non_overlap_reads=5	unique_read_sequence=T
JC	206	.	CP009273	791088	-1	CP009273	791723	1	0	alignment_overlap=12	coverage_minus=2	coverage_plus=1	flanking_left=251	flanking_right=251	frequency=3.554e-02	junction_possible_overlap_registers=230	key=CP009273__791088__-1__CP009273__791711__1__12____251__251__0__0	max_left=180	max_left_minus=180	max_left_plus=130	max_min_left=0	max_min_left_minus=0	max_min_left_plus=0	max_min_right=118	max_min_right_minus=118	max_min_right_plus=109	max_pos_hash_score=460	max_right=118	max_right_minus=118	max_right_plus=109	neg_log10_pos_hash_p_value=9.2	new_junction_coverage=0.03	new_junction_read_count=3	polymorphism_frequency=3.554e-02	pos_hash_score=3	prediction=polymorphism	reject=COVERAGE_EVENNESS_SKEW,FREQUENCY_CUTOFF	side_1_annotate_key=gene	side_1_continuation=0	side_1_coverage=0.91	side_1_overlap=12	side_1_possible_overlap_registers=242	side_1_read_count=84	side_1_redundant=0	side_2_annotate_key=gene	side_2_continuation=0	side_2_coverage=0.94	side_2_overlap=0	side_2_possible_overlap_registers=230	side_2_read_count=83	side_2_redundant=0	total_non_overlap_reads=3
JC	207	.	CP009273	820855	-1	CP009273	821994	1	0	alignment_overlap=10	coverage_minus=1	coverage_plus=2	flanking_left=251	flanking_right=251	frequency=3.782e-02	junction_possible_overlap_registers=232	key=CP009273__820855__-1__CP009273__821984__1__10____251__251__0__0	max_left=122	max_left_minus=122	max_left_plus=94	max_min_left=94	max_min_left_minus=0	max_min_left_plus=94	max_min_right=119	max_min_right_minus=119	max_min_right_plus=0	max_pos_hash_score=464	max_right=147	max_right_minus=119	max_right_plus=147	neg_log10_pos_hash_p_value=9.2	new_junction_coverage=0.03	new_junction_read_count=3	polymorphism_frequency=3.782e-02	pos_hash_score=3	prediction=polymorphism	reject=COVERAGE_EVENNESS_SKEW,FREQUENCY_CUTOFF	side_1_annotate_key=gene	side_1_continuation=0	side_1_coverage=0.87	side_1_overlap=10	side_1_possible_overlap_registers=242	side_1_read_count=81	side_1_redundant=0	side_2_annotate_key=gene	side_2_continuation=0	side_2_coverage=0.84	side_2_overlap=0	side_2_possible_overlap_registers=232	side_2_read_count=75	side_2_redundant=0	total_non_overlap_reads=3
JC	208	.	CP009273	826535	-1	CP009273	827277	1	0	alignment_overlap=8	coverage_minus=2	coverage_plus=2	flanking_left=251	flanking_right=251	frequency=5.017e-02	junction_possible_overlap_registers=234	key=CP009273__826535__-1__CP009273__827269__1__8____251__251__0__0	max_left=189	max_left_minus=189	max_left_plus=2	max_min_left=69	max_min_left_minus=69	max_min_left_plus=2	max_min_right=54	max_min_right_minus=54	max_min_right_plus=0	max_pos_hash_score=468	max_right=225	max_right_minus=80	max_right_plus=225	neg_log10_pos_hash_p_value=8.6	new_junction_coverage=0.04	new_junction_read_count=4	polymorphism_frequency=5.017e-02	pos_hash_score=4	prediction=polymorphism	reject=COVERAGE_EVENNESS_SKEW,FREQUENCY_CUTOFF	side_1_annotate_key=gene	side_1_continuation=0	side_1_coverage=0.83	side_1_overlap=8	side_1_possible_overlap_registers=242	side_1_read_count=77	side_1_redundant=0	side_2_annotate_key=gene	side_2_continuation=0	side_2_coverage=0.86	side_2_overlap=0	side_2_possible_overlap_registers=234	side_2_read_count=77	side_2_redundant=0	total_non_overlap_reads=4
JC	209	.	CP009273	836695	-1	CP009273	837910	1	0	alignment_overlap=9	coverage_minus=4	coverage_plus=5	flanking_left=251	flanking_right=251	frequency=1.115e-01	junction_possible_overlap_registers=233	key=CP009273__836695__-1__CP009273__837901__1__9____251__251__0__0	max_left=97	max_left_minus=97	max_left_plus=97	max_min_left=91	max_min_left_minus=91	max_min_left_plus=91	max_min_right=14	max_min_right_minus=14	max_min_right_plus=14	max_pos_hash_score=466	max_right=187	max_right_minus=171	max_right_plus=187	neg_log10_pos_hash_p_value=6.3	new_junction_coverage=0.10	new_junction_read_count=9	polymorphism_frequency=1.115e-01	pos_hash_score=9	prediction=polymorphism	reject=COVERAGE_EVENNESS_SKEW,FREQUENCY_CUTOFF	side_1_annotate_key=gene	side_1_continuation=0	side_1_coverage=0.73	side_1_overlap=9	side_1_possible_overlap_registers=242	side_1_read_count=68	side_1_redundant=0	side_2_annotate_key=gene	side_2_continuation=0	side_2_coverage=0.87	side_2_overlap=0	side_2_possible_overlap_registers=233	side_2_read_count=78	side_2_redundant=0	total_non_overlap_reads=9
JC	210	.	CP009273	838692	-1	CP009273	839667	1	0	alignment_overlap=11	coverage_minus=1	coverage_plus=2	flanking_left=251	flanking_right=251	frequency=5.653e-02	junction_possible_overlap_registers=231	key=CP009273__838692__-1__CP009273__839656__1__11____251__251__0__0	max_left=191	max_left_minus=24	max_left_plus=191	max_min_left=24	max_min_left_minus=24	max_min_left_plus=24	max_min_right=49	max_min_right_minus=0	max_min_right_plus=49	max_pos_hash_score=462	max_right=49	max_right_minus=44	max_right_plus=49	neg_log10_pos_hash_p_value=9.2	new_junction_coverage=0.03	new_junction_read_count=3	polymorphism_frequency=5.653e-02	pos_hash_score=3	prediction=polymorphism	reject=COVERAGE_EVENNESS_SKEW,FREQUENCY_CUTOFF	side_1_annotate_key=gene	side_1_continuation=0	side_1_coverage=0.44	side_1_overlap=11	side_1_possible_overlap_registers=242	side_1_read_count=41	side_1_redundant=0	side_2_annotate_key=gene	side_2_continuation=0	side_2_coverage=0.69	side_2_overlap=0	side_2_possible_overlap_registers=231	side_2_read_count=61	side_2_redundant=0	total_non_overlap_reads=3
JC	211	.	CP009273	841549	-1	CP009273	842494	1	0	alignment_overlap=12	coverage_minus=2	coverage_plus=3	flanking_left=251	flanking_right=251	frequency=5.695e-02	junction_possible_overlap_registers=230	key=CP009273__841549__-1__CP009273__842482__1__12____251__251__0__0	max_left=186	max_left_minus=186	max_left_plus=129	max_min_left=74	max_min_left_minus=54	max_min_left_plus=74	max_min_right=110	max_min_right_minus=53	max_min_right_plus=110	max_pos_hash_score=460	max_right=175	max_right_minus=175	max_right_plus=175	neg_log10_pos_hash_p_value=8.0	new_junction_coverage=0.06	new_junction_read_count=5	polymorphism_frequency=5.695e-02	pos_hash_score=5	prediction=polymorphism	reject=COVERAGE_EVENNESS_SKEW,FREQUENCY_CUTOFF	side_1_annotate_key=gene	side_1_continuation=0	side_1_coverage=0.74	side_1_overlap=12	side_1_possible_overlap_registers=242	side_1_read_count=69	side_1_redundant=0	side_2_annotate_key=gene	side_2_continuation=0	side_2_coverage=1.13	side_2_overlap=0	side_2_possible_overlap_registers=230	side_2_read_count=100	side_2_redundant=0	total_non_overlap_reads=5
JC	212	.	CP009273	852149	-1	CP009273	853053	1	0	alignment_overlap=10	coverage_minus=2	coverage_plus=2	flanking_left=251	flanking_right=251	frequency=4.576e-02	junction_possible_overlap_registers=232	key=CP009273__852149__-1__CP009273__853043__1__10____251__251__0__0	max_left=111	max_left_minus=111	max_left_plus=70	max_min_left=70	max_min_left_minus=70	max_min_left_plus=70	max_min_right=66	max_min_right_minus=66	max_min_right_plus=0	max_pos_hash_score=464	max_right=87	max_right_minus=87	max_right_plus=87	neg_log10_pos_hash_p_value=8.6	new_junction_coverage=0.04	new_junction_read_count=4	polymorphism_frequency=4.576e-02	pos_hash_score=4	prediction=polymorphism	reject=COVERAGE_EVENNESS_SKEW,FREQUENCY_CUTOFF	side_1_annotate_key=gene	side_1_continuation=0	side_1_coverage=0.94	side_1_overlap=10	side_1_possible_overlap_registers=242	side_1_read_count=87	side_1_redundant=0	side_2_annotate_key=repeat	side_2_continuation=0	side_2_coverage=NA	side_2_overlap=0	side_2_possible_overlap_registers=NA	side_2_read_count=NA	side_2_redundant=0	total_non_overlap_reads=4
JC	213	.	CP009273	862357	-1	CP009273	863539	1	0	alignment_overlap=11	coverage_minus=4	coverage_plus=3	flanking_left=251	flanking_right=251	frequency=8.035e-02	junction_possible_overlap_registers=231	key=CP009273__862357__-1__CP009273__863528__1__11____251__251__0__0	max_left=174	max_left_minus=174	max_left_plus=68	max_min_left=68	max_min_left_minus=60	max_min_left_plus=68	max_min_right=93	max_min_right_minus=93	max_min_right_plus=0	max_pos_hash_score=462	max_right=172	max_right_minus=93	max_right_plus=172	neg_log10_pos_hash_p_value=7.0	new_junction_coverage=0.08	new_junction_read_count=7	polymorphism_frequency=8.035e-02	pos_hash_score=7	prediction=polymorphism	reject=COVERAGE_EVENNESS_SKEW,FREQUENCY_CUTOFF	side_1_annotate_key=gene	side_1_continuation=0	side_1_coverage=0.89	side_1_overlap=11	side_1_possible_overlap_registers=242	side_1_read_count=83	side_1_redundant=0	side_2_annotate_key=gene	side_2_continuation=0	side_2_coverage=0.91	side_2_overlap=0	side_2_possible_overlap_registers=231	side_2_read_count=81	side_2_redundant=0	total_non_overlap_reads=7
JC	214	.	CP009273	866772	-1	CP009273	867669	1	0	alignment_overlap=10	coverage_minus=5	coverage_plus=5	flanking_left=251	flanking_right=251	frequency=1.033e-01	junction_possible_overlap_registers=232	key=CP009273__866772__-1__CP009273__867659__1__10____251__251__0__0	max_left=114	max_left_minus=107	max_left_plus=114	max_min_left=62	max_min_left_minus=8	max_min_left_plus=62	max_min_right=70	max_min_right_minus=49	max_min_right_plus=70	max_pos_hash_score=464	max_right=178	max_right_minus=161	max_right_plus=178	neg_log10_pos_hash_p_value=6.3	new_junction_coverage=0.11	new_junction_read_count=10	polymorphism_frequency=1.033e-01	pos_hash_score=9	prediction=polymorphism	reject=COVERAGE_EVENNESS_SKEW,FREQUENCY_CUTOFF	side_1_annotate_key=gene	side_1_continuation=0	side_1_coverage=0.89	side_1_overlap=10	side_1_possible_overlap_registers=242	side_1_read_count=83	side_1_redundant=0	side_2_annotate_key=gene	side_2_continuation=0	side_2_coverage=1.06	side_2_overlap=0	side_2_possible_overlap_registers=232	side_2_read_count=94	side_2_redundant=0	total_non_overlap_reads=10
JC	215	.	CP009273	885850	-1	CP009273	886871	1	0	alignment_overlap=7	coverage_minus=1	coverage_plus=2	flanking_left=251	flanking_right=251	frequency=3.253e-02	junction_possible_overlap_registers=235	key=CP009273__885850__-1__CP009273__886864__1__7____251__251__0__0	max_left=95	max_left_minus=95	max_left_plus=95	max_min_left=84	max_min_left_minus=0	max_min_left_plus=84	max_min_right=36	max_min_right_minus=36	max_min_right_plus=36	max_pos_hash_score=470	max_right=92	max_right_minus=36	max_right_plus=92	neg_log10_pos_hash_p_value=9.3	new_junction_coverage=0.03	new_junction_read_count=3	polymorphism_frequency=3.253e-02	pos_hash_score=3	prediction=polymorphism	reject=COVERAGE_EVENNESS_SKEW,FREQUENCY_CUTOFF	side_1_annotate_key=gene	side_1_continuation=0	side_1_coverage=0.96	side_1_overlap=7	side_1_possible_overlap_registers=242	side_1_read_count=89	side_1_redundant=0	side_2_annotate_key=gene	side_2_continuation=0	side_2_coverage=1.02	side_2_overlap=0	side_2_possible_overlap_registers=235	side_2_read_count=92	side_2_redundant=0	total_non_overlap_reads=3
JC	216	.	CP009273	892243	-1	CP009273	893062	1	0	alignment_overlap=9	coverage_minus=2	coverage_plus=3	flanking_left=251	flanking_right=251	frequency=4.894e-02	junction_possible_overlap_registers=233	key=CP009273__892243__-1__CP009273__893053__1__9____251__251__0__0	max_left=68	max_left_minus=68	max_left_plus=48	max_min_left=48	max_min_left_minus=48	max_min_left_plus=48	max_min_right=14	max_min_right_minus=14	max_min_right_plus=0	max_pos_hash_score=466	max_right=192	max_right_minus=60	max_right_plus=192	neg_log10_pos_hash_p_value=8.1	new_junction_coverage=0.06	new_junction_read_count=5	polymorphism_frequency=4.894e-02	pos_hash_score=5	prediction=polymorphism	reject=COVERAGE_EVENNESS_SKEW,FREQUENCY_CUTOFF	side_1_annotate_key=gene	side_1_continuation=0	side_1_coverage=1.07	side_1_overlap=9	side_1_possible_overlap_registers=242	side_1_read_count=99	side_1_redundant=0	side_2_annotate_key=gene	side_2_continuation=0	side_2_coverage=1.11	side_2_overlap=0	side_2_possible_overlap_registers=233	side_2_read_count=99	side_2_redundant=0	total_non_overlap_reads=5
JC	217	.	CP009273	892257	-1	CP009273	893076	1	0	alignment_overlap=13	coverage_minus=3	coverage_plus=3	flanking_left=251	flanking_right=251	frequency=6.245e-02	junction_possible_overlap_registers=229	key=CP009273__892257__-1__CP009273__893063__1__13____251__251__0__0	max_left=185	max_left_minus=185	max_left_plus=179	max_min_left=49	max_min_left_minus=49	max_min_left_plus=49	max_min_right=105	max_min_right_minus=21	max_min_right_plus=105	max_pos_hash_score=458	max_right=105	max_right_minus=96	max_right_plus=105	neg_log10_pos_hash_p_value=7.5	new_junction_coverage=0.07	new_junction_read_count=6	polymorphism_frequency=6.245e-02	pos_hash_score=6	prediction=polymorphism	reject=COVERAGE_EVENNESS_SKEW,FREQUENCY_CUTOFF	side_1_annotate_key=gene	side_1_continuation=0	side_1_coverage=0.97	side_1_overlap=13	side_1_possible_overlap_registers=242	side_1_read_count=90	side_1_redundant=0	side_2_annotate_key=gene	side_2_continuation=0	side_2_coverage=1.08	side_2_overlap=0	side_2_possible_overlap_registers=229	side_2_read_count=95	side_2_redundant=0	total_non_overlap_reads=6
JC	218	.	CP009273	897087	-1	CP009273	897883	1	0	alignment_overlap=9	coverage_minus=2	coverage_plus=1	flanking_left=251	flanking_right=251	frequency=2.993e-02	junction_possible_overlap_registers=233	key=CP009273__897087__-1__CP009273__897874__1__9____251__251__0__0	max_left=140	max_left_minus=140	max_left_plus=140	max_min_left=0	max_min_left_minus=0	max_min_left_plus=0	max_min_right=66	max_min_right_minus=66	max_min_right_plus=41	max_pos_hash_score=466	max_right=66	max_right_minus=66	max_right_plus=41	neg_log10_pos_hash_p_value=9.3	new_junction_coverage=0.03	new_junction_read_count=3	polymorphism_frequency=2.993e-02	pos_hash_score=3	prediction=polymorphism	reject=COVERAGE_EVENNESS_SKEW,FREQUENCY_CUTOFF	side_1_annotate_key=gene	side_1_continuation=0	side_1_coverage=1.30	side_1_overlap=9	side_1_possible_overlap_registers=242	side_1_read_count=121	side_1_redundant=0	side_2_annotate_key=gene	side_2_continuation=0	side_2_coverage=0.87	side_2_overlap=0	side_2_possible_overlap_registers=233	side_2_read_count=78	side_2_redundant=0	total_non_overlap_reads=3
JC	219	.	CP009273	897219	-1	CP009273	897838	1	0	alignment_overlap=10	coverage_minus=2	coverage_plus=2	flanking_left=251	flanking_right=251	frequency=6.056e-02	junction_possible_overlap_registers=232	key=CP009273__897219__-1__CP009273__897828__1__10____251__251__0__0	max_left=163	max_left_minus=163	max_left_plus=70	max_min_left=70	max_min_left_minus=0	max_min_left_plus=70	max_min_right=78	max_min_right_minus=78	max_min_right_plus=40	max_pos_hash_score=464	max_right=154	max_right_minus=78	max_right_plus=154	neg_log10_pos_hash_p_value=8.6	new_junction_coverage=0.07	new_junction_read_count=6	polymorphism_frequency=6.056e-02	pos_hash_score=4	prediction=polymorphism	reject=COVERAGE_EVENNESS_SKEW,FREQUENCY_CUTOFF	side_1_annotate_key=gene	side_1_continuation=0	side_1_coverage=1.26	side_1_overlap=10	side_1_possible_overlap_registers=242	side_1_read_count=117	side_1_redundant=0	side_2_annotate_key=gene	side_2_continuation=0	side_2_coverage=0.83	side_2_overlap=0	side_2_possible_overlap_registers=232	side_2_read_count=74	side_2_redundant=0	total_non_overlap_reads=4
JC	220	.	CP009273	901693	-1	CP009273	902639	1	0	alignment_overlap=7	coverage_minus=4	coverage_plus=1	flanking_left=251	flanking_right=251	frequency=7.039e-02	junction_possible_overlap_registers=235	key=CP009273__901693__-1__CP009273__902632__1__7____251__251__0__0	max_left=62	max_left_minus=62	max_left_plus=5	max_min_left=62	max_min_left_minus=62	max_min_left_plus=5	max_min_right=0	max_min_right_minus=0	max_min_right_plus=0	max_pos_hash_score=470	max_right=80	max_right_minus=80	max_right_plus=80	neg_log10_pos_hash_p_value=8.1	new_junction_coverage=0.07	new_junction_read_count=6	polymorphism_frequency=7.039e-02	pos_hash_score=5	prediction=polymorphism	reject=COVERAGE_EVENNESS_SKEW,FREQUENCY_CUTOFF	side_1_annotate_key=gene	side_1_continuation=0	side_1_coverage=0.94	side_1_overlap=7	side_1_possible_overlap_registers=242	side_1_read_count=87	side_1_redundant=0	side_2_annotate_key=gene	side_2_continuation=0	side_2_coverage=0.82	side_2_overlap=0	side_2_possible_overlap_registers=235	side_2_read_count=74	side_2_redundant=0	total_non_overlap_reads=5
JC	221	.	CP009273	903342	-1	CP009273	903965	1	0	alignment_overlap=11	coverage_minus=1	coverage_plus=2	flanking_left=251	flanking_right=251	frequency=3.760e-02	junction_possible_overlap_registers=231	key=CP009273__903342__-1__CP009273__903954__1__11____251__251__0__0	max_left=91	max_left_minus=76	max_left_plus=91	max_min_left=91	max_min_left_minus=0	max_min_left_plus=91	max_min_right=1	max_min_right_minus=1	max_min_right_plus=0	max_pos_hash_score=462	max_right=149	max_right_minus=1	max_right_plus=149	neg_log10_pos_hash_p_value=9.2	new_junction_coverage=0.03	new_junction_read_count=3	polymorphism_frequency=3.760e-02	pos_hash_score=3	prediction=polymorphism	reject=COVERAGE_EVENNESS_SKEW,FREQUENCY_CUTOFF	side_1_annotate_key=gene	side_1_continuation=0	side_1_coverage=0.81	side_1_overlap=11	side_1_possible_overlap_registers=242	side_1_read_count=75	side_1_redundant=0	side_2_annotate_key=gene	side_2_continuation=0	side_2_coverage=0.93	side_2_overlap=0	side_2_possible_overlap_registers=231	side_2_read_count=82	side_2_redundant=0	total_non_overlap_reads=3
JC	222	.	CP009273	907676	-1	CP009273	908826	1	0	alignment_overlap=11	coverage_minus=2	coverage_plus=3	flanking_left=251	flanking_right=251	frequency=5.083e-02	junction_possible_overlap_registers=231	key=CP009273__907676__-1__CP009273__908815__1__11____251__251__0__0	max_left=185	max_left_minus=185	max_left_plus=185	max_min_left=111	max_min_left_minus=21	max_min_left_plus=111	max_min_right=34	max_min_right_minus=1	max_min_right_plus=34	max_pos_hash_score=462	max_right=196	max_right_minus=22	max_right_plus=196	neg_log10_pos_hash_p_value=8.0	new_junction_coverage=0.06	new_junction_read_count=5	polymorphism_frequency=5.083e-02	pos_hash_score=5	prediction=polymorphism	reject=COVERAGE_EVENNESS_SKEW,FREQUENCY_CUTOFF	side_1_annotate_key=gene	side_1_continuation=0	side_1_coverage=1.01	side_1_overlap=11	side_1_possible_overlap_registers=242	side_1_read_count=94	side_1_redundant=0	side_2_annotate_key=gene	side_2_continuation=0	side_2_coverage=1.10	side_2_overlap=0	side_2_possible_overlap_registers=231	side_2_read_count=97	side_2_redundant=0	total_non_overlap_reads=5
JC	223	.	CP009273	941579	-1	CP009273	942225	1	0	alignment_overlap=11	coverage_minus=3	coverage_plus=3	flanking_left=251	flanking_right=251	frequency=5.690e-02	junction_possible_overlap_registers=231	key=CP009273__941579__-1__CP009273__942214__1__11____251__251__0__0	max_left=78	max_left_minus=78	max_left_plus=63	max_min_left=78	max_min_left_minus=78	max_min_left_plus=63	max_min_right=2	max_min_right_minus=2	max_min_right_plus=0	max_pos_hash_score=462	max_right=97	max_right_minus=93	max_right_plus=97	neg_log10_pos_hash_p_value=7.5	new_junction_coverage=0.08	new_junction_read_count=7	polymorphism_frequency=5.690e-02	pos_hash_score=6	prediction=polymorphism	reject=COVERAGE_EVENNESS_SKEW,FREQUENCY_CUTOFF	side_1_annotate_key=gene	side_1_continuation=0	side_1_coverage=1.41	side_1_overlap=11	side_1_possible_overlap_registers=242	side_1_read_count=131	side_1_redundant=0	side_2_annotate_key=gene	side_2_continuation=0	side_2_coverage=1.21	side_2_overlap=0	side_2_possible_overlap_registers=231	side_2_read_count=107	side_2_redundant=0	total_non_overlap_reads=6
JC	224	.	CP009273	968094	-1	CP009273	968938	1	0	alignment_overlap=9	coverage_minus=3	coverage_plus=2	flanking_left=251	flanking_right=251	frequency=6.349e-02	junction_possible_overlap_registers=233	key=CP009273__968094__-1__CP009273__968929__1__9____251__251__0__0	max_left=83	max_left_minus=83	max_left_plus=83	max_min_left=57	max_min_left_minus=57	max_min_left_plus=0	max_min_right=32	max_min_right_minus=32	max_min_right_plus=32	max_pos_hash_score=466	max_right=88	max_right_minus=88	max_right_plus=32	neg_log10_pos_hash_p_value=8.6	new_junction_coverage=0.06	new_junction_read_count=5	polymorphism_frequency=6.349e-02	pos_hash_score=4	prediction=polymorphism	reject=COVERAGE_EVENNESS_SKEW,FREQUENCY_CUTOFF	side_1_annotate_key=gene	side_1_continuation=0	side_1_coverage=0.72	side_1_overlap=9	side_1_possible_overlap_registers=242	side_1_read_count=67	side_1_redundant=0	side_2_annotate_key=gene	side_2_continuation=0	side_2_coverage=0.93	side_2_overlap=0	side_2_possible_overlap_registers=233	side_2_read_count=83	side_2_redundant=0	total_non_overlap_reads=5
JC	225	.	CP009273	974332	-1	CP009273	975086	1	0	alignment_overlap=10	coverage_minus=3	coverage_plus=5	flanking_left=251	flanking_right=251	frequency=8.748e-02	junction_possible_overlap_registers=232	key=CP009273__974332__-1__CP009273__975076__1__10____251__251__0__0	max_left=236	max_left_minus=236	max_left_plus=129	max_min_left=82	max_min_left_minus=0	max_min_left_plus=82	max_min_right=98	max_min_right_minus=98	max_min_right_plus=98	max_pos_hash_score=464	max_right=188	max_right_minus=98	max_right_plus=188	neg_log10_pos_hash_p_value=6.7	new_junction_coverage=0.09	new_junction_read_count=8	polymorphism_frequency=8.748e-02	pos_hash_score=8	prediction=polymorphism	reject=COVERAGE_EVENNESS_SKEW,FREQUENCY_CUTOFF	side_1_annotate_key=gene	side_1_continuation=0	side_1_coverage=0.81	side_1_overlap=10	side_1_possible_overlap_registers=242	side_1_read_count=75	side_1_redundant=0	side_2_annotate_key=gene	side_2_continuation=0	side_2_coverage=1.07	side_2_overlap=0	side_2_possible_overlap_registers=232	side_2_read_count=95	side_2_redundant=0	total_non_overlap_reads=8
JC	226	.	CP009273	1002745	-1	CP009273	1003697	1	0	alignment_overlap=11	coverage_minus=2	coverage_plus=1	flanking_left=251	flanking_right=251	frequency=3.104e-02	junction_possible_overlap_registers=231	key=CP009273__1002745__-1__CP009273__1003686__1__11____251__251__0__0	max_left=92	max_left_minus=92	max_left_plus=29	max_min_left=92	max_min_left_minus=92	max_min_left_plus=29	max_min_right=38	max_min_right_minus=38	max_min_right_plus=0	max_pos_hash_score=462	max_right=211	max_right_minus=148	max_right_plus=211	neg_log10_pos_hash_p_value=9.2	new_junction_coverage=0.03	new_junction_read_count=3	polymorphism_frequency=3.104e-02	pos_hash_score=3	prediction=polymorphism	reject=COVERAGE_EVENNESS_SKEW,FREQUENCY_CUTOFF	side_1_annotate_key=gene	side_1_continuation=0	side_1_coverage=1.11	side_1_overlap=11	side_1_possible_overlap_registers=242	side_1_read_count=103	side_1_redundant=0	side_2_annotate_key=gene	side_2_continuation=0	side_2_coverage=1.00	side_2_overlap=0	side_2_possible_overlap_registers=231	side_2_read_count=89	side_2_redundant=0	total_non_overlap_reads=3
JC	227	.	CP009273	1011495	-1	CP009273	1012122	1	0	alignment_overlap=11	coverage_minus=3	coverage_plus=1	flanking_left=251	flanking_right=251	frequency=4.523e-02	junction_possible_overlap_registers=231	key=CP009273__1011495__-1__CP009273__1012111__1__11____251__251__0__0	max_left=101	max_left_minus=101	max_left_plus=61	max_min_left=101	max_min_left_minus=101	max_min_left_plus=0	max_min_right=21	max_min_right_minus=21	max_min_right_plus=21	max_pos_hash_score=462	max_right=139	max_right_minus=139	max_right_plus=21	neg_log10_pos_hash_p_value=8.6	new_junction_coverage=0.05	new_junction_read_count=4	polymorphism_frequency=4.523e-02	pos_hash_score=4	prediction=polymorphism	reject=COVERAGE_EVENNESS_SKEW,FREQUENCY_CUTOFF	side_1_annotate_key=gene	side_1_continuation=0	side_1_coverage=0.98	side_1_overlap=11	side_1_possible_overlap_registers=242	side_1_read_count=91	side_1_redundant=0	side_2_annotate_key=gene	side_2_continuation=0	side_2_coverage=0.93	side_2_overlap=0	side_2_possible_overlap_registers=231	side_2_read_count=82	side_2_redundant=0	total_non_overlap_reads=4
JC	228	.	CP009273	1018664	-1	CP009273	1020030	1	0	alignment_overlap=11	coverage_minus=2	coverage_plus=3	flanking_left=251	flanking_right=251	frequency=6.361e-02	junction_possible_overlap_registers=231	key=CP009273__1018664__-1__CP009273__1020019__1__11____251__251__0__0	max_left=77	max_left_minus=77	max_left_plus=77	max_min_left=0	max_min_left_minus=0	max_min_left_plus=0	max_min_right=47	max_min_right_minus=44	max_min_right_plus=47	max_pos_hash_score=462	max_right=47	max_right_minus=44	max_right_plus=47	neg_log10_pos_hash_p_value=8.6	new_junction_coverage=0.07	new_junction_read_count=6	polymorphism_frequency=6.361e-02	pos_hash_score=4	prediction=polymorphism	reject=COVERAGE_EVENNESS_SKEW,FREQUENCY_CUTOFF	side_1_annotate_key=gene	side_1_continuation=0	side_1_coverage=1.03	side_1_overlap=11	side_1_possible_overlap_registers=242	side_1_read_count=96	side_1_redundant=0	side_2_annotate_key=gene	side_2_continuation=0	side_2_coverage=0.96	side_2_overlap=0	side_2_possible_overlap_registers=231	side_2_read_count=85	side_2_redundant=0	total_non_overlap_reads=5
JC	229	.	CP009273	1021792	-1	CP009273	1022896	1	0	alignment_overlap=9	coverage_minus=2	coverage_plus=1	flanking_left=251	flanking_right=251	frequency=2.862e-02	junction_possible_overlap_registers=233	key=CP009273__1021792__-1__CP009273__1022887__1__9____251__251__0__0	max_left=132	max_left_minus=132	max_left_plus=32	max_min_left=32	max_min_left_minus=0	max_min_left_plus=32	max_min_right=77	max_min_right_minus=77	max_min_right_plus=0	max_pos_hash_score=466	max_right=77	max_right_minus=77	max_right_plus=35	neg_log10_pos_hash_p_value=9.3	new_junction_coverage=0.03	new_junction_read_count=3	polymorphism_frequency=2.862e-02	pos_hash_score=3	prediction=polymorphism	reject=COVERAGE_EVENNESS_SKEW,FREQUENCY_CUTOFF	side_1_annotate_key=gene	side_1_continuation=0	side_1_coverage=0.98	side_1_overlap=9	side_1_possible_overlap_registers=242	side_1_read_count=91	side_1_redundant=0	side_2_annotate_key=gene	side_2_continuation=0	side_2_coverage=1.30	side_2_overlap=0	side_2_possible_overlap_registers=233	side_2_read_count=116	side_2_redundant=0	total_non_overlap_reads=3
JC	230	.	CP009273	1078070	-1	CP009273	1079345	1	0	alignment_overlap=10	coverage_minus=2	coverage_plus=2	flanking_left=251	flanking_right=251	frequency=5.167e-02	junction_possible_overlap_registers=232	key=CP009273__1078070__-1__CP009273__1079335__1__10____251__251__0__0	max_left=110	max_left_minus=110	max_left_plus=53	max_min_left=110	max_min_left_minus=110	max_min_left_plus=53	max_min_right=25	max_min_right_minus=25	max_min_right_plus=0	max_pos_hash_score=464	max_right=188	max_right_minus=131	max_right_plus=188	neg_log10_pos_hash_p_value=8.6	new_junction_coverage=0.04	new_junction_read_count=4	polymorphism_frequency=5.167e-02	pos_hash_score=4	prediction=polymorphism	reject=COVERAGE_EVENNESS_SKEW,FREQUENCY_CUTOFF	side_1_annotate_key=gene	side_1_continuation=0	side_1_coverage=0.83	side_1_overlap=10	side_1_possible_overlap_registers=242	side_1_read_count=77	side_1_redundant=0	side_2_annotate_key=gene	side_2_continuation=0	side_2_coverage=0.82	side_2_overlap=0	side_2_possible_overlap_registers=232	side_2_read_count=73	side_2_redundant=0	total_non_overlap_reads=4
JC	231	.	CP009273	1105070	-1	CP009273	1106127	1	0	alignment_overlap=13	coverage_minus=3	coverage_plus=5	flanking_left=251	flanking_right=251	frequency=7.285e-02	junction_possible_overlap_registers=229	key=CP009273__1105070__-1__CP009273__1106114__1__13____251__251__0__0	max_left=223	max_left_minus=223	max_left_plus=219	max_min_left=21	max_min_left_minus=0	max_min_left_plus=21	max_min_right=89	max_min_right_minus=89	max_min_right_plus=56	max_pos_hash_score=458	max_right=158	max_right_minus=89	max_right_plus=158	neg_log10_pos_hash_p_value=6.6	new_junction_coverage=0.09	new_junction_read_count=8	polymorphism_frequency=7.285e-02	pos_hash_score=8	prediction=polymorphism	reject=COVERAGE_EVENNESS_SKEW,FREQUENCY_CUTOFF	side_1_annotate_key=gene	side_1_continuation=0	side_1_coverage=1.08	side_1_overlap=13	side_1_possible_overlap_registers=242	side_1_read_count=100	side_1_redundant=0	side_2_annotate_key=gene	side_2_continuation=0	side_2_coverage=1.24	side_2_overlap=0	side_2_possible_overlap_registers=229	side_2_read_count=109	side_2_redundant=0	total_non_overlap_reads=8
JC	232	.	CP009273	1109984	-1	CP009273	1110870	1	0	alignment_overlap=10	coverage_minus=3	coverage_plus=2	flanking_left=251	flanking_right=251	frequency=4.960e-02	junction_possible_overlap_registers=232	key=CP009273__1109984__-1__CP009273__1110860__1__10____251__251__0__0	max_left=118	max_left_minus=118	max_left_plus=100	max_min_left=100	max_min_left_minus=0	max_min_left_plus=100	max_min_right=68	max_min_right_minus=68	max_min_right_plus=0	max_pos_hash_score=464	max_right=141	max_right_minus=68	max_right_plus=141	neg_log10_pos_hash_p_value=8.0	new_junction_coverage=0.06	new_junction_read_count=5	polymorphism_frequency=4.960e-02	pos_hash_score=5	prediction=polymorphism	reject=COVERAGE_EVENNESS_SKEW,FREQUENCY_CUTOFF	side_1_annotate_key=gene	side_1_continuation=0	side_1_coverage=1.14	side_1_overlap=10	side_1_possible_overlap_registers=242	side_1_read_count=106	side_1_redundant=0	side_2_annotate_key=gene	side_2_continuation=0	side_2_coverage=1.01	side_2_overlap=0	side_2_possible_overlap_registers=232	side_2_read_count=90	side_2_redundant=0	total_non_overlap_reads=5
JC	233	.	CP009273	1115130	-1	CP009273	1116004	1	0	alignment_overlap=9	coverage_minus=3	coverage_plus=2	flanking_left=251	flanking_right=251	frequency=5.957e-02	junction_possible_overlap_registers=233	key=CP009273__1115130__-1__CP009273__1115995__1__9____251__251__0__0	max_left=201	max_left_minus=201	max_left_plus=58	max_min_left=67	max_min_left_minus=67	max_min_left_plus=58	max_min_right=40	max_min_right_minus=40	max_min_right_plus=0	max_pos_hash_score=466	max_right=184	max_right_minus=175	max_right_plus=184	neg_log10_pos_hash_p_value=8.1	new_junction_coverage=0.06	new_junction_read_count=5	polymorphism_frequency=5.957e-02	pos_hash_score=5	prediction=polymorphism	reject=COVERAGE_EVENNESS_SKEW,FREQUENCY_CUTOFF	side_1_annotate_key=gene	side_1_continuation=0	side_1_coverage=0.91	side_1_overlap=9	side_1_possible_overlap_registers=242	side_1_read_count=84	side_1_redundant=0	side_2_annotate_key=gene	side_2_continuation=0	side_2_coverage=0.86	side_2_overlap=0	side_2_possible_overlap_registers=233	side_2_read_count=77	side_2_redundant=0	total_non_overlap_reads=5
JC	234	.	CP009273	1123858	-1	CP009273	1124756	1	0	alignment_overlap=9	coverage_minus=2	coverage_plus=2	flanking_left=251	flanking_right=251	frequency=5.279e-02	junction_possible_overlap_registers=233	key=CP009273__1123858__-1__CP009273__1124747__1__9____251__251__0__0	max_left=178	max_left_minus=178	max_left_plus=165	max_min_left=0	max_min_left_minus=0	max_min_left_plus=0	max_min_right=78	max_min_right_minus=54	max_min_right_plus=78	max_pos_hash_score=466	max_right=78	max_right_minus=54	max_right_plus=78	neg_log10_pos_hash_p_value=8.6	new_junction_coverage=0.04	new_junction_read_count=4	polymorphism_frequency=5.279e-02	pos_hash_score=4	prediction=polymorphism	reject=COVERAGE_EVENNESS_SKEW,FREQUENCY_CUTOFF	side_1_annotate_key=gene	side_1_continuation=0	side_1_coverage=0.71	side_1_overlap=9	side_1_possible_overlap_registers=242	side_1_read_count=66	side_1_redundant=0	side_2_annotate_key=gene	side_2_continuation=0	side_2_coverage=0.90	side_2_overlap=0	side_2_possible_overlap_registers=233	side_2_read_count=80	side_2_redundant=0	total_non_overlap_reads=4
JC	235	.	CP009273	1127076	-1	CP009273	1127705	1	0	alignment_overlap=9	coverage_minus=5	coverage_plus=3	flanking_left=251	flanking_right=251	frequency=7.759e-02	junction_possible_overlap_registers=233	key=CP009273__1127076__-1__CP009273__1127696__1__9____251__251__0__0	max_left=200	max_left_minus=200	max_left_plus=86	max_min_left=8	max_min_left_minus=0	max_min_left_plus=8	max_min_right=53	max_min_right_minus=53	max_min_right_plus=32	max_pos_hash_score=466	max_right=133	max_right_minus=53	max_right_plus=133	neg_log10_pos_hash_p_value=6.7	new_junction_coverage=0.09	new_junction_read_count=8	polymorphism_frequency=7.759e-02	pos_hash_score=8	prediction=polymorphism	reject=COVERAGE_EVENNESS_SKEW,FREQUENCY_CUTOFF	side_1_annotate_key=gene	side_1_continuation=0	side_1_coverage=1.10	side_1_overlap=9	side_1_possible_overlap_registers=242	side_1_read_count=102	side_1_redundant=0	side_2_annotate_key=gene	side_2_continuation=0	side_2_coverage=1.03	side_2_overlap=0	side_2_possible_overlap_registers=233	side_2_read_count=92	side_2_redundant=0	total_non_overlap_reads=8
JC	236	.	CP009273	1149788	-1	CP009273	1150456	1	0	alignment_overlap=10	coverage_minus=1	coverage_plus=2	flanking_left=251	flanking_right=251	frequency=3.831e-02	junction_possible_overlap_registers=232	key=CP009273__1149788__-1__CP009273__1150446__1__10____251__251__0__0	max_left=154	max_left_minus=154	max_left_plus=100	max_min_left=27	max_min_left_minus=0	max_min_left_plus=27	max_min_right=86	max_min_right_minus=86	max_min_right_plus=70	max_pos_hash_score=464	max_right=89	max_right_minus=86	max_right_plus=89	neg_log10_pos_hash_p_value=9.2	new_junction_coverage=0.04	new_junction_read_count=4	polymorphism_frequency=3.831e-02	pos_hash_score=3	prediction=polymorphism	reject=COVERAGE_EVENNESS_SKEW,FREQUENCY_CUTOFF	side_1_annotate_key=gene	side_1_continuation=0	side_1_coverage=1.09	side_1_overlap=10	side_1_possible_overlap_registers=242	side_1_read_count=101	side_1_redundant=0	side_2_annotate_key=gene	side_2_continuation=0	side_2_coverage=1.17	side_2_overlap=0	side_2_possible_overlap_registers=232	side_2_read_count=104	side_2_redundant=0	total_non_overlap_reads=3
JC	237	.	CP009273	1151715	-1	CP009273	1152866	1	0	alignment_overlap=13	coverage_minus=5	coverage_plus=5	flanking_left=251	flanking_right=251	frequency=9.563e-02	junction_possible_overlap_registers=229	key=CP009273__1151715__-1__CP009273__1152853__1__13____251__251__0__0	max_left=94	max_left_minus=94	max_left_plus=44	max_min_left=44	max_min_left_minus=44	max_min_left_plus=44	max_min_right=4	max_min_right_minus=4	max_min_right_plus=4	max_pos_hash_score=458	max_right=192	max_right_minus=192	max_right_plus=192	neg_log10_pos_hash_p_value=6.6	new_junction_coverage=0.11	new_junction_read_count=10	polymorphism_frequency=9.563e-02	pos_hash_score=8	prediction=polymorphism	reject=COVERAGE_EVENNESS_SKEW,FREQUENCY_CUTOFF	side_1_annotate_key=gene	side_1_continuation=0	side_1_coverage=1.17	side_1_overlap=13	side_1_possible_overlap_registers=242	side_1_read_count=109	side_1_redundant=0	side_2_annotate_key=gene	side_2_continuation=0	side_2_coverage=0.98	side_2_overlap=0	side_2_possible_overlap_registers=229	side_2_read_count=86	side_2_redundant=0	total_non_overlap_reads=10
JC	238	.	CP009273	1161581	-1	CP009273	1162077	1	0	alignment_overlap=15	coverage_minus=10	coverage_plus=9	flanking_left=251	flanking_right=251	frequency=1.866e-01	junction_possible_overlap_registers=227	key=CP009273__1161581__-1__CP009273__1162062__1__15____251__251__0__0	max_left=227	max_left_minus=227	max_left_plus=103	max_min_left=87	max_min_left_minus=87	max_min_left_plus=67	max_min_right=94	max_min_right_minus=94	max_min_right_plus=94	max_pos_hash_score=454	max_right=206	max_right_minus=206	max_right_plus=166	neg_log10_pos_hash_p_value=3.9	new_junction_coverage=0.22	new_junction_read_count=19	polymorphism_frequency=1.866e-01	pos_hash_score=17	prediction=polymorphism	reject=COVERAGE_EVENNESS_SKEW,FREQUENCY_CUTOFF	side_1_annotate_key=gene	side_1_continuation=0	side_1_coverage=0.94	side_1_overlap=15	side_1_possible_overlap_registers=242	side_1_read_count=87	side_1_redundant=0	side_2_annotate_key=gene	side_2_continuation=0	side_2_coverage=0.96	side_2_overlap=0	side_2_possible_overlap_registers=227	side_2_read_count=84	side_2_redundant=0	total_non_overlap_reads=19
JC	239	.	CP009273	1174003	-1	CP009273	1175039	1	0	alignment_overlap=10	coverage_minus=4	coverage_plus=4	flanking_left=251	flanking_right=251	frequency=7.328e-02	junction_possible_overlap_registers=232	key=CP009273__1174003__-1__CP009273__1175029__1__10____251__251__0__0	max_left=224	max_left_minus=224	max_left_plus=163	max_min_left=13	max_min_left_minus=13	max_min_left_plus=13	max_min_right=92	max_min_right_minus=92	max_min_right_plus=78	max_pos_hash_score=464	max_right=142	max_right_minus=92	max_right_plus=142	neg_log10_pos_hash_p_value=6.7	new_junction_coverage=0.09	new_junction_read_count=8	polymorphism_frequency=7.328e-02	pos_hash_score=8	prediction=polymorphism	reject=COVERAGE_EVENNESS_SKEW,FREQUENCY_CUTOFF	side_1_annotate_key=gene	side_1_continuation=0	side_1_coverage=1.22	side_1_overlap=10	side_1_possible_overlap_registers=242	side_1_read_count=113	side_1_redundant=0	side_2_annotate_key=gene	side_2_continuation=0	side_2_coverage=1.06	side_2_overlap=0	side_2_possible_overlap_registers=232	side_2_read_count=94	side_2_redundant=0	total_non_overlap_reads=8
JC	240	.	CP009273	1178260	-1	CP009273	1179060	1	0	alignment_overlap=9	coverage_minus=3	coverage_plus=3	flanking_left=251	flanking_right=251	frequency=5.838e-02	junction_possible_overlap_registers=233	key=CP009273__1178260__-1__CP009273__1179051__1__9____251__251__0__0	max_left=72	max_left_minus=72	max_left_plus=32	max_min_left=72	max_min_left_minus=72	max_min_left_plus=32	max_min_right=1	max_min_right_minus=1	max_min_right_plus=0	max_pos_hash_score=466	max_right=209	max_right_minus=180	max_right_plus=209	neg_log10_pos_hash_p_value=7.6	new_junction_coverage=0.07	new_junction_read_count=6	polymorphism_frequency=5.838e-02	pos_hash_score=6	prediction=polymorphism	reject=COVERAGE_EVENNESS_SKEW,FREQUENCY_CUTOFF	side_1_annotate_key=gene	side_1_continuation=0	side_1_coverage=1.29	side_1_overlap=9	side_1_possible_overlap_registers=242	side_1_read_count=120	side_1_redundant=0	side_2_annotate_key=gene	side_2_continuation=0	side_2_coverage=0.87	side_2_overlap=0	side_2_possible_overlap_registers=233	side_2_read_count=78	side_2_redundant=0	total_non_overlap_reads=6
JC	241	.	CP009273	1203246	1	CP009273	1205075	1	0	alignment_overlap=16	coverage_minus=60	coverage_plus=30	flanking_left=251	flanking_right=251	frequency=1	junction_possible_overlap_registers=226	key=CP009273__1203246__1__CP009273__1205059__1__16____251__251__0__0	max_left=228	max_left_minus=228	max_left_plus=204	max_min_left=115	max_min_left_minus=109	max_min_left_plus=115	max_min_right=115	max_min_right_minus=115	max_min_right_plus=113	max_pos_hash_score=452	max_right=234	max_right_minus=225	max_right_plus=234	neg_log10_pos_hash_p_value=0.1	new_junction_coverage=1.04	new_junction_read_count=90	polymorphism_frequency=8.115e-01	pos_hash_score=64	prediction=consensus	side_1_annotate_key=gene	side_1_continuation=0	side_1_coverage=0.19	side_1_overlap=16	side_1_possible_overlap_registers=242	side_1_read_count=18	side_1_redundant=0	side_2_annotate_key=gene	side_2_continuation=0	side_2_coverage=0.29	side_2_overlap=0	side_2_possible_overlap_registers=226	side_2_read_count=25	side_2_redundant=0	total_non_overlap_reads=90
JC	242	.	CP009273	1203261	-1	CP009273	1205058	-1	0	alignment_overlap=16	coverage_minus=51	coverage_plus=28	flanking_left=251	flanking_right=251	frequency=7.908e-01	junction_possible_overlap_registers=226	key=CP009273__1203261__-1__CP009273__1205074__-1__16____251__251__0__0	max_left=233	max_left_minus=233	max_left_plus=223	max_min_left=102	max_min_left_minus=100	max_min_left_plus=102	max_min_right=116	max_min_right_minus=116	max_min_right_plus=104	max_pos_hash_score=452	max_right=230	max_right_minus=178	max_right_plus=230	neg_log10_pos_hash_p_value=0.3	new_junction_coverage=0.91	new_junction_read_count=79	polymorphism_frequency=7.908e-01	pos_hash_score=56	prediction=polymorphism	side_1_annotate_key=gene	side_1_continuation=0	side_1_coverage=0.19	side_1_overlap=16	side_1_possible_overlap_registers=242	side_1_read_count=18	side_1_redundant=0	side_2_annotate_key=gene	side_2_continuation=0	side_2_coverage=0.29	side_2_overlap=0	side_2_possible_overlap_registers=226	side_2_read_count=25	side_2_redundant=0	total_non_overlap_reads=79
JC	243	.	CP009273	1225252	-1	CP009273	1226532	1	0	alignment_overlap=12	coverage_minus=2	coverage_plus=2	flanking_left=251	flanking_right=251	frequency=4.086e-02	junction_possible_overlap_registers=230	key=CP009273__1225252__-1__CP009273__1226520__1__12____251__251__0__0	max_left=73	max_left_minus=73	max_left_plus=62	max_min_left=73	max_min_left_minus=73	max_min_left_plus=62	max_min_right=0	max_min_right_minus=0	max_min_right_plus=0	max_pos_hash_score=460	max_right=132	max_right_minus=132	max_right_plus=132	neg_log10_pos_hash_p_value=8.5	new_junction_coverage=0.05	new_junction_read_count=4	polymorphism_frequency=4.086e-02	pos_hash_score=4	prediction=polymorphism	reject=COVERAGE_EVENNESS_SKEW,FREQUENCY_CUTOFF	side_1_annotate_key=gene	side_1_continuation=0	side_1_coverage=0.92	side_1_overlap=12	side_1_possible_overlap_registers=242	side_1_read_count=85	side_1_redundant=0	side_2_annotate_key=gene	side_2_continuation=0	side_2_coverage=1.21	side_2_overlap=0	side_2_possible_overlap_registers=230	side_2_read_count=107	side_2_redundant=0	total_non_overlap_reads=4
JC	244	.	CP009273	1227747	-1	CP009273	1228455	1	0	alignment_overlap=10	coverage_minus=5	coverage_plus=4	flanking_left=251	flanking_right=251	frequency=7.178e-02	junction_possible_overlap_registers=232	key=CP009273__1227747__-1__CP009273__1228445__1__10____251__251__0__0	max_left=224	max_left_minus=224	max_left_plus=135	max_min_left=45	max_min_left_minus=0	max_min_left_plus=45	max_min_right=59	max_min_right_minus=59	max_min_right_plus=59	max_pos_hash_score=464	max_right=207	max_right_minus=59	max_right_plus=207	neg_log10_pos_hash_p_value=6.3	new_junction_coverage=0.10	new_junction_read_count=9	polymorphism_frequency=7.178e-02	pos_hash_score=9	prediction=polymorphism	reject=COVERAGE_EVENNESS_SKEW,FREQUENCY_CUTOFF	side_1_annotate_key=gene	side_1_continuation=0	side_1_coverage=1.37	side_1_overlap=10	side_1_possible_overlap_registers=242	side_1_read_count=127	side_1_redundant=0	side_2_annotate_key=gene	side_2_continuation=0	side_2_coverage=1.25	side_2_overlap=0	side_2_possible_overlap_registers=232	side_2_read_count=111	side_2_redundant=0	total_non_overlap_reads=9
JC	245	.	CP009273	1236101	-1	CP009273	1236630	1	0	alignment_overlap=11	coverage_minus=2	coverage_plus=4	flanking_left=251	flanking_right=251	frequency=5.646e-02	junction_possible_overlap_registers=231	key=CP009273__1236101__-1__CP009273__1236619__1__11____251__251__0__0	max_left=113	max_left_minus=113	max_left_plus=109	max_min_left=85	max_min_left_minus=0	max_min_left_plus=85	max_min_right=53	max_min_right_minus=27	max_min_right_plus=53	max_pos_hash_score=462	max_right=165	max_right_minus=27	max_right_plus=165	neg_log10_pos_hash_p_value=7.5	new_junction_coverage=0.07	new_junction_read_count=6	polymorphism_frequency=5.646e-02	pos_hash_score=6	prediction=polymorphism	reject=COVERAGE_EVENNESS_SKEW,FREQUENCY_CUTOFF	side_1_annotate_key=gene	side_1_continuation=0	side_1_coverage=1.29	side_1_overlap=11	side_1_possible_overlap_registers=242	side_1_read_count=120	side_1_redundant=0	side_2_annotate_key=gene	side_2_continuation=0	side_2_coverage=0.97	side_2_overlap=0	side_2_possible_overlap_registers=231	side_2_read_count=86	side_2_redundant=0	total_non_overlap_reads=6
JC	246	.	CP009273	1246800	-1	CP009273	1247524	1	0	alignment_overlap=13	coverage_minus=1	coverage_plus=5	flanking_left=251	flanking_right=251	frequency=9.115e-02	junction_possible_overlap_registers=229	key=CP009273__1246800__-1__CP009273__1247511__1__13____251__251__0__0	max_left=191	max_left_minus=161	max_left_plus=191	max_min_left=28	max_min_left_minus=0	max_min_left_plus=28	max_min_right=77	max_min_right_minus=77	max_min_right_plus=47	max_pos_hash_score=458	max_right=219	max_right_minus=77	max_right_plus=219	neg_log10_pos_hash_p_value=7.5	new_junction_coverage=0.09	new_junction_read_count=8	polymorphism_frequency=9.115e-02	pos_hash_score=6	prediction=polymorphism	reject=COVERAGE_EVENNESS_SKEW,FREQUENCY_CUTOFF	side_1_annotate_key=gene	side_1_continuation=0	side_1_coverage=0.89	side_1_overlap=13	side_1_possible_overlap_registers=242	side_1_read_count=83	side_1_redundant=0	side_2_annotate_key=gene	side_2_continuation=0	side_2_coverage=0.92	side_2_overlap=0	side_2_possible_overlap_registers=229	side_2_read_count=81	side_2_redundant=0	total_non_overlap_reads=6
JC	247	.	CP009273	1259302	-1	CP009273	1260284	1	0	alignment_overlap=11	coverage_minus=1	coverage_plus=2	flanking_left=251	flanking_right=251	frequency=5.108e-02	junction_possible_overlap_registers=231	key=CP009273__1259302__-1__CP009273__1260273__1__11____251__251__0__0	max_left=199	max_left_minus=199	max_left_plus=84	max_min_left=84	max_min_left_minus=0	max_min_left_plus=84	max_min_right=34	max_min_right_minus=12	max_min_right_plus=34	max_pos_hash_score=462	max_right=154	max_right_minus=12	max_right_plus=154	neg_log10_pos_hash_p_value=9.2	new_junction_coverage=0.06	new_junction_read_count=5	polymorphism_frequency=5.108e-02	pos_hash_score=3	prediction=polymorphism	reject=COVERAGE_EVENNESS_SKEW,FREQUENCY_CUTOFF	side_1_annotate_key=gene	side_1_continuation=0	side_1_coverage=1.00	side_1_overlap=11	side_1_possible_overlap_registers=242	side_1_read_count=93	side_1_redundant=0	side_2_annotate_key=gene	side_2_continuation=0	side_2_coverage=1.10	side_2_overlap=0	side_2_possible_overlap_registers=231	side_2_read_count=97	side_2_redundant=0	total_non_overlap_reads=3
JC	248	.	CP009273	1259897	-1	CP009273	1260722	1	0	alignment_overlap=11	coverage_minus=2	coverage_plus=1	flanking_left=251	flanking_right=251	frequency=3.733e-02	junction_possible_overlap_registers=231	key=CP009273__1259897__-1__CP009273__1260711__1__11____251__251__0__0	max_left=102	max_left_minus=102	max_left_plus=102	max_min_left=24	max_min_left_minus=24	max_min_left_plus=0	max_min_right=70	max_min_right_minus=70	max_min_right_plus=70	max_pos_hash_score=462	max_right=93	max_right_minus=93	max_right_plus=70	neg_log10_pos_hash_p_value=9.2	new_junction_coverage=0.03	new_junction_read_count=3	polymorphism_frequency=3.733e-02	pos_hash_score=3	prediction=polymorphism	reject=COVERAGE_EVENNESS_SKEW,FREQUENCY_CUTOFF	side_1_annotate_key=gene	side_1_continuation=0	side_1_coverage=1.01	side_1_overlap=11	side_1_possible_overlap_registers=242	side_1_read_count=94	side_1_redundant=0	side_2_annotate_key=gene	side_2_continuation=0	side_2_coverage=0.73	side_2_overlap=0	side_2_possible_overlap_registers=231	side_2_read_count=65	side_2_redundant=0	total_non_overlap_reads=3
JC	249	.	CP009273	1261415	-1	CP009273	1262692	1	0	alignment_overlap=4	coverage_minus=2	coverage_plus=1	flanking_left=251	flanking_right=251	frequency=3.416e-02	junction_possible_overlap_registers=238	key=CP009273__1261415__-1__CP009273__1262688__1__4____251__251__0__0	max_left=175	max_left_minus=175	max_left_plus=54	max_min_left=0	max_min_left_minus=0	max_min_left_plus=0	max_min_right=96	max_min_right_minus=96	max_min_right_plus=32	max_pos_hash_score=476	max_right=96	max_right_minus=96	max_right_plus=32	neg_log10_pos_hash_p_value=9.4	new_junction_coverage=0.03	new_junction_read_count=3	polymorphism_frequency=3.416e-02	pos_hash_score=3	prediction=polymorphism	reject=COVERAGE_EVENNESS_SKEW,FREQUENCY_CUTOFF	side_1_annotate_key=gene	side_1_continuation=0	side_1_coverage=0.87	side_1_overlap=4	side_1_possible_overlap_registers=242	side_1_read_count=81	side_1_redundant=0	side_2_annotate_key=gene	side_2_continuation=0	side_2_coverage=0.99	side_2_overlap=0	side_2_possible_overlap_registers=238	side_2_read_count=90	side_2_redundant=0	total_non_overlap_reads=3
JC	250	.	CP009273	1276016	-1	CP009273	1276842	1	0	alignment_overlap=6	coverage_minus=4	coverage_plus=4	flanking_left=251	flanking_right=251	frequency=9.257e-02	junction_possible_overlap_registers=236	key=CP009273__1276016__-1__CP009273__1276836__1__6____251__251__0__0	max_left=174	max_left_minus=174	max_left_plus=169	max_min_left=52	max_min_left_minus=52	max_min_left_plus=52	max_min_right=47	max_min_right_minus=47	max_min_right_plus=18	max_pos_hash_score=472	max_right=219	max_right_minus=53	max_right_plus=219	neg_log10_pos_hash_p_value=6.7	new_junction_coverage=0.09	new_junction_read_count=8	polymorphism_frequency=9.257e-02	pos_hash_score=8	prediction=polymorphism	reject=COVERAGE_EVENNESS_SKEW,FREQUENCY_CUTOFF	side_1_annotate_key=gene	side_1_continuation=0	side_1_coverage=0.94	side_1_overlap=6	side_1_possible_overlap_registers=242	side_1_read_count=87	side_1_redundant=0	side_2_annotate_key=gene	side_2_continuation=0	side_2_coverage=0.80	side_2_overlap=0	side_2_possible_overlap_registers=236	side_2_read_count=72	side_2_redundant=0	total_non_overlap_reads=8
JC	251	.	CP009273	1277099	-1	CP009273	1277916	1	0	alignment_overlap=11	coverage_minus=6	coverage_plus=7	flanking_left=251	flanking_right=251	frequency=1.735e-01	junction_possible_overlap_registers=231	key=CP009273__1277099__-1__CP009273__1277905__1__11____251__251__0__0	max_left=217	max_left_minus=217	max_left_plus=202	max_min_left=78	max_min_left_minus=37	max_min_left_plus=78	max_min_right=49	max_min_right_minus=49	max_min_right_plus=38	max_pos_hash_score=462	max_right=166	max_right_minus=156	max_right_plus=166	neg_log10_pos_hash_p_value=5.5	new_junction_coverage=0.17	new_junction_read_count=15	polymorphism_frequency=1.735e-01	pos_hash_score=11	prediction=polymorphism	reject=COVERAGE_EVENNESS_SKEW,FREQUENCY_CUTOFF	side_1_annotate_key=gene	side_1_continuation=0	side_1_coverage=0.73	side_1_overlap=11	side_1_possible_overlap_registers=242	side_1_read_count=68	side_1_redundant=0	side_2_annotate_key=gene	side_2_continuation=0	side_2_coverage=0.88	side_2_overlap=0	side_2_possible_overlap_registers=231	side_2_read_count=78	side_2_redundant=0	total_non_overlap_reads=13
JC	252	.	CP009273	1282362	-1	CP009273	1283013	1	0	alignment_overlap=20	coverage_minus=4	coverage_plus=6	flanking_left=251	flanking_right=251	frequency=2.207e-01	junction_possible_overlap_registers=222	key=CP009273__1282362__-1__CP009273__1282993__1__20____251__251__0__0	max_left=65	max_left_minus=65	max_left_plus=64	max_min_left=25	max_min_left_minus=25	max_min_left_plus=12	max_min_right=36	max_min_right_minus=23	max_min_right_plus=36	max_pos_hash_score=444	max_right=218	max_right_minus=77	max_right_plus=218	neg_log10_pos_hash_p_value=6.0	new_junction_coverage=0.13	new_junction_read_count=11	polymorphism_frequency=2.207e-01	pos_hash_score=9	prediction=polymorphism	reject=COVERAGE_EVENNESS_SKEW	side_1_annotate_key=gene	side_1_continuation=0	side_1_coverage=0.30	side_1_overlap=20	side_1_possible_overlap_registers=242	side_1_read_count=28	side_1_redundant=0	side_2_annotate_key=gene	side_2_continuation=0	side_2_coverage=0.61	side_2_overlap=0	side_2_possible_overlap_registers=222	side_2_read_count=52	side_2_redundant=0	total_non_overlap_reads=10
JC	253	.	CP009273	1282540	-1	CP009273	1283013	1	0	alignment_overlap=20	coverage_minus=8	coverage_plus=6	flanking_left=251	flanking_right=251	frequency=2.901e-01	junction_possible_overlap_registers=222	key=CP009273__1282540__-1__CP009273__1282993__1__20____251__251__0__0	max_left=107	max_left_minus=107	max_left_plus=45	max_min_left=107	max_min_left_minus=107	max_min_left_plus=15	max_min_right=34	max_min_right_minus=18	max_min_right_plus=34	max_pos_hash_score=444	max_right=218	max_right_minus=182	max_right_plus=218	neg_log10_pos_hash_p_value=5.3	new_junction_coverage=0.20	new_junction_read_count=17	polymorphism_frequency=2.901e-01	pos_hash_score=11	prediction=polymorphism	reject=COVERAGE_EVENNESS_SKEW	side_1_annotate_key=gene	side_1_continuation=0	side_1_coverage=0.37	side_1_overlap=20	side_1_possible_overlap_registers=242	side_1_read_count=34	side_1_redundant=0	side_2_annotate_key=gene	side_2_continuation=0	side_2_coverage=0.61	side_2_overlap=0	side_2_possible_overlap_registers=222	side_2_read_count=52	side_2_redundant=0	total_non_overlap_reads=14
JC	254	.	CP009273	1288126	-1	CP009273	1289121	1	0	alignment_overlap=11	coverage_minus=2	coverage_plus=1	flanking_left=251	flanking_right=251	frequency=2.540e-02	junction_possible_overlap_registers=231	key=CP009273__1288126__-1__CP009273__1289110__1__11____251__251__0__0	max_left=118	max_left_minus=118	max_left_plus=83	max_min_left=83	max_min_left_minus=83	max_min_left_plus=83	max_min_right=59	max_min_right_minus=59	max_min_right_plus=0	max_pos_hash_score=462	max_right=106	max_right_minus=106	max_right_plus=106	neg_log10_pos_hash_p_value=9.2	new_junction_coverage=0.03	new_junction_read_count=3	polymorphism_frequency=2.540e-02	pos_hash_score=3	prediction=polymorphism	reject=COVERAGE_EVENNESS_SKEW,FREQUENCY_CUTOFF	side_1_annotate_key=gene	side_1_continuation=0	side_1_coverage=0.89	side_1_overlap=11	side_1_possible_overlap_registers=242	side_1_read_count=83	side_1_redundant=0	side_2_annotate_key=gene	side_2_continuation=0	side_2_coverage=1.70	side_2_overlap=0	side_2_possible_overlap_registers=231	side_2_read_count=151	side_2_redundant=0	total_non_overlap_reads=3
JC	255	.	CP009273	1298064	-1	CP009273	1298991	1	0	alignment_overlap=11	coverage_minus=3	coverage_plus=4	flanking_left=251	flanking_right=251	frequency=6.365e-02	junction_possible_overlap_registers=231	key=CP009273__1298064__-1__CP009273__1298980__1__11____251__251__0__0	max_left=109	max_left_minus=109	max_left_plus=92	max_min_left=92	max_min_left_minus=35	max_min_left_plus=92	max_min_right=9	max_min_right_minus=9	max_min_right_plus=0	max_pos_hash_score=462	max_right=181	max_right_minus=181	max_right_plus=181	neg_log10_pos_hash_p_value=7.0	new_junction_coverage=0.08	new_junction_read_count=7	polymorphism_frequency=6.365e-02	pos_hash_score=7	prediction=polymorphism	reject=COVERAGE_EVENNESS_SKEW,FREQUENCY_CUTOFF	side_1_annotate_key=gene	side_1_continuation=0	side_1_coverage=1.20	side_1_overlap=11	side_1_possible_overlap_registers=242	side_1_read_count=111	side_1_redundant=0	side_2_annotate_key=gene	side_2_continuation=0	side_2_coverage=1.13	side_2_overlap=0	side_2_possible_overlap_registers=231	side_2_read_count=100	side_2_redundant=0	total_non_overlap_reads=7
JC	256	.	CP009273	1313061	-1	CP009273	1314064	1	0	alignment_overlap=9	coverage_minus=2	coverage_plus=2	flanking_left=251	flanking_right=251	frequency=3.989e-02	junction_possible_overlap_registers=233	key=CP009273__1313061__-1__CP009273__1314055__1__9____251__251__0__0	max_left=147	max_left_minus=147	max_left_plus=89	max_min_left=89	max_min_left_minus=0	max_min_left_plus=89	max_min_right=61	max_min_right_minus=61	max_min_right_plus=0	max_pos_hash_score=466	max_right=127	max_right_minus=61	max_right_plus=127	neg_log10_pos_hash_p_value=8.6	new_junction_coverage=0.04	new_junction_read_count=4	polymorphism_frequency=3.989e-02	pos_hash_score=4	prediction=polymorphism	reject=COVERAGE_EVENNESS_SKEW,FREQUENCY_CUTOFF	side_1_annotate_key=gene	side_1_continuation=0	side_1_coverage=1.28	side_1_overlap=9	side_1_possible_overlap_registers=242	side_1_read_count=119	side_1_redundant=0	side_2_annotate_key=gene	side_2_continuation=0	side_2_coverage=0.87	side_2_overlap=0	side_2_possible_overlap_registers=233	side_2_read_count=78	side_2_redundant=0	total_non_overlap_reads=4
JC	257	.	CP009273	1324585	-1	CP009273	1325221	1	0	alignment_overlap=10	coverage_minus=3	coverage_plus=2	flanking_left=251	flanking_right=251	frequency=7.223e-02	junction_possible_overlap_registers=232	key=CP009273__1324585__-1__CP009273__1325211__1__10____251__251__0__0	max_left=220	max_left_minus=220	max_left_plus=65	max_min_left=25	max_min_left_minus=25	max_min_left_plus=25	max_min_right=41	max_min_right_minus=41	max_min_right_plus=41	max_pos_hash_score=464	max_right=63	max_right_minus=63	max_right_plus=63	neg_log10_pos_hash_p_value=8.0	new_junction_coverage=0.06	new_junction_read_count=5	polymorphism_frequency=7.223e-02	pos_hash_score=5	prediction=polymorphism	reject=COVERAGE_EVENNESS_SKEW,FREQUENCY_CUTOFF	side_1_annotate_key=gene	side_1_continuation=0	side_1_coverage=0.67	side_1_overlap=10	side_1_possible_overlap_registers=242	side_1_read_count=62	side_1_redundant=0	side_2_annotate_key=gene	side_2_continuation=0	side_2_coverage=0.78	side_2_overlap=0	side_2_possible_overlap_registers=232	side_2_read_count=69	side_2_redundant=0	total_non_overlap_reads=5
JC	258	.	CP009273	1352209	-1	CP009273	1353254	1	0	alignment_overlap=11	coverage_minus=2	coverage_plus=2	flanking_left=251	flanking_right=251	frequency=4.537e-02	junction_possible_overlap_registers=231	key=CP009273__1352209__-1__CP009273__1353243__1__11____251__251__0__0	max_left=116	max_left_minus=116	max_left_plus=71	max_min_left=116	max_min_left_minus=116	max_min_left_plus=71	max_min_right=30	max_min_right_minus=30	max_min_right_plus=0	max_pos_hash_score=462	max_right=169	max_right_minus=123	max_right_plus=169	neg_log10_pos_hash_p_value=8.6	new_junction_coverage=0.05	new_junction_read_count=4	polymorphism_frequency=4.537e-02	pos_hash_score=4	prediction=polymorphism	reject=COVERAGE_EVENNESS_SKEW,FREQUENCY_CUTOFF	side_1_annotate_key=gene	side_1_continuation=0	side_1_coverage=0.87	side_1_overlap=11	side_1_possible_overlap_registers=242	side_1_read_count=81	side_1_redundant=0	side_2_annotate_key=gene	side_2_continuation=0	side_2_coverage=1.03	side_2_overlap=0	side_2_possible_overlap_registers=231	side_2_read_count=91	side_2_redundant=0	total_non_overlap_reads=4
JC	259	.	CP009273	1356627	-1	CP009273	1357616	1	0	alignment_overlap=9	coverage_minus=1	coverage_plus=4	flanking_left=251	flanking_right=251	frequency=6.447e-02	junction_possible_overlap_registers=233	key=CP009273__1356627__-1__CP009273__1357607__1__9____251__251__0__0	max_left=112	max_left_minus=52	max_left_plus=112	max_min_left=4	max_min_left_minus=0	max_min_left_plus=4	max_min_right=37	max_min_right_minus=37	max_min_right_plus=37	max_pos_hash_score=466	max_right=124	max_right_minus=37	max_right_plus=124	neg_log10_pos_hash_p_value=8.1	new_junction_coverage=0.06	new_junction_read_count=5	polymorphism_frequency=6.447e-02	pos_hash_score=5	prediction=polymorphism	reject=COVERAGE_EVENNESS_SKEW,FREQUENCY_CUTOFF	side_1_annotate_key=gene	side_1_continuation=0	side_1_coverage=0.84	side_1_overlap=9	side_1_possible_overlap_registers=242	side_1_read_count=78	side_1_redundant=0	side_2_annotate_key=gene	side_2_continuation=0	side_2_coverage=0.78	side_2_overlap=0	side_2_possible_overlap_registers=233	side_2_read_count=70	side_2_redundant=0	total_non_overlap_reads=5
JC	260	.	CP009273	1378531	-1	CP009273	1379636	1	0	alignment_overlap=11	coverage_minus=1	coverage_plus=2	flanking_left=251	flanking_right=251	frequency=3.755e-02	junction_possible_overlap_registers=231	key=CP009273__1378531__-1__CP009273__1379625__1__11____251__251__0__0	max_left=51	max_left_minus=48	max_left_plus=51	max_min_left=51	max_min_left_minus=48	max_min_left_plus=51	max_min_right=0	max_min_right_minus=0	max_min_right_plus=0	max_pos_hash_score=462	max_right=189	max_right_minus=70	max_right_plus=189	neg_log10_pos_hash_p_value=9.2	new_junction_coverage=0.05	new_junction_read_count=4	polymorphism_frequency=3.755e-02	pos_hash_score=3	prediction=polymorphism	reject=COVERAGE_EVENNESS_SKEW,FREQUENCY_CUTOFF	side_1_annotate_key=gene	side_1_continuation=0	side_1_coverage=1.17	side_1_overlap=11	side_1_possible_overlap_registers=242	side_1_read_count=109	side_1_redundant=0	side_2_annotate_key=gene	side_2_continuation=0	side_2_coverage=1.14	side_2_overlap=0	side_2_possible_overlap_registers=231	side_2_read_count=101	side_2_redundant=0	total_non_overlap_reads=3
JC	261	.	CP009273	1383447	-1	CP009273	1384168	1	0	alignment_overlap=8	coverage_minus=3	coverage_plus=2	flanking_left=251	flanking_right=251	frequency=5.136e-02	junction_possible_overlap_registers=234	key=CP009273__1383447__-1__CP009273__1384160__1__8____251__251__0__0	max_left=143	max_left_minus=143	max_left_plus=143	max_min_left=86	max_min_left_minus=86	max_min_left_plus=27	max_min_right=50	max_min_right_minus=28	max_min_right_plus=50	max_pos_hash_score=468	max_right=216	max_right_minus=157	max_right_plus=216	neg_log10_pos_hash_p_value=8.6	new_junction_coverage=0.06	new_junction_read_count=5	polymorphism_frequency=5.136e-02	pos_hash_score=4	prediction=polymorphism	reject=COVERAGE_EVENNESS_SKEW,FREQUENCY_CUTOFF	side_1_annotate_key=gene	side_1_continuation=0	side_1_coverage=1.08	side_1_overlap=8	side_1_possible_overlap_registers=242	side_1_read_count=100	side_1_redundant=0	side_2_annotate_key=gene	side_2_continuation=0	side_2_coverage=0.98	side_2_overlap=0	side_2_possible_overlap_registers=234	side_2_read_count=88	side_2_redundant=0	total_non_overlap_reads=5
JC	262	.	CP009273	1467532	-1	CP009273	1468622	1	0	alignment_overlap=10	coverage_minus=1	coverage_plus=2	flanking_left=251	flanking_right=251	frequency=2.668e-02	junction_possible_overlap_registers=232	key=CP009273__1467532__-1__CP009273__1468612__1__10____251__251__0__0	max_left=61	max_left_minus=61	max_left_plus=61	max_min_left=22	max_min_left_minus=0	max_min_left_plus=22	max_min_right=20	max_min_right_minus=20	max_min_right_plus=20	max_pos_hash_score=464	max_right=76	max_right_minus=20	max_right_plus=76	neg_log10_pos_hash_p_value=9.2	new_junction_coverage=0.03	new_junction_read_count=3	polymorphism_frequency=2.668e-02	pos_hash_score=3	prediction=polymorphism	reject=COVERAGE_EVENNESS_SKEW,FREQUENCY_CUTOFF	side_1_annotate_key=gene	side_1_continuation=0	side_1_coverage=1.34	side_1_overlap=10	side_1_possible_overlap_registers=242	side_1_read_count=124	side_1_redundant=0	side_2_annotate_key=gene	side_2_continuation=0	side_2_coverage=1.12	side_2_overlap=0	side_2_possible_overlap_registers=232	side_2_read_count=100	side_2_redundant=0	total_non_overlap_reads=3
JC	263	.	CP009273	1473609	-1	CP009273	1474651	1	0	alignment_overlap=9	coverage_minus=1	coverage_plus=2	flanking_left=251	flanking_right=251	frequency=2.710e-02	junction_possible_overlap_registers=233	key=CP009273__1473609__-1__CP009273__1474642__1__9____251__251__0__0	max_left=82	max_left_minus=82	max_left_plus=82	max_min_left=82	max_min_left_minus=82	max_min_left_plus=82	max_min_right=0	max_min_right_minus=0	max_min_right_plus=0	max_pos_hash_score=466	max_right=94	max_right_minus=94	max_right_plus=94	neg_log10_pos_hash_p_value=9.3	new_junction_coverage=0.03	new_junction_read_count=3	polymorphism_frequency=2.710e-02	pos_hash_score=3	prediction=polymorphism	reject=COVERAGE_EVENNESS_SKEW,FREQUENCY_CUTOFF	side_1_annotate_key=gene	side_1_continuation=0	side_1_coverage=1.33	side_1_overlap=9	side_1_possible_overlap_registers=242	side_1_read_count=123	side_1_redundant=0	side_2_annotate_key=gene	side_2_continuation=0	side_2_coverage=1.09	side_2_overlap=0	side_2_possible_overlap_registers=233	side_2_read_count=97	side_2_redundant=0	total_non_overlap_reads=3
JC	264	.	CP009273	1477033	-1	CP009273	1478037	1	0	alignment_overlap=13	coverage_minus=1	coverage_plus=2	flanking_left=251	flanking_right=251	frequency=4.417e-02	junction_possible_overlap_registers=229	key=CP009273__1477033__-1__CP009273__1478024__1__13____251__251__0__0	max_left=64	max_left_minus=64	max_left_plus=64	max_min_left=64	max_min_left_minus=64	max_min_left_plus=64	max_min_right=0	max_min_right_minus=0	max_min_right_plus=0	max_pos_hash_score=458	max_right=172	max_right_minus=172	max_right_plus=172	neg_log10_pos_hash_p_value=9.2	new_junction_coverage=0.05	new_junction_read_count=4	polymorphism_frequency=4.417e-02	pos_hash_score=3	prediction=polymorphism	reject=COVERAGE_EVENNESS_SKEW,FREQUENCY_CUTOFF	side_1_annotate_key=gene	side_1_continuation=0	side_1_coverage=0.98	side_1_overlap=13	side_1_possible_overlap_registers=242	side_1_read_count=91	side_1_redundant=0	side_2_annotate_key=gene	side_2_continuation=0	side_2_coverage=0.99	side_2_overlap=0	side_2_possible_overlap_registers=229	side_2_read_count=87	side_2_redundant=0	total_non_overlap_reads=3
JC	265	.	CP009273	1479584	-1	CP009273	1480455	1	0	alignment_overlap=11	coverage_minus=3	coverage_plus=2	flanking_left=251	flanking_right=251	frequency=5.037e-02	junction_possible_overlap_registers=231	key=CP009273__1479584__-1__CP009273__1480444__1__11____251__251__0__0	max_left=194	max_left_minus=194	max_left_plus=155	max_min_left=21	max_min_left_minus=21	max_min_left_plus=7	max_min_right=85	max_min_right_minus=46	max_min_right_plus=85	max_pos_hash_score=462	max_right=85	max_right_minus=46	max_right_plus=85	neg_log10_pos_hash_p_value=8.0	new_junction_coverage=0.06	new_junction_read_count=5	polymorphism_frequency=5.037e-02	pos_hash_score=5	prediction=polymorphism	reject=COVERAGE_EVENNESS_SKEW,FREQUENCY_CUTOFF	side_1_annotate_key=gene	side_1_continuation=0	side_1_coverage=1.06	side_1_overlap=11	side_1_possible_overlap_registers=242	side_1_read_count=98	side_1_redundant=0	side_2_annotate_key=gene	side_2_continuation=0	side_2_coverage=1.07	side_2_overlap=0	side_2_possible_overlap_registers=231	side_2_read_count=95	side_2_redundant=0	total_non_overlap_reads=5
JC	266	.	CP009273	1490433	-1	CP009273	1491304	1	0	alignment_overlap=13	coverage_minus=3	coverage_plus=3	flanking_left=251	flanking_right=251	frequency=6.223e-02	junction_possible_overlap_registers=229	key=CP009273__1490433__-1__CP009273__1491291__1__13____251__251__0__0	max_left=79	max_left_minus=79	max_left_plus=73	max_min_left=73	max_min_left_minus=57	max_min_left_plus=73	max_min_right=69	max_min_right_minus=69	max_min_right_plus=0	max_pos_hash_score=458	max_right=229	max_right_minus=229	max_right_plus=229	neg_log10_pos_hash_p_value=7.5	new_junction_coverage=0.07	new_junction_read_count=6	polymorphism_frequency=6.223e-02	pos_hash_score=6	prediction=polymorphism	reject=COVERAGE_EVENNESS_SKEW,FREQUENCY_CUTOFF	side_1_annotate_key=gene	side_1_continuation=0	side_1_coverage=1.03	side_1_overlap=13	side_1_possible_overlap_registers=242	side_1_read_count=96	side_1_redundant=0	side_2_annotate_key=gene	side_2_continuation=0	side_2_coverage=1.02	side_2_overlap=0	side_2_possible_overlap_registers=229	side_2_read_count=90	side_2_redundant=0	total_non_overlap_reads=6
JC	267	.	CP009273	1499951	-1	CP009273	1501080	1	0	alignment_overlap=7	coverage_minus=3	coverage_plus=2	flanking_left=251	flanking_right=251	frequency=5.009e-02	junction_possible_overlap_registers=235	key=CP009273__1499951__-1__CP009273__1501073__1__7____251__251__0__0	max_left=76	max_left_minus=76	max_left_plus=76	max_min_left=65	max_min_left_minus=65	max_min_left_plus=53	max_min_right=70	max_min_right_minus=70	max_min_right_plus=70	max_pos_hash_score=470	max_right=179	max_right_minus=179	max_right_plus=179	neg_log10_pos_hash_p_value=8.1	new_junction_coverage=0.06	new_junction_read_count=5	polymorphism_frequency=5.009e-02	pos_hash_score=5	prediction=polymorphism	reject=COVERAGE_EVENNESS_SKEW,FREQUENCY_CUTOFF	side_1_annotate_key=gene	side_1_continuation=0	side_1_coverage=0.87	side_1_overlap=7	side_1_possible_overlap_registers=242	side_1_read_count=81	side_1_redundant=0	side_2_annotate_key=gene	side_2_continuation=0	side_2_coverage=1.23	side_2_overlap=0	side_2_possible_overlap_registers=235	side_2_read_count=111	side_2_redundant=0	total_non_overlap_reads=5
JC	268	.	CP009273	1501211	-1	CP009273	1501634	1	0	alignment_overlap=12	coverage_minus=2	coverage_plus=2	flanking_left=251	flanking_right=251	frequency=4.355e-02	junction_possible_overlap_registers=230	key=CP009273__1501211__-1__CP009273__1501622__1__12____251__251__0__0	max_left=59	max_left_minus=59	max_left_plus=28	max_min_left=29	max_min_left_minus=29	max_min_left_plus=28	max_min_right=19	max_min_right_minus=19	max_min_right_plus=0	max_pos_hash_score=460	max_right=116	max_right_minus=63	max_right_plus=116	neg_log10_pos_hash_p_value=8.5	new_junction_coverage=0.05	new_junction_read_count=4	polymorphism_frequency=4.355e-02	pos_hash_score=4	prediction=polymorphism	reject=COVERAGE_EVENNESS_SKEW,FREQUENCY_CUTOFF	side_1_annotate_key=gene	side_1_continuation=0	side_1_coverage=0.94	side_1_overlap=12	side_1_possible_overlap_registers=242	side_1_read_count=87	side_1_redundant=0	side_2_annotate_key=gene	side_2_continuation=0	side_2_coverage=1.05	side_2_overlap=0	side_2_possible_overlap_registers=230	side_2_read_count=93	side_2_redundant=0	total_non_overlap_reads=4
JC	269	.	CP009273	1563858	-1	CP009273	1564998	1	0	alignment_overlap=10	coverage_minus=2	coverage_plus=1	flanking_left=251	flanking_right=251	frequency=3.486e-02	junction_possible_overlap_registers=232	key=CP009273__1563858__-1__CP009273__1564988__1__10____251__251__0__0	max_left=179	max_left_minus=179	max_left_plus=60	max_min_left=0	max_min_left_minus=0	max_min_left_plus=0	max_min_right=41	max_min_right_minus=41	max_min_right_plus=41	max_pos_hash_score=464	max_right=41	max_right_minus=41	max_right_plus=41	neg_log10_pos_hash_p_value=9.2	new_junction_coverage=0.03	new_junction_read_count=3	polymorphism_frequency=3.486e-02	pos_hash_score=3	prediction=polymorphism	reject=COVERAGE_EVENNESS_SKEW,FREQUENCY_CUTOFF	side_1_annotate_key=gene	side_1_continuation=0	side_1_coverage=1.27	side_1_overlap=10	side_1_possible_overlap_registers=242	side_1_read_count=118	side_1_redundant=0	side_2_annotate_key=gene	side_2_continuation=0	side_2_coverage=0.60	side_2_overlap=0	side_2_possible_overlap_registers=232	side_2_read_count=53	side_2_redundant=0	total_non_overlap_reads=3
JC	270	.	CP009273	1563858	-1	CP009273	3659636	1	0	alignment_overlap=10	coverage_minus=2	coverage_plus=1	flanking_left=251	flanking_right=251	frequency=3.294e-02	junction_possible_overlap_registers=232	key=CP009273__1563858__-1__CP009273__3659626__1__10____251__251__0__0	max_left=179	max_left_minus=179	max_left_plus=60	max_min_left=0	max_min_left_minus=0	max_min_left_plus=0	max_min_right=41	max_min_right_minus=41	max_min_right_plus=41	max_pos_hash_score=464	max_right=41	max_right_minus=41	max_right_plus=41	neg_log10_pos_hash_p_value=9.2	new_junction_coverage=0.03	new_junction_read_count=3	polymorphism_frequency=3.294e-02	pos_hash_score=3	prediction=polymorphism	reject=COVERAGE_EVENNESS_SKEW,FREQUENCY_CUTOFF	side_1_annotate_key=gene	side_1_continuation=0	side_1_coverage=1.27	side_1_overlap=10	side_1_possible_overlap_registers=242	side_1_read_count=118	side_1_redundant=0	side_2_annotate_key=gene	side_2_continuation=0	side_2_coverage=0.71	side_2_overlap=0	side_2_possible_overlap_registers=232	side_2_read_count=63	side_2_redundant=0	total_non_overlap_reads=3
JC	271	.	CP009273	1589674	-1	CP009273	1590581	1	0	alignment_overlap=10	coverage_minus=2	coverage_plus=3	flanking_left=251	flanking_right=251	frequency=4.721e-02	junction_possible_overlap_registers=232	key=CP009273__1589674__-1__CP009273__1590571__1__10____251__251__0__0	max_left=155	max_left_minus=116	max_left_plus=155	max_min_left=0	max_min_left_minus=0	max_min_left_plus=0	max_min_right=89	max_min_right_minus=18	max_min_right_plus=89	max_pos_hash_score=464	max_right=89	max_right_minus=18	max_right_plus=89	neg_log10_pos_hash_p_value=8.0	new_junction_coverage=0.06	new_junction_read_count=5	polymorphism_frequency=4.721e-02	pos_hash_score=5	prediction=polymorphism	reject=COVERAGE_EVENNESS_SKEW,FREQUENCY_CUTOFF	side_1_annotate_key=gene	side_1_continuation=0	side_1_coverage=1.09	side_1_overlap=10	side_1_possible_overlap_registers=242	side_1_read_count=101	side_1_redundant=0	side_2_annotate_key=gene	side_2_continuation=0	side_2_coverage=1.18	side_2_overlap=0	side_2_possible_overlap_registers=232	side_2_read_count=105	side_2_redundant=0	total_non_overlap_reads=5
JC	272	.	CP009273	1591056	-1	CP009273	1591834	1	0	alignment_overlap=10	coverage_minus=10	coverage_plus=7	flanking_left=251	flanking_right=251	frequency=1.344e-01	junction_possible_overlap_registers=232	key=CP009273__1591056__-1__CP009273__1591824__1__10____251__251__0__0	max_left=187	max_left_minus=187	max_left_plus=169	max_min_left=55	max_min_left_minus=55	max_min_left_plus=55	max_min_right=57	max_min_right_minus=35	max_min_right_plus=57	max_pos_hash_score=464	max_right=207	max_right_minus=59	max_right_plus=207	neg_log10_pos_hash_p_value=5.0	new_junction_coverage=0.21	new_junction_read_count=19	polymorphism_frequency=1.344e-01	pos_hash_score=13	prediction=polymorphism	reject=COVERAGE_EVENNESS_SKEW,FREQUENCY_CUTOFF	side_1_annotate_key=gene	side_1_continuation=0	side_1_coverage=1.37	side_1_overlap=10	side_1_possible_overlap_registers=242	side_1_read_count=127	side_1_redundant=0	side_2_annotate_key=gene	side_2_continuation=0	side_2_coverage=1.38	side_2_overlap=0	side_2_possible_overlap_registers=232	side_2_read_count=123	side_2_redundant=0	total_non_overlap_reads=17
JC	273	.	CP009273	1597326	-1	CP009273	1598176	1	0	alignment_overlap=12	coverage_minus=3	coverage_plus=5	flanking_left=251	flanking_right=251	frequency=8.151e-02	junction_possible_overlap_registers=230	key=CP009273__1597326__-1__CP009273__1598164__1__12____251__251__0__0	max_left=100	max_left_minus=100	max_left_plus=100	max_min_left=97	max_min_left_minus=83	max_min_left_plus=97	max_min_right=36	max_min_right_minus=27	max_min_right_plus=36	max_pos_hash_score=460	max_right=229	max_right_minus=156	max_right_plus=229	neg_log10_pos_hash_p_value=6.6	new_junction_coverage=0.10	new_junction_read_count=9	polymorphism_frequency=8.151e-02	pos_hash_score=8	prediction=polymorphism	reject=COVERAGE_EVENNESS_SKEW,FREQUENCY_CUTOFF	side_1_annotate_key=gene	side_1_continuation=0	side_1_coverage=1.12	side_1_overlap=12	side_1_possible_overlap_registers=242	side_1_read_count=104	side_1_redundant=0	side_2_annotate_key=gene	side_2_continuation=0	side_2_coverage=1.18	side_2_overlap=0	side_2_possible_overlap_registers=230	side_2_read_count=104	side_2_redundant=0	total_non_overlap_reads=8
JC	274	.	CP009273	1601079	-1	CP009273	1601985	1	0	alignment_overlap=10	coverage_minus=2	coverage_plus=1	flanking_left=251	flanking_right=251	frequency=4.045e-02	junction_possible_overlap_registers=232	key=CP009273__1601079__-1__CP009273__1601975__1__10____251__251__0__0	max_left=52	max_left_minus=52	max_left_plus=52	max_min_left=52	max_min_left_minus=52	max_min_left_plus=52	max_min_right=18	max_min_right_minus=18	max_min_right_plus=0	max_pos_hash_score=464	max_right=170	max_right_minus=170	max_right_plus=170	neg_log10_pos_hash_p_value=9.2	new_junction_coverage=0.04	new_junction_read_count=4	polymorphism_frequency=4.045e-02	pos_hash_score=3	prediction=polymorphism	reject=COVERAGE_EVENNESS_SKEW,FREQUENCY_CUTOFF	side_1_annotate_key=gene	side_1_continuation=0	side_1_coverage=1.10	side_1_overlap=10	side_1_possible_overlap_registers=242	side_1_read_count=102	side_1_redundant=0	side_2_annotate_key=gene	side_2_continuation=0	side_2_coverage=1.03	side_2_overlap=0	side_2_possible_overlap_registers=232	side_2_read_count=92	side_2_redundant=0	total_non_overlap_reads=3
JC	275	.	CP009273	1612691	-1	CP009273	1613691	1	0	alignment_overlap=9	coverage_minus=5	coverage_plus=3	flanking_left=251	flanking_right=251	frequency=7.393e-02	junction_possible_overlap_registers=233	key=CP009273__1612691__-1__CP009273__1613682__1__9____251__251__0__0	max_left=228	max_left_minus=228	max_left_plus=141	max_min_left=75	max_min_left_minus=75	max_min_left_plus=32	max_min_right=101	max_min_right_minus=94	max_min_right_plus=101	max_pos_hash_score=466	max_right=230	max_right_minus=202	max_right_plus=230	neg_log10_pos_hash_p_value=7.1	new_junction_coverage=0.09	new_junction_read_count=8	polymorphism_frequency=7.393e-02	pos_hash_score=7	prediction=polymorphism	reject=COVERAGE_EVENNESS_SKEW,FREQUENCY_CUTOFF	side_1_annotate_key=gene	side_1_continuation=0	side_1_coverage=1.03	side_1_overlap=9	side_1_possible_overlap_registers=242	side_1_read_count=96	side_1_redundant=0	side_2_annotate_key=gene	side_2_continuation=0	side_2_coverage=1.21	side_2_overlap=0	side_2_possible_overlap_registers=233	side_2_read_count=108	side_2_redundant=0	total_non_overlap_reads=8
JC	276	.	CP009273	1616241	-1	CP009273	1616968	1	0	alignment_overlap=14	coverage_minus=1	coverage_plus=2	flanking_left=251	flanking_right=251	frequency=3.281e-02	junction_possible_overlap_registers=228	key=CP009273__1616241__-1__CP009273__1616954__1__14____251__251__0__0	max_left=28	max_left_minus=28	max_left_plus=28	max_min_left=28	max_min_left_minus=28	max_min_left_plus=28	max_min_right=0	max_min_right_minus=0	max_min_right_plus=0	max_pos_hash_score=456	max_right=215	max_right_minus=36	max_right_plus=215	neg_log10_pos_hash_p_value=9.1	new_junction_coverage=0.03	new_junction_read_count=3	polymorphism_frequency=3.281e-02	pos_hash_score=3	prediction=polymorphism	reject=COVERAGE_EVENNESS_SKEW,FREQUENCY_CUTOFF	side_1_annotate_key=gene	side_1_continuation=0	side_1_coverage=1.14	side_1_overlap=14	side_1_possible_overlap_registers=242	side_1_read_count=106	side_1_redundant=0	side_2_annotate_key=gene	side_2_continuation=0	side_2_coverage=0.88	side_2_overlap=0	side_2_possible_overlap_registers=228	side_2_read_count=77	side_2_redundant=0	total_non_overlap_reads=3
JC	277	.	CP009273	1620720	-1	CP009273	1621954	1	0	alignment_overlap=9	coverage_minus=1	coverage_plus=2	flanking_left=251	flanking_right=251	frequency=2.791e-02	junction_possible_overlap_registers=233	key=CP009273__1620720__-1__CP009273__1621945__1__9____251__251__0__0	max_left=140	max_left_minus=106	max_left_plus=140	max_min_left=84	max_min_left_minus=0	max_min_left_plus=84	max_min_right=102	max_min_right_minus=51	max_min_right_plus=102	max_pos_hash_score=466	max_right=158	max_right_minus=51	max_right_plus=158	neg_log10_pos_hash_p_value=9.3	new_junction_coverage=0.03	new_junction_read_count=3	polymorphism_frequency=2.791e-02	pos_hash_score=3	prediction=polymorphism	reject=COVERAGE_EVENNESS_SKEW,FREQUENCY_CUTOFF	side_1_annotate_key=gene	side_1_continuation=0	side_1_coverage=0.87	side_1_overlap=9	side_1_possible_overlap_registers=242	side_1_read_count=81	side_1_redundant=0	side_2_annotate_key=gene	side_2_continuation=0	side_2_coverage=1.47	side_2_overlap=0	side_2_possible_overlap_registers=233	side_2_read_count=131	side_2_redundant=0	total_non_overlap_reads=3
JC	278	.	CP009273	1658620	-1	CP009273	1659634	1	0	alignment_overlap=9	coverage_minus=2	coverage_plus=2	flanking_left=251	flanking_right=251	frequency=4.432e-02	junction_possible_overlap_registers=233	key=CP009273__1658620__-1__CP009273__1659625__1__9____251__251__0__0	max_left=67	max_left_minus=67	max_left_plus=59	max_min_left=67	max_min_left_minus=67	max_min_left_plus=59	max_min_right=0	max_min_right_minus=0	max_min_right_plus=0	max_pos_hash_score=466	max_right=216	max_right_minus=180	max_right_plus=216	neg_log10_pos_hash_p_value=8.6	new_junction_coverage=0.04	new_junction_read_count=4	polymorphism_frequency=4.432e-02	pos_hash_score=4	prediction=polymorphism	reject=COVERAGE_EVENNESS_SKEW,FREQUENCY_CUTOFF	side_1_annotate_key=gene	side_1_continuation=0	side_1_coverage=1.01	side_1_overlap=9	side_1_possible_overlap_registers=242	side_1_read_count=94	side_1_redundant=0	side_2_annotate_key=gene	side_2_continuation=0	side_2_coverage=0.92	side_2_overlap=0	side_2_possible_overlap_registers=233	side_2_read_count=82	side_2_redundant=0	total_non_overlap_reads=4
JC	279	.	CP009273	1671276	-1	CP009273	1672450	1	0	alignment_overlap=9	coverage_minus=2	coverage_plus=2	flanking_left=251	flanking_right=251	frequency=5.073e-02	junction_possible_overlap_registers=233	key=CP009273__1671276__-1__CP009273__1672441__1__9____251__251__0__0	max_left=117	max_left_minus=45	max_left_plus=117	max_min_left=45	max_min_left_minus=45	max_min_left_plus=45	max_min_right=55	max_min_right_minus=7	max_min_right_plus=55	max_pos_hash_score=466	max_right=108	max_right_minus=108	max_right_plus=108	neg_log10_pos_hash_p_value=8.6	new_junction_coverage=0.04	new_junction_read_count=4	polymorphism_frequency=5.073e-02	pos_hash_score=4	prediction=polymorphism	reject=COVERAGE_EVENNESS_SKEW,FREQUENCY_CUTOFF	side_1_annotate_key=gene	side_1_continuation=0	side_1_coverage=0.67	side_1_overlap=9	side_1_possible_overlap_registers=242	side_1_read_count=62	side_1_redundant=0	side_2_annotate_key=gene	side_2_continuation=0	side_2_coverage=1.01	side_2_overlap=0	side_2_possible_overlap_registers=233	side_2_read_count=90	side_2_redundant=0	total_non_overlap_reads=4
JC	280	.	CP009273	1679333	-1	CP009273	1680555	1	0	alignment_overlap=10	coverage_minus=2	coverage_plus=1	flanking_left=251	flanking_right=251	frequency=4.070e-02	junction_possible_overlap_registers=232	key=CP009273__1679333__-1__CP009273__1680545__1__10____251__251__0__0	max_left=163	max_left_minus=163	max_left_plus=5	max_min_left=5	max_min_left_minus=0	max_min_left_plus=5	max_min_right=83	max_min_right_minus=83	max_min_right_plus=0	max_pos_hash_score=464	max_right=83	max_right_minus=83	max_right_plus=52	neg_log10_pos_hash_p_value=9.2	new_junction_coverage=0.03	new_junction_read_count=3	polymorphism_frequency=4.070e-02	pos_hash_score=3	prediction=polymorphism	reject=COVERAGE_EVENNESS_SKEW,FREQUENCY_CUTOFF	side_1_annotate_key=gene	side_1_continuation=0	side_1_coverage=0.67	side_1_overlap=10	side_1_possible_overlap_registers=242	side_1_read_count=62	side_1_redundant=0	side_2_annotate_key=gene	side_2_continuation=0	side_2_coverage=0.92	side_2_overlap=0	side_2_possible_overlap_registers=232	side_2_read_count=82	side_2_redundant=0	total_non_overlap_reads=3
JC	281	.	CP009273	1687782	-1	CP009273	1688712	1	0	alignment_overlap=9	coverage_minus=5	coverage_plus=4	flanking_left=251	flanking_right=251	frequency=8.185e-02	junction_possible_overlap_registers=233	key=CP009273__1687782__-1__CP009273__1688703__1__9____251__251__0__0	max_left=83	max_left_minus=83	max_left_plus=83	max_min_left=83	max_min_left_minus=83	max_min_left_plus=83	max_min_right=73	max_min_right_minus=73	max_min_right_plus=0	max_pos_hash_score=466	max_right=107	max_right_minus=106	max_right_plus=107	neg_log10_pos_hash_p_value=6.7	new_junction_coverage=0.11	new_junction_read_count=10	polymorphism_frequency=8.185e-02	pos_hash_score=8	prediction=polymorphism	reject=COVERAGE_EVENNESS_SKEW,FREQUENCY_CUTOFF	side_1_annotate_key=gene	side_1_continuation=0	side_1_coverage=1.06	side_1_overlap=9	side_1_possible_overlap_registers=242	side_1_read_count=98	side_1_redundant=0	side_2_annotate_key=gene	side_2_continuation=0	side_2_coverage=1.45	side_2_overlap=0	side_2_possible_overlap_registers=233	side_2_read_count=130	side_2_redundant=0	total_non_overlap_reads=9
JC	282	.	CP009273	1688944	-1	CP009273	1690195	1	0	alignment_overlap=9	coverage_minus=1	coverage_plus=2	flanking_left=251	flanking_right=251	frequency=2.164e-02	junction_possible_overlap_registers=233	key=CP009273__1688944__-1__CP009273__1690186__1__9____251__251__0__0	max_left=154	max_left_minus=109	max_left_plus=154	max_min_left=0	max_min_left_minus=0	max_min_left_plus=0	max_min_right=85	max_min_right_minus=85	max_min_right_plus=85	max_pos_hash_score=466	max_right=85	max_right_minus=85	max_right_plus=85	neg_log10_pos_hash_p_value=9.3	new_junction_coverage=0.03	new_junction_read_count=3	polymorphism_frequency=2.164e-02	pos_hash_score=3	prediction=polymorphism	reject=COVERAGE_EVENNESS_SKEW,FREQUENCY_CUTOFF	side_1_annotate_key=gene	side_1_continuation=0	side_1_coverage=1.37	side_1_overlap=9	side_1_possible_overlap_registers=242	side_1_read_count=127	side_1_redundant=0	side_2_annotate_key=gene	side_2_continuation=0	side_2_coverage=1.67	side_2_overlap=0	side_2_possible_overlap_registers=233	side_2_read_count=149	side_2_redundant=0	total_non_overlap_reads=3
JC	283	.	CP009273	1747265	-1	CP009273	1747953	1	0	alignment_overlap=10	coverage_minus=6	coverage_plus=3	flanking_left=251	flanking_right=251	frequency=9.253e-02	junction_possible_overlap_registers=232	key=CP009273__1747265__-1__CP009273__1747943__1__10____251__251__0__0	max_left=200	max_left_minus=200	max_left_plus=85	max_min_left=85	max_min_left_minus=51	max_min_left_plus=85	max_min_right=76	max_min_right_minus=76	max_min_right_plus=0	max_pos_hash_score=464	max_right=171	max_right_minus=171	max_right_plus=125	neg_log10_pos_hash_p_value=6.3	new_junction_coverage=0.10	new_junction_read_count=9	polymorphism_frequency=9.253e-02	pos_hash_score=9	prediction=polymorphism	reject=COVERAGE_EVENNESS_SKEW,FREQUENCY_CUTOFF	side_1_annotate_key=gene	side_1_continuation=0	side_1_coverage=0.91	side_1_overlap=10	side_1_possible_overlap_registers=242	side_1_read_count=84	side_1_redundant=0	side_2_annotate_key=gene	side_2_continuation=0	side_2_coverage=1.08	side_2_overlap=0	side_2_possible_overlap_registers=232	side_2_read_count=96	side_2_redundant=0	total_non_overlap_reads=9
JC	284	.	CP009273	1752444	-1	CP009273	1753695	1	0	alignment_overlap=8	coverage_minus=1	coverage_plus=2	flanking_left=251	flanking_right=251	frequency=2.943e-02	junction_possible_overlap_registers=234	key=CP009273__1752444__-1__CP009273__1753687__1__8____251__251__0__0	max_left=78	max_left_minus=78	max_left_plus=78	max_min_left=78	max_min_left_minus=78	max_min_left_plus=78	max_min_right=18	max_min_right_minus=0	max_min_right_plus=18	max_pos_hash_score=468	max_right=105	max_right_minus=105	max_right_plus=105	neg_log10_pos_hash_p_value=9.3	new_junction_coverage=0.03	new_junction_read_count=3	polymorphism_frequency=2.943e-02	pos_hash_score=3	prediction=polymorphism	reject=COVERAGE_EVENNESS_SKEW,FREQUENCY_CUTOFF	side_1_annotate_key=gene	side_1_continuation=0	side_1_coverage=1.02	side_1_overlap=8	side_1_possible_overlap_registers=242	side_1_read_count=95	side_1_redundant=0	side_2_annotate_key=gene	side_2_continuation=0	side_2_coverage=1.18	side_2_overlap=0	side_2_possible_overlap_registers=234	side_2_read_count=106	side_2_redundant=0	total_non_overlap_reads=3
JC	285	.	CP009273	1757073	-1	CP009273	1758140	1	0	alignment_overlap=13	coverage_minus=5	coverage_plus=5	flanking_left=251	flanking_right=251	frequency=1.050e-01	junction_possible_overlap_registers=229	key=CP009273__1757073__-1__CP009273__1758127__1__13____251__251__0__0	max_left=179	max_left_minus=179	max_left_plus=106	max_min_left=65	max_min_left_minus=0	max_min_left_plus=65	max_min_right=71	max_min_right_minus=71	max_min_right_plus=71	max_pos_hash_score=458	max_right=172	max_right_minus=71	max_right_plus=172	neg_log10_pos_hash_p_value=6.2	new_junction_coverage=0.11	new_junction_read_count=10	polymorphism_frequency=1.050e-01	pos_hash_score=9	prediction=polymorphism	reject=COVERAGE_EVENNESS_SKEW,FREQUENCY_CUTOFF	side_1_annotate_key=gene	side_1_continuation=0	side_1_coverage=0.89	side_1_overlap=13	side_1_possible_overlap_registers=242	side_1_read_count=83	side_1_redundant=0	side_2_annotate_key=gene	side_2_continuation=0	side_2_coverage=1.05	side_2_overlap=0	side_2_possible_overlap_registers=229	side_2_read_count=92	side_2_redundant=0	total_non_overlap_reads=10
JC	286	.	CP009273	1774178	-1	CP009273	1774942	1	0	alignment_overlap=11	coverage_minus=4	coverage_plus=6	flanking_left=251	flanking_right=251	frequency=8.387e-02	junction_possible_overlap_registers=231	key=CP009273__1774178__-1__CP009273__1774931__1__11____251__251__0__0	max_left=54	max_left_minus=54	max_left_plus=51	max_min_left=54	max_min_left_minus=54	max_min_left_plus=51	max_min_right=4	max_min_right_minus=4	max_min_right_plus=0	max_pos_hash_score=462	max_right=189	max_right_minus=186	max_right_plus=189	neg_log10_pos_hash_p_value=5.9	new_junction_coverage=0.11	new_junction_read_count=10	polymorphism_frequency=8.387e-02	pos_hash_score=10	prediction=polymorphism	reject=COVERAGE_EVENNESS_SKEW,FREQUENCY_CUTOFF	side_1_annotate_key=gene	side_1_continuation=0	side_1_coverage=1.08	side_1_overlap=11	side_1_possible_overlap_registers=242	side_1_read_count=100	side_1_redundant=0	side_2_annotate_key=gene	side_2_continuation=0	side_2_coverage=1.39	side_2_overlap=0	side_2_possible_overlap_registers=231	side_2_read_count=123	side_2_redundant=0	total_non_overlap_reads=10
JC	287	.	CP009273	1811468	-1	CP009273	1811921	1	0	alignment_overlap=10	coverage_minus=2	coverage_plus=3	flanking_left=251	flanking_right=251	frequency=5.223e-02	junction_possible_overlap_registers=232	key=CP009273__1811468__-1__CP009273__1811911__1__10____251__251__0__0	max_left=226	max_left_minus=226	max_left_plus=72	max_min_left=1	max_min_left_minus=0	max_min_left_plus=1	max_min_right=27	max_min_right_minus=25	max_min_right_plus=27	max_pos_hash_score=464	max_right=102	max_right_minus=25	max_right_plus=102	neg_log10_pos_hash_p_value=8.6	new_junction_coverage=0.06	new_junction_read_count=5	polymorphism_frequency=5.223e-02	pos_hash_score=4	prediction=polymorphism	reject=COVERAGE_EVENNESS_SKEW,FREQUENCY_CUTOFF	side_1_annotate_key=gene	side_1_continuation=0	side_1_coverage=0.93	side_1_overlap=10	side_1_possible_overlap_registers=242	side_1_read_count=86	side_1_redundant=0	side_2_annotate_key=gene	side_2_continuation=0	side_2_coverage=1.11	side_2_overlap=0	side_2_possible_overlap_registers=232	side_2_read_count=99	side_2_redundant=0	total_non_overlap_reads=5
JC	288	.	CP009273	1820491	-1	CP009273	1821277	1	0	alignment_overlap=14	coverage_minus=1	coverage_plus=5	flanking_left=251	flanking_right=251	frequency=8.477e-02	junction_possible_overlap_registers=228	key=CP009273__1820491__-1__CP009273__1821263__1__14____251__251__0__0	max_left=185	max_left_minus=136	max_left_plus=185	max_min_left=25	max_min_left_minus=0	max_min_left_plus=25	max_min_right=67	max_min_right_minus=45	max_min_right_plus=67	max_pos_hash_score=456	max_right=67	max_right_minus=45	max_right_plus=67	neg_log10_pos_hash_p_value=7.4	new_junction_coverage=0.08	new_junction_read_count=7	polymorphism_frequency=8.477e-02	pos_hash_score=6	prediction=polymorphism	reject=COVERAGE_EVENNESS_SKEW,FREQUENCY_CUTOFF	side_1_annotate_key=gene	side_1_continuation=0	side_1_coverage=1.09	side_1_overlap=14	side_1_possible_overlap_registers=242	side_1_read_count=101	side_1_redundant=0	side_2_annotate_key=gene	side_2_continuation=0	side_2_coverage=0.64	side_2_overlap=0	side_2_possible_overlap_registers=228	side_2_read_count=56	side_2_redundant=0	total_non_overlap_reads=6
JC	289	.	CP009273	1827200	-1	CP009273	1827967	1	0	alignment_overlap=10	coverage_minus=4	coverage_plus=2	flanking_left=251	flanking_right=251	frequency=5.234e-02	junction_possible_overlap_registers=232	key=CP009273__1827200__-1__CP009273__1827957__1__10____251__251__0__0	max_left=215	max_left_minus=164	max_left_plus=215	max_min_left=76	max_min_left_minus=71	max_min_left_plus=76	max_min_right=77	max_min_right_minus=77	max_min_right_plus=26	max_pos_hash_score=464	max_right=169	max_right_minus=169	max_right_plus=165	neg_log10_pos_hash_p_value=7.5	new_junction_coverage=0.07	new_junction_read_count=6	polymorphism_frequency=5.234e-02	pos_hash_score=6	prediction=polymorphism	reject=COVERAGE_EVENNESS_SKEW,FREQUENCY_CUTOFF	side_1_annotate_key=gene	side_1_continuation=0	side_1_coverage=1.23	side_1_overlap=10	side_1_possible_overlap_registers=242	side_1_read_count=114	side_1_redundant=0	side_2_annotate_key=gene	side_2_continuation=0	side_2_coverage=1.21	side_2_overlap=0	side_2_possible_overlap_registers=232	side_2_read_count=108	side_2_redundant=0	total_non_overlap_reads=6
JC	290	.	CP009273	1827395	-1	CP009273	1828517	1	0	alignment_overlap=13	coverage_minus=1	coverage_plus=3	flanking_left=251	flanking_right=251	frequency=4.346e-02	junction_possible_overlap_registers=229	key=CP009273__1827395__-1__CP009273__1828504__1__13____251__251__0__0	max_left=141	max_left_minus=141	max_left_plus=141	max_min_left=24	max_min_left_minus=0	max_min_left_plus=24	max_min_right=68	max_min_right_minus=68	max_min_right_plus=68	max_pos_hash_score=458	max_right=214	max_right_minus=68	max_right_plus=214	neg_log10_pos_hash_p_value=8.5	new_junction_coverage=0.05	new_junction_read_count=4	polymorphism_frequency=4.346e-02	pos_hash_score=4	prediction=polymorphism	reject=COVERAGE_EVENNESS_SKEW,FREQUENCY_CUTOFF	side_1_annotate_key=gene	side_1_continuation=0	side_1_coverage=1.19	side_1_overlap=13	side_1_possible_overlap_registers=242	side_1_read_count=110	side_1_redundant=0	side_2_annotate_key=gene	side_2_continuation=0	side_2_coverage=0.82	side_2_overlap=0	side_2_possible_overlap_registers=229	side_2_read_count=72	side_2_redundant=0	total_non_overlap_reads=4
JC	291	.	CP009273	1868655	-1	CP009273	1869558	1	0	alignment_overlap=10	coverage_minus=3	coverage_plus=3	flanking_left=251	flanking_right=251	frequency=7.148e-02	junction_possible_overlap_registers=232	key=CP009273__1868655__-1__CP009273__1869548__1__10____251__251__0__0	max_left=212	max_left_minus=212	max_left_plus=159	max_min_left=103	max_min_left_minus=103	max_min_left_plus=81	max_min_right=17	max_min_right_minus=6	max_min_right_plus=17	max_pos_hash_score=464	max_right=141	max_right_minus=141	max_right_plus=141	neg_log10_pos_hash_p_value=7.5	new_junction_coverage=0.08	new_junction_read_count=7	polymorphism_frequency=7.148e-02	pos_hash_score=6	prediction=polymorphism	reject=COVERAGE_EVENNESS_SKEW,FREQUENCY_CUTOFF	side_1_annotate_key=gene	side_1_continuation=0	side_1_coverage=1.08	side_1_overlap=10	side_1_possible_overlap_registers=242	side_1_read_count=100	side_1_redundant=0	side_2_annotate_key=gene	side_2_continuation=0	side_2_coverage=0.97	side_2_overlap=0	side_2_possible_overlap_registers=232	side_2_read_count=86	side_2_redundant=0	total_non_overlap_reads=6
JC	292	.	CP009273	1890974	-1	CP009273	1891776	1	0	alignment_overlap=2	coverage_minus=1	coverage_plus=3	flanking_left=251	flanking_right=251	frequency=3.938e-02	junction_possible_overlap_registers=240	key=CP009273__1890974__-1__CP009273__1891774__1__2____251__251__0__0	max_left=180	max_left_minus=180	max_left_plus=145	max_min_left=19	max_min_left_minus=0	max_min_left_plus=19	max_min_right=104	max_min_right_minus=69	max_min_right_plus=104	max_pos_hash_score=480	max_right=209	max_right_minus=69	max_right_plus=209	neg_log10_pos_hash_p_value=8.8	new_junction_coverage=0.04	new_junction_read_count=4	polymorphism_frequency=3.938e-02	pos_hash_score=4	prediction=polymorphism	reject=COVERAGE_EVENNESS_SKEW,FREQUENCY_CUTOFF	side_1_annotate_key=gene	side_1_continuation=0	side_1_coverage=1.10	side_1_overlap=2	side_1_possible_overlap_registers=242	side_1_read_count=102	side_1_redundant=0	side_2_annotate_key=gene	side_2_continuation=0	side_2_coverage=1.02	side_2_overlap=0	side_2_possible_overlap_registers=240	side_2_read_count=94	side_2_redundant=0	total_non_overlap_reads=4
JC	293	.	CP009273	1913185	-1	CP009273	1913606	1	0	alignment_overlap=13	coverage_minus=4	coverage_plus=6	flanking_left=251	flanking_right=251	frequency=1.488e-01	junction_possible_overlap_registers=229	key=CP009273__1913185__-1__CP009273__1913593__1__13____251__251__0__0	max_left=233	max_left_minus=233	max_left_plus=105	max_min_left=105	max_min_left_minus=0	max_min_left_plus=105	max_min_right=16	max_min_right_minus=16	max_min_right_plus=0	max_pos_hash_score=458	max_right=185	max_right_minus=16	max_right_plus=185	neg_log10_pos_hash_p_value=5.8	new_junction_coverage=0.13	new_junction_read_count=11	polymorphism_frequency=1.488e-01	pos_hash_score=10	prediction=polymorphism	reject=COVERAGE_EVENNESS_SKEW,FREQUENCY_CUTOFF	side_1_annotate_key=gene	side_1_continuation=0	side_1_coverage=0.62	side_1_overlap=13	side_1_possible_overlap_registers=242	side_1_read_count=58	side_1_redundant=0	side_2_annotate_key=gene	side_2_continuation=0	side_2_coverage=0.81	side_2_overlap=0	side_2_possible_overlap_registers=229	side_2_read_count=71	side_2_redundant=0	total_non_overlap_reads=10
JC	294	.	CP009273	1917906	-1	CP009273	1919101	1	0	alignment_overlap=13	coverage_minus=2	coverage_plus=2	flanking_left=251	flanking_right=251	frequency=4.626e-02	junction_possible_overlap_registers=229	key=CP009273__1917906__-1__CP009273__1919088__1__13____251__251__0__0	max_left=122	max_left_minus=122	max_left_plus=92	max_min_left=6	max_min_left_minus=0	max_min_left_plus=6	max_min_right=31	max_min_right_minus=31	max_min_right_plus=31	max_pos_hash_score=458	max_right=232	max_right_minus=31	max_right_plus=232	neg_log10_pos_hash_p_value=8.5	new_junction_coverage=0.06	new_junction_read_count=5	polymorphism_frequency=4.626e-02	pos_hash_score=4	prediction=polymorphism	reject=COVERAGE_EVENNESS_SKEW,FREQUENCY_CUTOFF	side_1_annotate_key=gene	side_1_continuation=0	side_1_coverage=0.97	side_1_overlap=13	side_1_possible_overlap_registers=242	side_1_read_count=90	side_1_redundant=0	side_2_annotate_key=gene	side_2_continuation=0	side_2_coverage=1.38	side_2_overlap=0	side_2_possible_overlap_registers=229	side_2_read_count=121	side_2_redundant=0	total_non_overlap_reads=4
JC	295	.	CP009273	1937733	-1	CP009273	1938394	1	0	alignment_overlap=9	coverage_minus=2	coverage_plus=2	flanking_left=251	flanking_right=251	frequency=4.208e-02	junction_possible_overlap_registers=233	key=CP009273__1937733__-1__CP009273__1938385__1__9____251__251__0__0	max_left=185	max_left_minus=185	max_left_plus=177	max_min_left=0	max_min_left_minus=0	max_min_left_plus=0	max_min_right=103	max_min_right_minus=63	max_min_right_plus=103	max_pos_hash_score=466	max_right=103	max_right_minus=63	max_right_plus=103	neg_log10_pos_hash_p_value=8.6	new_junction_coverage=0.04	new_junction_read_count=4	polymorphism_frequency=4.208e-02	pos_hash_score=4	prediction=polymorphism	reject=COVERAGE_EVENNESS_SKEW,FREQUENCY_CUTOFF	side_1_annotate_key=gene	side_1_continuation=0	side_1_coverage=1.12	side_1_overlap=9	side_1_possible_overlap_registers=242	side_1_read_count=104	side_1_redundant=0	side_2_annotate_key=gene	side_2_continuation=0	side_2_coverage=0.92	side_2_overlap=0	side_2_possible_overlap_registers=233	side_2_read_count=82	side_2_redundant=0	total_non_overlap_reads=4
JC	296	.	CP009273	1941485	-1	CP009273	1942613	1	0	alignment_overlap=11	coverage_minus=2	coverage_plus=1	flanking_left=251	flanking_right=251	frequency=3.915e-02	junction_possible_overlap_registers=231	key=CP009273__1941485__-1__CP009273__1942602__1__11____251__251__0__0	max_left=191	max_left_minus=191	max_left_plus=53	max_min_left=0	max_min_left_minus=0	max_min_left_plus=0	max_min_right=49	max_min_right_minus=49	max_min_right_plus=45	max_pos_hash_score=462	max_right=49	max_right_minus=49	max_right_plus=45	neg_log10_pos_hash_p_value=9.2	new_junction_coverage=0.03	new_junction_read_count=3	polymorphism_frequency=3.915e-02	pos_hash_score=3	prediction=polymorphism	reject=COVERAGE_EVENNESS_SKEW,FREQUENCY_CUTOFF	side_1_annotate_key=gene	side_1_continuation=0	side_1_coverage=0.88	side_1_overlap=11	side_1_possible_overlap_registers=242	side_1_read_count=82	side_1_redundant=0	side_2_annotate_key=gene	side_2_continuation=0	side_2_coverage=0.78	side_2_overlap=0	side_2_possible_overlap_registers=231	side_2_read_count=69	side_2_redundant=0	total_non_overlap_reads=3
JC	297	.	CP009273	1964837	-1	CP009273	1966208	1	0	alignment_overlap=11	coverage_minus=3	coverage_plus=1	flanking_left=251	flanking_right=251	frequency=5.648e-02	junction_possible_overlap_registers=231	key=CP009273__1964837__-1__CP009273__1966197__1__11____251__251__0__0	max_left=103	max_left_minus=103	max_left_plus=103	max_min_left=7	max_min_left_minus=7	max_min_left_plus=0	max_min_right=95	max_min_right_minus=95	max_min_right_plus=95	max_pos_hash_score=462	max_right=208	max_right_minus=208	max_right_plus=95	neg_log10_pos_hash_p_value=8.6	new_junction_coverage=0.05	new_junction_read_count=4	polymorphism_frequency=5.648e-02	pos_hash_score=4	prediction=polymorphism	reject=COVERAGE_EVENNESS_SKEW,FREQUENCY_CUTOFF	side_1_annotate_key=gene	side_1_continuation=0	side_1_coverage=0.80	side_1_overlap=11	side_1_possible_overlap_registers=242	side_1_read_count=74	side_1_redundant=0	side_2_annotate_key=gene	side_2_continuation=0	side_2_coverage=0.71	side_2_overlap=0	side_2_possible_overlap_registers=231	side_2_read_count=63	side_2_redundant=0	total_non_overlap_reads=4
JC	298	.	CP009273	1977221	-1	CP009273	1978083	1	0	alignment_overlap=9	coverage_minus=2	coverage_plus=3	flanking_left=251	flanking_right=251	frequency=4.908e-02	junction_possible_overlap_registers=233	key=CP009273__1977221__-1__CP009273__1978074__1__9____251__251__0__0	max_left=208	max_left_minus=208	max_left_plus=45	max_min_left=45	max_min_left_minus=0	max_min_left_plus=45	max_min_right=32	max_min_right_minus=32	max_min_right_plus=0	max_pos_hash_score=466	max_right=142	max_right_minus=32	max_right_plus=142	neg_log10_pos_hash_p_value=8.1	new_junction_coverage=0.06	new_junction_read_count=5	polymorphism_frequency=4.908e-02	pos_hash_score=5	prediction=polymorphism	reject=COVERAGE_EVENNESS_SKEW,FREQUENCY_CUTOFF	side_1_annotate_key=gene	side_1_continuation=0	side_1_coverage=1.23	side_1_overlap=9	side_1_possible_overlap_registers=242	side_1_read_count=114	side_1_redundant=0	side_2_annotate_key=gene	side_2_continuation=0	side_2_coverage=0.94	side_2_overlap=0	side_2_possible_overlap_registers=233	side_2_read_count=84	side_2_redundant=0	total_non_overlap_reads=5
JC	299	.	CP009273	1993192	-1	CP009273	1993820	1	0	alignment_overlap=10	coverage_minus=3	coverage_plus=3	flanking_left=251	flanking_right=251	frequency=6.033e-02	junction_possible_overlap_registers=232	key=CP009273__1993192__-1__CP009273__1993810__1__10____251__251__0__0	max_left=226	max_left_minus=226	max_left_plus=38	max_min_left=11	max_min_left_minus=0	max_min_left_plus=11	max_min_right=33	max_min_right_minus=33	max_min_right_plus=33	max_pos_hash_score=464	max_right=221	max_right_minus=33	max_right_plus=221	neg_log10_pos_hash_p_value=7.5	new_junction_coverage=0.07	new_junction_read_count=6	polymorphism_frequency=6.033e-02	pos_hash_score=6	prediction=polymorphism	reject=COVERAGE_EVENNESS_SKEW,FREQUENCY_CUTOFF	side_1_annotate_key=gene	side_1_continuation=0	side_1_coverage=1.07	side_1_overlap=10	side_1_possible_overlap_registers=242	side_1_read_count=99	side_1_redundant=0	side_2_annotate_key=gene	side_2_continuation=0	side_2_coverage=1.03	side_2_overlap=0	side_2_possible_overlap_registers=232	side_2_read_count=92	side_2_redundant=0	total_non_overlap_reads=6
JC	300	.	CP009273	2021352	-1	CP009273	2021970	1	0	alignment_overlap=2	coverage_minus=2	coverage_plus=2	flanking_left=251	flanking_right=251	frequency=4.925e-02	junction_possible_overlap_registers=240	key=CP009273__2021352__-1__CP009273__2021968__1__2____251__251__0__0	max_left=97	max_left_minus=97	max_left_plus=97	max_min_left=97	max_min_left_minus=97	max_min_left_plus=97	max_min_right=0	max_min_right_minus=0	max_min_right_plus=0	max_pos_hash_score=480	max_right=245	max_right_minus=130	max_right_plus=245	neg_log10_pos_hash_p_value=8.8	new_junction_coverage=0.04	new_junction_read_count=4	polymorphism_frequency=4.925e-02	pos_hash_score=4	prediction=polymorphism	reject=COVERAGE_EVENNESS_SKEW,FREQUENCY_CUTOFF	side_1_annotate_key=gene	side_1_continuation=0	side_1_coverage=0.74	side_1_overlap=2	side_1_possible_overlap_registers=242	side_1_read_count=69	side_1_redundant=0	side_2_annotate_key=gene	side_2_continuation=0	side_2_coverage=0.93	side_2_overlap=0	side_2_possible_overlap_registers=240	side_2_read_count=86	side_2_redundant=0	total_non_overlap_reads=4
JC	301	.	CP009273	2022962	-1	CP009273	2023747	1	0	alignment_overlap=9	coverage_minus=2	coverage_plus=1	flanking_left=251	flanking_right=251	frequency=3.301e-02	junction_possible_overlap_registers=233	key=CP009273__2022962__-1__CP009273__2023738__1__9____251__251__0__0	max_left=148	max_left_minus=148	max_left_plus=72	max_min_left=0	max_min_left_minus=0	max_min_left_plus=0	max_min_right=61	max_min_right_minus=61	max_min_right_plus=61	max_pos_hash_score=466	max_right=61	max_right_minus=61	max_right_plus=61	neg_log10_pos_hash_p_value=9.3	new_junction_coverage=0.03	new_junction_read_count=3	polymorphism_frequency=3.301e-02	pos_hash_score=3	prediction=polymorphism	reject=COVERAGE_EVENNESS_SKEW,FREQUENCY_CUTOFF	side_1_annotate_key=gene	side_1_continuation=0	side_1_coverage=0.94	side_1_overlap=9	side_1_possible_overlap_registers=242	side_1_read_count=87	side_1_redundant=0	side_2_annotate_key=gene	side_2_continuation=0	side_2_coverage=1.03	side_2_overlap=0	side_2_possible_overlap_registers=233	side_2_read_count=92	side_2_redundant=0	total_non_overlap_reads=3
JC	302	.	CP009273	2033735	-1	CP009273	2034644	1	0	alignment_overlap=8	coverage_minus=4	coverage_plus=4	flanking_left=251	flanking_right=251	frequency=8.000e-02	junction_possible_overlap_registers=234	key=CP009273__2033743__-1__CP009273__2034644__1__8____251__251__0__0	max_left=143	max_left_minus=143	max_left_plus=77	max_min_left=77	max_min_left_minus=14	max_min_left_plus=77	max_min_right=117	max_min_right_minus=117	max_min_right_plus=0	max_pos_hash_score=468	max_right=185	max_right_minus=157	max_right_plus=185	neg_log10_pos_hash_p_value=6.7	new_junction_coverage=0.09	new_junction_read_count=8	polymorphism_frequency=8.000e-02	pos_hash_score=8	prediction=polymorphism	reject=COVERAGE_EVENNESS_SKEW,FREQUENCY_CUTOFF	side_1_annotate_key=gene	side_1_continuation=0	side_1_coverage=1.03	side_1_overlap=0	side_1_possible_overlap_registers=234	side_1_read_count=92	side_1_redundant=0	side_2_annotate_key=repeat	side_2_continuation=0	side_2_coverage=NA	side_2_overlap=8	side_2_possible_overlap_registers=NA	side_2_read_count=NA	side_2_redundant=0	total_non_overlap_reads=8
JC	303	.	CP009273	2041761	-1	CP009273	2043007	1	0	alignment_overlap=16	coverage_minus=2	coverage_plus=2	flanking_left=251	flanking_right=251	frequency=3.867e-02	junction_possible_overlap_registers=226	key=CP009273__2041761__-1__CP009273__2042991__1__16____251__251__0__0	max_left=131	max_left_minus=131	max_left_plus=131	max_min_left=0	max_min_left_minus=0	max_min_left_plus=0	max_min_right=73	max_min_right_minus=73	max_min_right_plus=73	max_pos_hash_score=452	max_right=73	max_right_minus=73	max_right_plus=73	neg_log10_pos_hash_p_value=8.5	new_junction_coverage=0.05	new_junction_read_count=4	polymorphism_frequency=3.867e-02	pos_hash_score=4	prediction=polymorphism	reject=COVERAGE_EVENNESS_SKEW,FREQUENCY_CUTOFF	side_1_annotate_key=gene	side_1_continuation=0	side_1_coverage=1.16	side_1_overlap=16	side_1_possible_overlap_registers=242	side_1_read_count=108	side_1_redundant=0	side_2_annotate_key=gene	side_2_continuation=0	side_2_coverage=1.13	side_2_overlap=0	side_2_possible_overlap_registers=226	side_2_read_count=98	side_2_redundant=0	total_non_overlap_reads=4
JC	304	.	CP009273	2065475	-1	CP009273	2066385	1	0	alignment_overlap=13	coverage_minus=2	coverage_plus=4	flanking_left=251	flanking_right=251	frequency=6.754e-02	junction_possible_overlap_registers=229	key=CP009273__2065475__-1__CP009273__2066372__1__13____251__251__0__0	max_left=96	max_left_minus=96	max_left_plus=96	max_min_left=9	max_min_left_minus=5	max_min_left_plus=9	max_min_right=53	max_min_right_minus=28	max_min_right_plus=53	max_pos_hash_score=458	max_right=209	max_right_minus=55	max_right_plus=209	neg_log10_pos_hash_p_value=7.5	new_junction_coverage=0.07	new_junction_read_count=6	polymorphism_frequency=6.754e-02	pos_hash_score=6	prediction=polymorphism	reject=COVERAGE_EVENNESS_SKEW,FREQUENCY_CUTOFF	side_1_annotate_key=gene	side_1_continuation=0	side_1_coverage=1.07	side_1_overlap=13	side_1_possible_overlap_registers=242	side_1_read_count=99	side_1_redundant=0	side_2_annotate_key=gene	side_2_continuation=0	side_2_coverage=0.82	side_2_overlap=0	side_2_possible_overlap_registers=229	side_2_read_count=72	side_2_redundant=0	total_non_overlap_reads=6
JC	305	.	CP009273	2065939	-1	CP009273	2066687	1	0	alignment_overlap=13	coverage_minus=2	coverage_plus=1	flanking_left=251	flanking_right=251	frequency=3.027e-02	junction_possible_overlap_registers=229	key=CP009273__2065939__-1__CP009273__2066674__1__13____251__251__0__0	max_left=152	max_left_minus=152	max_left_plus=133	max_min_left=0	max_min_left_minus=0	max_min_left_plus=0	max_min_right=105	max_min_right_minus=86	max_min_right_plus=105	max_pos_hash_score=458	max_right=105	max_right_minus=86	max_right_plus=105	neg_log10_pos_hash_p_value=9.2	new_junction_coverage=0.03	new_junction_read_count=3	polymorphism_frequency=3.027e-02	pos_hash_score=3	prediction=polymorphism	reject=COVERAGE_EVENNESS_SKEW,FREQUENCY_CUTOFF	side_1_annotate_key=gene	side_1_continuation=0	side_1_coverage=1.16	side_1_overlap=13	side_1_possible_overlap_registers=242	side_1_read_count=108	side_1_redundant=0	side_2_annotate_key=gene	side_2_continuation=0	side_2_coverage=1.02	side_2_overlap=0	side_2_possible_overlap_registers=229	side_2_read_count=90	side_2_redundant=0	total_non_overlap_reads=3
JC	306	.	CP009273	2066977	-1	CP009273	2067622	1	0	alignment_overlap=9	coverage_minus=2	coverage_plus=3	flanking_left=251	flanking_right=251	frequency=7.541e-02	junction_possible_overlap_registers=233	key=CP009273__2066977__-1__CP009273__2067613__1__9____251__251__0__0	max_left=206	max_left_minus=206	max_left_plus=202	max_min_left=30	max_min_left_minus=30	max_min_left_plus=30	max_min_right=73	max_min_right_minus=27	max_min_right_plus=73	max_pos_hash_score=466	max_right=73	max_right_minus=66	max_right_plus=73	neg_log10_pos_hash_p_value=8.1	new_junction_coverage=0.07	new_junction_read_count=6	polymorphism_frequency=7.541e-02	pos_hash_score=5	prediction=polymorphism	reject=COVERAGE_EVENNESS_SKEW,FREQUENCY_CUTOFF	side_1_annotate_key=gene	side_1_continuation=0	side_1_coverage=0.83	side_1_overlap=9	side_1_possible_overlap_registers=242	side_1_read_count=77	side_1_redundant=0	side_2_annotate_key=gene	side_2_continuation=0	side_2_coverage=0.82	side_2_overlap=0	side_2_possible_overlap_registers=233	side_2_read_count=73	side_2_redundant=0	total_non_overlap_reads=5
JC	307	.	CP009273	2073935	-1	CP009273	2074944	1	0	alignment_overlap=12	coverage_minus=1	coverage_plus=2	flanking_left=251	flanking_right=251	frequency=4.478e-02	junction_possible_overlap_registers=230	key=CP009273__2073935__-1__CP009273__2074932__1__12____251__251__0__0	max_left=89	max_left_minus=89	max_left_plus=89	max_min_left=10	max_min_left_minus=0	max_min_left_plus=10	max_min_right=29	max_min_right_minus=29	max_min_right_plus=29	max_pos_hash_score=460	max_right=140	max_right_minus=29	max_right_plus=140	neg_log10_pos_hash_p_value=9.2	new_junction_coverage=0.05	new_junction_read_count=4	polymorphism_frequency=4.478e-02	pos_hash_score=3	prediction=polymorphism	reject=COVERAGE_EVENNESS_SKEW,FREQUENCY_CUTOFF	side_1_annotate_key=gene	side_1_continuation=0	side_1_coverage=0.95	side_1_overlap=12	side_1_possible_overlap_registers=242	side_1_read_count=88	side_1_redundant=0	side_2_annotate_key=gene	side_2_continuation=0	side_2_coverage=0.99	side_2_overlap=0	side_2_possible_overlap_registers=230	side_2_read_count=87	side_2_redundant=0	total_non_overlap_reads=3
JC	308	.	CP009273	2074534	-1	CP009273	2075318	1	0	alignment_overlap=11	coverage_minus=5	coverage_plus=4	flanking_left=251	flanking_right=251	frequency=8.570e-02	junction_possible_overlap_registers=231	key=CP009273__2074534__-1__CP009273__2075307__1__11____251__251__0__0	max_left=201	max_left_minus=201	max_left_plus=125	max_min_left=97	max_min_left_minus=20	max_min_left_plus=97	max_min_right=115	max_min_right_minus=115	max_min_right_plus=7	max_pos_hash_score=462	max_right=186	max_right_minus=115	max_right_plus=186	neg_log10_pos_hash_p_value=6.6	new_junction_coverage=0.10	new_junction_read_count=9	polymorphism_frequency=8.570e-02	pos_hash_score=8	prediction=polymorphism	reject=COVERAGE_EVENNESS_SKEW,FREQUENCY_CUTOFF	side_1_annotate_key=gene	side_1_continuation=0	side_1_coverage=1.17	side_1_overlap=11	side_1_possible_overlap_registers=242	side_1_read_count=109	side_1_redundant=0	side_2_annotate_key=gene	side_2_continuation=0	side_2_coverage=0.99	side_2_overlap=0	side_2_possible_overlap_registers=231	side_2_read_count=88	side_2_redundant=0	total_non_overlap_reads=9
JC	309	.	CP009273	2084805	-1	CP009273	2085817	1	0	alignment_overlap=9	coverage_minus=2	coverage_plus=3	flanking_left=251	flanking_right=251	frequency=5.557e-02	junction_possible_overlap_registers=233	key=CP009273__2084805__-1__CP009273__2085808__1__9____251__251__0__0	max_left=116	max_left_minus=116	max_left_plus=112	max_min_left=116	max_min_left_minus=116	max_min_left_plus=2	max_min_right=44	max_min_right_minus=0	max_min_right_plus=44	max_pos_hash_score=466	max_right=149	max_right_minus=126	max_right_plus=149	neg_log10_pos_hash_p_value=8.1	new_junction_coverage=0.06	new_junction_read_count=5	polymorphism_frequency=5.557e-02	pos_hash_score=5	prediction=polymorphism	reject=COVERAGE_EVENNESS_SKEW,FREQUENCY_CUTOFF	side_1_annotate_key=gene	side_1_continuation=0	side_1_coverage=1.17	side_1_overlap=9	side_1_possible_overlap_registers=242	side_1_read_count=109	side_1_redundant=0	side_2_annotate_key=gene	side_2_continuation=0	side_2_coverage=0.73	side_2_overlap=0	side_2_possible_overlap_registers=233	side_2_read_count=65	side_2_redundant=0	total_non_overlap_reads=5
JC	310	.	CP009273	2085156	-1	CP009273	2086728	1	0	alignment_overlap=12	coverage_minus=1	coverage_plus=2	flanking_left=251	flanking_right=251	frequency=3.631e-02	junction_possible_overlap_registers=230	key=CP009273__2085156__-1__CP009273__2086716__1__12____251__251__0__0	max_left=90	max_left_minus=26	max_left_plus=90	max_min_left=90	max_min_left_minus=26	max_min_left_plus=90	max_min_right=0	max_min_right_minus=0	max_min_right_plus=0	max_pos_hash_score=460	max_right=146	max_right_minus=76	max_right_plus=146	neg_log10_pos_hash_p_value=9.2	new_junction_coverage=0.03	new_junction_read_count=3	polymorphism_frequency=3.631e-02	pos_hash_score=3	prediction=polymorphism	reject=COVERAGE_EVENNESS_SKEW,FREQUENCY_CUTOFF	side_1_annotate_key=gene	side_1_continuation=0	side_1_coverage=0.82	side_1_overlap=12	side_1_possible_overlap_registers=242	side_1_read_count=76	side_1_redundant=0	side_2_annotate_key=gene	side_2_continuation=0	side_2_coverage=0.99	side_2_overlap=0	side_2_possible_overlap_registers=230	side_2_read_count=87	side_2_redundant=0	total_non_overlap_reads=3
JC	311	.	CP009273	2088572	-1	CP009273	2089431	1	0	alignment_overlap=10	coverage_minus=2	coverage_plus=3	flanking_left=251	flanking_right=251	frequency=5.673e-02	junction_possible_overlap_registers=232	key=CP009273__2088572__-1__CP009273__2089421__1__10____251__251__0__0	max_left=49	max_left_minus=49	max_left_plus=30	max_min_left=30	max_min_left_minus=0	max_min_left_plus=30	max_min_right=46	max_min_right_minus=46	max_min_right_plus=0	max_pos_hash_score=464	max_right=46	max_right_minus=46	max_right_plus=46	neg_log10_pos_hash_p_value=9.2	new_junction_coverage=0.07	new_junction_read_count=6	polymorphism_frequency=5.673e-02	pos_hash_score=3	prediction=polymorphism	reject=COVERAGE_EVENNESS_SKEW,FREQUENCY_CUTOFF	side_1_annotate_key=gene	side_1_continuation=0	side_1_coverage=1.16	side_1_overlap=10	side_1_possible_overlap_registers=242	side_1_read_count=108	side_1_redundant=0	side_2_annotate_key=gene	side_2_continuation=0	side_2_coverage=1.08	side_2_overlap=0	side_2_possible_overlap_registers=232	side_2_read_count=96	side_2_redundant=0	total_non_overlap_reads=5
JC	312	.	CP009273	2107077	-1	CP009273	2107869	1	0	alignment_overlap=13	coverage_minus=1	coverage_plus=2	flanking_left=251	flanking_right=251	frequency=2.508e-02	junction_possible_overlap_registers=229	key=CP009273__2107077__-1__CP009273__2107856__1__13____251__251__0__0	max_left=116	max_left_minus=93	max_left_plus=116	max_min_left=116	max_min_left_minus=0	max_min_left_plus=116	max_min_right=66	max_min_right_minus=5	max_min_right_plus=66	max_pos_hash_score=458	max_right=120	max_right_minus=5	max_right_plus=120	neg_log10_pos_hash_p_value=9.2	new_junction_coverage=0.03	new_junction_read_count=3	polymorphism_frequency=2.508e-02	pos_hash_score=3	prediction=polymorphism	reject=COVERAGE_EVENNESS_SKEW,FREQUENCY_CUTOFF	side_1_annotate_key=gene	side_1_continuation=0	side_1_coverage=1.15	side_1_overlap=13	side_1_possible_overlap_registers=242	side_1_read_count=107	side_1_redundant=0	side_2_annotate_key=gene	side_2_continuation=0	side_2_coverage=1.50	side_2_overlap=0	side_2_possible_overlap_registers=229	side_2_read_count=132	side_2_redundant=0	total_non_overlap_reads=3
JC	313	.	CP009273	2110884	-1	CP009273	2111551	1	0	alignment_overlap=8	coverage_minus=3	coverage_plus=2	flanking_left=251	flanking_right=251	frequency=6.171e-02	junction_possible_overlap_registers=234	key=CP009273__2110884__-1__CP009273__2111543__1__8____251__251__0__0	max_left=83	max_left_minus=83	max_left_plus=73	max_min_left=14	max_min_left_minus=14	max_min_left_plus=7	max_min_right=59	max_min_right_minus=59	max_min_right_plus=36	max_pos_hash_score=468	max_right=191	max_right_minus=191	max_right_plus=191	neg_log10_pos_hash_p_value=8.1	new_junction_coverage=0.06	new_junction_read_count=5	polymorphism_frequency=6.171e-02	pos_hash_score=5	prediction=polymorphism	reject=COVERAGE_EVENNESS_SKEW,FREQUENCY_CUTOFF	side_1_annotate_key=gene	side_1_continuation=0	side_1_coverage=0.96	side_1_overlap=8	side_1_possible_overlap_registers=242	side_1_read_count=89	side_1_redundant=0	side_2_annotate_key=gene	side_2_continuation=0	side_2_coverage=0.74	side_2_overlap=0	side_2_possible_overlap_registers=234	side_2_read_count=66	side_2_redundant=0	total_non_overlap_reads=5
JC	314	.	CP009273	2112944	-1	CP009273	2113551	1	0	alignment_overlap=12	coverage_minus=5	coverage_plus=3	flanking_left=251	flanking_right=251	frequency=1.022e-01	junction_possible_overlap_registers=230	key=CP009273__2112944__-1__CP009273__2113539__1__12____251__251__0__0	max_left=156	max_left_minus=156	max_left_plus=79	max_min_left=79	max_min_left_minus=7	max_min_left_plus=79	max_min_right=80	max_min_right_minus=80	max_min_right_plus=33	max_pos_hash_score=460	max_right=159	max_right_minus=80	max_right_plus=159	neg_log10_pos_hash_p_value=7.5	new_junction_coverage=0.11	new_junction_read_count=10	polymorphism_frequency=1.022e-01	pos_hash_score=6	prediction=polymorphism	reject=COVERAGE_EVENNESS_SKEW,FREQUENCY_CUTOFF	side_1_annotate_key=gene	side_1_continuation=0	side_1_coverage=0.94	side_1_overlap=12	side_1_possible_overlap_registers=242	side_1_read_count=87	side_1_redundant=0	side_2_annotate_key=gene	side_2_continuation=0	side_2_coverage=1.05	side_2_overlap=0	side_2_possible_overlap_registers=230	side_2_read_count=93	side_2_redundant=0	total_non_overlap_reads=8
JC	315	.	CP009273	2114147	-1	CP009273	2115261	1	0	alignment_overlap=12	coverage_minus=2	coverage_plus=1	flanking_left=251	flanking_right=251	frequency=3.677e-02	junction_possible_overlap_registers=230	key=CP009273__2114147__-1__CP009273__2115249__1__12____251__251__0__0	max_left=69	max_left_minus=68	max_left_plus=69	max_min_left=69	max_min_left_minus=0	max_min_left_plus=69	max_min_right=35	max_min_right_minus=35	max_min_right_plus=0	max_pos_hash_score=460	max_right=170	max_right_minus=35	max_right_plus=170	neg_log10_pos_hash_p_value=9.2	new_junction_coverage=0.05	new_junction_read_count=4	polymorphism_frequency=3.677e-02	pos_hash_score=3	prediction=polymorphism	reject=COVERAGE_EVENNESS_SKEW,FREQUENCY_CUTOFF	side_1_annotate_key=gene	side_1_continuation=0	side_1_coverage=1.17	side_1_overlap=12	side_1_possible_overlap_registers=242	side_1_read_count=109	side_1_redundant=0	side_2_annotate_key=gene	side_2_continuation=0	side_2_coverage=1.20	side_2_overlap=0	side_2_possible_overlap_registers=230	side_2_read_count=106	side_2_redundant=0	total_non_overlap_reads=3
JC	316	.	CP009273	2114489	-1	CP009273	2115352	1	0	alignment_overlap=11	coverage_minus=3	coverage_plus=3	flanking_left=251	flanking_right=251	frequency=6.587e-02	junction_possible_overlap_registers=231	key=CP009273__2114489__-1__CP009273__2115341__1__11____251__251__0__0	max_left=77	max_left_minus=77	max_left_plus=47	max_min_left=47	max_min_left_minus=18	max_min_left_plus=47	max_min_right=34	max_min_right_minus=34	max_min_right_plus=0	max_pos_hash_score=462	max_right=140	max_right_minus=140	max_right_plus=140	neg_log10_pos_hash_p_value=8.0	new_junction_coverage=0.08	new_junction_read_count=7	polymorphism_frequency=6.587e-02	pos_hash_score=5	prediction=polymorphism	reject=COVERAGE_EVENNESS_SKEW,FREQUENCY_CUTOFF	side_1_annotate_key=gene	side_1_continuation=0	side_1_coverage=1.06	side_1_overlap=11	side_1_possible_overlap_registers=242	side_1_read_count=98	side_1_redundant=0	side_2_annotate_key=gene	side_2_continuation=0	side_2_coverage=1.19	side_2_overlap=0	side_2_possible_overlap_registers=231	side_2_read_count=105	side_2_redundant=0	total_non_overlap_reads=6
JC	317	.	CP009273	2126171	-1	CP009273	2127035	1	0	alignment_overlap=10	coverage_minus=3	coverage_plus=1	flanking_left=251	flanking_right=251	frequency=4.400e-02	junction_possible_overlap_registers=232	key=CP009273__2126171__-1__CP009273__2127025__1__10____251__251__0__0	max_left=180	max_left_minus=180	max_left_plus=146	max_min_left=20	max_min_left_minus=20	max_min_left_plus=0	max_min_right=95	max_min_right_minus=61	max_min_right_plus=95	max_pos_hash_score=464	max_right=95	max_right_minus=61	max_right_plus=95	neg_log10_pos_hash_p_value=8.6	new_junction_coverage=0.04	new_junction_read_count=4	polymorphism_frequency=4.400e-02	pos_hash_score=4	prediction=polymorphism	reject=COVERAGE_EVENNESS_SKEW,FREQUENCY_CUTOFF	side_1_annotate_key=gene	side_1_continuation=0	side_1_coverage=0.83	side_1_overlap=10	side_1_possible_overlap_registers=242	side_1_read_count=77	side_1_redundant=0	side_2_annotate_key=gene	side_2_continuation=0	side_2_coverage=1.12	side_2_overlap=0	side_2_possible_overlap_registers=232	side_2_read_count=100	side_2_redundant=0	total_non_overlap_reads=4
JC	318	.	CP009273	2131893	-1	CP009273	2132821	1	0	alignment_overlap=9	coverage_minus=1	coverage_plus=2	flanking_left=251	flanking_right=251	frequency=2.931e-02	junction_possible_overlap_registers=233	key=CP009273__2131893__-1__CP009273__2132812__1__9____251__251__0__0	max_left=48	max_left_minus=48	max_left_plus=48	max_min_left=48	max_min_left_minus=48	max_min_left_plus=48	max_min_right=0	max_min_right_minus=0	max_min_right_plus=0	max_pos_hash_score=466	max_right=54	max_right_minus=54	max_right_plus=54	neg_log10_pos_hash_p_value=9.3	new_junction_coverage=0.03	new_junction_read_count=3	polymorphism_frequency=2.931e-02	pos_hash_score=3	prediction=polymorphism	reject=COVERAGE_EVENNESS_SKEW,FREQUENCY_CUTOFF	side_1_annotate_key=gene	side_1_continuation=0	side_1_coverage=1.25	side_1_overlap=9	side_1_possible_overlap_registers=242	side_1_read_count=116	side_1_redundant=0	side_2_annotate_key=gene	side_2_continuation=0	side_2_coverage=0.97	side_2_overlap=0	side_2_possible_overlap_registers=233	side_2_read_count=87	side_2_redundant=0	total_non_overlap_reads=3
JC	319	.	CP009273	2152019	-1	CP009273	2152860	1	0	alignment_overlap=11	coverage_minus=5	coverage_plus=6	flanking_left=251	flanking_right=251	frequency=1.494e-01	junction_possible_overlap_registers=231	key=CP009273__2152019__-1__CP009273__2152849__1__11____251__251__0__0	max_left=213	max_left_minus=206	max_left_plus=213	max_min_left=67	max_min_left_minus=0	max_min_left_plus=67	max_min_right=91	max_min_right_minus=43	max_min_right_plus=91	max_pos_hash_score=462	max_right=203	max_right_minus=43	max_right_plus=203	neg_log10_pos_hash_p_value=5.9	new_junction_coverage=0.14	new_junction_read_count=12	polymorphism_frequency=1.494e-01	pos_hash_score=10	prediction=polymorphism	reject=COVERAGE_EVENNESS_SKEW,FREQUENCY_CUTOFF	side_1_annotate_key=gene	side_1_continuation=0	side_1_coverage=0.80	side_1_overlap=11	side_1_possible_overlap_registers=242	side_1_read_count=74	side_1_redundant=0	side_2_annotate_key=gene	side_2_continuation=0	side_2_coverage=0.75	side_2_overlap=0	side_2_possible_overlap_registers=231	side_2_read_count=66	side_2_redundant=0	total_non_overlap_reads=11
JC	320	.	CP009273	2153758	-1	CP009273	2154902	1	0	alignment_overlap=13	coverage_minus=6	coverage_plus=6	flanking_left=251	flanking_right=251	frequency=1.228e-01	junction_possible_overlap_registers=229	key=CP009273__2153758__-1__CP009273__2154889__1__13____251__251__0__0	max_left=104	max_left_minus=104	max_left_plus=104	max_min_left=82	max_min_left_minus=82	max_min_left_plus=82	max_min_right=36	max_min_right_minus=36	max_min_right_plus=36	max_pos_hash_score=458	max_right=221	max_right_minus=150	max_right_plus=221	neg_log10_pos_hash_p_value=5.8	new_junction_coverage=0.14	new_junction_read_count=12	polymorphism_frequency=1.228e-01	pos_hash_score=10	prediction=polymorphism	reject=COVERAGE_EVENNESS_SKEW,FREQUENCY_CUTOFF	side_1_annotate_key=gene	side_1_continuation=0	side_1_coverage=0.91	side_1_overlap=13	side_1_possible_overlap_registers=242	side_1_read_count=84	side_1_redundant=0	side_2_annotate_key=gene	side_2_continuation=0	side_2_coverage=1.05	side_2_overlap=0	side_2_possible_overlap_registers=229	side_2_read_count=92	side_2_redundant=0	total_non_overlap_reads=12
JC	321	.	CP009273	2160681	-1	CP009273	2161311	1	0	alignment_overlap=18	coverage_minus=2	coverage_plus=3	flanking_left=251	flanking_right=251	frequency=6.664e-02	junction_possible_overlap_registers=224	key=CP009273__2160681__-1__CP009273__2161293__1__18____251__251__0__0	max_left=163	max_left_minus=163	max_left_plus=55	max_min_left=55	max_min_left_minus=0	max_min_left_plus=55	max_min_right=56	max_min_right_minus=56	max_min_right_plus=0	max_pos_hash_score=448	max_right=123	max_right_minus=56	max_right_plus=123	neg_log10_pos_hash_p_value=7.8	new_junction_coverage=0.07	new_junction_read_count=6	polymorphism_frequency=6.664e-02	pos_hash_score=5	prediction=polymorphism	reject=COVERAGE_EVENNESS_SKEW,FREQUENCY_CUTOFF	side_1_annotate_key=gene	side_1_continuation=0	side_1_coverage=1.00	side_1_overlap=18	side_1_possible_overlap_registers=242	side_1_read_count=93	side_1_redundant=0	side_2_annotate_key=gene	side_2_continuation=0	side_2_coverage=0.95	side_2_overlap=0	side_2_possible_overlap_registers=224	side_2_read_count=82	side_2_redundant=0	total_non_overlap_reads=5
JC	322	.	CP009273	2172717	-1	CP009273	2173689	1	0	alignment_overlap=10	coverage_minus=2	coverage_plus=2	flanking_left=251	flanking_right=251	frequency=4.440e-02	junction_possible_overlap_registers=232	key=CP009273__2172717__-1__CP009273__2173679__1__10____251__251__0__0	max_left=99	max_left_minus=99	max_left_plus=35	max_min_left=99	max_min_left_minus=99	max_min_left_plus=35	max_min_right=31	max_min_right_minus=31	max_min_right_plus=0	max_pos_hash_score=464	max_right=110	max_right_minus=109	max_right_plus=110	neg_log10_pos_hash_p_value=8.6	new_junction_coverage=0.04	new_junction_read_count=4	polymorphism_frequency=4.440e-02	pos_hash_score=4	prediction=polymorphism	reject=COVERAGE_EVENNESS_SKEW,FREQUENCY_CUTOFF	side_1_annotate_key=gene	side_1_continuation=0	side_1_coverage=0.99	side_1_overlap=10	side_1_possible_overlap_registers=242	side_1_read_count=92	side_1_redundant=0	side_2_annotate_key=gene	side_2_continuation=0	side_2_coverage=0.94	side_2_overlap=0	side_2_possible_overlap_registers=232	side_2_read_count=84	side_2_redundant=0	total_non_overlap_reads=4
JC	323	.	CP009273	2201309	-1	CP009273	2202409	1	0	alignment_overlap=11	coverage_minus=2	coverage_plus=1	flanking_left=251	flanking_right=251	frequency=3.507e-02	junction_possible_overlap_registers=231	key=CP009273__2201309__-1__CP009273__2202398__1__11____251__251__0__0	max_left=180	max_left_minus=180	max_left_plus=136	max_min_left=88	max_min_left_minus=88	max_min_left_plus=0	max_min_right=104	max_min_right_minus=60	max_min_right_plus=104	max_pos_hash_score=462	max_right=152	max_right_minus=152	max_right_plus=104	neg_log10_pos_hash_p_value=9.2	new_junction_coverage=0.03	new_junction_read_count=3	polymorphism_frequency=3.507e-02	pos_hash_score=3	prediction=polymorphism	reject=COVERAGE_EVENNESS_SKEW,FREQUENCY_CUTOFF	side_1_annotate_key=gene	side_1_continuation=0	side_1_coverage=0.93	side_1_overlap=11	side_1_possible_overlap_registers=242	side_1_read_count=86	side_1_redundant=0	side_2_annotate_key=gene	side_2_continuation=0	side_2_coverage=0.94	side_2_overlap=0	side_2_possible_overlap_registers=231	side_2_read_count=83	side_2_redundant=0	total_non_overlap_reads=3
JC	324	.	CP009273	2202943	-1	CP009273	2203841	1	0	alignment_overlap=11	coverage_minus=2	coverage_plus=2	flanking_left=251	flanking_right=251	frequency=4.271e-02	junction_possible_overlap_registers=231	key=CP009273__2202943__-1__CP009273__2203830__1__11____251__251__0__0	max_left=108	max_left_minus=108	max_left_plus=108	max_min_left=108	max_min_left_minus=108	max_min_left_plus=108	max_min_right=35	max_min_right_minus=0	max_min_right_plus=35	max_pos_hash_score=462	max_right=132	max_right_minus=132	max_right_plus=132	neg_log10_pos_hash_p_value=8.6	new_junction_coverage=0.05	new_junction_read_count=4	polymorphism_frequency=4.271e-02	pos_hash_score=4	prediction=polymorphism	reject=COVERAGE_EVENNESS_SKEW,FREQUENCY_CUTOFF	side_1_annotate_key=gene	side_1_continuation=0	side_1_coverage=1.11	side_1_overlap=11	side_1_possible_overlap_registers=242	side_1_read_count=103	side_1_redundant=0	side_2_annotate_key=gene	side_2_continuation=0	side_2_coverage=0.91	side_2_overlap=0	side_2_possible_overlap_registers=231	side_2_read_count=81	side_2_redundant=0	total_non_overlap_reads=4
JC	325	.	CP009273	2204451	-1	CP009273	2205582	1	0	alignment_overlap=9	coverage_minus=1	coverage_plus=2	flanking_left=251	flanking_right=251	frequency=4.100e-02	junction_possible_overlap_registers=233	key=CP009273__2204451__-1__CP009273__2205573__1__9____251__251__0__0	max_left=71	max_left_minus=71	max_left_plus=71	max_min_left=0	max_min_left_minus=0	max_min_left_plus=0	max_min_right=49	max_min_right_minus=7	max_min_right_plus=49	max_pos_hash_score=466	max_right=49	max_right_minus=7	max_right_plus=49	neg_log10_pos_hash_p_value=9.3	new_junction_coverage=0.04	new_junction_read_count=4	polymorphism_frequency=4.100e-02	pos_hash_score=3	prediction=polymorphism	reject=COVERAGE_EVENNESS_SKEW,FREQUENCY_CUTOFF	side_1_annotate_key=gene	side_1_continuation=0	side_1_coverage=1.12	side_1_overlap=9	side_1_possible_overlap_registers=242	side_1_read_count=104	side_1_redundant=0	side_2_annotate_key=gene	side_2_continuation=0	side_2_coverage=0.97	side_2_overlap=0	side_2_possible_overlap_registers=233	side_2_read_count=87	side_2_redundant=0	total_non_overlap_reads=3
JC	326	.	CP009273	2213096	-1	CP009273	2213908	1	0	alignment_overlap=10	coverage_minus=2	coverage_plus=2	flanking_left=251	flanking_right=251	frequency=4.040e-02	junction_possible_overlap_registers=232	key=CP009273__2213096__-1__CP009273__2213898__1__10____251__251__0__0	max_left=126	max_left_minus=126	max_left_plus=124	max_min_left=0	max_min_left_minus=0	max_min_left_plus=0	max_min_right=117	max_min_right_minus=115	max_min_right_plus=117	max_pos_hash_score=464	max_right=117	max_right_minus=115	max_right_plus=117	neg_log10_pos_hash_p_value=8.6	new_junction_coverage=0.04	new_junction_read_count=4	polymorphism_frequency=4.040e-02	pos_hash_score=4	prediction=polymorphism	reject=COVERAGE_EVENNESS_SKEW,FREQUENCY_CUTOFF	side_1_annotate_key=repeat	side_1_continuation=0	side_1_coverage=NA	side_1_overlap=10	side_1_read_count=NA	side_1_redundant=0	side_2_annotate_key=gene	side_2_continuation=0	side_2_coverage=1.07	side_2_overlap=0	side_2_possible_overlap_registers=232	side_2_read_count=95	side_2_redundant=0	total_non_overlap_reads=4
JC	327	.	CP009273	2216803	-1	CP009273	2217971	1	0	alignment_overlap=9	coverage_minus=2	coverage_plus=2	flanking_left=251	flanking_right=251	frequency=4.247e-02	junction_possible_overlap_registers=233	key=CP009273__2216803__-1__CP009273__2217962__1__9____251__251__0__0	max_left=52	max_left_minus=52	max_left_plus=51	max_min_left=52	max_min_left_minus=52	max_min_left_plus=51	max_min_right=0	max_min_right_minus=0	max_min_right_plus=0	max_pos_hash_score=466	max_right=236	max_right_minus=226	max_right_plus=236	neg_log10_pos_hash_p_value=8.6	new_junction_coverage=0.04	new_junction_read_count=4	polymorphism_frequency=4.247e-02	pos_hash_score=4	prediction=polymorphism	reject=COVERAGE_EVENNESS_SKEW,FREQUENCY_CUTOFF	side_1_annotate_key=gene	side_1_continuation=0	side_1_coverage=1.06	side_1_overlap=9	side_1_possible_overlap_registers=242	side_1_read_count=98	side_1_redundant=0	side_2_annotate_key=gene	side_2_continuation=0	side_2_coverage=0.96	side_2_overlap=0	side_2_possible_overlap_registers=233	side_2_read_count=86	side_2_redundant=0	total_non_overlap_reads=4
JC	328	.	CP009273	2246069	-1	CP009273	2247530	1	0	alignment_overlap=8	coverage_minus=1	coverage_plus=2	flanking_left=251	flanking_right=251	frequency=3.246e-02	junction_possible_overlap_registers=234	key=CP009273__2246069__-1__CP009273__2247522__1__8____251__251__0__0	max_left=134	max_left_minus=134	max_left_plus=124	max_min_left=9	max_min_left_minus=0	max_min_left_plus=9	max_min_right=119	max_min_right_minus=109	max_min_right_plus=119	max_pos_hash_score=468	max_right=119	max_right_minus=109	max_right_plus=119	neg_log10_pos_hash_p_value=9.3	new_junction_coverage=0.03	new_junction_read_count=3	polymorphism_frequency=3.246e-02	pos_hash_score=3	prediction=polymorphism	reject=COVERAGE_EVENNESS_SKEW,FREQUENCY_CUTOFF	side_1_annotate_key=gene	side_1_continuation=0	side_1_coverage=1.03	side_1_overlap=8	side_1_possible_overlap_registers=242	side_1_read_count=96	side_1_redundant=0	side_2_annotate_key=gene	side_2_continuation=0	side_2_coverage=0.96	side_2_overlap=0	side_2_possible_overlap_registers=234	side_2_read_count=86	side_2_redundant=0	total_non_overlap_reads=3
JC	329	.	CP009273	2247961	-1	CP009273	2248730	1	0	alignment_overlap=9	coverage_minus=2	coverage_plus=5	flanking_left=251	flanking_right=251	frequency=5.333e-02	junction_possible_overlap_registers=233	key=CP009273__2247961__-1__CP009273__2248721__1__9____251__251__0__0	max_left=213	max_left_minus=71	max_left_plus=213	max_min_left=50	max_min_left_minus=50	max_min_left_plus=50	max_min_right=29	max_min_right_minus=1	max_min_right_plus=29	max_pos_hash_score=466	max_right=96	max_right_minus=53	max_right_plus=96	neg_log10_pos_hash_p_value=8.1	new_junction_coverage=0.08	new_junction_read_count=7	polymorphism_frequency=5.333e-02	pos_hash_score=5	prediction=polymorphism	reject=COVERAGE_EVENNESS_SKEW,FREQUENCY_CUTOFF	side_1_annotate_key=gene	side_1_continuation=0	side_1_coverage=1.30	side_1_overlap=9	side_1_possible_overlap_registers=242	side_1_read_count=121	side_1_redundant=0	side_2_annotate_key=gene	side_2_continuation=0	side_2_coverage=1.48	side_2_overlap=0	side_2_possible_overlap_registers=233	side_2_read_count=132	side_2_redundant=0	total_non_overlap_reads=7
JC	330	.	CP009273	2267536	-1	CP009273	2268631	1	0	alignment_overlap=11	coverage_minus=3	coverage_plus=2	flanking_left=251	flanking_right=251	frequency=5.030e-02	junction_possible_overlap_registers=231	key=CP009273__2267536__-1__CP009273__2268620__1__11____251__251__0__0	max_left=154	max_left_minus=154	max_left_plus=118	max_min_left=118	max_min_left_minus=0	max_min_left_plus=118	max_min_right=86	max_min_right_minus=86	max_min_right_plus=0	max_pos_hash_score=462	max_right=122	max_right_minus=86	max_right_plus=122	neg_log10_pos_hash_p_value=8.0	new_junction_coverage=0.06	new_junction_read_count=5	polymorphism_frequency=5.030e-02	pos_hash_score=5	prediction=polymorphism	reject=COVERAGE_EVENNESS_SKEW,FREQUENCY_CUTOFF	side_1_annotate_key=gene	side_1_continuation=0	side_1_coverage=0.99	side_1_overlap=11	side_1_possible_overlap_registers=242	side_1_read_count=92	side_1_redundant=0	side_2_annotate_key=gene	side_2_continuation=0	side_2_coverage=1.14	side_2_overlap=0	side_2_possible_overlap_registers=231	side_2_read_count=101	side_2_redundant=0	total_non_overlap_reads=5
JC	331	.	CP009273	2275271	-1	CP009273	2276726	1	0	alignment_overlap=9	coverage_minus=2	coverage_plus=1	flanking_left=251	flanking_right=251	frequency=3.686e-02	junction_possible_overlap_registers=233	key=CP009273__2275271__-1__CP009273__2276717__1__9____251__251__0__0	max_left=88	max_left_minus=88	max_left_plus=88	max_min_left=0	max_min_left_minus=0	max_min_left_plus=0	max_min_right=60	max_min_right_minus=60	max_min_right_plus=60	max_pos_hash_score=466	max_right=60	max_right_minus=60	max_right_plus=60	neg_log10_pos_hash_p_value=9.3	new_junction_coverage=0.03	new_junction_read_count=3	polymorphism_frequency=3.686e-02	pos_hash_score=3	prediction=polymorphism	reject=COVERAGE_EVENNESS_SKEW,FREQUENCY_CUTOFF	side_1_annotate_key=gene	side_1_continuation=0	side_1_coverage=0.94	side_1_overlap=9	side_1_possible_overlap_registers=242	side_1_read_count=87	side_1_redundant=0	side_2_annotate_key=gene	side_2_continuation=0	side_2_coverage=0.82	side_2_overlap=0	side_2_possible_overlap_registers=233	side_2_read_count=73	side_2_redundant=0	total_non_overlap_reads=3
JC	332	.	CP009273	2325318	-1	CP009273	2326157	1	0	alignment_overlap=10	coverage_minus=1	coverage_plus=2	flanking_left=251	flanking_right=251	frequency=3.098e-02	junction_possible_overlap_registers=232	key=CP009273__2325318__-1__CP009273__2326147__1__10____251__251__0__0	max_left=106	max_left_minus=74	max_left_plus=106	max_min_left=0	max_min_left_minus=0	max_min_left_plus=0	max_min_right=44	max_min_right_minus=12	max_min_right_plus=44	max_pos_hash_score=464	max_right=44	max_right_minus=12	max_right_plus=44	neg_log10_pos_hash_p_value=9.2	new_junction_coverage=0.03	new_junction_read_count=3	polymorphism_frequency=3.098e-02	pos_hash_score=3	prediction=polymorphism	reject=COVERAGE_EVENNESS_SKEW,FREQUENCY_CUTOFF	side_1_annotate_key=gene	side_1_continuation=0	side_1_coverage=1.13	side_1_overlap=10	side_1_possible_overlap_registers=242	side_1_read_count=105	side_1_redundant=0	side_2_annotate_key=gene	side_2_continuation=0	side_2_coverage=0.98	side_2_overlap=0	side_2_possible_overlap_registers=232	side_2_read_count=87	side_2_redundant=0	total_non_overlap_reads=3
JC	333	.	CP009273	2329838	-1	CP009273	2331418	1	0	alignment_overlap=12	coverage_minus=2	coverage_plus=3	flanking_left=251	flanking_right=251	frequency=5.361e-02	junction_possible_overlap_registers=230	key=CP009273__2329838__-1__CP009273__2331406__1__12____251__251__0__0	max_left=118	max_left_minus=36	max_left_plus=118	max_min_left=118	max_min_left_minus=36	max_min_left_plus=118	max_min_right=22	max_min_right_minus=22	max_min_right_plus=0	max_pos_hash_score=460	max_right=216	max_right_minus=202	max_right_plus=216	neg_log10_pos_hash_p_value=8.5	new_junction_coverage=0.06	new_junction_read_count=5	polymorphism_frequency=5.361e-02	pos_hash_score=4	prediction=polymorphism	reject=COVERAGE_EVENNESS_SKEW,FREQUENCY_CUTOFF	side_1_annotate_key=gene	side_1_continuation=0	side_1_coverage=1.19	side_1_overlap=12	side_1_possible_overlap_registers=242	side_1_read_count=110	side_1_redundant=0	side_2_annotate_key=gene	side_2_continuation=0	side_2_coverage=0.82	side_2_overlap=0	side_2_possible_overlap_registers=230	side_2_read_count=72	side_2_redundant=0	total_non_overlap_reads=5
JC	334	.	CP009273	2332767	-1	CP009273	2333289	1	0	alignment_overlap=10	coverage_minus=5	coverage_plus=2	flanking_left=251	flanking_right=251	frequency=7.093e-02	junction_possible_overlap_registers=232	key=CP009273__2332767__-1__CP009273__2333279__1__10____251__251__0__0	max_left=207	max_left_minus=169	max_left_plus=207	max_min_left=34	max_min_left_minus=0	max_min_left_plus=34	max_min_right=65	max_min_right_minus=65	max_min_right_plus=12	max_pos_hash_score=464	max_right=145	max_right_minus=65	max_right_plus=145	neg_log10_pos_hash_p_value=7.1	new_junction_coverage=0.09	new_junction_read_count=8	polymorphism_frequency=7.093e-02	pos_hash_score=7	prediction=polymorphism	reject=COVERAGE_EVENNESS_SKEW,FREQUENCY_CUTOFF	side_1_annotate_key=gene	side_1_continuation=0	side_1_coverage=1.41	side_1_overlap=10	side_1_possible_overlap_registers=242	side_1_read_count=131	side_1_redundant=0	side_2_annotate_key=gene	side_2_continuation=0	side_2_coverage=0.94	side_2_overlap=0	side_2_possible_overlap_registers=232	side_2_read_count=84	side_2_redundant=0	total_non_overlap_reads=7
JC	335	.	CP009273	2340606	-1	CP009273	2341624	1	0	alignment_overlap=6	coverage_minus=1	coverage_plus=2	flanking_left=251	flanking_right=251	frequency=2.913e-02	junction_possible_overlap_registers=236	key=CP009273__2340606__-1__CP009273__2341618__1__6____251__251__0__0	max_left=115	max_left_minus=115	max_left_plus=60	max_min_left=60	max_min_left_minus=0	max_min_left_plus=60	max_min_right=50	max_min_right_minus=50	max_min_right_plus=0	max_pos_hash_score=472	max_right=185	max_right_minus=50	max_right_plus=185	neg_log10_pos_hash_p_value=9.3	new_junction_coverage=0.03	new_junction_read_count=3	polymorphism_frequency=2.913e-02	pos_hash_score=3	prediction=polymorphism	reject=COVERAGE_EVENNESS_SKEW,FREQUENCY_CUTOFF	side_1_annotate_key=gene	side_1_continuation=0	side_1_coverage=0.88	side_1_overlap=6	side_1_possible_overlap_registers=242	side_1_read_count=82	side_1_redundant=0	side_2_annotate_key=gene	side_2_continuation=0	side_2_coverage=1.33	side_2_overlap=0	side_2_possible_overlap_registers=236	side_2_read_count=120	side_2_redundant=0	total_non_overlap_reads=3
JC	336	.	CP009273	2359740	-1	CP009273	2360276	1	0	alignment_overlap=9	coverage_minus=1	coverage_plus=2	flanking_left=251	flanking_right=251	frequency=2.761e-02	junction_possible_overlap_registers=233	key=CP009273__2359740__-1__CP009273__2360267__1__9____251__251__0__0	max_left=227	max_left_minus=55	max_left_plus=227	max_min_left=0	max_min_left_minus=0	max_min_left_plus=0	max_min_right=29	max_min_right_minus=29	max_min_right_plus=29	max_pos_hash_score=466	max_right=29	max_right_minus=29	max_right_plus=29	neg_log10_pos_hash_p_value=9.3	new_junction_coverage=0.03	new_junction_read_count=3	polymorphism_frequency=2.761e-02	pos_hash_score=3	prediction=polymorphism	reject=COVERAGE_EVENNESS_SKEW,FREQUENCY_CUTOFF	side_1_annotate_key=gene	side_1_continuation=0	side_1_coverage=1.37	side_1_overlap=9	side_1_possible_overlap_registers=242	side_1_read_count=127	side_1_redundant=0	side_2_annotate_key=gene	side_2_continuation=0	side_2_coverage=1.00	side_2_overlap=0	side_2_possible_overlap_registers=233	side_2_read_count=89	side_2_redundant=0	total_non_overlap_reads=3
JC	337	.	CP009273	2363949	-1	CP009273	2364641	1	0	alignment_overlap=7	coverage_minus=3	coverage_plus=3	flanking_left=251	flanking_right=251	frequency=5.374e-02	junction_possible_overlap_registers=235	key=CP009273__2363949__-1__CP009273__2364634__1__7____251__251__0__0	max_left=98	max_left_minus=98	max_left_plus=62	max_min_left=62	max_min_left_minus=43	max_min_left_plus=62	max_min_right=6	max_min_right_minus=6	max_min_right_plus=0	max_pos_hash_score=470	max_right=223	max_right_minus=223	max_right_plus=182	neg_log10_pos_hash_p_value=7.6	new_junction_coverage=0.07	new_junction_read_count=6	polymorphism_frequency=5.374e-02	pos_hash_score=6	prediction=polymorphism	reject=COVERAGE_EVENNESS_SKEW,FREQUENCY_CUTOFF	side_1_annotate_key=gene	side_1_continuation=0	side_1_coverage=1.00	side_1_overlap=7	side_1_possible_overlap_registers=242	side_1_read_count=93	side_1_redundant=0	side_2_annotate_key=gene	side_2_continuation=0	side_2_coverage=1.34	side_2_overlap=0	side_2_possible_overlap_registers=235	side_2_read_count=121	side_2_redundant=0	total_non_overlap_reads=6
JC	338	.	CP009273	2363955	-1	CP009273	2364647	1	0	alignment_overlap=5	coverage_minus=2	coverage_plus=2	flanking_left=251	flanking_right=251	frequency=3.651e-02	junction_possible_overlap_registers=237	key=CP009273__2363955__-1__CP009273__2364642__1__5____251__251__0__0	max_left=202	max_left_minus=202	max_left_plus=60	max_min_left=60	max_min_left_minus=0	max_min_left_plus=60	max_min_right=67	max_min_right_minus=67	max_min_right_plus=0	max_pos_hash_score=474	max_right=186	max_right_minus=67	max_right_plus=186	neg_log10_pos_hash_p_value=8.7	new_junction_coverage=0.04	new_junction_read_count=4	polymorphism_frequency=3.651e-02	pos_hash_score=4	prediction=polymorphism	reject=COVERAGE_EVENNESS_SKEW,FREQUENCY_CUTOFF	side_1_annotate_key=gene	side_1_continuation=0	side_1_coverage=0.98	side_1_overlap=5	side_1_possible_overlap_registers=242	side_1_read_count=91	side_1_redundant=0	side_2_annotate_key=gene	side_2_continuation=0	side_2_coverage=1.34	side_2_overlap=0	side_2_possible_overlap_registers=237	side_2_read_count=122	side_2_redundant=0	total_non_overlap_reads=4
JC	339	.	CP009273	2385091	-1	CP009273	2385851	1	0	alignment_overlap=12	coverage_minus=4	coverage_plus=5	flanking_left=251	flanking_right=251	frequency=1.033e-01	junction_possible_overlap_registers=230	key=CP009273__2385091__-1__CP009273__2385839__1__12____251__251__0__0	max_left=215	max_left_minus=215	max_left_plus=210	max_min_left=61	max_min_left_minus=61	max_min_left_plus=3	max_min_right=99	max_min_right_minus=99	max_min_right_plus=29	max_pos_hash_score=460	max_right=140	max_right_minus=122	max_right_plus=140	neg_log10_pos_hash_p_value=6.2	new_junction_coverage=0.10	new_junction_read_count=9	polymorphism_frequency=1.033e-01	pos_hash_score=9	prediction=polymorphism	reject=COVERAGE_EVENNESS_SKEW,FREQUENCY_CUTOFF	side_1_annotate_key=gene	side_1_continuation=0	side_1_coverage=0.83	side_1_overlap=12	side_1_possible_overlap_registers=242	side_1_read_count=77	side_1_redundant=0	side_2_annotate_key=gene	side_2_continuation=0	side_2_coverage=0.94	side_2_overlap=0	side_2_possible_overlap_registers=230	side_2_read_count=83	side_2_redundant=0	total_non_overlap_reads=9
JC	340	.	CP009273	2389474	-1	CP009273	2390560	1	0	alignment_overlap=10	coverage_minus=2	coverage_plus=1	flanking_left=251	flanking_right=251	frequency=3.335e-02	junction_possible_overlap_registers=232	key=CP009273__2389474__-1__CP009273__2390550__1__10____251__251__0__0	max_left=177	max_left_minus=177	max_left_plus=55	max_min_left=55	max_min_left_minus=0	max_min_left_plus=55	max_min_right=51	max_min_right_minus=51	max_min_right_plus=0	max_pos_hash_score=464	max_right=97	max_right_minus=51	max_right_plus=97	neg_log10_pos_hash_p_value=9.2	new_junction_coverage=0.03	new_junction_read_count=3	polymorphism_frequency=3.335e-02	pos_hash_score=3	prediction=polymorphism	reject=COVERAGE_EVENNESS_SKEW,FREQUENCY_CUTOFF	side_1_annotate_key=gene	side_1_continuation=0	side_1_coverage=1.07	side_1_overlap=10	side_1_possible_overlap_registers=242	side_1_read_count=99	side_1_redundant=0	side_2_annotate_key=gene	side_2_continuation=0	side_2_coverage=0.89	side_2_overlap=0	side_2_possible_overlap_registers=232	side_2_read_count=79	side_2_redundant=0	total_non_overlap_reads=3
JC	341	.	CP009273	2394158	-1	CP009273	2394849	1	0	alignment_overlap=11	coverage_minus=4	coverage_plus=2	flanking_left=251	flanking_right=251	frequency=8.917e-02	junction_possible_overlap_registers=231	key=CP009273__2394158__-1__CP009273__2394838__1__11____251__251__0__0	max_left=222	max_left_minus=222	max_left_plus=117	max_min_left=0	max_min_left_minus=0	max_min_left_plus=0	max_min_right=20	max_min_right_minus=20	max_min_right_plus=20	max_pos_hash_score=462	max_right=20	max_right_minus=20	max_right_plus=20	neg_log10_pos_hash_p_value=7.5	new_junction_coverage=0.08	new_junction_read_count=7	polymorphism_frequency=8.917e-02	pos_hash_score=6	prediction=polymorphism	reject=COVERAGE_EVENNESS_SKEW,FREQUENCY_CUTOFF	side_1_annotate_key=gene	side_1_continuation=0	side_1_coverage=0.71	side_1_overlap=11	side_1_possible_overlap_registers=242	side_1_read_count=66	side_1_redundant=0	side_2_annotate_key=gene	side_2_continuation=0	side_2_coverage=0.90	side_2_overlap=0	side_2_possible_overlap_registers=231	side_2_read_count=80	side_2_redundant=0	total_non_overlap_reads=6
JC	342	.	CP009273	2394160	-1	CP009273	2395217	1	0	alignment_overlap=10	coverage_minus=3	coverage_plus=2	flanking_left=251	flanking_right=251	frequency=8.220e-02	junction_possible_overlap_registers=232	key=CP009273__2394160__-1__CP009273__2395207__1__10____251__251__0__0	max_left=164	max_left_minus=164	max_left_plus=45	max_min_left=45	max_min_left_minus=0	max_min_left_plus=45	max_min_right=101	max_min_right_minus=101	max_min_right_plus=0	max_pos_hash_score=464	max_right=153	max_right_minus=101	max_right_plus=153	neg_log10_pos_hash_p_value=8.0	new_junction_coverage=0.08	new_junction_read_count=7	polymorphism_frequency=8.220e-02	pos_hash_score=5	prediction=polymorphism	reject=COVERAGE_EVENNESS_SKEW,FREQUENCY_CUTOFF	side_1_annotate_key=gene	side_1_continuation=0	side_1_coverage=0.70	side_1_overlap=10	side_1_possible_overlap_registers=242	side_1_read_count=65	side_1_redundant=0	side_2_annotate_key=gene	side_2_continuation=0	side_2_coverage=1.06	side_2_overlap=0	side_2_possible_overlap_registers=232	side_2_read_count=94	side_2_redundant=0	total_non_overlap_reads=5
JC	343	.	CP009273	2425024	-1	CP009273	2425977	1	0	alignment_overlap=0	coverage_minus=1	coverage_plus=2	flanking_left=251	flanking_right=251	frequency=3.409e-02	junction_possible_overlap_registers=242	key=CP009273__2425024__-1__CP009273__2425977__1__0____251__251__0__0	max_left=108	max_left_minus=108	max_left_plus=100	max_min_left=100	max_min_left_minus=0	max_min_left_plus=100	max_min_right=59	max_min_right_minus=59	max_min_right_plus=59	max_pos_hash_score=484	max_right=151	max_right_minus=59	max_right_plus=151	neg_log10_pos_hash_p_value=9.5	new_junction_coverage=0.03	new_junction_read_count=3	polymorphism_frequency=3.409e-02	pos_hash_score=3	prediction=polymorphism	reject=COVERAGE_EVENNESS_SKEW,FREQUENCY_CUTOFF	side_1_annotate_key=gene	side_1_continuation=0	side_1_coverage=0.87	side_1_overlap=0	side_1_possible_overlap_registers=242	side_1_read_count=81	side_1_redundant=0	side_2_annotate_key=gene	side_2_continuation=0	side_2_coverage=0.96	side_2_overlap=0	side_2_possible_overlap_registers=242	side_2_read_count=89	side_2_redundant=0	total_non_overlap_reads=3
JC	344	.	CP009273	2432532	-1	CP009273	2433304	1	0	alignment_overlap=8	coverage_minus=2	coverage_plus=3	flanking_left=251	flanking_right=251	frequency=6.177e-02	junction_possible_overlap_registers=234	key=CP009273__2432532__-1__CP009273__2433296__1__8____251__251__0__0	max_left=150	max_left_minus=150	max_left_plus=72	max_min_left=72	max_min_left_minus=0	max_min_left_plus=72	max_min_right=94	max_min_right_minus=94	max_min_right_plus=0	max_pos_hash_score=468	max_right=208	max_right_minus=94	max_right_plus=208	neg_log10_pos_hash_p_value=8.1	new_junction_coverage=0.06	new_junction_read_count=5	polymorphism_frequency=6.177e-02	pos_hash_score=5	prediction=polymorphism	reject=COVERAGE_EVENNESS_SKEW,FREQUENCY_CUTOFF	side_1_annotate_key=gene	side_1_continuation=0	side_1_coverage=1.01	side_1_overlap=8	side_1_possible_overlap_registers=242	side_1_read_count=94	side_1_redundant=0	side_2_annotate_key=gene	side_2_continuation=0	side_2_coverage=0.68	side_2_overlap=0	side_2_possible_overlap_registers=234	side_2_read_count=61	side_2_redundant=0	total_non_overlap_reads=5
JC	345	.	CP009273	2446179	-1	CP009273	2447265	1	0	alignment_overlap=10	coverage_minus=1	coverage_plus=2	flanking_left=251	flanking_right=251	frequency=2.535e-02	junction_possible_overlap_registers=232	key=CP009273__2446179__-1__CP009273__2447255__1__10____251__251__0__0	max_left=194	max_left_minus=139	max_left_plus=194	max_min_left=29	max_min_left_minus=0	max_min_left_plus=29	max_min_right=52	max_min_right_minus=52	max_min_right_plus=4	max_pos_hash_score=464	max_right=52	max_right_minus=52	max_right_plus=52	neg_log10_pos_hash_p_value=9.2	new_junction_coverage=0.03	new_junction_read_count=3	polymorphism_frequency=2.535e-02	pos_hash_score=3	prediction=polymorphism	reject=COVERAGE_EVENNESS_SKEW,FREQUENCY_CUTOFF	side_1_annotate_key=gene	side_1_continuation=0	side_1_coverage=1.12	side_1_overlap=10	side_1_possible_overlap_registers=242	side_1_read_count=104	side_1_redundant=0	side_2_annotate_key=gene	side_2_continuation=0	side_2_coverage=1.47	side_2_overlap=0	side_2_possible_overlap_registers=232	side_2_read_count=131	side_2_redundant=0	total_non_overlap_reads=3
JC	346	.	CP009273	2471618	-1	CP009273	2472457	1	0	alignment_overlap=10	coverage_minus=1	coverage_plus=2	flanking_left=251	flanking_right=251	frequency=4.471e-02	junction_possible_overlap_registers=232	key=CP009273__2471618__-1__CP009273__2472447__1__10____251__251__0__0	max_left=151	max_left_minus=151	max_left_plus=22	max_min_left=22	max_min_left_minus=0	max_min_left_plus=22	max_min_right=55	max_min_right_minus=55	max_min_right_plus=0	max_pos_hash_score=464	max_right=57	max_right_minus=55	max_right_plus=57	neg_log10_pos_hash_p_value=9.2	new_junction_coverage=0.04	new_junction_read_count=4	polymorphism_frequency=4.471e-02	pos_hash_score=3	prediction=polymorphism	reject=COVERAGE_EVENNESS_SKEW,FREQUENCY_CUTOFF	side_1_annotate_key=gene	side_1_continuation=0	side_1_coverage=1.06	side_1_overlap=10	side_1_possible_overlap_registers=242	side_1_read_count=98	side_1_redundant=0	side_2_annotate_key=gene	side_2_continuation=0	side_2_coverage=0.87	side_2_overlap=0	side_2_possible_overlap_registers=232	side_2_read_count=77	side_2_redundant=0	total_non_overlap_reads=3
JC	347	.	CP009273	2474065	-1	CP009273	2474710	1	0	alignment_overlap=9	coverage_minus=2	coverage_plus=2	flanking_left=251	flanking_right=251	frequency=3.332e-02	junction_possible_overlap_registers=233	key=CP009273__2474065__-1__CP009273__2474701__1__9____251__251__0__0	max_left=79	max_left_minus=79	max_left_plus=67	max_min_left=79	max_min_left_minus=79	max_min_left_plus=67	max_min_right=5	max_min_right_minus=5	max_min_right_plus=0	max_pos_hash_score=466	max_right=217	max_right_minus=119	max_right_plus=217	neg_log10_pos_hash_p_value=8.6	new_junction_coverage=0.04	new_junction_read_count=4	polymorphism_frequency=3.332e-02	pos_hash_score=4	prediction=polymorphism	reject=COVERAGE_EVENNESS_SKEW,FREQUENCY_CUTOFF	side_1_annotate_key=gene	side_1_continuation=0	side_1_coverage=1.13	side_1_overlap=9	side_1_possible_overlap_registers=242	side_1_read_count=105	side_1_redundant=0	side_2_annotate_key=gene	side_2_continuation=0	side_2_coverage=1.47	side_2_overlap=0	side_2_possible_overlap_registers=233	side_2_read_count=131	side_2_redundant=0	total_non_overlap_reads=4
JC	348	.	CP009273	2509565	-1	CP009273	2510169	1	0	alignment_overlap=10	coverage_minus=2	coverage_plus=4	flanking_left=251	flanking_right=251	frequency=5.388e-02	junction_possible_overlap_registers=232	key=CP009273__2509565__-1__CP009273__2510159__1__10____251__251__0__0	max_left=86	max_left_minus=86	max_left_plus=86	max_min_left=12	max_min_left_minus=0	max_min_left_plus=12	max_min_right=49	max_min_right_minus=49	max_min_right_plus=49	max_pos_hash_score=464	max_right=228	max_right_minus=49	max_right_plus=228	neg_log10_pos_hash_p_value=7.5	new_junction_coverage=0.07	new_junction_read_count=6	polymorphism_frequency=5.388e-02	pos_hash_score=6	prediction=polymorphism	reject=COVERAGE_EVENNESS_SKEW,FREQUENCY_CUTOFF	side_1_annotate_key=gene	side_1_continuation=0	side_1_coverage=1.12	side_1_overlap=10	side_1_possible_overlap_registers=242	side_1_read_count=104	side_1_redundant=0	side_2_annotate_key=gene	side_2_continuation=0	side_2_coverage=1.25	side_2_overlap=0	side_2_possible_overlap_registers=232	side_2_read_count=111	side_2_redundant=0	total_non_overlap_reads=6
JC	349	.	CP009273	2510252	-1	CP009273	2511016	1	0	alignment_overlap=10	coverage_minus=4	coverage_plus=1	flanking_left=251	flanking_right=251	frequency=4.881e-02	junction_possible_overlap_registers=232	key=CP009273__2510252__-1__CP009273__2511006__1__10____251__251__0__0	max_left=199	max_left_minus=199	max_left_plus=40	max_min_left=40	max_min_left_minus=15	max_min_left_plus=40	max_min_right=50	max_min_right_minus=50	max_min_right_plus=0	max_pos_hash_score=464	max_right=224	max_right_minus=224	max_right_plus=50	neg_log10_pos_hash_p_value=8.0	new_junction_coverage=0.06	new_junction_read_count=5	polymorphism_frequency=4.881e-02	pos_hash_score=5	prediction=polymorphism	reject=COVERAGE_EVENNESS_SKEW,FREQUENCY_CUTOFF	side_1_annotate_key=gene	side_1_continuation=0	side_1_coverage=1.08	side_1_overlap=10	side_1_possible_overlap_registers=242	side_1_read_count=100	side_1_redundant=0	side_2_annotate_key=gene	side_2_continuation=0	side_2_coverage=1.11	side_2_overlap=0	side_2_possible_overlap_registers=232	side_2_read_count=99	side_2_redundant=0	total_non_overlap_reads=5
JC	350	.	CP009273	2534565	-1	CP009273	2535417	1	0	alignment_overlap=15	coverage_minus=1	coverage_plus=2	flanking_left=251	flanking_right=251	frequency=4.799e-02	junction_possible_overlap_registers=227	key=CP009273__2534565__-1__CP009273__2535402__1__15____251__251__0__0	max_left=129	max_left_minus=129	max_left_plus=129	max_min_left=75	max_min_left_minus=0	max_min_left_plus=75	max_min_right=48	max_min_right_minus=47	max_min_right_plus=48	max_pos_hash_score=454	max_right=161	max_right_minus=47	max_right_plus=161	neg_log10_pos_hash_p_value=9.1	new_junction_coverage=0.03	new_junction_read_count=3	polymorphism_frequency=4.799e-02	pos_hash_score=3	prediction=polymorphism	reject=COVERAGE_EVENNESS_SKEW,FREQUENCY_CUTOFF	side_1_annotate_key=gene	side_1_continuation=0	side_1_coverage=0.69	side_1_overlap=15	side_1_possible_overlap_registers=242	side_1_read_count=64	side_1_redundant=0	side_2_annotate_key=gene	side_2_continuation=0	side_2_coverage=0.68	side_2_overlap=0	side_2_possible_overlap_registers=227	side_2_read_count=59	side_2_redundant=0	total_non_overlap_reads=3
JC	351	.	CP009273	2535913	-1	CP009273	2536724	1	0	alignment_overlap=9	coverage_minus=1	coverage_plus=2	flanking_left=251	flanking_right=251	frequency=3.240e-02	junction_possible_overlap_registers=233	key=CP009273__2535913__-1__CP009273__2536715__1__9____251__251__0__0	max_left=80	max_left_minus=80	max_left_plus=70	max_min_left=80	max_min_left_minus=80	max_min_left_plus=70	max_min_right=0	max_min_right_minus=0	max_min_right_plus=0	max_pos_hash_score=466	max_right=189	max_right_minus=162	max_right_plus=189	neg_log10_pos_hash_p_value=9.3	new_junction_coverage=0.03	new_junction_read_count=3	polymorphism_frequency=3.240e-02	pos_hash_score=3	prediction=polymorphism	reject=COVERAGE_EVENNESS_SKEW,FREQUENCY_CUTOFF	side_1_annotate_key=gene	side_1_continuation=0	side_1_coverage=1.11	side_1_overlap=9	side_1_possible_overlap_registers=242	side_1_read_count=103	side_1_redundant=0	side_2_annotate_key=gene	side_2_continuation=0	side_2_coverage=0.90	side_2_overlap=0	side_2_possible_overlap_registers=233	side_2_read_count=80	side_2_redundant=0	total_non_overlap_reads=3
JC	352	.	CP009273	2550706	-1	CP009273	2551321	1	0	alignment_overlap=9	coverage_minus=1	coverage_plus=2	flanking_left=251	flanking_right=251	frequency=3.502e-02	junction_possible_overlap_registers=233	key=CP009273__2550706__-1__CP009273__2551312__1__9____251__251__0__0	max_left=47	max_left_minus=47	max_left_plus=47	max_min_left=47	max_min_left_minus=47	max_min_left_plus=47	max_min_right=0	max_min_right_minus=0	max_min_right_plus=0	max_pos_hash_score=466	max_right=124	max_right_minus=99	max_right_plus=124	neg_log10_pos_hash_p_value=9.3	new_junction_coverage=0.03	new_junction_read_count=3	polymorphism_frequency=3.502e-02	pos_hash_score=3	prediction=polymorphism	reject=COVERAGE_EVENNESS_SKEW,FREQUENCY_CUTOFF	side_1_annotate_key=gene	side_1_continuation=0	side_1_coverage=0.78	side_1_overlap=9	side_1_possible_overlap_registers=242	side_1_read_count=72	side_1_redundant=0	side_2_annotate_key=gene	side_2_continuation=0	side_2_coverage=1.07	side_2_overlap=0	side_2_possible_overlap_registers=233	side_2_read_count=96	side_2_redundant=0	total_non_overlap_reads=3
JC	353	.	CP009273	2565974	-1	CP009273	2567218	1	0	alignment_overlap=11	coverage_minus=2	coverage_plus=2	flanking_left=251	flanking_right=251	frequency=5.596e-02	junction_possible_overlap_registers=231	key=CP009273__2565974__-1__CP009273__2567207__1__11____251__251__0__0	max_left=158	max_left_minus=158	max_left_plus=31	max_min_left=32	max_min_left_minus=32	max_min_left_plus=31	max_min_right=82	max_min_right_minus=82	max_min_right_plus=0	max_pos_hash_score=462	max_right=200	max_right_minus=105	max_right_plus=200	neg_log10_pos_hash_p_value=8.6	new_junction_coverage=0.05	new_junction_read_count=4	polymorphism_frequency=5.596e-02	pos_hash_score=4	prediction=polymorphism	reject=COVERAGE_EVENNESS_SKEW,FREQUENCY_CUTOFF	side_1_annotate_key=gene	side_1_continuation=0	side_1_coverage=0.72	side_1_overlap=11	side_1_possible_overlap_registers=242	side_1_read_count=67	side_1_redundant=0	side_2_annotate_key=gene	side_2_continuation=0	side_2_coverage=0.80	side_2_overlap=0	side_2_possible_overlap_registers=231	side_2_read_count=71	side_2_redundant=0	total_non_overlap_reads=4
JC	354	.	CP009273	2603578	-1	CP009273	2605106	1	0	alignment_overlap=1	coverage_minus=2	coverage_plus=2	flanking_left=251	flanking_right=251	frequency=4.717e-02	junction_possible_overlap_registers=241	key=CP009273__2603578__-1__CP009273__2605105__1__1____251__251__0__0	max_left=105	max_left_minus=105	max_left_plus=105	max_min_left=70	max_min_left_minus=8	max_min_left_plus=70	max_min_right=78	max_min_right_minus=78	max_min_right_plus=78	max_pos_hash_score=482	max_right=158	max_right_minus=78	max_right_plus=158	neg_log10_pos_hash_p_value=8.8	new_junction_coverage=0.04	new_junction_read_count=4	polymorphism_frequency=4.717e-02	pos_hash_score=4	prediction=polymorphism	reject=COVERAGE_EVENNESS_SKEW,FREQUENCY_CUTOFF	side_1_annotate_key=gene	side_1_continuation=0	side_1_coverage=1.05	side_1_overlap=1	side_1_possible_overlap_registers=242	side_1_read_count=97	side_1_redundant=0	side_2_annotate_key=gene	side_2_continuation=0	side_2_coverage=0.70	side_2_overlap=0	side_2_possible_overlap_registers=241	side_2_read_count=65	side_2_redundant=0	total_non_overlap_reads=4
JC	355	.	CP009273	2608671	-1	CP009273	2609642	1	0	alignment_overlap=11	coverage_minus=1	coverage_plus=2	flanking_left=251	flanking_right=251	frequency=3.825e-02	junction_possible_overlap_registers=231	key=CP009273__2608671__-1__CP009273__2609631__1__11____251__251__0__0	max_left=33	max_left_minus=33	max_left_plus=33	max_min_left=2	max_min_left_minus=0	max_min_left_plus=2	max_min_right=26	max_min_right_minus=26	max_min_right_plus=26	max_pos_hash_score=462	max_right=134	max_right_minus=26	max_right_plus=134	neg_log10_pos_hash_p_value=9.2	new_junction_coverage=0.03	new_junction_read_count=3	polymorphism_frequency=3.825e-02	pos_hash_score=3	prediction=polymorphism	reject=COVERAGE_EVENNESS_SKEW,FREQUENCY_CUTOFF	side_1_annotate_key=gene	side_1_continuation=0	side_1_coverage=0.74	side_1_overlap=11	side_1_possible_overlap_registers=242	side_1_read_count=69	side_1_redundant=0	side_2_annotate_key=gene	side_2_continuation=0	side_2_coverage=0.96	side_2_overlap=0	side_2_possible_overlap_registers=231	side_2_read_count=85	side_2_redundant=0	total_non_overlap_reads=3
JC	356	.	CP009273	2629806	-1	CP009273	2630494	1	0	alignment_overlap=10	coverage_minus=1	coverage_plus=2	flanking_left=251	flanking_right=251	frequency=3.565e-02	junction_possible_overlap_registers=232	key=CP009273__2629806__-1__CP009273__2630484__1__10____251__251__0__0	max_left=62	max_left_minus=62	max_left_plus=62	max_min_left=62	max_min_left_minus=62	max_min_left_plus=62	max_min_right=0	max_min_right_minus=0	max_min_right_plus=0	max_pos_hash_score=464	max_right=65	max_right_minus=65	max_right_plus=65	neg_log10_pos_hash_p_value=9.2	new_junction_coverage=0.04	new_junction_read_count=4	polymorphism_frequency=3.565e-02	pos_hash_score=3	prediction=polymorphism	reject=COVERAGE_EVENNESS_SKEW,FREQUENCY_CUTOFF	side_1_annotate_key=gene	side_1_continuation=0	side_1_coverage=1.20	side_1_overlap=10	side_1_possible_overlap_registers=242	side_1_read_count=111	side_1_redundant=0	side_2_annotate_key=gene	side_2_continuation=0	side_2_coverage=1.24	side_2_overlap=0	side_2_possible_overlap_registers=232	side_2_read_count=110	side_2_redundant=0	total_non_overlap_reads=3
JC	357	.	CP009273	2629839	-1	CP009273	2630449	1	0	alignment_overlap=10	coverage_minus=7	coverage_plus=1	flanking_left=251	flanking_right=251	frequency=7.162e-02	junction_possible_overlap_registers=232	key=CP009273__2629839__-1__CP009273__2630439__1__10____251__251__0__0	max_left=138	max_left_minus=138	max_left_plus=4	max_min_left=52	max_min_left_minus=52	max_min_left_plus=4	max_min_right=81	max_min_right_minus=81	max_min_right_plus=0	max_pos_hash_score=464	max_right=172	max_right_minus=172	max_right_plus=140	neg_log10_pos_hash_p_value=7.5	new_junction_coverage=0.09	new_junction_read_count=8	polymorphism_frequency=7.162e-02	pos_hash_score=6	prediction=polymorphism	reject=COVERAGE_EVENNESS_SKEW,FREQUENCY_CUTOFF	side_1_annotate_key=gene	side_1_continuation=0	side_1_coverage=1.20	side_1_overlap=10	side_1_possible_overlap_registers=242	side_1_read_count=111	side_1_redundant=0	side_2_annotate_key=gene	side_2_continuation=0	side_2_coverage=1.14	side_2_overlap=0	side_2_possible_overlap_registers=232	side_2_read_count=101	side_2_redundant=0	total_non_overlap_reads=8
JC	358	.	CP009273	2631879	-1	CP009273	2632848	1	0	alignment_overlap=9	coverage_minus=3	coverage_plus=2	flanking_left=251	flanking_right=251	frequency=5.398e-02	junction_possible_overlap_registers=233	key=CP009273__2631879__-1__CP009273__2632839__1__9____251__251__0__0	max_left=192	max_left_minus=192	max_left_plus=95	max_min_left=95	max_min_left_minus=36	max_min_left_plus=95	max_min_right=50	max_min_right_minus=50	max_min_right_plus=0	max_pos_hash_score=466	max_right=152	max_right_minus=147	max_right_plus=152	neg_log10_pos_hash_p_value=8.1	new_junction_coverage=0.06	new_junction_read_count=5	polymorphism_frequency=5.398e-02	pos_hash_score=5	prediction=polymorphism	reject=COVERAGE_EVENNESS_SKEW,FREQUENCY_CUTOFF	side_1_annotate_key=gene	side_1_continuation=0	side_1_coverage=0.80	side_1_overlap=9	side_1_possible_overlap_registers=242	side_1_read_count=74	side_1_redundant=0	side_2_annotate_key=gene	side_2_continuation=0	side_2_coverage=1.16	side_2_overlap=0	side_2_possible_overlap_registers=233	side_2_read_count=104	side_2_redundant=0	total_non_overlap_reads=5
JC	359	.	CP009273	2638794	-1	CP009273	2639956	1	0	alignment_overlap=13	coverage_minus=3	coverage_plus=3	flanking_left=251	flanking_right=251	frequency=9.281e-02	junction_possible_overlap_registers=229	key=CP009273__2638794__-1__CP009273__2639943__1__13____251__251__0__0	max_left=211	max_left_minus=211	max_left_plus=136	max_min_left=11	max_min_left_minus=0	max_min_left_plus=11	max_min_right=74	max_min_right_minus=68	max_min_right_plus=74	max_pos_hash_score=458	max_right=227	max_right_minus=68	max_right_plus=227	neg_log10_pos_hash_p_value=7.5	new_junction_coverage=0.07	new_junction_read_count=6	polymorphism_frequency=9.281e-02	pos_hash_score=6	prediction=polymorphism	reject=COVERAGE_EVENNESS_SKEW,FREQUENCY_CUTOFF	side_1_annotate_key=gene	side_1_continuation=0	side_1_coverage=0.74	side_1_overlap=13	side_1_possible_overlap_registers=242	side_1_read_count=69	side_1_redundant=0	side_2_annotate_key=gene	side_2_continuation=0	side_2_coverage=0.59	side_2_overlap=0	side_2_possible_overlap_registers=229	side_2_read_count=52	side_2_redundant=0	total_non_overlap_reads=6
JC	360	.	CP009273	2639179	-1	CP009273	2640037	1	0	alignment_overlap=9	coverage_minus=2	coverage_plus=1	flanking_left=251	flanking_right=251	frequency=4.429e-02	junction_possible_overlap_registers=233	key=CP009273__2639179__-1__CP009273__2640028__1__9____251__251__0__0	max_left=152	max_left_minus=152	max_left_plus=152	max_min_left=0	max_min_left_minus=0	max_min_left_plus=0	max_min_right=64	max_min_right_minus=64	max_min_right_plus=64	max_pos_hash_score=466	max_right=64	max_right_minus=64	max_right_plus=64	neg_log10_pos_hash_p_value=9.3	new_junction_coverage=0.03	new_junction_read_count=3	polymorphism_frequency=4.429e-02	pos_hash_score=3	prediction=polymorphism	reject=COVERAGE_EVENNESS_SKEW,FREQUENCY_CUTOFF	side_1_annotate_key=gene	side_1_continuation=0	side_1_coverage=0.73	side_1_overlap=9	side_1_possible_overlap_registers=242	side_1_read_count=68	side_1_redundant=0	side_2_annotate_key=gene	side_2_continuation=0	side_2_coverage=0.72	side_2_overlap=0	side_2_possible_overlap_registers=233	side_2_read_count=64	side_2_redundant=0	total_non_overlap_reads=3
JC	361	.	CP009273	2641405	-1	CP009273	2642741	1	0	alignment_overlap=10	coverage_minus=2	coverage_plus=1	flanking_left=251	flanking_right=251	frequency=3.555e-02	junction_possible_overlap_registers=232	key=CP009273__2641405__-1__CP009273__2642731__1__10____251__251__0__0	max_left=69	max_left_minus=69	max_left_plus=29	max_min_left=69	max_min_left_minus=69	max_min_left_plus=29	max_min_right=48	max_min_right_minus=48	max_min_right_plus=0	max_pos_hash_score=464	max_right=212	max_right_minus=172	max_right_plus=212	neg_log10_pos_hash_p_value=9.2	new_junction_coverage=0.03	new_junction_read_count=3	polymorphism_frequency=3.555e-02	pos_hash_score=3	prediction=polymorphism	reject=COVERAGE_EVENNESS_SKEW,FREQUENCY_CUTOFF	side_1_annotate_key=gene	side_1_continuation=0	side_1_coverage=0.84	side_1_overlap=10	side_1_possible_overlap_registers=242	side_1_read_count=78	side_1_redundant=0	side_2_annotate_key=gene	side_2_continuation=0	side_2_coverage=0.99	side_2_overlap=0	side_2_possible_overlap_registers=232	side_2_read_count=88	side_2_redundant=0	total_non_overlap_reads=3
JC	362	.	CP009273	2650476	-1	CP009273	2651344	1	0	alignment_overlap=10	coverage_minus=1	coverage_plus=2	flanking_left=251	flanking_right=251	frequency=4.727e-02	junction_possible_overlap_registers=232	key=CP009273__2650476__-1__CP009273__2651334__1__10____251__251__0__0	max_left=34	max_left_minus=34	max_left_plus=34	max_min_left=34	max_min_left_minus=34	max_min_left_plus=34	max_min_right=0	max_min_right_minus=0	max_min_right_plus=0	max_pos_hash_score=464	max_right=213	max_right_minus=105	max_right_plus=213	neg_log10_pos_hash_p_value=9.2	new_junction_coverage=0.04	new_junction_read_count=4	polymorphism_frequency=4.727e-02	pos_hash_score=3	prediction=polymorphism	reject=COVERAGE_EVENNESS_SKEW,FREQUENCY_CUTOFF	side_1_annotate_key=gene	side_1_continuation=0	side_1_coverage=0.72	side_1_overlap=10	side_1_possible_overlap_registers=242	side_1_read_count=67	side_1_redundant=0	side_2_annotate_key=gene	side_2_continuation=0	side_2_coverage=1.09	side_2_overlap=0	side_2_possible_overlap_registers=232	side_2_read_count=97	side_2_redundant=0	total_non_overlap_reads=3
JC	363	.	CP009273	2652195	-1	CP009273	2653230	1	0	alignment_overlap=10	coverage_minus=3	coverage_plus=1	flanking_left=251	flanking_right=251	frequency=6.052e-02	junction_possible_overlap_registers=232	key=CP009273__2652195__-1__CP009273__2653220__1__10____251__251__0__0	max_left=159	max_left_minus=159	max_left_plus=141	max_min_left=0	max_min_left_minus=0	max_min_left_plus=0	max_min_right=112	max_min_right_minus=112	max_min_right_plus=100	max_pos_hash_score=464	max_right=112	max_right_minus=112	max_right_plus=100	neg_log10_pos_hash_p_value=8.6	new_junction_coverage=0.04	new_junction_read_count=4	polymorphism_frequency=6.052e-02	pos_hash_score=4	prediction=polymorphism	reject=COVERAGE_EVENNESS_SKEW,FREQUENCY_CUTOFF	side_1_annotate_key=gene	side_1_continuation=0	side_1_coverage=0.73	side_1_overlap=10	side_1_possible_overlap_registers=242	side_1_read_count=68	side_1_redundant=0	side_2_annotate_key=gene	side_2_continuation=0	side_2_coverage=0.66	side_2_overlap=0	side_2_possible_overlap_registers=232	side_2_read_count=59	side_2_redundant=0	total_non_overlap_reads=4
JC	364	.	CP009273	2713006	-1	CP009273	2713497	1	0	alignment_overlap=10	coverage_minus=2	coverage_plus=1	flanking_left=251	flanking_right=251	frequency=3.311e-02	junction_possible_overlap_registers=232	key=CP009273__2713006__-1__CP009273__2713487__1__10____251__251__0__0	max_left=81	max_left_minus=81	max_left_plus=80	max_min_left=0	max_min_left_minus=0	max_min_left_plus=0	max_min_right=62	max_min_right_minus=43	max_min_right_plus=62	max_pos_hash_score=464	max_right=62	max_right_minus=43	max_right_plus=62	neg_log10_pos_hash_p_value=9.2	new_junction_coverage=0.03	new_junction_read_count=3	polymorphism_frequency=3.311e-02	pos_hash_score=3	prediction=polymorphism	reject=COVERAGE_EVENNESS_SKEW,FREQUENCY_CUTOFF	side_1_annotate_key=gene	side_1_continuation=0	side_1_coverage=0.98	side_1_overlap=10	side_1_possible_overlap_registers=242	side_1_read_count=91	side_1_redundant=0	side_2_annotate_key=gene	side_2_continuation=0	side_2_coverage=0.99	side_2_overlap=0	side_2_possible_overlap_registers=232	side_2_read_count=88	side_2_redundant=0	total_non_overlap_reads=3
JC	365	.	CP009273	2714435	-1	CP009273	2715961	1	0	alignment_overlap=9	coverage_minus=2	coverage_plus=2	flanking_left=251	flanking_right=251	frequency=4.122e-02	junction_possible_overlap_registers=233	key=CP009273__2714435__-1__CP009273__2715952__1__9____251__251__0__0	max_left=94	max_left_minus=94	max_left_plus=29	max_min_left=94	max_min_left_minus=94	max_min_left_plus=29	max_min_right=23	max_min_right_minus=23	max_min_right_plus=0	max_pos_hash_score=466	max_right=189	max_right_minus=147	max_right_plus=189	neg_log10_pos_hash_p_value=8.6	new_junction_coverage=0.04	new_junction_read_count=4	polymorphism_frequency=4.122e-02	pos_hash_score=4	prediction=polymorphism	reject=COVERAGE_EVENNESS_SKEW,FREQUENCY_CUTOFF	side_1_annotate_key=gene	side_1_continuation=0	side_1_coverage=0.85	side_1_overlap=9	side_1_possible_overlap_registers=242	side_1_read_count=79	side_1_redundant=0	side_2_annotate_key=gene	side_2_continuation=0	side_2_coverage=1.23	side_2_overlap=0	side_2_possible_overlap_registers=233	side_2_read_count=110	side_2_redundant=0	total_non_overlap_reads=4
JC	366	.	CP009273	2719542	-1	CP009273	2720642	1	0	alignment_overlap=10	coverage_minus=2	coverage_plus=2	flanking_left=251	flanking_right=251	frequency=9.665e-02	junction_possible_overlap_registers=232	key=CP009273__2719542__-1__CP009273__2720632__1__10____251__251__0__1	max_left=71	max_left_minus=71	max_left_plus=71	max_min_left=71	max_min_left_minus=71	max_min_left_plus=71	max_min_right=54	max_min_right_minus=54	max_min_right_plus=54	max_pos_hash_score=464	max_right=79	max_right_minus=79	max_right_plus=79	neg_log10_pos_hash_p_value=8.6	new_junction_coverage=0.04	new_junction_read_count=4	polymorphism_frequency=9.665e-02	pos_hash_score=4	prediction=polymorphism	reject=COVERAGE_EVENNESS_SKEW,FREQUENCY_CUTOFF	side_1_annotate_key=gene	side_1_continuation=0	side_1_coverage=0.42	side_1_overlap=10	side_1_possible_overlap_registers=242	side_1_read_count=39	side_1_redundant=0	side_2_annotate_key=repeat	side_2_continuation=0	side_2_coverage=NA	side_2_overlap=0	side_2_possible_overlap_registers=NA	side_2_read_count=NA	side_2_redundant=1	total_non_overlap_reads=4
JC	367	.	CP009273	2719542	-1	CP009273	3418241	1	0	alignment_overlap=10	coverage_minus=2	coverage_plus=2	flanking_left=251	flanking_right=251	frequency=9.665e-02	junction_possible_overlap_registers=232	key=CP009273__2719542__-1__CP009273__3418231__1__10____251__251__0__1	max_left=71	max_left_minus=71	max_left_plus=71	max_min_left=71	max_min_left_minus=71	max_min_left_plus=71	max_min_right=54	max_min_right_minus=54	max_min_right_plus=54	max_pos_hash_score=464	max_right=79	max_right_minus=79	max_right_plus=79	neg_log10_pos_hash_p_value=8.6	new_junction_coverage=0.04	new_junction_read_count=4	polymorphism_frequency=9.665e-02	pos_hash_score=4	prediction=polymorphism	reject=COVERAGE_EVENNESS_SKEW,FREQUENCY_CUTOFF	side_1_annotate_key=gene	side_1_continuation=0	side_1_coverage=0.42	side_1_overlap=10	side_1_possible_overlap_registers=242	side_1_read_count=39	side_1_redundant=0	side_2_annotate_key=repeat	side_2_continuation=0	side_2_coverage=NA	side_2_overlap=0	side_2_possible_overlap_registers=NA	side_2_read_count=NA	side_2_redundant=1	total_non_overlap_reads=4
JC	368	.	CP009273	2719832	-1	CP009273	2720712	1	0	alignment_overlap=9	coverage_minus=2	coverage_plus=2	flanking_left=251	flanking_right=251	frequency=NA	junction_possible_overlap_registers=233	key=CP009273__2719832__-1__CP009273__2720703__1__9____251__251__1__1	max_left=152	max_left_minus=152	max_left_plus=24	max_min_left=24	max_min_left_minus=0	max_min_left_plus=24	max_min_right=90	max_min_right_minus=90	max_min_right_plus=0	max_pos_hash_score=466	max_right=118	max_right_minus=90	max_right_plus=118	neg_log10_pos_hash_p_value=8.6	new_junction_coverage=0.04	new_junction_read_count=4	polymorphism_frequency=NA	pos_hash_score=4	prediction=unknown	reject=COVERAGE_EVENNESS_SKEW	side_1_annotate_key=repeat	side_1_continuation=0	side_1_coverage=NA	side_1_overlap=9	side_1_read_count=NA	side_1_redundant=1	side_2_annotate_key=repeat	side_2_continuation=0	side_2_coverage=NA	side_2_overlap=0	side_2_possible_overlap_registers=NA	side_2_read_count=NA	side_2_redundant=1	total_non_overlap_reads=4
JC	369	.	CP009273	2720635	1	CP009273	3416889	-1	0	alignment_overlap=3	coverage_minus=2	coverage_plus=2	flanking_left=251	flanking_right=251	frequency=8.429e-02	junction_possible_overlap_registers=239	key=CP009273__2720632__1__CP009273__3416889__-1__3____251__251__1__0	max_left=86	max_left_minus=86	max_left_plus=86	max_min_left=0	max_min_left_minus=0	max_min_left_plus=0	max_min_right=71	max_min_right_minus=71	max_min_right_plus=71	max_pos_hash_score=478	max_right=71	max_right_minus=71	max_right_plus=71	neg_log10_pos_hash_p_value=8.8	new_junction_coverage=0.04	new_junction_read_count=4	polymorphism_frequency=8.429e-02	pos_hash_score=4	prediction=polymorphism	reject=COVERAGE_EVENNESS_SKEW,FREQUENCY_CUTOFF	side_1_annotate_key=repeat	side_1_continuation=0	side_1_coverage=NA	side_1_overlap=0	side_1_read_count=NA	side_1_redundant=1	side_2_annotate_key=gene	side_2_continuation=0	side_2_coverage=0.47	side_2_overlap=3	side_2_possible_overlap_registers=242	side_2_read_count=44	side_2_redundant=0	total_non_overlap_reads=4
JC	370	.	CP009273	2720642	1	CP009273	3417141	-1	0	alignment_overlap=10	coverage_minus=3	coverage_plus=2	flanking_left=251	flanking_right=251	frequency=1.440e-01	junction_possible_overlap_registers=232	key=CP009273__2720632__1__CP009273__3417141__-1__10____251__251__1__0	max_left=79	max_left_minus=79	max_left_plus=79	max_min_left=54	max_min_left_minus=54	max_min_left_plus=54	max_min_right=71	max_min_right_minus=71	max_min_right_plus=71	max_pos_hash_score=464	max_right=141	max_right_minus=141	max_right_plus=71	neg_log10_pos_hash_p_value=8.6	new_junction_coverage=0.06	new_junction_read_count=5	polymorphism_frequency=1.440e-01	pos_hash_score=4	prediction=polymorphism	reject=COVERAGE_EVENNESS_SKEW,FREQUENCY_CUTOFF	side_1_annotate_key=repeat	side_1_continuation=0	side_1_coverage=NA	side_1_overlap=0	side_1_read_count=NA	side_1_redundant=1	side_2_annotate_key=gene	side_2_continuation=0	side_2_coverage=0.33	side_2_overlap=10	side_2_possible_overlap_registers=242	side_2_read_count=31	side_2_redundant=0	total_non_overlap_reads=5
JC	371	.	CP009273	2774084	-1	CP009273	2774967	1	0	alignment_overlap=11	coverage_minus=3	coverage_plus=1	flanking_left=251	flanking_right=251	frequency=2.768e-02	junction_possible_overlap_registers=231	key=CP009273__2774084__-1__CP009273__2774956__1__11____251__251__0__0	max_left=124	max_left_minus=124	max_left_plus=120	max_min_left=0	max_min_left_minus=0	max_min_left_plus=0	max_min_right=57	max_min_right_minus=57	max_min_right_plus=57	max_pos_hash_score=462	max_right=57	max_right_minus=57	max_right_plus=57	neg_log10_pos_hash_p_value=8.6	new_junction_coverage=0.05	new_junction_read_count=4	polymorphism_frequency=2.768e-02	pos_hash_score=4	prediction=polymorphism	reject=COVERAGE_EVENNESS_SKEW,FREQUENCY_CUTOFF	side_1_annotate_key=gene	side_1_continuation=0	side_1_coverage=1.41	side_1_overlap=11	side_1_possible_overlap_registers=242	side_1_read_count=131	side_1_redundant=0	side_2_annotate_key=gene	side_2_continuation=0	side_2_coverage=1.76	side_2_overlap=0	side_2_possible_overlap_registers=231	side_2_read_count=156	side_2_redundant=0	total_non_overlap_reads=4
JC	372	.	CP009273	2794480	-1	CP009273	2795326	1	0	alignment_overlap=11	coverage_minus=5	coverage_plus=3	flanking_left=251	flanking_right=251	frequency=9.372e-02	junction_possible_overlap_registers=231	key=CP009273__2794480__-1__CP009273__2795315__1__11____251__251__0__0	max_left=186	max_left_minus=186	max_left_plus=86	max_min_left=86	max_min_left_minus=0	max_min_left_plus=86	max_min_right=31	max_min_right_minus=31	max_min_right_plus=0	max_pos_hash_score=462	max_right=154	max_right_minus=31	max_right_plus=154	neg_log10_pos_hash_p_value=6.6	new_junction_coverage=0.09	new_junction_read_count=8	polymorphism_frequency=9.372e-02	pos_hash_score=8	prediction=polymorphism	reject=COVERAGE_EVENNESS_SKEW,FREQUENCY_CUTOFF	side_1_annotate_key=gene	side_1_continuation=0	side_1_coverage=0.78	side_1_overlap=11	side_1_possible_overlap_registers=242	side_1_read_count=72	side_1_redundant=0	side_2_annotate_key=gene	side_2_continuation=0	side_2_coverage=0.97	side_2_overlap=0	side_2_possible_overlap_registers=231	side_2_read_count=86	side_2_redundant=0	total_non_overlap_reads=8
JC	373	.	CP009273	2799999	-1	CP009273	2801200	1	0	alignment_overlap=9	coverage_minus=2	coverage_plus=2	flanking_left=251	flanking_right=251	frequency=4.744e-02	junction_possible_overlap_registers=233	key=CP009273__2799999__-1__CP009273__2801191__1__9____251__251__0__0	max_left=45	max_left_minus=45	max_left_plus=45	max_min_left=45	max_min_left_minus=45	max_min_left_plus=45	max_min_right=0	max_min_right_minus=0	max_min_right_plus=0	max_pos_hash_score=466	max_right=84	max_right_minus=84	max_right_plus=84	neg_log10_pos_hash_p_value=8.6	new_junction_coverage=0.04	new_junction_read_count=4	polymorphism_frequency=4.744e-02	pos_hash_score=4	prediction=polymorphism	reject=COVERAGE_EVENNESS_SKEW,FREQUENCY_CUTOFF	side_1_annotate_key=gene	side_1_continuation=0	side_1_coverage=0.69	side_1_overlap=9	side_1_possible_overlap_registers=242	side_1_read_count=64	side_1_redundant=0	side_2_annotate_key=gene	side_2_continuation=0	side_2_coverage=1.11	side_2_overlap=0	side_2_possible_overlap_registers=233	side_2_read_count=99	side_2_redundant=0	total_non_overlap_reads=4
JC	374	.	CP009273	2801474	-1	CP009273	2802040	1	0	alignment_overlap=11	coverage_minus=5	coverage_plus=3	flanking_left=251	flanking_right=251	frequency=9.955e-02	junction_possible_overlap_registers=231	key=CP009273__2801474__-1__CP009273__2802029__1__11____251__251__0__0	max_left=234	max_left_minus=234	max_left_plus=67	max_min_left=117	max_min_left_minus=117	max_min_left_plus=40	max_min_right=36	max_min_right_minus=12	max_min_right_plus=36	max_pos_hash_score=462	max_right=123	max_right_minus=123	max_right_plus=122	neg_log10_pos_hash_p_value=6.6	new_junction_coverage=0.09	new_junction_read_count=8	polymorphism_frequency=9.955e-02	pos_hash_score=8	prediction=polymorphism	reject=COVERAGE_EVENNESS_SKEW,FREQUENCY_CUTOFF	side_1_annotate_key=gene	side_1_continuation=0	side_1_coverage=1.01	side_1_overlap=11	side_1_possible_overlap_registers=242	side_1_read_count=94	side_1_redundant=0	side_2_annotate_key=gene	side_2_continuation=0	side_2_coverage=0.62	side_2_overlap=0	side_2_possible_overlap_registers=231	side_2_read_count=55	side_2_redundant=0	total_non_overlap_reads=8
JC	375	.	CP009273	2811556	1	CP009273	2811830	-1	0	alignment_overlap=79	coverage_minus=4	coverage_plus=1	flanking_left=251	flanking_right=251	frequency=9.398e-02	junction_possible_overlap_registers=163	key=CP009273__2811556__1__CP009273__2811909__-1__79____251__251__0__0	max_left=109	max_left_minus=109	max_left_plus=72	max_min_left=72	max_min_left_minus=62	max_min_left_plus=72	max_min_right=10	max_min_right_minus=10	max_min_right_plus=0	max_pos_hash_score=326	max_right=110	max_right_minus=110	max_right_plus=83	neg_log10_pos_hash_p_value=6.1	new_junction_coverage=0.11	new_junction_read_count=7	polymorphism_frequency=9.398e-02	pos_hash_score=5	prediction=polymorphism	reject=COVERAGE_EVENNESS_SKEW,FREQUENCY_CUTOFF	side_1_annotate_key=gene	side_1_continuation=0	side_1_coverage=0.46	side_1_overlap=79	side_1_possible_overlap_registers=242	side_1_read_count=43	side_1_redundant=0	side_2_annotate_key=gene	side_2_continuation=0	side_2_coverage=1.70	side_2_overlap=0	side_2_possible_overlap_registers=163	side_2_read_count=106	side_2_redundant=0	total_non_overlap_reads=5
JC	376	.	CP009273	2811634	-1	CP009273	2811910	1	0	alignment_overlap=79	coverage_minus=9	coverage_plus=6	flanking_left=251	flanking_right=251	frequency=1.972e-01	junction_possible_overlap_registers=163	key=CP009273__2811634__-1__CP009273__2811831__1__79____251__251__0__0	max_left=97	max_left_minus=97	max_left_plus=41	max_min_left=41	max_min_left_minus=41	max_min_left_plus=41	max_min_right=6	max_min_right_minus=6	max_min_right_plus=0	max_pos_hash_score=326	max_right=166	max_right_minus=61	max_right_plus=166	neg_log10_pos_hash_p_value=3.5	new_junction_coverage=0.26	new_junction_read_count=16	polymorphism_frequency=1.972e-01	pos_hash_score=12	prediction=polymorphism	reject=COVERAGE_EVENNESS_SKEW,FREQUENCY_CUTOFF	side_1_annotate_key=gene	side_1_continuation=0	side_1_coverage=0.42	side_1_overlap=79	side_1_possible_overlap_registers=242	side_1_read_count=39	side_1_redundant=0	side_2_annotate_key=gene	side_2_continuation=0	side_2_coverage=1.66	side_2_overlap=0	side_2_possible_overlap_registers=163	side_2_read_count=104	side_2_redundant=0	total_non_overlap_reads=15
JC	377	.	CP009273	2847208	-1	CP009273	2848323	1	0	alignment_overlap=15	coverage_minus=1	coverage_plus=2	flanking_left=251	flanking_right=251	frequency=4.200e-02	junction_possible_overlap_registers=227	key=CP009273__2847208__-1__CP009273__2848308__1__15____251__251__0__0	max_left=108	max_left_minus=34	max_left_plus=108	max_min_left=108	max_min_left_minus=34	max_min_left_plus=108	max_min_right=0	max_min_right_minus=0	max_min_right_plus=0	max_pos_hash_score=454	max_right=128	max_right_minus=48	max_right_plus=128	neg_log10_pos_hash_p_value=9.1	new_junction_coverage=0.03	new_junction_read_count=3	polymorphism_frequency=4.200e-02	pos_hash_score=3	prediction=polymorphism	reject=COVERAGE_EVENNESS_SKEW,FREQUENCY_CUTOFF	side_1_annotate_key=gene	side_1_continuation=0	side_1_coverage=0.72	side_1_overlap=15	side_1_possible_overlap_registers=242	side_1_read_count=67	side_1_redundant=0	side_2_annotate_key=gene	side_2_continuation=0	side_2_coverage=0.85	side_2_overlap=0	side_2_possible_overlap_registers=227	side_2_read_count=74	side_2_redundant=0	total_non_overlap_reads=3
JC	378	.	CP009273	2863858	-1	CP009273	2864698	1	0	alignment_overlap=8	coverage_minus=1	coverage_plus=3	flanking_left=251	flanking_right=251	frequency=4.951e-02	junction_possible_overlap_registers=234	key=CP009273__2863858__-1__CP009273__2864690__1__8____251__251__0__0	max_left=173	max_left_minus=57	max_left_plus=173	max_min_left=57	max_min_left_minus=57	max_min_left_plus=56	max_min_right=70	max_min_right_minus=0	max_min_right_plus=70	max_pos_hash_score=468	max_right=195	max_right_minus=116	max_right_plus=195	neg_log10_pos_hash_p_value=8.6	new_junction_coverage=0.04	new_junction_read_count=4	polymorphism_frequency=4.951e-02	pos_hash_score=4	prediction=polymorphism	reject=COVERAGE_EVENNESS_SKEW,FREQUENCY_CUTOFF	side_1_annotate_key=gene	side_1_continuation=0	side_1_coverage=0.79	side_1_overlap=8	side_1_possible_overlap_registers=242	side_1_read_count=73	side_1_redundant=0	side_2_annotate_key=gene	side_2_continuation=0	side_2_coverage=0.92	side_2_overlap=0	side_2_possible_overlap_registers=234	side_2_read_count=83	side_2_redundant=0	total_non_overlap_reads=4
JC	379	.	CP009273	2871151	-1	CP009273	2871825	1	0	alignment_overlap=19	coverage_minus=6	coverage_plus=5	flanking_left=251	flanking_right=251	frequency=1.748e-01	junction_possible_overlap_registers=223	key=CP009273__2871151__-1__CP009273__2871806__1__19____251__251__0__0	max_left=111	max_left_minus=111	max_left_plus=103	max_min_left=103	max_min_left_minus=99	max_min_left_plus=103	max_min_right=84	max_min_right_minus=5	max_min_right_plus=84	max_pos_hash_score=446	max_right=153	max_right_minus=127	max_right_plus=153	neg_log10_pos_hash_p_value=6.0	new_junction_coverage=0.14	new_junction_read_count=12	polymorphism_frequency=1.748e-01	pos_hash_score=9	prediction=polymorphism	reject=COVERAGE_EVENNESS_SKEW,FREQUENCY_CUTOFF	side_1_annotate_key=gene	side_1_continuation=0	side_1_coverage=0.37	side_1_overlap=19	side_1_possible_overlap_registers=242	side_1_read_count=34	side_1_redundant=0	side_2_annotate_key=gene	side_2_continuation=0	side_2_coverage=0.96	side_2_overlap=0	side_2_possible_overlap_registers=223	side_2_read_count=82	side_2_redundant=0	total_non_overlap_reads=11
JC	380	.	CP009273	2899965	-1	CP009273	2901041	1	0	alignment_overlap=10	coverage_minus=1	coverage_plus=2	flanking_left=251	flanking_right=251	frequency=3.920e-02	junction_possible_overlap_registers=232	key=CP009273__2899965__-1__CP009273__2901031__1__10____251__251__0__0	max_left=161	max_left_minus=161	max_left_plus=155	max_min_left=16	max_min_left_minus=0	max_min_left_plus=16	max_min_right=86	max_min_right_minus=80	max_min_right_plus=86	max_pos_hash_score=464	max_right=207	max_right_minus=80	max_right_plus=207	neg_log10_pos_hash_p_value=9.2	new_junction_coverage=0.03	new_junction_read_count=3	polymorphism_frequency=3.920e-02	pos_hash_score=3	prediction=polymorphism	reject=COVERAGE_EVENNESS_SKEW,FREQUENCY_CUTOFF	side_1_annotate_key=gene	side_1_continuation=0	side_1_coverage=0.77	side_1_overlap=10	side_1_possible_overlap_registers=242	side_1_read_count=71	side_1_redundant=0	side_2_annotate_key=gene	side_2_continuation=0	side_2_coverage=0.89	side_2_overlap=0	side_2_possible_overlap_registers=232	side_2_read_count=79	side_2_redundant=0	total_non_overlap_reads=3
JC	381	.	CP009273	2912455	-1	CP009273	2913050	1	0	alignment_overlap=10	coverage_minus=1	coverage_plus=2	flanking_left=251	flanking_right=251	frequency=5.142e-02	junction_possible_overlap_registers=232	key=CP009273__2912455__-1__CP009273__2913040__1__10____251__251__0__0	max_left=48	max_left_minus=48	max_left_plus=48	max_min_left=48	max_min_left_minus=48	max_min_left_plus=48	max_min_right=0	max_min_right_minus=0	max_min_right_plus=0	max_pos_hash_score=464	max_right=190	max_right_minus=54	max_right_plus=190	neg_log10_pos_hash_p_value=9.2	new_junction_coverage=0.04	new_junction_read_count=4	polymorphism_frequency=5.142e-02	pos_hash_score=3	prediction=polymorphism	reject=COVERAGE_EVENNESS_SKEW,FREQUENCY_CUTOFF	side_1_annotate_key=gene	side_1_continuation=0	side_1_coverage=0.89	side_1_overlap=10	side_1_possible_overlap_registers=242	side_1_read_count=83	side_1_redundant=0	side_2_annotate_key=gene	side_2_continuation=0	side_2_coverage=0.76	side_2_overlap=0	side_2_possible_overlap_registers=232	side_2_read_count=68	side_2_redundant=0	total_non_overlap_reads=3
JC	382	.	CP009273	2923773	-1	CP009273	2924751	1	0	alignment_overlap=0	coverage_minus=2	coverage_plus=1	flanking_left=251	flanking_right=251	frequency=3.636e-02	junction_possible_overlap_registers=242	key=CP009273__2923773__-1__CP009273__2924751__1__0____251__251__0__0	max_left=79	max_left_minus=79	max_left_plus=66	max_min_left=66	max_min_left_minus=66	max_min_left_plus=66	max_min_right=40	max_min_right_minus=40	max_min_right_plus=0	max_pos_hash_score=484	max_right=147	max_right_minus=140	max_right_plus=147	neg_log10_pos_hash_p_value=9.5	new_junction_coverage=0.03	new_junction_read_count=3	polymorphism_frequency=3.636e-02	pos_hash_score=3	prediction=polymorphism	reject=COVERAGE_EVENNESS_SKEW,FREQUENCY_CUTOFF	side_1_annotate_key=gene	side_1_continuation=0	side_1_coverage=1.08	side_1_overlap=0	side_1_possible_overlap_registers=242	side_1_read_count=100	side_1_redundant=0	side_2_annotate_key=gene	side_2_continuation=0	side_2_coverage=0.64	side_2_overlap=0	side_2_possible_overlap_registers=242	side_2_read_count=59	side_2_redundant=0	total_non_overlap_reads=3
JC	383	.	CP009273	2924671	-1	CP009273	2925423	1	0	alignment_overlap=12	coverage_minus=1	coverage_plus=2	flanking_left=251	flanking_right=251	frequency=4.791e-02	junction_possible_overlap_registers=230	key=CP009273__2924671__-1__CP009273__2925411__1__12____251__251__0__0	max_left=57	max_left_minus=57	max_left_plus=57	max_min_left=57	max_min_left_minus=0	max_min_left_plus=57	max_min_right=39	max_min_right_minus=4	max_min_right_plus=39	max_pos_hash_score=460	max_right=84	max_right_minus=4	max_right_plus=84	neg_log10_pos_hash_p_value=9.2	new_junction_coverage=0.05	new_junction_read_count=4	polymorphism_frequency=4.791e-02	pos_hash_score=3	prediction=polymorphism	reject=COVERAGE_EVENNESS_SKEW,FREQUENCY_CUTOFF	side_1_annotate_key=gene	side_1_continuation=0	side_1_coverage=0.66	side_1_overlap=12	side_1_possible_overlap_registers=242	side_1_read_count=61	side_1_redundant=0	side_2_annotate_key=gene	side_2_continuation=0	side_2_coverage=1.15	side_2_overlap=0	side_2_possible_overlap_registers=230	side_2_read_count=101	side_2_redundant=0	total_non_overlap_reads=3
JC	384	.	CP009273	2951001	-1	CP009273	2952311	1	0	alignment_overlap=9	coverage_minus=2	coverage_plus=2	flanking_left=251	flanking_right=251	frequency=4.058e-02	junction_possible_overlap_registers=233	key=CP009273__2951001__-1__CP009273__2952302__1__9____251__251__0__0	max_left=139	max_left_minus=139	max_left_plus=9	max_min_left=9	max_min_left_minus=0	max_min_left_plus=9	max_min_right=72	max_min_right_minus=72	max_min_right_plus=0	max_pos_hash_score=466	max_right=74	max_right_minus=72	max_right_plus=74	neg_log10_pos_hash_p_value=8.6	new_junction_coverage=0.04	new_junction_read_count=4	polymorphism_frequency=4.058e-02	pos_hash_score=4	prediction=polymorphism	reject=COVERAGE_EVENNESS_SKEW,FREQUENCY_CUTOFF	side_1_annotate_key=gene	side_1_continuation=0	side_1_coverage=1.12	side_1_overlap=9	side_1_possible_overlap_registers=242	side_1_read_count=104	side_1_redundant=0	side_2_annotate_key=gene	side_2_continuation=0	side_2_coverage=1.00	side_2_overlap=0	side_2_possible_overlap_registers=233	side_2_read_count=89	side_2_redundant=0	total_non_overlap_reads=4
JC	385	.	CP009273	2972490	-1	CP009273	2973588	1	0	alignment_overlap=11	coverage_minus=4	coverage_plus=4	flanking_left=251	flanking_right=251	frequency=8.110e-02	junction_possible_overlap_registers=231	key=CP009273__2972490__-1__CP009273__2973577__1__11____251__251__0__0	max_left=172	max_left_minus=172	max_left_plus=88	max_min_left=88	max_min_left_minus=12	max_min_left_plus=88	max_min_right=68	max_min_right_minus=68	max_min_right_plus=0	max_pos_hash_score=462	max_right=168	max_right_minus=118	max_right_plus=168	neg_log10_pos_hash_p_value=7.0	new_junction_coverage=0.10	new_junction_read_count=9	polymorphism_frequency=8.110e-02	pos_hash_score=7	prediction=polymorphism	reject=COVERAGE_EVENNESS_SKEW,FREQUENCY_CUTOFF	side_1_annotate_key=gene	side_1_continuation=0	side_1_coverage=0.96	side_1_overlap=11	side_1_possible_overlap_registers=242	side_1_read_count=89	side_1_redundant=0	side_2_annotate_key=gene	side_2_continuation=0	side_2_coverage=1.34	side_2_overlap=0	side_2_possible_overlap_registers=231	side_2_read_count=119	side_2_redundant=0	total_non_overlap_reads=8
JC	386	.	CP009273	2972633	-1	CP009273	2973063	1	0	alignment_overlap=9	coverage_minus=3	coverage_plus=2	flanking_left=251	flanking_right=251	frequency=4.984e-02	junction_possible_overlap_registers=233	key=CP009273__2972633__-1__CP009273__2973054__1__9____251__251__0__0	max_left=79	max_left_minus=79	max_left_plus=27	max_min_left=79	max_min_left_minus=79	max_min_left_plus=1	max_min_right=22	max_min_right_minus=6	max_min_right_plus=22	max_pos_hash_score=466	max_right=163	max_right_minus=163	max_right_plus=38	neg_log10_pos_hash_p_value=8.1	new_junction_coverage=0.06	new_junction_read_count=5	polymorphism_frequency=4.984e-02	pos_hash_score=5	prediction=polymorphism	reject=COVERAGE_EVENNESS_SKEW,FREQUENCY_CUTOFF	side_1_annotate_key=gene	side_1_continuation=0	side_1_coverage=0.97	side_1_overlap=9	side_1_possible_overlap_registers=242	side_1_read_count=90	side_1_redundant=0	side_2_annotate_key=gene	side_2_continuation=0	side_2_coverage=1.16	side_2_overlap=0	side_2_possible_overlap_registers=233	side_2_read_count=104	side_2_redundant=0	total_non_overlap_reads=5
JC	387	.	CP009273	2974932	-1	CP009273	2975871	1	0	alignment_overlap=9	coverage_minus=2	coverage_plus=3	flanking_left=251	flanking_right=251	frequency=4.144e-02	junction_possible_overlap_registers=233	key=CP009273__2974932__-1__CP009273__2975862__1__9____251__251__0__0	max_left=76	max_left_minus=76	max_left_plus=76	max_min_left=22	max_min_left_minus=0	max_min_left_plus=22	max_min_right=63	max_min_right_minus=29	max_min_right_plus=63	max_pos_hash_score=466	max_right=226	max_right_minus=29	max_right_plus=226	neg_log10_pos_hash_p_value=8.1	new_junction_coverage=0.06	new_junction_read_count=5	polymorphism_frequency=4.144e-02	pos_hash_score=5	prediction=polymorphism	reject=COVERAGE_EVENNESS_SKEW,FREQUENCY_CUTOFF	side_1_annotate_key=gene	side_1_continuation=0	side_1_coverage=1.36	side_1_overlap=9	side_1_possible_overlap_registers=242	side_1_read_count=126	side_1_redundant=0	side_2_annotate_key=gene	side_2_continuation=0	side_2_coverage=1.23	side_2_overlap=0	side_2_possible_overlap_registers=233	side_2_read_count=110	side_2_redundant=0	total_non_overlap_reads=5
JC	388	.	CP009273	3022867	-1	CP009273	3023848	1	0	alignment_overlap=9	coverage_minus=3	coverage_plus=1	flanking_left=251	flanking_right=251	frequency=4.417e-02	junction_possible_overlap_registers=233	key=CP009273__3022867__-1__CP009273__3023839__1__9____251__251__0__0	max_left=141	max_left_minus=141	max_left_plus=15	max_min_left=61	max_min_left_minus=61	max_min_left_plus=15	max_min_right=47	max_min_right_minus=47	max_min_right_plus=0	max_pos_hash_score=466	max_right=181	max_right_minus=181	max_right_plus=47	neg_log10_pos_hash_p_value=9.3	new_junction_coverage=0.04	new_junction_read_count=4	polymorphism_frequency=4.417e-02	pos_hash_score=3	prediction=polymorphism	reject=COVERAGE_EVENNESS_SKEW,FREQUENCY_CUTOFF	side_1_annotate_key=gene	side_1_continuation=0	side_1_coverage=0.83	side_1_overlap=9	side_1_possible_overlap_registers=242	side_1_read_count=77	side_1_redundant=0	side_2_annotate_key=gene	side_2_continuation=0	side_2_coverage=1.11	side_2_overlap=0	side_2_possible_overlap_registers=233	side_2_read_count=99	side_2_redundant=0	total_non_overlap_reads=4
JC	389	.	CP009273	3022996	-1	CP009273	3023849	1	0	alignment_overlap=9	coverage_minus=2	coverage_plus=3	flanking_left=251	flanking_right=251	frequency=4.942e-02	junction_possible_overlap_registers=233	key=CP009273__3022996__-1__CP009273__3023840__1__9____251__251__0__0	max_left=85	max_left_minus=85	max_left_plus=42	max_min_left=85	max_min_left_minus=85	max_min_left_plus=42	max_min_right=4	max_min_right_minus=4	max_min_right_plus=0	max_pos_hash_score=466	max_right=139	max_right_minus=97	max_right_plus=139	neg_log10_pos_hash_p_value=8.1	new_junction_coverage=0.06	new_junction_read_count=5	polymorphism_frequency=4.942e-02	pos_hash_score=5	prediction=polymorphism	reject=COVERAGE_EVENNESS_SKEW,FREQUENCY_CUTOFF	side_1_annotate_key=gene	side_1_continuation=0	side_1_coverage=1.06	side_1_overlap=9	side_1_possible_overlap_registers=242	side_1_read_count=98	side_1_redundant=0	side_2_annotate_key=gene	side_2_continuation=0	side_2_coverage=1.10	side_2_overlap=0	side_2_possible_overlap_registers=233	side_2_read_count=98	side_2_redundant=0	total_non_overlap_reads=5
JC	390	.	CP009273	3030600	-1	CP009273	3031775	1	0	alignment_overlap=3	coverage_minus=2	coverage_plus=1	flanking_left=251	flanking_right=251	frequency=3.488e-02	junction_possible_overlap_registers=239	key=CP009273__3030600__-1__CP009273__3031772__1__3____251__251__0__0	max_left=40	max_left_minus=40	max_left_plus=40	max_min_left=40	max_min_left_minus=40	max_min_left_plus=40	max_min_right=0	max_min_right_minus=0	max_min_right_plus=0	max_pos_hash_score=478	max_right=89	max_right_minus=89	max_right_plus=72	neg_log10_pos_hash_p_value=9.4	new_junction_coverage=0.03	new_junction_read_count=3	polymorphism_frequency=3.488e-02	pos_hash_score=3	prediction=polymorphism	reject=COVERAGE_EVENNESS_SKEW,FREQUENCY_CUTOFF	side_1_annotate_key=gene	side_1_continuation=0	side_1_coverage=0.84	side_1_overlap=3	side_1_possible_overlap_registers=242	side_1_read_count=78	side_1_redundant=0	side_2_annotate_key=gene	side_2_continuation=0	side_2_coverage=0.97	side_2_overlap=0	side_2_possible_overlap_registers=239	side_2_read_count=89	side_2_redundant=0	total_non_overlap_reads=3
JC	391	.	CP009273	3034776	-1	CP009273	3035820	1	0	alignment_overlap=8	coverage_minus=2	coverage_plus=2	flanking_left=251	flanking_right=251	frequency=3.742e-02	junction_possible_overlap_registers=234	key=CP009273__3034776__-1__CP009273__3035812__1__8____251__251__0__0	max_left=104	max_left_minus=104	max_left_plus=72	max_min_left=104	max_min_left_minus=104	max_min_left_plus=72	max_min_right=0	max_min_right_minus=0	max_min_right_plus=0	max_pos_hash_score=468	max_right=111	max_right_minus=111	max_right_plus=111	neg_log10_pos_hash_p_value=8.6	new_junction_coverage=0.04	new_junction_read_count=4	polymorphism_frequency=3.742e-02	pos_hash_score=4	prediction=polymorphism	reject=COVERAGE_EVENNESS_SKEW,FREQUENCY_CUTOFF	side_1_annotate_key=gene	side_1_continuation=0	side_1_coverage=1.38	side_1_overlap=8	side_1_possible_overlap_registers=242	side_1_read_count=128	side_1_redundant=0	side_2_annotate_key=gene	side_2_continuation=0	side_2_coverage=0.91	side_2_overlap=0	side_2_possible_overlap_registers=234	side_2_read_count=82	side_2_redundant=0	total_non_overlap_reads=4
JC	392	.	CP009273	3061946	-1	CP009273	3062754	1	0	alignment_overlap=13	coverage_minus=2	coverage_plus=2	flanking_left=251	flanking_right=251	frequency=4.540e-02	junction_possible_overlap_registers=229	key=CP009273__3061946__-1__CP009273__3062741__1__13____251__251__0__0	max_left=217	max_left_minus=55	max_left_plus=217	max_min_left=55	max_min_left_minus=55	max_min_left_plus=0	max_min_right=21	max_min_right_minus=0	max_min_right_plus=21	max_pos_hash_score=458	max_right=185	max_right_minus=185	max_right_plus=21	neg_log10_pos_hash_p_value=8.5	new_junction_coverage=0.05	new_junction_read_count=4	polymorphism_frequency=4.540e-02	pos_hash_score=4	prediction=polymorphism	reject=COVERAGE_EVENNESS_SKEW,FREQUENCY_CUTOFF	side_1_annotate_key=gene	side_1_continuation=0	side_1_coverage=0.96	side_1_overlap=13	side_1_possible_overlap_registers=242	side_1_read_count=89	side_1_redundant=0	side_2_annotate_key=gene	side_2_continuation=0	side_2_coverage=0.96	side_2_overlap=0	side_2_possible_overlap_registers=229	side_2_read_count=84	side_2_redundant=0	total_non_overlap_reads=4
JC	393	.	CP009273	3115366	-1	CP009273	3116285	1	0	alignment_overlap=9	coverage_minus=1	coverage_plus=2	flanking_left=251	flanking_right=251	frequency=3.194e-02	junction_possible_overlap_registers=233	key=CP009273__3115366__-1__CP009273__3116276__1__9____251__251__0__0	max_left=75	max_left_minus=75	max_left_plus=75	max_min_left=75	max_min_left_minus=75	max_min_left_plus=75	max_min_right=0	max_min_right_minus=0	max_min_right_plus=0	max_pos_hash_score=466	max_right=203	max_right_minus=114	max_right_plus=203	neg_log10_pos_hash_p_value=9.3	new_junction_coverage=0.03	new_junction_read_count=3	polymorphism_frequency=3.194e-02	pos_hash_score=3	prediction=polymorphism	reject=COVERAGE_EVENNESS_SKEW,FREQUENCY_CUTOFF	side_1_annotate_key=gene	side_1_continuation=0	side_1_coverage=1.20	side_1_overlap=9	side_1_possible_overlap_registers=242	side_1_read_count=111	side_1_redundant=0	side_2_annotate_key=gene	side_2_continuation=0	side_2_coverage=0.84	side_2_overlap=0	side_2_possible_overlap_registers=233	side_2_read_count=75	side_2_redundant=0	total_non_overlap_reads=3
JC	394	.	CP009273	3131164	-1	CP009273	3132209	1	0	alignment_overlap=8	coverage_minus=1	coverage_plus=2	flanking_left=251	flanking_right=251	frequency=3.118e-02	junction_possible_overlap_registers=234	key=CP009273__3131164__-1__CP009273__3132201__1__8____251__251__0__0	max_left=144	max_left_minus=144	max_left_plus=103	max_min_left=0	max_min_left_minus=0	max_min_left_plus=0	max_min_right=83	max_min_right_minus=7	max_min_right_plus=83	max_pos_hash_score=468	max_right=83	max_right_minus=7	max_right_plus=83	neg_log10_pos_hash_p_value=9.3	new_junction_coverage=0.03	new_junction_read_count=3	polymorphism_frequency=3.118e-02	pos_hash_score=3	prediction=polymorphism	reject=COVERAGE_EVENNESS_SKEW,FREQUENCY_CUTOFF	side_1_annotate_key=gene	side_1_continuation=0	side_1_coverage=0.83	side_1_overlap=8	side_1_possible_overlap_registers=242	side_1_read_count=77	side_1_redundant=0	side_2_annotate_key=gene	side_2_continuation=0	side_2_coverage=1.25	side_2_overlap=0	side_2_possible_overlap_registers=234	side_2_read_count=112	side_2_redundant=0	total_non_overlap_reads=3
JC	395	.	CP009273	3135452	-1	CP009273	3136511	1	0	alignment_overlap=10	coverage_minus=3	coverage_plus=5	flanking_left=251	flanking_right=251	frequency=7.835e-02	junction_possible_overlap_registers=232	key=CP009273__3135452__-1__CP009273__3136501__1__10____251__251__0__0	max_left=107	max_left_minus=107	max_left_plus=107	max_min_left=25	max_min_left_minus=25	max_min_left_plus=25	max_min_right=48	max_min_right_minus=40	max_min_right_plus=48	max_pos_hash_score=464	max_right=207	max_right_minus=50	max_right_plus=207	neg_log10_pos_hash_p_value=7.5	new_junction_coverage=0.09	new_junction_read_count=8	polymorphism_frequency=7.835e-02	pos_hash_score=6	prediction=polymorphism	reject=COVERAGE_EVENNESS_SKEW,FREQUENCY_CUTOFF	side_1_annotate_key=gene	side_1_continuation=0	side_1_coverage=1.25	side_1_overlap=10	side_1_possible_overlap_registers=242	side_1_read_count=116	side_1_redundant=0	side_2_annotate_key=gene	side_2_continuation=0	side_2_coverage=0.87	side_2_overlap=0	side_2_possible_overlap_registers=232	side_2_read_count=77	side_2_redundant=0	total_non_overlap_reads=8
JC	396	.	CP009273	3137740	-1	CP009273	3138643	1	0	alignment_overlap=12	coverage_minus=3	coverage_plus=2	flanking_left=251	flanking_right=251	frequency=5.496e-02	junction_possible_overlap_registers=230	key=CP009273__3137740__-1__CP009273__3138631__1__12____251__251__0__0	max_left=154	max_left_minus=154	max_left_plus=106	max_min_left=106	max_min_left_minus=0	max_min_left_plus=106	max_min_right=57	max_min_right_minus=57	max_min_right_plus=0	max_pos_hash_score=460	max_right=132	max_right_minus=57	max_right_plus=132	neg_log10_pos_hash_p_value=8.0	new_junction_coverage=0.06	new_junction_read_count=5	polymorphism_frequency=5.496e-02	pos_hash_score=5	prediction=polymorphism	reject=COVERAGE_EVENNESS_SKEW,FREQUENCY_CUTOFF	side_1_annotate_key=gene	side_1_continuation=0	side_1_coverage=1.10	side_1_overlap=12	side_1_possible_overlap_registers=242	side_1_read_count=102	side_1_redundant=0	side_2_annotate_key=gene	side_2_continuation=0	side_2_coverage=0.85	side_2_overlap=0	side_2_possible_overlap_registers=230	side_2_read_count=75	side_2_redundant=0	total_non_overlap_reads=5
JC	397	.	CP009273	3146950	-1	CP009273	3147738	1	0	alignment_overlap=9	coverage_minus=2	coverage_plus=2	flanking_left=251	flanking_right=251	frequency=5.173e-02	junction_possible_overlap_registers=233	key=CP009273__3146950__-1__CP009273__3147729__1__9____251__251__0__0	max_left=75	max_left_minus=75	max_left_plus=37	max_min_left=75	max_min_left_minus=75	max_min_left_plus=37	max_min_right=17	max_min_right_minus=17	max_min_right_plus=0	max_pos_hash_score=466	max_right=98	max_right_minus=98	max_right_plus=63	neg_log10_pos_hash_p_value=8.6	new_junction_coverage=0.04	new_junction_read_count=4	polymorphism_frequency=5.173e-02	pos_hash_score=4	prediction=polymorphism	reject=COVERAGE_EVENNESS_SKEW,FREQUENCY_CUTOFF	side_1_annotate_key=gene	side_1_continuation=0	side_1_coverage=0.68	side_1_overlap=9	side_1_possible_overlap_registers=242	side_1_read_count=63	side_1_redundant=0	side_2_annotate_key=gene	side_2_continuation=0	side_2_coverage=0.96	side_2_overlap=0	side_2_possible_overlap_registers=233	side_2_read_count=86	side_2_redundant=0	total_non_overlap_reads=4
JC	398	.	CP009273	3147154	-1	CP009273	3147992	1	0	alignment_overlap=6	coverage_minus=2	coverage_plus=4	flanking_left=251	flanking_right=251	frequency=6.809e-02	junction_possible_overlap_registers=236	key=CP009273__3147154__-1__CP009273__3147986__1__6____251__251__0__0	max_left=120	max_left_minus=120	max_left_plus=101	max_min_left=101	max_min_left_minus=13	max_min_left_plus=101	max_min_right=96	max_min_right_minus=96	max_min_right_plus=18	max_pos_hash_score=472	max_right=207	max_right_minus=207	max_right_plus=207	neg_log10_pos_hash_p_value=7.6	new_junction_coverage=0.07	new_junction_read_count=6	polymorphism_frequency=6.809e-02	pos_hash_score=6	prediction=polymorphism	reject=COVERAGE_EVENNESS_SKEW,FREQUENCY_CUTOFF	side_1_annotate_key=gene	side_1_continuation=0	side_1_coverage=0.77	side_1_overlap=6	side_1_possible_overlap_registers=242	side_1_read_count=71	side_1_redundant=0	side_2_annotate_key=gene	side_2_continuation=0	side_2_coverage=1.05	side_2_overlap=0	side_2_possible_overlap_registers=236	side_2_read_count=95	side_2_redundant=0	total_non_overlap_reads=6
JC	399	.	CP009273	3158324	-1	CP009273	3159448	1	0	alignment_overlap=10	coverage_minus=2	coverage_plus=1	flanking_left=251	flanking_right=251	frequency=4.156e-02	junction_possible_overlap_registers=232	key=CP009273__3158324__-1__CP009273__3159438__1__10____251__251__0__0	max_left=83	max_left_minus=83	max_left_plus=38	max_min_left=38	max_min_left_minus=38	max_min_left_plus=38	max_min_right=22	max_min_right_minus=22	max_min_right_plus=0	max_pos_hash_score=464	max_right=70	max_right_minus=70	max_right_plus=70	neg_log10_pos_hash_p_value=9.2	new_junction_coverage=0.03	new_junction_read_count=3	polymorphism_frequency=4.156e-02	pos_hash_score=3	prediction=polymorphism	reject=COVERAGE_EVENNESS_SKEW,FREQUENCY_CUTOFF	side_1_annotate_key=gene	side_1_continuation=0	side_1_coverage=0.69	side_1_overlap=10	side_1_possible_overlap_registers=242	side_1_read_count=64	side_1_redundant=0	side_2_annotate_key=gene	side_2_continuation=0	side_2_coverage=0.87	side_2_overlap=0	side_2_possible_overlap_registers=232	side_2_read_count=77	side_2_redundant=0	total_non_overlap_reads=3
JC	400	.	CP009273	3168907	-1	CP009273	3170068	1	0	alignment_overlap=10	coverage_minus=3	coverage_plus=3	flanking_left=251	flanking_right=251	frequency=5.380e-02	junction_possible_overlap_registers=232	key=CP009273__3168907__-1__CP009273__3170058__1__10____251__251__0__0	max_left=228	max_left_minus=228	max_left_plus=115	max_min_left=1	max_min_left_minus=1	max_min_left_plus=1	max_min_right=104	max_min_right_minus=104	max_min_right_plus=104	max_pos_hash_score=464	max_right=140	max_right_minus=123	max_right_plus=140	neg_log10_pos_hash_p_value=7.5	new_junction_coverage=0.07	new_junction_read_count=6	polymorphism_frequency=5.380e-02	pos_hash_score=6	prediction=polymorphism	reject=COVERAGE_EVENNESS_SKEW,FREQUENCY_CUTOFF	side_1_annotate_key=gene	side_1_continuation=0	side_1_coverage=1.29	side_1_overlap=10	side_1_possible_overlap_registers=242	side_1_read_count=120	side_1_redundant=0	side_2_annotate_key=gene	side_2_continuation=0	side_2_coverage=1.08	side_2_overlap=0	side_2_possible_overlap_registers=232	side_2_read_count=96	side_2_redundant=0	total_non_overlap_reads=6
JC	401	.	CP009273	3185133	-1	CP009273	3185842	1	0	alignment_overlap=12	coverage_minus=3	coverage_plus=3	flanking_left=251	flanking_right=251	frequency=4.618e-02	junction_possible_overlap_registers=230	key=CP009273__3185133__-1__CP009273__3185830__1__12____251__251__0__0	max_left=79	max_left_minus=79	max_left_plus=70	max_min_left=79	max_min_left_minus=79	max_min_left_plus=70	max_min_right=26	max_min_right_minus=26	max_min_right_plus=0	max_pos_hash_score=460	max_right=133	max_right_minus=114	max_right_plus=133	neg_log10_pos_hash_p_value=7.5	new_junction_coverage=0.07	new_junction_read_count=6	polymorphism_frequency=4.618e-02	pos_hash_score=6	prediction=polymorphism	reject=COVERAGE_EVENNESS_SKEW,FREQUENCY_CUTOFF	side_1_annotate_key=gene	side_1_continuation=0	side_1_coverage=1.34	side_1_overlap=12	side_1_possible_overlap_registers=242	side_1_read_count=124	side_1_redundant=0	side_2_annotate_key=gene	side_2_continuation=0	side_2_coverage=1.47	side_2_overlap=0	side_2_possible_overlap_registers=230	side_2_read_count=130	side_2_redundant=0	total_non_overlap_reads=6
JC	402	.	CP009273	3196045	-1	CP009273	3197303	1	0	alignment_overlap=14	coverage_minus=1	coverage_plus=2	flanking_left=251	flanking_right=251	frequency=3.460e-02	junction_possible_overlap_registers=228	key=CP009273__3196045__-1__CP009273__3197289__1__14____251__251__0__0	max_left=184	max_left_minus=184	max_left_plus=141	max_min_left=25	max_min_left_minus=0	max_min_left_plus=25	max_min_right=96	max_min_right_minus=52	max_min_right_plus=96	max_pos_hash_score=456	max_right=212	max_right_minus=52	max_right_plus=212	neg_log10_pos_hash_p_value=9.1	new_junction_coverage=0.03	new_junction_read_count=3	polymorphism_frequency=3.460e-02	pos_hash_score=3	prediction=polymorphism	reject=COVERAGE_EVENNESS_SKEW,FREQUENCY_CUTOFF	side_1_annotate_key=gene	side_1_continuation=0	side_1_coverage=0.85	side_1_overlap=14	side_1_possible_overlap_registers=242	side_1_read_count=79	side_1_redundant=0	side_2_annotate_key=gene	side_2_continuation=0	side_2_coverage=1.06	side_2_overlap=0	side_2_possible_overlap_registers=228	side_2_read_count=93	side_2_redundant=0	total_non_overlap_reads=3
JC	403	.	CP009273	3204667	-1	CP009273	3205635	1	0	alignment_overlap=10	coverage_minus=1	coverage_plus=3	flanking_left=251	flanking_right=251	frequency=4.774e-02	junction_possible_overlap_registers=232	key=CP009273__3204667__-1__CP009273__3205625__1__10____251__251__0__0	max_left=40	max_left_minus=40	max_left_plus=40	max_min_left=11	max_min_left_minus=0	max_min_left_plus=11	max_min_right=21	max_min_right_minus=21	max_min_right_plus=21	max_pos_hash_score=464	max_right=107	max_right_minus=21	max_right_plus=107	neg_log10_pos_hash_p_value=8.6	new_junction_coverage=0.04	new_junction_read_count=4	polymorphism_frequency=4.774e-02	pos_hash_score=4	prediction=polymorphism	reject=COVERAGE_EVENNESS_SKEW,FREQUENCY_CUTOFF	side_1_annotate_key=gene	side_1_continuation=0	side_1_coverage=0.89	side_1_overlap=10	side_1_possible_overlap_registers=242	side_1_read_count=83	side_1_redundant=0	side_2_annotate_key=gene	side_2_continuation=0	side_2_coverage=0.90	side_2_overlap=0	side_2_possible_overlap_registers=232	side_2_read_count=80	side_2_redundant=0	total_non_overlap_reads=4
JC	404	.	CP009273	3209388	-1	CP009273	3210292	1	0	alignment_overlap=9	coverage_minus=2	coverage_plus=2	flanking_left=251	flanking_right=251	frequency=4.701e-02	junction_possible_overlap_registers=233	key=CP009273__3209388__-1__CP009273__3210283__1__9____251__251__0__0	max_left=51	max_left_minus=51	max_left_plus=39	max_min_left=51	max_min_left_minus=51	max_min_left_plus=39	max_min_right=0	max_min_right_minus=0	max_min_right_plus=0	max_pos_hash_score=466	max_right=156	max_right_minus=156	max_right_plus=154	neg_log10_pos_hash_p_value=8.6	new_junction_coverage=0.04	new_junction_read_count=4	polymorphism_frequency=4.701e-02	pos_hash_score=4	prediction=polymorphism	reject=COVERAGE_EVENNESS_SKEW,FREQUENCY_CUTOFF	side_1_annotate_key=gene	side_1_continuation=0	side_1_coverage=1.11	side_1_overlap=9	side_1_possible_overlap_registers=242	side_1_read_count=103	side_1_redundant=0	side_2_annotate_key=gene	side_2_continuation=0	side_2_coverage=0.71	side_2_overlap=0	side_2_possible_overlap_registers=233	side_2_read_count=63	side_2_redundant=0	total_non_overlap_reads=4
JC	405	.	CP009273	3217558	-1	CP009273	3218615	1	0	alignment_overlap=10	coverage_minus=3	coverage_plus=4	flanking_left=251	flanking_right=251	frequency=7.484e-02	junction_possible_overlap_registers=232	key=CP009273__3217558__-1__CP009273__3218605__1__10____251__251__0__0	max_left=201	max_left_minus=201	max_left_plus=59	max_min_left=28	max_min_left_minus=0	max_min_left_plus=28	max_min_right=52	max_min_right_minus=52	max_min_right_plus=52	max_pos_hash_score=464	max_right=136	max_right_minus=52	max_right_plus=136	neg_log10_pos_hash_p_value=8.0	new_junction_coverage=0.08	new_junction_read_count=7	polymorphism_frequency=7.484e-02	pos_hash_score=5	prediction=polymorphism	reject=COVERAGE_EVENNESS_SKEW,FREQUENCY_CUTOFF	side_1_annotate_key=gene	side_1_continuation=0	side_1_coverage=1.02	side_1_overlap=10	side_1_possible_overlap_registers=242	side_1_read_count=95	side_1_redundant=0	side_2_annotate_key=gene	side_2_continuation=0	side_2_coverage=0.92	side_2_overlap=0	side_2_possible_overlap_registers=232	side_2_read_count=82	side_2_redundant=0	total_non_overlap_reads=7
JC	406	.	CP009273	3218907	-1	CP009273	3219712	1	0	alignment_overlap=10	coverage_minus=2	coverage_plus=2	flanking_left=251	flanking_right=251	frequency=5.573e-02	junction_possible_overlap_registers=232	key=CP009273__3218907__-1__CP009273__3219702__1__10____251__251__0__0	max_left=187	max_left_minus=187	max_left_plus=34	max_min_left=34	max_min_left_minus=0	max_min_left_plus=34	max_min_right=107	max_min_right_minus=107	max_min_right_plus=0	max_pos_hash_score=464	max_right=207	max_right_minus=107	max_right_plus=207	neg_log10_pos_hash_p_value=8.6	new_junction_coverage=0.04	new_junction_read_count=4	polymorphism_frequency=5.573e-02	pos_hash_score=4	prediction=polymorphism	reject=COVERAGE_EVENNESS_SKEW,FREQUENCY_CUTOFF	side_1_annotate_key=gene	side_1_continuation=0	side_1_coverage=0.64	side_1_overlap=10	side_1_possible_overlap_registers=242	side_1_read_count=59	side_1_redundant=0	side_2_annotate_key=gene	side_2_continuation=0	side_2_coverage=0.89	side_2_overlap=0	side_2_possible_overlap_registers=232	side_2_read_count=79	side_2_redundant=0	total_non_overlap_reads=4
JC	407	.	CP009273	3223448	-1	CP009273	3225140	1	0	alignment_overlap=7	coverage_minus=3	coverage_plus=2	flanking_left=251	flanking_right=251	frequency=5.558e-02	junction_possible_overlap_registers=235	key=CP009273__3223448__-1__CP009273__3225133__1__7____251__251__0__0	max_left=241	max_left_minus=241	max_left_plus=84	max_min_left=116	max_min_left_minus=116	max_min_left_plus=84	max_min_right=118	max_min_right_minus=118	max_min_right_plus=0	max_pos_hash_score=470	max_right=166	max_right_minus=128	max_right_plus=166	neg_log10_pos_hash_p_value=8.1	new_junction_coverage=0.06	new_junction_read_count=5	polymorphism_frequency=5.558e-02	pos_hash_score=5	prediction=polymorphism	reject=COVERAGE_EVENNESS_SKEW,FREQUENCY_CUTOFF	side_1_annotate_key=gene	side_1_continuation=0	side_1_coverage=1.15	side_1_overlap=7	side_1_possible_overlap_registers=242	side_1_read_count=107	side_1_redundant=0	side_2_annotate_key=gene	side_2_continuation=0	side_2_coverage=0.73	side_2_overlap=0	side_2_possible_overlap_registers=235	side_2_read_count=66	side_2_redundant=0	total_non_overlap_reads=5
JC	408	.	CP009273	3225821	-1	CP009273	3226431	1	0	alignment_overlap=10	coverage_minus=3	coverage_plus=3	flanking_left=251	flanking_right=251	frequency=7.946e-02	junction_possible_overlap_registers=232	key=CP009273__3225821__-1__CP009273__3226421__1__10____251__251__0__0	max_left=203	max_left_minus=203	max_left_plus=111	max_min_left=111	max_min_left_minus=98	max_min_left_plus=111	max_min_right=35	max_min_right_minus=35	max_min_right_plus=0	max_pos_hash_score=464	max_right=187	max_right_minus=143	max_right_plus=187	neg_log10_pos_hash_p_value=7.5	new_junction_coverage=0.07	new_junction_read_count=6	polymorphism_frequency=7.946e-02	pos_hash_score=6	prediction=polymorphism	reject=COVERAGE_EVENNESS_SKEW,FREQUENCY_CUTOFF	side_1_annotate_key=gene	side_1_continuation=0	side_1_coverage=0.78	side_1_overlap=10	side_1_possible_overlap_registers=242	side_1_read_count=72	side_1_redundant=0	side_2_annotate_key=gene	side_2_continuation=0	side_2_coverage=0.79	side_2_overlap=0	side_2_possible_overlap_registers=232	side_2_read_count=70	side_2_redundant=0	total_non_overlap_reads=6
JC	409	.	CP009273	3255490	-1	CP009273	3256343	1	0	alignment_overlap=10	coverage_minus=2	coverage_plus=3	flanking_left=251	flanking_right=251	frequency=4.821e-02	junction_possible_overlap_registers=232	key=CP009273__3255490__-1__CP009273__3256333__1__10____251__251__0__0	max_left=215	max_left_minus=166	max_left_plus=215	max_min_left=0	max_min_left_minus=0	max_min_left_plus=0	max_min_right=96	max_min_right_minus=75	max_min_right_plus=96	max_pos_hash_score=464	max_right=96	max_right_minus=75	max_right_plus=96	neg_log10_pos_hash_p_value=9.2	new_junction_coverage=0.06	new_junction_read_count=5	polymorphism_frequency=4.821e-02	pos_hash_score=3	prediction=polymorphism	reject=COVERAGE_EVENNESS_SKEW,FREQUENCY_CUTOFF	side_1_annotate_key=gene	side_1_continuation=0	side_1_coverage=1.20	side_1_overlap=10	side_1_possible_overlap_registers=242	side_1_read_count=111	side_1_redundant=0	side_2_annotate_key=gene	side_2_continuation=0	side_2_coverage=1.02	side_2_overlap=0	side_2_possible_overlap_registers=232	side_2_read_count=91	side_2_redundant=0	total_non_overlap_reads=5
JC	410	.	CP009273	3265498	-1	CP009273	3266560	1	0	alignment_overlap=8	coverage_minus=1	coverage_plus=2	flanking_left=251	flanking_right=251	frequency=4.361e-02	junction_possible_overlap_registers=234	key=CP009273__3265498__-1__CP009273__3266552__1__8____251__251__0__0	max_left=58	max_left_minus=58	max_left_plus=58	max_min_left=58	max_min_left_minus=58	max_min_left_plus=58	max_min_right=0	max_min_right_minus=0	max_min_right_plus=0	max_pos_hash_score=468	max_right=99	max_right_minus=82	max_right_plus=99	neg_log10_pos_hash_p_value=9.3	new_junction_coverage=0.03	new_junction_read_count=3	polymorphism_frequency=4.361e-02	pos_hash_score=3	prediction=polymorphism	reject=COVERAGE_EVENNESS_SKEW,FREQUENCY_CUTOFF	side_1_annotate_key=gene	side_1_continuation=0	side_1_coverage=0.79	side_1_overlap=8	side_1_possible_overlap_registers=242	side_1_read_count=73	side_1_redundant=0	side_2_annotate_key=gene	side_2_continuation=0	side_2_coverage=0.68	side_2_overlap=0	side_2_possible_overlap_registers=234	side_2_read_count=61	side_2_redundant=0	total_non_overlap_reads=3
JC	411	.	CP009273	3272719	-1	CP009273	3273798	1	0	alignment_overlap=9	coverage_minus=2	coverage_plus=2	flanking_left=251	flanking_right=251	frequency=4.792e-02	junction_possible_overlap_registers=233	key=CP009273__3272719__-1__CP009273__3273789__1__9____251__251__0__0	max_left=125	max_left_minus=125	max_left_plus=113	max_min_left=7	max_min_left_minus=0	max_min_left_plus=7	max_min_right=62	max_min_right_minus=62	max_min_right_plus=32	max_pos_hash_score=466	max_right=62	max_right_minus=62	max_right_plus=62	neg_log10_pos_hash_p_value=8.6	new_junction_coverage=0.04	new_junction_read_count=4	polymorphism_frequency=4.792e-02	pos_hash_score=4	prediction=polymorphism	reject=COVERAGE_EVENNESS_SKEW,FREQUENCY_CUTOFF	side_1_annotate_key=gene	side_1_continuation=0	side_1_coverage=0.88	side_1_overlap=9	side_1_possible_overlap_registers=242	side_1_read_count=82	side_1_redundant=0	side_2_annotate_key=gene	side_2_continuation=0	side_2_coverage=0.90	side_2_overlap=0	side_2_possible_overlap_registers=233	side_2_read_count=80	side_2_redundant=0	total_non_overlap_reads=4
JC	412	.	CP009273	3275523	-1	CP009273	3276652	1	0	alignment_overlap=9	coverage_minus=3	coverage_plus=3	flanking_left=251	flanking_right=251	frequency=6.652e-02	junction_possible_overlap_registers=233	key=CP009273__3275523__-1__CP009273__3276643__1__9____251__251__0__0	max_left=60	max_left_minus=60	max_left_plus=24	max_min_left=24	max_min_left_minus=0	max_min_left_plus=24	max_min_right=45	max_min_right_minus=45	max_min_right_plus=0	max_pos_hash_score=466	max_right=147	max_right_minus=45	max_right_plus=147	neg_log10_pos_hash_p_value=8.6	new_junction_coverage=0.08	new_junction_read_count=7	polymorphism_frequency=6.652e-02	pos_hash_score=4	prediction=polymorphism	reject=COVERAGE_EVENNESS_SKEW,FREQUENCY_CUTOFF	side_1_annotate_key=gene	side_1_continuation=0	side_1_coverage=1.02	side_1_overlap=9	side_1_possible_overlap_registers=242	side_1_read_count=95	side_1_redundant=0	side_2_annotate_key=gene	side_2_continuation=0	side_2_coverage=1.18	side_2_overlap=0	side_2_possible_overlap_registers=233	side_2_read_count=105	side_2_redundant=0	total_non_overlap_reads=6
JC	413	.	CP009273	3287388	-1	CP009273	3288065	1	0	alignment_overlap=11	coverage_minus=3	coverage_plus=1	flanking_left=251	flanking_right=251	frequency=7.053e-02	junction_possible_overlap_registers=231	key=CP009273__3287388__-1__CP009273__3288054__1__11____251__251__0__0	max_left=167	max_left_minus=167	max_left_plus=61	max_min_left=61	max_min_left_minus=0	max_min_left_plus=61	max_min_right=73	max_min_right_minus=73	max_min_right_plus=0	max_pos_hash_score=462	max_right=84	max_right_minus=73	max_right_plus=84	neg_log10_pos_hash_p_value=8.6	new_junction_coverage=0.07	new_junction_read_count=6	polymorphism_frequency=7.053e-02	pos_hash_score=4	prediction=polymorphism	reject=COVERAGE_EVENNESS_SKEW,FREQUENCY_CUTOFF	side_1_annotate_key=gene	side_1_continuation=0	side_1_coverage=0.92	side_1_overlap=11	side_1_possible_overlap_registers=242	side_1_read_count=85	side_1_redundant=0	side_2_annotate_key=gene	side_2_continuation=0	side_2_coverage=0.87	side_2_overlap=0	side_2_possible_overlap_registers=231	side_2_read_count=77	side_2_redundant=0	total_non_overlap_reads=4
JC	414	.	CP009273	3322535	-1	CP009273	3323502	1	0	alignment_overlap=9	coverage_minus=4	coverage_plus=6	flanking_left=251	flanking_right=251	frequency=1.038e-01	junction_possible_overlap_registers=233	key=CP009273__3322535__-1__CP009273__3323493__1__9____251__251__0__0	max_left=215	max_left_minus=215	max_left_plus=50	max_min_left=50	max_min_left_minus=11	max_min_left_plus=50	max_min_right=52	max_min_right_minus=52	max_min_right_plus=0	max_pos_hash_score=466	max_right=161	max_right_minus=52	max_right_plus=161	neg_log10_pos_hash_p_value=5.9	new_junction_coverage=0.12	new_junction_read_count=11	polymorphism_frequency=1.038e-01	pos_hash_score=10	prediction=polymorphism	reject=COVERAGE_EVENNESS_SKEW,FREQUENCY_CUTOFF	side_1_annotate_key=gene	side_1_continuation=0	side_1_coverage=0.87	side_1_overlap=9	side_1_possible_overlap_registers=242	side_1_read_count=81	side_1_redundant=0	side_2_annotate_key=gene	side_2_continuation=0	side_2_coverage=1.25	side_2_overlap=0	side_2_possible_overlap_registers=233	side_2_read_count=112	side_2_redundant=0	total_non_overlap_reads=10
JC	415	.	CP009273	3326343	-1	CP009273	3327396	1	0	alignment_overlap=10	coverage_minus=2	coverage_plus=1	flanking_left=251	flanking_right=251	frequency=3.612e-02	junction_possible_overlap_registers=232	key=CP009273__3326343__-1__CP009273__3327386__1__10____251__251__0__0	max_left=83	max_left_minus=83	max_left_plus=1	max_min_left=83	max_min_left_minus=83	max_min_left_plus=1	max_min_right=0	max_min_right_minus=0	max_min_right_plus=0	max_pos_hash_score=464	max_right=145	max_right_minus=138	max_right_plus=145	neg_log10_pos_hash_p_value=9.2	new_junction_coverage=0.03	new_junction_read_count=3	polymorphism_frequency=3.612e-02	pos_hash_score=3	prediction=polymorphism	reject=COVERAGE_EVENNESS_SKEW,FREQUENCY_CUTOFF	side_1_annotate_key=gene	side_1_continuation=0	side_1_coverage=0.75	side_1_overlap=10	side_1_possible_overlap_registers=242	side_1_read_count=70	side_1_redundant=0	side_2_annotate_key=gene	side_2_continuation=0	side_2_coverage=1.05	side_2_overlap=0	side_2_possible_overlap_registers=232	side_2_read_count=93	side_2_redundant=0	total_non_overlap_reads=3
JC	416	.	CP009273	3365419	-1	CP009273	3366343	1	0	alignment_overlap=7	coverage_minus=7	coverage_plus=2	flanking_left=251	flanking_right=251	frequency=9.722e-02	junction_possible_overlap_registers=235	key=CP009273__3365419__-1__CP009273__3366336__1__7____251__251__0__0	max_left=219	max_left_minus=219	max_left_plus=219	max_min_left=101	max_min_left_minus=101	max_min_left_plus=13	max_min_right=47	max_min_right_minus=47	max_min_right_plus=9	max_pos_hash_score=470	max_right=143	max_right_minus=143	max_right_plus=139	neg_log10_pos_hash_p_value=6.3	new_junction_coverage=0.10	new_junction_read_count=9	polymorphism_frequency=9.722e-02	pos_hash_score=9	prediction=polymorphism	reject=COVERAGE_EVENNESS_SKEW,FREQUENCY_CUTOFF	side_1_annotate_key=gene	side_1_continuation=0	side_1_coverage=0.69	side_1_overlap=7	side_1_possible_overlap_registers=242	side_1_read_count=64	side_1_redundant=0	side_2_annotate_key=gene	side_2_continuation=0	side_2_coverage=1.17	side_2_overlap=0	side_2_possible_overlap_registers=235	side_2_read_count=105	side_2_redundant=0	total_non_overlap_reads=9
JC	417	.	CP009273	3407559	-1	CP009273	3408471	1	0	alignment_overlap=8	coverage_minus=2	coverage_plus=2	flanking_left=251	flanking_right=251	frequency=2.981e-02	junction_possible_overlap_registers=234	key=CP009273__3407559__-1__CP009273__3408463__1__8____251__251__0__0	max_left=166	max_left_minus=166	max_left_plus=38	max_min_left=38	max_min_left_minus=0	max_min_left_plus=38	max_min_right=77	max_min_right_minus=77	max_min_right_plus=0	max_pos_hash_score=468	max_right=115	max_right_minus=77	max_right_plus=115	neg_log10_pos_hash_p_value=8.6	new_junction_coverage=0.04	new_junction_read_count=4	polymorphism_frequency=2.981e-02	pos_hash_score=4	prediction=polymorphism	reject=COVERAGE_EVENNESS_SKEW,FREQUENCY_CUTOFF	side_1_annotate_key=gene	side_1_continuation=0	side_1_coverage=1.50	side_1_overlap=8	side_1_possible_overlap_registers=242	side_1_read_count=139	side_1_redundant=0	side_2_annotate_key=gene	side_2_continuation=0	side_2_coverage=1.40	side_2_overlap=0	side_2_possible_overlap_registers=234	side_2_read_count=126	side_2_redundant=0	total_non_overlap_reads=4
JC	418	.	CP009273	3408852	-1	CP009273	3410012	1	0	alignment_overlap=13	coverage_minus=2	coverage_plus=1	flanking_left=251	flanking_right=251	frequency=2.894e-02	junction_possible_overlap_registers=229	key=CP009273__3408852__-1__CP009273__3409999__1__13____251__251__0__0	max_left=178	max_left_minus=178	max_left_plus=161	max_min_left=1	max_min_left_minus=1	max_min_left_plus=0	max_min_right=77	max_min_right_minus=60	max_min_right_plus=77	max_pos_hash_score=458	max_right=77	max_right_minus=60	max_right_plus=77	neg_log10_pos_hash_p_value=9.2	new_junction_coverage=0.03	new_junction_read_count=3	polymorphism_frequency=2.894e-02	pos_hash_score=3	prediction=polymorphism	reject=COVERAGE_EVENNESS_SKEW,FREQUENCY_CUTOFF	side_1_annotate_key=gene	side_1_continuation=0	side_1_coverage=1.14	side_1_overlap=13	side_1_possible_overlap_registers=242	side_1_read_count=106	side_1_redundant=0	side_2_annotate_key=gene	side_2_continuation=0	side_2_coverage=1.15	side_2_overlap=0	side_2_possible_overlap_registers=229	side_2_read_count=101	side_2_redundant=0	total_non_overlap_reads=3
JC	419	.	CP009273	3416618	1	CP009273	4161677	1	-11	alignment_overlap=-11	coverage_minus=1	coverage_plus=4	flanking_left=251	flanking_right=251	frequency=1.275e-01	junction_possible_overlap_registers=231	key=CP009273__3416618__1__CP009273__4161677__1__-11__GAATTAATTCC__251__251__0__0	max_left=87	max_left_minus=55	max_left_plus=87	max_min_left=64	max_min_left_minus=0	max_min_left_plus=64	max_min_right=77	max_min_right_minus=17	max_min_right_plus=77	max_pos_hash_score=462	max_right=138	max_right_minus=17	max_right_plus=138	neg_log10_pos_hash_p_value=8.0	new_junction_coverage=0.07	new_junction_read_count=6	polymorphism_frequency=1.275e-01	pos_hash_score=5	prediction=polymorphism	reject=COVERAGE_EVENNESS_SKEW,FREQUENCY_CUTOFF	side_1_annotate_key=gene	side_1_continuation=0	side_1_coverage=0.46	side_1_overlap=0	side_1_possible_overlap_registers=242	side_1_read_count=43	side_1_redundant=0	side_2_annotate_key=gene	side_2_continuation=0	side_2_coverage=0.46	side_2_overlap=0	side_2_possible_overlap_registers=242	side_2_read_count=43	side_2_redundant=0	total_non_overlap_reads=5	unique_read_sequence=GAATTAATTCC
JC	420	.	CP009273	3416889	-1	CP009273	3418234	1	0	alignment_overlap=3	coverage_minus=2	coverage_plus=2	flanking_left=251	flanking_right=251	frequency=8.429e-02	junction_possible_overlap_registers=239	key=CP009273__3416889__-1__CP009273__3418231__1__3____251__251__0__1	max_left=71	max_left_minus=71	max_left_plus=71	max_min_left=71	max_min_left_minus=71	max_min_left_plus=71	max_min_right=0	max_min_right_minus=0	max_min_right_plus=0	max_pos_hash_score=478	max_right=86	max_right_minus=86	max_right_plus=86	neg_log10_pos_hash_p_value=8.8	new_junction_coverage=0.04	new_junction_read_count=4	polymorphism_frequency=8.429e-02	pos_hash_score=4	prediction=polymorphism	reject=COVERAGE_EVENNESS_SKEW,FREQUENCY_CUTOFF	side_1_annotate_key=gene	side_1_continuation=0	side_1_coverage=0.47	side_1_overlap=3	side_1_possible_overlap_registers=242	side_1_read_count=44	side_1_redundant=0	side_2_annotate_key=repeat	side_2_continuation=0	side_2_coverage=NA	side_2_overlap=0	side_2_possible_overlap_registers=NA	side_2_read_count=NA	side_2_redundant=1	total_non_overlap_reads=4
JC	421	.	CP009273	3417141	-1	CP009273	3418241	1	0	alignment_overlap=10	coverage_minus=2	coverage_plus=3	flanking_left=251	flanking_right=251	frequency=1.440e-01	junction_possible_overlap_registers=232	key=CP009273__3417141__-1__CP009273__3418231__1__10____251__251__0__1	max_left=141	max_left_minus=71	max_left_plus=141	max_min_left=71	max_min_left_minus=71	max_min_left_plus=71	max_min_right=54	max_min_right_minus=54	max_min_right_plus=54	max_pos_hash_score=464	max_right=79	max_right_minus=79	max_right_plus=79	neg_log10_pos_hash_p_value=8.6	new_junction_coverage=0.06	new_junction_read_count=5	polymorphism_frequency=1.440e-01	pos_hash_score=4	prediction=polymorphism	reject=COVERAGE_EVENNESS_SKEW,FREQUENCY_CUTOFF	side_1_annotate_key=gene	side_1_continuation=0	side_1_coverage=0.33	side_1_overlap=10	side_1_possible_overlap_registers=242	side_1_read_count=31	side_1_redundant=0	side_2_annotate_key=repeat	side_2_continuation=0	side_2_coverage=NA	side_2_overlap=0	side_2_possible_overlap_registers=NA	side_2_read_count=NA	side_2_redundant=1	total_non_overlap_reads=5
JC	422	.	CP009273	3417431	-1	CP009273	3418311	1	0	alignment_overlap=9	coverage_minus=2	coverage_plus=2	flanking_left=251	flanking_right=251	frequency=NA	junction_possible_overlap_registers=233	key=CP009273__3417431__-1__CP009273__3418302__1__9____251__251__1__1	max_left=152	max_left_minus=152	max_left_plus=14	max_min_left=14	max_min_left_minus=0	max_min_left_plus=14	max_min_right=90	max_min_right_minus=90	max_min_right_plus=0	max_pos_hash_score=466	max_right=123	max_right_minus=90	max_right_plus=123	neg_log10_pos_hash_p_value=8.6	new_junction_coverage=0.04	new_junction_read_count=4	polymorphism_frequency=NA	pos_hash_score=4	prediction=unknown	reject=COVERAGE_EVENNESS_SKEW	side_1_annotate_key=repeat	side_1_continuation=0	side_1_coverage=NA	side_1_overlap=9	side_1_read_count=NA	side_1_redundant=1	side_2_annotate_key=repeat	side_2_continuation=0	side_2_coverage=NA	side_2_overlap=0	side_2_possible_overlap_registers=NA	side_2_read_count=NA	side_2_redundant=1	total_non_overlap_reads=4
JC	423	.	CP009273	3418234	1	CP009273	4033889	1	0	alignment_overlap=3	coverage_minus=2	coverage_plus=2	flanking_left=251	flanking_right=251	frequency=8.092e-02	junction_possible_overlap_registers=239	key=CP009273__3418231__1__CP009273__4033889__1__3____251__251__1__0	max_left=86	max_left_minus=86	max_left_plus=86	max_min_left=0	max_min_left_minus=0	max_min_left_plus=0	max_min_right=71	max_min_right_minus=71	max_min_right_plus=71	max_pos_hash_score=478	max_right=71	max_right_minus=71	max_right_plus=71	neg_log10_pos_hash_p_value=8.8	new_junction_coverage=0.04	new_junction_read_count=4	polymorphism_frequency=8.092e-02	pos_hash_score=4	prediction=polymorphism	reject=COVERAGE_EVENNESS_SKEW,FREQUENCY_CUTOFF	side_1_annotate_key=repeat	side_1_continuation=0	side_1_coverage=NA	side_1_overlap=0	side_1_read_count=NA	side_1_redundant=1	side_2_annotate_key=gene	side_2_continuation=0	side_2_coverage=0.50	side_2_overlap=3	side_2_possible_overlap_registers=242	side_2_read_count=46	side_2_redundant=0	total_non_overlap_reads=4
JC	424	.	CP009273	3418234	1	CP009273	4161577	1	0	alignment_overlap=3	coverage_minus=2	coverage_plus=2	flanking_left=251	flanking_right=251	frequency=5.397e-02	junction_possible_overlap_registers=239	key=CP009273__3418231__1__CP009273__4161577__1__3____251__251__1__0	max_left=86	max_left_minus=86	max_left_plus=86	max_min_left=0	max_min_left_minus=0	max_min_left_plus=0	max_min_right=71	max_min_right_minus=71	max_min_right_plus=71	max_pos_hash_score=478	max_right=71	max_right_minus=71	max_right_plus=71	neg_log10_pos_hash_p_value=8.8	new_junction_coverage=0.04	new_junction_read_count=4	polymorphism_frequency=5.397e-02	pos_hash_score=4	prediction=polymorphism	reject=COVERAGE_EVENNESS_SKEW,FREQUENCY_CUTOFF	side_1_annotate_key=repeat	side_1_continuation=0	side_1_coverage=NA	side_1_overlap=0	side_1_read_count=NA	side_1_redundant=1	side_2_annotate_key=gene	side_2_continuation=0	side_2_coverage=0.77	side_2_overlap=3	side_2_possible_overlap_registers=242	side_2_read_count=71	side_2_redundant=0	total_non_overlap_reads=4
JC	425	.	CP009273	3418234	1	CP009273	4202980	1	0	alignment_overlap=3	coverage_minus=2	coverage_plus=2	flanking_left=251	flanking_right=251	frequency=8.092e-02	junction_possible_overlap_registers=239	key=CP009273__3418231__1__CP009273__4202980__1__3____251__251__1__0	max_left=86	max_left_minus=86	max_left_plus=86	max_min_left=0	max_min_left_minus=0	max_min_left_plus=0	max_min_right=71	max_min_right_minus=71	max_min_right_plus=71	max_pos_hash_score=478	max_right=71	max_right_minus=71	max_right_plus=71	neg_log10_pos_hash_p_value=8.8	new_junction_coverage=0.04	new_junction_read_count=4	polymorphism_frequency=8.092e-02	pos_hash_score=4	prediction=polymorphism	reject=COVERAGE_EVENNESS_SKEW,FREQUENCY_CUTOFF	side_1_annotate_key=repeat	side_1_continuation=0	side_1_coverage=NA	side_1_overlap=0	side_1_read_count=NA	side_1_redundant=1	side_2_annotate_key=gene	side_2_continuation=0	side_2_coverage=0.50	side_2_overlap=3	side_2_possible_overlap_registers=242	side_2_read_count=46	side_2_redundant=0	total_non_overlap_reads=4
JC	426	.	CP009273	3418241	1	CP009273	3940065	1	0	alignment_overlap=10	coverage_minus=2	coverage_plus=2	flanking_left=251	flanking_right=251	frequency=6.305e-02	junction_possible_overlap_registers=232	key=CP009273__3418231__1__CP009273__3940065__1__10____251__251__1__0	max_left=79	max_left_minus=79	max_left_plus=79	max_min_left=54	max_min_left_minus=54	max_min_left_plus=54	max_min_right=71	max_min_right_minus=71	max_min_right_plus=71	max_pos_hash_score=464	max_right=71	max_right_minus=71	max_right_plus=71	neg_log10_pos_hash_p_value=8.6	new_junction_coverage=0.04	new_junction_read_count=4	polymorphism_frequency=6.305e-02	pos_hash_score=4	prediction=polymorphism	reject=COVERAGE_EVENNESS_SKEW,FREQUENCY_CUTOFF	side_1_annotate_key=repeat	side_1_continuation=0	side_1_coverage=NA	side_1_overlap=0	side_1_read_count=NA	side_1_redundant=1	side_2_annotate_key=gene	side_2_continuation=0	side_2_coverage=0.67	side_2_overlap=10	side_2_possible_overlap_registers=242	side_2_read_count=62	side_2_redundant=0	total_non_overlap_reads=4
JC	427	.	CP009273	3462132	-1	CP009273	3463069	1	0	alignment_overlap=12	coverage_minus=8	coverage_plus=4	flanking_left=251	flanking_right=251	frequency=1.167e-01	junction_possible_overlap_registers=230	key=CP009273__3462132__-1__CP009273__3463057__1__12____251__251__0__0	max_left=215	max_left_minus=215	max_left_plus=48	max_min_left=48	max_min_left_minus=48	max_min_left_plus=48	max_min_right=79	max_min_right_minus=79	max_min_right_plus=0	max_pos_hash_score=460	max_right=225	max_right_minus=141	max_right_plus=225	neg_log10_pos_hash_p_value=5.2	new_junction_coverage=0.14	new_junction_read_count=12	polymorphism_frequency=1.167e-01	pos_hash_score=12	prediction=polymorphism	reject=COVERAGE_EVENNESS_SKEW,FREQUENCY_CUTOFF	side_1_annotate_key=gene	side_1_continuation=0	side_1_coverage=0.93	side_1_overlap=12	side_1_possible_overlap_registers=242	side_1_read_count=86	side_1_redundant=0	side_2_annotate_key=gene	side_2_continuation=0	side_2_coverage=1.13	side_2_overlap=0	side_2_possible_overlap_registers=230	side_2_read_count=100	side_2_redundant=0	total_non_overlap_reads=12
JC	428	.	CP009273	3464191	1	CP009273	4166937	1	0	alignment_overlap=9	coverage_minus=5	coverage_plus=3	flanking_left=251	flanking_right=251	frequency=1.202e-01	junction_possible_overlap_registers=233	key=CP009273__3464191__1__CP009273__4166928__1__9____251__251__0__0	max_left=158	max_left_minus=158	max_left_plus=64	max_min_left=69	max_min_left_minus=69	max_min_left_plus=64	max_min_right=42	max_min_right_minus=21	max_min_right_plus=42	max_pos_hash_score=466	max_right=181	max_right_minus=173	max_right_plus=181	neg_log10_pos_hash_p_value=6.7	new_junction_coverage=0.10	new_junction_read_count=9	polymorphism_frequency=1.202e-01	pos_hash_score=8	prediction=polymorphism	reject=COVERAGE_EVENNESS_SKEW,FREQUENCY_CUTOFF	side_1_annotate_key=gene	side_1_continuation=0	side_1_coverage=0.93	side_1_overlap=9	side_1_possible_overlap_registers=242	side_1_read_count=86	side_1_redundant=0	side_2_annotate_key=gene	side_2_continuation=0	side_2_coverage=0.55	side_2_overlap=0	side_2_possible_overlap_registers=233	side_2_read_count=49	side_2_redundant=0	total_non_overlap_reads=8
JC	429	.	CP009273	3494963	-1	CP009273	3496204	1	0	alignment_overlap=7	coverage_minus=2	coverage_plus=2	flanking_left=251	flanking_right=251	frequency=3.366e-02	junction_possible_overlap_registers=235	key=CP009273__3494963__-1__CP009273__3496197__1__7____251__251__0__0	max_left=218	max_left_minus=218	max_left_plus=98	max_min_left=98	max_min_left_minus=0	max_min_left_plus=98	max_min_right=119	max_min_right_minus=119	max_min_right_plus=0	max_pos_hash_score=470	max_right=204	max_right_minus=119	max_right_plus=204	neg_log10_pos_hash_p_value=8.7	new_junction_coverage=0.04	new_junction_read_count=4	polymorphism_frequency=3.366e-02	pos_hash_score=4	prediction=polymorphism	reject=COVERAGE_EVENNESS_SKEW,FREQUENCY_CUTOFF	side_1_annotate_key=gene	side_1_continuation=0	side_1_coverage=1.25	side_1_overlap=7	side_1_possible_overlap_registers=242	side_1_read_count=116	side_1_redundant=0	side_2_annotate_key=gene	side_2_continuation=0	side_2_coverage=1.30	side_2_overlap=0	side_2_possible_overlap_registers=235	side_2_read_count=117	side_2_redundant=0	total_non_overlap_reads=4
JC	430	.	CP009273	3527857	-1	CP009273	3529015	1	0	alignment_overlap=10	coverage_minus=2	coverage_plus=1	flanking_left=251	flanking_right=251	frequency=4.235e-02	junction_possible_overlap_registers=232	key=CP009273__3527857__-1__CP009273__3529005__1__10____251__251__0__0	max_left=112	max_left_minus=112	max_left_plus=86	max_min_left=112	max_min_left_minus=112	max_min_left_plus=86	max_min_right=0	max_min_right_minus=0	max_min_right_plus=0	max_pos_hash_score=464	max_right=155	max_right_minus=128	max_right_plus=155	neg_log10_pos_hash_p_value=9.2	new_junction_coverage=0.03	new_junction_read_count=3	polymorphism_frequency=4.235e-02	pos_hash_score=3	prediction=polymorphism	reject=COVERAGE_EVENNESS_SKEW,FREQUENCY_CUTOFF	side_1_annotate_key=gene	side_1_continuation=0	side_1_coverage=0.60	side_1_overlap=10	side_1_possible_overlap_registers=242	side_1_read_count=56	side_1_redundant=0	side_2_annotate_key=gene	side_2_continuation=0	side_2_coverage=0.92	side_2_overlap=0	side_2_possible_overlap_registers=232	side_2_read_count=82	side_2_redundant=0	total_non_overlap_reads=3
JC	431	.	CP009273	3538893	-1	CP009273	3539430	1	0	alignment_overlap=11	coverage_minus=2	coverage_plus=3	flanking_left=251	flanking_right=251	frequency=5.335e-02	junction_possible_overlap_registers=231	key=CP009273__3538893__-1__CP009273__3539419__1__11____251__251__0__0	max_left=183	max_left_minus=183	max_left_plus=140	max_min_left=32	max_min_left_minus=0	max_min_left_plus=32	max_min_right=100	max_min_right_minus=57	max_min_right_plus=100	max_pos_hash_score=462	max_right=205	max_right_minus=57	max_right_plus=205	neg_log10_pos_hash_p_value=8.0	new_junction_coverage=0.06	new_junction_read_count=5	polymorphism_frequency=5.335e-02	pos_hash_score=5	prediction=polymorphism	reject=COVERAGE_EVENNESS_SKEW,FREQUENCY_CUTOFF	side_1_annotate_key=gene	side_1_continuation=0	side_1_coverage=1.08	side_1_overlap=11	side_1_possible_overlap_registers=242	side_1_read_count=100	side_1_redundant=0	side_2_annotate_key=gene	side_2_continuation=0	side_2_coverage=0.93	side_2_overlap=0	side_2_possible_overlap_registers=231	side_2_read_count=82	side_2_redundant=0	total_non_overlap_reads=5
JC	432	.	CP009273	3546608	-1	CP009273	3547548	1	0	alignment_overlap=10	coverage_minus=3	coverage_plus=2	flanking_left=251	flanking_right=251	frequency=6.830e-02	junction_possible_overlap_registers=232	key=CP009273__3546608__-1__CP009273__3547538__1__10____251__251__0__0	max_left=181	max_left_minus=181	max_left_plus=48	max_min_left=48	max_min_left_minus=48	max_min_left_plus=48	max_min_right=32	max_min_right_minus=32	max_min_right_plus=0	max_pos_hash_score=464	max_right=54	max_right_minus=54	max_right_plus=54	neg_log10_pos_hash_p_value=8.6	new_junction_coverage=0.07	new_junction_read_count=6	polymorphism_frequency=6.830e-02	pos_hash_score=4	prediction=polymorphism	reject=COVERAGE_EVENNESS_SKEW,FREQUENCY_CUTOFF	side_1_annotate_key=gene	side_1_continuation=0	side_1_coverage=1.12	side_1_overlap=10	side_1_possible_overlap_registers=242	side_1_read_count=104	side_1_redundant=0	side_2_annotate_key=gene	side_2_continuation=0	side_2_coverage=0.72	side_2_overlap=0	side_2_possible_overlap_registers=232	side_2_read_count=64	side_2_redundant=0	total_non_overlap_reads=5
JC	433	.	CP009273	3560301	-1	CP009273	3560954	1	0	alignment_overlap=9	coverage_minus=2	coverage_plus=1	flanking_left=251	flanking_right=251	frequency=3.909e-02	junction_possible_overlap_registers=233	key=CP009273__3560301__-1__CP009273__3560945__1__9____251__251__0__0	max_left=183	max_left_minus=183	max_left_plus=83	max_min_left=85	max_min_left_minus=85	max_min_left_plus=83	max_min_right=1	max_min_right_minus=1	max_min_right_plus=0	max_pos_hash_score=466	max_right=134	max_right_minus=134	max_right_plus=134	neg_log10_pos_hash_p_value=9.3	new_junction_coverage=0.04	new_junction_read_count=4	polymorphism_frequency=3.909e-02	pos_hash_score=3	prediction=polymorphism	reject=COVERAGE_EVENNESS_SKEW,FREQUENCY_CUTOFF	side_1_annotate_key=gene	side_1_continuation=0	side_1_coverage=0.97	side_1_overlap=9	side_1_possible_overlap_registers=242	side_1_read_count=90	side_1_redundant=0	side_2_annotate_key=gene	side_2_continuation=0	side_2_coverage=1.23	side_2_overlap=0	side_2_possible_overlap_registers=233	side_2_read_count=110	side_2_redundant=0	total_non_overlap_reads=3
JC	434	.	CP009273	3572408	-1	CP009273	3573418	1	0	alignment_overlap=9	coverage_minus=1	coverage_plus=2	flanking_left=251	flanking_right=251	frequency=3.161e-02	junction_possible_overlap_registers=233	key=CP009273__3572408__-1__CP009273__3573409__1__9____251__251__0__0	max_left=75	max_left_minus=75	max_left_plus=43	max_min_left=75	max_min_left_minus=75	max_min_left_plus=43	max_min_right=0	max_min_right_minus=0	max_min_right_plus=0	max_pos_hash_score=466	max_right=222	max_right_minus=167	max_right_plus=222	neg_log10_pos_hash_p_value=9.3	new_junction_coverage=0.03	new_junction_read_count=3	polymorphism_frequency=3.161e-02	pos_hash_score=3	prediction=polymorphism	reject=COVERAGE_EVENNESS_SKEW,FREQUENCY_CUTOFF	side_1_annotate_key=gene	side_1_continuation=0	side_1_coverage=0.93	side_1_overlap=9	side_1_possible_overlap_registers=242	side_1_read_count=86	side_1_redundant=0	side_2_annotate_key=gene	side_2_continuation=0	side_2_coverage=1.13	side_2_overlap=0	side_2_possible_overlap_registers=233	side_2_read_count=101	side_2_redundant=0	total_non_overlap_reads=3
JC	435	.	CP009273	3581272	-1	CP009273	3582380	1	0	alignment_overlap=8	coverage_minus=2	coverage_plus=2	flanking_left=251	flanking_right=251	frequency=5.802e-02	junction_possible_overlap_registers=234	key=CP009273__3581272__-1__CP009273__3582372__1__8____251__251__0__0	max_left=76	max_left_minus=76	max_left_plus=74	max_min_left=76	max_min_left_minus=76	max_min_left_plus=74	max_min_right=0	max_min_right_minus=0	max_min_right_plus=0	max_pos_hash_score=468	max_right=236	max_right_minus=236	max_right_plus=216	neg_log10_pos_hash_p_value=8.6	new_junction_coverage=0.04	new_junction_read_count=4	polymorphism_frequency=5.802e-02	pos_hash_score=4	prediction=polymorphism	reject=COVERAGE_EVENNESS_SKEW,FREQUENCY_CUTOFF	side_1_annotate_key=gene	side_1_continuation=0	side_1_coverage=0.69	side_1_overlap=8	side_1_possible_overlap_registers=242	side_1_read_count=64	side_1_redundant=0	side_2_annotate_key=gene	side_2_continuation=0	side_2_coverage=0.76	side_2_overlap=0	side_2_possible_overlap_registers=234	side_2_read_count=68	side_2_redundant=0	total_non_overlap_reads=4
JC	436	.	CP009273	3587796	-1	CP009273	3588793	1	0	alignment_overlap=12	coverage_minus=3	coverage_plus=2	flanking_left=251	flanking_right=251	frequency=5.842e-02	junction_possible_overlap_registers=230	key=CP009273__3587796__-1__CP009273__3588781__1__12____251__251__0__0	max_left=151	max_left_minus=151	max_left_plus=141	max_min_left=0	max_min_left_minus=0	max_min_left_plus=0	max_min_right=98	max_min_right_minus=79	max_min_right_plus=98	max_pos_hash_score=460	max_right=98	max_right_minus=79	max_right_plus=98	neg_log10_pos_hash_p_value=8.0	new_junction_coverage=0.06	new_junction_read_count=5	polymorphism_frequency=5.842e-02	pos_hash_score=5	prediction=polymorphism	reject=COVERAGE_EVENNESS_SKEW,FREQUENCY_CUTOFF	side_1_annotate_key=gene	side_1_continuation=0	side_1_coverage=0.83	side_1_overlap=12	side_1_possible_overlap_registers=242	side_1_read_count=77	side_1_redundant=0	side_2_annotate_key=gene	side_2_continuation=0	side_2_coverage=1.00	side_2_overlap=0	side_2_possible_overlap_registers=230	side_2_read_count=88	side_2_redundant=0	total_non_overlap_reads=5
JC	437	.	CP009273	3588300	-1	CP009273	3589101	1	0	alignment_overlap=9	coverage_minus=2	coverage_plus=2	flanking_left=251	flanking_right=251	frequency=4.472e-02	junction_possible_overlap_registers=233	key=CP009273__3588300__-1__CP009273__3589092__1__9____251__251__0__0	max_left=121	max_left_minus=121	max_left_plus=87	max_min_left=87	max_min_left_minus=0	max_min_left_plus=87	max_min_right=120	max_min_right_minus=120	max_min_right_plus=0	max_pos_hash_score=466	max_right=151	max_right_minus=120	max_right_plus=151	neg_log10_pos_hash_p_value=8.6	new_junction_coverage=0.04	new_junction_read_count=4	polymorphism_frequency=4.472e-02	pos_hash_score=4	prediction=polymorphism	reject=COVERAGE_EVENNESS_SKEW,FREQUENCY_CUTOFF	side_1_annotate_key=gene	side_1_continuation=0	side_1_coverage=0.91	side_1_overlap=9	side_1_possible_overlap_registers=242	side_1_read_count=84	side_1_redundant=0	side_2_annotate_key=gene	side_2_continuation=0	side_2_coverage=1.01	side_2_overlap=0	side_2_possible_overlap_registers=233	side_2_read_count=90	side_2_redundant=0	total_non_overlap_reads=4
JC	438	.	CP009273	3612815	-1	CP009273	3613482	1	0	alignment_overlap=8	coverage_minus=4	coverage_plus=3	flanking_left=251	flanking_right=251	frequency=3.829e-01	junction_possible_overlap_registers=234	key=CP009273__3612815__-1__CP009273__3613474__1__8____251__251__0__1	max_left=177	max_left_minus=177	max_left_plus=24	max_min_left=35	max_min_left_minus=35	max_min_left_plus=24	max_min_right=9	max_min_right_minus=9	max_min_right_plus=0	max_pos_hash_score=468	max_right=154	max_right_minus=153	max_right_plus=154	neg_log10_pos_hash_p_value=7.1	new_junction_coverage=0.10	new_junction_read_count=9	polymorphism_frequency=3.829e-01	pos_hash_score=7	prediction=polymorphism	reject=COVERAGE_EVENNESS_SKEW	side_1_annotate_key=gene	side_1_continuation=0	side_1_coverage=0.16	side_1_overlap=8	side_1_possible_overlap_registers=242	side_1_read_count=15	side_1_redundant=0	side_2_annotate_key=repeat	side_2_continuation=0	side_2_coverage=NA	side_2_overlap=0	side_2_possible_overlap_registers=NA	side_2_read_count=NA	side_2_redundant=1	total_non_overlap_reads=7
JC	439	.	CP009273	3613204	-1	CP009273	3614228	1	0	alignment_overlap=0	coverage_minus=2	coverage_plus=4	flanking_left=251	flanking_right=251	frequency=2.069e-01	junction_possible_overlap_registers=242	key=CP009273__3613204__-1__CP009273__3614228__1__0____251__251__1__0	max_left=227	max_left_minus=209	max_left_plus=227	max_min_left=123	max_min_left_minus=0	max_min_left_plus=123	max_min_right=115	max_min_right_minus=67	max_min_right_plus=115	max_pos_hash_score=484	max_right=178	max_right_minus=67	max_right_plus=178	neg_log10_pos_hash_p_value=7.8	new_junction_coverage=0.06	new_junction_read_count=6	polymorphism_frequency=2.069e-01	pos_hash_score=6	prediction=polymorphism	reject=COVERAGE_EVENNESS_SKEW	side_1_annotate_key=repeat	side_1_continuation=0	side_1_coverage=NA	side_1_overlap=0	side_1_read_count=NA	side_1_redundant=1	side_2_annotate_key=gene	side_2_continuation=0	side_2_coverage=0.25	side_2_overlap=0	side_2_possible_overlap_registers=242	side_2_read_count=23	side_2_redundant=0	total_non_overlap_reads=6
JC	440	.	CP009273	3668983	-1	CP009273	3670015	1	0	alignment_overlap=11	coverage_minus=2	coverage_plus=2	flanking_left=251	flanking_right=251	frequency=6.092e-02	junction_possible_overlap_registers=231	key=CP009273__3668983__-1__CP009273__3670004__1__11____251__251__0__0	max_left=64	max_left_minus=64	max_left_plus=64	max_min_left=39	max_min_left_minus=39	max_min_left_plus=39	max_min_right=15	max_min_right_minus=15	max_min_right_plus=15	max_pos_hash_score=462	max_right=40	max_right_minus=40	max_right_plus=40	neg_log10_pos_hash_p_value=8.6	new_junction_coverage=0.05	new_junction_read_count=4	polymorphism_frequency=6.092e-02	pos_hash_score=4	prediction=polymorphism	reject=COVERAGE_EVENNESS_SKEW,FREQUENCY_CUTOFF	side_1_annotate_key=gene	side_1_continuation=0	side_1_coverage=0.64	side_1_overlap=11	side_1_possible_overlap_registers=242	side_1_read_count=59	side_1_redundant=0	side_2_annotate_key=gene	side_2_continuation=0	side_2_coverage=0.76	side_2_overlap=0	side_2_possible_overlap_registers=231	side_2_read_count=67	side_2_redundant=0	total_non_overlap_reads=4
JC	441	.	CP009273	3677625	-1	CP009273	3679122	1	0	alignment_overlap=11	coverage_minus=2	coverage_plus=1	flanking_left=251	flanking_right=251	frequency=3.920e-02	junction_possible_overlap_registers=231	key=CP009273__3677625__-1__CP009273__3679111__1__11____251__251__0__0	max_left=92	max_left_minus=92	max_left_plus=47	max_min_left=92	max_min_left_minus=92	max_min_left_plus=0	max_min_right=47	max_min_right_minus=43	max_min_right_plus=47	max_pos_hash_score=462	max_right=169	max_right_minus=169	max_right_plus=47	neg_log10_pos_hash_p_value=9.2	new_junction_coverage=0.03	new_junction_read_count=3	polymorphism_frequency=3.920e-02	pos_hash_score=3	prediction=polymorphism	reject=COVERAGE_EVENNESS_SKEW,FREQUENCY_CUTOFF	side_1_annotate_key=gene	side_1_continuation=0	side_1_coverage=0.70	side_1_overlap=11	side_1_possible_overlap_registers=242	side_1_read_count=65	side_1_redundant=0	side_2_annotate_key=gene	side_2_continuation=0	side_2_coverage=0.96	side_2_overlap=0	side_2_possible_overlap_registers=231	side_2_read_count=85	side_2_redundant=0	total_non_overlap_reads=3
JC	442	.	CP009273	3692173	-1	CP009273	3693161	1	0	alignment_overlap=6	coverage_minus=2	coverage_plus=2	flanking_left=251	flanking_right=251	frequency=5.295e-02	junction_possible_overlap_registers=236	key=CP009273__3692173__-1__CP009273__3693155__1__6____251__251__0__0	max_left=86	max_left_minus=86	max_left_plus=85	max_min_left=20	max_min_left_minus=0	max_min_left_plus=20	max_min_right=48	max_min_right_minus=48	max_min_right_plus=48	max_pos_hash_score=472	max_right=48	max_right_minus=48	max_right_plus=48	neg_log10_pos_hash_p_value=8.7	new_junction_coverage=0.04	new_junction_read_count=4	polymorphism_frequency=5.295e-02	pos_hash_score=4	prediction=polymorphism	reject=COVERAGE_EVENNESS_SKEW,FREQUENCY_CUTOFF	side_1_annotate_key=gene	side_1_continuation=0	side_1_coverage=0.83	side_1_overlap=6	side_1_possible_overlap_registers=242	side_1_read_count=77	side_1_redundant=0	side_2_annotate_key=gene	side_2_continuation=0	side_2_coverage=0.75	side_2_overlap=0	side_2_possible_overlap_registers=236	side_2_read_count=68	side_2_redundant=0	total_non_overlap_reads=4
JC	443	.	CP009273	3733549	-1	CP009273	3734489	1	0	alignment_overlap=1	coverage_minus=2	coverage_plus=2	flanking_left=251	flanking_right=251	frequency=5.173e-02	junction_possible_overlap_registers=241	key=CP009273__3733549__-1__CP009273__3734488__1__1____251__251__0__0	max_left=75	max_left_minus=75	max_left_plus=75	max_min_left=23	max_min_left_minus=23	max_min_left_plus=22	max_min_right=49	max_min_right_minus=49	max_min_right_plus=49	max_pos_hash_score=482	max_right=228	max_right_minus=227	max_right_plus=228	neg_log10_pos_hash_p_value=8.8	new_junction_coverage=0.04	new_junction_read_count=4	polymorphism_frequency=5.173e-02	pos_hash_score=4	prediction=polymorphism	reject=COVERAGE_EVENNESS_SKEW,FREQUENCY_CUTOFF	side_1_annotate_key=gene	side_1_continuation=0	side_1_coverage=0.92	side_1_overlap=1	side_1_possible_overlap_registers=242	side_1_read_count=85	side_1_redundant=0	side_2_annotate_key=gene	side_2_continuation=0	side_2_coverage=0.67	side_2_overlap=0	side_2_possible_overlap_registers=241	side_2_read_count=62	side_2_redundant=0	total_non_overlap_reads=4
JC	444	.	CP009273	3743165	-1	CP009273	3743792	1	0	alignment_overlap=11	coverage_minus=2	coverage_plus=4	flanking_left=251	flanking_right=251	frequency=1.087e-01	junction_possible_overlap_registers=231	key=CP009273__3743165__-1__CP009273__3743781__1__11____251__251__0__0	max_left=218	max_left_minus=218	max_left_plus=43	max_min_left=7	max_min_left_minus=0	max_min_left_plus=7	max_min_right=21	max_min_right_minus=21	max_min_right_plus=21	max_pos_hash_score=462	max_right=171	max_right_minus=21	max_right_plus=171	neg_log10_pos_hash_p_value=7.5	new_junction_coverage=0.10	new_junction_read_count=9	polymorphism_frequency=1.087e-01	pos_hash_score=6	prediction=polymorphism	reject=COVERAGE_EVENNESS_SKEW,FREQUENCY_CUTOFF	side_1_annotate_key=gene	side_1_continuation=0	side_1_coverage=0.80	side_1_overlap=11	side_1_possible_overlap_registers=242	side_1_read_count=74	side_1_redundant=0	side_2_annotate_key=gene	side_2_continuation=0	side_2_coverage=0.87	side_2_overlap=0	side_2_possible_overlap_registers=231	side_2_read_count=77	side_2_redundant=0	total_non_overlap_reads=6
JC	445	.	CP009273	3755806	-1	CP009273	3756473	1	0	alignment_overlap=8	coverage_minus=3	coverage_plus=3	flanking_left=251	flanking_right=251	frequency=3.149e-01	junction_possible_overlap_registers=234	key=CP009273__3755806__-1__CP009273__3756465__1__8____251__251__0__1	max_left=35	max_left_minus=35	max_left_plus=24	max_min_left=35	max_min_left_minus=35	max_min_left_plus=24	max_min_right=0	max_min_right_minus=0	max_min_right_plus=0	max_pos_hash_score=468	max_right=154	max_right_minus=153	max_right_plus=154	neg_log10_pos_hash_p_value=7.6	new_junction_coverage=0.09	new_junction_read_count=8	polymorphism_frequency=3.149e-01	pos_hash_score=6	prediction=polymorphism	reject=COVERAGE_EVENNESS_SKEW	side_1_annotate_key=gene	side_1_continuation=0	side_1_coverage=0.19	side_1_overlap=8	side_1_possible_overlap_registers=242	side_1_read_count=18	side_1_redundant=0	side_2_annotate_key=repeat	side_2_continuation=0	side_2_coverage=NA	side_2_overlap=0	side_2_possible_overlap_registers=NA	side_2_read_count=NA	side_2_redundant=1	total_non_overlap_reads=6
JC	446	.	CP009273	3756195	-1	CP009273	3757219	1	0	alignment_overlap=0	coverage_minus=2	coverage_plus=4	flanking_left=251	flanking_right=251	frequency=2.308e-01	junction_possible_overlap_registers=242	key=CP009273__3756195__-1__CP009273__3757219__1__0____251__251__1__0	max_left=227	max_left_minus=209	max_left_plus=227	max_min_left=123	max_min_left_minus=0	max_min_left_plus=123	max_min_right=115	max_min_right_minus=67	max_min_right_plus=115	max_pos_hash_score=484	max_right=178	max_right_minus=67	max_right_plus=178	neg_log10_pos_hash_p_value=7.8	new_junction_coverage=0.06	new_junction_read_count=6	polymorphism_frequency=2.308e-01	pos_hash_score=6	prediction=polymorphism	reject=COVERAGE_EVENNESS_SKEW	side_1_annotate_key=repeat	side_1_continuation=0	side_1_coverage=NA	side_1_overlap=0	side_1_read_count=NA	side_1_redundant=1	side_2_annotate_key=gene	side_2_continuation=0	side_2_coverage=0.22	side_2_overlap=0	side_2_possible_overlap_registers=242	side_2_read_count=20	side_2_redundant=0	total_non_overlap_reads=6
JC	447	.	CP009273	3773416	-1	CP009273	3774353	1	0	alignment_overlap=12	coverage_minus=2	coverage_plus=4	flanking_left=251	flanking_right=251	frequency=7.753e-02	junction_possible_overlap_registers=230	key=CP009273__3773416__-1__CP009273__3774341__1__12____251__251__0__0	max_left=148	max_left_minus=148	max_left_plus=104	max_min_left=29	max_min_left_minus=0	max_min_left_plus=29	max_min_right=51	max_min_right_minus=10	max_min_right_plus=51	max_pos_hash_score=460	max_right=51	max_right_minus=10	max_right_plus=51	neg_log10_pos_hash_p_value=8.0	new_junction_coverage=0.07	new_junction_read_count=6	polymorphism_frequency=7.753e-02	pos_hash_score=5	prediction=polymorphism	reject=COVERAGE_EVENNESS_SKEW,FREQUENCY_CUTOFF	side_1_annotate_key=gene	side_1_continuation=0	side_1_coverage=0.92	side_1_overlap=12	side_1_possible_overlap_registers=242	side_1_read_count=85	side_1_redundant=0	side_2_annotate_key=gene	side_2_continuation=0	side_2_coverage=0.70	side_2_overlap=0	side_2_possible_overlap_registers=230	side_2_read_count=62	side_2_redundant=0	total_non_overlap_reads=6
JC	448	.	CP009273	3780781	-1	CP009273	3781762	1	0	alignment_overlap=10	coverage_minus=0	coverage_plus=3	flanking_left=251	flanking_right=251	frequency=3.376e-02	junction_possible_overlap_registers=232	key=CP009273__3780781__-1__CP009273__3781752__1__10____251__251__0__0	max_left=213	max_left_minus=0	max_left_plus=213	max_min_left=22	max_min_left_minus=0	max_min_left_plus=22	max_min_right=103	max_min_right_minus=0	max_min_right_plus=103	max_pos_hash_score=464	max_right=103	max_right_minus=0	max_right_plus=103	neg_log10_pos_hash_p_value=9.2	new_junction_coverage=0.03	new_junction_read_count=3	polymorphism_frequency=3.376e-02	pos_hash_score=3	prediction=polymorphism	reject=COVERAGE_EVENNESS_SKEW,FREQUENCY_CUTOFF	side_1_annotate_key=gene	side_1_continuation=0	side_1_coverage=0.85	side_1_overlap=10	side_1_possible_overlap_registers=242	side_1_read_count=79	side_1_redundant=0	side_2_annotate_key=gene	side_2_continuation=0	side_2_coverage=1.08	side_2_overlap=0	side_2_possible_overlap_registers=232	side_2_read_count=96	side_2_redundant=0	total_non_overlap_reads=3
JC	449	.	CP009273	3787356	-1	CP009273	3788603	1	0	alignment_overlap=6	coverage_minus=2	coverage_plus=2	flanking_left=251	flanking_right=251	frequency=4.471e-02	junction_possible_overlap_registers=236	key=CP009273__3787356__-1__CP009273__3788597__1__6____251__251__0__0	max_left=98	max_left_minus=98	max_left_plus=29	max_min_left=98	max_min_left_minus=98	max_min_left_plus=29	max_min_right=0	max_min_right_minus=0	max_min_right_plus=0	max_pos_hash_score=472	max_right=139	max_right_minus=139	max_right_plus=136	neg_log10_pos_hash_p_value=8.7	new_junction_coverage=0.04	new_junction_read_count=4	polymorphism_frequency=4.471e-02	pos_hash_score=4	prediction=polymorphism	reject=COVERAGE_EVENNESS_SKEW,FREQUENCY_CUTOFF	side_1_annotate_key=gene	side_1_continuation=0	side_1_coverage=0.91	side_1_overlap=6	side_1_possible_overlap_registers=242	side_1_read_count=84	side_1_redundant=0	side_2_annotate_key=gene	side_2_continuation=0	side_2_coverage=0.98	side_2_overlap=0	side_2_possible_overlap_registers=236	side_2_read_count=89	side_2_redundant=0	total_non_overlap_reads=4
JC	450	.	CP009273	3791142	-1	CP009273	3792232	1	0	alignment_overlap=11	coverage_minus=2	coverage_plus=1	flanking_left=251	flanking_right=251	frequency=2.337e-02	junction_possible_overlap_registers=231	key=CP009273__3791142__-1__CP009273__3792221__1__11____251__251__0__0	max_left=141	max_left_minus=141	max_left_plus=141	max_min_left=0	max_min_left_minus=0	max_min_left_plus=0	max_min_right=87	max_min_right_minus=87	max_min_right_plus=87	max_pos_hash_score=462	max_right=87	max_right_minus=87	max_right_plus=87	neg_log10_pos_hash_p_value=9.2	new_junction_coverage=0.03	new_junction_read_count=3	polymorphism_frequency=2.337e-02	pos_hash_score=3	prediction=polymorphism	reject=COVERAGE_EVENNESS_SKEW,FREQUENCY_CUTOFF	side_1_annotate_key=gene	side_1_continuation=0	side_1_coverage=1.48	side_1_overlap=11	side_1_possible_overlap_registers=242	side_1_read_count=137	side_1_redundant=0	side_2_annotate_key=gene	side_2_continuation=0	side_2_coverage=1.35	side_2_overlap=0	side_2_possible_overlap_registers=231	side_2_read_count=120	side_2_redundant=0	total_non_overlap_reads=3
JC	451	.	CP009273	3809022	-1	CP009273	3810069	1	0	alignment_overlap=9	coverage_minus=2	coverage_plus=3	flanking_left=251	flanking_right=251	frequency=6.123e-02	junction_possible_overlap_registers=233	key=CP009273__3809022__-1__CP009273__3810060__1__9____251__251__0__0	max_left=115	max_left_minus=21	max_left_plus=115	max_min_left=115	max_min_left_minus=21	max_min_left_plus=115	max_min_right=0	max_min_right_minus=0	max_min_right_plus=0	max_pos_hash_score=466	max_right=127	max_right_minus=30	max_right_plus=127	neg_log10_pos_hash_p_value=8.1	new_junction_coverage=0.06	new_junction_read_count=5	polymorphism_frequency=6.123e-02	pos_hash_score=5	prediction=polymorphism	reject=COVERAGE_EVENNESS_SKEW,FREQUENCY_CUTOFF	side_1_annotate_key=gene	side_1_continuation=0	side_1_coverage=0.78	side_1_overlap=9	side_1_possible_overlap_registers=242	side_1_read_count=72	side_1_redundant=0	side_2_annotate_key=gene	side_2_continuation=0	side_2_coverage=0.94	side_2_overlap=0	side_2_possible_overlap_registers=233	side_2_read_count=84	side_2_redundant=0	total_non_overlap_reads=5
JC	452	.	CP009273	3824431	-1	CP009273	3826032	1	0	alignment_overlap=11	coverage_minus=2	coverage_plus=2	flanking_left=251	flanking_right=251	frequency=4.256e-02	junction_possible_overlap_registers=231	key=CP009273__3824431__-1__CP009273__3826021__1__11____251__251__0__0	max_left=52	max_left_minus=52	max_left_plus=52	max_min_left=52	max_min_left_minus=52	max_min_left_plus=52	max_min_right=0	max_min_right_minus=0	max_min_right_plus=0	max_pos_hash_score=462	max_right=212	max_right_minus=188	max_right_plus=212	neg_log10_pos_hash_p_value=9.2	new_junction_coverage=0.05	new_junction_read_count=4	polymorphism_frequency=4.256e-02	pos_hash_score=3	prediction=polymorphism	reject=COVERAGE_EVENNESS_SKEW,FREQUENCY_CUTOFF	side_1_annotate_key=gene	side_1_continuation=0	side_1_coverage=0.96	side_1_overlap=11	side_1_possible_overlap_registers=242	side_1_read_count=89	side_1_redundant=0	side_2_annotate_key=gene	side_2_continuation=0	side_2_coverage=1.07	side_2_overlap=0	side_2_possible_overlap_registers=231	side_2_read_count=95	side_2_redundant=0	total_non_overlap_reads=4
JC	453	.	CP009273	3835891	-1	CP009273	3836890	1	0	alignment_overlap=9	coverage_minus=6	coverage_plus=1	flanking_left=251	flanking_right=251	frequency=6.189e-02	junction_possible_overlap_registers=233	key=CP009273__3835891__-1__CP009273__3836881__1__9____251__251__0__0	max_left=186	max_left_minus=186	max_left_plus=55	max_min_left=96	max_min_left_minus=96	max_min_left_plus=55	max_min_right=85	max_min_right_minus=85	max_min_right_plus=0	max_pos_hash_score=466	max_right=230	max_right_minus=230	max_right_plus=167	neg_log10_pos_hash_p_value=8.1	new_junction_coverage=0.08	new_junction_read_count=7	polymorphism_frequency=6.189e-02	pos_hash_score=5	prediction=polymorphism	reject=COVERAGE_EVENNESS_SKEW,FREQUENCY_CUTOFF	side_1_annotate_key=gene	side_1_continuation=0	side_1_coverage=1.10	side_1_overlap=9	side_1_possible_overlap_registers=242	side_1_read_count=102	side_1_redundant=0	side_2_annotate_key=gene	side_2_continuation=0	side_2_coverage=1.28	side_2_overlap=0	side_2_possible_overlap_registers=233	side_2_read_count=114	side_2_redundant=0	total_non_overlap_reads=7
JC	454	.	CP009273	3847744	-1	CP009273	3848309	1	0	alignment_overlap=12	coverage_minus=2	coverage_plus=2	flanking_left=251	flanking_right=251	frequency=6.528e-02	junction_possible_overlap_registers=230	key=CP009273__3847744__-1__CP009273__3848297__1__12____251__251__0__0	max_left=84	max_left_minus=84	max_left_plus=84	max_min_left=57	max_min_left_minus=57	max_min_left_plus=17	max_min_right=79	max_min_right_minus=79	max_min_right_plus=79	max_pos_hash_score=460	max_right=98	max_right_minus=98	max_right_plus=98	neg_log10_pos_hash_p_value=8.5	new_junction_coverage=0.06	new_junction_read_count=5	polymorphism_frequency=6.528e-02	pos_hash_score=4	prediction=polymorphism	reject=COVERAGE_EVENNESS_SKEW,FREQUENCY_CUTOFF	side_1_annotate_key=gene	side_1_continuation=0	side_1_coverage=0.83	side_1_overlap=12	side_1_possible_overlap_registers=242	side_1_read_count=77	side_1_redundant=0	side_2_annotate_key=gene	side_2_continuation=0	side_2_coverage=0.79	side_2_overlap=0	side_2_possible_overlap_registers=230	side_2_read_count=70	side_2_redundant=0	total_non_overlap_reads=4
JC	455	.	CP009273	3917856	-1	CP009273	3918425	1	0	alignment_overlap=10	coverage_minus=3	coverage_plus=1	flanking_left=251	flanking_right=251	frequency=4.247e-02	junction_possible_overlap_registers=232	key=CP009273__3917856__-1__CP009273__3918415__1__10____251__251__0__0	max_left=148	max_left_minus=148	max_left_plus=101	max_min_left=0	max_min_left_minus=0	max_min_left_plus=0	max_min_right=98	max_min_right_minus=93	max_min_right_plus=98	max_pos_hash_score=464	max_right=98	max_right_minus=93	max_right_plus=98	neg_log10_pos_hash_p_value=8.6	new_junction_coverage=0.04	new_junction_read_count=4	polymorphism_frequency=4.247e-02	pos_hash_score=4	prediction=polymorphism	reject=COVERAGE_EVENNESS_SKEW,FREQUENCY_CUTOFF	side_1_annotate_key=gene	side_1_continuation=0	side_1_coverage=0.95	side_1_overlap=10	side_1_possible_overlap_registers=242	side_1_read_count=88	side_1_redundant=0	side_2_annotate_key=gene	side_2_continuation=0	side_2_coverage=1.08	side_2_overlap=0	side_2_possible_overlap_registers=232	side_2_read_count=96	side_2_redundant=0	total_non_overlap_reads=4
JC	456	.	CP009273	3938895	-1	CP009273	3939775	1	0	alignment_overlap=9	coverage_minus=4	coverage_plus=3	flanking_left=251	flanking_right=251	frequency=2.185e-01	junction_possible_overlap_registers=233	key=CP009273__3938904__-1__CP009273__3939775__1__9____251__251__1__0	max_left=123	max_left_minus=123	max_left_plus=42	max_min_left=46	max_min_left_minus=46	max_min_left_plus=42	max_min_right=14	max_min_right_minus=14	max_min_right_plus=0	max_pos_hash_score=466	max_right=103	max_right_minus=103	max_right_plus=103	neg_log10_pos_hash_p_value=7.1	new_junction_coverage=0.08	new_junction_read_count=7	polymorphism_frequency=2.185e-01	pos_hash_score=7	prediction=polymorphism	reject=COVERAGE_EVENNESS_SKEW	side_1_annotate_key=repeat	side_1_continuation=0	side_1_coverage=NA	side_1_overlap=0	side_1_read_count=NA	side_1_redundant=1	side_2_annotate_key=gene	side_2_continuation=0	side_2_coverage=0.28	side_2_overlap=9	side_2_possible_overlap_registers=242	side_2_read_count=26	side_2_redundant=0	total_non_overlap_reads=7
JC	457	.	CP009273	3939775	1	CP009273	4160400	-1	0	alignment_overlap=9	coverage_minus=3	coverage_plus=4	flanking_left=251	flanking_right=251	frequency=2.185e-01	junction_possible_overlap_registers=233	key=CP009273__3939775__1__CP009273__4160409__-1__9____251__251__0__1	max_left=103	max_left_minus=103	max_left_plus=103	max_min_left=24	max_min_left_minus=0	max_min_left_plus=24	max_min_right=46	max_min_right_minus=46	max_min_right_plus=46	max_pos_hash_score=466	max_right=118	max_right_minus=46	max_right_plus=118	neg_log10_pos_hash_p_value=7.1	new_junction_coverage=0.08	new_junction_read_count=7	polymorphism_frequency=2.185e-01	pos_hash_score=7	prediction=polymorphism	reject=COVERAGE_EVENNESS_SKEW	side_1_annotate_key=gene	side_1_continuation=0	side_1_coverage=0.28	side_1_overlap=9	side_1_possible_overlap_registers=242	side_1_read_count=26	side_1_redundant=0	side_2_annotate_key=repeat	side_2_continuation=0	side_2_coverage=NA	side_2_overlap=0	side_2_possible_overlap_registers=NA	side_2_read_count=NA	side_2_redundant=1	total_non_overlap_reads=7
JC	458	.	CP009273	3940065	1	CP009273	4160470	-1	0	alignment_overlap=10	coverage_minus=2	coverage_plus=2	flanking_left=251	flanking_right=251	frequency=6.305e-02	junction_possible_overlap_registers=232	key=CP009273__3940065__1__CP009273__4160480__-1__10____251__251__0__1	max_left=71	max_left_minus=71	max_left_plus=71	max_min_left=71	max_min_left_minus=71	max_min_left_plus=71	max_min_right=54	max_min_right_minus=54	max_min_right_plus=54	max_pos_hash_score=464	max_right=79	max_right_minus=79	max_right_plus=79	neg_log10_pos_hash_p_value=8.6	new_junction_coverage=0.04	new_junction_read_count=4	polymorphism_frequency=6.305e-02	pos_hash_score=4	prediction=polymorphism	reject=COVERAGE_EVENNESS_SKEW,FREQUENCY_CUTOFF	side_1_annotate_key=gene	side_1_continuation=0	side_1_coverage=0.67	side_1_overlap=10	side_1_possible_overlap_registers=242	side_1_read_count=62	side_1_redundant=0	side_2_annotate_key=repeat	side_2_continuation=0	side_2_coverage=NA	side_2_overlap=0	side_2_possible_overlap_registers=NA	side_2_read_count=NA	side_2_redundant=1	total_non_overlap_reads=4
JC	459	.	CP009273	3969285	-1	CP009273	3970181	1	0	alignment_overlap=11	coverage_minus=2	coverage_plus=2	flanking_left=251	flanking_right=251	frequency=4.030e-02	junction_possible_overlap_registers=231	key=CP009273__3969285__-1__CP009273__3970170__1__11____251__251__0__0	max_left=103	max_left_minus=103	max_left_plus=90	max_min_left=90	max_min_left_minus=87	max_min_left_plus=90	max_min_right=4	max_min_right_minus=4	max_min_right_plus=0	max_pos_hash_score=462	max_right=147	max_right_minus=147	max_right_plus=147	neg_log10_pos_hash_p_value=8.6	new_junction_coverage=0.05	new_junction_read_count=4	polymorphism_frequency=4.030e-02	pos_hash_score=4	prediction=polymorphism	reject=COVERAGE_EVENNESS_SKEW,FREQUENCY_CUTOFF	side_1_annotate_key=gene	side_1_continuation=0	side_1_coverage=1.07	side_1_overlap=11	side_1_possible_overlap_registers=242	side_1_read_count=99	side_1_redundant=0	side_2_annotate_key=gene	side_2_continuation=0	side_2_coverage=1.08	side_2_overlap=0	side_2_possible_overlap_registers=231	side_2_read_count=96	side_2_redundant=0	total_non_overlap_reads=4
[truncated: 67,347 more chars]
