# Supplementary material for: Mutators can drive the evolution of multi-resistance to antibiotics
Source: PLoS Genet. 2023 Jun 13;19(6):e1010791. doi: 10.1371/journal.pgen.1010791 (PMC10292718; doi:10.1371/journal.pgen.1010791)
Supplement: S2 File — (ZIP) [file pgen.1010791.s005.zip › 058841_intermediateE2175G2.gd]

#=GENOME_DIFF	1.0
#=CREATED	17:32:28 06 May 2022
#=PROGRAM	breseq 0.36.1 
#=COMMAND	/mnt/fls01-home01/mqbssdgg/breseq-0.36.1-Linux-x86_64/bin/breseq -r BW25113-fixed.gb -o 058841_intermediateE2175G2 058841_intermediateE2175G2_1_trimmed.fastq.gz 058841_intermediateE2175G2_2_trimmed.fastq.gz 058841_intermediateE2175G2_U1_trimmed.fastq.gz 058841_intermediateE2175G2_U2_trimmed.fastq.gz
#=REFSEQ	BW25113-fixed.gb
#=READSEQ	058841_intermediateE2175G2_1_trimmed.fastq.gz
#=READSEQ	058841_intermediateE2175G2_2_trimmed.fastq.gz
#=READSEQ	058841_intermediateE2175G2_U1_trimmed.fastq.gz
#=READSEQ	058841_intermediateE2175G2_U2_trimmed.fastq.gz
#=CONVERTED-BASES	503705419
#=CONVERTED-READS	2105340
#=INPUT-BASES	503763880
#=INPUT-READS	2105767
#=MAPPED-BASES	500405309
#=MAPPED-READS	2081913
SNP	1	36	CP009273	19617	C
SNP	2	38	CP009273	107258	G
SNP	3	39	CP009273	244229	T
SNP	4	40	CP009273	374745	G
SNP	5	41	CP009273	481346	G
INS	6	42	CP009273	665290	G	repeat_length=1	repeat_new_copies=7	repeat_ref_copies=6	repeat_seq=G
INS	7	45	CP009273	1141466	A	repeat_length=1	repeat_new_copies=7	repeat_ref_copies=6	repeat_seq=A
SNP	8	46	CP009273	1196892	T
SNP	9	48	CP009273	1264993	G
SNP	10	53	CP009273	1342914	G
DEL	11	54	CP009273	1346950	1	repeat_length=1	repeat_new_copies=4	repeat_ref_copies=5	repeat_seq=C
SNP	12	62	CP009273	1697966	C
SNP	13	63	CP009273	1836211	G
SNP	14	64	CP009273	1985889	A
SNP	15	65	CP009273	2092226	A
SNP	16	66	CP009273	2175089	T
SNP	17	68	CP009273	2244638	C
SNP	18	69	CP009273	2332652	A
SNP	19	70	CP009273	2380759	A
SNP	20	71	CP009273	2409960	A
INS	21	72	CP009273	2508892	C	repeat_length=1	repeat_new_copies=8	repeat_ref_copies=7	repeat_seq=C
SNP	22	73	CP009273	2590129	A
INS	23	74	CP009273	2727902	C	repeat_length=1	repeat_new_copies=9	repeat_ref_copies=8	repeat_seq=C
SNP	24	75	CP009273	2782468	T
DEL	25	76	CP009273	3094398	1	repeat_length=1	repeat_new_copies=6	repeat_ref_copies=7	repeat_seq=C
INS	26	77	CP009273	3188577	G	repeat_length=1	repeat_new_copies=7	repeat_ref_copies=6	repeat_seq=G
SNP	27	78	CP009273	3307546	A
SNP	28	79	CP009273	3323549	A
SNP	29	80	CP009273	3363800	C
SNP	30	81	CP009273	3391156	C
DEL	31	82	CP009273	3925013	1	repeat_length=1	repeat_new_copies=4	repeat_ref_copies=5	repeat_seq=T
SNP	32	83	CP009273	4172704	C
SNP	33	86	CP009273	4543370	C
SNP	34	87	CP009273	4567273	G
DEL	35	88	CP009273	4596147	1	repeat_length=1	repeat_new_copies=7	repeat_ref_copies=8	repeat_seq=G
RA	36	.	CP009273	19617	0	T	C	bias_e_value=3053950	bias_p_value=0.659391	consensus_score=471.5	fisher_strand_p_value=0.298507	frequency=1	ks_quality_p_value=1	major_base=C	major_cov=39/94	major_frequency=9.925e-01	minor_base=A	minor_cov=1/0	new_cov=39/94	polymorphism_frequency=9.925e-01	polymorphism_score=NA	prediction=consensus	ref_cov=0/0	total_cov=40/94
RA	37	.	CP009273	104033	0	T	G	bias_e_value=2.62513	bias_p_value=5.66802e-07	consensus_reject=FREQUENCY_CUTOFF	consensus_score=134.2	fisher_strand_p_value=3.09904e-08	frequency=2.131e-01	ks_quality_p_value=1	major_base=T	major_cov=8/40	major_frequency=7.869e-01	minor_base=G	minor_cov=13/0	new_cov=13/0	polymorphism_frequency=2.131e-01	polymorphism_score=10.1	prediction=polymorphism	ref_cov=8/40	total_cov=21/40
RA	38	.	CP009273	107258	0	A	G	consensus_score=351.0	frequency=1	major_base=G	major_cov=50/50	major_frequency=1.000e+00	minor_base=N	minor_cov=0/0	new_cov=50/50	polymorphism_frequency=1.000e+00	polymorphism_score=NA	prediction=consensus	ref_cov=0/0	total_cov=50/50
RA	39	.	CP009273	244229	0	C	T	consensus_score=553.7	frequency=1	major_base=T	major_cov=66/77	major_frequency=1.000e+00	minor_base=N	minor_cov=0/0	new_cov=66/77	polymorphism_frequency=1.000e+00	polymorphism_score=NA	prediction=consensus	ref_cov=0/0	total_cov=66/77
RA	40	.	CP009273	374745	0	A	G	bias_e_value=4630730	bias_p_value=0.99984	consensus_score=454.5	fisher_strand_p_value=1	frequency=1	ks_quality_p_value=0.982163	major_base=G	major_cov=74/52	major_frequency=9.921e-01	minor_base=T	minor_cov=1/0	new_cov=74/52	polymorphism_frequency=9.921e-01	polymorphism_score=-4.3	prediction=consensus	ref_cov=0/0	total_cov=75/52
RA	41	.	CP009273	481346	0	A	G	consensus_score=522.1	frequency=1	major_base=G	major_cov=65/76	major_frequency=1.000e+00	minor_base=N	minor_cov=0/0	new_cov=65/76	polymorphism_frequency=1.000e+00	polymorphism_score=NA	prediction=consensus	ref_cov=0/0	total_cov=65/76
RA	42	.	CP009273	665290	1	.	G	consensus_score=334.0	frequency=1	major_base=G	major_cov=45/45	major_frequency=1.000e+00	minor_base=N	minor_cov=0/0	new_cov=45/45	polymorphism_frequency=1.000e+00	polymorphism_score=NA	prediction=consensus	ref_cov=0/0	total_cov=45/45
RA	43	.	CP009273	776601	0	T	.	bias_e_value=4376420	bias_p_value=0.944931	consensus_reject=FREQUENCY_CUTOFF	consensus_score=68.5	fisher_strand_p_value=0.687045	frequency=2.647e-01	ks_quality_p_value=1	major_base=T	major_cov=17/8	major_frequency=7.353e-01	minor_base=.	minor_cov=5/4	new_cov=5/4	polymorphism_frequency=2.647e-01	polymorphism_score=28.9	prediction=polymorphism	ref_cov=17/8	total_cov=22/14
RA	44	.	CP009273	1092574	0	C	A	bias_e_value=4005240	bias_p_value=0.864788	consensus_reject=FREQUENCY_CUTOFF	consensus_score=88.2	fisher_strand_p_value=0.715806	frequency=2.241e-01	ks_quality_p_value=0.736703	major_base=C	major_cov=10/35	major_frequency=7.759e-01	minor_base=A	minor_cov=2/11	new_cov=2/11	polymorphism_frequency=2.241e-01	polymorphism_score=30.8	prediction=polymorphism	ref_cov=10/35	total_cov=12/46
RA	45	.	CP009273	1141466	1	.	A	bias_e_value=4182940	bias_p_value=0.903155	consensus_score=320.6	fisher_strand_p_value=0.611765	frequency=1	ks_quality_p_value=0.970193	major_base=A	major_cov=40/43	major_frequency=9.651e-01	minor_base=.	minor_cov=2/1	new_cov=40/43	polymorphism_frequency=9.651e-01	polymorphism_score=3.3	prediction=consensus	ref_cov=2/1	total_cov=42/44
RA	46	.	CP009273	1196892	0	C	T	bias_e_value=4631470	bias_p_value=1	consensus_score=387.6	fisher_strand_p_value=1	frequency=1	ks_quality_p_value=1	major_base=T	major_cov=55/50	major_frequency=9.906e-01	minor_base=A	minor_cov=1/0	new_cov=55/50	polymorphism_frequency=9.906e-01	polymorphism_score=NA	prediction=consensus	ref_cov=0/0	total_cov=56/50
RA	47	.	CP009273	1264930	0	A	T	bias_e_value=4461540	bias_p_value=0.963311	consensus_reject=FREQUENCY_CUTOFF	consensus_score=111.5	fisher_strand_p_value=0.741643	frequency=2.245e-01	ks_quality_p_value=1	major_base=A	major_cov=20/18	major_frequency=7.755e-01	minor_base=T	minor_cov=5/6	new_cov=5/6	polymorphism_frequency=2.245e-01	polymorphism_score=23.5	prediction=polymorphism	ref_cov=20/18	total_cov=25/24
RA	48	.	CP009273	1264993	0	A	G	bias_e_value=4623030	bias_p_value=0.998178	consensus_score=117.7	fisher_strand_p_value=1	frequency=1	ks_quality_p_value=0.940242	major_base=G	major_cov=18/20	major_frequency=9.268e-01	minor_base=A	minor_cov=1/2	new_cov=18/20	polymorphism_frequency=9.268e-01	polymorphism_score=2.4	prediction=consensus	ref_cov=1/2	total_cov=21/22
RA	49	.	CP009273	1265182	0	C	T	bias_e_value=4007140	bias_p_value=0.865199	consensus_reject=FREQUENCY_CUTOFF	consensus_score=106.6	fisher_strand_p_value=0.528272	frequency=2.281e-01	ks_quality_p_value=0.999448	major_base=C	major_cov=26/18	major_frequency=7.719e-01	minor_base=T	minor_cov=6/7	new_cov=6/7	polymorphism_frequency=2.281e-01	polymorphism_score=35.4	prediction=polymorphism	ref_cov=26/18	total_cov=35/26
RA	50	.	CP009273	1266001	0	G	T	bias_e_value=4631470	bias_p_value=1	consensus_reject=FREQUENCY_CUTOFF	consensus_score=261.3	fisher_strand_p_value=1	frequency=2.197e-01	ks_quality_p_value=1	major_base=G	major_cov=51/52	major_frequency=7.803e-01	minor_base=T	minor_cov=14/15	new_cov=14/15	polymorphism_frequency=2.197e-01	polymorphism_score=56.0	prediction=polymorphism	ref_cov=51/52	total_cov=65/67
RA	51	.	CP009273	1282249	0	A	G	bias_e_value=4631470	bias_p_value=1	consensus_reject=FREQUENCY_CUTOFF	consensus_score=54.1	fisher_strand_p_value=1	frequency=3.421e-01	ks_quality_p_value=1	major_base=A	major_cov=11/14	major_frequency=6.579e-01	minor_base=G	minor_cov=6/7	new_cov=6/7	polymorphism_frequency=3.421e-01	polymorphism_score=27.5	prediction=polymorphism	ref_cov=11/14	total_cov=20/23
RA	52	.	CP009273	1282287	0	T	A	bias_e_value=716919	bias_p_value=0.154793	consensus_reject=FREQUENCY_CUTOFF	consensus_score=31.7	fisher_strand_p_value=0.0357357	frequency=4.324e-01	ks_quality_p_value=1	major_base=T	major_cov=4/17	major_frequency=5.676e-01	minor_base=A	minor_cov=9/7	new_cov=9/7	polymorphism_frequency=4.324e-01	polymorphism_score=29.8	prediction=polymorphism	ref_cov=4/17	total_cov=14/24
RA	53	.	CP009273	1342914	0	A	G	consensus_score=204.5	frequency=1	major_base=G	major_cov=31/26	major_frequency=1.000e+00	minor_base=N	minor_cov=0/0	new_cov=31/26	polymorphism_frequency=1.000e+00	polymorphism_score=NA	prediction=consensus	ref_cov=0/0	total_cov=31/26
RA	54	.	CP009273	1346950	0	C	.	bias_e_value=765359	bias_p_value=0.165252	consensus_score=357.1	fisher_strand_p_value=0.0400451	frequency=1	ks_quality_p_value=0.971812	major_base=.	major_cov=35/44	major_frequency=9.294e-01	minor_base=C	minor_cov=0/6	new_cov=35/44	polymorphism_frequency=9.294e-01	polymorphism_score=18.5	prediction=consensus	ref_cov=0/6	total_cov=35/50
RA	55	.	CP009273	1460458	0	T	C	bias_e_value=2716830	bias_p_value=0.586603	consensus_reject=FREQUENCY_CUTOFF	consensus_score=131.5	fisher_strand_p_value=0.242881	frequency=3.646e-01	ks_quality_p_value=1	major_base=T	major_cov=14/47	major_frequency=6.354e-01	minor_base=C	minor_cov=12/23	new_cov=12/23	polymorphism_frequency=3.646e-01	polymorphism_score=102.6	prediction=polymorphism	ref_cov=14/47	total_cov=35/70
RA	56	.	CP009273	1460467	0	G	A	bias_e_value=1482340	bias_p_value=0.320058	consensus_reject=FREQUENCY_CUTOFF	consensus_score=81.0	fisher_strand_p_value=0.101356	frequency=3.977e-01	ks_quality_p_value=0.943337	major_base=G	major_cov=13/40	major_frequency=6.023e-01	minor_base=A	minor_cov=15/20	new_cov=15/20	polymorphism_frequency=3.977e-01	polymorphism_score=118.1	prediction=polymorphism	ref_cov=13/40	total_cov=33/64
RA	57	.	CP009273	1460515	0	G	C	bias_e_value=3569680	bias_p_value=0.770744	consensus_reject=FREQUENCY_CUTOFF	consensus_score=90.2	fisher_strand_p_value=0.404643	frequency=3.167e-01	ks_quality_p_value=1	major_base=G	major_cov=16/25	major_frequency=6.833e-01	minor_base=C	minor_cov=10/9	new_cov=10/9	polymorphism_frequency=3.167e-01	polymorphism_score=58.6	prediction=polymorphism	ref_cov=16/25	total_cov=26/34
RA	58	.	CP009273	1460533	0	T	C	bias_e_value=3637660	bias_p_value=0.785423	consensus_reject=FREQUENCY_CUTOFF	consensus_score=86.5	fisher_strand_p_value=0.461994	frequency=2.143e-01	ks_quality_p_value=0.911784	major_base=T	major_cov=13/20	major_frequency=7.857e-01	minor_base=C	minor_cov=5/4	new_cov=5/4	polymorphism_frequency=2.143e-01	polymorphism_score=22.0	prediction=polymorphism	ref_cov=13/20	total_cov=20/25
RA	59	.	CP009273	1460537	0	A	C	bias_e_value=4439650	bias_p_value=0.958583	consensus_reject=FREQUENCY_CUTOFF	consensus_score=83.2	fisher_strand_p_value=0.726357	frequency=2.174e-01	ks_quality_p_value=1	major_base=A	major_cov=15/21	major_frequency=7.826e-01	minor_base=C	minor_cov=5/5	new_cov=5/5	polymorphism_frequency=2.174e-01	polymorphism_score=14.9	prediction=polymorphism	ref_cov=15/21	total_cov=20/26
RA	60	.	CP009273	1460968	0	T	A	bias_e_value=1034660	bias_p_value=0.223397	consensus_reject=FREQUENCY_CUTOFF	consensus_score=153.2	fisher_strand_p_value=0.0580889	frequency=2.027e-01	ks_quality_p_value=1	major_base=T	major_cov=46/13	major_frequency=7.973e-01	minor_base=A	minor_cov=15/0	new_cov=15/0	polymorphism_frequency=2.027e-01	polymorphism_score=18.5	prediction=polymorphism	ref_cov=46/13	total_cov=66/17
RA	61	.	CP009273	1461046	0	C	T	bias_e_value=1311910	bias_p_value=0.28326	consensus_reject=FREQUENCY_CUTOFF	consensus_score=267.3	fisher_strand_p_value=0.0820956	frequency=2.051e-01	ks_quality_p_value=0.980277	major_base=C	major_cov=78/15	major_frequency=7.949e-01	minor_base=T	minor_cov=16/8	new_cov=16/8	polymorphism_frequency=2.051e-01	polymorphism_score=71.8	prediction=polymorphism	ref_cov=78/15	total_cov=94/29
RA	62	.	CP009273	1697966	0	T	C	consensus_score=398.3	frequency=1	major_base=C	major_cov=87/25	major_frequency=1.000e+00	minor_base=N	minor_cov=0/0	new_cov=87/25	polymorphism_frequency=1.000e+00	polymorphism_score=NA	prediction=consensus	ref_cov=0/0	total_cov=87/25
RA	63	.	CP009273	1836211	0	A	G	bias_e_value=3919330	bias_p_value=0.846239	consensus_score=373.2	fisher_strand_p_value=0.499517	frequency=1	ks_quality_p_value=1	major_base=G	major_cov=59/51	major_frequency=9.821e-01	minor_base=T	minor_cov=2/0	new_cov=59/51	polymorphism_frequency=9.821e-01	polymorphism_score=NA	prediction=consensus	ref_cov=0/0	total_cov=61/51
RA	64	.	CP009273	1985889	0	G	A	consensus_score=408.0	frequency=1	major_base=A	major_cov=59/48	major_frequency=1.000e+00	minor_base=N	minor_cov=0/0	new_cov=59/48	polymorphism_frequency=1.000e+00	polymorphism_score=NA	prediction=consensus	ref_cov=0/0	total_cov=59/48
RA	65	.	CP009273	2092226	0	G	A	consensus_score=598.6	frequency=1	major_base=A	major_cov=91/60	major_frequency=1.000e+00	minor_base=N	minor_cov=0/0	new_cov=91/60	polymorphism_frequency=1.000e+00	polymorphism_score=NA	prediction=consensus	ref_cov=0/0	total_cov=91/60
RA	66	.	CP009273	2175089	0	C	T	consensus_score=437.2	frequency=1	major_base=T	major_cov=47/64	major_frequency=1.000e+00	minor_base=N	minor_cov=0/0	new_cov=47/64	polymorphism_frequency=1.000e+00	polymorphism_score=NA	prediction=consensus	ref_cov=0/0	total_cov=47/64
RA	67	.	CP009273	2178908	0	T	G	bias_e_value=4.157e-08	bias_p_value=8.97554e-15	consensus_reject=FREQUENCY_CUTOFF	consensus_score=243.6	fisher_strand_p_value=2.42885e-16	frequency=2.677e-01	ks_quality_p_value=1	major_base=T	major_cov=22/71	major_frequency=7.323e-01	minor_base=G	minor_cov=34/0	new_cov=34/0	polymorphism_frequency=2.677e-01	polymorphism_score=23.5	prediction=polymorphism	ref_cov=22/71	total_cov=56/71
RA	68	.	CP009273	2244638	0	A	C	consensus_score=290.6	frequency=1	major_base=C	major_cov=39/41	major_frequency=1.000e+00	minor_base=N	minor_cov=0/0	new_cov=39/41	polymorphism_frequency=1.000e+00	polymorphism_score=NA	prediction=consensus	ref_cov=0/0	total_cov=39/41
RA	69	.	CP009273	2332652	0	G	A	consensus_score=380.2	frequency=1	major_base=A	major_cov=37/61	major_frequency=1.000e+00	minor_base=N	minor_cov=0/0	new_cov=37/61	polymorphism_frequency=1.000e+00	polymorphism_score=NA	prediction=consensus	ref_cov=0/0	total_cov=37/61
RA	70	.	CP009273	2380759	0	G	A	consensus_score=536.5	frequency=1	major_base=A	major_cov=62/77	major_frequency=1.000e+00	minor_base=N	minor_cov=0/0	new_cov=62/77	polymorphism_frequency=1.000e+00	polymorphism_score=NA	prediction=consensus	ref_cov=0/0	total_cov=62/77
RA	71	.	CP009273	2409960	0	G	A	consensus_score=333.5	frequency=1	major_base=A	major_cov=35/52	major_frequency=1.000e+00	minor_base=N	minor_cov=0/0	new_cov=35/52	polymorphism_frequency=1.000e+00	polymorphism_score=NA	prediction=consensus	ref_cov=0/0	total_cov=35/52
RA	72	.	CP009273	2508892	1	.	C	bias_e_value=4630710	bias_p_value=0.999837	consensus_score=22.3	fisher_strand_p_value=1	frequency=1	ks_quality_p_value=0.981982	major_base=C	major_cov=4/6	major_frequency=9.091e-01	minor_base=.	minor_cov=0/1	new_cov=4/6	polymorphism_frequency=9.091e-01	polymorphism_score=-2.2	prediction=consensus	ref_cov=0/1	total_cov=4/7
RA	73	.	CP009273	2590129	0	G	A	consensus_score=370.5	frequency=1	major_base=A	major_cov=50/45	major_frequency=1.000e+00	minor_base=N	minor_cov=0/0	new_cov=50/45	polymorphism_frequency=1.000e+00	polymorphism_score=NA	prediction=consensus	ref_cov=0/0	total_cov=50/45
RA	74	.	CP009273	2727902	1	.	C	bias_e_value=4316310	bias_p_value=0.931952	consensus_score=208.9	fisher_strand_p_value=0.654548	frequency=1	ks_quality_p_value=1	major_base=C	major_cov=44/24	major_frequency=9.315e-01	minor_base=.	minor_cov=4/1	new_cov=44/24	polymorphism_frequency=9.315e-01	polymorphism_score=11.5	prediction=consensus	ref_cov=4/1	total_cov=48/25
RA	75	.	CP009273	2782468	0	C	T	bias_e_value=4247120	bias_p_value=0.917014	consensus_score=473.8	fisher_strand_p_value=0.621324	frequency=1	ks_quality_p_value=1	major_base=T	major_cov=59/64	major_frequency=9.685e-01	minor_base=G	minor_cov=1/3	new_cov=59/64	polymorphism_frequency=9.685e-01	polymorphism_score=-5.9	prediction=consensus	ref_cov=0/0	total_cov=61/68
RA	76	.	CP009273	3094398	0	C	.	bias_e_value=4620840	bias_p_value=0.997706	consensus_score=339.9	fisher_strand_p_value=1	frequency=1	ks_quality_p_value=0.933028	major_base=.	major_cov=28/48	major_frequency=9.268e-01	minor_base=C	minor_cov=2/4	new_cov=28/48	polymorphism_frequency=9.268e-01	polymorphism_score=19.0	prediction=consensus	ref_cov=2/4	total_cov=30/52
RA	77	.	CP009273	3188577	1	.	G	bias_e_value=4631360	bias_p_value=0.999977	consensus_score=257.7	fisher_strand_p_value=1	frequency=1	ks_quality_p_value=0.993266	major_base=G	major_cov=42/30	major_frequency=9.730e-01	minor_base=.	minor_cov=1/1	new_cov=42/30	polymorphism_frequency=9.730e-01	polymorphism_score=0.6	prediction=consensus	ref_cov=1/1	total_cov=43/32
RA	78	.	CP009273	3307546	0	G	A	consensus_score=302.5	frequency=1	major_base=A	major_cov=9/70	major_frequency=1.000e+00	minor_base=N	minor_cov=0/0	new_cov=9/70	polymorphism_frequency=1.000e+00	polymorphism_score=NA	prediction=consensus	ref_cov=0/0	total_cov=9/70
RA	79	.	CP009273	3323549	0	G	A	bias_e_value=805057	bias_p_value=0.173823	consensus_score=392.2	fisher_strand_p_value=0.0415842	frequency=1	ks_quality_p_value=1	major_base=A	major_cov=33/66	major_frequency=9.706e-01	minor_base=C	minor_cov=3/0	new_cov=33/66	polymorphism_frequency=9.706e-01	polymorphism_score=NA	prediction=consensus	ref_cov=0/0	total_cov=36/66
RA	80	.	CP009273	3363800	0	T	C	consensus_score=210.0	frequency=1	major_base=C	major_cov=33/25	major_frequency=1.000e+00	minor_base=N	minor_cov=0/0	new_cov=33/25	polymorphism_frequency=1.000e+00	polymorphism_score=NA	prediction=consensus	ref_cov=0/0	total_cov=33/25
RA	81	.	CP009273	3391156	0	T	C	consensus_score=461.6	frequency=1	major_base=C	major_cov=84/45	major_frequency=1.000e+00	minor_base=N	minor_cov=0/0	new_cov=84/45	polymorphism_frequency=1.000e+00	polymorphism_score=NA	prediction=consensus	ref_cov=0/0	total_cov=84/45
RA	82	.	CP009273	3925013	0	T	.	bias_e_value=1695820	bias_p_value=0.366151	consensus_score=427.2	fisher_strand_p_value=0.116746	frequency=1	ks_quality_p_value=0.994678	major_base=.	major_cov=49/50	major_frequency=9.340e-01	minor_base=T	minor_cov=1/6	new_cov=49/50	polymorphism_frequency=9.340e-01	polymorphism_score=24.2	prediction=consensus	ref_cov=1/6	total_cov=50/56
RA	83	.	CP009273	4172704	0	T	C	consensus_score=503.1	frequency=1	major_base=C	major_cov=73/64	major_frequency=1.000e+00	minor_base=N	minor_cov=0/0	new_cov=73/64	polymorphism_frequency=1.000e+00	polymorphism_score=NA	prediction=consensus	ref_cov=0/0	total_cov=73/64
RA	84	.	CP009273	4315765	0	A	G	bias_e_value=3681800	bias_p_value=0.794953	consensus_reject=FREQUENCY_CUTOFF	consensus_score=78.8	fisher_strand_p_value=0.432432	frequency=2.051e-01	ks_quality_p_value=1	major_base=A	major_cov=13/18	major_frequency=7.949e-01	minor_base=G	minor_cov=5/3	new_cov=5/3	polymorphism_frequency=2.051e-01	polymorphism_score=12.4	prediction=polymorphism	ref_cov=13/18	total_cov=18/22
RA	85	.	CP009273	4402596	0	T	G	bias_e_value=0.0512291	bias_p_value=1.10611e-08	consensus_reject=FREQUENCY_CUTOFF	consensus_score=181.9	fisher_strand_p_value=4.93133e-10	frequency=2.991e-01	ks_quality_p_value=1	major_base=T	major_cov=20/55	major_frequency=7.009e-01	minor_base=G	minor_cov=29/3	new_cov=29/3	polymorphism_frequency=2.991e-01	polymorphism_score=28.7	prediction=polymorphism	ref_cov=20/55	total_cov=49/58
RA	86	.	CP009273	4543370	0	T	C	consensus_score=354.8	frequency=1	major_base=C	major_cov=39/58	major_frequency=1.000e+00	minor_base=N	minor_cov=0/0	new_cov=39/58	polymorphism_frequency=1.000e+00	polymorphism_score=NA	prediction=consensus	ref_cov=0/0	total_cov=39/58
RA	87	.	CP009273	4567273	0	A	G	bias_e_value=3632080	bias_p_value=0.784218	consensus_score=457.3	fisher_strand_p_value=0.419847	frequency=1	ks_quality_p_value=1	major_base=G	major_cov=76/54	major_frequency=9.924e-01	minor_base=T	minor_cov=0/1	new_cov=76/54	polymorphism_frequency=9.924e-01	polymorphism_score=NA	prediction=consensus	ref_cov=0/0	total_cov=76/55
RA	88	.	CP009273	4596147	0	G	.	bias_e_value=121317	bias_p_value=0.0261941	consensus_score=246.2	fisher_strand_p_value=0.00416332	frequency=1	ks_quality_p_value=0.965484	major_base=.	major_cov=38/24	major_frequency=8.611e-01	minor_base=G	minor_cov=1/9	new_cov=38/24	polymorphism_frequency=8.611e-01	polymorphism_score=39.0	prediction=consensus	ref_cov=1/9	total_cov=39/33
MC	89	.	CP009273	2850429	2853083	0	0	left_inside_cov=37	left_outside_cov=39	right_inside_cov=26	right_outside_cov=42
JC	90	.	CP009273	1	1	CP009273	4631469	-1	0	alignment_overlap=0	circular_chromosome=1	coverage_minus=83	coverage_plus=25	flanking_left=251	flanking_right=251	frequency=1	junction_possible_overlap_registers=238	key=CP009273__1__1__CP009273__4631469__-1__0____251__251__0__0	max_left=245	max_left_minus=245	max_left_plus=221	max_min_left=122	max_min_left_minus=122	max_min_left_plus=117	max_min_right=123	max_min_right_minus=123	max_min_right_plus=116	max_pos_hash_score=476	max_right=248	max_right_minus=223	max_right_plus=248	neg_log10_pos_hash_p_value=0.3	new_junction_coverage=1.00	new_junction_read_count=108	polymorphism_frequency=1.000e+00	pos_hash_score=65	prediction=consensus	side_1_annotate_key=gene	side_1_continuation=0	side_1_coverage=0.00	side_1_overlap=0	side_1_possible_overlap_registers=238	side_1_read_count=0	side_1_redundant=0	side_2_annotate_key=gene	side_2_continuation=0	side_2_coverage=0.00	side_2_overlap=0	side_2_possible_overlap_registers=238	side_2_read_count=0	side_2_redundant=0	total_non_overlap_reads=108
JC	91	.	CP009273	4872	-1	CP009273	5670	1	0	alignment_overlap=10	coverage_minus=3	coverage_plus=1	flanking_left=251	flanking_right=251	frequency=4.572e-02	junction_possible_overlap_registers=228	key=CP009273__4872__-1__CP009273__5660__1__10____251__251__0__0	max_left=61	max_left_minus=61	max_left_plus=23	max_min_left=47	max_min_left_minus=47	max_min_left_plus=23	max_min_right=5	max_min_right_minus=5	max_min_right_plus=0	max_pos_hash_score=456	max_right=103	max_right_minus=103	max_right_plus=51	neg_log10_pos_hash_p_value=9.3	new_junction_coverage=0.04	new_junction_read_count=4	polymorphism_frequency=4.572e-02	pos_hash_score=4	prediction=polymorphism	reject=COVERAGE_EVENNESS_SKEW,FREQUENCY_CUTOFF	side_1_annotate_key=gene	side_1_continuation=0	side_1_coverage=0.89	side_1_overlap=10	side_1_possible_overlap_registers=238	side_1_read_count=96	side_1_redundant=0	side_2_annotate_key=gene	side_2_continuation=0	side_2_coverage=0.73	side_2_overlap=0	side_2_possible_overlap_registers=228	side_2_read_count=75	side_2_redundant=0	total_non_overlap_reads=4
JC	92	.	CP009273	15390	-1	CP009273	16740	1	0	alignment_overlap=12	coverage_minus=0	coverage_plus=6	flanking_left=251	flanking_right=251	frequency=5.673e-02	junction_possible_overlap_registers=226	key=CP009273__15390__-1__CP009273__16728__1__12____251__251__0__0	max_left=232	max_left_minus=0	max_left_plus=232	max_min_left=112	max_min_left_minus=0	max_min_left_plus=112	max_min_right=3	max_min_right_minus=0	max_min_right_plus=3	max_pos_hash_score=452	max_right=211	max_right_minus=0	max_right_plus=211	neg_log10_pos_hash_p_value=9.2	new_junction_coverage=0.06	new_junction_read_count=6	polymorphism_frequency=5.673e-02	pos_hash_score=4	prediction=polymorphism	reject=COVERAGE_EVENNESS_SKEW,FREQUENCY_CUTOFF	side_1_annotate_key=gene	side_1_continuation=0	side_1_coverage=0.83	side_1_overlap=12	side_1_possible_overlap_registers=238	side_1_read_count=89	side_1_redundant=0	side_2_annotate_key=gene	side_2_continuation=0	side_2_coverage=1.13	side_2_overlap=0	side_2_possible_overlap_registers=226	side_2_read_count=115	side_2_redundant=0	total_non_overlap_reads=6
JC	93	.	CP009273	24958	-1	CP009273	25537	1	0	alignment_overlap=10	coverage_minus=2	coverage_plus=2	flanking_left=251	flanking_right=251	frequency=3.944e-02	junction_possible_overlap_registers=228	key=CP009273__24958__-1__CP009273__25527__1__10____251__251__0__0	max_left=150	max_left_minus=97	max_left_plus=150	max_min_left=37	max_min_left_minus=37	max_min_left_plus=15	max_min_right=91	max_min_right_minus=4	max_min_right_plus=91	max_pos_hash_score=456	max_right=211	max_right_minus=120	max_right_plus=211	neg_log10_pos_hash_p_value=9.3	new_junction_coverage=0.04	new_junction_read_count=4	polymorphism_frequency=3.944e-02	pos_hash_score=4	prediction=polymorphism	reject=COVERAGE_EVENNESS_SKEW,FREQUENCY_CUTOFF	side_1_annotate_key=gene	side_1_continuation=0	side_1_coverage=0.92	side_1_overlap=10	side_1_possible_overlap_registers=238	side_1_read_count=99	side_1_redundant=0	side_2_annotate_key=gene	side_2_continuation=0	side_2_coverage=0.97	side_2_overlap=0	side_2_possible_overlap_registers=228	side_2_read_count=100	side_2_redundant=0	total_non_overlap_reads=4
JC	94	.	CP009273	31097	-1	CP009273	32754	1	0	alignment_overlap=11	coverage_minus=2	coverage_plus=1	flanking_left=251	flanking_right=251	frequency=3.413e-02	junction_possible_overlap_registers=227	key=CP009273__31097__-1__CP009273__32743__1__11____251__251__0__0	max_left=101	max_left_minus=101	max_left_plus=46	max_min_left=101	max_min_left_minus=101	max_min_left_plus=46	max_min_right=0	max_min_right_minus=0	max_min_right_plus=0	max_pos_hash_score=454	max_right=124	max_right_minus=124	max_right_plus=69	neg_log10_pos_hash_p_value=9.9	new_junction_coverage=0.03	new_junction_read_count=3	polymorphism_frequency=3.413e-02	pos_hash_score=3	prediction=polymorphism	reject=COVERAGE_EVENNESS_SKEW,FREQUENCY_CUTOFF	side_1_annotate_key=gene	side_1_continuation=0	side_1_coverage=0.85	side_1_overlap=11	side_1_possible_overlap_registers=238	side_1_read_count=91	side_1_redundant=0	side_2_annotate_key=gene	side_2_continuation=0	side_2_coverage=0.81	side_2_overlap=0	side_2_possible_overlap_registers=227	side_2_read_count=83	side_2_redundant=0	total_non_overlap_reads=3
JC	95	.	CP009273	39884	-1	CP009273	40764	1	0	alignment_overlap=9	coverage_minus=2	coverage_plus=4	flanking_left=251	flanking_right=251	frequency=6.150e-02	junction_possible_overlap_registers=229	key=CP009273__39884__-1__CP009273__40755__1__9____251__251__0__0	max_left=104	max_left_minus=104	max_left_plus=104	max_min_left=26	max_min_left_minus=0	max_min_left_plus=26	max_min_right=76	max_min_right_minus=76	max_min_right_plus=76	max_pos_hash_score=458	max_right=215	max_right_minus=76	max_right_plus=215	neg_log10_pos_hash_p_value=8.8	new_junction_coverage=0.07	new_junction_read_count=7	polymorphism_frequency=6.150e-02	pos_hash_score=5	prediction=polymorphism	reject=COVERAGE_EVENNESS_SKEW,FREQUENCY_CUTOFF	side_1_annotate_key=gene	side_1_continuation=0	side_1_coverage=1.07	side_1_overlap=9	side_1_possible_overlap_registers=238	side_1_read_count=115	side_1_redundant=0	side_2_annotate_key=gene	side_2_continuation=0	side_2_coverage=0.99	side_2_overlap=0	side_2_possible_overlap_registers=229	side_2_read_count=103	side_2_redundant=0	total_non_overlap_reads=6
JC	96	.	CP009273	53536	-1	CP009273	54513	1	0	alignment_overlap=11	coverage_minus=2	coverage_plus=3	flanking_left=251	flanking_right=251	frequency=6.114e-02	junction_possible_overlap_registers=227	key=CP009273__53536__-1__CP009273__54502__1__11____251__251__0__0	max_left=145	max_left_minus=145	max_left_plus=145	max_min_left=20	max_min_left_minus=0	max_min_left_plus=20	max_min_right=93	max_min_right_minus=87	max_min_right_plus=93	max_pos_hash_score=454	max_right=93	max_right_minus=87	max_right_plus=93	neg_log10_pos_hash_p_value=8.7	new_junction_coverage=0.06	new_junction_read_count=6	polymorphism_frequency=6.114e-02	pos_hash_score=5	prediction=polymorphism	reject=COVERAGE_EVENNESS_SKEW,FREQUENCY_CUTOFF	side_1_annotate_key=gene	side_1_continuation=0	side_1_coverage=0.75	side_1_overlap=11	side_1_possible_overlap_registers=238	side_1_read_count=81	side_1_redundant=0	side_2_annotate_key=gene	side_2_continuation=0	side_2_coverage=1.04	side_2_overlap=0	side_2_possible_overlap_registers=227	side_2_read_count=107	side_2_redundant=0	total_non_overlap_reads=5
JC	97	.	CP009273	83644	-1	CP009273	85032	1	0	alignment_overlap=10	coverage_minus=2	coverage_plus=2	flanking_left=251	flanking_right=251	frequency=3.564e-02	junction_possible_overlap_registers=228	key=CP009273__83644__-1__CP009273__85022__1__10____251__251__0__0	max_left=168	max_left_minus=168	max_left_plus=138	max_min_left=12	max_min_left_minus=0	max_min_left_plus=12	max_min_right=103	max_min_right_minus=73	max_min_right_plus=103	max_pos_hash_score=456	max_right=103	max_right_minus=73	max_right_plus=103	neg_log10_pos_hash_p_value=9.3	new_junction_coverage=0.04	new_junction_read_count=4	polymorphism_frequency=3.564e-02	pos_hash_score=4	prediction=polymorphism	reject=COVERAGE_EVENNESS_SKEW,FREQUENCY_CUTOFF	side_1_annotate_key=gene	side_1_continuation=0	side_1_coverage=1.23	side_1_overlap=10	side_1_possible_overlap_registers=238	side_1_read_count=132	side_1_redundant=0	side_2_annotate_key=gene	side_2_continuation=0	side_2_coverage=0.87	side_2_overlap=0	side_2_possible_overlap_registers=228	side_2_read_count=90	side_2_redundant=0	total_non_overlap_reads=4
JC	98	.	CP009273	101485	-1	CP009273	102347	1	0	alignment_overlap=10	coverage_minus=2	coverage_plus=2	flanking_left=251	flanking_right=251	frequency=3.502e-02	junction_possible_overlap_registers=228	key=CP009273__101485__-1__CP009273__102337__1__10____251__251__0__0	max_left=135	max_left_minus=130	max_left_plus=135	max_min_left=98	max_min_left_minus=0	max_min_left_plus=98	max_min_right=105	max_min_right_minus=3	max_min_right_plus=105	max_pos_hash_score=456	max_right=143	max_right_minus=3	max_right_plus=143	neg_log10_pos_hash_p_value=9.3	new_junction_coverage=0.04	new_junction_read_count=4	polymorphism_frequency=3.502e-02	pos_hash_score=4	prediction=polymorphism	reject=COVERAGE_EVENNESS_SKEW,FREQUENCY_CUTOFF	side_1_annotate_key=gene	side_1_continuation=0	side_1_coverage=1.01	side_1_overlap=10	side_1_possible_overlap_registers=238	side_1_read_count=109	side_1_redundant=0	side_2_annotate_key=gene	side_2_continuation=0	side_2_coverage=1.12	side_2_overlap=0	side_2_possible_overlap_registers=228	side_2_read_count=116	side_2_redundant=0	total_non_overlap_reads=4
JC	99	.	CP009273	155411	-1	CP009273	156259	1	0	alignment_overlap=9	coverage_minus=1	coverage_plus=2	flanking_left=251	flanking_right=251	frequency=3.268e-02	junction_possible_overlap_registers=229	key=CP009273__155411__-1__CP009273__156250__1__9____251__251__0__0	max_left=165	max_left_minus=165	max_left_plus=36	max_min_left=36	max_min_left_minus=0	max_min_left_plus=36	max_min_right=74	max_min_right_minus=74	max_min_right_plus=0	max_pos_hash_score=458	max_right=181	max_right_minus=74	max_right_plus=181	neg_log10_pos_hash_p_value=10.0	new_junction_coverage=0.03	new_junction_read_count=3	polymorphism_frequency=3.268e-02	pos_hash_score=3	prediction=polymorphism	reject=COVERAGE_EVENNESS_SKEW,FREQUENCY_CUTOFF	side_1_annotate_key=gene	side_1_continuation=0	side_1_coverage=0.84	side_1_overlap=9	side_1_possible_overlap_registers=238	side_1_read_count=90	side_1_redundant=0	side_2_annotate_key=gene	side_2_continuation=0	side_2_coverage=0.88	side_2_overlap=0	side_2_possible_overlap_registers=229	side_2_read_count=91	side_2_redundant=0	total_non_overlap_reads=3
JC	100	.	CP009273	204457	-1	CP009273	205079	1	0	alignment_overlap=12	coverage_minus=2	coverage_plus=1	flanking_left=251	flanking_right=251	frequency=3.141e-02	junction_possible_overlap_registers=226	key=CP009273__204457__-1__CP009273__205067__1__12____251__251__0__0	max_left=232	max_left_minus=232	max_left_plus=104	max_min_left=106	max_min_left_minus=106	max_min_left_plus=104	max_min_right=6	max_min_right_minus=6	max_min_right_plus=0	max_pos_hash_score=452	max_right=135	max_right_minus=133	max_right_plus=135	neg_log10_pos_hash_p_value=9.9	new_junction_coverage=0.03	new_junction_read_count=3	polymorphism_frequency=3.141e-02	pos_hash_score=3	prediction=polymorphism	reject=COVERAGE_EVENNESS_SKEW,FREQUENCY_CUTOFF	side_1_annotate_key=gene	side_1_continuation=0	side_1_coverage=1.10	side_1_overlap=12	side_1_possible_overlap_registers=238	side_1_read_count=118	side_1_redundant=0	side_2_annotate_key=gene	side_2_continuation=0	side_2_coverage=0.71	side_2_overlap=0	side_2_possible_overlap_registers=226	side_2_read_count=73	side_2_redundant=0	total_non_overlap_reads=3
JC	101	.	CP009273	213855	-1	CP009273	214552	1	0	alignment_overlap=12	coverage_minus=5	coverage_plus=3	flanking_left=251	flanking_right=251	frequency=7.148e-02	junction_possible_overlap_registers=226	key=CP009273__213855__-1__CP009273__214540__1__12____251__251__0__0	max_left=176	max_left_minus=176	max_left_plus=89	max_min_left=51	max_min_left_minus=0	max_min_left_plus=51	max_min_right=83	max_min_right_minus=83	max_min_right_plus=31	max_pos_hash_score=452	max_right=218	max_right_minus=83	max_right_plus=218	neg_log10_pos_hash_p_value=7.7	new_junction_coverage=0.08	new_junction_read_count=8	polymorphism_frequency=7.148e-02	pos_hash_score=7	prediction=polymorphism	reject=COVERAGE_EVENNESS_SKEW,FREQUENCY_CUTOFF	side_1_annotate_key=gene	side_1_continuation=0	side_1_coverage=1.13	side_1_overlap=12	side_1_possible_overlap_registers=238	side_1_read_count=122	side_1_redundant=0	side_2_annotate_key=gene	side_2_continuation=0	side_2_coverage=0.90	side_2_overlap=0	side_2_possible_overlap_registers=226	side_2_read_count=92	side_2_redundant=0	total_non_overlap_reads=8
JC	102	.	CP009273	221037	-1	CP009273	222511	1	0	alignment_overlap=1	coverage_minus=2	coverage_plus=1	flanking_left=251	flanking_right=251	frequency=NA	junction_possible_overlap_registers=237	key=CP009273__221037__-1__CP009273__222510__1__1____251__251__1__1	max_left=129	max_left_minus=129	max_left_plus=129	max_min_left=0	max_min_left_minus=0	max_min_left_plus=0	max_min_right=63	max_min_right_minus=63	max_min_right_plus=63	max_pos_hash_score=474	max_right=63	max_right_minus=63	max_right_plus=63	neg_log10_pos_hash_p_value=10.2	new_junction_coverage=0.09	new_junction_read_count=10	polymorphism_frequency=NA	pos_hash_score=3	prediction=unknown	reject=COVERAGE_EVENNESS_SKEW	side_1_annotate_key=repeat	side_1_continuation=0	side_1_coverage=NA	side_1_overlap=1	side_1_read_count=NA	side_1_redundant=1	side_2_annotate_key=repeat	side_2_continuation=0	side_2_coverage=NA	side_2_overlap=0	side_2_possible_overlap_registers=NA	side_2_read_count=NA	side_2_redundant=1	total_non_overlap_reads=3
JC	103	.	CP009273	223548	-1	CP009273	224095	1	0	alignment_overlap=8	coverage_minus=3	coverage_plus=2	flanking_left=251	flanking_right=251	frequency=4.739e-02	junction_possible_overlap_registers=230	key=CP009273__223548__-1__CP009273__224087__1__8____251__251__0__1	max_left=65	max_left_minus=65	max_left_plus=65	max_min_left=56	max_min_left_minus=56	max_min_left_plus=2	max_min_right=38	max_min_right_minus=38	max_min_right_plus=38	max_pos_hash_score=460	max_right=187	max_right_minus=187	max_right_plus=126	neg_log10_pos_hash_p_value=8.8	new_junction_coverage=0.05	new_junction_read_count=5	polymorphism_frequency=4.739e-02	pos_hash_score=5	prediction=polymorphism	reject=COVERAGE_EVENNESS_SKEW,FREQUENCY_CUTOFF	side_1_annotate_key=gene	side_1_continuation=0	side_1_coverage=0.97	side_1_overlap=8	side_1_possible_overlap_registers=238	side_1_read_count=104	side_1_redundant=0	side_2_annotate_key=repeat	side_2_continuation=0	side_2_coverage=NA	side_2_overlap=0	side_2_possible_overlap_registers=NA	side_2_read_count=NA	side_2_redundant=1	total_non_overlap_reads=5
JC	104	.	CP009273	224077	-1	CP009273	224957	1	0	alignment_overlap=9	coverage_minus=8	coverage_plus=3	flanking_left=251	flanking_right=251	frequency=3.637e-01	junction_possible_overlap_registers=229	key=CP009273__224086__-1__CP009273__224957__1__9____251__251__1__0	max_left=144	max_left_minus=144	max_left_plus=54	max_min_left=54	max_min_left_minus=19	max_min_left_plus=54	max_min_right=22	max_min_right_minus=22	max_min_right_plus=22	max_pos_hash_score=458	max_right=195	max_right_minus=195	max_right_plus=170	neg_log10_pos_hash_p_value=6.6	new_junction_coverage=0.11	new_junction_read_count=11	polymorphism_frequency=3.637e-01	pos_hash_score=10	prediction=polymorphism	reject=COVERAGE_EVENNESS_SKEW	side_1_annotate_key=repeat	side_1_continuation=0	side_1_coverage=NA	side_1_overlap=0	side_1_read_count=NA	side_1_redundant=1	side_2_annotate_key=gene	side_2_continuation=0	side_2_coverage=0.19	side_2_overlap=9	side_2_possible_overlap_registers=238	side_2_read_count=20	side_2_redundant=0	total_non_overlap_reads=11
JC	105	.	CP009273	224957	1	CP009273	2720712	1	0	alignment_overlap=9	coverage_minus=3	coverage_plus=6	flanking_left=251	flanking_right=251	frequency=3.187e-01	junction_possible_overlap_registers=229	key=CP009273__224957__1__CP009273__2720703__1__9____251__251__0__1	max_left=195	max_left_minus=170	max_left_plus=195	max_min_left=22	max_min_left_minus=22	max_min_left_plus=22	max_min_right=54	max_min_right_minus=54	max_min_right_plus=19	max_pos_hash_score=458	max_right=77	max_right_minus=54	max_right_plus=77	neg_log10_pos_hash_p_value=7.3	new_junction_coverage=0.09	new_junction_read_count=9	polymorphism_frequency=3.187e-01	pos_hash_score=8	prediction=polymorphism	reject=COVERAGE_EVENNESS_SKEW	side_1_annotate_key=gene	side_1_continuation=0	side_1_coverage=0.19	side_1_overlap=9	side_1_possible_overlap_registers=238	side_1_read_count=20	side_1_redundant=0	side_2_annotate_key=repeat	side_2_continuation=0	side_2_coverage=NA	side_2_overlap=0	side_2_possible_overlap_registers=NA	side_2_read_count=NA	side_2_redundant=1	total_non_overlap_reads=9
JC	106	.	CP009273	226767	-1	CP009273	227700	1	0	alignment_overlap=10	coverage_minus=2	coverage_plus=3	flanking_left=251	flanking_right=251	frequency=4.279e-02	junction_possible_overlap_registers=228	key=CP009273__226767__-1__CP009273__227690__1__10____251__251__0__0	max_left=76	max_left_minus=76	max_left_plus=54	max_min_left=76	max_min_left_minus=76	max_min_left_plus=54	max_min_right=18	max_min_right_minus=0	max_min_right_plus=18	max_pos_hash_score=456	max_right=94	max_right_minus=94	max_right_plus=94	neg_log10_pos_hash_p_value=8.7	new_junction_coverage=0.05	new_junction_read_count=5	polymorphism_frequency=4.279e-02	pos_hash_score=5	prediction=polymorphism	reject=COVERAGE_EVENNESS_SKEW,FREQUENCY_CUTOFF	side_1_annotate_key=gene	side_1_continuation=0	side_1_coverage=1.17	side_1_overlap=10	side_1_possible_overlap_registers=238	side_1_read_count=126	side_1_redundant=0	side_2_annotate_key=gene	side_2_continuation=0	side_2_coverage=1.00	side_2_overlap=0	side_2_possible_overlap_registers=228	side_2_read_count=103	side_2_redundant=0	total_non_overlap_reads=5
JC	107	.	CP009273	235819	-1	CP009273	734361	1	-35	alignment_overlap=-35	coverage_minus=2	coverage_plus=4	flanking_left=251	flanking_right=251	frequency=6.771e-02	junction_possible_overlap_registers=203	key=CP009273__235819__-1__CP009273__734361__1__-35__TAGAAACTATCTCGCGTCAGTCCTTGCGGGGAGCG__251__251__0__0	max_left=42	max_left_minus=3	max_left_plus=42	max_min_left=42	max_min_left_minus=3	max_min_left_plus=42	max_min_right=0	max_min_right_minus=0	max_min_right_plus=0	max_pos_hash_score=406	max_right=179	max_right_minus=38	max_right_plus=179	neg_log10_pos_hash_p_value=7.5	new_junction_coverage=0.08	new_junction_read_count=7	polymorphism_frequency=6.771e-02	pos_hash_score=6	prediction=polymorphism	reject=COVERAGE_EVENNESS_SKEW,FREQUENCY_CUTOFF	side_1_annotate_key=gene	side_1_continuation=0	side_1_coverage=0.98	side_1_overlap=0	side_1_possible_overlap_registers=238	side_1_read_count=105	side_1_redundant=0	side_2_annotate_key=gene	side_2_continuation=0	side_2_coverage=1.12	side_2_overlap=0	side_2_possible_overlap_registers=238	side_2_read_count=121	side_2_redundant=0	total_non_overlap_reads=6	unique_read_sequence=TAGAAACTATCTCGCGTCAGTCCTTGCGGGGAGCG
JC	108	.	CP009273	243511	-1	CP009273	244358	1	0	alignment_overlap=10	coverage_minus=6	coverage_plus=5	flanking_left=251	flanking_right=251	frequency=7.253e-02	junction_possible_overlap_registers=228	key=CP009273__243511__-1__CP009273__244348__1__10____251__251__0__0	max_left=207	max_left_minus=207	max_left_plus=177	max_min_left=82	max_min_left_minus=82	max_min_left_plus=13	max_min_right=64	max_min_right_minus=45	max_min_right_plus=64	max_pos_hash_score=456	max_right=88	max_right_minus=88	max_right_plus=88	neg_log10_pos_hash_p_value=6.5	new_junction_coverage=0.11	new_junction_read_count=11	polymorphism_frequency=7.253e-02	pos_hash_score=10	prediction=polymorphism	reject=COVERAGE_EVENNESS_SKEW,FREQUENCY_CUTOFF	side_1_annotate_key=gene	side_1_continuation=0	side_1_coverage=1.25	side_1_overlap=10	side_1_possible_overlap_registers=238	side_1_read_count=135	side_1_redundant=0	side_2_annotate_key=gene	side_2_continuation=0	side_2_coverage=1.47	side_2_overlap=0	side_2_possible_overlap_registers=228	side_2_read_count=152	side_2_redundant=0	total_non_overlap_reads=11
JC	109	.	CP009273	256585	-1	CP009273	257731	1	0	alignment_overlap=10	coverage_minus=2	coverage_plus=2	flanking_left=251	flanking_right=251	frequency=2.892e-02	junction_possible_overlap_registers=228	key=CP009273__256585__-1__CP009273__257721__1__10____251__251__0__0	max_left=85	max_left_minus=85	max_left_plus=47	max_min_left=47	max_min_left_minus=0	max_min_left_plus=47	max_min_right=62	max_min_right_minus=62	max_min_right_plus=13	max_pos_hash_score=456	max_right=158	max_right_minus=62	max_right_plus=158	neg_log10_pos_hash_p_value=9.3	new_junction_coverage=0.04	new_junction_read_count=4	polymorphism_frequency=2.892e-02	pos_hash_score=4	prediction=polymorphism	reject=COVERAGE_EVENNESS_SKEW,FREQUENCY_CUTOFF	side_1_annotate_key=gene	side_1_continuation=0	side_1_coverage=1.20	side_1_overlap=10	side_1_possible_overlap_registers=238	side_1_read_count=129	side_1_redundant=0	side_2_annotate_key=gene	side_2_continuation=0	side_2_coverage=1.41	side_2_overlap=0	side_2_possible_overlap_registers=228	side_2_read_count=145	side_2_redundant=0	total_non_overlap_reads=4
JC	110	.	CP009273	278979	-1	CP009273	279375	1	0	alignment_overlap=10	coverage_minus=2	coverage_plus=1	flanking_left=251	flanking_right=251	frequency=5.944e-02	junction_possible_overlap_registers=228	key=CP009273__278979__-1__CP009273__279365__1__10____251__251__0__0	max_left=186	max_left_minus=186	max_left_plus=135	max_min_left=0	max_min_left_minus=0	max_min_left_plus=0	max_min_right=72	max_min_right_minus=72	max_min_right_plus=72	max_pos_hash_score=456	max_right=72	max_right_minus=72	max_right_plus=72	neg_log10_pos_hash_p_value=9.9	new_junction_coverage=0.03	new_junction_read_count=3	polymorphism_frequency=5.944e-02	pos_hash_score=3	prediction=polymorphism	reject=COVERAGE_EVENNESS_SKEW,FREQUENCY_CUTOFF	side_1_annotate_key=gene	side_1_continuation=0	side_1_coverage=0.46	side_1_overlap=10	side_1_possible_overlap_registers=238	side_1_read_count=49	side_1_redundant=0	side_2_annotate_key=gene	side_2_continuation=0	side_2_coverage=0.47	side_2_overlap=0	side_2_possible_overlap_registers=228	side_2_read_count=48	side_2_redundant=0	total_non_overlap_reads=3
JC	111	.	CP009273	293501	-1	CP009273	293973	1	0	alignment_overlap=9	coverage_minus=2	coverage_plus=1	flanking_left=251	flanking_right=251	frequency=3.311e-02	junction_possible_overlap_registers=229	key=CP009273__293501__-1__CP009273__293964__1__9____251__251__0__0	max_left=66	max_left_minus=66	max_left_plus=66	max_min_left=0	max_min_left_minus=0	max_min_left_plus=0	max_min_right=29	max_min_right_minus=29	max_min_right_plus=29	max_pos_hash_score=458	max_right=29	max_right_minus=29	max_right_plus=29	neg_log10_pos_hash_p_value=10.0	new_junction_coverage=0.03	new_junction_read_count=3	polymorphism_frequency=3.311e-02	pos_hash_score=3	prediction=polymorphism	reject=COVERAGE_EVENNESS_SKEW,FREQUENCY_CUTOFF	side_1_annotate_key=gene	side_1_continuation=0	side_1_coverage=0.93	side_1_overlap=9	side_1_possible_overlap_registers=238	side_1_read_count=100	side_1_redundant=0	side_2_annotate_key=gene	side_2_continuation=0	side_2_coverage=0.76	side_2_overlap=0	side_2_possible_overlap_registers=229	side_2_read_count=79	side_2_redundant=0	total_non_overlap_reads=3
JC	112	.	CP009273	346570	-1	CP009273	347500	1	0	alignment_overlap=10	coverage_minus=1	coverage_plus=2	flanking_left=251	flanking_right=251	frequency=3.679e-02	junction_possible_overlap_registers=228	key=CP009273__346570__-1__CP009273__347490__1__10____251__251__0__0	max_left=40	max_left_minus=40	max_left_plus=40	max_min_left=40	max_min_left_minus=40	max_min_left_plus=40	max_min_right=0	max_min_right_minus=0	max_min_right_plus=0	max_pos_hash_score=456	max_right=132	max_right_minus=120	max_right_plus=132	neg_log10_pos_hash_p_value=9.9	new_junction_coverage=0.03	new_junction_read_count=3	polymorphism_frequency=3.679e-02	pos_hash_score=3	prediction=polymorphism	reject=COVERAGE_EVENNESS_SKEW,FREQUENCY_CUTOFF	side_1_annotate_key=gene	side_1_continuation=0	side_1_coverage=0.86	side_1_overlap=10	side_1_possible_overlap_registers=238	side_1_read_count=93	side_1_redundant=0	side_2_annotate_key=gene	side_2_continuation=0	side_2_coverage=0.66	side_2_overlap=0	side_2_possible_overlap_registers=228	side_2_read_count=68	side_2_redundant=0	total_non_overlap_reads=3
JC	113	.	CP009273	360104	1	CP009273	360286	-1	0	alignment_overlap=0	coverage_minus=6	coverage_plus=11	flanking_left=251	flanking_right=251	frequency=3.411e-01	junction_possible_overlap_registers=238	key=CP009273__360104__1__CP009273__360286__-1__0____251__251__0__0	max_left=232	max_left_minus=117	max_left_plus=232	max_min_left=117	max_min_left_minus=117	max_min_left_plus=63	max_min_right=92	max_min_right_minus=21	max_min_right_plus=92	max_pos_hash_score=476	max_right=246	max_right_minus=246	max_right_plus=221	neg_log10_pos_hash_p_value=5.0	new_junction_coverage=0.20	new_junction_read_count=22	polymorphism_frequency=3.411e-01	pos_hash_score=16	prediction=polymorphism	reject=COVERAGE_EVENNESS_SKEW	side_1_annotate_key=gene	side_1_continuation=0	side_1_coverage=0.45	side_1_overlap=0	side_1_possible_overlap_registers=238	side_1_read_count=48	side_1_redundant=0	side_2_annotate_key=gene	side_2_continuation=0	side_2_coverage=0.34	side_2_overlap=0	side_2_possible_overlap_registers=238	side_2_read_count=37	side_2_redundant=0	total_non_overlap_reads=17
JC	114	.	CP009273	360104	1	CP009273	4033989	1	-6	alignment_overlap=-6	coverage_minus=2	coverage_plus=3	flanking_left=251	flanking_right=251	frequency=1.093e-01	junction_possible_overlap_registers=232	key=CP009273__360104__1__CP009273__4033989__1__-6__AATTCC__251__251__0__0	max_left=232	max_left_minus=102	max_left_plus=232	max_min_left=0	max_min_left_minus=0	max_min_left_plus=0	max_min_right=30	max_min_right_minus=15	max_min_right_plus=30	max_pos_hash_score=464	max_right=30	max_right_minus=15	max_right_plus=30	neg_log10_pos_hash_p_value=8.8	new_junction_coverage=0.07	new_junction_read_count=7	polymorphism_frequency=1.093e-01	pos_hash_score=5	prediction=polymorphism	reject=COVERAGE_EVENNESS_SKEW,FREQUENCY_CUTOFF	side_1_annotate_key=gene	side_1_continuation=0	side_1_coverage=0.47	side_1_overlap=0	side_1_possible_overlap_registers=238	side_1_read_count=51	side_1_redundant=0	side_2_annotate_key=gene	side_2_continuation=0	side_2_coverage=0.61	side_2_overlap=0	side_2_possible_overlap_registers=238	side_2_read_count=66	side_2_redundant=0	total_non_overlap_reads=5	unique_read_sequence=AATTCC
JC	115	.	CP009273	360104	1	CP009273	4161677	1	-6	alignment_overlap=-6	coverage_minus=4	coverage_plus=10	flanking_left=251	flanking_right=251	frequency=2.530e-01	junction_possible_overlap_registers=232	key=CP009273__360104__1__CP009273__4161677__1__-6__AATTCC__251__251__0__0	max_left=232	max_left_minus=117	max_left_plus=232	max_min_left=117	max_min_left_minus=117	max_min_left_plus=63	max_min_right=86	max_min_right_minus=15	max_min_right_plus=86	max_pos_hash_score=464	max_right=164	max_right_minus=164	max_right_plus=126	neg_log10_pos_hash_p_value=5.7	new_junction_coverage=0.16	new_junction_read_count=17	polymorphism_frequency=2.530e-01	pos_hash_score=13	prediction=polymorphism	reject=COVERAGE_EVENNESS_SKEW	side_1_annotate_key=gene	side_1_continuation=0	side_1_coverage=0.47	side_1_overlap=0	side_1_possible_overlap_registers=238	side_1_read_count=51	side_1_redundant=0	side_2_annotate_key=gene	side_2_continuation=0	side_2_coverage=0.48	side_2_overlap=0	side_2_possible_overlap_registers=238	side_2_read_count=52	side_2_redundant=0	total_non_overlap_reads=14	unique_read_sequence=AATTCC
JC	116	.	CP009273	360286	-1	CP009273	3416618	1	-5	alignment_overlap=-5	coverage_minus=6	coverage_plus=2	flanking_left=251	flanking_right=251	frequency=1.832e-01	junction_possible_overlap_registers=233	key=CP009273__360286__-1__CP009273__3416618__1__-5__AATTC__251__251__0__0	max_left=221	max_left_minus=221	max_left_plus=170	max_min_left=67	max_min_left_minus=67	max_min_left_plus=21	max_min_right=76	max_min_right_minus=58	max_min_right_plus=76	max_pos_hash_score=466	max_right=87	max_right_minus=87	max_right_plus=76	neg_log10_pos_hash_p_value=7.4	new_junction_coverage=0.09	new_junction_read_count=9	polymorphism_frequency=1.832e-01	pos_hash_score=8	prediction=polymorphism	reject=COVERAGE_EVENNESS_SKEW,FREQUENCY_CUTOFF	side_1_annotate_key=gene	side_1_continuation=0	side_1_coverage=0.35	side_1_overlap=0	side_1_possible_overlap_registers=238	side_1_read_count=38	side_1_redundant=0	side_2_annotate_key=gene	side_2_continuation=0	side_2_coverage=0.41	side_2_overlap=0	side_2_possible_overlap_registers=238	side_2_read_count=44	side_2_redundant=0	total_non_overlap_reads=8	unique_read_sequence=AATTC
JC	117	.	CP009273	360286	-1	CP009273	4034161	-1	-4	alignment_overlap=-4	coverage_minus=6	coverage_plus=5	flanking_left=251	flanking_right=251	frequency=2.306e-01	junction_possible_overlap_registers=234	key=CP009273__360286__-1__CP009273__4034161__-1__-4__AATT__251__251__0__0	max_left=246	max_left_minus=221	max_left_plus=246	max_min_left=67	max_min_left_minus=67	max_min_left_plus=21	max_min_right=113	max_min_right_minus=59	max_min_right_plus=113	max_pos_hash_score=468	max_right=113	max_right_minus=88	max_right_plus=113	neg_log10_pos_hash_p_value=6.4	new_junction_coverage=0.13	new_junction_read_count=14	polymorphism_frequency=2.306e-01	pos_hash_score=11	prediction=polymorphism	reject=COVERAGE_EVENNESS_SKEW	side_1_annotate_key=gene	side_1_continuation=0	side_1_coverage=0.35	side_1_overlap=0	side_1_possible_overlap_registers=238	side_1_read_count=38	side_1_redundant=0	side_2_annotate_key=gene	side_2_continuation=0	side_2_coverage=0.53	side_2_overlap=0	side_2_possible_overlap_registers=238	side_2_read_count=57	side_2_redundant=0	total_non_overlap_reads=11	unique_read_sequence=AATT
JC	118	.	CP009273	360286	-1	CP009273	4161849	-1	-4	alignment_overlap=-4	coverage_minus=7	coverage_plus=5	flanking_left=251	flanking_right=251	frequency=2.303e-01	junction_possible_overlap_registers=234	key=CP009273__360286__-1__CP009273__4161849__-1__-4__AATT__251__251__0__0	max_left=246	max_left_minus=221	max_left_plus=246	max_min_left=92	max_min_left_minus=92	max_min_left_plus=21	max_min_right=113	max_min_right_minus=59	max_min_right_plus=113	max_pos_hash_score=468	max_right=154	max_right_minus=154	max_right_plus=113	neg_log10_pos_hash_p_value=6.0	new_junction_coverage=0.14	new_junction_read_count=15	polymorphism_frequency=2.303e-01	pos_hash_score=12	prediction=polymorphism	reject=COVERAGE_EVENNESS_SKEW	side_1_annotate_key=gene	side_1_continuation=0	side_1_coverage=0.35	side_1_overlap=0	side_1_possible_overlap_registers=238	side_1_read_count=38	side_1_redundant=0	side_2_annotate_key=gene	side_2_continuation=0	side_2_coverage=0.59	side_2_overlap=0	side_2_possible_overlap_registers=238	side_2_read_count=64	side_2_redundant=0	total_non_overlap_reads=12	unique_read_sequence=AATT
JC	119	.	CP009273	376714	1	CP009273	378045	-1	0	alignment_overlap=1	coverage_minus=6	coverage_plus=0	flanking_left=251	flanking_right=251	frequency=NA	junction_possible_overlap_registers=237	key=CP009273__376714__1__CP009273__378046__-1__1____251__251__1__1	max_left=214	max_left_minus=214	max_left_plus=0	max_min_left=90	max_min_left_minus=90	max_min_left_plus=0	max_min_right=38	max_min_right_minus=38	max_min_right_plus=0	max_pos_hash_score=474	max_right=243	max_right_minus=243	max_right_plus=0	neg_log10_pos_hash_p_value=8.4	new_junction_coverage=0.08	new_junction_read_count=9	polymorphism_frequency=NA	pos_hash_score=6	prediction=unknown	reject=COVERAGE_EVENNESS_SKEW	side_1_annotate_key=repeat	side_1_continuation=0	side_1_coverage=NA	side_1_overlap=1	side_1_read_count=NA	side_1_redundant=1	side_2_annotate_key=repeat	side_2_continuation=0	side_2_coverage=NA	side_2_overlap=0	side_2_possible_overlap_registers=NA	side_2_read_count=NA	side_2_redundant=1	total_non_overlap_reads=6
JC	120	.	CP009273	382095	-1	CP009273	382917	1	0	alignment_overlap=10	coverage_minus=1	coverage_plus=3	flanking_left=251	flanking_right=251	frequency=4.352e-02	junction_possible_overlap_registers=228	key=CP009273__382095__-1__CP009273__382907__1__10____251__251__0__0	max_left=165	max_left_minus=165	max_left_plus=112	max_min_left=112	max_min_left_minus=0	max_min_left_plus=112	max_min_right=76	max_min_right_minus=76	max_min_right_plus=0	max_pos_hash_score=456	max_right=129	max_right_minus=76	max_right_plus=129	neg_log10_pos_hash_p_value=9.3	new_junction_coverage=0.04	new_junction_read_count=4	polymorphism_frequency=4.352e-02	pos_hash_score=4	prediction=polymorphism	reject=COVERAGE_EVENNESS_SKEW,FREQUENCY_CUTOFF	side_1_annotate_key=gene	side_1_continuation=0	side_1_coverage=0.92	side_1_overlap=10	side_1_possible_overlap_registers=238	side_1_read_count=99	side_1_redundant=0	side_2_annotate_key=gene	side_2_continuation=0	side_2_coverage=0.79	side_2_overlap=0	side_2_possible_overlap_registers=228	side_2_read_count=81	side_2_redundant=0	total_non_overlap_reads=4
JC	121	.	CP009273	410229	-1	CP009273	411141	1	0	alignment_overlap=7	coverage_minus=5	coverage_plus=4	flanking_left=251	flanking_right=251	frequency=1.017e-01	junction_possible_overlap_registers=231	key=CP009273__410229__-1__CP009273__411134__1__7____251__251__0__0	max_left=216	max_left_minus=216	max_left_plus=63	max_min_left=73	max_min_left_minus=73	max_min_left_plus=61	max_min_right=105	max_min_right_minus=105	max_min_right_plus=32	max_pos_hash_score=462	max_right=227	max_right_minus=120	max_right_plus=227	neg_log10_pos_hash_p_value=7.8	new_junction_coverage=0.10	new_junction_read_count=10	polymorphism_frequency=1.017e-01	pos_hash_score=7	prediction=polymorphism	reject=COVERAGE_EVENNESS_SKEW,FREQUENCY_CUTOFF	side_1_annotate_key=gene	side_1_continuation=0	side_1_coverage=0.72	side_1_overlap=7	side_1_possible_overlap_registers=238	side_1_read_count=77	side_1_redundant=0	side_2_annotate_key=gene	side_2_continuation=0	side_2_coverage=0.98	side_2_overlap=0	side_2_possible_overlap_registers=231	side_2_read_count=102	side_2_redundant=0	total_non_overlap_reads=9
JC	122	.	CP009273	418263	-1	CP009273	419270	1	0	alignment_overlap=10	coverage_minus=2	coverage_plus=4	flanking_left=251	flanking_right=251	frequency=5.089e-02	junction_possible_overlap_registers=228	key=CP009273__418263__-1__CP009273__419260__1__10____251__251__0__0	max_left=126	max_left_minus=79	max_left_plus=126	max_min_left=63	max_min_left_minus=9	max_min_left_plus=63	max_min_right=114	max_min_right_minus=36	max_min_right_plus=114	max_pos_hash_score=456	max_right=133	max_right_minus=77	max_right_plus=133	neg_log10_pos_hash_p_value=8.2	new_junction_coverage=0.06	new_junction_read_count=6	polymorphism_frequency=5.089e-02	pos_hash_score=6	prediction=polymorphism	reject=COVERAGE_EVENNESS_SKEW,FREQUENCY_CUTOFF	side_1_annotate_key=gene	side_1_continuation=0	side_1_coverage=0.93	side_1_overlap=10	side_1_possible_overlap_registers=238	side_1_read_count=100	side_1_redundant=0	side_2_annotate_key=gene	side_2_continuation=0	side_2_coverage=1.24	side_2_overlap=0	side_2_possible_overlap_registers=228	side_2_read_count=128	side_2_redundant=0	total_non_overlap_reads=6
JC	123	.	CP009273	422689	-1	CP009273	423858	1	0	alignment_overlap=11	coverage_minus=3	coverage_plus=4	flanking_left=251	flanking_right=251	frequency=6.777e-02	junction_possible_overlap_registers=227	key=CP009273__422689__-1__CP009273__423847__1__11____251__251__0__0	max_left=82	max_left_minus=82	max_left_plus=82	max_min_left=43	max_min_left_minus=28	max_min_left_plus=43	max_min_right=40	max_min_right_minus=23	max_min_right_plus=40	max_pos_hash_score=454	max_right=190	max_right_minus=40	max_right_plus=190	neg_log10_pos_hash_p_value=8.2	new_junction_coverage=0.07	new_junction_read_count=7	polymorphism_frequency=6.777e-02	pos_hash_score=6	prediction=polymorphism	reject=COVERAGE_EVENNESS_SKEW,FREQUENCY_CUTOFF	side_1_annotate_key=gene	side_1_continuation=0	side_1_coverage=1.09	side_1_overlap=11	side_1_possible_overlap_registers=238	side_1_read_count=117	side_1_redundant=0	side_2_annotate_key=gene	side_2_continuation=0	side_2_coverage=0.79	side_2_overlap=0	side_2_possible_overlap_registers=227	side_2_read_count=81	side_2_redundant=0	total_non_overlap_reads=7
JC	124	.	CP009273	429698	-1	CP009273	430628	1	0	alignment_overlap=10	coverage_minus=3	coverage_plus=0	flanking_left=251	flanking_right=251	frequency=2.372e-02	junction_possible_overlap_registers=228	key=CP009273__429698__-1__CP009273__430618__1__10____251__251__0__0	max_left=123	max_left_minus=123	max_left_plus=0	max_min_left=46	max_min_left_minus=46	max_min_left_plus=0	max_min_right=118	max_min_right_minus=118	max_min_right_plus=0	max_pos_hash_score=456	max_right=118	max_right_minus=118	max_right_plus=0	neg_log10_pos_hash_p_value=9.9	new_junction_coverage=0.03	new_junction_read_count=3	polymorphism_frequency=2.372e-02	pos_hash_score=3	prediction=polymorphism	reject=COVERAGE_EVENNESS_SKEW,FREQUENCY_CUTOFF	side_1_annotate_key=gene	side_1_continuation=0	side_1_coverage=1.12	side_1_overlap=10	side_1_possible_overlap_registers=238	side_1_read_count=121	side_1_redundant=0	side_2_annotate_key=gene	side_2_continuation=0	side_2_coverage=1.27	side_2_overlap=0	side_2_possible_overlap_registers=228	side_2_read_count=131	side_2_redundant=0	total_non_overlap_reads=3
JC	125	.	CP009273	453734	-1	CP009273	454686	1	0	alignment_overlap=9	coverage_minus=1	coverage_plus=2	flanking_left=251	flanking_right=251	frequency=2.643e-02	junction_possible_overlap_registers=229	key=CP009273__453734__-1__CP009273__454677__1__9____251__251__0__0	max_left=62	max_left_minus=62	max_left_plus=62	max_min_left=0	max_min_left_minus=0	max_min_left_plus=0	max_min_right=59	max_min_right_minus=59	max_min_right_plus=59	max_pos_hash_score=458	max_right=59	max_right_minus=59	max_right_plus=59	neg_log10_pos_hash_p_value=10.0	new_junction_coverage=0.03	new_junction_read_count=3	polymorphism_frequency=2.643e-02	pos_hash_score=3	prediction=polymorphism	reject=COVERAGE_EVENNESS_SKEW,FREQUENCY_CUTOFF	side_1_annotate_key=gene	side_1_continuation=0	side_1_coverage=1.22	side_1_overlap=9	side_1_possible_overlap_registers=238	side_1_read_count=131	side_1_redundant=0	side_2_annotate_key=gene	side_2_continuation=0	side_2_coverage=0.92	side_2_overlap=0	side_2_possible_overlap_registers=229	side_2_read_count=95	side_2_redundant=0	total_non_overlap_reads=3
JC	126	.	CP009273	456521	-1	CP009273	457608	1	0	alignment_overlap=9	coverage_minus=1	coverage_plus=2	flanking_left=251	flanking_right=251	frequency=2.809e-02	junction_possible_overlap_registers=229	key=CP009273__456521__-1__CP009273__457599__1__9____251__251__0__0	max_left=167	max_left_minus=38	max_left_plus=167	max_min_left=0	max_min_left_minus=0	max_min_left_plus=0	max_min_right=70	max_min_right_minus=2	max_min_right_plus=70	max_pos_hash_score=458	max_right=70	max_right_minus=2	max_right_plus=70	neg_log10_pos_hash_p_value=10.0	new_junction_coverage=0.03	new_junction_read_count=3	polymorphism_frequency=2.809e-02	pos_hash_score=3	prediction=polymorphism	reject=COVERAGE_EVENNESS_SKEW,FREQUENCY_CUTOFF	side_1_annotate_key=gene	side_1_continuation=0	side_1_coverage=0.83	side_1_overlap=9	side_1_possible_overlap_registers=238	side_1_read_count=89	side_1_redundant=0	side_2_annotate_key=gene	side_2_continuation=0	side_2_coverage=1.18	side_2_overlap=0	side_2_possible_overlap_registers=229	side_2_read_count=122	side_2_redundant=0	total_non_overlap_reads=3
JC	127	.	CP009273	468966	-1	CP009273	469856	1	0	alignment_overlap=10	coverage_minus=2	coverage_plus=3	flanking_left=251	flanking_right=251	frequency=4.998e-02	junction_possible_overlap_registers=228	key=CP009273__468966__-1__CP009273__469846__1__10____251__251__0__0	max_left=179	max_left_minus=179	max_left_plus=179	max_min_left=1	max_min_left_minus=0	max_min_left_plus=1	max_min_right=61	max_min_right_minus=60	max_min_right_plus=61	max_pos_hash_score=456	max_right=166	max_right_minus=60	max_right_plus=166	neg_log10_pos_hash_p_value=8.7	new_junction_coverage=0.05	new_junction_read_count=5	polymorphism_frequency=4.998e-02	pos_hash_score=5	prediction=polymorphism	reject=COVERAGE_EVENNESS_SKEW,FREQUENCY_CUTOFF	side_1_annotate_key=gene	side_1_continuation=0	side_1_coverage=0.86	side_1_overlap=10	side_1_possible_overlap_registers=238	side_1_read_count=93	side_1_redundant=0	side_2_annotate_key=gene	side_2_continuation=0	side_2_coverage=0.98	side_2_overlap=0	side_2_possible_overlap_registers=228	side_2_read_count=101	side_2_redundant=0	total_non_overlap_reads=5
JC	128	.	CP009273	481345	-1	CP009273	482088	1	0	alignment_overlap=2	coverage_minus=3	coverage_plus=1	flanking_left=251	flanking_right=251	frequency=3.152e-02	junction_possible_overlap_registers=236	key=CP009273__481345__-1__CP009273__482086__1__2____251__251__0__0	max_left=246	max_left_minus=246	max_left_plus=50	max_min_left=50	max_min_left_minus=0	max_min_left_plus=50	max_min_right=61	max_min_right_minus=61	max_min_right_plus=0	max_pos_hash_score=472	max_right=127	max_right_minus=61	max_right_plus=127	neg_log10_pos_hash_p_value=9.5	new_junction_coverage=0.04	new_junction_read_count=4	polymorphism_frequency=3.152e-02	pos_hash_score=4	prediction=polymorphism	reject=COVERAGE_EVENNESS_SKEW,FREQUENCY_CUTOFF	side_1_annotate_key=gene	side_1_continuation=0	side_1_coverage=1.30	side_1_overlap=2	side_1_possible_overlap_registers=238	side_1_read_count=140	side_1_redundant=0	side_2_annotate_key=gene	side_2_continuation=0	side_2_coverage=1.00	side_2_overlap=0	side_2_possible_overlap_registers=236	side_2_read_count=107	side_2_redundant=0	total_non_overlap_reads=4
JC	129	.	CP009273	494356	-1	CP009273	495142	1	0	alignment_overlap=12	coverage_minus=3	coverage_plus=1	flanking_left=251	flanking_right=251	frequency=4.340e-02	junction_possible_overlap_registers=226	key=CP009273__494356__-1__CP009273__495130__1__12____251__251__0__0	max_left=102	max_left_minus=102	max_left_plus=27	max_min_left=71	max_min_left_minus=71	max_min_left_plus=27	max_min_right=29	max_min_right_minus=29	max_min_right_plus=0	max_pos_hash_score=452	max_right=165	max_right_minus=165	max_right_plus=30	neg_log10_pos_hash_p_value=9.2	new_junction_coverage=0.05	new_junction_read_count=5	polymorphism_frequency=4.340e-02	pos_hash_score=4	prediction=polymorphism	reject=COVERAGE_EVENNESS_SKEW,FREQUENCY_CUTOFF	side_1_annotate_key=gene	side_1_continuation=0	side_1_coverage=1.03	side_1_overlap=12	side_1_possible_overlap_registers=238	side_1_read_count=111	side_1_redundant=0	side_2_annotate_key=gene	side_2_continuation=0	side_2_coverage=1.13	side_2_overlap=0	side_2_possible_overlap_registers=226	side_2_read_count=115	side_2_redundant=0	total_non_overlap_reads=4
JC	130	.	CP009273	515948	-1	CP009273	517200	1	0	alignment_overlap=10	coverage_minus=2	coverage_plus=1	flanking_left=251	flanking_right=251	frequency=3.276e-02	junction_possible_overlap_registers=228	key=CP009273__515948__-1__CP009273__517190__1__10____251__251__0__0	max_left=163	max_left_minus=163	max_left_plus=91	max_min_left=91	max_min_left_minus=0	max_min_left_plus=91	max_min_right=58	max_min_right_minus=58	max_min_right_plus=0	max_pos_hash_score=456	max_right=129	max_right_minus=58	max_right_plus=129	neg_log10_pos_hash_p_value=9.9	new_junction_coverage=0.03	new_junction_read_count=3	polymorphism_frequency=3.276e-02	pos_hash_score=3	prediction=polymorphism	reject=COVERAGE_EVENNESS_SKEW,FREQUENCY_CUTOFF	side_1_annotate_key=gene	side_1_continuation=0	side_1_coverage=0.85	side_1_overlap=10	side_1_possible_overlap_registers=238	side_1_read_count=92	side_1_redundant=0	side_2_annotate_key=gene	side_2_continuation=0	side_2_coverage=0.86	side_2_overlap=0	side_2_possible_overlap_registers=228	side_2_read_count=89	side_2_redundant=0	total_non_overlap_reads=3
JC	131	.	CP009273	516639	-1	CP009273	518131	1	0	alignment_overlap=10	coverage_minus=2	coverage_plus=1	flanking_left=251	flanking_right=251	frequency=3.072e-02	junction_possible_overlap_registers=228	key=CP009273__516639__-1__CP009273__518121__1__10____251__251__0__0	max_left=85	max_left_minus=85	max_left_plus=83	max_min_left=0	max_min_left_minus=0	max_min_left_plus=0	max_min_right=79	max_min_right_minus=79	max_min_right_plus=79	max_pos_hash_score=456	max_right=79	max_right_minus=79	max_right_plus=79	neg_log10_pos_hash_p_value=9.9	new_junction_coverage=0.03	new_junction_read_count=3	polymorphism_frequency=3.072e-02	pos_hash_score=3	prediction=polymorphism	reject=COVERAGE_EVENNESS_SKEW,FREQUENCY_CUTOFF	side_1_annotate_key=gene	side_1_continuation=0	side_1_coverage=0.82	side_1_overlap=10	side_1_possible_overlap_registers=238	side_1_read_count=88	side_1_redundant=0	side_2_annotate_key=gene	side_2_continuation=0	side_2_coverage=1.02	side_2_overlap=0	side_2_possible_overlap_registers=228	side_2_read_count=105	side_2_redundant=0	total_non_overlap_reads=3
JC	132	.	CP009273	517284	-1	CP009273	518215	1	0	alignment_overlap=9	coverage_minus=2	coverage_plus=1	flanking_left=251	flanking_right=251	frequency=3.387e-02	junction_possible_overlap_registers=229	key=CP009273__517284__-1__CP009273__518206__1__9____251__251__0__0	max_left=169	max_left_minus=169	max_left_plus=158	max_min_left=0	max_min_left_minus=0	max_min_left_plus=0	max_min_right=84	max_min_right_minus=71	max_min_right_plus=84	max_pos_hash_score=458	max_right=84	max_right_minus=71	max_right_plus=84	neg_log10_pos_hash_p_value=10.0	new_junction_coverage=0.03	new_junction_read_count=3	polymorphism_frequency=3.387e-02	pos_hash_score=3	prediction=polymorphism	reject=COVERAGE_EVENNESS_SKEW,FREQUENCY_CUTOFF	side_1_annotate_key=gene	side_1_continuation=0	side_1_coverage=0.70	side_1_overlap=9	side_1_possible_overlap_registers=238	side_1_read_count=75	side_1_redundant=0	side_2_annotate_key=gene	side_2_continuation=0	side_2_coverage=0.96	side_2_overlap=0	side_2_possible_overlap_registers=229	side_2_read_count=99	side_2_redundant=0	total_non_overlap_reads=3
JC	133	.	CP009273	544003	-1	CP009273	544904	1	0	alignment_overlap=4	coverage_minus=2	coverage_plus=1	flanking_left=251	flanking_right=251	frequency=4.144e-02	junction_possible_overlap_registers=234	key=CP009273__544003__-1__CP009273__544900__1__4____251__251__0__0	max_left=94	max_left_minus=94	max_left_plus=94	max_min_left=15	max_min_left_minus=15	max_min_left_plus=0	max_min_right=66	max_min_right_minus=66	max_min_right_plus=66	max_pos_hash_score=468	max_right=231	max_right_minus=231	max_right_plus=66	neg_log10_pos_hash_p_value=10.1	new_junction_coverage=0.05	new_junction_read_count=5	polymorphism_frequency=4.144e-02	pos_hash_score=3	prediction=polymorphism	reject=COVERAGE_EVENNESS_SKEW,FREQUENCY_CUTOFF	side_1_annotate_key=gene	side_1_continuation=0	side_1_coverage=0.95	side_1_overlap=4	side_1_possible_overlap_registers=238	side_1_read_count=102	side_1_redundant=0	side_2_annotate_key=gene	side_2_continuation=0	side_2_coverage=1.24	side_2_overlap=0	side_2_possible_overlap_registers=234	side_2_read_count=131	side_2_redundant=0	total_non_overlap_reads=3
JC	134	.	CP009273	544305	-1	CP009273	545831	1	0	alignment_overlap=11	coverage_minus=2	coverage_plus=2	flanking_left=251	flanking_right=251	frequency=3.900e-02	junction_possible_overlap_registers=227	key=CP009273__544305__-1__CP009273__545820__1__11____251__251__0__0	max_left=167	max_left_minus=167	max_left_plus=167	max_min_left=23	max_min_left_minus=23	max_min_left_plus=23	max_min_right=12	max_min_right_minus=12	max_min_right_plus=12	max_pos_hash_score=454	max_right=37	max_right_minus=37	max_right_plus=37	neg_log10_pos_hash_p_value=9.3	new_junction_coverage=0.04	new_junction_read_count=4	polymorphism_frequency=3.900e-02	pos_hash_score=4	prediction=polymorphism	reject=COVERAGE_EVENNESS_SKEW,FREQUENCY_CUTOFF	side_1_annotate_key=gene	side_1_continuation=0	side_1_coverage=0.98	side_1_overlap=11	side_1_possible_overlap_registers=238	side_1_read_count=105	side_1_redundant=0	side_2_annotate_key=gene	side_2_continuation=0	side_2_coverage=0.94	side_2_overlap=0	side_2_possible_overlap_registers=227	side_2_read_count=97	side_2_redundant=0	total_non_overlap_reads=4
JC	135	.	CP009273	557148	-1	CP009273	557991	1	0	alignment_overlap=11	coverage_minus=6	coverage_plus=5	flanking_left=251	flanking_right=251	frequency=7.974e-02	junction_possible_overlap_registers=227	key=CP009273__557148__-1__CP009273__557980__1__11____251__251__0__0	max_left=160	max_left_minus=160	max_left_plus=98	max_min_left=21	max_min_left_minus=0	max_min_left_plus=21	max_min_right=66	max_min_right_minus=66	max_min_right_plus=66	max_pos_hash_score=454	max_right=103	max_right_minus=66	max_right_plus=103	neg_log10_pos_hash_p_value=6.5	new_junction_coverage=0.11	new_junction_read_count=11	polymorphism_frequency=7.974e-02	pos_hash_score=10	prediction=polymorphism	reject=COVERAGE_EVENNESS_SKEW,FREQUENCY_CUTOFF	side_1_annotate_key=gene	side_1_continuation=0	side_1_coverage=1.23	side_1_overlap=11	side_1_possible_overlap_registers=238	side_1_read_count=132	side_1_redundant=0	side_2_annotate_key=gene	side_2_continuation=0	side_2_coverage=1.25	side_2_overlap=0	side_2_possible_overlap_registers=227	side_2_read_count=128	side_2_redundant=0	total_non_overlap_reads=11
JC	136	.	CP009273	596393	-1	CP009273	597138	1	0	alignment_overlap=13	coverage_minus=6	coverage_plus=4	flanking_left=251	flanking_right=251	frequency=1.079e-01	junction_possible_overlap_registers=225	key=CP009273__596393__-1__CP009273__597125__1__13____251__251__0__0	max_left=124	max_left_minus=124	max_left_plus=124	max_min_left=111	max_min_left_minus=111	max_min_left_plus=44	max_min_right=54	max_min_right_minus=26	max_min_right_plus=54	max_pos_hash_score=450	max_right=165	max_right_minus=165	max_right_plus=165	neg_log10_pos_hash_p_value=7.2	new_junction_coverage=0.10	new_junction_read_count=10	polymorphism_frequency=1.079e-01	pos_hash_score=8	prediction=polymorphism	reject=COVERAGE_EVENNESS_SKEW,FREQUENCY_CUTOFF	side_1_annotate_key=gene	side_1_continuation=0	side_1_coverage=0.62	side_1_overlap=13	side_1_possible_overlap_registers=238	side_1_read_count=67	side_1_redundant=0	side_2_annotate_key=gene	side_2_continuation=0	side_2_coverage=1.00	side_2_overlap=0	side_2_possible_overlap_registers=225	side_2_read_count=102	side_2_redundant=0	total_non_overlap_reads=10
JC	137	.	CP009273	603466	-1	CP009273	604816	1	0	alignment_overlap=12	coverage_minus=5	coverage_plus=2	flanking_left=251	flanking_right=251	frequency=6.247e-02	junction_possible_overlap_registers=226	key=CP009273__603466__-1__CP009273__604804__1__12____251__251__0__0	max_left=183	max_left_minus=130	max_left_plus=183	max_min_left=75	max_min_left_minus=75	max_min_left_plus=0	max_min_right=91	max_min_right_minus=35	max_min_right_plus=91	max_pos_hash_score=452	max_right=207	max_right_minus=207	max_right_plus=91	neg_log10_pos_hash_p_value=8.2	new_junction_coverage=0.07	new_junction_read_count=7	polymorphism_frequency=6.247e-02	pos_hash_score=6	prediction=polymorphism	reject=COVERAGE_EVENNESS_SKEW,FREQUENCY_CUTOFF	side_1_annotate_key=gene	side_1_continuation=0	side_1_coverage=0.72	side_1_overlap=12	side_1_possible_overlap_registers=238	side_1_read_count=77	side_1_redundant=0	side_2_annotate_key=gene	side_2_continuation=0	side_2_coverage=1.34	side_2_overlap=0	side_2_possible_overlap_registers=226	side_2_read_count=137	side_2_redundant=0	total_non_overlap_reads=7
JC	138	.	CP009273	608429	-1	CP009273	609829	1	0	alignment_overlap=12	coverage_minus=4	coverage_plus=4	flanking_left=251	flanking_right=251	frequency=7.373e-02	junction_possible_overlap_registers=226	key=CP009273__608429__-1__CP009273__609817__1__12____251__251__0__0	max_left=68	max_left_minus=68	max_left_plus=68	max_min_left=58	max_min_left_minus=58	max_min_left_plus=58	max_min_right=35	max_min_right_minus=35	max_min_right_plus=35	max_pos_hash_score=452	max_right=109	max_right_minus=109	max_right_plus=109	neg_log10_pos_hash_p_value=7.3	new_junction_coverage=0.08	new_junction_read_count=8	polymorphism_frequency=7.373e-02	pos_hash_score=8	prediction=polymorphism	reject=COVERAGE_EVENNESS_SKEW,FREQUENCY_CUTOFF	side_1_annotate_key=gene	side_1_continuation=0	side_1_coverage=0.92	side_1_overlap=12	side_1_possible_overlap_registers=238	side_1_read_count=99	side_1_redundant=0	side_2_annotate_key=gene	side_2_continuation=0	side_2_coverage=1.05	side_2_overlap=0	side_2_possible_overlap_registers=226	side_2_read_count=107	side_2_redundant=0	total_non_overlap_reads=8
JC	139	.	CP009273	615969	-1	CP009273	616962	1	0	alignment_overlap=9	coverage_minus=1	coverage_plus=2	flanking_left=251	flanking_right=251	frequency=3.458e-02	junction_possible_overlap_registers=229	key=CP009273__615969__-1__CP009273__616953__1__9____251__251__0__0	max_left=94	max_left_minus=94	max_left_plus=94	max_min_left=0	max_min_left_minus=0	max_min_left_plus=0	max_min_right=85	max_min_right_minus=85	max_min_right_plus=85	max_pos_hash_score=458	max_right=85	max_right_minus=85	max_right_plus=85	neg_log10_pos_hash_p_value=10.0	new_junction_coverage=0.03	new_junction_read_count=3	polymorphism_frequency=3.458e-02	pos_hash_score=3	prediction=polymorphism	reject=COVERAGE_EVENNESS_SKEW,FREQUENCY_CUTOFF	side_1_annotate_key=gene	side_1_continuation=0	side_1_coverage=0.85	side_1_overlap=9	side_1_possible_overlap_registers=238	side_1_read_count=92	side_1_redundant=0	side_2_annotate_key=gene	side_2_continuation=0	side_2_coverage=0.76	side_2_overlap=0	side_2_possible_overlap_registers=229	side_2_read_count=79	side_2_redundant=0	total_non_overlap_reads=3
JC	140	.	CP009273	616174	-1	CP009273	617263	1	0	alignment_overlap=11	coverage_minus=2	coverage_plus=2	flanking_left=251	flanking_right=251	frequency=4.604e-02	junction_possible_overlap_registers=227	key=CP009273__616174__-1__CP009273__617252__1__11____251__251__0__0	max_left=125	max_left_minus=125	max_left_plus=124	max_min_left=6	max_min_left_minus=6	max_min_left_plus=6	max_min_right=51	max_min_right_minus=51	max_min_right_plus=51	max_pos_hash_score=454	max_right=71	max_right_minus=51	max_right_plus=71	neg_log10_pos_hash_p_value=9.3	new_junction_coverage=0.04	new_junction_read_count=4	polymorphism_frequency=4.604e-02	pos_hash_score=4	prediction=polymorphism	reject=COVERAGE_EVENNESS_SKEW,FREQUENCY_CUTOFF	side_1_annotate_key=gene	side_1_continuation=0	side_1_coverage=0.85	side_1_overlap=11	side_1_possible_overlap_registers=238	side_1_read_count=92	side_1_redundant=0	side_2_annotate_key=gene	side_2_continuation=0	side_2_coverage=0.76	side_2_overlap=0	side_2_possible_overlap_registers=227	side_2_read_count=78	side_2_redundant=0	total_non_overlap_reads=4
JC	141	.	CP009273	620957	-1	CP009273	621666	1	0	alignment_overlap=11	coverage_minus=6	coverage_plus=4	flanking_left=251	flanking_right=251	frequency=1.051e-01	junction_possible_overlap_registers=227	key=CP009273__620957__-1__CP009273__621655__1__11____251__251__0__0	max_left=170	max_left_minus=170	max_left_plus=113	max_min_left=113	max_min_left_minus=0	max_min_left_plus=113	max_min_right=116	max_min_right_minus=116	max_min_right_plus=0	max_pos_hash_score=454	max_right=192	max_right_minus=116	max_right_plus=192	neg_log10_pos_hash_p_value=6.9	new_junction_coverage=0.10	new_junction_read_count=10	polymorphism_frequency=1.051e-01	pos_hash_score=9	prediction=polymorphism	reject=COVERAGE_EVENNESS_SKEW,FREQUENCY_CUTOFF	side_1_annotate_key=gene	side_1_continuation=0	side_1_coverage=0.73	side_1_overlap=11	side_1_possible_overlap_registers=238	side_1_read_count=79	side_1_redundant=0	side_2_annotate_key=gene	side_2_continuation=0	side_2_coverage=0.93	side_2_overlap=0	side_2_possible_overlap_registers=227	side_2_read_count=95	side_2_redundant=0	total_non_overlap_reads=10
JC	142	.	CP009273	621758	-1	CP009273	622362	1	0	alignment_overlap=11	coverage_minus=2	coverage_plus=1	flanking_left=251	flanking_right=251	frequency=3.041e-02	junction_possible_overlap_registers=227	key=CP009273__621758__-1__CP009273__622351__1__11____251__251__0__0	max_left=97	max_left_minus=97	max_left_plus=97	max_min_left=0	max_min_left_minus=0	max_min_left_plus=0	max_min_right=27	max_min_right_minus=27	max_min_right_plus=27	max_pos_hash_score=454	max_right=27	max_right_minus=27	max_right_plus=27	neg_log10_pos_hash_p_value=9.9	new_junction_coverage=0.03	new_junction_read_count=3	polymorphism_frequency=3.041e-02	pos_hash_score=3	prediction=polymorphism	reject=COVERAGE_EVENNESS_SKEW,FREQUENCY_CUTOFF	side_1_annotate_key=gene	side_1_continuation=0	side_1_coverage=0.95	side_1_overlap=11	side_1_possible_overlap_registers=238	side_1_read_count=102	side_1_redundant=0	side_2_annotate_key=gene	side_2_continuation=0	side_2_coverage=0.92	side_2_overlap=0	side_2_possible_overlap_registers=227	side_2_read_count=94	side_2_redundant=0	total_non_overlap_reads=3
JC	143	.	CP009273	624078	-1	CP009273	624942	1	0	alignment_overlap=11	coverage_minus=1	coverage_plus=3	flanking_left=251	flanking_right=251	frequency=4.337e-02	junction_possible_overlap_registers=227	key=CP009273__624078__-1__CP009273__624931__1__11____251__251__0__0	max_left=138	max_left_minus=138	max_left_plus=51	max_min_left=51	max_min_left_minus=0	max_min_left_plus=51	max_min_right=58	max_min_right_minus=58	max_min_right_plus=0	max_pos_hash_score=454	max_right=225	max_right_minus=58	max_right_plus=225	neg_log10_pos_hash_p_value=9.3	new_junction_coverage=0.04	new_junction_read_count=4	polymorphism_frequency=4.337e-02	pos_hash_score=4	prediction=polymorphism	reject=COVERAGE_EVENNESS_SKEW,FREQUENCY_CUTOFF	side_1_annotate_key=gene	side_1_continuation=0	side_1_coverage=0.72	side_1_overlap=11	side_1_possible_overlap_registers=238	side_1_read_count=77	side_1_redundant=0	side_2_annotate_key=gene	side_2_continuation=0	side_2_coverage=1.00	side_2_overlap=0	side_2_possible_overlap_registers=227	side_2_read_count=103	side_2_redundant=0	total_non_overlap_reads=4
JC	144	.	CP009273	624323	-1	CP009273	624934	1	0	alignment_overlap=9	coverage_minus=3	coverage_plus=1	flanking_left=251	flanking_right=251	frequency=4.973e-02	junction_possible_overlap_registers=229	key=CP009273__624323__-1__CP009273__624925__1__9____251__251__0__0	max_left=209	max_left_minus=209	max_left_plus=45	max_min_left=45	max_min_left_minus=45	max_min_left_plus=45	max_min_right=32	max_min_right_minus=32	max_min_right_plus=0	max_pos_hash_score=458	max_right=64	max_right_minus=64	max_right_plus=64	neg_log10_pos_hash_p_value=9.3	new_junction_coverage=0.04	new_junction_read_count=4	polymorphism_frequency=4.973e-02	pos_hash_score=4	prediction=polymorphism	reject=COVERAGE_EVENNESS_SKEW,FREQUENCY_CUTOFF	side_1_annotate_key=gene	side_1_continuation=0	side_1_coverage=0.52	side_1_overlap=9	side_1_possible_overlap_registers=238	side_1_read_count=56	side_1_redundant=0	side_2_annotate_key=gene	side_2_continuation=0	side_2_coverage=0.96	side_2_overlap=0	side_2_possible_overlap_registers=229	side_2_read_count=99	side_2_redundant=0	total_non_overlap_reads=4
JC	145	.	CP009273	624747	-1	CP009273	625720	1	0	alignment_overlap=8	coverage_minus=2	coverage_plus=3	flanking_left=251	flanking_right=251	frequency=5.038e-02	junction_possible_overlap_registers=230	key=CP009273__624747__-1__CP009273__625712__1__8____251__251__0__0	max_left=104	max_left_minus=39	max_left_plus=104	max_min_left=104	max_min_left_minus=0	max_min_left_plus=104	max_min_right=11	max_min_right_minus=11	max_min_right_plus=0	max_pos_hash_score=460	max_right=210	max_right_minus=11	max_right_plus=210	neg_log10_pos_hash_p_value=8.8	new_junction_coverage=0.06	new_junction_read_count=6	polymorphism_frequency=5.038e-02	pos_hash_score=5	prediction=polymorphism	reject=COVERAGE_EVENNESS_SKEW,FREQUENCY_CUTOFF	side_1_annotate_key=gene	side_1_continuation=0	side_1_coverage=1.06	side_1_overlap=8	side_1_possible_overlap_registers=238	side_1_read_count=114	side_1_redundant=0	side_2_annotate_key=gene	side_2_continuation=0	side_2_coverage=1.12	side_2_overlap=0	side_2_possible_overlap_registers=230	side_2_read_count=116	side_2_redundant=0	total_non_overlap_reads=5
JC	146	.	CP009273	638246	-1	CP009273	639311	1	0	alignment_overlap=10	coverage_minus=1	coverage_plus=2	flanking_left=251	flanking_right=251	frequency=3.432e-02	junction_possible_overlap_registers=228	key=CP009273__638246__-1__CP009273__639301__1__10____251__251__0__0	max_left=85	max_left_minus=41	max_left_plus=85	max_min_left=85	max_min_left_minus=41	max_min_left_plus=85	max_min_right=0	max_min_right_minus=0	max_min_right_plus=0	max_pos_hash_score=456	max_right=155	max_right_minus=77	max_right_plus=155	neg_log10_pos_hash_p_value=9.9	new_junction_coverage=0.03	new_junction_read_count=3	polymorphism_frequency=3.432e-02	pos_hash_score=3	prediction=polymorphism	reject=COVERAGE_EVENNESS_SKEW,FREQUENCY_CUTOFF	side_1_annotate_key=gene	side_1_continuation=0	side_1_coverage=0.92	side_1_overlap=10	side_1_possible_overlap_registers=238	side_1_read_count=99	side_1_redundant=0	side_2_annotate_key=gene	side_2_continuation=0	side_2_coverage=0.72	side_2_overlap=0	side_2_possible_overlap_registers=228	side_2_read_count=74	side_2_redundant=0	total_non_overlap_reads=3
JC	147	.	CP009273	643797	-1	CP009273	644716	1	0	alignment_overlap=12	coverage_minus=3	coverage_plus=3	flanking_left=251	flanking_right=251	frequency=5.779e-02	junction_possible_overlap_registers=226	key=CP009273__643797__-1__CP009273__644704__1__12____251__251__0__0	max_left=136	max_left_minus=136	max_left_plus=131	max_min_left=39	max_min_left_minus=39	max_min_left_plus=39	max_min_right=108	max_min_right_minus=102	max_min_right_plus=108	max_pos_hash_score=452	max_right=138	max_right_minus=129	max_right_plus=138	neg_log10_pos_hash_p_value=8.2	new_junction_coverage=0.06	new_junction_read_count=6	polymorphism_frequency=5.779e-02	pos_hash_score=6	prediction=polymorphism	reject=COVERAGE_EVENNESS_SKEW,FREQUENCY_CUTOFF	side_1_annotate_key=gene	side_1_continuation=0	side_1_coverage=0.98	side_1_overlap=12	side_1_possible_overlap_registers=238	side_1_read_count=106	side_1_redundant=0	side_2_annotate_key=gene	side_2_continuation=0	side_2_coverage=0.93	side_2_overlap=0	side_2_possible_overlap_registers=226	side_2_read_count=95	side_2_redundant=0	total_non_overlap_reads=6
JC	148	.	CP009273	645784	-1	CP009273	646226	1	0	alignment_overlap=8	coverage_minus=1	coverage_plus=2	flanking_left=251	flanking_right=251	frequency=3.349e-02	junction_possible_overlap_registers=230	key=CP009273__645784__-1__CP009273__646218__1__8____251__251__0__0	max_left=36	max_left_minus=36	max_left_plus=36	max_min_left=36	max_min_left_minus=36	max_min_left_plus=36	max_min_right=0	max_min_right_minus=0	max_min_right_plus=0	max_pos_hash_score=460	max_right=106	max_right_minus=95	max_right_plus=106	neg_log10_pos_hash_p_value=10.0	new_junction_coverage=0.03	new_junction_read_count=3	polymorphism_frequency=3.349e-02	pos_hash_score=3	prediction=polymorphism	reject=COVERAGE_EVENNESS_SKEW,FREQUENCY_CUTOFF	side_1_annotate_key=gene	side_1_continuation=0	side_1_coverage=0.79	side_1_overlap=8	side_1_possible_overlap_registers=238	side_1_read_count=85	side_1_redundant=0	side_2_annotate_key=gene	side_2_continuation=0	side_2_coverage=0.87	side_2_overlap=0	side_2_possible_overlap_registers=230	side_2_read_count=91	side_2_redundant=0	total_non_overlap_reads=3
JC	149	.	CP009273	649442	-1	CP009273	649875	1	0	alignment_overlap=10	coverage_minus=2	coverage_plus=2	flanking_left=251	flanking_right=251	frequency=3.307e-02	junction_possible_overlap_registers=228	key=CP009273__649442__-1__CP009273__649865__1__10____251__251__0__0	max_left=171	max_left_minus=171	max_left_plus=93	max_min_left=99	max_min_left_minus=99	max_min_left_plus=93	max_min_right=70	max_min_right_minus=70	max_min_right_plus=0	max_pos_hash_score=456	max_right=148	max_right_minus=142	max_right_plus=148	neg_log10_pos_hash_p_value=9.3	new_junction_coverage=0.04	new_junction_read_count=4	polymorphism_frequency=3.307e-02	pos_hash_score=4	prediction=polymorphism	reject=COVERAGE_EVENNESS_SKEW,FREQUENCY_CUTOFF	side_1_annotate_key=gene	side_1_continuation=0	side_1_coverage=1.12	side_1_overlap=10	side_1_possible_overlap_registers=238	side_1_read_count=121	side_1_redundant=0	side_2_annotate_key=gene	side_2_continuation=0	side_2_coverage=1.14	side_2_overlap=0	side_2_possible_overlap_registers=228	side_2_read_count=118	side_2_redundant=0	total_non_overlap_reads=4
JC	150	.	CP009273	676490	-1	CP009273	677294	1	0	alignment_overlap=10	coverage_minus=2	coverage_plus=2	flanking_left=251	flanking_right=251	frequency=4.043e-02	junction_possible_overlap_registers=228	key=CP009273__676490__-1__CP009273__677284__1__10____251__251__0__0	max_left=150	max_left_minus=150	max_left_plus=6	max_min_left=6	max_min_left_minus=0	max_min_left_plus=6	max_min_right=72	max_min_right_minus=72	max_min_right_plus=0	max_pos_hash_score=456	max_right=185	max_right_minus=72	max_right_plus=185	neg_log10_pos_hash_p_value=9.3	new_junction_coverage=0.04	new_junction_read_count=4	polymorphism_frequency=4.043e-02	pos_hash_score=4	prediction=polymorphism	reject=COVERAGE_EVENNESS_SKEW,FREQUENCY_CUTOFF	side_1_annotate_key=gene	side_1_continuation=0	side_1_coverage=1.13	side_1_overlap=10	side_1_possible_overlap_registers=238	side_1_read_count=122	side_1_redundant=0	side_2_annotate_key=gene	side_2_continuation=0	side_2_coverage=0.71	side_2_overlap=0	side_2_possible_overlap_registers=228	side_2_read_count=73	side_2_redundant=0	total_non_overlap_reads=4
JC	151	.	CP009273	683129	-1	CP009273	683705	1	0	alignment_overlap=10	coverage_minus=5	coverage_plus=2	flanking_left=251	flanking_right=251	frequency=7.831e-02	junction_possible_overlap_registers=228	key=CP009273__683129__-1__CP009273__683695__1__10____251__251__0__1	max_left=235	max_left_minus=235	max_left_plus=31	max_min_left=31	max_min_left_minus=0	max_min_left_plus=31	max_min_right=84	max_min_right_minus=84	max_min_right_plus=0	max_pos_hash_score=456	max_right=222	max_right_minus=84	max_right_plus=222	neg_log10_pos_hash_p_value=7.7	new_junction_coverage=0.07	new_junction_read_count=7	polymorphism_frequency=7.831e-02	pos_hash_score=7	prediction=polymorphism	reject=COVERAGE_EVENNESS_SKEW,FREQUENCY_CUTOFF	side_1_annotate_key=gene	side_1_continuation=0	side_1_coverage=0.80	side_1_overlap=10	side_1_possible_overlap_registers=238	side_1_read_count=86	side_1_redundant=0	side_2_annotate_key=repeat	side_2_continuation=0	side_2_coverage=NA	side_2_overlap=0	side_2_possible_overlap_registers=NA	side_2_read_count=NA	side_2_redundant=1	total_non_overlap_reads=7
JC	152	.	CP009273	683129	-1	CP009273	1422255	1	0	alignment_overlap=2	coverage_minus=3	coverage_plus=0	flanking_left=251	flanking_right=251	frequency=2.966e-02	junction_possible_overlap_registers=236	key=CP009273__683129__-1__CP009273__1422253__1__2____251__251__0__0	max_left=243	max_left_minus=243	max_left_plus=0	max_min_left=0	max_min_left_minus=0	max_min_left_plus=0	max_min_right=3	max_min_right_minus=3	max_min_right_plus=0	max_pos_hash_score=472	max_right=3	max_right_minus=3	max_right_plus=0	neg_log10_pos_hash_p_value=10.1	new_junction_coverage=0.03	new_junction_read_count=3	polymorphism_frequency=2.966e-02	pos_hash_score=3	prediction=polymorphism	reject=COVERAGE_EVENNESS_SKEW,FREQUENCY_CUTOFF	side_1_annotate_key=gene	side_1_continuation=0	side_1_coverage=0.80	side_1_overlap=2	side_1_possible_overlap_registers=238	side_1_read_count=86	side_1_redundant=0	side_2_annotate_key=gene	side_2_continuation=0	side_2_coverage=1.04	side_2_overlap=0	side_2_possible_overlap_registers=236	side_2_read_count=111	side_2_redundant=0	total_non_overlap_reads=3
JC	153	.	CP009273	683129	-1	CP009273	2060038	1	0	alignment_overlap=10	coverage_minus=5	coverage_plus=1	flanking_left=251	flanking_right=251	frequency=6.049e-02	junction_possible_overlap_registers=228	key=CP009273__683129__-1__CP009273__2060028__1__10____251__251__0__0	max_left=235	max_left_minus=235	max_left_plus=31	max_min_left=31	max_min_left_minus=0	max_min_left_plus=31	max_min_right=84	max_min_right_minus=84	max_min_right_plus=0	max_pos_hash_score=456	max_right=98	max_right_minus=84	max_right_plus=98	neg_log10_pos_hash_p_value=8.2	new_junction_coverage=0.06	new_junction_read_count=6	polymorphism_frequency=6.049e-02	pos_hash_score=6	prediction=polymorphism	reject=COVERAGE_EVENNESS_SKEW,FREQUENCY_CUTOFF	side_1_annotate_key=gene	side_1_continuation=0	side_1_coverage=0.80	side_1_overlap=10	side_1_possible_overlap_registers=238	side_1_read_count=86	side_1_redundant=0	side_2_annotate_key=gene	side_2_continuation=0	side_2_coverage=1.01	side_2_overlap=0	side_2_possible_overlap_registers=228	side_2_read_count=104	side_2_redundant=0	total_non_overlap_reads=6
JC	154	.	CP009273	691962	-1	CP009273	692513	1	-45	alignment_overlap=-45	coverage_minus=2	coverage_plus=3	flanking_left=251	flanking_right=251	frequency=2.025e-01	junction_possible_overlap_registers=193	key=CP009273__691962__-1__CP009273__692513__1__-45__AAATTGGTTTTGAATTTGCCGAACATATTCGATACATTCAGAATT__251__251__0__0	max_left=138	max_left_minus=131	max_left_plus=138	max_min_left=75	max_min_left_minus=2	max_min_left_plus=75	max_min_right=75	max_min_right_minus=75	max_min_right_plus=59	max_pos_hash_score=386	max_right=131	max_right_minus=101	max_right_plus=131	neg_log10_pos_hash_p_value=7.8	new_junction_coverage=0.16	new_junction_read_count=14	polymorphism_frequency=2.025e-01	pos_hash_score=5	prediction=polymorphism	reject=COVERAGE_EVENNESS_SKEW	side_1_annotate_key=gene	side_1_continuation=0	side_1_coverage=0.68	side_1_overlap=0	side_1_possible_overlap_registers=238	side_1_read_count=73	side_1_redundant=0	side_2_annotate_key=gene	side_2_continuation=0	side_2_coverage=0.59	side_2_overlap=0	side_2_possible_overlap_registers=238	side_2_read_count=63	side_2_redundant=0	total_non_overlap_reads=5	unique_read_sequence=AAATTGGTTTTGAATTTGCCGAACATATTCGATACATTCAGAATT
JC	155	.	CP009273	697469	-1	CP009273	698139	1	0	alignment_overlap=12	coverage_minus=1	coverage_plus=4	flanking_left=251	flanking_right=251	frequency=5.387e-02	junction_possible_overlap_registers=226	key=CP009273__697469__-1__CP009273__698127__1__12____251__251__0__0	max_left=171	max_left_minus=68	max_left_plus=171	max_min_left=68	max_min_left_minus=68	max_min_left_plus=5	max_min_right=67	max_min_right_minus=0	max_min_right_plus=67	max_pos_hash_score=452	max_right=170	max_right_minus=170	max_right_plus=159	neg_log10_pos_hash_p_value=8.7	new_junction_coverage=0.06	new_junction_read_count=6	polymorphism_frequency=5.387e-02	pos_hash_score=5	prediction=polymorphism	reject=COVERAGE_EVENNESS_SKEW,FREQUENCY_CUTOFF	side_1_annotate_key=gene	side_1_continuation=0	side_1_coverage=0.97	side_1_overlap=12	side_1_possible_overlap_registers=238	side_1_read_count=104	side_1_redundant=0	side_2_annotate_key=gene	side_2_continuation=0	side_2_coverage=1.10	side_2_overlap=0	side_2_possible_overlap_registers=226	side_2_read_count=112	side_2_redundant=0	total_non_overlap_reads=5
JC	156	.	CP009273	721451	-1	CP009273	722235	1	0	alignment_overlap=13	coverage_minus=2	coverage_plus=1	flanking_left=251	flanking_right=251	frequency=5.107e-02	junction_possible_overlap_registers=225	key=CP009273__721451__-1__CP009273__722222__1__13____251__251__0__0	max_left=172	max_left_minus=172	max_left_plus=168	max_min_left=0	max_min_left_minus=0	max_min_left_plus=0	max_min_right=70	max_min_right_minus=65	max_min_right_plus=70	max_pos_hash_score=450	max_right=70	max_right_minus=65	max_right_plus=70	neg_log10_pos_hash_p_value=9.9	new_junction_coverage=0.05	new_junction_read_count=5	polymorphism_frequency=5.107e-02	pos_hash_score=3	prediction=polymorphism	reject=COVERAGE_EVENNESS_SKEW,FREQUENCY_CUTOFF	side_1_annotate_key=gene	side_1_continuation=0	side_1_coverage=0.88	side_1_overlap=13	side_1_possible_overlap_registers=238	side_1_read_count=95	side_1_redundant=0	side_2_annotate_key=gene	side_2_continuation=0	side_2_coverage=0.94	side_2_overlap=0	side_2_possible_overlap_registers=225	side_2_read_count=96	side_2_redundant=0	total_non_overlap_reads=3
JC	157	.	CP009273	725467	-1	CP009273	3613491	1	0	alignment_overlap=10	coverage_minus=3	coverage_plus=3	flanking_left=251	flanking_right=251	frequency=1.424e-01	junction_possible_overlap_registers=228	key=CP009273__725467__-1__CP009273__3613481__1__10____251__251__0__1	max_left=79	max_left_minus=79	max_left_plus=29	max_min_left=79	max_min_left_minus=79	max_min_left_plus=29	max_min_right=0	max_min_right_minus=0	max_min_right_plus=0	max_pos_hash_score=456	max_right=212	max_right_minus=88	max_right_plus=212	neg_log10_pos_hash_p_value=8.7	new_junction_coverage=0.07	new_junction_read_count=7	polymorphism_frequency=1.424e-01	pos_hash_score=5	prediction=polymorphism	reject=COVERAGE_EVENNESS_SKEW,FREQUENCY_CUTOFF	side_1_annotate_key=gene	side_1_continuation=0	side_1_coverage=0.41	side_1_overlap=10	side_1_possible_overlap_registers=238	side_1_read_count=44	side_1_redundant=0	side_2_annotate_key=repeat	side_2_continuation=0	side_2_coverage=NA	side_2_overlap=0	side_2_possible_overlap_registers=NA	side_2_read_count=NA	side_2_redundant=1	total_non_overlap_reads=6
JC	158	.	CP009273	727003	-1	CP009273	727712	1	0	alignment_overlap=9	coverage_minus=1	coverage_plus=2	flanking_left=251	flanking_right=251	frequency=3.373e-02	junction_possible_overlap_registers=229	key=CP009273__727003__-1__CP009273__727703__1__9____251__251__0__0	max_left=174	max_left_minus=174	max_left_plus=36	max_min_left=34	max_min_left_minus=0	max_min_left_plus=34	max_min_right=18	max_min_right_minus=1	max_min_right_plus=18	max_pos_hash_score=458	max_right=40	max_right_minus=1	max_right_plus=40	neg_log10_pos_hash_p_value=10.0	new_junction_coverage=0.03	new_junction_read_count=3	polymorphism_frequency=3.373e-02	pos_hash_score=3	prediction=polymorphism	reject=COVERAGE_EVENNESS_SKEW,FREQUENCY_CUTOFF	side_1_annotate_key=gene	side_1_continuation=0	side_1_coverage=1.01	side_1_overlap=9	side_1_possible_overlap_registers=238	side_1_read_count=109	side_1_redundant=0	side_2_annotate_key=gene	side_2_continuation=0	side_2_coverage=0.65	side_2_overlap=0	side_2_possible_overlap_registers=229	side_2_read_count=67	side_2_redundant=0	total_non_overlap_reads=3
JC	159	.	CP009273	727003	-1	CP009273	3615225	1	0	alignment_overlap=9	coverage_minus=2	coverage_plus=2	flanking_left=251	flanking_right=251	frequency=3.674e-02	junction_possible_overlap_registers=229	key=CP009273__727003__-1__CP009273__3615216__1__9____251__251__0__1	max_left=174	max_left_minus=174	max_left_plus=36	max_min_left=9	max_min_left_minus=0	max_min_left_plus=9	max_min_right=39	max_min_right_minus=39	max_min_right_plus=18	max_pos_hash_score=458	max_right=39	max_right_minus=39	max_right_plus=39	neg_log10_pos_hash_p_value=9.3	new_junction_coverage=0.04	new_junction_read_count=4	polymorphism_frequency=3.674e-02	pos_hash_score=4	prediction=polymorphism	reject=COVERAGE_EVENNESS_SKEW,FREQUENCY_CUTOFF	side_1_annotate_key=gene	side_1_continuation=0	side_1_coverage=1.01	side_1_overlap=9	side_1_possible_overlap_registers=238	side_1_read_count=109	side_1_redundant=0	side_2_annotate_key=repeat	side_2_continuation=0	side_2_coverage=NA	side_2_overlap=0	side_2_possible_overlap_registers=NA	side_2_read_count=NA	side_2_redundant=1	total_non_overlap_reads=4
JC	160	.	CP009273	727561	-1	CP009273	3616130	1	0	alignment_overlap=8	coverage_minus=1	coverage_plus=3	flanking_left=251	flanking_right=251	frequency=4.025e-02	junction_possible_overlap_registers=230	key=CP009273__727561__-1__CP009273__3616122__1__8____251__251__0__0	max_left=139	max_left_minus=9	max_left_plus=139	max_min_left=9	max_min_left_minus=9	max_min_left_plus=9	max_min_right=75	max_min_right_minus=0	max_min_right_plus=75	max_pos_hash_score=460	max_right=214	max_right_minus=206	max_right_plus=214	neg_log10_pos_hash_p_value=9.3	new_junction_coverage=0.05	new_junction_read_count=5	polymorphism_frequency=4.025e-02	pos_hash_score=4	prediction=polymorphism	reject=COVERAGE_EVENNESS_SKEW,FREQUENCY_CUTOFF	side_1_annotate_key=gene	side_1_continuation=0	side_1_coverage=0.71	side_1_overlap=8	side_1_possible_overlap_registers=238	side_1_read_count=76	side_1_redundant=0	side_2_annotate_key=gene	side_2_continuation=0	side_2_coverage=1.59	side_2_overlap=0	side_2_possible_overlap_registers=230	side_2_read_count=165	side_2_redundant=0	total_non_overlap_reads=4
JC	161	.	CP009273	728359	1	CP009273	3614796	-1	0	alignment_overlap=10	coverage_minus=1	coverage_plus=2	flanking_left=251	flanking_right=251	frequency=3.159e-02	junction_possible_overlap_registers=228	key=CP009273__728359__1__CP009273__3614806__-1__10____251__251__0__1	max_left=31	max_left_minus=31	max_left_plus=19	max_min_left=19	max_min_left_minus=0	max_min_left_plus=19	max_min_right=28	max_min_right_minus=28	max_min_right_plus=0	max_pos_hash_score=456	max_right=134	max_right_minus=28	max_right_plus=134	neg_log10_pos_hash_p_value=9.9	new_junction_coverage=0.03	new_junction_read_count=3	polymorphism_frequency=3.159e-02	pos_hash_score=3	prediction=polymorphism	reject=COVERAGE_EVENNESS_SKEW,FREQUENCY_CUTOFF	side_1_annotate_key=gene	side_1_continuation=0	side_1_coverage=0.89	side_1_overlap=10	side_1_possible_overlap_registers=238	side_1_read_count=96	side_1_redundant=0	side_2_annotate_key=repeat	side_2_continuation=0	side_2_coverage=NA	side_2_overlap=0	side_2_possible_overlap_registers=NA	side_2_read_count=NA	side_2_redundant=1	total_non_overlap_reads=3
JC	162	.	CP009273	730230	1	CP009273	3614796	-1	0	alignment_overlap=10	coverage_minus=1	coverage_plus=2	flanking_left=251	flanking_right=251	frequency=2.744e-02	junction_possible_overlap_registers=228	key=CP009273__730230__1__CP009273__3614806__-1__10____251__251__0__1	max_left=31	max_left_minus=31	max_left_plus=19	max_min_left=19	max_min_left_minus=0	max_min_left_plus=19	max_min_right=28	max_min_right_minus=28	max_min_right_plus=0	max_pos_hash_score=456	max_right=134	max_right_minus=28	max_right_plus=134	neg_log10_pos_hash_p_value=9.9	new_junction_coverage=0.03	new_junction_read_count=3	polymorphism_frequency=2.744e-02	pos_hash_score=3	prediction=polymorphism	reject=COVERAGE_EVENNESS_SKEW,FREQUENCY_CUTOFF	side_1_annotate_key=gene	side_1_continuation=0	side_1_coverage=1.03	side_1_overlap=10	side_1_possible_overlap_registers=238	side_1_read_count=111	side_1_redundant=0	side_2_annotate_key=repeat	side_2_continuation=0	side_2_coverage=NA	side_2_overlap=0	side_2_possible_overlap_registers=NA	side_2_read_count=NA	side_2_redundant=1	total_non_overlap_reads=3
JC	163	.	CP009273	733417	-1	CP009273	734372	1	0	alignment_overlap=11	coverage_minus=12	coverage_plus=9	flanking_left=251	flanking_right=251	frequency=1.667e-01	junction_possible_overlap_registers=227	key=CP009273__733417__-1__CP009273__734361__1__11____251__251__0__0	max_left=204	max_left_minus=204	max_left_plus=178	max_min_left=106	max_min_left_minus=106	max_min_left_plus=106	max_min_right=62	max_min_right_minus=56	max_min_right_plus=62	max_pos_hash_score=454	max_right=168	max_right_minus=150	max_right_plus=168	neg_log10_pos_hash_p_value=4.5	new_junction_coverage=0.23	new_junction_read_count=24	polymorphism_frequency=1.667e-01	pos_hash_score=17	prediction=polymorphism	reject=COVERAGE_EVENNESS_SKEW,FREQUENCY_CUTOFF	side_1_annotate_key=gene	side_1_continuation=0	side_1_coverage=1.23	side_1_overlap=11	side_1_possible_overlap_registers=238	side_1_read_count=132	side_1_redundant=0	side_2_annotate_key=gene	side_2_continuation=0	side_2_coverage=1.11	side_2_overlap=0	side_2_possible_overlap_registers=227	side_2_read_count=114	side_2_redundant=0	total_non_overlap_reads=21
JC	164	.	CP009273	734361	1	CP009273	1527163	-1	-35	alignment_overlap=-35	coverage_minus=4	coverage_plus=3	flanking_left=251	flanking_right=251	frequency=6.803e-02	junction_possible_overlap_registers=203	key=CP009273__734361__1__CP009273__1527163__-1__-35__CGCTCCCCGCAAGGACTGACGCGAGATAGTTTCTA__251__251__0__0	max_left=179	max_left_minus=179	max_left_plus=161	max_min_left=0	max_min_left_minus=0	max_min_left_plus=0	max_min_right=53	max_min_right_minus=42	max_min_right_plus=53	max_pos_hash_score=406	max_right=53	max_right_minus=42	max_right_plus=53	neg_log10_pos_hash_p_value=7.1	new_junction_coverage=0.09	new_junction_read_count=8	polymorphism_frequency=6.803e-02	pos_hash_score=7	prediction=polymorphism	reject=COVERAGE_EVENNESS_SKEW,FREQUENCY_CUTOFF	side_1_annotate_key=gene	side_1_continuation=0	side_1_coverage=1.12	side_1_overlap=0	side_1_possible_overlap_registers=238	side_1_read_count=121	side_1_redundant=0	side_2_annotate_key=gene	side_2_continuation=0	side_2_coverage=1.26	side_2_overlap=0	side_2_possible_overlap_registers=238	side_2_read_count=136	side_2_redundant=0	total_non_overlap_reads=7	unique_read_sequence=CGCTCCCCGCAAGGACTGACGCGAGATAGTTTCTA
JC	165	.	CP009273	734361	1	CP009273	3618828	-1	-35	alignment_overlap=-35	coverage_minus=4	coverage_plus=3	flanking_left=251	flanking_right=251	frequency=7.306e-02	junction_possible_overlap_registers=203	key=CP009273__734361__1__CP009273__3618828__-1__-35__CGCTCCCCGCAAGGACTGACGCGAGATAGTTTCTA__251__251__0__0	max_left=179	max_left_minus=179	max_left_plus=161	max_min_left=0	max_min_left_minus=0	max_min_left_plus=0	max_min_right=53	max_min_right_minus=42	max_min_right_plus=53	max_pos_hash_score=406	max_right=53	max_right_minus=42	max_right_plus=53	neg_log10_pos_hash_p_value=7.1	new_junction_coverage=0.09	new_junction_read_count=8	polymorphism_frequency=7.306e-02	pos_hash_score=7	prediction=polymorphism	reject=COVERAGE_EVENNESS_SKEW,FREQUENCY_CUTOFF	side_1_annotate_key=gene	side_1_continuation=0	side_1_coverage=1.12	side_1_overlap=0	side_1_possible_overlap_registers=238	side_1_read_count=121	side_1_redundant=0	side_2_annotate_key=gene	side_2_continuation=0	side_2_coverage=1.09	side_2_overlap=0	side_2_possible_overlap_registers=238	side_2_read_count=117	side_2_redundant=0	total_non_overlap_reads=7	unique_read_sequence=CGCTCCCCGCAAGGACTGACGCGAGATAGTTTCTA
JC	166	.	CP009273	735888	-1	CP009273	736887	1	0	alignment_overlap=11	coverage_minus=2	coverage_plus=2	flanking_left=251	flanking_right=251	frequency=3.444e-02	junction_possible_overlap_registers=227	key=CP009273__735888__-1__CP009273__736876__1__11____251__251__0__0	max_left=117	max_left_minus=117	max_left_plus=40	max_min_left=40	max_min_left_minus=0	max_min_left_plus=40	max_min_right=2	max_min_right_minus=2	max_min_right_plus=0	max_pos_hash_score=454	max_right=45	max_right_minus=2	max_right_plus=45	neg_log10_pos_hash_p_value=9.3	new_junction_coverage=0.04	new_junction_read_count=4	polymorphism_frequency=3.444e-02	pos_hash_score=4	prediction=polymorphism	reject=COVERAGE_EVENNESS_SKEW,FREQUENCY_CUTOFF	side_1_annotate_key=gene	side_1_continuation=0	side_1_coverage=1.14	side_1_overlap=11	side_1_possible_overlap_registers=238	side_1_read_count=123	side_1_redundant=0	side_2_annotate_key=gene	side_2_continuation=0	side_2_coverage=1.04	side_2_overlap=0	side_2_possible_overlap_registers=227	side_2_read_count=107	side_2_redundant=0	total_non_overlap_reads=4
JC	167	.	CP009273	739875	-1	CP009273	740527	1	0	alignment_overlap=11	coverage_minus=1	coverage_plus=2	flanking_left=251	flanking_right=251	frequency=3.062e-02	junction_possible_overlap_registers=227	key=CP009273__739875__-1__CP009273__740516__1__11____251__251__0__0	max_left=31	max_left_minus=31	max_left_plus=31	max_min_left=4	max_min_left_minus=0	max_min_left_plus=4	max_min_right=26	max_min_right_minus=24	max_min_right_plus=26	max_pos_hash_score=454	max_right=195	max_right_minus=24	max_right_plus=195	neg_log10_pos_hash_p_value=9.9	new_junction_coverage=0.03	new_junction_read_count=3	polymorphism_frequency=3.062e-02	pos_hash_score=3	prediction=polymorphism	reject=COVERAGE_EVENNESS_SKEW,FREQUENCY_CUTOFF	side_1_annotate_key=gene	side_1_continuation=0	side_1_coverage=1.01	side_1_overlap=11	side_1_possible_overlap_registers=238	side_1_read_count=109	side_1_redundant=0	side_2_annotate_key=gene	side_2_continuation=0	side_2_coverage=0.84	side_2_overlap=0	side_2_possible_overlap_registers=227	side_2_read_count=86	side_2_redundant=0	total_non_overlap_reads=3
JC	168	.	CP009273	754901	-1	CP009273	755975	1	0	alignment_overlap=11	coverage_minus=2	coverage_plus=4	flanking_left=251	flanking_right=251	frequency=5.922e-02	junction_possible_overlap_registers=227	key=CP009273__754901__-1__CP009273__755964__1__11____251__251__0__0	max_left=148	max_left_minus=148	max_left_plus=69	max_min_left=69	max_min_left_minus=0	max_min_left_plus=69	max_min_right=92	max_min_right_minus=92	max_min_right_plus=7	max_pos_hash_score=454	max_right=197	max_right_minus=92	max_right_plus=197	neg_log10_pos_hash_p_value=8.2	new_junction_coverage=0.06	new_junction_read_count=6	polymorphism_frequency=5.922e-02	pos_hash_score=6	prediction=polymorphism	reject=COVERAGE_EVENNESS_SKEW,FREQUENCY_CUTOFF	side_1_annotate_key=gene	side_1_continuation=0	side_1_coverage=1.08	side_1_overlap=11	side_1_possible_overlap_registers=238	side_1_read_count=116	side_1_redundant=0	side_2_annotate_key=gene	side_2_continuation=0	side_2_coverage=0.78	side_2_overlap=0	side_2_possible_overlap_registers=227	side_2_read_count=80	side_2_redundant=0	total_non_overlap_reads=6
JC	169	.	CP009273	776085	-1	CP009273	776375	1	0	alignment_overlap=76	coverage_minus=2	coverage_plus=11	flanking_left=251	flanking_right=251	frequency=2.260e-01	junction_possible_overlap_registers=162	key=CP009273__776085__-1__CP009273__776299__1__76____251__251__0__0	max_left=108	max_left_minus=108	max_left_plus=87	max_min_left=87	max_min_left_minus=0	max_min_left_plus=87	max_min_right=17	max_min_right_minus=10	max_min_right_plus=17	max_pos_hash_score=324	max_right=148	max_right_minus=10	max_right_plus=148	neg_log10_pos_hash_p_value=4.1	new_junction_coverage=0.22	new_junction_read_count=16	polymorphism_frequency=2.260e-01	pos_hash_score=12	prediction=polymorphism	reject=COVERAGE_EVENNESS_SKEW	side_1_annotate_key=gene	side_1_continuation=0	side_1_coverage=0.83	side_1_overlap=76	side_1_possible_overlap_registers=238	side_1_read_count=89	side_1_redundant=0	side_2_annotate_key=gene	side_2_continuation=0	side_2_coverage=0.67	side_2_overlap=0	side_2_possible_overlap_registers=162	side_2_read_count=49	side_2_redundant=0	total_non_overlap_reads=13
JC	170	.	CP009273	776085	-1	CP009273	776679	1	0	alignment_overlap=76	coverage_minus=4	coverage_plus=5	flanking_left=251	flanking_right=251	frequency=1.887e-01	junction_possible_overlap_registers=162	key=CP009273__776085__-1__CP009273__776603__1__76____251__251__0__0	max_left=140	max_left_minus=140	max_left_plus=56	max_min_left=39	max_min_left_minus=0	max_min_left_plus=39	max_min_right=70	max_min_right_minus=70	max_min_right_plus=52	max_pos_hash_score=324	max_right=168	max_right_minus=70	max_right_plus=168	neg_log10_pos_hash_p_value=5.4	new_junction_coverage=0.15	new_junction_read_count=11	polymorphism_frequency=1.887e-01	pos_hash_score=8	prediction=polymorphism	reject=COVERAGE_EVENNESS_SKEW,FREQUENCY_CUTOFF	side_1_annotate_key=gene	side_1_continuation=0	side_1_coverage=0.83	side_1_overlap=76	side_1_possible_overlap_registers=238	side_1_read_count=89	side_1_redundant=0	side_2_annotate_key=gene	side_2_continuation=0	side_2_coverage=0.46	side_2_overlap=0	side_2_possible_overlap_registers=162	side_2_read_count=34	side_2_redundant=0	total_non_overlap_reads=9
JC	171	.	CP009273	776374	-1	CP009273	776901	1	0	alignment_overlap=76	coverage_minus=9	coverage_plus=5	flanking_left=251	flanking_right=251	frequency=2.815e-01	junction_possible_overlap_registers=162	key=CP009273__776374__-1__CP009273__776825__1__76____251__251__0__0	max_left=121	max_left_minus=121	max_left_plus=121	max_min_left=0	max_min_left_minus=0	max_min_left_plus=0	max_min_right=50	max_min_right_minus=50	max_min_right_plus=50	max_pos_hash_score=324	max_right=50	max_right_minus=50	max_right_plus=50	neg_log10_pos_hash_p_value=4.4	new_junction_coverage=0.20	new_junction_read_count=15	polymorphism_frequency=2.815e-01	pos_hash_score=11	prediction=polymorphism	reject=COVERAGE_EVENNESS_SKEW	side_1_annotate_key=gene	side_1_continuation=0	side_1_coverage=0.59	side_1_overlap=76	side_1_possible_overlap_registers=238	side_1_read_count=64	side_1_redundant=0	side_2_annotate_key=gene	side_2_continuation=0	side_2_coverage=0.45	side_2_overlap=0	side_2_possible_overlap_registers=162	side_2_read_count=33	side_2_redundant=0	total_non_overlap_reads=14
JC	172	.	CP009273	776472	-1	CP009273	777265	1	0	alignment_overlap=37	coverage_minus=3	coverage_plus=5	flanking_left=251	flanking_right=251	frequency=2.293e-01	junction_possible_overlap_registers=201	key=CP009273__776472__-1__CP009273__777228__1__37____251__251__0__0	max_left=98	max_left_minus=98	max_left_plus=55	max_min_left=55	max_min_left_minus=43	max_min_left_plus=55	max_min_right=16	max_min_right_minus=16	max_min_right_plus=11	max_pos_hash_score=402	max_right=170	max_right_minus=170	max_right_plus=155	neg_log10_pos_hash_p_value=6.6	new_junction_coverage=0.10	new_junction_read_count=9	polymorphism_frequency=2.293e-01	pos_hash_score=8	prediction=polymorphism	reject=COVERAGE_EVENNESS_SKEW	side_1_annotate_key=gene	side_1_continuation=0	side_1_coverage=0.27	side_1_overlap=37	side_1_possible_overlap_registers=238	side_1_read_count=29	side_1_redundant=0	side_2_annotate_key=gene	side_2_continuation=0	side_2_coverage=0.40	side_2_overlap=0	side_2_possible_overlap_registers=201	side_2_read_count=36	side_2_redundant=0	total_non_overlap_reads=8
JC	173	.	CP009273	776678	-1	CP009273	776901	1	0	alignment_overlap=76	coverage_minus=5	coverage_plus=1	flanking_left=251	flanking_right=251	frequency=1.720e-01	junction_possible_overlap_registers=162	key=CP009273__776678__-1__CP009273__776825__1__76____251__251__0__0	max_left=104	max_left_minus=104	max_left_plus=19	max_min_left=65	max_min_left_minus=65	max_min_left_plus=19	max_min_right=7	max_min_right_minus=7	max_min_right_plus=0	max_pos_hash_score=324	max_right=124	max_right_minus=68	max_right_plus=124	neg_log10_pos_hash_p_value=6.3	new_junction_coverage=0.10	new_junction_read_count=7	polymorphism_frequency=1.720e-01	pos_hash_score=6	prediction=polymorphism	reject=COVERAGE_EVENNESS_SKEW,FREQUENCY_CUTOFF	side_1_annotate_key=gene	side_1_continuation=0	side_1_coverage=0.48	side_1_overlap=76	side_1_possible_overlap_registers=238	side_1_read_count=52	side_1_redundant=0	side_2_annotate_key=gene	side_2_continuation=0	side_2_coverage=0.44	side_2_overlap=0	side_2_possible_overlap_registers=162	side_2_read_count=32	side_2_redundant=0	total_non_overlap_reads=6
JC	174	.	CP009273	776778	-1	CP009273	777267	1	0	alignment_overlap=39	coverage_minus=10	coverage_plus=5	flanking_left=251	flanking_right=251	frequency=2.873e-01	junction_possible_overlap_registers=199	key=CP009273__776778__-1__CP009273__777228__1__39____251__251__0__0	max_left=181	max_left_minus=181	max_left_plus=62	max_min_left=69	max_min_left_minus=69	max_min_left_plus=62	max_min_right=31	max_min_right_minus=31	max_min_right_plus=0	max_pos_hash_score=398	max_right=193	max_right_minus=151	max_right_plus=193	neg_log10_pos_hash_p_value=4.8	new_junction_coverage=0.19	new_junction_read_count=17	polymorphism_frequency=2.873e-01	pos_hash_score=13	prediction=polymorphism	reject=COVERAGE_EVENNESS_SKEW	side_1_annotate_key=gene	side_1_continuation=0	side_1_coverage=0.55	side_1_overlap=39	side_1_possible_overlap_registers=238	side_1_read_count=59	side_1_redundant=0	side_2_annotate_key=gene	side_2_continuation=0	side_2_coverage=0.39	side_2_overlap=0	side_2_possible_overlap_registers=199	side_2_read_count=35	side_2_redundant=0	total_non_overlap_reads=15
JC	175	.	CP009273	777033	1	CP009273	2514488	-1	-1	alignment_overlap=-1	coverage_minus=3	coverage_plus=4	flanking_left=251	flanking_right=251	frequency=1.534e-01	junction_possible_overlap_registers=237	key=CP009273__777033__1__CP009273__2514488__-1__-1__G__251__251__0__0	max_left=207	max_left_minus=128	max_left_plus=207	max_min_left=85	max_min_left_minus=85	max_min_left_plus=0	max_min_right=122	max_min_right_minus=122	max_min_right_plus=48	max_pos_hash_score=474	max_right=165	max_right_minus=165	max_right_plus=48	neg_log10_pos_hash_p_value=8.4	new_junction_coverage=0.11	new_junction_read_count=12	polymorphism_frequency=1.534e-01	pos_hash_score=6	prediction=polymorphism	reject=COVERAGE_EVENNESS_SKEW,FREQUENCY_CUTOFF	side_1_annotate_key=gene	side_1_continuation=0	side_1_coverage=0.38	side_1_overlap=0	side_1_possible_overlap_registers=238	side_1_read_count=41	side_1_redundant=0	side_2_annotate_key=gene	side_2_continuation=0	side_2_coverage=0.85	side_2_overlap=0	side_2_possible_overlap_registers=238	side_2_read_count=92	side_2_redundant=0	total_non_overlap_reads=7	unique_read_sequence=G
JC	176	.	CP009273	802037	-1	CP009273	803174	1	0	alignment_overlap=3	coverage_minus=2	coverage_plus=3	flanking_left=251	flanking_right=251	frequency=5.164e-02	junction_possible_overlap_registers=235	key=CP009273__802037__-1__CP009273__803171__1__3____251__251__0__0	max_left=136	max_left_minus=136	max_left_plus=92	max_min_left=92	max_min_left_minus=28	max_min_left_plus=92	max_min_right=22	max_min_right_minus=22	max_min_right_plus=0	max_pos_hash_score=470	max_right=232	max_right_minus=67	max_right_plus=232	neg_log10_pos_hash_p_value=8.9	new_junction_coverage=0.05	new_junction_read_count=5	polymorphism_frequency=5.164e-02	pos_hash_score=5	prediction=polymorphism	reject=COVERAGE_EVENNESS_SKEW,FREQUENCY_CUTOFF	side_1_annotate_key=gene	side_1_continuation=0	side_1_coverage=0.99	side_1_overlap=3	side_1_possible_overlap_registers=238	side_1_read_count=107	side_1_redundant=0	side_2_annotate_key=gene	side_2_continuation=0	side_2_coverage=0.73	side_2_overlap=0	side_2_possible_overlap_registers=235	side_2_read_count=78	side_2_redundant=0	total_non_overlap_reads=5
JC	177	.	CP009273	807171	-1	CP009273	808283	1	0	alignment_overlap=10	coverage_minus=2	coverage_plus=2	flanking_left=251	flanking_right=251	frequency=3.540e-02	junction_possible_overlap_registers=228	key=CP009273__807171__-1__CP009273__808273__1__10____251__251__0__0	max_left=136	max_left_minus=136	max_left_plus=5	max_min_left=42	max_min_left_minus=42	max_min_left_plus=5	max_min_right=105	max_min_right_minus=105	max_min_right_plus=0	max_pos_hash_score=456	max_right=142	max_right_minus=142	max_right_plus=142	neg_log10_pos_hash_p_value=9.3	new_junction_coverage=0.04	new_junction_read_count=4	polymorphism_frequency=3.540e-02	pos_hash_score=4	prediction=polymorphism	reject=COVERAGE_EVENNESS_SKEW,FREQUENCY_CUTOFF	side_1_annotate_key=gene	side_1_continuation=0	side_1_coverage=1.11	side_1_overlap=10	side_1_possible_overlap_registers=238	side_1_read_count=119	side_1_redundant=0	side_2_annotate_key=gene	side_2_continuation=0	side_2_coverage=1.01	side_2_overlap=0	side_2_possible_overlap_registers=228	side_2_read_count=104	side_2_redundant=0	total_non_overlap_reads=4
JC	178	.	CP009273	836695	-1	CP009273	837910	1	0	alignment_overlap=9	coverage_minus=3	coverage_plus=3	flanking_left=251	flanking_right=251	frequency=7.419e-02	junction_possible_overlap_registers=229	key=CP009273__836695__-1__CP009273__837901__1__9____251__251__0__0	max_left=91	max_left_minus=91	max_left_plus=91	max_min_left=64	max_min_left_minus=64	max_min_left_plus=64	max_min_right=50	max_min_right_minus=50	max_min_right_plus=50	max_pos_hash_score=458	max_right=140	max_right_minus=140	max_right_plus=140	neg_log10_pos_hash_p_value=8.2	new_junction_coverage=0.06	new_junction_read_count=6	polymorphism_frequency=7.419e-02	pos_hash_score=6	prediction=polymorphism	reject=COVERAGE_EVENNESS_SKEW,FREQUENCY_CUTOFF	side_1_annotate_key=gene	side_1_continuation=0	side_1_coverage=0.80	side_1_overlap=9	side_1_possible_overlap_registers=238	side_1_read_count=86	side_1_redundant=0	side_2_annotate_key=gene	side_2_continuation=0	side_2_coverage=0.65	side_2_overlap=0	side_2_possible_overlap_registers=229	side_2_read_count=67	side_2_redundant=0	total_non_overlap_reads=6
JC	179	.	CP009273	851970	-1	CP009273	852820	1	0	alignment_overlap=15	coverage_minus=2	coverage_plus=2	flanking_left=251	flanking_right=251	frequency=4.494e-02	junction_possible_overlap_registers=223	key=CP009273__851970__-1__CP009273__852805__1__15____251__251__0__0	max_left=99	max_left_minus=99	max_left_plus=99	max_min_left=63	max_min_left_minus=63	max_min_left_plus=29	max_min_right=73	max_min_right_minus=73	max_min_right_plus=73	max_pos_hash_score=446	max_right=95	max_right_minus=95	max_right_plus=95	neg_log10_pos_hash_p_value=9.2	new_junction_coverage=0.04	new_junction_read_count=4	polymorphism_frequency=4.494e-02	pos_hash_score=4	prediction=polymorphism	reject=COVERAGE_EVENNESS_SKEW,FREQUENCY_CUTOFF	side_1_annotate_key=gene	side_1_continuation=0	side_1_coverage=0.88	side_1_overlap=15	side_1_possible_overlap_registers=238	side_1_read_count=95	side_1_redundant=0	side_2_annotate_key=gene	side_2_continuation=0	side_2_coverage=0.80	side_2_overlap=0	side_2_possible_overlap_registers=223	side_2_read_count=81	side_2_redundant=0	total_non_overlap_reads=4
JC	180	.	CP009273	864906	-1	CP009273	865762	1	0	alignment_overlap=8	coverage_minus=1	coverage_plus=2	flanking_left=251	flanking_right=251	frequency=2.561e-02	junction_possible_overlap_registers=230	key=CP009273__864906__-1__CP009273__865754__1__8____251__251__0__0	max_left=66	max_left_minus=30	max_left_plus=66	max_min_left=66	max_min_left_minus=0	max_min_left_plus=66	max_min_right=26	max_min_right_minus=25	max_min_right_plus=26	max_pos_hash_score=460	max_right=94	max_right_minus=25	max_right_plus=94	neg_log10_pos_hash_p_value=10.0	new_junction_coverage=0.03	new_junction_read_count=3	polymorphism_frequency=2.561e-02	pos_hash_score=3	prediction=polymorphism	reject=COVERAGE_EVENNESS_SKEW,FREQUENCY_CUTOFF	side_1_annotate_key=gene	side_1_continuation=0	side_1_coverage=1.02	side_1_overlap=8	side_1_possible_overlap_registers=238	side_1_read_count=110	side_1_redundant=0	side_2_annotate_key=gene	side_2_continuation=0	side_2_coverage=1.17	side_2_overlap=0	side_2_possible_overlap_registers=230	side_2_read_count=122	side_2_redundant=0	total_non_overlap_reads=3
JC	181	.	CP009273	866772	-1	CP009273	867669	1	0	alignment_overlap=10	coverage_minus=2	coverage_plus=2	flanking_left=251	flanking_right=251	frequency=5.155e-02	junction_possible_overlap_registers=228	key=CP009273__866772__-1__CP009273__867659__1__10____251__251__0__0	max_left=104	max_left_minus=104	max_left_plus=80	max_min_left=80	max_min_left_minus=42	max_min_left_plus=80	max_min_right=22	max_min_right_minus=22	max_min_right_plus=0	max_pos_hash_score=456	max_right=160	max_right_minus=64	max_right_plus=160	neg_log10_pos_hash_p_value=9.3	new_junction_coverage=0.04	new_junction_read_count=4	polymorphism_frequency=5.155e-02	pos_hash_score=4	prediction=polymorphism	reject=COVERAGE_EVENNESS_SKEW,FREQUENCY_CUTOFF	side_1_annotate_key=gene	side_1_continuation=0	side_1_coverage=0.85	side_1_overlap=10	side_1_possible_overlap_registers=238	side_1_read_count=91	side_1_redundant=0	side_2_annotate_key=gene	side_2_continuation=0	side_2_coverage=0.58	side_2_overlap=0	side_2_possible_overlap_registers=228	side_2_read_count=60	side_2_redundant=0	total_non_overlap_reads=4
JC	182	.	CP009273	891964	-1	CP009273	892780	1	0	alignment_overlap=4	coverage_minus=3	coverage_plus=3	flanking_left=251	flanking_right=251	frequency=7.549e-02	junction_possible_overlap_registers=234	key=CP009273__891964__-1__CP009273__892776__1__4____251__251__0__0	max_left=179	max_left_minus=179	max_left_plus=154	max_min_left=65	max_min_left_minus=0	max_min_left_plus=65	max_min_right=93	max_min_right_minus=67	max_min_right_plus=93	max_pos_hash_score=468	max_right=186	max_right_minus=67	max_right_plus=186	neg_log10_pos_hash_p_value=8.4	new_junction_coverage=0.07	new_junction_read_count=7	polymorphism_frequency=7.549e-02	pos_hash_score=6	prediction=polymorphism	reject=COVERAGE_EVENNESS_SKEW,FREQUENCY_CUTOFF	side_1_annotate_key=gene	side_1_continuation=0	side_1_coverage=0.85	side_1_overlap=4	side_1_possible_overlap_registers=238	side_1_read_count=92	side_1_redundant=0	side_2_annotate_key=gene	side_2_continuation=0	side_2_coverage=0.77	side_2_overlap=0	side_2_possible_overlap_registers=234	side_2_read_count=81	side_2_redundant=0	total_non_overlap_reads=6
JC	183	.	CP009273	892257	-1	CP009273	893076	1	0	alignment_overlap=13	coverage_minus=4	coverage_plus=7	flanking_left=251	flanking_right=251	frequency=1.508e-01	junction_possible_overlap_registers=225	key=CP009273__892257__-1__CP009273__893063__1__13____251__251__0__0	max_left=115	max_left_minus=115	max_left_plus=90	max_min_left=110	max_min_left_minus=110	max_min_left_plus=90	max_min_right=80	max_min_right_minus=80	max_min_right_plus=42	max_pos_hash_score=450	max_right=229	max_right_minus=128	max_right_plus=229	neg_log10_pos_hash_p_value=6.5	new_junction_coverage=0.14	new_junction_read_count=14	polymorphism_frequency=1.508e-01	pos_hash_score=10	prediction=polymorphism	reject=COVERAGE_EVENNESS_SKEW,FREQUENCY_CUTOFF	side_1_annotate_key=gene	side_1_continuation=0	side_1_coverage=0.73	side_1_overlap=13	side_1_possible_overlap_registers=238	side_1_read_count=79	side_1_redundant=0	side_2_annotate_key=gene	side_2_continuation=0	side_2_coverage=0.82	side_2_overlap=0	side_2_possible_overlap_registers=225	side_2_read_count=83	side_2_redundant=0	total_non_overlap_reads=11
JC	184	.	CP009273	921313	1	CP009273	1092450	-1	0	alignment_overlap=46	coverage_minus=5	coverage_plus=5	flanking_left=251	flanking_right=251	frequency=1.132e-01	junction_possible_overlap_registers=192	key=CP009273__921313__1__CP009273__1092496__-1__46____251__251__0__0	max_left=72	max_left_minus=72	max_left_plus=68	max_min_left=72	max_min_left_minus=72	max_min_left_plus=68	max_min_right=48	max_min_right_minus=48	max_min_right_plus=0	max_pos_hash_score=384	max_right=177	max_right_minus=152	max_right_plus=177	neg_log10_pos_hash_p_value=6.0	new_junction_coverage=0.13	new_junction_read_count=11	polymorphism_frequency=1.132e-01	pos_hash_score=9	prediction=polymorphism	reject=COVERAGE_EVENNESS_SKEW,FREQUENCY_CUTOFF	side_1_annotate_key=gene	side_1_continuation=0	side_1_coverage=0.99	side_1_overlap=46	side_1_possible_overlap_registers=238	side_1_read_count=107	side_1_redundant=0	side_2_annotate_key=gene	side_2_continuation=0	side_2_coverage=0.99	side_2_overlap=0	side_2_possible_overlap_registers=192	side_2_read_count=86	side_2_redundant=0	total_non_overlap_reads=10
JC	185	.	CP009273	936812	-1	CP009273	937683	1	0	alignment_overlap=7	coverage_minus=1	coverage_plus=2	flanking_left=251	flanking_right=251	frequency=2.787e-02	junction_possible_overlap_registers=231	key=CP009273__936812__-1__CP009273__937676__1__7____251__251__0__0	max_left=114	max_left_minus=45	max_left_plus=114	max_min_left=45	max_min_left_minus=0	max_min_left_plus=45	max_min_right=110	max_min_right_minus=10	max_min_right_plus=110	max_pos_hash_score=462	max_right=128	max_right_minus=10	max_right_plus=128	neg_log10_pos_hash_p_value=10.0	new_junction_coverage=0.03	new_junction_read_count=3	polymorphism_frequency=2.787e-02	pos_hash_score=3	prediction=polymorphism	reject=COVERAGE_EVENNESS_SKEW,FREQUENCY_CUTOFF	side_1_annotate_key=gene	side_1_continuation=0	side_1_coverage=1.17	side_1_overlap=7	side_1_possible_overlap_registers=238	side_1_read_count=126	side_1_redundant=0	side_2_annotate_key=gene	side_2_continuation=0	side_2_coverage=0.83	side_2_overlap=0	side_2_possible_overlap_registers=231	side_2_read_count=87	side_2_redundant=0	total_non_overlap_reads=3
JC	186	.	CP009273	941579	-1	CP009273	942225	1	0	alignment_overlap=11	coverage_minus=2	coverage_plus=4	flanking_left=251	flanking_right=251	frequency=4.611e-02	junction_possible_overlap_registers=227	key=CP009273__941579__-1__CP009273__942214__1__11____251__251__0__0	max_left=235	max_left_minus=235	max_left_plus=108	max_min_left=108	max_min_left_minus=45	max_min_left_plus=108	max_min_right=5	max_min_right_minus=5	max_min_right_plus=0	max_pos_hash_score=454	max_right=161	max_right_minus=107	max_right_plus=161	neg_log10_pos_hash_p_value=8.7	new_junction_coverage=0.06	new_junction_read_count=6	polymorphism_frequency=4.611e-02	pos_hash_score=5	prediction=polymorphism	reject=COVERAGE_EVENNESS_SKEW,FREQUENCY_CUTOFF	side_1_annotate_key=gene	side_1_continuation=0	side_1_coverage=1.15	side_1_overlap=11	side_1_possible_overlap_registers=238	side_1_read_count=124	side_1_redundant=0	side_2_annotate_key=gene	side_2_continuation=0	side_2_coverage=1.27	side_2_overlap=0	side_2_possible_overlap_registers=227	side_2_read_count=130	side_2_redundant=0	total_non_overlap_reads=6
JC	187	.	CP009273	955338	-1	CP009273	956607	1	0	alignment_overlap=9	coverage_minus=2	coverage_plus=2	flanking_left=251	flanking_right=251	frequency=4.115e-02	junction_possible_overlap_registers=229	key=CP009273__955338__-1__CP009273__956598__1__9____251__251__0__0	max_left=133	max_left_minus=133	max_left_plus=45	max_min_left=70	max_min_left_minus=70	max_min_left_plus=45	max_min_right=109	max_min_right_minus=109	max_min_right_plus=0	max_pos_hash_score=458	max_right=202	max_right_minus=109	max_right_plus=202	neg_log10_pos_hash_p_value=9.3	new_junction_coverage=0.05	new_junction_read_count=5	polymorphism_frequency=4.115e-02	pos_hash_score=4	prediction=polymorphism	reject=COVERAGE_EVENNESS_SKEW,FREQUENCY_CUTOFF	side_1_annotate_key=gene	side_1_continuation=0	side_1_coverage=0.98	side_1_overlap=9	side_1_possible_overlap_registers=238	side_1_read_count=105	side_1_redundant=0	side_2_annotate_key=gene	side_2_continuation=0	side_2_coverage=1.27	side_2_overlap=0	side_2_possible_overlap_registers=229	side_2_read_count=132	side_2_redundant=0	total_non_overlap_reads=4
JC	188	.	CP009273	974332	-1	CP009273	975086	1	0	alignment_overlap=10	coverage_minus=2	coverage_plus=1	flanking_left=251	flanking_right=251	frequency=3.458e-02	junction_possible_overlap_registers=228	key=CP009273__974332__-1__CP009273__975076__1__10____251__251__0__0	max_left=130	max_left_minus=130	max_left_plus=23	max_min_left=23	max_min_left_minus=0	max_min_left_plus=23	max_min_right=111	max_min_right_minus=111	max_min_right_plus=0	max_pos_hash_score=456	max_right=111	max_right_minus=111	max_right_plus=31	neg_log10_pos_hash_p_value=9.9	new_junction_coverage=0.03	new_junction_read_count=3	polymorphism_frequency=3.458e-02	pos_hash_score=3	prediction=polymorphism	reject=COVERAGE_EVENNESS_SKEW,FREQUENCY_CUTOFF	side_1_annotate_key=gene	side_1_continuation=0	side_1_coverage=0.77	side_1_overlap=10	side_1_possible_overlap_registers=238	side_1_read_count=83	side_1_redundant=0	side_2_annotate_key=gene	side_2_continuation=0	side_2_coverage=0.85	side_2_overlap=0	side_2_possible_overlap_registers=228	side_2_read_count=88	side_2_redundant=0	total_non_overlap_reads=3
JC	189	.	CP009273	1021792	-1	CP009273	1022896	1	0	alignment_overlap=9	coverage_minus=3	coverage_plus=3	flanking_left=251	flanking_right=251	frequency=4.941e-02	junction_possible_overlap_registers=229	key=CP009273__1021792__-1__CP009273__1022887__1__9____251__251__0__0	max_left=202	max_left_minus=202	max_left_plus=176	max_min_left=52	max_min_left_minus=0	max_min_left_plus=52	max_min_right=66	max_min_right_minus=40	max_min_right_plus=66	max_pos_hash_score=458	max_right=189	max_right_minus=40	max_right_plus=189	neg_log10_pos_hash_p_value=8.2	new_junction_coverage=0.06	new_junction_read_count=6	polymorphism_frequency=4.941e-02	pos_hash_score=6	prediction=polymorphism	reject=COVERAGE_EVENNESS_SKEW,FREQUENCY_CUTOFF	side_1_annotate_key=gene	side_1_continuation=0	side_1_coverage=1.01	side_1_overlap=9	side_1_possible_overlap_registers=238	side_1_read_count=109	side_1_redundant=0	side_2_annotate_key=gene	side_2_continuation=0	side_2_coverage=1.22	side_2_overlap=0	side_2_possible_overlap_registers=229	side_2_read_count=126	side_2_redundant=0	total_non_overlap_reads=6
JC	190	.	CP009273	1064091	-1	CP009273	1064962	1	0	alignment_overlap=10	coverage_minus=3	coverage_plus=5	flanking_left=251	flanking_right=251	frequency=7.817e-02	junction_possible_overlap_registers=228	key=CP009273__1064091__-1__CP009273__1064952__1__10____251__251__0__0	max_left=122	max_left_minus=122	max_left_plus=109	max_min_left=49	max_min_left_minus=49	max_min_left_plus=47	max_min_right=119	max_min_right_minus=119	max_min_right_plus=91	max_pos_hash_score=456	max_right=223	max_right_minus=150	max_right_plus=223	neg_log10_pos_hash_p_value=7.3	new_junction_coverage=0.08	new_junction_read_count=8	polymorphism_frequency=7.817e-02	pos_hash_score=8	prediction=polymorphism	reject=COVERAGE_EVENNESS_SKEW,FREQUENCY_CUTOFF	side_1_annotate_key=gene	side_1_continuation=0	side_1_coverage=0.96	side_1_overlap=10	side_1_possible_overlap_registers=238	side_1_read_count=103	side_1_redundant=0	side_2_annotate_key=gene	side_2_continuation=0	side_2_coverage=0.87	side_2_overlap=0	side_2_possible_overlap_registers=228	side_2_read_count=90	side_2_redundant=0	total_non_overlap_reads=8
JC	191	.	CP009273	1092496	-1	CP009273	1093040	1	0	alignment_overlap=80	coverage_minus=5	coverage_plus=5	flanking_left=251	flanking_right=251	frequency=1.522e-01	junction_possible_overlap_registers=158	key=CP009273__1092496__-1__CP009273__1092960__1__80____251__251__0__0	max_left=143	max_left_minus=143	max_left_plus=118	max_min_left=24	max_min_left_minus=24	max_min_left_plus=24	max_min_right=72	max_min_right_minus=68	max_min_right_plus=72	max_pos_hash_score=316	max_right=72	max_right_minus=68	max_right_plus=72	neg_log10_pos_hash_p_value=4.9	new_junction_coverage=0.14	new_junction_read_count=10	polymorphism_frequency=1.522e-01	pos_hash_score=9	prediction=polymorphism	reject=COVERAGE_EVENNESS_SKEW,FREQUENCY_CUTOFF	side_1_annotate_key=gene	side_1_continuation=0	side_1_coverage=0.87	side_1_overlap=80	side_1_possible_overlap_registers=238	side_1_read_count=94	side_1_redundant=0	side_2_annotate_key=gene	side_2_continuation=0	side_2_coverage=0.69	side_2_overlap=0	side_2_possible_overlap_registers=158	side_2_read_count=49	side_2_redundant=0	total_non_overlap_reads=10
JC	192	.	CP009273	1094549	-1	CP009273	1095754	1	0	alignment_overlap=10	coverage_minus=4	coverage_plus=2	flanking_left=251	flanking_right=251	frequency=4.895e-02	junction_possible_overlap_registers=228	key=CP009273__1094549__-1__CP009273__1095744__1__10____251__251__0__0	max_left=236	max_left_minus=236	max_left_plus=168	max_min_left=42	max_min_left_minus=42	max_min_left_plus=7	max_min_right=56	max_min_right_minus=56	max_min_right_plus=56	max_pos_hash_score=456	max_right=58	max_right_minus=58	max_right_plus=56	neg_log10_pos_hash_p_value=8.2	new_junction_coverage=0.06	new_junction_read_count=6	polymorphism_frequency=4.895e-02	pos_hash_score=6	prediction=polymorphism	reject=COVERAGE_EVENNESS_SKEW,FREQUENCY_CUTOFF	side_1_annotate_key=gene	side_1_continuation=0	side_1_coverage=1.08	side_1_overlap=10	side_1_possible_overlap_registers=238	side_1_read_count=116	side_1_redundant=0	side_2_annotate_key=gene	side_2_continuation=0	side_2_coverage=1.18	side_2_overlap=0	side_2_possible_overlap_registers=228	side_2_read_count=122	side_2_redundant=0	total_non_overlap_reads=6
JC	193	.	CP009273	1161581	-1	CP009273	1162077	1	0	alignment_overlap=15	coverage_minus=5	coverage_plus=10	flanking_left=251	flanking_right=251	frequency=1.835e-01	junction_possible_overlap_registers=223	key=CP009273__1161581__-1__CP009273__1162062__1__15____251__251__0__0	max_left=111	max_left_minus=111	max_left_plus=55	max_min_left=75	max_min_left_minus=75	max_min_left_plus=55	max_min_right=81	max_min_right_minus=81	max_min_right_plus=0	max_pos_hash_score=446	max_right=166	max_right_minus=161	max_right_plus=166	neg_log10_pos_hash_p_value=5.8	new_junction_coverage=0.17	new_junction_read_count=17	polymorphism_frequency=1.835e-01	pos_hash_score=12	prediction=polymorphism	reject=COVERAGE_EVENNESS_SKEW,FREQUENCY_CUTOFF	side_1_annotate_key=gene	side_1_continuation=0	side_1_coverage=0.69	side_1_overlap=15	side_1_possible_overlap_registers=238	side_1_read_count=74	side_1_redundant=0	side_2_annotate_key=gene	side_2_continuation=0	side_2_coverage=0.81	side_2_overlap=0	side_2_possible_overlap_registers=223	side_2_read_count=82	side_2_redundant=0	total_non_overlap_reads=15
JC	194	.	CP009273	1171397	-1	CP009273	1171902	1	0	alignment_overlap=12	coverage_minus=2	coverage_plus=1	flanking_left=251	flanking_right=251	frequency=4.098e-02	junction_possible_overlap_registers=226	key=CP009273__1171397__-1__CP009273__1171890__1__12____251__251__0__0	max_left=133	max_left_minus=133	max_left_plus=54	max_min_left=108	max_min_left_minus=108	max_min_left_plus=54	max_min_right=19	max_min_right_minus=19	max_min_right_plus=0	max_pos_hash_score=452	max_right=184	max_right_minus=130	max_right_plus=184	neg_log10_pos_hash_p_value=9.9	new_junction_coverage=0.04	new_junction_read_count=4	polymorphism_frequency=4.098e-02	pos_hash_score=3	prediction=polymorphism	reject=COVERAGE_EVENNESS_SKEW,FREQUENCY_CUTOFF	side_1_annotate_key=gene	side_1_continuation=0	side_1_coverage=1.07	side_1_overlap=12	side_1_possible_overlap_registers=238	side_1_read_count=115	side_1_redundant=0	side_2_annotate_key=gene	side_2_continuation=0	side_2_coverage=0.76	side_2_overlap=0	side_2_possible_overlap_registers=226	side_2_read_count=78	side_2_redundant=0	total_non_overlap_reads=3
JC	195	.	CP009273	1201478	-1	CP009273	1201906	1	0	alignment_overlap=11	coverage_minus=2	coverage_plus=2	flanking_left=251	flanking_right=251	frequency=4.590e-02	junction_possible_overlap_registers=227	key=CP009273__1201478__-1__CP009273__1201895__1__11____251__251__0__0	max_left=128	max_left_minus=128	max_left_plus=6	max_min_left=37	max_min_left_minus=37	max_min_left_plus=6	max_min_right=83	max_min_right_minus=83	max_min_right_plus=0	max_pos_hash_score=454	max_right=104	max_right_minus=83	max_right_plus=104	neg_log10_pos_hash_p_value=9.3	new_junction_coverage=0.04	new_junction_read_count=4	polymorphism_frequency=4.590e-02	pos_hash_score=4	prediction=polymorphism	reject=COVERAGE_EVENNESS_SKEW,FREQUENCY_CUTOFF	side_1_annotate_key=gene	side_1_continuation=0	side_1_coverage=0.95	side_1_overlap=11	side_1_possible_overlap_registers=238	side_1_read_count=102	side_1_redundant=0	side_2_annotate_key=gene	side_2_continuation=0	side_2_coverage=0.67	side_2_overlap=0	side_2_possible_overlap_registers=227	side_2_read_count=69	side_2_redundant=0	total_non_overlap_reads=4
JC	196	.	CP009273	1203246	1	CP009273	1205075	1	0	alignment_overlap=16	coverage_minus=5	coverage_plus=3	flanking_left=251	flanking_right=251	frequency=7.321e-02	junction_possible_overlap_registers=222	key=CP009273__1203246__1__CP009273__1205059__1__16____251__251__0__0	max_left=228	max_left_minus=228	max_left_plus=147	max_min_left=92	max_min_left_minus=92	max_min_left_plus=73	max_min_right=88	max_min_right_minus=3	max_min_right_plus=88	max_pos_hash_score=444	max_right=211	max_right_minus=179	max_right_plus=211	neg_log10_pos_hash_p_value=7.2	new_junction_coverage=0.08	new_junction_read_count=8	polymorphism_frequency=7.321e-02	pos_hash_score=8	prediction=polymorphism	reject=COVERAGE_EVENNESS_SKEW,FREQUENCY_CUTOFF	side_1_annotate_key=gene	side_1_continuation=0	side_1_coverage=0.89	side_1_overlap=16	side_1_possible_overlap_registers=238	side_1_read_count=96	side_1_redundant=0	side_2_annotate_key=gene	side_2_continuation=0	side_2_coverage=1.13	side_2_overlap=0	side_2_possible_overlap_registers=222	side_2_read_count=113	side_2_redundant=0	total_non_overlap_reads=8
JC	197	.	CP009273	1203261	-1	CP009273	1205058	-1	0	alignment_overlap=16	coverage_minus=6	coverage_plus=5	flanking_left=251	flanking_right=251	frequency=1.060e-01	junction_possible_overlap_registers=222	key=CP009273__1203261__-1__CP009273__1205074__-1__16____251__251__0__0	max_left=224	max_left_minus=165	max_left_plus=224	max_min_left=84	max_min_left_minus=84	max_min_left_plus=24	max_min_right=97	max_min_right_minus=70	max_min_right_plus=97	max_pos_hash_score=444	max_right=207	max_right_minus=195	max_right_plus=207	neg_log10_pos_hash_p_value=6.4	new_junction_coverage=0.12	new_junction_read_count=12	polymorphism_frequency=1.060e-01	pos_hash_score=10	prediction=polymorphism	reject=COVERAGE_EVENNESS_SKEW,FREQUENCY_CUTOFF	side_1_annotate_key=gene	side_1_continuation=0	side_1_coverage=0.90	side_1_overlap=16	side_1_possible_overlap_registers=238	side_1_read_count=97	side_1_redundant=0	side_2_annotate_key=gene	side_2_continuation=0	side_2_coverage=1.12	side_2_overlap=0	side_2_possible_overlap_registers=222	side_2_read_count=112	side_2_redundant=0	total_non_overlap_reads=11
JC	198	.	CP009273	1259302	-1	CP009273	1260284	1	0	alignment_overlap=11	coverage_minus=3	coverage_plus=3	flanking_left=251	flanking_right=251	frequency=5.814e-02	junction_possible_overlap_registers=227	key=CP009273__1259302__-1__CP009273__1260273__1__11____251__251__0__0	max_left=187	max_left_minus=187	max_left_plus=132	max_min_left=10	max_min_left_minus=0	max_min_left_plus=10	max_min_right=115	max_min_right_minus=115	max_min_right_plus=108	max_pos_hash_score=454	max_right=115	max_right_minus=115	max_right_plus=115	neg_log10_pos_hash_p_value=8.7	new_junction_coverage=0.07	new_junction_read_count=7	polymorphism_frequency=5.814e-02	pos_hash_score=5	prediction=polymorphism	reject=COVERAGE_EVENNESS_SKEW,FREQUENCY_CUTOFF	side_1_annotate_key=gene	side_1_continuation=0	side_1_coverage=1.24	side_1_overlap=11	side_1_possible_overlap_registers=238	side_1_read_count=134	side_1_redundant=0	side_2_annotate_key=gene	side_2_continuation=0	side_2_coverage=0.96	side_2_overlap=0	side_2_possible_overlap_registers=227	side_2_read_count=99	side_2_redundant=0	total_non_overlap_reads=6
JC	199	.	CP009273	1276841	-1	CP009273	1277775	1	0	alignment_overlap=10	coverage_minus=2	coverage_plus=1	flanking_left=251	flanking_right=251	frequency=3.422e-02	junction_possible_overlap_registers=228	key=CP009273__1276841__-1__CP009273__1277765__1__10____251__251__0__0	max_left=94	max_left_minus=94	max_left_plus=18	max_min_left=94	max_min_left_minus=94	max_min_left_plus=18	max_min_right=0	max_min_right_minus=0	max_min_right_plus=0	max_pos_hash_score=456	max_right=126	max_right_minus=126	max_right_plus=105	neg_log10_pos_hash_p_value=9.9	new_junction_coverage=0.03	new_junction_read_count=3	polymorphism_frequency=3.422e-02	pos_hash_score=3	prediction=polymorphism	reject=COVERAGE_EVENNESS_SKEW,FREQUENCY_CUTOFF	side_1_annotate_key=gene	side_1_continuation=0	side_1_coverage=0.81	side_1_overlap=10	side_1_possible_overlap_registers=238	side_1_read_count=87	side_1_redundant=0	side_2_annotate_key=gene	side_2_continuation=0	side_2_coverage=0.83	side_2_overlap=0	side_2_possible_overlap_registers=228	side_2_read_count=86	side_2_redundant=0	total_non_overlap_reads=3
JC	200	.	CP009273	1282785	-1	CP009273	1283080	1	0	alignment_overlap=87	coverage_minus=17	coverage_plus=7	flanking_left=251	flanking_right=251	frequency=3.849e-01	junction_possible_overlap_registers=151	key=CP009273__1282785__-1__CP009273__1282993__1__87____251__251__0__0	max_left=135	max_left_minus=93	max_left_plus=135	max_min_left=69	max_min_left_minus=69	max_min_left_plus=22	max_min_right=71	max_min_right_minus=71	max_min_right_plus=38	max_pos_hash_score=302	max_right=147	max_right_minus=118	max_right_plus=147	neg_log10_pos_hash_p_value=2.4	new_junction_coverage=0.37	new_junction_read_count=25	polymorphism_frequency=3.849e-01	pos_hash_score=18	prediction=polymorphism	side_1_annotate_key=gene	side_1_continuation=0	side_1_coverage=0.51	side_1_overlap=87	side_1_possible_overlap_registers=238	side_1_read_count=55	side_1_redundant=0	side_2_annotate_key=gene	side_2_continuation=0	side_2_coverage=0.66	side_2_overlap=0	side_2_possible_overlap_registers=151	side_2_read_count=45	side_2_redundant=0	total_non_overlap_reads=24
JC	201	.	CP009273	1300907	-1	CP009273	1301709	1	0	alignment_overlap=11	coverage_minus=2	coverage_plus=1	flanking_left=251	flanking_right=251	frequency=3.059e-02	junction_possible_overlap_registers=227	key=CP009273__1300907__-1__CP009273__1301698__1__11____251__251__0__0	max_left=103	max_left_minus=103	max_left_plus=46	max_min_left=46	max_min_left_minus=46	max_min_left_plus=46	max_min_right=1	max_min_right_minus=1	max_min_right_plus=0	max_pos_hash_score=454	max_right=101	max_right_minus=101	max_right_plus=101	neg_log10_pos_hash_p_value=9.9	new_junction_coverage=0.03	new_junction_read_count=3	polymorphism_frequency=3.059e-02	pos_hash_score=3	prediction=polymorphism	reject=COVERAGE_EVENNESS_SKEW,FREQUENCY_CUTOFF	side_1_annotate_key=gene	side_1_continuation=0	side_1_coverage=0.78	side_1_overlap=11	side_1_possible_overlap_registers=238	side_1_read_count=84	side_1_redundant=0	side_2_annotate_key=gene	side_2_continuation=0	side_2_coverage=1.07	side_2_overlap=0	side_2_possible_overlap_registers=227	side_2_read_count=110	side_2_redundant=0	total_non_overlap_reads=3
JC	202	.	CP009273	1314756	-1	CP009273	1315874	1	0	alignment_overlap=11	coverage_minus=2	coverage_plus=1	flanking_left=251	flanking_right=251	frequency=3.253e-02	junction_possible_overlap_registers=227	key=CP009273__1314756__-1__CP009273__1315863__1__11____251__251__0__0	max_left=110	max_left_minus=110	max_left_plus=12	max_min_left=110	max_min_left_minus=110	max_min_left_plus=12	max_min_right=0	max_min_right_minus=0	max_min_right_plus=0	max_pos_hash_score=454	max_right=142	max_right_minus=142	max_right_plus=102	neg_log10_pos_hash_p_value=9.9	new_junction_coverage=0.03	new_junction_read_count=3	polymorphism_frequency=3.253e-02	pos_hash_score=3	prediction=polymorphism	reject=COVERAGE_EVENNESS_SKEW,FREQUENCY_CUTOFF	side_1_annotate_key=gene	side_1_continuation=0	side_1_coverage=0.72	side_1_overlap=11	side_1_possible_overlap_registers=238	side_1_read_count=77	side_1_redundant=0	side_2_annotate_key=gene	side_2_continuation=0	side_2_coverage=1.02	side_2_overlap=0	side_2_possible_overlap_registers=227	side_2_read_count=105	side_2_redundant=0	total_non_overlap_reads=3
JC	203	.	CP009273	1330812	-1	CP009273	1331320	1	0	alignment_overlap=10	coverage_minus=2	coverage_plus=1	flanking_left=251	flanking_right=251	frequency=2.811e-02	junction_possible_overlap_registers=228	key=CP009273__1330812__-1__CP009273__1331310__1__10____251__251__0__0	max_left=111	max_left_minus=111	max_left_plus=44	max_min_left=0	max_min_left_minus=0	max_min_left_plus=0	max_min_right=53	max_min_right_minus=53	max_min_right_plus=38	max_pos_hash_score=456	max_right=53	max_right_minus=53	max_right_plus=38	neg_log10_pos_hash_p_value=9.9	new_junction_coverage=0.03	new_junction_read_count=3	polymorphism_frequency=2.811e-02	pos_hash_score=3	prediction=polymorphism	reject=COVERAGE_EVENNESS_SKEW,FREQUENCY_CUTOFF	side_1_annotate_key=gene	side_1_continuation=0	side_1_coverage=1.00	side_1_overlap=10	side_1_possible_overlap_registers=238	side_1_read_count=108	side_1_redundant=0	side_2_annotate_key=gene	side_2_continuation=0	side_2_coverage=1.01	side_2_overlap=0	side_2_possible_overlap_registers=228	side_2_read_count=104	side_2_redundant=0	total_non_overlap_reads=3
JC	204	.	CP009273	1348282	-1	CP009273	1349358	1	0	alignment_overlap=10	coverage_minus=2	coverage_plus=1	flanking_left=251	flanking_right=251	frequency=3.127e-02	junction_possible_overlap_registers=228	key=CP009273__1348282__-1__CP009273__1349348__1__10____251__251__0__0	max_left=105	max_left_minus=105	max_left_plus=105	max_min_left=36	max_min_left_minus=36	max_min_left_plus=0	max_min_right=50	max_min_right_minus=50	max_min_right_plus=50	max_pos_hash_score=456	max_right=62	max_right_minus=62	max_right_plus=50	neg_log10_pos_hash_p_value=9.9	new_junction_coverage=0.03	new_junction_read_count=3	polymorphism_frequency=3.127e-02	pos_hash_score=3	prediction=polymorphism	reject=COVERAGE_EVENNESS_SKEW,FREQUENCY_CUTOFF	side_1_annotate_key=gene	side_1_continuation=0	side_1_coverage=0.69	side_1_overlap=10	side_1_possible_overlap_registers=238	side_1_read_count=74	side_1_redundant=0	side_2_annotate_key=gene	side_2_continuation=0	side_2_coverage=1.12	side_2_overlap=0	side_2_possible_overlap_registers=228	side_2_read_count=115	side_2_redundant=0	total_non_overlap_reads=3
JC	205	.	CP009273	1352209	-1	CP009273	1353254	1	0	alignment_overlap=11	coverage_minus=3	coverage_plus=4	flanking_left=251	flanking_right=251	frequency=7.243e-02	junction_possible_overlap_registers=227	key=CP009273__1352209__-1__CP009273__1353243__1__11____251__251__0__0	max_left=118	max_left_minus=118	max_left_plus=71	max_min_left=71	max_min_left_minus=42	max_min_left_plus=71	max_min_right=46	max_min_right_minus=46	max_min_right_plus=0	max_pos_hash_score=454	max_right=166	max_right_minus=108	max_right_plus=166	neg_log10_pos_hash_p_value=7.7	new_junction_coverage=0.07	new_junction_read_count=7	polymorphism_frequency=7.243e-02	pos_hash_score=7	prediction=polymorphism	reject=COVERAGE_EVENNESS_SKEW,FREQUENCY_CUTOFF	side_1_annotate_key=gene	side_1_continuation=0	side_1_coverage=0.95	side_1_overlap=11	side_1_possible_overlap_registers=238	side_1_read_count=102	side_1_redundant=0	side_2_annotate_key=gene	side_2_continuation=0	side_2_coverage=0.80	side_2_overlap=0	side_2_possible_overlap_registers=227	side_2_read_count=82	side_2_redundant=0	total_non_overlap_reads=7
JC	206	.	CP009273	1354514	-1	CP009273	1355722	1	0	alignment_overlap=13	coverage_minus=2	coverage_plus=1	flanking_left=251	flanking_right=251	frequency=2.941e-02	junction_possible_overlap_registers=225	key=CP009273__1354514__-1__CP009273__1355709__1__13____251__251__0__0	max_left=55	max_left_minus=55	max_left_plus=55	max_min_left=0	max_min_left_minus=0	max_min_left_plus=0	max_min_right=42	max_min_right_minus=30	max_min_right_plus=42	max_pos_hash_score=450	max_right=42	max_right_minus=30	max_right_plus=42	neg_log10_pos_hash_p_value=9.9	new_junction_coverage=0.03	new_junction_read_count=3	polymorphism_frequency=2.941e-02	pos_hash_score=3	prediction=polymorphism	reject=COVERAGE_EVENNESS_SKEW,FREQUENCY_CUTOFF	side_1_annotate_key=gene	side_1_continuation=0	side_1_coverage=1.02	side_1_overlap=13	side_1_possible_overlap_registers=238	side_1_read_count=110	side_1_redundant=0	side_2_annotate_key=gene	side_2_continuation=0	side_2_coverage=0.92	side_2_overlap=0	side_2_possible_overlap_registers=225	side_2_read_count=94	side_2_redundant=0	total_non_overlap_reads=3
JC	207	.	CP009273	1369124	-1	CP009273	1370190	1	0	alignment_overlap=10	coverage_minus=2	coverage_plus=3	flanking_left=251	flanking_right=251	frequency=5.937e-02	junction_possible_overlap_registers=228	key=CP009273__1369124__-1__CP009273__1370180__1__10____251__251__0__0	max_left=152	max_left_minus=152	max_left_plus=136	max_min_left=7	max_min_left_minus=0	max_min_left_plus=7	max_min_right=66	max_min_right_minus=66	max_min_right_plus=66	max_pos_hash_score=456	max_right=66	max_right_minus=66	max_right_plus=66	neg_log10_pos_hash_p_value=8.7	new_junction_coverage=0.06	new_junction_read_count=6	polymorphism_frequency=5.937e-02	pos_hash_score=5	prediction=polymorphism	reject=COVERAGE_EVENNESS_SKEW,FREQUENCY_CUTOFF	side_1_annotate_key=gene	side_1_continuation=0	side_1_coverage=0.85	side_1_overlap=10	side_1_possible_overlap_registers=238	side_1_read_count=92	side_1_redundant=0	side_2_annotate_key=gene	side_2_continuation=0	side_2_coverage=0.99	side_2_overlap=0	side_2_possible_overlap_registers=228	side_2_read_count=102	side_2_redundant=0	total_non_overlap_reads=5
JC	208	.	CP009273	1404605	-1	CP009273	1405775	1	0	alignment_overlap=10	coverage_minus=1	coverage_plus=2	flanking_left=251	flanking_right=251	frequency=2.599e-02	junction_possible_overlap_registers=228	key=CP009273__1404605__-1__CP009273__1405765__1__10____251__251__0__0	max_left=137	max_left_minus=70	max_left_plus=137	max_min_left=0	max_min_left_minus=0	max_min_left_plus=0	max_min_right=104	max_min_right_minus=62	max_min_right_plus=104	max_pos_hash_score=456	max_right=104	max_right_minus=62	max_right_plus=104	neg_log10_pos_hash_p_value=9.9	new_junction_coverage=0.03	new_junction_read_count=3	polymorphism_frequency=2.599e-02	pos_hash_score=3	prediction=polymorphism	reject=COVERAGE_EVENNESS_SKEW,FREQUENCY_CUTOFF	side_1_annotate_key=gene	side_1_continuation=0	side_1_coverage=0.92	side_1_overlap=10	side_1_possible_overlap_registers=238	side_1_read_count=99	side_1_redundant=0	side_2_annotate_key=gene	side_2_continuation=0	side_2_coverage=1.26	side_2_overlap=0	side_2_possible_overlap_registers=228	side_2_read_count=130	side_2_redundant=0	total_non_overlap_reads=3
JC	209	.	CP009273	1410064	-1	CP009273	1411155	1	0	alignment_overlap=9	coverage_minus=2	coverage_plus=2	flanking_left=251	flanking_right=251	frequency=4.092e-02	junction_possible_overlap_registers=229	key=CP009273__1410064__-1__CP009273__1411146__1__9____251__251__0__0	max_left=73	max_left_minus=73	max_left_plus=73	max_min_left=73	max_min_left_minus=15	max_min_left_plus=73	max_min_right=64	max_min_right_minus=64	max_min_right_plus=0	max_pos_hash_score=458	max_right=142	max_right_minus=142	max_right_plus=142	neg_log10_pos_hash_p_value=10.0	new_junction_coverage=0.04	new_junction_read_count=4	polymorphism_frequency=4.092e-02	pos_hash_score=3	prediction=polymorphism	reject=COVERAGE_EVENNESS_SKEW,FREQUENCY_CUTOFF	side_1_annotate_key=gene	side_1_continuation=0	side_1_coverage=0.85	side_1_overlap=9	side_1_possible_overlap_registers=238	side_1_read_count=92	side_1_redundant=0	side_2_annotate_key=gene	side_2_continuation=0	side_2_coverage=0.96	side_2_overlap=0	side_2_possible_overlap_registers=229	side_2_read_count=99	side_2_redundant=0	total_non_overlap_reads=4
JC	210	.	CP009273	1419609	-1	CP009273	1420418	1	0	alignment_overlap=10	coverage_minus=4	coverage_plus=5	flanking_left=251	flanking_right=251	frequency=8.368e-02	junction_possible_overlap_registers=228	key=CP009273__1419609__-1__CP009273__1420408__1__10____251__251__0__0	max_left=108	max_left_minus=108	max_left_plus=108	max_min_left=108	max_min_left_minus=108	max_min_left_plus=108	max_min_right=48	max_min_right_minus=48	max_min_right_plus=3	max_pos_hash_score=456	max_right=155	max_right_minus=132	max_right_plus=155	neg_log10_pos_hash_p_value=6.9	new_junction_coverage=0.10	new_junction_read_count=10	polymorphism_frequency=8.368e-02	pos_hash_score=9	prediction=polymorphism	reject=COVERAGE_EVENNESS_SKEW,FREQUENCY_CUTOFF	side_1_annotate_key=gene	side_1_continuation=0	side_1_coverage=1.11	side_1_overlap=10	side_1_possible_overlap_registers=238	side_1_read_count=119	side_1_redundant=0	side_2_annotate_key=gene	side_2_continuation=0	side_2_coverage=1.02	side_2_overlap=0	side_2_possible_overlap_registers=228	side_2_read_count=105	side_2_redundant=0	total_non_overlap_reads=9
JC	211	.	CP009273	1448556	-1	CP009273	1449845	1	0	alignment_overlap=10	coverage_minus=2	coverage_plus=1	flanking_left=251	flanking_right=251	frequency=3.069e-02	junction_possible_overlap_registers=228	key=CP009273__1448556__-1__CP009273__1449835__1__10____251__251__0__0	max_left=200	max_left_minus=200	max_left_plus=54	max_min_left=0	max_min_left_minus=0	max_min_left_plus=0	max_min_right=23	max_min_right_minus=23	max_min_right_plus=23	max_pos_hash_score=456	max_right=23	max_right_minus=23	max_right_plus=23	neg_log10_pos_hash_p_value=9.9	new_junction_coverage=0.03	new_junction_read_count=3	polymorphism_frequency=3.069e-02	pos_hash_score=3	prediction=polymorphism	reject=COVERAGE_EVENNESS_SKEW,FREQUENCY_CUTOFF	side_1_annotate_key=gene	side_1_continuation=0	side_1_coverage=0.99	side_1_overlap=10	side_1_possible_overlap_registers=238	side_1_read_count=107	side_1_redundant=0	side_2_annotate_key=gene	side_2_continuation=0	side_2_coverage=0.84	side_2_overlap=0	side_2_possible_overlap_registers=228	side_2_read_count=87	side_2_redundant=0	total_non_overlap_reads=3
JC	212	.	CP009273	1462167	1	CP009273	1463498	-1	0	alignment_overlap=0	coverage_minus=2	coverage_plus=2	flanking_left=251	flanking_right=251	frequency=NA	junction_possible_overlap_registers=238	key=CP009273__1462167__1__CP009273__1463498__-1__0____251__251__1__1	max_left=223	max_left_minus=189	max_left_plus=223	max_min_left=72	max_min_left_minus=72	max_min_left_plus=0	max_min_right=66	max_min_right_minus=43	max_min_right_plus=66	max_pos_hash_score=476	max_right=179	max_right_minus=179	max_right_plus=66	neg_log10_pos_hash_p_value=9.5	new_junction_coverage=0.05	new_junction_read_count=5	polymorphism_frequency=NA	pos_hash_score=4	prediction=unknown	reject=COVERAGE_EVENNESS_SKEW	side_1_annotate_key=repeat	side_1_continuation=0	side_1_coverage=NA	side_1_overlap=0	side_1_read_count=NA	side_1_redundant=1	side_2_annotate_key=repeat	side_2_continuation=0	side_2_coverage=NA	side_2_overlap=0	side_2_possible_overlap_registers=NA	side_2_read_count=NA	side_2_redundant=1	total_non_overlap_reads=4
JC	213	.	CP009273	1470516	-1	CP009273	1471435	1	0	alignment_overlap=11	coverage_minus=1	coverage_plus=2	flanking_left=251	flanking_right=251	frequency=2.292e-02	junction_possible_overlap_registers=227	key=CP009273__1470518__-1__CP009273__1471426__1__11____251__251__0__0	max_left=188	max_left_minus=137	max_left_plus=188	max_min_left=65	max_min_left_minus=0	max_min_left_plus=65	max_min_right=57	max_min_right_minus=57	max_min_right_plus=45	max_pos_hash_score=454	max_right=175	max_right_minus=57	max_right_plus=175	neg_log10_pos_hash_p_value=9.9	new_junction_coverage=0.03	new_junction_read_count=3	polymorphism_frequency=2.292e-02	pos_hash_score=3	prediction=polymorphism	reject=COVERAGE_EVENNESS_SKEW,FREQUENCY_CUTOFF	side_1_annotate_key=repeat	side_1_continuation=0	side_1_coverage=NA	side_1_overlap=9	side_1_read_count=NA	side_1_redundant=0	side_2_annotate_key=gene	side_2_continuation=0	side_2_coverage=1.25	side_2_overlap=2	side_2_possible_overlap_registers=229	side_2_read_count=129	side_2_redundant=0	total_non_overlap_reads=3
JC	214	.	CP009273	1508172	-1	CP009273	1508647	1	0	alignment_overlap=10	coverage_minus=2	coverage_plus=4	flanking_left=251	flanking_right=251	frequency=6.819e-02	junction_possible_overlap_registers=228	key=CP009273__1508172__-1__CP009273__1508637__1__10____251__251__0__0	max_left=100	max_left_minus=100	max_left_plus=80	max_min_left=100	max_min_left_minus=100	max_min_left_plus=68	max_min_right=61	max_min_right_minus=55	max_min_right_plus=61	max_pos_hash_score=456	max_right=139	max_right_minus=133	max_right_plus=139	neg_log10_pos_hash_p_value=8.2	new_junction_coverage=0.07	new_junction_read_count=7	polymorphism_frequency=6.819e-02	pos_hash_score=6	prediction=polymorphism	reject=COVERAGE_EVENNESS_SKEW,FREQUENCY_CUTOFF	side_1_annotate_key=gene	side_1_continuation=0	side_1_coverage=0.82	side_1_overlap=10	side_1_possible_overlap_registers=238	side_1_read_count=88	side_1_redundant=0	side_2_annotate_key=gene	side_2_continuation=0	side_2_coverage=1.04	side_2_overlap=0	side_2_possible_overlap_registers=228	side_2_read_count=107	side_2_redundant=0	total_non_overlap_reads=6
JC	215	.	CP009273	1508719	-1	CP009273	1509616	1	0	alignment_overlap=9	coverage_minus=2	coverage_plus=2	flanking_left=251	flanking_right=251	frequency=3.820e-02	junction_possible_overlap_registers=229	key=CP009273__1508719__-1__CP009273__1509607__1__9____251__251__0__0	max_left=217	max_left_minus=217	max_left_plus=176	max_min_left=95	max_min_left_minus=95	max_min_left_plus=31	max_min_right=66	max_min_right_minus=25	max_min_right_plus=66	max_pos_hash_score=458	max_right=211	max_right_minus=147	max_right_plus=211	neg_log10_pos_hash_p_value=9.3	new_junction_coverage=0.04	new_junction_read_count=4	polymorphism_frequency=3.820e-02	pos_hash_score=4	prediction=polymorphism	reject=COVERAGE_EVENNESS_SKEW,FREQUENCY_CUTOFF	side_1_annotate_key=gene	side_1_continuation=0	side_1_coverage=0.88	side_1_overlap=9	side_1_possible_overlap_registers=238	side_1_read_count=95	side_1_redundant=0	side_2_annotate_key=gene	side_2_continuation=0	side_2_coverage=1.06	side_2_overlap=0	side_2_possible_overlap_registers=229	side_2_read_count=110	side_2_redundant=0	total_non_overlap_reads=4
JC	216	.	CP009273	1533020	-1	CP009273	1533917	1	0	alignment_overlap=12	coverage_minus=3	coverage_plus=4	flanking_left=251	flanking_right=251	frequency=7.310e-02	junction_possible_overlap_registers=226	key=CP009273__1533020__-1__CP009273__1533905__1__12____251__251__0__0	max_left=194	max_left_minus=194	max_left_plus=119	max_min_left=57	max_min_left_minus=24	max_min_left_plus=57	max_min_right=78	max_min_right_minus=78	max_min_right_plus=78	max_pos_hash_score=452	max_right=210	max_right_minus=130	max_right_plus=210	neg_log10_pos_hash_p_value=7.7	new_junction_coverage=0.07	new_junction_read_count=7	polymorphism_frequency=7.310e-02	pos_hash_score=7	prediction=polymorphism	reject=COVERAGE_EVENNESS_SKEW,FREQUENCY_CUTOFF	side_1_annotate_key=gene	side_1_continuation=0	side_1_coverage=0.83	side_1_overlap=12	side_1_possible_overlap_registers=238	side_1_read_count=89	side_1_redundant=0	side_2_annotate_key=gene	side_2_continuation=0	side_2_coverage=0.91	side_2_overlap=0	side_2_possible_overlap_registers=226	side_2_read_count=93	side_2_redundant=0	total_non_overlap_reads=7
JC	217	.	CP009273	1548523	-1	CP009273	1549436	1	0	alignment_overlap=10	coverage_minus=5	coverage_plus=3	flanking_left=251	flanking_right=251	frequency=8.135e-02	junction_possible_overlap_registers=228	key=CP009273__1548523__-1__CP009273__1549426__1__10____251__251__0__0	max_left=233	max_left_minus=233	max_left_plus=36	max_min_left=43	max_min_left_minus=43	max_min_left_plus=21	max_min_right=50	max_min_right_minus=50	max_min_right_plus=19	max_pos_hash_score=456	max_right=109	max_right_minus=54	max_right_plus=109	neg_log10_pos_hash_p_value=7.3	new_junction_coverage=0.09	new_junction_read_count=9	polymorphism_frequency=8.135e-02	pos_hash_score=8	prediction=polymorphism	reject=COVERAGE_EVENNESS_SKEW,FREQUENCY_CUTOFF	side_1_annotate_key=gene	side_1_continuation=0	side_1_coverage=0.83	side_1_overlap=10	side_1_possible_overlap_registers=238	side_1_read_count=89	side_1_redundant=0	side_2_annotate_key=gene	side_2_continuation=0	side_2_coverage=1.14	side_2_overlap=0	side_2_possible_overlap_registers=228	side_2_read_count=118	side_2_redundant=0	total_non_overlap_reads=8
JC	218	.	CP009273	1567913	-1	CP009273	1568748	1	0	alignment_overlap=8	coverage_minus=3	coverage_plus=1	flanking_left=251	flanking_right=251	frequency=6.517e-02	junction_possible_overlap_registers=230	key=CP009273__1567913__-1__CP009273__1568740__1__8____251__251__0__0	max_left=82	max_left_minus=82	max_left_plus=22	max_min_left=82	max_min_left_minus=82	max_min_left_plus=22	max_min_right=0	max_min_right_minus=0	max_min_right_plus=0	max_pos_hash_score=460	max_right=161	max_right_minus=161	max_right_plus=43	neg_log10_pos_hash_p_value=9.3	new_junction_coverage=0.07	new_junction_read_count=7	polymorphism_frequency=6.517e-02	pos_hash_score=4	prediction=polymorphism	reject=COVERAGE_EVENNESS_SKEW,FREQUENCY_CUTOFF	side_1_annotate_key=gene	side_1_continuation=0	side_1_coverage=0.88	side_1_overlap=8	side_1_possible_overlap_registers=238	side_1_read_count=95	side_1_redundant=0	side_2_annotate_key=gene	side_2_continuation=0	side_2_coverage=1.05	side_2_overlap=0	side_2_possible_overlap_registers=230	side_2_read_count=109	side_2_redundant=0	total_non_overlap_reads=4
JC	219	.	CP009273	1589674	-1	CP009273	1590581	1	0	alignment_overlap=10	coverage_minus=3	coverage_plus=3	flanking_left=251	flanking_right=251	frequency=4.493e-02	junction_possible_overlap_registers=228	key=CP009273__1589674__-1__CP009273__1590571__1__10____251__251__0__0	max_left=192	max_left_minus=192	max_left_plus=35	max_min_left=35	max_min_left_minus=0	max_min_left_plus=35	max_min_right=46	max_min_right_minus=46	max_min_right_plus=0	max_pos_hash_score=456	max_right=88	max_right_minus=46	max_right_plus=88	neg_log10_pos_hash_p_value=8.2	new_junction_coverage=0.06	new_junction_read_count=6	polymorphism_frequency=4.493e-02	pos_hash_score=6	prediction=polymorphism	reject=COVERAGE_EVENNESS_SKEW,FREQUENCY_CUTOFF	side_1_annotate_key=gene	side_1_continuation=0	side_1_coverage=1.09	side_1_overlap=10	side_1_possible_overlap_registers=238	side_1_read_count=117	side_1_redundant=0	side_2_annotate_key=gene	side_2_continuation=0	side_2_coverage=1.39	side_2_overlap=0	side_2_possible_overlap_registers=228	side_2_read_count=143	side_2_redundant=0	total_non_overlap_reads=6
JC	220	.	CP009273	1591056	-1	CP009273	1591834	1	0	alignment_overlap=10	coverage_minus=9	coverage_plus=7	flanking_left=251	flanking_right=251	frequency=1.238e-01	junction_possible_overlap_registers=228	key=CP009273__1591056__-1__CP009273__1591824__1__10____251__251__0__0	max_left=193	max_left_minus=193	max_left_plus=120	max_min_left=120	max_min_left_minus=45	max_min_left_plus=120	max_min_right=47	max_min_right_minus=47	max_min_right_plus=0	max_pos_hash_score=456	max_right=193	max_right_minus=123	max_right_plus=193	neg_log10_pos_hash_p_value=5.6	new_junction_coverage=0.18	new_junction_read_count=19	polymorphism_frequency=1.238e-01	pos_hash_score=13	prediction=polymorphism	reject=COVERAGE_EVENNESS_SKEW,FREQUENCY_CUTOFF	side_1_annotate_key=gene	side_1_continuation=0	side_1_coverage=1.34	side_1_overlap=10	side_1_possible_overlap_registers=238	side_1_read_count=144	side_1_redundant=0	side_2_annotate_key=gene	side_2_continuation=0	side_2_coverage=1.27	side_2_overlap=0	side_2_possible_overlap_registers=228	side_2_read_count=131	side_2_redundant=0	total_non_overlap_reads=16
JC	221	.	CP009273	1597326	-1	CP009273	1598176	1	0	alignment_overlap=12	coverage_minus=10	coverage_plus=10	flanking_left=251	flanking_right=251	frequency=1.617e-01	junction_possible_overlap_registers=226	key=CP009273__1597326__-1__CP009273__1598164__1__12____251__251__0__0	max_left=217	max_left_minus=217	max_left_plus=210	max_min_left=108	max_min_left_minus=1	max_min_left_plus=108	max_min_right=101	max_min_right_minus=101	max_min_right_plus=86	max_pos_hash_score=452	max_right=222	max_right_minus=101	max_right_plus=222	neg_log10_pos_hash_p_value=4.3	new_junction_coverage=0.21	new_junction_read_count=21	polymorphism_frequency=1.617e-01	pos_hash_score=18	prediction=polymorphism	reject=COVERAGE_EVENNESS_SKEW,FREQUENCY_CUTOFF	side_1_annotate_key=gene	side_1_continuation=0	side_1_coverage=0.97	side_1_overlap=12	side_1_possible_overlap_registers=238	side_1_read_count=104	side_1_redundant=0	side_2_annotate_key=gene	side_2_continuation=0	side_2_coverage=1.16	side_2_overlap=0	side_2_possible_overlap_registers=226	side_2_read_count=119	side_2_redundant=0	total_non_overlap_reads=20
JC	222	.	CP009273	1600289	-1	CP009273	1601057	1	0	alignment_overlap=13	coverage_minus=12	coverage_plus=6	flanking_left=251	flanking_right=251	frequency=1.669e-01	junction_possible_overlap_registers=225	key=CP009273__1600289__-1__CP009273__1601044__1__13____251__251__0__0	max_left=214	max_left_minus=214	max_left_plus=87	max_min_left=97	max_min_left_minus=97	max_min_left_plus=87	max_min_right=33	max_min_right_minus=33	max_min_right_plus=33	max_pos_hash_score=450	max_right=212	max_right_minus=149	max_right_plus=212	neg_log10_pos_hash_p_value=4.2	new_junction_coverage=0.19	new_junction_read_count=19	polymorphism_frequency=1.669e-01	pos_hash_score=18	prediction=polymorphism	reject=COVERAGE_EVENNESS_SKEW,FREQUENCY_CUTOFF	side_1_annotate_key=gene	side_1_continuation=0	side_1_coverage=0.74	side_1_overlap=13	side_1_possible_overlap_registers=238	side_1_read_count=80	side_1_redundant=0	side_2_annotate_key=gene	side_2_continuation=0	side_2_coverage=1.12	side_2_overlap=0	side_2_possible_overlap_registers=225	side_2_read_count=114	side_2_redundant=0	total_non_overlap_reads=18
JC	223	.	CP009273	1608288	-1	CP009273	1609687	1	0	alignment_overlap=10	coverage_minus=1	coverage_plus=2	flanking_left=251	flanking_right=251	frequency=3.037e-02	junction_possible_overlap_registers=228	key=CP009273__1608288__-1__CP009273__1609677__1__10____251__251__0__0	max_left=92	max_left_minus=41	max_left_plus=92	max_min_left=41	max_min_left_minus=41	max_min_left_plus=41	max_min_right=16	max_min_right_minus=0	max_min_right_plus=16	max_pos_hash_score=456	max_right=47	max_right_minus=47	max_right_plus=47	neg_log10_pos_hash_p_value=9.9	new_junction_coverage=0.04	new_junction_read_count=4	polymorphism_frequency=3.037e-02	pos_hash_score=3	prediction=polymorphism	reject=COVERAGE_EVENNESS_SKEW,FREQUENCY_CUTOFF	side_1_annotate_key=gene	side_1_continuation=0	side_1_coverage=1.02	side_1_overlap=10	side_1_possible_overlap_registers=238	side_1_read_count=110	side_1_redundant=0	side_2_annotate_key=gene	side_2_continuation=0	side_2_coverage=1.45	side_2_overlap=0	side_2_possible_overlap_registers=228	side_2_read_count=150	side_2_redundant=0	total_non_overlap_reads=3
JC	224	.	CP009273	1612681	-1	CP009273	1613681	1	0	alignment_overlap=2	coverage_minus=3	coverage_plus=2	flanking_left=251	flanking_right=251	frequency=4.081e-02	junction_possible_overlap_registers=236	key=CP009273__1612681__-1__CP009273__1613679__1__2____251__251__0__0	max_left=126	max_left_minus=126	max_left_plus=59	max_min_left=59	max_min_left_minus=58	max_min_left_plus=59	max_min_right=84	max_min_right_minus=84	max_min_right_plus=0	max_pos_hash_score=472	max_right=179	max_right_minus=155	max_right_plus=179	neg_log10_pos_hash_p_value=8.9	new_junction_coverage=0.05	new_junction_read_count=5	polymorphism_frequency=4.081e-02	pos_hash_score=5	prediction=polymorphism	reject=COVERAGE_EVENNESS_SKEW,FREQUENCY_CUTOFF	side_1_annotate_key=gene	side_1_continuation=0	side_1_coverage=1.05	side_1_overlap=2	side_1_possible_overlap_registers=238	side_1_read_count=113	side_1_redundant=0	side_2_annotate_key=gene	side_2_continuation=0	side_2_coverage=1.15	side_2_overlap=0	side_2_possible_overlap_registers=236	side_2_read_count=123	side_2_redundant=0	total_non_overlap_reads=5
JC	225	.	CP009273	1619746	-1	CP009273	1620662	1	0	alignment_overlap=10	coverage_minus=5	coverage_plus=4	flanking_left=251	flanking_right=251	frequency=7.256e-02	junction_possible_overlap_registers=228	key=CP009273__1619746__-1__CP009273__1620652__1__10____251__251__0__0	max_left=212	max_left_minus=212	max_left_plus=101	max_min_left=109	max_min_left_minus=109	max_min_left_plus=101	max_min_right=21	max_min_right_minus=21	max_min_right_plus=0	max_pos_hash_score=456	max_right=140	max_right_minus=131	max_right_plus=140	neg_log10_pos_hash_p_value=6.9	new_junction_coverage=0.09	new_junction_read_count=9	polymorphism_frequency=7.256e-02	pos_hash_score=9	prediction=polymorphism	reject=COVERAGE_EVENNESS_SKEW,FREQUENCY_CUTOFF	side_1_annotate_key=gene	side_1_continuation=0	side_1_coverage=1.09	side_1_overlap=10	side_1_possible_overlap_registers=238	side_1_read_count=117	side_1_redundant=0	side_2_annotate_key=gene	side_2_continuation=0	side_2_coverage=1.14	side_2_overlap=0	side_2_possible_overlap_registers=228	side_2_read_count=118	side_2_redundant=0	total_non_overlap_reads=9
JC	226	.	CP009273	1621804	-1	CP009273	1622869	1	0	alignment_overlap=10	coverage_minus=2	coverage_plus=1	flanking_left=251	flanking_right=251	frequency=3.606e-02	junction_possible_overlap_registers=228	key=CP009273__1621804__-1__CP009273__1622859__1__10____251__251__0__0	max_left=156	max_left_minus=156	max_left_plus=156	max_min_left=56	max_min_left_minus=56	max_min_left_plus=0	max_min_right=65	max_min_right_minus=34	max_min_right_plus=65	max_pos_hash_score=456	max_right=70	max_right_minus=70	max_right_plus=65	neg_log10_pos_hash_p_value=9.9	new_junction_coverage=0.04	new_junction_read_count=4	polymorphism_frequency=3.606e-02	pos_hash_score=3	prediction=polymorphism	reject=COVERAGE_EVENNESS_SKEW,FREQUENCY_CUTOFF	side_1_annotate_key=gene	side_1_continuation=0	side_1_coverage=0.92	side_1_overlap=10	side_1_possible_overlap_registers=238	side_1_read_count=99	side_1_redundant=0	side_2_annotate_key=gene	side_2_continuation=0	side_2_coverage=1.15	side_2_overlap=0	side_2_possible_overlap_registers=228	side_2_read_count=119	side_2_redundant=0	total_non_overlap_reads=3
JC	227	.	CP009273	1658620	-1	CP009273	1659634	1	0	alignment_overlap=9	coverage_minus=2	coverage_plus=1	flanking_left=251	flanking_right=251	frequency=2.630e-02	junction_possible_overlap_registers=229	key=CP009273__1658620__-1__CP009273__1659625__1__9____251__251__0__0	max_left=99	max_left_minus=99	max_left_plus=29	max_min_left=99	max_min_left_minus=99	max_min_left_plus=0	max_min_right=22	max_min_right_minus=22	max_min_right_plus=22	max_pos_hash_score=458	max_right=143	max_right_minus=143	max_right_plus=22	neg_log10_pos_hash_p_value=10.0	new_junction_coverage=0.03	new_junction_read_count=3	polymorphism_frequency=2.630e-02	pos_hash_score=3	prediction=polymorphism	reject=COVERAGE_EVENNESS_SKEW,FREQUENCY_CUTOFF	side_1_annotate_key=gene	side_1_continuation=0	side_1_coverage=0.96	side_1_overlap=9	side_1_possible_overlap_registers=238	side_1_read_count=103	side_1_redundant=0	side_2_annotate_key=gene	side_2_continuation=0	side_2_coverage=1.19	side_2_overlap=0	side_2_possible_overlap_registers=229	side_2_read_count=123	side_2_redundant=0	total_non_overlap_reads=3
JC	228	.	CP009273	1670864	-1	CP009273	1671883	1	0	alignment_overlap=10	coverage_minus=5	coverage_plus=3	flanking_left=251	flanking_right=251	frequency=8.792e-02	junction_possible_overlap_registers=228	key=CP009273__1670864__-1__CP009273__1671873__1__10____251__251__0__0	max_left=141	max_left_minus=141	max_left_plus=43	max_min_left=48	max_min_left_minus=48	max_min_left_plus=43	max_min_right=100	max_min_right_minus=100	max_min_right_plus=0	max_pos_hash_score=456	max_right=196	max_right_minus=104	max_right_plus=196	neg_log10_pos_hash_p_value=7.7	new_junction_coverage=0.08	new_junction_read_count=8	polymorphism_frequency=8.792e-02	pos_hash_score=7	prediction=polymorphism	reject=COVERAGE_EVENNESS_SKEW,FREQUENCY_CUTOFF	side_1_annotate_key=gene	side_1_continuation=0	side_1_coverage=0.67	side_1_overlap=10	side_1_possible_overlap_registers=238	side_1_read_count=72	side_1_redundant=0	side_2_annotate_key=gene	side_2_continuation=0	side_2_coverage=0.94	side_2_overlap=0	side_2_possible_overlap_registers=228	side_2_read_count=97	side_2_redundant=0	total_non_overlap_reads=8
JC	229	.	CP009273	1687782	-1	CP009273	1688712	1	0	alignment_overlap=9	coverage_minus=3	coverage_plus=3	flanking_left=251	flanking_right=251	frequency=6.384e-02	junction_possible_overlap_registers=229	key=CP009273__1687782__-1__CP009273__1688703__1__9____251__251__0__0	max_left=197	max_left_minus=197	max_left_plus=98	max_min_left=83	max_min_left_minus=0	max_min_left_plus=83	max_min_right=56	max_min_right_minus=48	max_min_right_plus=56	max_pos_hash_score=458	max_right=111	max_right_minus=48	max_right_plus=111	neg_log10_pos_hash_p_value=8.2	new_junction_coverage=0.07	new_junction_read_count=7	polymorphism_frequency=6.384e-02	pos_hash_score=6	prediction=polymorphism	reject=COVERAGE_EVENNESS_SKEW,FREQUENCY_CUTOFF	side_1_annotate_key=gene	side_1_continuation=0	side_1_coverage=0.91	side_1_overlap=9	side_1_possible_overlap_registers=238	side_1_read_count=98	side_1_redundant=0	side_2_annotate_key=gene	side_2_continuation=0	side_2_coverage=1.07	side_2_overlap=0	side_2_possible_overlap_registers=229	side_2_read_count=111	side_2_redundant=0	total_non_overlap_reads=6
JC	230	.	CP009273	1814626	-1	CP009273	1815161	1	0	alignment_overlap=11	coverage_minus=4	coverage_plus=2	flanking_left=251	flanking_right=251	frequency=4.973e-02	junction_possible_overlap_registers=227	key=CP009273__1814626__-1__CP009273__1815150__1__11____251__251__0__0	max_left=230	max_left_minus=187	max_left_plus=230	max_min_left=22	max_min_left_minus=22	max_min_left_plus=22	max_min_right=36	max_min_right_minus=36	max_min_right_plus=10	max_pos_hash_score=454	max_right=58	max_right_minus=54	max_right_plus=58	neg_log10_pos_hash_p_value=8.2	new_junction_coverage=0.06	new_junction_read_count=6	polymorphism_frequency=4.973e-02	pos_hash_score=6	prediction=polymorphism	reject=COVERAGE_EVENNESS_SKEW,FREQUENCY_CUTOFF	side_1_annotate_key=gene	side_1_continuation=0	side_1_coverage=1.35	side_1_overlap=11	side_1_possible_overlap_registers=238	side_1_read_count=145	side_1_redundant=0	side_2_annotate_key=gene	side_2_continuation=0	side_2_coverage=0.89	side_2_overlap=0	side_2_possible_overlap_registers=227	side_2_read_count=91	side_2_redundant=0	total_non_overlap_reads=6
JC	231	.	CP009273	1827200	-1	CP009273	1827967	1	0	alignment_overlap=10	coverage_minus=6	coverage_plus=1	flanking_left=251	flanking_right=251	frequency=5.200e-02	junction_possible_overlap_registers=228	key=CP009273__1827200__-1__CP009273__1827957__1__10____251__251__0__0	max_left=235	max_left_minus=235	max_left_plus=55	max_min_left=55	max_min_left_minus=0	max_min_left_plus=55	max_min_right=36	max_min_right_minus=36	max_min_right_plus=0	max_pos_hash_score=456	max_right=77	max_right_minus=36	max_right_plus=77	neg_log10_pos_hash_p_value=7.7	new_junction_coverage=0.07	new_junction_read_count=7	polymorphism_frequency=5.200e-02	pos_hash_score=7	prediction=polymorphism	reject=COVERAGE_EVENNESS_SKEW,FREQUENCY_CUTOFF	side_1_annotate_key=gene	side_1_continuation=0	side_1_coverage=1.05	side_1_overlap=10	side_1_possible_overlap_registers=238	side_1_read_count=113	side_1_redundant=0	side_2_annotate_key=gene	side_2_continuation=0	side_2_coverage=1.43	side_2_overlap=0	side_2_possible_overlap_registers=228	side_2_read_count=147	side_2_redundant=0	total_non_overlap_reads=7
JC	232	.	CP009273	1868655	-1	CP009273	1869558	1	0	alignment_overlap=10	coverage_minus=4	coverage_plus=5	flanking_left=251	flanking_right=251	frequency=7.747e-02	junction_possible_overlap_registers=228	key=CP009273__1868655__-1__CP009273__1869548__1__10____251__251__0__0	max_left=175	max_left_minus=139	max_left_plus=175	max_min_left=89	max_min_left_minus=89	max_min_left_plus=24	max_min_right=94	max_min_right_minus=94	max_min_right_plus=24	max_pos_hash_score=456	max_right=152	max_right_minus=152	max_right_plus=124	neg_log10_pos_hash_p_value=6.9	new_junction_coverage=0.09	new_junction_read_count=9	polymorphism_frequency=7.747e-02	pos_hash_score=9	prediction=polymorphism	reject=COVERAGE_EVENNESS_SKEW,FREQUENCY_CUTOFF	side_1_annotate_key=gene	side_1_continuation=0	side_1_coverage=1.03	side_1_overlap=10	side_1_possible_overlap_registers=238	side_1_read_count=111	side_1_redundant=0	side_2_annotate_key=gene	side_2_continuation=0	side_2_coverage=1.05	side_2_overlap=0	side_2_possible_overlap_registers=228	side_2_read_count=108	side_2_redundant=0	total_non_overlap_reads=9
JC	233	.	CP009273	1886369	-1	CP009273	1887048	1	0	alignment_overlap=13	coverage_minus=3	coverage_plus=2	flanking_left=251	flanking_right=251	frequency=5.773e-02	junction_possible_overlap_registers=225	key=CP009273__1886369__-1__CP009273__1887035__1__13____251__251__0__0	max_left=166	max_left_minus=166	max_left_plus=99	max_min_left=56	max_min_left_minus=56	max_min_left_plus=56	max_min_right=70	max_min_right_minus=70	max_min_right_plus=7	max_pos_hash_score=450	max_right=112	max_right_minus=112	max_right_plus=112	neg_log10_pos_hash_p_value=8.6	new_junction_coverage=0.06	new_junction_read_count=6	polymorphism_frequency=5.773e-02	pos_hash_score=5	prediction=polymorphism	reject=COVERAGE_EVENNESS_SKEW,FREQUENCY_CUTOFF	side_1_annotate_key=gene	side_1_continuation=0	side_1_coverage=0.87	side_1_overlap=13	side_1_possible_overlap_registers=238	side_1_read_count=94	side_1_redundant=0	side_2_annotate_key=gene	side_2_continuation=0	side_2_coverage=1.05	side_2_overlap=0	side_2_possible_overlap_registers=225	side_2_read_count=107	side_2_redundant=0	total_non_overlap_reads=5
JC	234	.	CP009273	1889879	-1	CP009273	1890793	1	0	alignment_overlap=10	coverage_minus=3	coverage_plus=3	flanking_left=251	flanking_right=251	frequency=5.965e-02	junction_possible_overlap_registers=228	key=CP009273__1889879__-1__CP009273__1890783__1__10____251__251__0__0	max_left=118	max_left_minus=118	max_left_plus=90	max_min_left=118	max_min_left_minus=118	max_min_left_plus=90	max_min_right=62	max_min_right_minus=62	max_min_right_plus=11	max_pos_hash_score=456	max_right=151	max_right_minus=121	max_right_plus=151	neg_log10_pos_hash_p_value=8.2	new_junction_coverage=0.07	new_junction_read_count=7	polymorphism_frequency=5.965e-02	pos_hash_score=6	prediction=polymorphism	reject=COVERAGE_EVENNESS_SKEW,FREQUENCY_CUTOFF	side_1_annotate_key=gene	side_1_continuation=0	side_1_coverage=1.17	side_1_overlap=10	side_1_possible_overlap_registers=238	side_1_read_count=126	side_1_redundant=0	side_2_annotate_key=gene	side_2_continuation=0	side_2_coverage=0.97	side_2_overlap=0	side_2_possible_overlap_registers=228	side_2_read_count=100	side_2_redundant=0	total_non_overlap_reads=6
JC	235	.	CP009273	1916914	-1	CP009273	1918132	1	0	alignment_overlap=11	coverage_minus=2	coverage_plus=2	flanking_left=251	flanking_right=251	frequency=3.876e-02	junction_possible_overlap_registers=227	key=CP009273__1916914__-1__CP009273__1918121__1__11____251__251__0__0	max_left=185	max_left_minus=185	max_left_plus=72	max_min_left=14	max_min_left_minus=0	max_min_left_plus=14	max_min_right=39	max_min_right_minus=39	max_min_right_plus=39	max_pos_hash_score=454	max_right=40	max_right_minus=39	max_right_plus=40	neg_log10_pos_hash_p_value=9.3	new_junction_coverage=0.05	new_junction_read_count=5	polymorphism_frequency=3.876e-02	pos_hash_score=4	prediction=polymorphism	reject=COVERAGE_EVENNESS_SKEW,FREQUENCY_CUTOFF	side_1_annotate_key=gene	side_1_continuation=0	side_1_coverage=1.40	side_1_overlap=11	side_1_possible_overlap_registers=238	side_1_read_count=151	side_1_redundant=0	side_2_annotate_key=gene	side_2_continuation=0	side_2_coverage=1.01	side_2_overlap=0	side_2_possible_overlap_registers=227	side_2_read_count=104	side_2_redundant=0	total_non_overlap_reads=4
JC	236	.	CP009273	1917906	-1	CP009273	1919101	1	0	alignment_overlap=13	coverage_minus=2	coverage_plus=1	flanking_left=251	flanking_right=251	frequency=3.724e-02	junction_possible_overlap_registers=225	key=CP009273__1917906__-1__CP009273__1919088__1__13____251__251__0__0	max_left=127	max_left_minus=127	max_left_plus=127	max_min_left=105	max_min_left_minus=105	max_min_left_plus=0	max_min_right=47	max_min_right_minus=47	max_min_right_plus=47	max_pos_hash_score=450	max_right=127	max_right_minus=127	max_right_plus=47	neg_log10_pos_hash_p_value=9.9	new_junction_coverage=0.04	new_junction_read_count=4	polymorphism_frequency=3.724e-02	pos_hash_score=3	prediction=polymorphism	reject=COVERAGE_EVENNESS_SKEW,FREQUENCY_CUTOFF	side_1_annotate_key=gene	side_1_continuation=0	side_1_coverage=0.88	side_1_overlap=13	side_1_possible_overlap_registers=238	side_1_read_count=95	side_1_redundant=0	side_2_annotate_key=gene	side_2_continuation=0	side_2_coverage=1.15	side_2_overlap=0	side_2_possible_overlap_registers=225	side_2_read_count=117	side_2_redundant=0	total_non_overlap_reads=3
JC	237	.	CP009273	1927591	-1	CP009273	1928738	1	0	alignment_overlap=12	coverage_minus=2	coverage_plus=2	flanking_left=251	flanking_right=251	frequency=4.907e-02	junction_possible_overlap_registers=226	key=CP009273__1927591__-1__CP009273__1928726__1__12____251__251__0__0	max_left=83	max_left_minus=83	max_left_plus=13	max_min_left=47	max_min_left_minus=47	max_min_left_plus=13	max_min_right=61	max_min_right_minus=61	max_min_right_plus=0	max_pos_hash_score=452	max_right=61	max_right_minus=61	max_right_plus=61	neg_log10_pos_hash_p_value=9.2	new_junction_coverage=0.04	new_junction_read_count=4	polymorphism_frequency=4.907e-02	pos_hash_score=4	prediction=polymorphism	reject=COVERAGE_EVENNESS_SKEW,FREQUENCY_CUTOFF	side_1_annotate_key=gene	side_1_continuation=0	side_1_coverage=0.73	side_1_overlap=12	side_1_possible_overlap_registers=238	side_1_read_count=79	side_1_redundant=0	side_2_annotate_key=gene	side_2_continuation=0	side_2_coverage=0.78	side_2_overlap=0	side_2_possible_overlap_registers=226	side_2_read_count=80	side_2_redundant=0	total_non_overlap_reads=4
JC	238	.	CP009273	1957633	-1	CP009273	1959403	1	0	alignment_overlap=12	coverage_minus=1	coverage_plus=2	flanking_left=251	flanking_right=251	frequency=4.110e-02	junction_possible_overlap_registers=226	key=CP009273__1957633__-1__CP009273__1959391__1__12____251__251__0__0	max_left=123	max_left_minus=123	max_left_plus=123	max_min_left=26	max_min_left_minus=0	max_min_left_plus=26	max_min_right=47	max_min_right_minus=44	max_min_right_plus=47	max_pos_hash_score=452	max_right=131	max_right_minus=44	max_right_plus=131	neg_log10_pos_hash_p_value=9.9	new_junction_coverage=0.04	new_junction_read_count=4	polymorphism_frequency=4.110e-02	pos_hash_score=3	prediction=polymorphism	reject=COVERAGE_EVENNESS_SKEW,FREQUENCY_CUTOFF	side_1_annotate_key=gene	side_1_continuation=0	side_1_coverage=1.17	side_1_overlap=12	side_1_possible_overlap_registers=238	side_1_read_count=126	side_1_redundant=0	side_2_annotate_key=gene	side_2_continuation=0	side_2_coverage=0.66	side_2_overlap=0	side_2_possible_overlap_registers=226	side_2_read_count=67	side_2_redundant=0	total_non_overlap_reads=3
JC	239	.	CP009273	1975181	-1	CP009273	1976389	1	0	alignment_overlap=11	coverage_minus=1	coverage_plus=2	flanking_left=251	flanking_right=251	frequency=2.818e-02	junction_possible_overlap_registers=227	key=CP009273__1975181__-1__CP009273__1976378__1__11____251__251__0__0	max_left=27	max_left_minus=27	max_left_plus=27	max_min_left=17	max_min_left_minus=0	max_min_left_plus=17	max_min_right=19	max_min_right_minus=19	max_min_right_plus=19	max_pos_hash_score=454	max_right=77	max_right_minus=19	max_right_plus=77	neg_log10_pos_hash_p_value=9.9	new_junction_coverage=0.03	new_junction_read_count=3	polymorphism_frequency=2.818e-02	pos_hash_score=3	prediction=polymorphism	reject=COVERAGE_EVENNESS_SKEW,FREQUENCY_CUTOFF	side_1_annotate_key=gene	side_1_continuation=0	side_1_coverage=1.02	side_1_overlap=11	side_1_possible_overlap_registers=238	side_1_read_count=110	side_1_redundant=0	side_2_annotate_key=gene	side_2_continuation=0	side_2_coverage=0.99	side_2_overlap=0	side_2_possible_overlap_registers=227	side_2_read_count=102	side_2_redundant=0	total_non_overlap_reads=3
JC	240	.	CP009273	1977207	-1	CP009273	1978306	1	0	alignment_overlap=10	coverage_minus=1	coverage_plus=3	flanking_left=251	flanking_right=251	frequency=4.170e-02	junction_possible_overlap_registers=228	key=CP009273__1977207__-1__CP009273__1978296__1__10____251__251__0__0	max_left=198	max_left_minus=109	max_left_plus=198	max_min_left=3	max_min_left_minus=0	max_min_left_plus=3	max_min_right=61	max_min_right_minus=61	max_min_right_plus=61	max_pos_hash_score=456	max_right=238	max_right_minus=61	max_right_plus=238	neg_log10_pos_hash_p_value=9.3	new_junction_coverage=0.04	new_junction_read_count=4	polymorphism_frequency=4.170e-02	pos_hash_score=4	prediction=polymorphism	reject=COVERAGE_EVENNESS_SKEW,FREQUENCY_CUTOFF	side_1_annotate_key=gene	side_1_continuation=0	side_1_coverage=0.92	side_1_overlap=10	side_1_possible_overlap_registers=238	side_1_read_count=99	side_1_redundant=0	side_2_annotate_key=gene	side_2_continuation=0	side_2_coverage=0.86	side_2_overlap=0	side_2_possible_overlap_registers=228	side_2_read_count=89	side_2_redundant=0	total_non_overlap_reads=4
JC	241	.	CP009273	1988808	-1	CP009273	1989847	1	0	alignment_overlap=11	coverage_minus=1	coverage_plus=2	flanking_left=251	flanking_right=251	frequency=4.363e-02	junction_possible_overlap_registers=227	key=CP009273__1988808__-1__CP009273__1989836__1__11____251__251__0__0	max_left=107	max_left_minus=104	max_left_plus=107	max_min_left=0	max_min_left_minus=0	max_min_left_plus=0	max_min_right=39	max_min_right_minus=39	max_min_right_plus=39	max_pos_hash_score=454	max_right=39	max_right_minus=39	max_right_plus=39	neg_log10_pos_hash_p_value=9.9	new_junction_coverage=0.05	new_junction_read_count=5	polymorphism_frequency=4.363e-02	pos_hash_score=3	prediction=polymorphism	reject=COVERAGE_EVENNESS_SKEW,FREQUENCY_CUTOFF	side_1_annotate_key=gene	side_1_continuation=0	side_1_coverage=1.17	side_1_overlap=11	side_1_possible_overlap_registers=238	side_1_read_count=126	side_1_redundant=0	side_2_annotate_key=gene	side_2_continuation=0	side_2_coverage=0.96	side_2_overlap=0	side_2_possible_overlap_registers=227	side_2_read_count=99	side_2_redundant=0	total_non_overlap_reads=3
JC	242	.	CP009273	1992678	-1	CP009273	1993194	1	0	alignment_overlap=12	coverage_minus=3	coverage_plus=1	flanking_left=251	flanking_right=251	frequency=6.975e-02	junction_possible_overlap_registers=226	key=CP009273__1992678__-1__CP009273__1993182__1__12____251__251__0__0	max_left=213	max_left_minus=213	max_left_plus=89	max_min_left=89	max_min_left_minus=89	max_min_left_plus=89	max_min_right=30	max_min_right_minus=30	max_min_right_plus=0	max_pos_hash_score=452	max_right=145	max_right_minus=145	max_right_plus=145	neg_log10_pos_hash_p_value=9.9	new_junction_coverage=0.07	new_junction_read_count=7	polymorphism_frequency=6.975e-02	pos_hash_score=3	prediction=polymorphism	reject=COVERAGE_EVENNESS_SKEW,FREQUENCY_CUTOFF	side_1_annotate_key=gene	side_1_continuation=0	side_1_coverage=0.79	side_1_overlap=12	side_1_possible_overlap_registers=238	side_1_read_count=85	side_1_redundant=0	side_2_annotate_key=gene	side_2_continuation=0	side_2_coverage=1.04	side_2_overlap=0	side_2_possible_overlap_registers=226	side_2_read_count=106	side_2_redundant=0	total_non_overlap_reads=4
JC	243	.	CP009273	2008633	-1	CP009273	2009210	1	0	alignment_overlap=9	coverage_minus=1	coverage_plus=2	flanking_left=251	flanking_right=251	frequency=3.804e-02	junction_possible_overlap_registers=229	key=CP009273__2008633__-1__CP009273__2009201__1__9____251__251__0__0	max_left=149	max_left_minus=149	max_left_plus=149	max_min_left=24	max_min_left_minus=0	max_min_left_plus=24	max_min_right=59	max_min_right_minus=59	max_min_right_plus=59	max_pos_hash_score=458	max_right=216	max_right_minus=59	max_right_plus=216	neg_log10_pos_hash_p_value=10.0	new_junction_coverage=0.03	new_junction_read_count=3	polymorphism_frequency=3.804e-02	pos_hash_score=3	prediction=polymorphism	reject=COVERAGE_EVENNESS_SKEW,FREQUENCY_CUTOFF	side_1_annotate_key=gene	side_1_continuation=0	side_1_coverage=0.81	side_1_overlap=9	side_1_possible_overlap_registers=238	side_1_read_count=87	side_1_redundant=0	side_2_annotate_key=gene	side_2_continuation=0	side_2_coverage=0.66	side_2_overlap=0	side_2_possible_overlap_registers=229	side_2_read_count=68	side_2_redundant=0	total_non_overlap_reads=3
JC	244	.	CP009273	2033735	-1	CP009273	2034644	1	0	alignment_overlap=8	coverage_minus=4	coverage_plus=4	flanking_left=251	flanking_right=251	frequency=1.000e-01	junction_possible_overlap_registers=230	key=CP009273__2033743__-1__CP009273__2034644__1__8____251__251__0__0	max_left=178	max_left_minus=178	max_left_plus=77	max_min_left=77	max_min_left_minus=64	max_min_left_plus=77	max_min_right=65	max_min_right_minus=65	max_min_right_plus=0	max_pos_hash_score=460	max_right=168	max_right_minus=75	max_right_plus=168	neg_log10_pos_hash_p_value=7.4	new_junction_coverage=0.09	new_junction_read_count=9	polymorphism_frequency=1.000e-01	pos_hash_score=8	prediction=polymorphism	reject=COVERAGE_EVENNESS_SKEW,FREQUENCY_CUTOFF	side_1_annotate_key=gene	side_1_continuation=0	side_1_coverage=0.78	side_1_overlap=0	side_1_possible_overlap_registers=230	side_1_read_count=81	side_1_redundant=0	side_2_annotate_key=repeat	side_2_continuation=0	side_2_coverage=NA	side_2_overlap=8	side_2_possible_overlap_registers=NA	side_2_read_count=NA	side_2_redundant=0	total_non_overlap_reads=8
JC	245	.	CP009273	2049624	-1	CP009273	2050713	1	0	alignment_overlap=10	coverage_minus=1	coverage_plus=5	flanking_left=251	flanking_right=251	frequency=4.888e-02	junction_possible_overlap_registers=228	key=CP009273__2049624__-1__CP009273__2050703__1__10____251__251__0__0	max_left=41	max_left_minus=21	max_left_plus=41	max_min_left=23	max_min_left_minus=21	max_min_left_plus=23	max_min_right=28	max_min_right_minus=0	max_min_right_plus=28	max_pos_hash_score=456	max_right=47	max_right_minus=24	max_right_plus=47	neg_log10_pos_hash_p_value=8.2	new_junction_coverage=0.07	new_junction_read_count=7	polymorphism_frequency=4.888e-02	pos_hash_score=6	prediction=polymorphism	reject=COVERAGE_EVENNESS_SKEW,FREQUENCY_CUTOFF	side_1_annotate_key=gene	side_1_continuation=0	side_1_coverage=1.46	side_1_overlap=10	side_1_possible_overlap_registers=238	side_1_read_count=157	side_1_redundant=0	side_2_annotate_key=gene	side_2_continuation=0	side_2_coverage=1.18	side_2_overlap=0	side_2_possible_overlap_registers=228	side_2_read_count=122	side_2_redundant=0	total_non_overlap_reads=6
JC	246	.	CP009273	2079448	-1	CP009273	2080139	1	0	alignment_overlap=11	coverage_minus=5	coverage_plus=3	flanking_left=251	flanking_right=251	frequency=7.932e-02	junction_possible_overlap_registers=227	key=CP009273__2079448__-1__CP009273__2080128__1__11____251__251__0__0	max_left=148	max_left_minus=148	max_left_plus=59	max_min_left=59	max_min_left_minus=0	max_min_left_plus=59	max_min_right=64	max_min_right_minus=64	max_min_right_plus=29	max_pos_hash_score=454	max_right=222	max_right_minus=64	max_right_plus=222	neg_log10_pos_hash_p_value=7.7	new_junction_coverage=0.09	new_junction_read_count=9	polymorphism_frequency=7.932e-02	pos_hash_score=7	prediction=polymorphism	reject=COVERAGE_EVENNESS_SKEW,FREQUENCY_CUTOFF	side_1_annotate_key=gene	side_1_continuation=0	side_1_coverage=1.02	side_1_overlap=11	side_1_possible_overlap_registers=238	side_1_read_count=110	side_1_redundant=0	side_2_annotate_key=gene	side_2_continuation=0	side_2_coverage=1.01	side_2_overlap=0	side_2_possible_overlap_registers=227	side_2_read_count=104	side_2_redundant=0	total_non_overlap_reads=8
JC	247	.	CP009273	2089037	-1	CP009273	2090521	1	0	alignment_overlap=7	coverage_minus=2	coverage_plus=1	flanking_left=251	flanking_right=251	frequency=2.448e-02	junction_possible_overlap_registers=231	key=CP009273__2089037__-1__CP009273__2090514__1__7____251__251__0__0	max_left=234	max_left_minus=234	max_left_plus=168	max_min_left=0	max_min_left_minus=0	max_min_left_plus=0	max_min_right=66	max_min_right_minus=66	max_min_right_plus=66	max_pos_hash_score=462	max_right=66	max_right_minus=66	max_right_plus=66	neg_log10_pos_hash_p_value=10.0	new_junction_coverage=0.03	new_junction_read_count=3	polymorphism_frequency=2.448e-02	pos_hash_score=3	prediction=polymorphism	reject=COVERAGE_EVENNESS_SKEW,FREQUENCY_CUTOFF	side_1_annotate_key=gene	side_1_continuation=0	side_1_coverage=1.23	side_1_overlap=7	side_1_possible_overlap_registers=238	side_1_read_count=132	side_1_redundant=0	side_2_annotate_key=gene	side_2_continuation=0	side_2_coverage=1.06	side_2_overlap=0	side_2_possible_overlap_registers=231	side_2_read_count=111	side_2_redundant=0	total_non_overlap_reads=3
JC	248	.	CP009273	2089146	-1	CP009273	2090016	1	0	alignment_overlap=9	coverage_minus=6	coverage_plus=3	flanking_left=251	flanking_right=251	frequency=9.105e-02	junction_possible_overlap_registers=229	key=CP009273__2089146__-1__CP009273__2090007__1__9____251__251__0__0	max_left=211	max_left_minus=211	max_left_plus=59	max_min_left=59	max_min_left_minus=29	max_min_left_plus=59	max_min_right=31	max_min_right_minus=31	max_min_right_plus=14	max_pos_hash_score=458	max_right=178	max_right_minus=178	max_right_plus=64	neg_log10_pos_hash_p_value=6.9	new_junction_coverage=0.10	new_junction_read_count=10	polymorphism_frequency=9.105e-02	pos_hash_score=9	prediction=polymorphism	reject=COVERAGE_EVENNESS_SKEW,FREQUENCY_CUTOFF	side_1_annotate_key=gene	side_1_continuation=0	side_1_coverage=1.07	side_1_overlap=9	side_1_possible_overlap_registers=238	side_1_read_count=115	side_1_redundant=0	side_2_annotate_key=gene	side_2_continuation=0	side_2_coverage=0.86	side_2_overlap=0	side_2_possible_overlap_registers=229	side_2_read_count=89	side_2_redundant=0	total_non_overlap_reads=9
JC	249	.	CP009273	2090016	-1	CP009273	2090577	1	0	alignment_overlap=12	coverage_minus=4	coverage_plus=2	flanking_left=251	flanking_right=251	frequency=6.716e-02	junction_possible_overlap_registers=226	key=CP009273__2090016__-1__CP009273__2090565__1__12____251__251__0__0	max_left=180	max_left_minus=153	max_left_plus=180	max_min_left=0	max_min_left_minus=0	max_min_left_plus=0	max_min_right=66	max_min_right_minus=19	max_min_right_plus=66	max_pos_hash_score=452	max_right=66	max_right_minus=19	max_right_plus=66	neg_log10_pos_hash_p_value=8.2	new_junction_coverage=0.07	new_junction_read_count=7	polymorphism_frequency=6.716e-02	pos_hash_score=6	prediction=polymorphism	reject=COVERAGE_EVENNESS_SKEW,FREQUENCY_CUTOFF	side_1_annotate_key=gene	side_1_continuation=0	side_1_coverage=0.84	side_1_overlap=12	side_1_possible_overlap_registers=238	side_1_read_count=90	side_1_redundant=0	side_2_annotate_key=gene	side_2_continuation=0	side_2_coverage=1.07	side_2_overlap=0	side_2_possible_overlap_registers=226	side_2_read_count=109	side_2_redundant=0	total_non_overlap_reads=6
JC	250	.	CP009273	2112269	-1	CP009273	2113284	1	0	alignment_overlap=15	coverage_minus=2	coverage_plus=1	flanking_left=251	flanking_right=251	frequency=5.143e-02	junction_possible_overlap_registers=223	key=CP009273__2112269__-1__CP009273__2113269__1__15____251__251__0__0	max_left=97	max_left_minus=97	max_left_plus=29	max_min_left=57	max_min_left_minus=57	max_min_left_plus=29	max_min_right=2	max_min_right_minus=2	max_min_right_plus=0	max_pos_hash_score=446	max_right=159	max_right_minus=159	max_right_plus=39	neg_log10_pos_hash_p_value=9.8	new_junction_coverage=0.04	new_junction_read_count=4	polymorphism_frequency=5.143e-02	pos_hash_score=3	prediction=polymorphism	reject=COVERAGE_EVENNESS_SKEW,FREQUENCY_CUTOFF	side_1_annotate_key=gene	side_1_continuation=0	side_1_coverage=0.36	side_1_overlap=15	side_1_possible_overlap_registers=238	side_1_read_count=39	side_1_redundant=0	side_2_annotate_key=gene	side_2_continuation=0	side_2_coverage=1.10	side_2_overlap=0	side_2_possible_overlap_registers=223	side_2_read_count=111	side_2_redundant=0	total_non_overlap_reads=3
JC	251	.	CP009273	2135260	-1	CP009273	2136392	1	0	alignment_overlap=9	coverage_minus=2	coverage_plus=3	flanking_left=251	flanking_right=251	frequency=5.031e-02	junction_possible_overlap_registers=229	key=CP009273__2135260__-1__CP009273__2136383__1__9____251__251__0__0	max_left=233	max_left_minus=233	max_left_plus=168	max_min_left=11	max_min_left_minus=0	max_min_left_plus=11	max_min_right=74	max_min_right_minus=44	max_min_right_plus=74	max_pos_hash_score=458	max_right=210	max_right_minus=44	max_right_plus=210	neg_log10_pos_hash_p_value=8.8	new_junction_coverage=0.05	new_junction_read_count=5	polymorphism_frequency=5.031e-02	pos_hash_score=5	prediction=polymorphism	reject=COVERAGE_EVENNESS_SKEW,FREQUENCY_CUTOFF	side_1_annotate_key=gene	side_1_continuation=0	side_1_coverage=0.79	side_1_overlap=9	side_1_possible_overlap_registers=238	side_1_read_count=85	side_1_redundant=0	side_2_annotate_key=gene	side_2_continuation=0	side_2_coverage=1.03	side_2_overlap=0	side_2_possible_overlap_registers=229	side_2_read_count=107	side_2_redundant=0	total_non_overlap_reads=5
JC	252	.	CP009273	2149030	-1	CP009273	2150041	1	0	alignment_overlap=6	coverage_minus=2	coverage_plus=2	flanking_left=251	flanking_right=251	frequency=4.529e-02	junction_possible_overlap_registers=232	key=CP009273__2149030__-1__CP009273__2150035__1__6____251__251__0__0	max_left=144	max_left_minus=144	max_left_plus=78	max_min_left=78	max_min_left_minus=26	max_min_left_plus=78	max_min_right=23	max_min_right_minus=23	max_min_right_plus=0	max_pos_hash_score=464	max_right=167	max_right_minus=65	max_right_plus=167	neg_log10_pos_hash_p_value=9.4	new_junction_coverage=0.04	new_junction_read_count=4	polymorphism_frequency=4.529e-02	pos_hash_score=4	prediction=polymorphism	reject=COVERAGE_EVENNESS_SKEW,FREQUENCY_CUTOFF	side_1_annotate_key=gene	side_1_continuation=0	side_1_coverage=0.87	side_1_overlap=6	side_1_possible_overlap_registers=238	side_1_read_count=94	side_1_redundant=0	side_2_annotate_key=gene	side_2_continuation=0	side_2_coverage=0.73	side_2_overlap=0	side_2_possible_overlap_registers=232	side_2_read_count=77	side_2_redundant=0	total_non_overlap_reads=4
JC	253	.	CP009273	2149636	-1	CP009273	2150929	1	0	alignment_overlap=11	coverage_minus=2	coverage_plus=2	flanking_left=251	flanking_right=251	frequency=4.237e-02	junction_possible_overlap_registers=227	key=CP009273__2149636__-1__CP009273__2150918__1__11____251__251__0__0	max_left=158	max_left_minus=158	max_left_plus=158	max_min_left=0	max_min_left_minus=0	max_min_left_plus=0	max_min_right=79	max_min_right_minus=79	max_min_right_plus=79	max_pos_hash_score=454	max_right=79	max_right_minus=79	max_right_plus=79	neg_log10_pos_hash_p_value=9.3	new_junction_coverage=0.04	new_junction_read_count=4	polymorphism_frequency=4.237e-02	pos_hash_score=4	prediction=polymorphism	reject=COVERAGE_EVENNESS_SKEW,FREQUENCY_CUTOFF	side_1_annotate_key=gene	side_1_continuation=0	side_1_coverage=0.85	side_1_overlap=11	side_1_possible_overlap_registers=238	side_1_read_count=91	side_1_redundant=0	side_2_annotate_key=gene	side_2_continuation=0	side_2_coverage=0.92	side_2_overlap=0	side_2_possible_overlap_registers=227	side_2_read_count=94	side_2_redundant=0	total_non_overlap_reads=4
JC	254	.	CP009273	2152019	-1	CP009273	2152860	1	0	alignment_overlap=11	coverage_minus=3	coverage_plus=4	flanking_left=251	flanking_right=251	frequency=9.816e-02	junction_possible_overlap_registers=227	key=CP009273__2152019__-1__CP009273__2152849__1__11____251__251__0__0	max_left=162	max_left_minus=162	max_left_plus=148	max_min_left=56	max_min_left_minus=10	max_min_left_plus=56	max_min_right=91	max_min_right_minus=18	max_min_right_plus=91	max_pos_hash_score=454	max_right=144	max_right_minus=34	max_right_plus=144	neg_log10_pos_hash_p_value=7.7	new_junction_coverage=0.08	new_junction_read_count=8	polymorphism_frequency=9.816e-02	pos_hash_score=7	prediction=polymorphism	reject=COVERAGE_EVENNESS_SKEW,FREQUENCY_CUTOFF	side_1_annotate_key=gene	side_1_continuation=0	side_1_coverage=0.60	side_1_overlap=11	side_1_possible_overlap_registers=238	side_1_read_count=65	side_1_redundant=0	side_2_annotate_key=gene	side_2_continuation=0	side_2_coverage=0.83	side_2_overlap=0	side_2_possible_overlap_registers=227	side_2_read_count=85	side_2_redundant=0	total_non_overlap_reads=7
JC	255	.	CP009273	2153758	-1	CP009273	2154902	1	0	alignment_overlap=13	coverage_minus=4	coverage_plus=3	flanking_left=251	flanking_right=251	frequency=6.596e-02	junction_possible_overlap_registers=225	key=CP009273__2153758__-1__CP009273__2154889__1__13____251__251__0__0	max_left=174	max_left_minus=174	max_left_plus=114	max_min_left=114	max_min_left_minus=45	max_min_left_plus=114	max_min_right=63	max_min_right_minus=63	max_min_right_plus=0	max_pos_hash_score=450	max_right=207	max_right_minus=120	max_right_plus=207	neg_log10_pos_hash_p_value=7.7	new_junction_coverage=0.07	new_junction_read_count=7	polymorphism_frequency=6.596e-02	pos_hash_score=7	prediction=polymorphism	reject=COVERAGE_EVENNESS_SKEW,FREQUENCY_CUTOFF	side_1_annotate_key=gene	side_1_continuation=0	side_1_coverage=0.98	side_1_overlap=13	side_1_possible_overlap_registers=238	side_1_read_count=105	side_1_redundant=0	side_2_annotate_key=gene	side_2_continuation=0	side_2_coverage=0.97	side_2_overlap=0	side_2_possible_overlap_registers=225	side_2_read_count=99	side_2_redundant=0	total_non_overlap_reads=7
JC	256	.	CP009273	2198891	-1	CP009273	2199559	1	0	alignment_overlap=10	coverage_minus=1	coverage_plus=2	flanking_left=251	flanking_right=251	frequency=3.037e-02	junction_possible_overlap_registers=228	key=CP009273__2198891__-1__CP009273__2199549__1__10____251__251__0__0	max_left=216	max_left_minus=216	max_left_plus=152	max_min_left=0	max_min_left_minus=0	max_min_left_plus=0	max_min_right=89	max_min_right_minus=25	max_min_right_plus=89	max_pos_hash_score=456	max_right=89	max_right_minus=25	max_right_plus=89	neg_log10_pos_hash_p_value=9.9	new_junction_coverage=0.03	new_junction_read_count=3	polymorphism_frequency=3.037e-02	pos_hash_score=3	prediction=polymorphism	reject=COVERAGE_EVENNESS_SKEW,FREQUENCY_CUTOFF	side_1_annotate_key=gene	side_1_continuation=0	side_1_coverage=0.76	side_1_overlap=10	side_1_possible_overlap_registers=238	side_1_read_count=82	side_1_redundant=0	side_2_annotate_key=gene	side_2_continuation=0	side_2_coverage=1.10	side_2_overlap=0	side_2_possible_overlap_registers=228	side_2_read_count=113	side_2_redundant=0	total_non_overlap_reads=3
JC	257	.	CP009273	2202943	-1	CP009273	2203841	1	0	alignment_overlap=11	coverage_minus=3	coverage_plus=2	flanking_left=251	flanking_right=251	frequency=4.970e-02	junction_possible_overlap_registers=227	key=CP009273__2202943__-1__CP009273__2203830__1__11____251__251__0__0	max_left=77	max_left_minus=77	max_left_plus=75	max_min_left=75	max_min_left_minus=75	max_min_left_plus=75	max_min_right=21	max_min_right_minus=21	max_min_right_plus=0	max_pos_hash_score=454	max_right=177	max_right_minus=153	max_right_plus=177	neg_log10_pos_hash_p_value=8.7	new_junction_coverage=0.05	new_junction_read_count=5	polymorphism_frequency=4.970e-02	pos_hash_score=5	prediction=polymorphism	reject=COVERAGE_EVENNESS_SKEW,FREQUENCY_CUTOFF	side_1_annotate_key=gene	side_1_continuation=0	side_1_coverage=0.97	side_1_overlap=11	side_1_possible_overlap_registers=238	side_1_read_count=104	side_1_redundant=0	side_2_annotate_key=gene	side_2_continuation=0	side_2_coverage=0.90	side_2_overlap=0	side_2_possible_overlap_registers=227	side_2_read_count=92	side_2_redundant=0	total_non_overlap_reads=5
JC	258	.	CP009273	2203536	-1	CP009273	2204323	1	0	alignment_overlap=10	coverage_minus=2	coverage_plus=3	flanking_left=251	flanking_right=251	frequency=5.186e-02	junction_possible_overlap_registers=228	key=CP009273__2203536__-1__CP009273__2204313__1__10____251__251__0__0	max_left=54	max_left_minus=54	max_left_plus=54	max_min_left=39	max_min_left_minus=39	max_min_left_plus=17	max_min_right=33	max_min_right_minus=2	max_min_right_plus=33	max_pos_hash_score=456	max_right=102	max_right_minus=102	max_right_plus=102	neg_log10_pos_hash_p_value=8.7	new_junction_coverage=0.05	new_junction_read_count=5	polymorphism_frequency=5.186e-02	pos_hash_score=5	prediction=polymorphism	reject=COVERAGE_EVENNESS_SKEW,FREQUENCY_CUTOFF	side_1_annotate_key=gene	side_1_continuation=0	side_1_coverage=0.92	side_1_overlap=10	side_1_possible_overlap_registers=238	side_1_read_count=99	side_1_redundant=0	side_2_annotate_key=gene	side_2_continuation=0	side_2_coverage=0.85	side_2_overlap=0	side_2_possible_overlap_registers=228	side_2_read_count=88	side_2_redundant=0	total_non_overlap_reads=5
JC	259	.	CP009273	2238508	-1	CP009273	2239127	1	0	alignment_overlap=12	coverage_minus=3	coverage_plus=2	flanking_left=251	flanking_right=251	frequency=4.464e-02	junction_possible_overlap_registers=226	key=CP009273__2238508__-1__CP009273__2239115__1__12____251__251__0__0	max_left=88	max_left_minus=88	max_left_plus=54	max_min_left=54	max_min_left_minus=23	max_min_left_plus=54	max_min_right=74	max_min_right_minus=74	max_min_right_plus=0	max_pos_hash_score=452	max_right=184	max_right_minus=117	max_right_plus=184	neg_log10_pos_hash_p_value=8.7	new_junction_coverage=0.05	new_junction_read_count=5	polymorphism_frequency=4.464e-02	pos_hash_score=5	prediction=polymorphism	reject=COVERAGE_EVENNESS_SKEW,FREQUENCY_CUTOFF	side_1_annotate_key=gene	side_1_continuation=0	side_1_coverage=1.11	side_1_overlap=12	side_1_possible_overlap_registers=238	side_1_read_count=119	side_1_redundant=0	side_2_annotate_key=gene	side_2_continuation=0	side_2_coverage=0.99	side_2_overlap=0	side_2_possible_overlap_registers=226	side_2_read_count=101	side_2_redundant=0	total_non_overlap_reads=5
JC	260	.	CP009273	2247020	-1	CP009273	2247968	1	0	alignment_overlap=10	coverage_minus=2	coverage_plus=4	flanking_left=251	flanking_right=251	frequency=5.460e-02	junction_possible_overlap_registers=228	key=CP009273__2247020__-1__CP009273__2247958__1__10____251__251__0__0	max_left=142	max_left_minus=86	max_left_plus=142	max_min_left=43	max_min_left_minus=11	max_min_left_plus=43	max_min_right=97	max_min_right_minus=4	max_min_right_plus=97	max_pos_hash_score=456	max_right=146	max_right_minus=54	max_right_plus=146	neg_log10_pos_hash_p_value=8.2	new_junction_coverage=0.06	new_junction_read_count=6	polymorphism_frequency=5.460e-02	pos_hash_score=6	prediction=polymorphism	reject=COVERAGE_EVENNESS_SKEW,FREQUENCY_CUTOFF	side_1_annotate_key=gene	side_1_continuation=0	side_1_coverage=0.93	side_1_overlap=10	side_1_possible_overlap_registers=238	side_1_read_count=100	side_1_redundant=0	side_2_annotate_key=gene	side_2_continuation=0	side_2_coverage=1.09	side_2_overlap=0	side_2_possible_overlap_registers=228	side_2_read_count=112	side_2_redundant=0	total_non_overlap_reads=6
JC	261	.	CP009273	2247961	-1	CP009273	2248730	1	0	alignment_overlap=9	coverage_minus=2	coverage_plus=2	flanking_left=251	flanking_right=251	frequency=3.107e-02	junction_possible_overlap_registers=229	key=CP009273__2247961__-1__CP009273__2248721__1__9____251__251__0__0	max_left=107	max_left_minus=107	max_left_plus=107	max_min_left=24	max_min_left_minus=24	max_min_left_plus=24	max_min_right=96	max_min_right_minus=96	max_min_right_plus=96	max_pos_hash_score=458	max_right=112	max_right_minus=112	max_right_plus=112	neg_log10_pos_hash_p_value=9.3	new_junction_coverage=0.04	new_junction_read_count=4	polymorphism_frequency=3.107e-02	pos_hash_score=4	prediction=polymorphism	reject=COVERAGE_EVENNESS_SKEW,FREQUENCY_CUTOFF	side_1_annotate_key=gene	side_1_continuation=0	side_1_coverage=1.11	side_1_overlap=9	side_1_possible_overlap_registers=238	side_1_read_count=120	side_1_redundant=0	side_2_annotate_key=gene	side_2_continuation=0	side_2_coverage=1.29	side_2_overlap=0	side_2_possible_overlap_registers=229	side_2_read_count=134	side_2_redundant=0	total_non_overlap_reads=4
JC	262	.	CP009273	2366946	-1	CP009273	2367749	1	0	alignment_overlap=10	coverage_minus=2	coverage_plus=2	flanking_left=251	flanking_right=251	frequency=4.324e-02	junction_possible_overlap_registers=228	key=CP009273__2366946__-1__CP009273__2367739__1__10____251__251__0__0	max_left=107	max_left_minus=107	max_left_plus=23	max_min_left=23	max_min_left_minus=0	max_min_left_plus=23	max_min_right=57	max_min_right_minus=57	max_min_right_plus=0	max_pos_hash_score=456	max_right=147	max_right_minus=57	max_right_plus=147	neg_log10_pos_hash_p_value=9.3	new_junction_coverage=0.05	new_junction_read_count=5	polymorphism_frequency=4.324e-02	pos_hash_score=4	prediction=polymorphism	reject=COVERAGE_EVENNESS_SKEW,FREQUENCY_CUTOFF	side_1_annotate_key=gene	side_1_continuation=0	side_1_coverage=1.27	side_1_overlap=10	side_1_possible_overlap_registers=238	side_1_read_count=137	side_1_redundant=0	side_2_annotate_key=gene	side_2_continuation=0	side_2_coverage=0.87	side_2_overlap=0	side_2_possible_overlap_registers=228	side_2_read_count=90	side_2_redundant=0	total_non_overlap_reads=4
JC	263	.	CP009273	2387779	-1	CP009273	2388703	1	0	alignment_overlap=10	coverage_minus=1	coverage_plus=2	flanking_left=251	flanking_right=251	frequency=4.856e-02	junction_possible_overlap_registers=228	key=CP009273__2387779__-1__CP009273__2388693__1__10____251__251__0__0	max_left=181	max_left_minus=181	max_left_plus=85	max_min_left=85	max_min_left_minus=0	max_min_left_plus=85	max_min_right=60	max_min_right_minus=60	max_min_right_plus=0	max_pos_hash_score=456	max_right=110	max_right_minus=60	max_right_plus=110	neg_log10_pos_hash_p_value=9.9	new_junction_coverage=0.05	new_junction_read_count=5	polymorphism_frequency=4.856e-02	pos_hash_score=3	prediction=polymorphism	reject=COVERAGE_EVENNESS_SKEW,FREQUENCY_CUTOFF	side_1_annotate_key=gene	side_1_continuation=0	side_1_coverage=0.90	side_1_overlap=10	side_1_possible_overlap_registers=238	side_1_read_count=97	side_1_redundant=0	side_2_annotate_key=gene	side_2_continuation=0	side_2_coverage=1.00	side_2_overlap=0	side_2_possible_overlap_registers=228	side_2_read_count=103	side_2_redundant=0	total_non_overlap_reads=3
JC	264	.	CP009273	2391795	-1	CP009273	2392885	1	0	alignment_overlap=10	coverage_minus=2	coverage_plus=1	flanking_left=251	flanking_right=251	frequency=4.670e-02	junction_possible_overlap_registers=228	key=CP009273__2391795__-1__CP009273__2392875__1__10____251__251__0__0	max_left=114	max_left_minus=114	max_left_plus=36	max_min_left=114	max_min_left_minus=114	max_min_left_plus=36	max_min_right=0	max_min_right_minus=0	max_min_right_plus=0	max_pos_hash_score=456	max_right=139	max_right_minus=130	max_right_plus=139	neg_log10_pos_hash_p_value=9.9	new_junction_coverage=0.04	new_junction_read_count=4	polymorphism_frequency=4.670e-02	pos_hash_score=3	prediction=polymorphism	reject=COVERAGE_EVENNESS_SKEW,FREQUENCY_CUTOFF	side_1_annotate_key=gene	side_1_continuation=0	side_1_coverage=0.82	side_1_overlap=10	side_1_possible_overlap_registers=238	side_1_read_count=88	side_1_redundant=0	side_2_annotate_key=gene	side_2_continuation=0	side_2_coverage=0.77	side_2_overlap=0	side_2_possible_overlap_registers=228	side_2_read_count=79	side_2_redundant=0	total_non_overlap_reads=3
JC	265	.	CP009273	2403363	-1	CP009273	2404043	1	0	alignment_overlap=9	coverage_minus=4	coverage_plus=4	flanking_left=251	flanking_right=251	frequency=7.315e-02	junction_possible_overlap_registers=229	key=CP009273__2403363__-1__CP009273__2404034__1__9____251__251__0__0	max_left=212	max_left_minus=212	max_left_plus=119	max_min_left=119	max_min_left_minus=116	max_min_left_plus=119	max_min_right=30	max_min_right_minus=30	max_min_right_plus=0	max_pos_hash_score=458	max_right=222	max_right_minus=196	max_right_plus=222	neg_log10_pos_hash_p_value=7.3	new_junction_coverage=0.08	new_junction_read_count=8	polymorphism_frequency=7.315e-02	pos_hash_score=8	prediction=polymorphism	reject=COVERAGE_EVENNESS_SKEW,FREQUENCY_CUTOFF	side_1_annotate_key=gene	side_1_continuation=0	side_1_coverage=1.05	side_1_overlap=9	side_1_possible_overlap_registers=238	side_1_read_count=113	side_1_redundant=0	side_2_annotate_key=gene	side_2_continuation=0	side_2_coverage=0.91	side_2_overlap=0	side_2_possible_overlap_registers=229	side_2_read_count=94	side_2_redundant=0	total_non_overlap_reads=8
JC	266	.	CP009273	2437184	-1	CP009273	2438639	1	0	alignment_overlap=9	coverage_minus=2	coverage_plus=2	flanking_left=251	flanking_right=251	frequency=3.841e-02	junction_possible_overlap_registers=229	key=CP009273__2437184__-1__CP009273__2438630__1__9____251__251__0__0	max_left=94	max_left_minus=94	max_left_plus=91	max_min_left=94	max_min_left_minus=94	max_min_left_plus=91	max_min_right=0	max_min_right_minus=0	max_min_right_plus=0	max_pos_hash_score=458	max_right=197	max_right_minus=197	max_right_plus=197	neg_log10_pos_hash_p_value=9.3	new_junction_coverage=0.04	new_junction_read_count=4	polymorphism_frequency=3.841e-02	pos_hash_score=4	prediction=polymorphism	reject=COVERAGE_EVENNESS_SKEW,FREQUENCY_CUTOFF	side_1_annotate_key=gene	side_1_continuation=0	side_1_coverage=0.91	side_1_overlap=9	side_1_possible_overlap_registers=238	side_1_read_count=98	side_1_redundant=0	side_2_annotate_key=gene	side_2_continuation=0	side_2_coverage=1.02	side_2_overlap=0	side_2_possible_overlap_registers=229	side_2_read_count=106	side_2_redundant=0	total_non_overlap_reads=4
JC	267	.	CP009273	2446179	-1	CP009273	2447265	1	0	alignment_overlap=10	coverage_minus=5	coverage_plus=6	flanking_left=251	flanking_right=251	frequency=8.663e-02	junction_possible_overlap_registers=228	key=CP009273__2446179__-1__CP009273__2447255__1__10____251__251__0__0	max_left=227	max_left_minus=227	max_left_plus=224	max_min_left=83	max_min_left_minus=83	max_min_left_plus=52	max_min_right=100	max_min_right_minus=100	max_min_right_plus=52	max_pos_hash_score=456	max_right=189	max_right_minus=158	max_right_plus=189	neg_log10_pos_hash_p_value=6.2	new_junction_coverage=0.11	new_junction_read_count=11	polymorphism_frequency=8.663e-02	pos_hash_score=11	prediction=polymorphism	reject=COVERAGE_EVENNESS_SKEW,FREQUENCY_CUTOFF	side_1_annotate_key=gene	side_1_continuation=0	side_1_coverage=1.11	side_1_overlap=10	side_1_possible_overlap_registers=238	side_1_read_count=120	side_1_redundant=0	side_2_annotate_key=gene	side_2_continuation=0	side_2_coverage=1.13	side_2_overlap=0	side_2_possible_overlap_registers=228	side_2_read_count=117	side_2_redundant=0	total_non_overlap_reads=11
JC	268	.	CP009273	2452680	-1	CP009273	2453584	1	0	alignment_overlap=10	coverage_minus=2	coverage_plus=2	flanking_left=251	flanking_right=251	frequency=4.523e-02	junction_possible_overlap_registers=228	key=CP009273__2452680__-1__CP009273__2453574__1__10____251__251__0__0	max_left=160	max_left_minus=160	max_left_plus=138	max_min_left=23	max_min_left_minus=0	max_min_left_plus=23	max_min_right=108	max_min_right_minus=108	max_min_right_plus=103	max_pos_hash_score=456	max_right=108	max_right_minus=108	max_right_plus=108	neg_log10_pos_hash_p_value=9.3	new_junction_coverage=0.04	new_junction_read_count=4	polymorphism_frequency=4.523e-02	pos_hash_score=4	prediction=polymorphism	reject=COVERAGE_EVENNESS_SKEW,FREQUENCY_CUTOFF	side_1_annotate_key=gene	side_1_continuation=0	side_1_coverage=0.91	side_1_overlap=10	side_1_possible_overlap_registers=238	side_1_read_count=98	side_1_redundant=0	side_2_annotate_key=gene	side_2_continuation=0	side_2_coverage=0.73	side_2_overlap=0	side_2_possible_overlap_registers=228	side_2_read_count=75	side_2_redundant=0	total_non_overlap_reads=4
JC	269	.	CP009273	2453387	-1	CP009273	2454297	1	0	alignment_overlap=10	coverage_minus=1	coverage_plus=2	flanking_left=251	flanking_right=251	frequency=3.422e-02	junction_possible_overlap_registers=228	key=CP009273__2453387__-1__CP009273__2454287__1__10____251__251__0__0	max_left=134	max_left_minus=134	max_left_plus=46	max_min_left=46	max_min_left_minus=0	max_min_left_plus=46	max_min_right=62	max_min_right_minus=62	max_min_right_plus=0	max_pos_hash_score=456	max_right=62	max_right_minus=62	max_right_plus=62	neg_log10_pos_hash_p_value=9.9	new_junction_coverage=0.03	new_junction_read_count=3	polymorphism_frequency=3.422e-02	pos_hash_score=3	prediction=polymorphism	reject=COVERAGE_EVENNESS_SKEW,FREQUENCY_CUTOFF	side_1_annotate_key=gene	side_1_continuation=0	side_1_coverage=0.81	side_1_overlap=10	side_1_possible_overlap_registers=238	side_1_read_count=87	side_1_redundant=0	side_2_annotate_key=gene	side_2_continuation=0	side_2_coverage=0.83	side_2_overlap=0	side_2_possible_overlap_registers=228	side_2_read_count=86	side_2_redundant=0	total_non_overlap_reads=3
JC	270	.	CP009273	2566826	-1	CP009273	2568190	1	0	alignment_overlap=9	coverage_minus=3	coverage_plus=1	flanking_left=251	flanking_right=251	frequency=3.473e-02	junction_possible_overlap_registers=229	key=CP009273__2566826__-1__CP009273__2568181__1__9____251__251__0__0	max_left=152	max_left_minus=152	max_left_plus=4	max_min_left=59	max_min_left_minus=59	max_min_left_plus=4	max_min_right=43	max_min_right_minus=43	max_min_right_plus=0	max_pos_hash_score=458	max_right=183	max_right_minus=183	max_right_plus=43	neg_log10_pos_hash_p_value=10.0	new_junction_coverage=0.04	new_junction_read_count=4	polymorphism_frequency=3.473e-02	pos_hash_score=3	prediction=polymorphism	reject=COVERAGE_EVENNESS_SKEW,FREQUENCY_CUTOFF	side_1_annotate_key=gene	side_1_continuation=0	side_1_coverage=0.89	side_1_overlap=9	side_1_possible_overlap_registers=238	side_1_read_count=96	side_1_redundant=0	side_2_annotate_key=gene	side_2_continuation=0	side_2_coverage=1.26	side_2_overlap=0	side_2_possible_overlap_registers=229	side_2_read_count=130	side_2_redundant=0	total_non_overlap_reads=4
JC	271	.	CP009273	2567102	-1	CP009273	2568125	1	0	alignment_overlap=9	coverage_minus=2	coverage_plus=2	flanking_left=251	flanking_right=251	frequency=4.202e-02	junction_possible_overlap_registers=229	key=CP009273__2567102__-1__CP009273__2568116__1__9____251__251__0__0	max_left=162	max_left_minus=162	max_left_plus=86	max_min_left=86	max_min_left_minus=0	max_min_left_plus=86	max_min_right=43	max_min_right_minus=43	max_min_right_plus=0	max_pos_hash_score=458	max_right=156	max_right_minus=43	max_right_plus=156	neg_log10_pos_hash_p_value=9.3	new_junction_coverage=0.04	new_junction_read_count=4	polymorphism_frequency=4.202e-02	pos_hash_score=4	prediction=polymorphism	reject=COVERAGE_EVENNESS_SKEW,FREQUENCY_CUTOFF	side_1_annotate_key=gene	side_1_continuation=0	side_1_coverage=0.64	side_1_overlap=9	side_1_possible_overlap_registers=238	side_1_read_count=69	side_1_redundant=0	side_2_annotate_key=gene	side_2_continuation=0	side_2_coverage=1.12	side_2_overlap=0	side_2_possible_overlap_registers=229	side_2_read_count=116	side_2_redundant=0	total_non_overlap_reads=4
JC	272	.	CP009273	2608671	-1	CP009273	2609642	1	0	alignment_overlap=11	coverage_minus=2	coverage_plus=3	flanking_left=251	flanking_right=251	frequency=6.218e-02	junction_possible_overlap_registers=227	key=CP009273__2608671__-1__CP009273__2609631__1__11____251__251__0__0	max_left=185	max_left_minus=185	max_left_plus=119	max_min_left=19	max_min_left_minus=9	max_min_left_plus=19	max_min_right=73	max_min_right_minus=55	max_min_right_plus=73	max_pos_hash_score=454	max_right=162	max_right_minus=55	max_right_plus=162	neg_log10_pos_hash_p_value=8.7	new_junction_coverage=0.05	new_junction_read_count=5	polymorphism_frequency=6.218e-02	pos_hash_score=5	prediction=polymorphism	reject=COVERAGE_EVENNESS_SKEW,FREQUENCY_CUTOFF	side_1_annotate_key=gene	side_1_continuation=0	side_1_coverage=0.64	side_1_overlap=11	side_1_possible_overlap_registers=238	side_1_read_count=69	side_1_redundant=0	side_2_annotate_key=gene	side_2_continuation=0	side_2_coverage=0.83	side_2_overlap=0	side_2_possible_overlap_registers=227	side_2_read_count=85	side_2_redundant=0	total_non_overlap_reads=5
JC	273	.	CP009273	2628215	-1	CP009273	2629530	1	0	alignment_overlap=9	coverage_minus=2	coverage_plus=2	flanking_left=251	flanking_right=251	frequency=3.954e-02	junction_possible_overlap_registers=229	key=CP009273__2628215__-1__CP009273__2629521__1__9____251__251__0__0	max_left=180	max_left_minus=180	max_left_plus=180	max_min_left=0	max_min_left_minus=0	max_min_left_plus=0	max_min_right=114	max_min_right_minus=81	max_min_right_plus=114	max_pos_hash_score=458	max_right=114	max_right_minus=81	max_right_plus=114	neg_log10_pos_hash_p_value=9.3	new_junction_coverage=0.04	new_junction_read_count=4	polymorphism_frequency=3.954e-02	pos_hash_score=4	prediction=polymorphism	reject=COVERAGE_EVENNESS_SKEW,FREQUENCY_CUTOFF	side_1_annotate_key=gene	side_1_continuation=0	side_1_coverage=0.90	side_1_overlap=9	side_1_possible_overlap_registers=238	side_1_read_count=97	side_1_redundant=0	side_2_annotate_key=gene	side_2_continuation=0	side_2_coverage=0.98	side_2_overlap=0	side_2_possible_overlap_registers=229	side_2_read_count=101	side_2_redundant=0	total_non_overlap_reads=4
JC	274	.	CP009273	2629839	-1	CP009273	2630449	1	0	alignment_overlap=10	coverage_minus=7	coverage_plus=4	flanking_left=251	flanking_right=251	frequency=1.046e-01	junction_possible_overlap_registers=228	key=CP009273__2629839__-1__CP009273__2630439__1__10____251__251__0__0	max_left=201	max_left_minus=201	max_left_plus=32	max_min_left=32	max_min_left_minus=27	max_min_left_plus=32	max_min_right=47	max_min_right_minus=47	max_min_right_plus=0	max_pos_hash_score=456	max_right=148	max_right_minus=91	max_right_plus=148	neg_log10_pos_hash_p_value=6.2	new_junction_coverage=0.13	new_junction_read_count=13	polymorphism_frequency=1.046e-01	pos_hash_score=11	prediction=polymorphism	reject=COVERAGE_EVENNESS_SKEW,FREQUENCY_CUTOFF	side_1_annotate_key=gene	side_1_continuation=0	side_1_coverage=1.21	side_1_overlap=10	side_1_possible_overlap_registers=238	side_1_read_count=130	side_1_redundant=0	side_2_annotate_key=gene	side_2_continuation=0	side_2_coverage=0.95	side_2_overlap=0	side_2_possible_overlap_registers=228	side_2_read_count=98	side_2_redundant=0	total_non_overlap_reads=11
JC	275	.	CP009273	2641852	-1	CP009273	2642714	1	0	alignment_overlap=9	coverage_minus=2	coverage_plus=2	flanking_left=251	flanking_right=251	frequency=5.425e-02	junction_possible_overlap_registers=229	key=CP009273__2641852__-1__CP009273__2642705__1__9____251__251__0__0	max_left=49	max_left_minus=49	max_left_plus=42	max_min_left=42	max_min_left_minus=42	max_min_left_plus=42	max_min_right=6	max_min_right_minus=6	max_min_right_plus=0	max_pos_hash_score=458	max_right=217	max_right_minus=145	max_right_plus=217	neg_log10_pos_hash_p_value=9.3	new_junction_coverage=0.04	new_junction_read_count=4	polymorphism_frequency=5.425e-02	pos_hash_score=4	prediction=polymorphism	reject=COVERAGE_EVENNESS_SKEW,FREQUENCY_CUTOFF	side_1_annotate_key=gene	side_1_continuation=0	side_1_coverage=0.62	side_1_overlap=9	side_1_possible_overlap_registers=238	side_1_read_count=67	side_1_redundant=0	side_2_annotate_key=gene	side_2_continuation=0	side_2_coverage=0.72	side_2_overlap=0	side_2_possible_overlap_registers=229	side_2_read_count=75	side_2_redundant=0	total_non_overlap_reads=4
JC	276	.	CP009273	2646748	-1	CP009273	2647075	1	0	alignment_overlap=5	coverage_minus=2	coverage_plus=6	flanking_left=251	flanking_right=251	frequency=1.091e-01	junction_possible_overlap_registers=233	key=CP009273__2646748__-1__CP009273__2647070__1__5____251__251__0__0	max_left=170	max_left_minus=170	max_left_plus=116	max_min_left=53	max_min_left_minus=0	max_min_left_plus=53	max_min_right=115	max_min_right_minus=82	max_min_right_plus=115	max_pos_hash_score=466	max_right=220	max_right_minus=82	max_right_plus=220	neg_log10_pos_hash_p_value=7.4	new_junction_coverage=0.08	new_junction_read_count=8	polymorphism_frequency=1.091e-01	pos_hash_score=8	prediction=polymorphism	reject=COVERAGE_EVENNESS_SKEW,FREQUENCY_CUTOFF	side_1_annotate_key=gene	side_1_continuation=0	side_1_coverage=0.62	side_1_overlap=5	side_1_possible_overlap_registers=238	side_1_read_count=67	side_1_redundant=0	side_2_annotate_key=gene	side_2_continuation=0	side_2_coverage=0.62	side_2_overlap=0	side_2_possible_overlap_registers=233	side_2_read_count=65	side_2_redundant=0	total_non_overlap_reads=8
JC	277	.	CP009273	2673903	-1	CP009273	2675602	1	0	alignment_overlap=12	coverage_minus=3	coverage_plus=2	flanking_left=251	flanking_right=251	frequency=4.412e-02	junction_possible_overlap_registers=226	key=CP009273__2673903__-1__CP009273__2675590__1__12____251__251__0__0	max_left=161	max_left_minus=161	max_left_plus=156	max_min_left=0	max_min_left_minus=0	max_min_left_plus=0	max_min_right=78	max_min_right_minus=78	max_min_right_plus=73	max_pos_hash_score=452	max_right=78	max_right_minus=78	max_right_plus=73	neg_log10_pos_hash_p_value=8.7	new_junction_coverage=0.05	new_junction_read_count=5	polymorphism_frequency=4.412e-02	pos_hash_score=5	prediction=polymorphism	reject=COVERAGE_EVENNESS_SKEW,FREQUENCY_CUTOFF	side_1_annotate_key=gene	side_1_continuation=0	side_1_coverage=0.98	side_1_overlap=12	side_1_possible_overlap_registers=238	side_1_read_count=106	side_1_redundant=0	side_2_annotate_key=gene	side_2_continuation=0	side_2_coverage=1.13	side_2_overlap=0	side_2_possible_overlap_registers=226	side_2_read_count=116	side_2_redundant=0	total_non_overlap_reads=5
JC	278	.	CP009273	2681073	-1	CP009273	2682054	1	0	alignment_overlap=10	coverage_minus=1	coverage_plus=2	flanking_left=251	flanking_right=251	frequency=3.163e-02	junction_possible_overlap_registers=228	key=CP009273__2681073__-1__CP009273__2682044__1__10____251__251__0__0	max_left=134	max_left_minus=78	max_left_plus=134	max_min_left=78	max_min_left_minus=78	max_min_left_plus=2	max_min_right=107	max_min_right_minus=0	max_min_right_plus=107	max_pos_hash_score=456	max_right=159	max_right_minus=159	max_right_plus=158	neg_log10_pos_hash_p_value=9.9	new_junction_coverage=0.03	new_junction_read_count=3	polymorphism_frequency=3.163e-02	pos_hash_score=3	prediction=polymorphism	reject=COVERAGE_EVENNESS_SKEW,FREQUENCY_CUTOFF	side_1_annotate_key=gene	side_1_continuation=0	side_1_coverage=0.96	side_1_overlap=10	side_1_possible_overlap_registers=238	side_1_read_count=103	side_1_redundant=0	side_2_annotate_key=gene	side_2_continuation=0	side_2_coverage=0.82	side_2_overlap=0	side_2_possible_overlap_registers=228	side_2_read_count=85	side_2_redundant=0	total_non_overlap_reads=3
JC	279	.	CP009273	2687346	-1	CP009273	2687938	1	0	alignment_overlap=11	coverage_minus=3	coverage_plus=3	flanking_left=251	flanking_right=251	frequency=1.074e-01	junction_possible_overlap_registers=227	key=CP009273__2687346__-1__CP009273__2687927__1__11____251__251__0__0	max_left=171	max_left_minus=171	max_left_plus=152	max_min_left=106	max_min_left_minus=0	max_min_left_plus=106	max_min_right=76	max_min_right_minus=76	max_min_right_plus=13	max_pos_hash_score=454	max_right=203	max_right_minus=76	max_right_plus=203	neg_log10_pos_hash_p_value=8.2	new_junction_coverage=0.07	new_junction_read_count=7	polymorphism_frequency=1.074e-01	pos_hash_score=6	prediction=polymorphism	reject=COVERAGE_EVENNESS_SKEW,FREQUENCY_CUTOFF	side_1_annotate_key=gene	side_1_continuation=0	side_1_coverage=0.53	side_1_overlap=11	side_1_possible_overlap_registers=238	side_1_read_count=57	side_1_redundant=0	side_2_annotate_key=gene	side_2_continuation=0	side_2_coverage=0.60	side_2_overlap=0	side_2_possible_overlap_registers=227	side_2_read_count=62	side_2_redundant=0	total_non_overlap_reads=6
JC	280	.	CP009273	2698738	-1	CP009273	2699258	1	0	alignment_overlap=11	coverage_minus=2	coverage_plus=2	flanking_left=251	flanking_right=251	frequency=4.654e-02	junction_possible_overlap_registers=227	key=CP009273__2698738__-1__CP009273__2699247__1__11____251__251__0__0	max_left=105	max_left_minus=105	max_left_plus=69	max_min_left=2	max_min_left_minus=0	max_min_left_plus=2	max_min_right=85	max_min_right_minus=85	max_min_right_plus=42	max_pos_hash_score=454	max_right=192	max_right_minus=85	max_right_plus=192	neg_log10_pos_hash_p_value=9.3	new_junction_coverage=0.05	new_junction_read_count=5	polymorphism_frequency=4.654e-02	pos_hash_score=4	prediction=polymorphism	reject=COVERAGE_EVENNESS_SKEW,FREQUENCY_CUTOFF	side_1_annotate_key=gene	side_1_continuation=0	side_1_coverage=1.03	side_1_overlap=11	side_1_possible_overlap_registers=238	side_1_read_count=111	side_1_redundant=0	side_2_annotate_key=gene	side_2_continuation=0	side_2_coverage=0.96	side_2_overlap=0	side_2_possible_overlap_registers=227	side_2_read_count=99	side_2_redundant=0	total_non_overlap_reads=4
JC	281	.	CP009273	2719832	-1	CP009273	2720712	1	0	alignment_overlap=9	coverage_minus=1	coverage_plus=7	flanking_left=251	flanking_right=251	frequency=NA	junction_possible_overlap_registers=229	key=CP009273__2719832__-1__CP009273__2720703__1__9____251__251__1__1	max_left=233	max_left_minus=22	max_left_plus=233	max_min_left=22	max_min_left_minus=22	max_min_left_plus=22	max_min_right=19	max_min_right_minus=0	max_min_right_plus=19	max_pos_hash_score=458	max_right=77	max_right_minus=38	max_right_plus=77	neg_log10_pos_hash_p_value=8.2	new_junction_coverage=0.08	new_junction_read_count=8	polymorphism_frequency=NA	pos_hash_score=6	prediction=unknown	reject=COVERAGE_EVENNESS_SKEW	side_1_annotate_key=repeat	side_1_continuation=0	side_1_coverage=NA	side_1_overlap=9	side_1_read_count=NA	side_1_redundant=1	side_2_annotate_key=repeat	side_2_continuation=0	side_2_coverage=NA	side_2_overlap=0	side_2_possible_overlap_registers=NA	side_2_read_count=NA	side_2_redundant=1	total_non_overlap_reads=8
JC	282	.	CP009273	2720702	-1	CP009273	2721249	1	0	alignment_overlap=8	coverage_minus=2	coverage_plus=3	flanking_left=251	flanking_right=251	frequency=NA	junction_possible_overlap_registers=230	key=CP009273__2720702__-1__CP009273__2721241__1__8____251__251__1__1	max_left=187	max_left_minus=126	max_left_plus=187	max_min_left=38	max_min_left_minus=38	max_min_left_plus=38	max_min_right=56	max_min_right_minus=6	max_min_right_plus=56	max_pos_hash_score=460	max_right=65	max_right_minus=65	max_right_plus=65	neg_log10_pos_hash_p_value=8.8	new_junction_coverage=0.05	new_junction_read_count=5	polymorphism_frequency=NA	pos_hash_score=5	prediction=unknown	reject=COVERAGE_EVENNESS_SKEW	side_1_annotate_key=repeat	side_1_continuation=0	side_1_coverage=NA	side_1_overlap=8	side_1_read_count=NA	side_1_redundant=1	side_2_annotate_key=repeat	side_2_continuation=0	side_2_coverage=NA	side_2_overlap=0	side_2_possible_overlap_registers=NA	side_2_read_count=NA	side_2_redundant=1	total_non_overlap_reads=5
JC	283	.	CP009273	2770138	-1	CP009273	2770541	1	0	alignment_overlap=13	coverage_minus=2	coverage_plus=1	flanking_left=251	flanking_right=251	frequency=2.375e-02	junction_possible_overlap_registers=225	key=CP009273__2770138__-1__CP009273__2770528__1__13____251__251__0__0	max_left=38	max_left_minus=38	max_left_plus=32	max_min_left=32	max_min_left_minus=23	max_min_left_plus=32	max_min_right=16	max_min_right_minus=16	max_min_right_plus=0	max_pos_hash_score=450	max_right=76	max_right_minus=48	max_right_plus=76	neg_log10_pos_hash_p_value=9.9	new_junction_coverage=0.03	new_junction_read_count=3	polymorphism_frequency=2.375e-02	pos_hash_score=3	prediction=polymorphism	reject=COVERAGE_EVENNESS_SKEW,FREQUENCY_CUTOFF	side_1_annotate_key=gene	side_1_continuation=0	side_1_coverage=1.09	side_1_overlap=13	side_1_possible_overlap_registers=238	side_1_read_count=117	side_1_redundant=0	side_2_annotate_key=gene	side_2_continuation=0	side_2_coverage=1.34	side_2_overlap=0	side_2_possible_overlap_registers=225	side_2_read_count=136	side_2_redundant=0	total_non_overlap_reads=3
JC	284	.	CP009273	2790201	-1	CP009273	2790935	1	0	alignment_overlap=9	coverage_minus=4	coverage_plus=4	flanking_left=251	flanking_right=251	frequency=6.396e-02	junction_possible_overlap_registers=229	key=CP009273__2790201__-1__CP009273__2790926__1__9____251__251__0__0	max_left=196	max_left_minus=196	max_left_plus=101	max_min_left=52	max_min_left_minus=52	max_min_left_plus=51	max_min_right=96	max_min_right_minus=96	max_min_right_plus=37	max_pos_hash_score=458	max_right=131	max_right_minus=96	max_right_plus=131	neg_log10_pos_hash_p_value=7.3	new_junction_coverage=0.08	new_junction_read_count=8	polymorphism_frequency=6.396e-02	pos_hash_score=8	prediction=polymorphism	reject=COVERAGE_EVENNESS_SKEW,FREQUENCY_CUTOFF	side_1_annotate_key=gene	side_1_continuation=0	side_1_coverage=1.19	side_1_overlap=9	side_1_possible_overlap_registers=238	side_1_read_count=128	side_1_redundant=0	side_2_annotate_key=gene	side_2_continuation=0	side_2_coverage=1.07	side_2_overlap=0	side_2_possible_overlap_registers=229	side_2_read_count=111	side_2_redundant=0	total_non_overlap_reads=8
JC	285	.	CP009273	2799697	-1	CP009273	2800791	1	0	alignment_overlap=11	coverage_minus=2	coverage_plus=1	flanking_left=251	flanking_right=251	frequency=3.583e-02	junction_possible_overlap_registers=227	key=CP009273__2799697__-1__CP009273__2800780__1__11____251__251__0__0	max_left=65	max_left_minus=65	max_left_plus=65	max_min_left=0	max_min_left_minus=0	max_min_left_plus=0	max_min_right=48	max_min_right_minus=48	max_min_right_plus=48	max_pos_hash_score=454	max_right=48	max_right_minus=48	max_right_plus=48	neg_log10_pos_hash_p_value=9.9	new_junction_coverage=0.03	new_junction_read_count=3	polymorphism_frequency=3.583e-02	pos_hash_score=3	prediction=polymorphism	reject=COVERAGE_EVENNESS_SKEW,FREQUENCY_CUTOFF	side_1_annotate_key=gene	side_1_continuation=0	side_1_coverage=0.72	side_1_overlap=11	side_1_possible_overlap_registers=238	side_1_read_count=77	side_1_redundant=0	side_2_annotate_key=gene	side_2_continuation=0	side_2_coverage=0.86	side_2_overlap=0	side_2_possible_overlap_registers=227	side_2_read_count=88	side_2_redundant=0	total_non_overlap_reads=3
JC	286	.	CP009273	2801555	-1	CP009273	2802048	1	0	alignment_overlap=11	coverage_minus=3	coverage_plus=2	flanking_left=251	flanking_right=251	frequency=4.386e-02	junction_possible_overlap_registers=227	key=CP009273__2801555__-1__CP009273__2802037__1__11____251__251__0__0	max_left=223	max_left_minus=223	max_left_plus=98	max_min_left=115	max_min_left_minus=115	max_min_left_plus=98	max_min_right=17	max_min_right_minus=17	max_min_right_plus=0	max_pos_hash_score=454	max_right=141	max_right_minus=124	max_right_plus=141	neg_log10_pos_hash_p_value=8.7	new_junction_coverage=0.05	new_junction_read_count=5	polymorphism_frequency=4.386e-02	pos_hash_score=5	prediction=polymorphism	reject=COVERAGE_EVENNESS_SKEW,FREQUENCY_CUTOFF	side_1_annotate_key=repeat	side_1_continuation=0	side_1_coverage=NA	side_1_overlap=11	side_1_read_count=NA	side_1_redundant=0	side_2_annotate_key=gene	side_2_continuation=0	side_2_coverage=1.06	side_2_overlap=0	side_2_possible_overlap_registers=227	side_2_read_count=109	side_2_redundant=0	total_non_overlap_reads=5
JC	287	.	CP009273	2811556	1	CP009273	2811830	-1	0	alignment_overlap=79	coverage_minus=2	coverage_plus=2	flanking_left=251	flanking_right=251	frequency=6.366e-02	junction_possible_overlap_registers=159	key=CP009273__2811556__1__CP009273__2811909__-1__79____251__251__0__0	max_left=129	max_left_minus=110	max_left_plus=129	max_min_left=0	max_min_left_minus=0	max_min_left_plus=0	max_min_right=45	max_min_right_minus=45	max_min_right_plus=4	max_pos_hash_score=318	max_right=45	max_right_minus=45	max_right_plus=4	neg_log10_pos_hash_p_value=7.9	new_junction_coverage=0.07	new_junction_read_count=5	polymorphism_frequency=6.366e-02	pos_hash_score=3	prediction=polymorphism	reject=COVERAGE_EVENNESS_SKEW,FREQUENCY_CUTOFF	side_1_annotate_key=gene	side_1_continuation=0	side_1_coverage=0.61	side_1_overlap=79	side_1_possible_overlap_registers=238	side_1_read_count=66	side_1_redundant=0	side_2_annotate_key=gene	side_2_continuation=0	side_2_coverage=1.43	side_2_overlap=0	side_2_possible_overlap_registers=159	side_2_read_count=103	side_2_redundant=0	total_non_overlap_reads=4
JC	288	.	CP009273	2811716	-1	CP009273	2811851	1	0	alignment_overlap=20	coverage_minus=3	coverage_plus=4	flanking_left=251	flanking_right=251	frequency=1.388e-01	junction_possible_overlap_registers=218	key=CP009273__2811716__-1__CP009273__2811831__1__20____251__251__0__0	max_left=25	max_left_minus=25	max_left_plus=3	max_min_left=25	max_min_left_minus=25	max_min_left_plus=3	max_min_right=0	max_min_right_minus=0	max_min_right_plus=0	max_pos_hash_score=436	max_right=224	max_right_minus=206	max_right_plus=224	neg_log10_pos_hash_p_value=8.5	new_junction_coverage=0.14	new_junction_read_count=14	polymorphism_frequency=1.388e-01	pos_hash_score=5	prediction=polymorphism	reject=COVERAGE_EVENNESS_SKEW,FREQUENCY_CUTOFF	side_1_annotate_key=gene	side_1_continuation=0	side_1_coverage=0.58	side_1_overlap=20	side_1_possible_overlap_registers=238	side_1_read_count=62	side_1_redundant=0	side_2_annotate_key=gene	side_2_continuation=0	side_2_coverage=1.19	side_2_overlap=0	side_2_possible_overlap_registers=218	side_2_read_count=117	side_2_redundant=0	total_non_overlap_reads=7
JC	289	.	CP009273	2832908	-1	CP009273	2833971	1	0	alignment_overlap=10	coverage_minus=1	coverage_plus=2	flanking_left=251	flanking_right=251	frequency=2.678e-02	junction_possible_overlap_registers=228	key=CP009273__2832908__-1__CP009273__2833961__1__10____251__251__0__0	max_left=49	max_left_minus=49	max_left_plus=49	max_min_left=49	max_min_left_minus=49	max_min_left_plus=49	max_min_right=0	max_min_right_minus=0	max_min_right_plus=0	max_pos_hash_score=456	max_right=51	max_right_minus=51	max_right_plus=51	neg_log10_pos_hash_p_value=9.9	new_junction_coverage=0.03	new_junction_read_count=3	polymorphism_frequency=2.678e-02	pos_hash_score=3	prediction=polymorphism	reject=COVERAGE_EVENNESS_SKEW,FREQUENCY_CUTOFF	side_1_annotate_key=gene	side_1_continuation=0	side_1_coverage=0.87	side_1_overlap=10	side_1_possible_overlap_registers=238	side_1_read_count=94	side_1_redundant=0	side_2_annotate_key=gene	side_2_continuation=0	side_2_coverage=1.24	side_2_overlap=0	side_2_possible_overlap_registers=228	side_2_read_count=128	side_2_redundant=0	total_non_overlap_reads=3
JC	290	.	CP009273	2843750	-1	CP009273	2844803	1	0	alignment_overlap=10	coverage_minus=3	coverage_plus=1	flanking_left=251	flanking_right=251	frequency=5.432e-02	junction_possible_overlap_registers=228	key=CP009273__2843750__-1__CP009273__2844793__1__10____251__251__0__0	max_left=183	max_left_minus=183	max_left_plus=5	max_min_left=5	max_min_left_minus=0	max_min_left_plus=5	max_min_right=47	max_min_right_minus=47	max_min_right_plus=0	max_pos_hash_score=456	max_right=47	max_right_minus=47	max_right_plus=47	neg_log10_pos_hash_p_value=9.3	new_junction_coverage=0.05	new_junction_read_count=5	polymorphism_frequency=5.432e-02	pos_hash_score=4	prediction=polymorphism	reject=COVERAGE_EVENNESS_SKEW,FREQUENCY_CUTOFF	side_1_annotate_key=gene	side_1_continuation=0	side_1_coverage=1.09	side_1_overlap=10	side_1_possible_overlap_registers=238	side_1_read_count=117	side_1_redundant=0	side_2_annotate_key=gene	side_2_continuation=0	side_2_coverage=0.60	side_2_overlap=0	side_2_possible_overlap_registers=228	side_2_read_count=62	side_2_redundant=0	total_non_overlap_reads=4
JC	291	.	CP009273	2846455	-1	CP009273	2846979	1	0	alignment_overlap=8	coverage_minus=2	coverage_plus=2	flanking_left=251	flanking_right=251	frequency=4.263e-02	junction_possible_overlap_registers=230	key=CP009273__2846455__-1__CP009273__2846971__1__8____251__251__0__0	max_left=226	max_left_minus=226	max_left_plus=145	max_min_left=0	max_min_left_minus=0	max_min_left_plus=0	max_min_right=63	max_min_right_minus=25	max_min_right_plus=63	max_pos_hash_score=460	max_right=63	max_right_minus=25	max_right_plus=63	neg_log10_pos_hash_p_value=9.3	new_junction_coverage=0.04	new_junction_read_count=4	polymorphism_frequency=4.263e-02	pos_hash_score=4	prediction=polymorphism	reject=COVERAGE_EVENNESS_SKEW,FREQUENCY_CUTOFF	side_1_annotate_key=gene	side_1_continuation=0	side_1_coverage=0.92	side_1_overlap=8	side_1_possible_overlap_registers=238	side_1_read_count=99	side_1_redundant=0	side_2_annotate_key=gene	side_2_continuation=0	side_2_coverage=0.81	side_2_overlap=0	side_2_possible_overlap_registers=230	side_2_read_count=84	side_2_redundant=0	total_non_overlap_reads=4
JC	292	.	CP009273	2863028	-1	CP009273	2864132	1	0	alignment_overlap=5	coverage_minus=2	coverage_plus=2	flanking_left=251	flanking_right=251	frequency=4.349e-02	junction_possible_overlap_registers=233	key=CP009273__2863028__-1__CP009273__2864127__1__5____251__251__0__0	max_left=79	max_left_minus=79	max_left_plus=79	max_min_left=79	max_min_left_minus=64	max_min_left_plus=79	max_min_right=31	max_min_right_minus=31	max_min_right_plus=0	max_pos_hash_score=466	max_right=202	max_right_minus=182	max_right_plus=202	neg_log10_pos_hash_p_value=9.4	new_junction_coverage=0.04	new_junction_read_count=4	polymorphism_frequency=4.349e-02	pos_hash_score=4	prediction=polymorphism	reject=COVERAGE_EVENNESS_SKEW,FREQUENCY_CUTOFF	side_1_annotate_key=gene	side_1_continuation=0	side_1_coverage=0.91	side_1_overlap=5	side_1_possible_overlap_registers=238	side_1_read_count=98	side_1_redundant=0	side_2_annotate_key=gene	side_2_continuation=0	side_2_coverage=0.76	side_2_overlap=0	side_2_possible_overlap_registers=233	side_2_read_count=80	side_2_redundant=0	total_non_overlap_reads=4
JC	293	.	CP009273	2871271	-1	CP009273	2871823	1	0	alignment_overlap=29	coverage_minus=2	coverage_plus=2	flanking_left=251	flanking_right=251	frequency=8.646e-02	junction_possible_overlap_registers=209	key=CP009273__2871271__-1__CP009273__2871794__1__29____251__251__0__0	max_left=96	max_left_minus=96	max_left_plus=96	max_min_left=1	max_min_left_minus=0	max_min_left_plus=1	max_min_right=87	max_min_right_minus=87	max_min_right_plus=87	max_pos_hash_score=418	max_right=122	max_right_minus=87	max_right_plus=122	neg_log10_pos_hash_p_value=8.8	new_junction_coverage=0.05	new_junction_read_count=5	polymorphism_frequency=8.646e-02	pos_hash_score=4	prediction=polymorphism	reject=COVERAGE_EVENNESS_SKEW,FREQUENCY_CUTOFF	side_1_annotate_key=gene	side_1_continuation=0	side_1_coverage=0.48	side_1_overlap=29	side_1_possible_overlap_registers=238	side_1_read_count=52	side_1_redundant=0	side_2_annotate_key=gene	side_2_continuation=0	side_2_coverage=0.63	side_2_overlap=0	side_2_possible_overlap_registers=209	side_2_read_count=60	side_2_redundant=0	total_non_overlap_reads=4
JC	294	.	CP009273	2887618	-1	CP009273	2889087	1	0	alignment_overlap=7	coverage_minus=2	coverage_plus=2	flanking_left=251	flanking_right=251	frequency=4.051e-02	junction_possible_overlap_registers=231	key=CP009273__2887618__-1__CP009273__2889080__1__7____251__251__0__0	max_left=79	max_left_minus=78	max_left_plus=79	max_min_left=79	max_min_left_minus=78	max_min_left_plus=79	max_min_right=0	max_min_right_minus=0	max_min_right_plus=0	max_pos_hash_score=462	max_right=157	max_right_minus=157	max_right_plus=157	neg_log10_pos_hash_p_value=9.4	new_junction_coverage=0.04	new_junction_read_count=4	polymorphism_frequency=4.051e-02	pos_hash_score=4	prediction=polymorphism	reject=COVERAGE_EVENNESS_SKEW,FREQUENCY_CUTOFF	side_1_annotate_key=gene	side_1_continuation=0	side_1_coverage=1.11	side_1_overlap=7	side_1_possible_overlap_registers=238	side_1_read_count=120	side_1_redundant=0	side_2_annotate_key=gene	side_2_continuation=0	side_2_coverage=0.70	side_2_overlap=0	side_2_possible_overlap_registers=231	side_2_read_count=73	side_2_redundant=0	total_non_overlap_reads=4
JC	295	.	CP009273	2897461	-1	CP009273	2897767	1	0	alignment_overlap=30	coverage_minus=2	coverage_plus=4	flanking_left=251	flanking_right=251	frequency=4.559e-02	junction_possible_overlap_registers=208	key=CP009273__2897461__-1__CP009273__2897737__1__30____251__251__0__0	max_left=213	max_left_minus=71	max_left_plus=213	max_min_left=61	max_min_left_minus=0	max_min_left_plus=61	max_min_right=38	max_min_right_minus=38	max_min_right_plus=8	max_pos_hash_score=416	max_right=219	max_right_minus=38	max_right_plus=219	neg_log10_pos_hash_p_value=7.7	new_junction_coverage=0.06	new_junction_read_count=6	polymorphism_frequency=4.559e-02	pos_hash_score=6	prediction=polymorphism	reject=COVERAGE_EVENNESS_SKEW,FREQUENCY_CUTOFF	side_1_annotate_key=gene	side_1_continuation=0	side_1_coverage=1.31	side_1_overlap=30	side_1_possible_overlap_registers=238	side_1_read_count=141	side_1_redundant=0	side_2_annotate_key=gene	side_2_continuation=0	side_2_coverage=1.36	side_2_overlap=0	side_2_possible_overlap_registers=208	side_2_read_count=128	side_2_redundant=0	total_non_overlap_reads=6
JC	296	.	CP009273	2924671	-1	CP009273	2925423	1	0	alignment_overlap=12	coverage_minus=2	coverage_plus=3	flanking_left=251	flanking_right=251	frequency=6.419e-02	junction_possible_overlap_registers=226	key=CP009273__2924671__-1__CP009273__2925411__1__12____251__251__0__0	max_left=155	max_left_minus=135	max_left_plus=155	max_min_left=99	max_min_left_minus=0	max_min_left_plus=99	max_min_right=104	max_min_right_minus=104	max_min_right_plus=84	max_pos_hash_score=452	max_right=163	max_right_minus=104	max_right_plus=163	neg_log10_pos_hash_p_value=8.7	new_junction_coverage=0.07	new_junction_read_count=7	polymorphism_frequency=6.419e-02	pos_hash_score=5	prediction=polymorphism	reject=COVERAGE_EVENNESS_SKEW,FREQUENCY_CUTOFF	side_1_annotate_key=gene	side_1_continuation=0	side_1_coverage=0.72	side_1_overlap=12	side_1_possible_overlap_registers=238	side_1_read_count=77	side_1_redundant=0	side_2_annotate_key=gene	side_2_continuation=0	side_2_coverage=1.28	side_2_overlap=0	side_2_possible_overlap_registers=226	side_2_read_count=131	side_2_redundant=0	total_non_overlap_reads=5
JC	297	.	CP009273	2974932	-1	CP009273	2975871	1	0	alignment_overlap=9	coverage_minus=2	coverage_plus=5	flanking_left=251	flanking_right=251	frequency=4.870e-02	junction_possible_overlap_registers=229	key=CP009273__2974932__-1__CP009273__2975862__1__9____251__251__0__0	max_left=134	max_left_minus=134	max_left_plus=32	max_min_left=32	max_min_left_minus=0	max_min_left_plus=32	max_min_right=107	max_min_right_minus=107	max_min_right_plus=0	max_pos_hash_score=458	max_right=203	max_right_minus=107	max_right_plus=203	neg_log10_pos_hash_p_value=8.2	new_junction_coverage=0.07	new_junction_read_count=7	polymorphism_frequency=4.870e-02	pos_hash_score=6	prediction=polymorphism	reject=COVERAGE_EVENNESS_SKEW,FREQUENCY_CUTOFF	side_1_annotate_key=gene	side_1_continuation=0	side_1_coverage=1.36	side_1_overlap=9	side_1_possible_overlap_registers=238	side_1_read_count=146	side_1_redundant=0	side_2_annotate_key=gene	side_2_continuation=0	side_2_coverage=1.28	side_2_overlap=0	side_2_possible_overlap_registers=229	side_2_read_count=133	side_2_redundant=0	total_non_overlap_reads=7
JC	298	.	CP009273	3016363	-1	CP009273	3017339	1	0	alignment_overlap=12	coverage_minus=4	coverage_plus=2	flanking_left=251	flanking_right=251	frequency=6.038e-02	junction_possible_overlap_registers=226	key=CP009273__3016363__-1__CP009273__3017327__1__12____251__251__0__0	max_left=128	max_left_minus=128	max_left_plus=102	max_min_left=30	max_min_left_minus=0	max_min_left_plus=30	max_min_right=111	max_min_right_minus=111	max_min_right_plus=40	max_pos_hash_score=452	max_right=204	max_right_minus=111	max_right_plus=204	neg_log10_pos_hash_p_value=8.7	new_junction_coverage=0.06	new_junction_read_count=6	polymorphism_frequency=6.038e-02	pos_hash_score=5	prediction=polymorphism	reject=COVERAGE_EVENNESS_SKEW,FREQUENCY_CUTOFF	side_1_annotate_key=gene	side_1_continuation=0	side_1_coverage=0.97	side_1_overlap=12	side_1_possible_overlap_registers=238	side_1_read_count=104	side_1_redundant=0	side_2_annotate_key=gene	side_2_continuation=0	side_2_coverage=0.86	side_2_overlap=0	side_2_possible_overlap_registers=226	side_2_read_count=88	side_2_redundant=0	total_non_overlap_reads=6
JC	299	.	CP009273	3020831	-1	CP009273	3021816	1	0	alignment_overlap=8	coverage_minus=5	coverage_plus=3	flanking_left=251	flanking_right=251	frequency=6.980e-02	junction_possible_overlap_registers=230	key=CP009273__3020831__-1__CP009273__3021808__1__8____251__251__0__0	max_left=209	max_left_minus=209	max_left_plus=206	max_min_left=47	max_min_left_minus=0	max_min_left_plus=47	max_min_right=100	max_min_right_minus=38	max_min_right_plus=100	max_pos_hash_score=460	max_right=143	max_right_minus=38	max_right_plus=143	neg_log10_pos_hash_p_value=7.4	new_junction_coverage=0.08	new_junction_read_count=8	polymorphism_frequency=6.980e-02	pos_hash_score=8	prediction=polymorphism	reject=COVERAGE_EVENNESS_SKEW,FREQUENCY_CUTOFF	side_1_annotate_key=gene	side_1_continuation=0	side_1_coverage=1.04	side_1_overlap=8	side_1_possible_overlap_registers=238	side_1_read_count=112	side_1_redundant=0	side_2_annotate_key=gene	side_2_continuation=0	side_2_coverage=1.01	side_2_overlap=0	side_2_possible_overlap_registers=230	side_2_read_count=105	side_2_redundant=0	total_non_overlap_reads=8
JC	300	.	CP009273	3022867	-1	CP009273	3023848	1	0	alignment_overlap=9	coverage_minus=4	coverage_plus=3	flanking_left=251	flanking_right=251	frequency=8.357e-02	junction_possible_overlap_registers=229	key=CP009273__3022867__-1__CP009273__3023839__1__9____251__251__0__0	max_left=123	max_left_minus=123	max_left_plus=15	max_min_left=110	max_min_left_minus=110	max_min_left_plus=15	max_min_right=46	max_min_right_minus=46	max_min_right_plus=0	max_pos_hash_score=458	max_right=238	max_right_minus=238	max_right_plus=229	neg_log10_pos_hash_p_value=7.8	new_junction_coverage=0.08	new_junction_read_count=8	polymorphism_frequency=8.357e-02	pos_hash_score=7	prediction=polymorphism	reject=COVERAGE_EVENNESS_SKEW,FREQUENCY_CUTOFF	side_1_annotate_key=gene	side_1_continuation=0	side_1_coverage=0.87	side_1_overlap=9	side_1_possible_overlap_registers=238	side_1_read_count=94	side_1_redundant=0	side_2_annotate_key=gene	side_2_continuation=0	side_2_coverage=0.82	side_2_overlap=0	side_2_possible_overlap_registers=229	side_2_read_count=85	side_2_redundant=0	total_non_overlap_reads=7
JC	301	.	CP009273	3047954	-1	CP009273	3048652	1	0	alignment_overlap=10	coverage_minus=2	coverage_plus=2	flanking_left=251	flanking_right=251	frequency=2.944e-02	junction_possible_overlap_registers=228	key=CP009273__3047954__-1__CP009273__3048642__1__10____251__251__0__0	max_left=181	max_left_minus=181	max_left_plus=89	max_min_left=89	max_min_left_minus=0	max_min_left_plus=89	max_min_right=81	max_min_right_minus=81	max_min_right_plus=0	max_pos_hash_score=456	max_right=151	max_right_minus=81	max_right_plus=151	neg_log10_pos_hash_p_value=9.3	new_junction_coverage=0.04	new_junction_read_count=4	polymorphism_frequency=2.944e-02	pos_hash_score=4	prediction=polymorphism	reject=COVERAGE_EVENNESS_SKEW,FREQUENCY_CUTOFF	side_1_annotate_key=gene	side_1_continuation=0	side_1_coverage=1.17	side_1_overlap=10	side_1_possible_overlap_registers=238	side_1_read_count=126	side_1_redundant=0	side_2_annotate_key=gene	side_2_continuation=0	side_2_coverage=1.39	side_2_overlap=0	side_2_possible_overlap_registers=228	side_2_read_count=143	side_2_redundant=0	total_non_overlap_reads=4
JC	302	.	CP009273	3052396	-1	CP009273	3053287	1	0	alignment_overlap=9	coverage_minus=1	coverage_plus=2	flanking_left=251	flanking_right=251	frequency=3.418e-02	junction_possible_overlap_registers=229	key=CP009273__3052396__-1__CP009273__3053278__1__9____251__251__0__0	max_left=171	max_left_minus=171	max_left_plus=131	max_min_left=18	max_min_left_minus=0	max_min_left_plus=18	max_min_right=111	max_min_right_minus=71	max_min_right_plus=111	max_pos_hash_score=458	max_right=170	max_right_minus=71	max_right_plus=170	neg_log10_pos_hash_p_value=10.0	new_junction_coverage=0.03	new_junction_read_count=3	polymorphism_frequency=3.418e-02	pos_hash_score=3	prediction=polymorphism	reject=COVERAGE_EVENNESS_SKEW,FREQUENCY_CUTOFF	side_1_annotate_key=gene	side_1_continuation=0	side_1_coverage=0.85	side_1_overlap=9	side_1_possible_overlap_registers=238	side_1_read_count=92	side_1_redundant=0	side_2_annotate_key=gene	side_2_continuation=0	side_2_coverage=0.78	side_2_overlap=0	side_2_possible_overlap_registers=229	side_2_read_count=81	side_2_redundant=0	total_non_overlap_reads=3
JC	303	.	CP009273	3095769	-1	CP009273	3096548	1	0	alignment_overlap=13	coverage_minus=2	coverage_plus=1	flanking_left=251	flanking_right=251	frequency=3.352e-02	junction_possible_overlap_registers=225	key=CP009273__3095769__-1__CP009273__3096535__1__13____251__251__0__0	max_left=170	max_left_minus=170	max_left_plus=25	max_min_left=25	max_min_left_minus=0	max_min_left_plus=25	max_min_right=67	max_min_right_minus=67	max_min_right_plus=0	max_pos_hash_score=450	max_right=67	max_right_minus=67	max_right_plus=67	neg_log10_pos_hash_p_value=9.9	new_junction_coverage=0.03	new_junction_read_count=3	polymorphism_frequency=3.352e-02	pos_hash_score=3	prediction=polymorphism	reject=COVERAGE_EVENNESS_SKEW,FREQUENCY_CUTOFF	side_1_annotate_key=gene	side_1_continuation=0	side_1_coverage=0.85	side_1_overlap=13	side_1_possible_overlap_registers=238	side_1_read_count=92	side_1_redundant=0	side_2_annotate_key=gene	side_2_continuation=0	side_2_coverage=0.85	side_2_overlap=0	side_2_possible_overlap_registers=225	side_2_read_count=86	side_2_redundant=0	total_non_overlap_reads=3
JC	304	.	CP009273	3119551	-1	CP009273	3120690	1	0	alignment_overlap=9	coverage_minus=2	coverage_plus=1	flanking_left=251	flanking_right=251	frequency=3.371e-02	junction_possible_overlap_registers=229	key=CP009273__3119551__-1__CP009273__3120681__1__9____251__251__0__0	max_left=108	max_left_minus=108	max_left_plus=108	max_min_left=0	max_min_left_minus=0	max_min_left_plus=0	max_min_right=57	max_min_right_minus=57	max_min_right_plus=57	max_pos_hash_score=458	max_right=57	max_right_minus=57	max_right_plus=57	neg_log10_pos_hash_p_value=10.0	new_junction_coverage=0.03	new_junction_read_count=3	polymorphism_frequency=3.371e-02	pos_hash_score=3	prediction=polymorphism	reject=COVERAGE_EVENNESS_SKEW,FREQUENCY_CUTOFF	side_1_annotate_key=gene	side_1_continuation=0	side_1_coverage=0.73	side_1_overlap=9	side_1_possible_overlap_registers=238	side_1_read_count=79	side_1_redundant=0	side_2_annotate_key=gene	side_2_continuation=0	side_2_coverage=0.93	side_2_overlap=0	side_2_possible_overlap_registers=229	side_2_read_count=96	side_2_redundant=0	total_non_overlap_reads=3
JC	305	.	CP009273	3119743	-1	CP009273	3120817	1	0	alignment_overlap=1	coverage_minus=1	coverage_plus=2	flanking_left=251	flanking_right=251	frequency=4.529e-02	junction_possible_overlap_registers=237	key=CP009273__3119743__-1__CP009273__3120816__1__1____251__251__0__0	max_left=42	max_left_minus=42	max_left_plus=42	max_min_left=16	max_min_left_minus=0	max_min_left_plus=16	max_min_right=38	max_min_right_minus=38	max_min_right_plus=38	max_pos_hash_score=474	max_right=193	max_right_minus=38	max_right_plus=193	neg_log10_pos_hash_p_value=10.2	new_junction_coverage=0.04	new_junction_read_count=4	polymorphism_frequency=4.529e-02	pos_hash_score=3	prediction=polymorphism	reject=COVERAGE_EVENNESS_SKEW,FREQUENCY_CUTOFF	side_1_annotate_key=gene	side_1_continuation=0	side_1_coverage=0.83	side_1_overlap=1	side_1_possible_overlap_registers=238	side_1_read_count=89	side_1_redundant=0	side_2_annotate_key=gene	side_2_continuation=0	side_2_coverage=0.75	side_2_overlap=0	side_2_possible_overlap_registers=237	side_2_read_count=80	side_2_redundant=0	total_non_overlap_reads=3
JC	306	.	CP009273	3130277	-1	CP009273	3131551	1	0	alignment_overlap=10	coverage_minus=2	coverage_plus=2	flanking_left=251	flanking_right=251	frequency=3.557e-02	junction_possible_overlap_registers=228	key=CP009273__3130277__-1__CP009273__3131541__1__10____251__251__0__0	max_left=37	max_left_minus=37	max_left_plus=37	max_min_left=37	max_min_left_minus=37	max_min_left_plus=37	max_min_right=22	max_min_right_minus=22	max_min_right_plus=22	max_pos_hash_score=456	max_right=202	max_right_minus=106	max_right_plus=202	neg_log10_pos_hash_p_value=9.9	new_junction_coverage=0.04	new_junction_read_count=4	polymorphism_frequency=3.557e-02	pos_hash_score=3	prediction=polymorphism	reject=COVERAGE_EVENNESS_SKEW,FREQUENCY_CUTOFF	side_1_annotate_key=gene	side_1_continuation=0	side_1_coverage=1.12	side_1_overlap=10	side_1_possible_overlap_registers=238	side_1_read_count=121	side_1_redundant=0	side_2_annotate_key=gene	side_2_continuation=0	side_2_coverage=0.98	side_2_overlap=0	side_2_possible_overlap_registers=228	side_2_read_count=101	side_2_redundant=0	total_non_overlap_reads=4
JC	307	.	CP009273	3131998	-1	CP009273	3133938	1	0	alignment_overlap=9	coverage_minus=2	coverage_plus=2	flanking_left=251	flanking_right=251	frequency=3.627e-02	junction_possible_overlap_registers=229	key=CP009273__3131998__-1__CP009273__3133929__1__9____251__251__0__0	max_left=114	max_left_minus=114	max_left_plus=114	max_min_left=14	max_min_left_minus=14	max_min_left_plus=14	max_min_right=45	max_min_right_minus=45	max_min_right_plus=45	max_pos_hash_score=458	max_right=129	max_right_minus=129	max_right_plus=129	neg_log10_pos_hash_p_value=9.3	new_junction_coverage=0.04	new_junction_read_count=4	polymorphism_frequency=3.627e-02	pos_hash_score=4	prediction=polymorphism	reject=COVERAGE_EVENNESS_SKEW,FREQUENCY_CUTOFF	side_1_annotate_key=gene	side_1_continuation=0	side_1_coverage=1.33	side_1_overlap=9	side_1_possible_overlap_registers=238	side_1_read_count=143	side_1_redundant=0	side_2_annotate_key=gene	side_2_continuation=0	side_2_coverage=0.72	side_2_overlap=0	side_2_possible_overlap_registers=229	side_2_read_count=75	side_2_redundant=0	total_non_overlap_reads=4
JC	308	.	CP009273	3153070	-1	CP009273	3153730	1	0	alignment_overlap=10	coverage_minus=5	coverage_plus=5	flanking_left=251	flanking_right=251	frequency=1.187e-01	junction_possible_overlap_registers=228	key=CP009273__3153070__-1__CP009273__3153720__1__10____251__251__0__0	max_left=186	max_left_minus=183	max_left_plus=186	max_min_left=14	max_min_left_minus=0	max_min_left_plus=14	max_min_right=55	max_min_right_minus=27	max_min_right_plus=55	max_pos_hash_score=456	max_right=134	max_right_minus=27	max_right_plus=134	neg_log10_pos_hash_p_value=6.5	new_junction_coverage=0.11	new_junction_read_count=11	polymorphism_frequency=1.187e-01	pos_hash_score=10	prediction=polymorphism	reject=COVERAGE_EVENNESS_SKEW,FREQUENCY_CUTOFF	side_1_annotate_key=gene	side_1_continuation=0	side_1_coverage=0.80	side_1_overlap=10	side_1_possible_overlap_registers=238	side_1_read_count=86	side_1_redundant=0	side_2_annotate_key=gene	side_2_continuation=0	side_2_coverage=0.79	side_2_overlap=0	side_2_possible_overlap_registers=228	side_2_read_count=81	side_2_redundant=0	total_non_overlap_reads=10
JC	309	.	CP009273	3196045	-1	CP009273	3197303	1	0	alignment_overlap=14	coverage_minus=1	coverage_plus=2	flanking_left=251	flanking_right=251	frequency=2.690e-02	junction_possible_overlap_registers=224	key=CP009273__3196045__-1__CP009273__3197289__1__14____251__251__0__0	max_left=169	max_left_minus=169	max_left_plus=17	max_min_left=17	max_min_left_minus=0	max_min_left_plus=17	max_min_right=68	max_min_right_minus=68	max_min_right_plus=0	max_pos_hash_score=448	max_right=219	max_right_minus=68	max_right_plus=219	neg_log10_pos_hash_p_value=9.8	new_junction_coverage=0.03	new_junction_read_count=3	polymorphism_frequency=2.690e-02	pos_hash_score=3	prediction=polymorphism	reject=COVERAGE_EVENNESS_SKEW,FREQUENCY_CUTOFF	side_1_annotate_key=gene	side_1_continuation=0	side_1_coverage=0.94	side_1_overlap=14	side_1_possible_overlap_registers=238	side_1_read_count=101	side_1_redundant=0	side_2_annotate_key=gene	side_2_continuation=0	side_2_coverage=1.20	side_2_overlap=0	side_2_possible_overlap_registers=224	side_2_read_count=122	side_2_redundant=0	total_non_overlap_reads=3
JC	310	.	CP009273	3204667	-1	CP009273	3205635	1	0	alignment_overlap=10	coverage_minus=4	coverage_plus=4	flanking_left=251	flanking_right=251	frequency=7.413e-02	junction_possible_overlap_registers=228	key=CP009273__3204667__-1__CP009273__3205625__1__10____251__251__0__0	max_left=151	max_left_minus=151	max_left_plus=60	max_min_left=74	max_min_left_minus=74	max_min_left_plus=37	max_min_right=89	max_min_right_minus=89	max_min_right_plus=29	max_pos_hash_score=456	max_right=222	max_right_minus=167	max_right_plus=222	neg_log10_pos_hash_p_value=7.3	new_junction_coverage=0.08	new_junction_read_count=8	polymorphism_frequency=7.413e-02	pos_hash_score=8	prediction=polymorphism	reject=COVERAGE_EVENNESS_SKEW,FREQUENCY_CUTOFF	side_1_annotate_key=gene	side_1_continuation=0	side_1_coverage=0.92	side_1_overlap=10	side_1_possible_overlap_registers=238	side_1_read_count=99	side_1_redundant=0	side_2_annotate_key=gene	side_2_continuation=0	side_2_coverage=1.02	side_2_overlap=0	side_2_possible_overlap_registers=228	side_2_read_count=105	side_2_redundant=0	total_non_overlap_reads=8
JC	311	.	CP009273	3340052	-1	CP009273	3340908	1	0	alignment_overlap=9	coverage_minus=2	coverage_plus=1	flanking_left=251	flanking_right=251	frequency=3.482e-02	junction_possible_overlap_registers=229	key=CP009273__3340052__-1__CP009273__3340899__1__9____251__251__0__0	max_left=88	max_left_minus=88	max_left_plus=88	max_min_left=0	max_min_left_minus=0	max_min_left_plus=0	max_min_right=70	max_min_right_minus=69	max_min_right_plus=70	max_pos_hash_score=458	max_right=70	max_right_minus=69	max_right_plus=70	neg_log10_pos_hash_p_value=10.0	new_junction_coverage=0.03	new_junction_read_count=3	polymorphism_frequency=3.482e-02	pos_hash_score=3	prediction=polymorphism	reject=COVERAGE_EVENNESS_SKEW,FREQUENCY_CUTOFF	side_1_annotate_key=gene	side_1_continuation=0	side_1_coverage=0.91	side_1_overlap=9	side_1_possible_overlap_registers=238	side_1_read_count=98	side_1_redundant=0	side_2_annotate_key=gene	side_2_continuation=0	side_2_coverage=0.70	side_2_overlap=0	side_2_possible_overlap_registers=229	side_2_read_count=72	side_2_redundant=0	total_non_overlap_reads=3
JC	312	.	CP009273	3349535	-1	CP009273	3350289	1	0	alignment_overlap=12	coverage_minus=1	coverage_plus=2	flanking_left=251	flanking_right=251	frequency=3.582e-02	junction_possible_overlap_registers=226	key=CP009273__3349535__-1__CP009273__3350277__1__12____251__251__0__0	max_left=32	max_left_minus=32	max_left_plus=32	max_min_left=32	max_min_left_minus=32	max_min_left_plus=32	max_min_right=0	max_min_right_minus=0	max_min_right_plus=0	max_pos_hash_score=452	max_right=59	max_right_minus=35	max_right_plus=59	neg_log10_pos_hash_p_value=9.9	new_junction_coverage=0.03	new_junction_read_count=3	polymorphism_frequency=3.582e-02	pos_hash_score=3	prediction=polymorphism	reject=COVERAGE_EVENNESS_SKEW,FREQUENCY_CUTOFF	side_1_annotate_key=gene	side_1_continuation=0	side_1_coverage=0.83	side_1_overlap=12	side_1_possible_overlap_registers=238	side_1_read_count=89	side_1_redundant=0	side_2_annotate_key=gene	side_2_continuation=0	side_2_coverage=0.75	side_2_overlap=0	side_2_possible_overlap_registers=226	side_2_read_count=77	side_2_redundant=0	total_non_overlap_reads=3
JC	313	.	CP009273	3367165	-1	CP009273	3367721	1	0	alignment_overlap=11	coverage_minus=4	coverage_plus=4	flanking_left=251	flanking_right=251	frequency=6.049e-02	junction_possible_overlap_registers=227	key=CP009273__3367165__-1__CP009273__3367710__1__11____251__251__0__0	max_left=180	max_left_minus=180	max_left_plus=22	max_min_left=85	max_min_left_minus=85	max_min_left_plus=22	max_min_right=60	max_min_right_minus=60	max_min_right_plus=0	max_pos_hash_score=454	max_right=153	max_right_minus=109	max_right_plus=153	neg_log10_pos_hash_p_value=7.3	new_junction_coverage=0.08	new_junction_read_count=8	polymorphism_frequency=6.049e-02	pos_hash_score=8	prediction=polymorphism	reject=COVERAGE_EVENNESS_SKEW,FREQUENCY_CUTOFF	side_1_annotate_key=gene	side_1_continuation=0	side_1_coverage=1.11	side_1_overlap=11	side_1_possible_overlap_registers=238	side_1_read_count=119	side_1_redundant=0	side_2_annotate_key=gene	side_2_continuation=0	side_2_coverage=1.31	side_2_overlap=0	side_2_possible_overlap_registers=227	side_2_read_count=135	side_2_redundant=0	total_non_overlap_reads=8
JC	314	.	CP009273	3381771	-1	CP009273	3382375	1	0	alignment_overlap=10	coverage_minus=4	coverage_plus=1	flanking_left=251	flanking_right=251	frequency=3.673e-02	junction_possible_overlap_registers=228	key=CP009273__3381771__-1__CP009273__3382365__1__10____251__251__0__0	max_left=80	max_left_minus=80	max_left_plus=60	max_min_left=60	max_min_left_minus=37	max_min_left_plus=60	max_min_right=41	max_min_right_minus=41	max_min_right_plus=0	max_pos_hash_score=456	max_right=124	max_right_minus=41	max_right_plus=124	neg_log10_pos_hash_p_value=8.7	new_junction_coverage=0.05	new_junction_read_count=5	polymorphism_frequency=3.673e-02	pos_hash_score=5	prediction=polymorphism	reject=COVERAGE_EVENNESS_SKEW,FREQUENCY_CUTOFF	side_1_annotate_key=gene	side_1_continuation=0	side_1_coverage=1.27	side_1_overlap=10	side_1_possible_overlap_registers=238	side_1_read_count=137	side_1_redundant=0	side_2_annotate_key=gene	side_2_continuation=0	side_2_coverage=1.27	side_2_overlap=0	side_2_possible_overlap_registers=228	side_2_read_count=131	side_2_redundant=0	total_non_overlap_reads=5
JC	315	.	CP009273	3388486	-1	CP009273	3389354	1	0	alignment_overlap=15	coverage_minus=3	coverage_plus=6	flanking_left=251	flanking_right=251	frequency=1.087e-01	junction_possible_overlap_registers=223	key=CP009273__3388486__-1__CP009273__3389339__1__15____251__251__0__0	max_left=125	max_left_minus=125	max_left_plus=87	max_min_left=21	max_min_left_minus=21	max_min_left_plus=16	max_min_right=39	max_min_right_minus=39	max_min_right_plus=39	max_pos_hash_score=446	max_right=220	max_right_minus=50	max_right_plus=220	neg_log10_pos_hash_p_value=7.2	new_junction_coverage=0.10	new_junction_read_count=10	polymorphism_frequency=1.087e-01	pos_hash_score=8	prediction=polymorphism	reject=COVERAGE_EVENNESS_SKEW,FREQUENCY_CUTOFF	side_1_annotate_key=gene	side_1_continuation=0	side_1_coverage=0.73	side_1_overlap=15	side_1_possible_overlap_registers=238	side_1_read_count=79	side_1_redundant=0	side_2_annotate_key=gene	side_2_continuation=0	side_2_coverage=0.89	side_2_overlap=0	side_2_possible_overlap_registers=223	side_2_read_count=90	side_2_redundant=0	total_non_overlap_reads=9
JC	316	.	CP009273	3402639	-1	CP009273	3403111	1	0	alignment_overlap=11	coverage_minus=2	coverage_plus=4	flanking_left=251	flanking_right=251	frequency=5.874e-02	junction_possible_overlap_registers=227	key=CP009273__3402639__-1__CP009273__3403100__1__11____251__251__0__0	max_left=54	max_left_minus=54	max_left_plus=54	max_min_left=6	max_min_left_minus=0	max_min_left_plus=6	max_min_right=33	max_min_right_minus=33	max_min_right_plus=33	max_pos_hash_score=454	max_right=222	max_right_minus=33	max_right_plus=222	neg_log10_pos_hash_p_value=9.3	new_junction_coverage=0.06	new_junction_read_count=6	polymorphism_frequency=5.874e-02	pos_hash_score=4	prediction=polymorphism	reject=COVERAGE_EVENNESS_SKEW,FREQUENCY_CUTOFF	side_1_annotate_key=gene	side_1_continuation=0	side_1_coverage=0.95	side_1_overlap=11	side_1_possible_overlap_registers=238	side_1_read_count=102	side_1_redundant=0	side_2_annotate_key=gene	side_2_continuation=0	side_2_coverage=0.93	side_2_overlap=0	side_2_possible_overlap_registers=227	side_2_read_count=95	side_2_redundant=0	total_non_overlap_reads=6
JC	317	.	CP009273	3408467	-1	CP009273	3409719	1	0	alignment_overlap=11	coverage_minus=3	coverage_plus=2	flanking_left=251	flanking_right=251	frequency=3.458e-02	junction_possible_overlap_registers=227	key=CP009273__3408467__-1__CP009273__3409708__1__11____251__251__0__0	max_left=96	max_left_minus=96	max_left_plus=96	max_min_left=34	max_min_left_minus=34	max_min_left_plus=10	max_min_right=72	max_min_right_minus=72	max_min_right_plus=72	max_pos_hash_score=454	max_right=226	max_right_minus=226	max_right_plus=83	neg_log10_pos_hash_p_value=8.7	new_junction_coverage=0.05	new_junction_read_count=5	polymorphism_frequency=3.458e-02	pos_hash_score=5	prediction=polymorphism	reject=COVERAGE_EVENNESS_SKEW,FREQUENCY_CUTOFF	side_1_annotate_key=gene	side_1_continuation=0	side_1_coverage=1.58	side_1_overlap=11	side_1_possible_overlap_registers=238	side_1_read_count=170	side_1_redundant=0	side_2_annotate_key=gene	side_2_continuation=0	side_2_coverage=1.14	side_2_overlap=0	side_2_possible_overlap_registers=227	side_2_read_count=117	side_2_redundant=0	total_non_overlap_reads=5
JC	318	.	CP009273	3411133	-1	CP009273	3412476	1	0	alignment_overlap=10	coverage_minus=3	coverage_plus=3	flanking_left=251	flanking_right=251	frequency=4.179e-02	junction_possible_overlap_registers=228	key=CP009273__3411133__-1__CP009273__3412466__1__10____251__251__0__0	max_left=31	max_left_minus=31	max_left_plus=31	max_min_left=31	max_min_left_minus=31	max_min_left_plus=31	max_min_right=0	max_min_right_minus=0	max_min_right_plus=0	max_pos_hash_score=456	max_right=188	max_right_minus=188	max_right_plus=188	neg_log10_pos_hash_p_value=8.2	new_junction_coverage=0.06	new_junction_read_count=6	polymorphism_frequency=4.179e-02	pos_hash_score=6	prediction=polymorphism	reject=COVERAGE_EVENNESS_SKEW,FREQUENCY_CUTOFF	side_1_annotate_key=gene	side_1_continuation=0	side_1_coverage=1.08	side_1_overlap=10	side_1_possible_overlap_registers=238	side_1_read_count=116	side_1_redundant=0	side_2_annotate_key=gene	side_2_continuation=0	side_2_coverage=1.59	side_2_overlap=0	side_2_possible_overlap_registers=228	side_2_read_count=164	side_2_redundant=0	total_non_overlap_reads=6
JC	319	.	CP009273	3416618	1	CP009273	4161677	1	-11	alignment_overlap=-11	coverage_minus=2	coverage_plus=5	flanking_left=251	flanking_right=251	frequency=1.488e-01	junction_possible_overlap_registers=227	key=CP009273__3416618__1__CP009273__4161677__1__-11__GAATTAATTCC__251__251__0__0	max_left=87	max_left_minus=76	max_left_plus=87	max_min_left=76	max_min_left_minus=76	max_min_left_plus=58	max_min_right=61	max_min_right_minus=15	max_min_right_plus=61	max_pos_hash_score=454	max_right=164	max_right_minus=164	max_right_plus=126	neg_log10_pos_hash_p_value=7.7	new_junction_coverage=0.08	new_junction_read_count=8	polymorphism_frequency=1.488e-01	pos_hash_score=7	prediction=polymorphism	reject=COVERAGE_EVENNESS_SKEW,FREQUENCY_CUTOFF	side_1_annotate_key=gene	side_1_continuation=0	side_1_coverage=0.41	side_1_overlap=0	side_1_possible_overlap_registers=238	side_1_read_count=44	side_1_redundant=0	side_2_annotate_key=gene	side_2_continuation=0	side_2_coverage=0.48	side_2_overlap=0	side_2_possible_overlap_registers=238	side_2_read_count=52	side_2_redundant=0	total_non_overlap_reads=7	unique_read_sequence=GAATTAATTCC
JC	320	.	CP009273	3417431	-1	CP009273	3418311	1	0	alignment_overlap=9	coverage_minus=1	coverage_plus=9	flanking_left=251	flanking_right=251	frequency=NA	junction_possible_overlap_registers=229	key=CP009273__3417431__-1__CP009273__3418302__1__9____251__251__1__1	max_left=233	max_left_minus=22	max_left_plus=233	max_min_left=22	max_min_left_minus=22	max_min_left_plus=22	max_min_right=19	max_min_right_minus=0	max_min_right_plus=19	max_pos_hash_score=458	max_right=144	max_right_minus=38	max_right_plus=144	neg_log10_pos_hash_p_value=7.3	new_junction_coverage=0.10	new_junction_read_count=10	polymorphism_frequency=NA	pos_hash_score=8	prediction=unknown	reject=COVERAGE_EVENNESS_SKEW	side_1_annotate_key=repeat	side_1_continuation=0	side_1_coverage=NA	side_1_overlap=9	side_1_read_count=NA	side_1_redundant=1	side_2_annotate_key=repeat	side_2_continuation=0	side_2_coverage=NA	side_2_overlap=0	side_2_possible_overlap_registers=NA	side_2_read_count=NA	side_2_redundant=1	total_non_overlap_reads=10
JC	321	.	CP009273	3456096	-1	CP009273	3456659	1	0	alignment_overlap=10	coverage_minus=4	coverage_plus=5	flanking_left=251	flanking_right=251	frequency=6.545e-02	junction_possible_overlap_registers=228	key=CP009273__3456096__-1__CP009273__3456649__1__10____251__251__0__0	max_left=137	max_left_minus=137	max_left_plus=56	max_min_left=43	max_min_left_minus=43	max_min_left_plus=42	max_min_right=79	max_min_right_minus=79	max_min_right_plus=20	max_pos_hash_score=456	max_right=157	max_right_minus=88	max_right_plus=157	neg_log10_pos_hash_p_value=6.9	new_junction_coverage=0.09	new_junction_read_count=9	polymorphism_frequency=6.545e-02	pos_hash_score=9	prediction=polymorphism	reject=COVERAGE_EVENNESS_SKEW,FREQUENCY_CUTOFF	side_1_annotate_key=gene	side_1_continuation=0	side_1_coverage=1.32	side_1_overlap=10	side_1_possible_overlap_registers=238	side_1_read_count=142	side_1_redundant=0	side_2_annotate_key=gene	side_2_continuation=0	side_2_coverage=1.17	side_2_overlap=0	side_2_possible_overlap_registers=228	side_2_read_count=121	side_2_redundant=0	total_non_overlap_reads=9
JC	322	.	CP009273	3461523	-1	CP009273	3462697	1	0	alignment_overlap=6	coverage_minus=2	coverage_plus=2	flanking_left=251	flanking_right=251	frequency=2.997e-02	junction_possible_overlap_registers=232	key=CP009273__3461523__-1__CP009273__3462691__1__6____251__251__0__0	max_left=116	max_left_minus=116	max_left_plus=78	max_min_left=47	max_min_left_minus=0	max_min_left_plus=47	max_min_right=75	max_min_right_minus=52	max_min_right_plus=75	max_pos_hash_score=464	max_right=164	max_right_minus=52	max_right_plus=164	neg_log10_pos_hash_p_value=9.4	new_junction_coverage=0.04	new_junction_read_count=4	polymorphism_frequency=2.997e-02	pos_hash_score=4	prediction=polymorphism	reject=COVERAGE_EVENNESS_SKEW,FREQUENCY_CUTOFF	side_1_annotate_key=gene	side_1_continuation=0	side_1_coverage=1.12	side_1_overlap=6	side_1_possible_overlap_registers=238	side_1_read_count=121	side_1_redundant=0	side_2_annotate_key=gene	side_2_continuation=0	side_2_coverage=1.34	side_2_overlap=0	side_2_possible_overlap_registers=232	side_2_read_count=141	side_2_redundant=0	total_non_overlap_reads=4
JC	323	.	CP009273	3462132	-1	CP009273	3463069	1	0	alignment_overlap=12	coverage_minus=5	coverage_plus=5	flanking_left=251	flanking_right=251	frequency=9.316e-02	junction_possible_overlap_registers=226	key=CP009273__3462132__-1__CP009273__3463057__1__12____251__251__0__0	max_left=230	max_left_minus=230	max_left_plus=87	max_min_left=87	max_min_left_minus=70	max_min_left_plus=87	max_min_right=62	max_min_right_minus=62	max_min_right_plus=0	max_pos_hash_score=452	max_right=215	max_right_minus=215	max_right_plus=194	neg_log10_pos_hash_p_value=6.9	new_junction_coverage=0.11	new_junction_read_count=11	polymorphism_frequency=9.316e-02	pos_hash_score=9	prediction=polymorphism	reject=COVERAGE_EVENNESS_SKEW,FREQUENCY_CUTOFF	side_1_annotate_key=gene	side_1_continuation=0	side_1_coverage=1.08	side_1_overlap=12	side_1_possible_overlap_registers=238	side_1_read_count=116	side_1_redundant=0	side_2_annotate_key=gene	side_2_continuation=0	side_2_coverage=1.02	side_2_overlap=0	side_2_possible_overlap_registers=226	side_2_read_count=104	side_2_redundant=0	total_non_overlap_reads=10
JC	324	.	CP009273	3462138	-1	CP009273	3462463	1	0	alignment_overlap=17	coverage_minus=1	coverage_plus=2	flanking_left=251	flanking_right=251	frequency=3.514e-02	junction_possible_overlap_registers=221	key=CP009273__3462138__-1__CP009273__3462446__1__17____251__251__0__0	max_left=199	max_left_minus=199	max_left_plus=167	max_min_left=0	max_min_left_minus=0	max_min_left_plus=0	max_min_right=71	max_min_right_minus=35	max_min_right_plus=71	max_pos_hash_score=442	max_right=71	max_right_minus=35	max_right_plus=71	neg_log10_pos_hash_p_value=9.8	new_junction_coverage=0.04	new_junction_read_count=4	polymorphism_frequency=3.514e-02	pos_hash_score=3	prediction=polymorphism	reject=COVERAGE_EVENNESS_SKEW,FREQUENCY_CUTOFF	side_1_annotate_key=gene	side_1_continuation=0	side_1_coverage=1.09	side_1_overlap=17	side_1_possible_overlap_registers=238	side_1_read_count=117	side_1_redundant=0	side_2_annotate_key=gene	side_2_continuation=0	side_2_coverage=1.11	side_2_overlap=0	side_2_possible_overlap_registers=221	side_2_read_count=111	side_2_redundant=0	total_non_overlap_reads=3
JC	325	.	CP009273	3472133	-1	CP009273	3473238	1	0	alignment_overlap=13	coverage_minus=2	coverage_plus=1	flanking_left=251	flanking_right=251	frequency=3.456e-02	junction_possible_overlap_registers=225	key=CP009273__3472133__-1__CP009273__3473225__1__13____251__251__0__0	max_left=206	max_left_minus=206	max_left_plus=87	max_min_left=87	max_min_left_minus=34	max_min_left_plus=87	max_min_right=31	max_min_right_minus=31	max_min_right_plus=0	max_pos_hash_score=450	max_right=151	max_right_minus=35	max_right_plus=151	neg_log10_pos_hash_p_value=9.9	new_junction_coverage=0.03	new_junction_read_count=3	polymorphism_frequency=3.456e-02	pos_hash_score=3	prediction=polymorphism	reject=COVERAGE_EVENNESS_SKEW,FREQUENCY_CUTOFF	side_1_annotate_key=gene	side_1_continuation=0	side_1_coverage=0.74	side_1_overlap=13	side_1_possible_overlap_registers=238	side_1_read_count=80	side_1_redundant=0	side_2_annotate_key=gene	side_2_continuation=0	side_2_coverage=0.90	side_2_overlap=0	side_2_possible_overlap_registers=225	side_2_read_count=92	side_2_redundant=0	total_non_overlap_reads=3
JC	326	.	CP009273	3483286	-1	CP009273	3484705	1	0	alignment_overlap=11	coverage_minus=1	coverage_plus=2	flanking_left=251	flanking_right=251	frequency=3.102e-02	junction_possible_overlap_registers=227	key=CP009273__3483286__-1__CP009273__3484694__1__11____251__251__0__0	max_left=131	max_left_minus=34	max_left_plus=131	max_min_left=34	max_min_left_minus=34	max_min_left_plus=24	max_min_right=109	max_min_right_minus=0	max_min_right_plus=109	max_pos_hash_score=454	max_right=215	max_right_minus=67	max_right_plus=215	neg_log10_pos_hash_p_value=9.9	new_junction_coverage=0.03	new_junction_read_count=3	polymorphism_frequency=3.102e-02	pos_hash_score=3	prediction=polymorphism	reject=COVERAGE_EVENNESS_SKEW,FREQUENCY_CUTOFF	side_1_annotate_key=gene	side_1_continuation=0	side_1_coverage=0.72	side_1_overlap=11	side_1_possible_overlap_registers=238	side_1_read_count=77	side_1_redundant=0	side_2_annotate_key=gene	side_2_continuation=0	side_2_coverage=1.11	side_2_overlap=0	side_2_possible_overlap_registers=227	side_2_read_count=114	side_2_redundant=0	total_non_overlap_reads=3
JC	327	.	CP009273	3493581	-1	CP009273	3494534	1	0	alignment_overlap=11	coverage_minus=4	coverage_plus=4	flanking_left=251	flanking_right=251	frequency=6.832e-02	junction_possible_overlap_registers=227	key=CP009273__3493581__-1__CP009273__3494523__1__11____251__251__0__0	max_left=141	max_left_minus=141	max_left_plus=141	max_min_left=105	max_min_left_minus=105	max_min_left_plus=105	max_min_right=105	max_min_right_minus=105	max_min_right_plus=86	max_pos_hash_score=454	max_right=229	max_right_minus=116	max_right_plus=229	neg_log10_pos_hash_p_value=7.3	new_junction_coverage=0.08	new_junction_read_count=8	polymorphism_frequency=6.832e-02	pos_hash_score=8	prediction=polymorphism	reject=COVERAGE_EVENNESS_SKEW,FREQUENCY_CUTOFF	side_1_annotate_key=gene	side_1_continuation=0	side_1_coverage=1.17	side_1_overlap=11	side_1_possible_overlap_registers=238	side_1_read_count=126	side_1_redundant=0	side_2_annotate_key=gene	side_2_continuation=0	side_2_coverage=0.95	side_2_overlap=0	side_2_possible_overlap_registers=227	side_2_read_count=98	side_2_redundant=0	total_non_overlap_reads=8
JC	328	.	CP009273	3494969	-1	CP009273	3496210	1	0	alignment_overlap=5	coverage_minus=1	coverage_plus=2	flanking_left=251	flanking_right=251	frequency=2.259e-02	junction_possible_overlap_registers=233	key=CP009273__3494969__-1__CP009273__3496205__1__5____251__251__0__0	max_left=115	max_left_minus=115	max_left_plus=95	max_min_left=115	max_min_left_minus=115	max_min_left_plus=95	max_min_right=0	max_min_right_minus=0	max_min_right_plus=0	max_pos_hash_score=466	max_right=220	max_right_minus=131	max_right_plus=220	neg_log10_pos_hash_p_value=10.1	new_junction_coverage=0.03	new_junction_read_count=3	polymorphism_frequency=2.259e-02	pos_hash_score=3	prediction=polymorphism	reject=COVERAGE_EVENNESS_SKEW,FREQUENCY_CUTOFF	side_1_annotate_key=gene	side_1_continuation=0	side_1_coverage=1.06	side_1_overlap=5	side_1_possible_overlap_registers=238	side_1_read_count=114	side_1_redundant=0	side_2_annotate_key=gene	side_2_continuation=0	side_2_coverage=1.40	side_2_overlap=0	side_2_possible_overlap_registers=233	side_2_read_count=148	side_2_redundant=0	total_non_overlap_reads=3
JC	329	.	CP009273	3534189	-1	CP009273	3535075	1	0	alignment_overlap=10	coverage_minus=2	coverage_plus=3	flanking_left=251	flanking_right=251	frequency=3.757e-02	junction_possible_overlap_registers=228	key=CP009273__3534189__-1__CP009273__3535065__1__10____251__251__0__0	max_left=178	max_left_minus=178	max_left_plus=118	max_min_left=63	max_min_left_minus=63	max_min_left_plus=60	max_min_right=63	max_min_right_minus=63	max_min_right_plus=12	max_pos_hash_score=456	max_right=72	max_right_minus=70	max_right_plus=72	neg_log10_pos_hash_p_value=9.3	new_junction_coverage=0.05	new_junction_read_count=5	polymorphism_frequency=3.757e-02	pos_hash_score=4	prediction=polymorphism	reject=COVERAGE_EVENNESS_SKEW,FREQUENCY_CUTOFF	side_1_annotate_key=gene	side_1_continuation=0	side_1_coverage=1.28	side_1_overlap=10	side_1_possible_overlap_registers=238	side_1_read_count=138	side_1_redundant=0	side_2_annotate_key=gene	side_2_continuation=0	side_2_coverage=1.20	side_2_overlap=0	side_2_possible_overlap_registers=228	side_2_read_count=124	side_2_redundant=0	total_non_overlap_reads=5
JC	330	.	CP009273	3589032	-1	CP009273	3590010	1	0	alignment_overlap=11	coverage_minus=3	coverage_plus=5	flanking_left=251	flanking_right=251	frequency=8.258e-02	junction_possible_overlap_registers=227	key=CP009273__3589032__-1__CP009273__3589999__1__11____251__251__0__0	max_left=226	max_left_minus=201	max_left_plus=226	max_min_left=99	max_min_left_minus=99	max_min_left_plus=73	max_min_right=58	max_min_right_minus=58	max_min_right_plus=58	max_pos_hash_score=454	max_right=219	max_right_minus=141	max_right_plus=219	neg_log10_pos_hash_p_value=7.3	new_junction_coverage=0.08	new_junction_read_count=8	polymorphism_frequency=8.258e-02	pos_hash_score=8	prediction=polymorphism	reject=COVERAGE_EVENNESS_SKEW,FREQUENCY_CUTOFF	side_1_annotate_key=gene	side_1_continuation=0	side_1_coverage=0.85	side_1_overlap=11	side_1_possible_overlap_registers=238	side_1_read_count=92	side_1_redundant=0	side_2_annotate_key=gene	side_2_continuation=0	side_2_coverage=0.88	side_2_overlap=0	side_2_possible_overlap_registers=227	side_2_read_count=90	side_2_redundant=0	total_non_overlap_reads=8
JC	331	.	CP009273	3605864	-1	CP009273	3606642	1	0	alignment_overlap=8	coverage_minus=1	coverage_plus=2	flanking_left=251	flanking_right=251	frequency=3.023e-02	junction_possible_overlap_registers=230	key=CP009273__3605864__-1__CP009273__3606634__1__8____251__251__0__0	max_left=32	max_left_minus=32	max_left_plus=32	max_min_left=32	max_min_left_minus=32	max_min_left_plus=32	max_min_right=0	max_min_right_minus=0	max_min_right_plus=0	max_pos_hash_score=460	max_right=223	max_right_minus=87	max_right_plus=223	neg_log10_pos_hash_p_value=10.0	new_junction_coverage=0.03	new_junction_read_count=3	polymorphism_frequency=3.023e-02	pos_hash_score=3	prediction=polymorphism	reject=COVERAGE_EVENNESS_SKEW,FREQUENCY_CUTOFF	side_1_annotate_key=gene	side_1_continuation=0	side_1_coverage=0.97	side_1_overlap=8	side_1_possible_overlap_registers=238	side_1_read_count=104	side_1_redundant=0	side_2_annotate_key=gene	side_2_continuation=0	side_2_coverage=0.88	side_2_overlap=0	side_2_possible_overlap_registers=230	side_2_read_count=92	side_2_redundant=0	total_non_overlap_reads=3
JC	332	.	CP009273	3612970	-1	CP009273	3613481	1	0	alignment_overlap=10	coverage_minus=3	coverage_plus=3	flanking_left=251	flanking_right=251	frequency=1	junction_possible_overlap_registers=228	key=CP009273__3612980__-1__CP009273__3613481__1__10____251__251__1__0	max_left=79	max_left_minus=79	max_left_plus=29	max_min_left=79	max_min_left_minus=79	max_min_left_plus=29	max_min_right=0	max_min_right_minus=0	max_min_right_plus=0	max_pos_hash_score=456	max_right=212	max_right_minus=88	max_right_plus=212	neg_log10_pos_hash_p_value=8.7	new_junction_coverage=0.07	new_junction_read_count=7	polymorphism_frequency=1.000e+00	pos_hash_score=5	prediction=consensus	reject=COVERAGE_EVENNESS_SKEW	side_1_annotate_key=repeat	side_1_continuation=0	side_1_coverage=NA	side_1_overlap=0	side_1_read_count=NA	side_1_redundant=1	side_2_annotate_key=gene	side_2_continuation=0	side_2_coverage=0.00	side_2_overlap=10	side_2_possible_overlap_registers=238	side_2_read_count=0	side_2_redundant=0	total_non_overlap_reads=6
JC	333	.	CP009273	3613300	-1	CP009273	3613751	1	0	alignment_overlap=8	coverage_minus=1	coverage_plus=2	flanking_left=251	flanking_right=251	frequency=1	junction_possible_overlap_registers=230	key=CP009273__3613308__-1__CP009273__3613751__1__8____251__251__1__0	max_left=116	max_left_minus=116	max_left_plus=72	max_min_left=1	max_min_left_minus=0	max_min_left_plus=1	max_min_right=36	max_min_right_minus=36	max_min_right_plus=36	max_pos_hash_score=460	max_right=194	max_right_minus=36	max_right_plus=194	neg_log10_pos_hash_p_value=10.0	new_junction_coverage=0.03	new_junction_read_count=3	polymorphism_frequency=1.000e+00	pos_hash_score=3	prediction=consensus	reject=COVERAGE_EVENNESS_SKEW	side_1_annotate_key=repeat	side_1_continuation=0	side_1_coverage=NA	side_1_overlap=0	side_1_read_count=NA	side_1_redundant=1	side_2_annotate_key=gene	side_2_continuation=0	side_2_coverage=0.00	side_2_overlap=8	side_2_possible_overlap_registers=238	side_2_read_count=0	side_2_redundant=0	total_non_overlap_reads=3
JC	334	.	CP009273	3614516	-1	CP009273	3615225	1	0	alignment_overlap=9	coverage_minus=1	coverage_plus=2	flanking_left=251	flanking_right=251	frequency=4.384e-02	junction_possible_overlap_registers=229	key=CP009273__3614516__-1__CP009273__3615216__1__9____251__251__0__1	max_left=56	max_left_minus=56	max_left_plus=36	max_min_left=9	max_min_left_minus=0	max_min_left_plus=9	max_min_right=39	max_min_right_minus=39	max_min_right_plus=18	max_pos_hash_score=458	max_right=39	max_right_minus=39	max_right_plus=39	neg_log10_pos_hash_p_value=10.0	new_junction_coverage=0.03	new_junction_read_count=3	polymorphism_frequency=4.384e-02	pos_hash_score=3	prediction=polymorphism	reject=COVERAGE_EVENNESS_SKEW,FREQUENCY_CUTOFF	side_1_annotate_key=gene	side_1_continuation=0	side_1_coverage=0.63	side_1_overlap=9	side_1_possible_overlap_registers=238	side_1_read_count=68	side_1_redundant=0	side_2_annotate_key=repeat	side_2_continuation=0	side_2_coverage=NA	side_2_overlap=0	side_2_possible_overlap_registers=NA	side_2_read_count=NA	side_2_redundant=1	total_non_overlap_reads=3
JC	335	.	CP009273	3614796	-1	CP009273	3615872	1	0	alignment_overlap=10	coverage_minus=2	coverage_plus=2	flanking_left=251	flanking_right=251	frequency=3.390e-02	junction_possible_overlap_registers=228	key=CP009273__3614806__-1__CP009273__3615872__1__10____251__251__1__0	max_left=134	max_left_minus=134	max_left_plus=55	max_min_left=55	max_min_left_minus=0	max_min_left_plus=55	max_min_right=19	max_min_right_minus=19	max_min_right_plus=0	max_pos_hash_score=456	max_right=63	max_right_minus=19	max_right_plus=63	neg_log10_pos_hash_p_value=9.3	new_junction_coverage=0.04	new_junction_read_count=4	polymorphism_frequency=3.390e-02	pos_hash_score=4	prediction=polymorphism	reject=COVERAGE_EVENNESS_SKEW,FREQUENCY_CUTOFF	side_1_annotate_key=repeat	side_1_continuation=0	side_1_coverage=NA	side_1_overlap=0	side_1_read_count=NA	side_1_redundant=1	side_2_annotate_key=gene	side_2_continuation=0	side_2_coverage=1.11	side_2_overlap=10	side_2_possible_overlap_registers=238	side_2_read_count=119	side_2_redundant=0	total_non_overlap_reads=4
JC	336	.	CP009273	3615066	-1	CP009273	3616122	1	0	alignment_overlap=8	coverage_minus=1	coverage_plus=3	flanking_left=251	flanking_right=251	frequency=3.023e-02	junction_possible_overlap_registers=230	key=CP009273__3615074__-1__CP009273__3616122__1__8____251__251__1__0	max_left=187	max_left_minus=9	max_left_plus=187	max_min_left=9	max_min_left_minus=9	max_min_left_plus=9	max_min_right=56	max_min_right_minus=0	max_min_right_plus=56	max_pos_hash_score=460	max_right=214	max_right_minus=206	max_right_plus=214	neg_log10_pos_hash_p_value=9.3	new_junction_coverage=0.05	new_junction_read_count=5	polymorphism_frequency=3.023e-02	pos_hash_score=4	prediction=polymorphism	reject=COVERAGE_EVENNESS_SKEW,FREQUENCY_CUTOFF	side_1_annotate_key=repeat	side_1_continuation=0	side_1_coverage=NA	side_1_overlap=0	side_1_read_count=NA	side_1_redundant=1	side_2_annotate_key=gene	side_2_continuation=0	side_2_coverage=1.54	side_2_overlap=8	side_2_possible_overlap_registers=238	side_2_read_count=166	side_2_redundant=0	total_non_overlap_reads=4
JC	337	.	CP009273	3621665	-1	CP009273	3622323	1	0	alignment_overlap=13	coverage_minus=3	coverage_plus=2	flanking_left=251	flanking_right=251	frequency=8.779e-02	junction_possible_overlap_registers=225	key=CP009273__3621665__-1__CP009273__3622310__1__13____251__251__0__0	max_left=160	max_left_minus=160	max_left_plus=79	max_min_left=79	max_min_left_minus=0	max_min_left_plus=79	max_min_right=78	max_min_right_minus=78	max_min_right_plus=0	max_pos_hash_score=450	max_right=159	max_right_minus=78	max_right_plus=159	neg_log10_pos_hash_p_value=9.2	new_junction_coverage=0.07	new_junction_read_count=7	polymorphism_frequency=8.779e-02	pos_hash_score=4	prediction=polymorphism	reject=COVERAGE_EVENNESS_SKEW,FREQUENCY_CUTOFF	side_1_annotate_key=gene	side_1_continuation=0	side_1_coverage=0.77	side_1_overlap=13	side_1_possible_overlap_registers=238	side_1_read_count=83	side_1_redundant=0	side_2_annotate_key=gene	side_2_continuation=0	side_2_coverage=0.66	side_2_overlap=0	side_2_possible_overlap_registers=225	side_2_read_count=67	side_2_redundant=0	total_non_overlap_reads=5
JC	338	.	CP009273	3638663	-1	CP009273	3639698	1	0	alignment_overlap=10	coverage_minus=1	coverage_plus=2	flanking_left=251	flanking_right=251	frequency=2.703e-02	junction_possible_overlap_registers=228	key=CP009273__3638663__-1__CP009273__3639688__1__10____251__251__0__0	max_left=129	max_left_minus=129	max_left_plus=85	max_min_left=85	max_min_left_minus=0	max_min_left_plus=85	max_min_right=112	max_min_right_minus=112	max_min_right_plus=0	max_pos_hash_score=456	max_right=209	max_right_minus=112	max_right_plus=209	neg_log10_pos_hash_p_value=9.9	new_junction_coverage=0.03	new_junction_read_count=3	polymorphism_frequency=2.703e-02	pos_hash_score=3	prediction=polymorphism	reject=COVERAGE_EVENNESS_SKEW,FREQUENCY_CUTOFF	side_1_annotate_key=gene	side_1_continuation=0	side_1_coverage=1.11	side_1_overlap=10	side_1_possible_overlap_registers=238	side_1_read_count=120	side_1_redundant=0	side_2_annotate_key=gene	side_2_continuation=0	side_2_coverage=0.98	side_2_overlap=0	side_2_possible_overlap_registers=228	side_2_read_count=101	side_2_redundant=0	total_non_overlap_reads=3
JC	339	.	CP009273	3642542	-1	CP009273	3643461	1	0	alignment_overlap=9	coverage_minus=2	coverage_plus=2	flanking_left=251	flanking_right=251	frequency=3.888e-02	junction_possible_overlap_registers=229	key=CP009273__3642542__-1__CP009273__3643452__1__9____251__251__0__0	max_left=93	max_left_minus=93	max_left_plus=93	max_min_left=93	max_min_left_minus=93	max_min_left_plus=93	max_min_right=3	max_min_right_minus=3	max_min_right_plus=0	max_pos_hash_score=458	max_right=137	max_right_minus=137	max_right_plus=137	neg_log10_pos_hash_p_value=9.3	new_junction_coverage=0.04	new_junction_read_count=4	polymorphism_frequency=3.888e-02	pos_hash_score=4	prediction=polymorphism	reject=COVERAGE_EVENNESS_SKEW,FREQUENCY_CUTOFF	side_1_annotate_key=gene	side_1_continuation=0	side_1_coverage=0.79	side_1_overlap=9	side_1_possible_overlap_registers=238	side_1_read_count=85	side_1_redundant=0	side_2_annotate_key=gene	side_2_continuation=0	side_2_coverage=1.12	side_2_overlap=0	side_2_possible_overlap_registers=229	side_2_read_count=116	side_2_redundant=0	total_non_overlap_reads=4
JC	340	.	CP009273	3654281	-1	CP009273	3654893	1	0	alignment_overlap=9	coverage_minus=1	coverage_plus=2	flanking_left=251	flanking_right=251	frequency=3.165e-02	junction_possible_overlap_registers=229	key=CP009273__3654281__-1__CP009273__3654884__1__9____251__251__0__0	max_left=51	max_left_minus=47	max_left_plus=51	max_min_left=51	max_min_left_minus=0	max_min_left_plus=51	max_min_right=46	max_min_right_minus=46	max_min_right_plus=0	max_pos_hash_score=458	max_right=108	max_right_minus=46	max_right_plus=108	neg_log10_pos_hash_p_value=10.0	new_junction_coverage=0.04	new_junction_read_count=4	polymorphism_frequency=3.165e-02	pos_hash_score=3	prediction=polymorphism	reject=COVERAGE_EVENNESS_SKEW,FREQUENCY_CUTOFF	side_1_annotate_key=gene	side_1_continuation=0	side_1_coverage=1.03	side_1_overlap=9	side_1_possible_overlap_registers=238	side_1_read_count=111	side_1_redundant=0	side_2_annotate_key=gene	side_2_continuation=0	side_2_coverage=1.33	side_2_overlap=0	side_2_possible_overlap_registers=229	side_2_read_count=138	side_2_redundant=0	total_non_overlap_reads=3
JC	341	.	CP009273	3668983	-1	CP009273	3670015	1	0	alignment_overlap=11	coverage_minus=6	coverage_plus=2	flanking_left=251	flanking_right=251	frequency=7.961e-02	junction_possible_overlap_registers=227	key=CP009273__3668983__-1__CP009273__3670004__1__11____251__251__0__0	max_left=180	max_left_minus=180	max_left_plus=20	max_min_left=72	max_min_left_minus=72	max_min_left_plus=20	max_min_right=85	max_min_right_minus=85	max_min_right_plus=0	max_pos_hash_score=454	max_right=222	max_right_minus=207	max_right_plus=222	neg_log10_pos_hash_p_value=7.3	new_junction_coverage=0.08	new_junction_read_count=8	polymorphism_frequency=7.961e-02	pos_hash_score=8	prediction=polymorphism	reject=COVERAGE_EVENNESS_SKEW,FREQUENCY_CUTOFF	side_1_annotate_key=gene	side_1_continuation=0	side_1_coverage=0.81	side_1_overlap=11	side_1_possible_overlap_registers=238	side_1_read_count=87	side_1_redundant=0	side_2_annotate_key=gene	side_2_continuation=0	side_2_coverage=0.99	side_2_overlap=0	side_2_possible_overlap_registers=227	side_2_read_count=102	side_2_redundant=0	total_non_overlap_reads=8
JC	342	.	CP009273	3686311	-1	CP009273	3687107	1	0	alignment_overlap=8	coverage_minus=2	coverage_plus=2	flanking_left=251	flanking_right=251	frequency=3.332e-02	junction_possible_overlap_registers=230	key=CP009273__3686311__-1__CP009273__3687099__1__8____251__251__0__0	max_left=137	max_left_minus=137	max_left_plus=59	max_min_left=59	max_min_left_minus=0	max_min_left_plus=59	max_min_right=27	max_min_right_minus=27	max_min_right_plus=0	max_pos_hash_score=460	max_right=110	max_right_minus=27	max_right_plus=110	neg_log10_pos_hash_p_value=9.3	new_junction_coverage=0.04	new_junction_read_count=4	polymorphism_frequency=3.332e-02	pos_hash_score=4	prediction=polymorphism	reject=COVERAGE_EVENNESS_SKEW,FREQUENCY_CUTOFF	side_1_annotate_key=gene	side_1_continuation=0	side_1_coverage=1.09	side_1_overlap=8	side_1_possible_overlap_registers=238	side_1_read_count=117	side_1_redundant=0	side_2_annotate_key=gene	side_2_continuation=0	side_2_coverage=1.14	side_2_overlap=0	side_2_possible_overlap_registers=230	side_2_read_count=119	side_2_redundant=0	total_non_overlap_reads=4
JC	343	.	CP009273	3709410	-1	CP009273	3710461	1	0	alignment_overlap=10	coverage_minus=2	coverage_plus=1	flanking_left=251	flanking_right=251	frequency=3.306e-02	junction_possible_overlap_registers=228	key=CP009273__3709410__-1__CP009273__3710451__1__10____251__251__0__0	max_left=49	max_left_minus=49	max_left_plus=49	max_min_left=49	max_min_left_minus=49	max_min_left_plus=49	max_min_right=4	max_min_right_minus=4	max_min_right_plus=0	max_pos_hash_score=456	max_right=133	max_right_minus=133	max_right_plus=133	neg_log10_pos_hash_p_value=9.9	new_junction_coverage=0.03	new_junction_read_count=3	polymorphism_frequency=3.306e-02	pos_hash_score=3	prediction=polymorphism	reject=COVERAGE_EVENNESS_SKEW,FREQUENCY_CUTOFF	side_1_annotate_key=gene	side_1_continuation=0	side_1_coverage=0.78	side_1_overlap=10	side_1_possible_overlap_registers=238	side_1_read_count=84	side_1_redundant=0	side_2_annotate_key=gene	side_2_continuation=0	side_2_coverage=0.92	side_2_overlap=0	side_2_possible_overlap_registers=228	side_2_read_count=95	side_2_redundant=0	total_non_overlap_reads=3
JC	344	.	CP009273	3743839	-1	CP009273	3744777	1	0	alignment_overlap=8	coverage_minus=2	coverage_plus=1	flanking_left=251	flanking_right=251	frequency=2.708e-02	junction_possible_overlap_registers=230	key=CP009273__3743839__-1__CP009273__3744769__1__8____251__251__0__0	max_left=160	max_left_minus=160	max_left_plus=102	max_min_left=102	max_min_left_minus=0	max_min_left_plus=102	max_min_right=49	max_min_right_minus=49	max_min_right_plus=0	max_pos_hash_score=460	max_right=141	max_right_minus=49	max_right_plus=141	neg_log10_pos_hash_p_value=10.0	new_junction_coverage=0.03	new_junction_read_count=3	polymorphism_frequency=2.708e-02	pos_hash_score=3	prediction=polymorphism	reject=COVERAGE_EVENNESS_SKEW,FREQUENCY_CUTOFF	side_1_annotate_key=gene	side_1_continuation=0	side_1_coverage=0.95	side_1_overlap=8	side_1_possible_overlap_registers=238	side_1_read_count=102	side_1_redundant=0	side_2_annotate_key=gene	side_2_continuation=0	side_2_coverage=1.12	side_2_overlap=0	side_2_possible_overlap_registers=230	side_2_read_count=117	side_2_redundant=0	total_non_overlap_reads=3
JC	345	.	CP009273	3754976	-1	CP009273	3756477	1	0	alignment_overlap=10	coverage_minus=2	coverage_plus=2	flanking_left=251	flanking_right=251	frequency=4.481e-02	junction_possible_overlap_registers=228	key=CP009273__3754976__-1__CP009273__3756467__1__10____251__251__0__1	max_left=109	max_left_minus=109	max_left_plus=109	max_min_left=57	max_min_left_minus=57	max_min_left_plus=57	max_min_right=41	max_min_right_minus=41	max_min_right_plus=41	max_pos_hash_score=456	max_right=62	max_right_minus=62	max_right_plus=62	neg_log10_pos_hash_p_value=9.3	new_junction_coverage=0.04	new_junction_read_count=4	polymorphism_frequency=4.481e-02	pos_hash_score=4	prediction=polymorphism	reject=COVERAGE_EVENNESS_SKEW,FREQUENCY_CUTOFF	side_1_annotate_key=gene	side_1_continuation=0	side_1_coverage=0.83	side_1_overlap=10	side_1_possible_overlap_registers=238	side_1_read_count=89	side_1_redundant=0	side_2_annotate_key=repeat	side_2_continuation=0	side_2_coverage=NA	side_2_overlap=0	side_2_possible_overlap_registers=NA	side_2_read_count=NA	side_2_redundant=1	total_non_overlap_reads=4
JC	346	.	CP009273	3757507	-1	CP009273	3758216	1	0	alignment_overlap=9	coverage_minus=1	coverage_plus=2	flanking_left=251	flanking_right=251	frequency=4.264e-02	junction_possible_overlap_registers=229	key=CP009273__3757507__-1__CP009273__3758207__1__9____251__251__0__1	max_left=56	max_left_minus=56	max_left_plus=36	max_min_left=9	max_min_left_minus=0	max_min_left_plus=9	max_min_right=39	max_min_right_minus=39	max_min_right_plus=18	max_pos_hash_score=458	max_right=39	max_right_minus=39	max_right_plus=39	neg_log10_pos_hash_p_value=10.0	new_junction_coverage=0.03	new_junction_read_count=3	polymorphism_frequency=4.264e-02	pos_hash_score=3	prediction=polymorphism	reject=COVERAGE_EVENNESS_SKEW,FREQUENCY_CUTOFF	side_1_annotate_key=gene	side_1_continuation=0	side_1_coverage=0.65	side_1_overlap=9	side_1_possible_overlap_registers=238	side_1_read_count=70	side_1_redundant=0	side_2_annotate_key=repeat	side_2_continuation=0	side_2_coverage=NA	side_2_overlap=0	side_2_possible_overlap_registers=NA	side_2_read_count=NA	side_2_redundant=1	total_non_overlap_reads=3
JC	347	.	CP009273	3757787	-1	CP009273	3758863	1	0	alignment_overlap=10	coverage_minus=2	coverage_plus=3	flanking_left=251	flanking_right=251	frequency=5.424e-02	junction_possible_overlap_registers=228	key=CP009273__3757797__-1__CP009273__3758863__1__10____251__251__1__0	max_left=134	max_left_minus=134	max_left_plus=55	max_min_left=55	max_min_left_minus=0	max_min_left_plus=55	max_min_right=19	max_min_right_minus=19	max_min_right_plus=0	max_pos_hash_score=456	max_right=173	max_right_minus=19	max_right_plus=173	neg_log10_pos_hash_p_value=8.7	new_junction_coverage=0.05	new_junction_read_count=5	polymorphism_frequency=5.424e-02	pos_hash_score=5	prediction=polymorphism	reject=COVERAGE_EVENNESS_SKEW,FREQUENCY_CUTOFF	side_1_annotate_key=repeat	side_1_continuation=0	side_1_coverage=NA	side_1_overlap=0	side_1_read_count=NA	side_1_redundant=1	side_2_annotate_key=gene	side_2_continuation=0	side_2_coverage=0.85	side_2_overlap=10	side_2_possible_overlap_registers=238	side_2_read_count=91	side_2_redundant=0	total_non_overlap_reads=5
JC	348	.	CP009273	3757787	-1	CP009273	3760616	1	0	alignment_overlap=10	coverage_minus=2	coverage_plus=1	flanking_left=251	flanking_right=251	frequency=1.943e-02	junction_possible_overlap_registers=228	key=CP009273__3757797__-1__CP009273__3760616__1__10____251__251__1__0	max_left=134	max_left_minus=134	max_left_plus=28	max_min_left=28	max_min_left_minus=0	max_min_left_plus=28	max_min_right=19	max_min_right_minus=19	max_min_right_plus=0	max_pos_hash_score=456	max_right=31	max_right_minus=19	max_right_plus=31	neg_log10_pos_hash_p_value=9.9	new_junction_coverage=0.03	new_junction_read_count=3	polymorphism_frequency=1.943e-02	pos_hash_score=3	prediction=polymorphism	reject=COVERAGE_EVENNESS_SKEW,FREQUENCY_CUTOFF	side_1_annotate_key=repeat	side_1_continuation=0	side_1_coverage=NA	side_1_overlap=0	side_1_read_count=NA	side_1_redundant=1	side_2_annotate_key=gene	side_2_continuation=0	side_2_coverage=1.47	side_2_overlap=10	side_2_possible_overlap_registers=238	side_2_read_count=158	side_2_redundant=0	total_non_overlap_reads=3
JC	349	.	CP009273	3818976	-1	CP009273	3819997	1	0	alignment_overlap=10	coverage_minus=2	coverage_plus=1	flanking_left=251	flanking_right=251	frequency=3.418e-02	junction_possible_overlap_registers=228	key=CP009273__3818976__-1__CP009273__3819987__1__10____251__251__0__0	max_left=89	max_left_minus=89	max_left_plus=61	max_min_left=61	max_min_left_minus=61	max_min_left_plus=61	max_min_right=5	max_min_right_minus=5	max_min_right_plus=0	max_pos_hash_score=456	max_right=101	max_right_minus=101	max_right_plus=101	neg_log10_pos_hash_p_value=9.9	new_junction_coverage=0.03	new_junction_read_count=3	polymorphism_frequency=3.418e-02	pos_hash_score=3	prediction=polymorphism	reject=COVERAGE_EVENNESS_SKEW,FREQUENCY_CUTOFF	side_1_annotate_key=gene	side_1_continuation=0	side_1_coverage=0.76	side_1_overlap=10	side_1_possible_overlap_registers=238	side_1_read_count=82	side_1_redundant=0	side_2_annotate_key=gene	side_2_continuation=0	side_2_coverage=0.88	side_2_overlap=0	side_2_possible_overlap_registers=228	side_2_read_count=91	side_2_redundant=0	total_non_overlap_reads=3
JC	350	.	CP009273	3822547	-1	CP009273	3823493	1	0	alignment_overlap=12	coverage_minus=5	coverage_plus=6	flanking_left=251	flanking_right=251	frequency=1.031e-01	junction_possible_overlap_registers=226	key=CP009273__3822547__-1__CP009273__3823481__1__12____251__251__0__0	max_left=194	max_left_minus=194	max_left_plus=75	max_min_left=75	max_min_left_minus=22	max_min_left_plus=75	max_min_right=45	max_min_right_minus=45	max_min_right_plus=0	max_pos_hash_score=452	max_right=224	max_right_minus=179	max_right_plus=224	neg_log10_pos_hash_p_value=7.3	new_junction_coverage=0.11	new_junction_read_count=11	polymorphism_frequency=1.031e-01	pos_hash_score=8	prediction=polymorphism	reject=COVERAGE_EVENNESS_SKEW,FREQUENCY_CUTOFF	side_1_annotate_key=gene	side_1_continuation=0	side_1_coverage=1.05	side_1_overlap=12	side_1_possible_overlap_registers=238	side_1_read_count=113	side_1_redundant=0	side_2_annotate_key=gene	side_2_continuation=0	side_2_coverage=0.82	side_2_overlap=0	side_2_possible_overlap_registers=226	side_2_read_count=84	side_2_redundant=0	total_non_overlap_reads=11
JC	351	.	CP009273	3826320	-1	CP009273	3827385	1	0	alignment_overlap=9	coverage_minus=2	coverage_plus=2	flanking_left=251	flanking_right=251	frequency=4.719e-02	junction_possible_overlap_registers=229	key=CP009273__3826320__-1__CP009273__3827376__1__9____251__251__0__0	max_left=136	max_left_minus=136	max_left_plus=56	max_min_left=56	max_min_left_minus=56	max_min_left_plus=56	max_min_right=49	max_min_right_minus=49	max_min_right_plus=0	max_pos_hash_score=458	max_right=160	max_right_minus=160	max_right_plus=160	neg_log10_pos_hash_p_value=9.3	new_junction_coverage=0.05	new_junction_read_count=5	polymorphism_frequency=4.719e-02	pos_hash_score=4	prediction=polymorphism	reject=COVERAGE_EVENNESS_SKEW,FREQUENCY_CUTOFF	side_1_annotate_key=gene	side_1_continuation=0	side_1_coverage=0.76	side_1_overlap=9	side_1_possible_overlap_registers=238	side_1_read_count=82	side_1_redundant=0	side_2_annotate_key=gene	side_2_continuation=0	side_2_coverage=1.19	side_2_overlap=0	side_2_possible_overlap_registers=229	side_2_read_count=123	side_2_redundant=0	total_non_overlap_reads=4
JC	352	.	CP009273	3843617	-1	CP009273	3844641	1	0	alignment_overlap=12	coverage_minus=3	coverage_plus=3	flanking_left=251	flanking_right=251	frequency=7.889e-02	junction_possible_overlap_registers=226	key=CP009273__3843617__-1__CP009273__3844629__1__12____251__251__0__0	max_left=222	max_left_minus=222	max_left_plus=117	max_min_left=104	max_min_left_minus=19	max_min_left_plus=104	max_min_right=77	max_min_right_minus=77	max_min_right_plus=77	max_pos_hash_score=452	max_right=135	max_right_minus=77	max_right_plus=135	neg_log10_pos_hash_p_value=8.2	new_junction_coverage=0.06	new_junction_read_count=6	polymorphism_frequency=7.889e-02	pos_hash_score=6	prediction=polymorphism	reject=COVERAGE_EVENNESS_SKEW,FREQUENCY_CUTOFF	side_1_annotate_key=gene	side_1_continuation=0	side_1_coverage=0.72	side_1_overlap=12	side_1_possible_overlap_registers=238	side_1_read_count=77	side_1_redundant=0	side_2_annotate_key=gene	side_2_continuation=0	side_2_coverage=0.66	side_2_overlap=0	side_2_possible_overlap_registers=226	side_2_read_count=67	side_2_redundant=0	total_non_overlap_reads=6
JC	353	.	CP009273	3847744	-1	CP009273	3848309	1	0	alignment_overlap=12	coverage_minus=1	coverage_plus=3	flanking_left=251	flanking_right=251	frequency=4.583e-02	junction_possible_overlap_registers=226	key=CP009273__3847744__-1__CP009273__3848297__1__12____251__251__0__0	max_left=85	max_left_minus=85	max_left_plus=84	max_min_left=64	max_min_left_minus=0	max_min_left_plus=64	max_min_right=72	max_min_right_minus=72	max_min_right_plus=72	max_pos_hash_score=452	max_right=159	max_right_minus=72	max_right_plus=159	neg_log10_pos_hash_p_value=9.9	new_junction_coverage=0.04	new_junction_read_count=4	polymorphism_frequency=4.583e-02	pos_hash_score=3	prediction=polymorphism	reject=COVERAGE_EVENNESS_SKEW,FREQUENCY_CUTOFF	side_1_annotate_key=gene	side_1_continuation=0	side_1_coverage=0.82	side_1_overlap=12	side_1_possible_overlap_registers=238	side_1_read_count=88	side_1_redundant=0	side_2_annotate_key=gene	side_2_continuation=0	side_2_coverage=0.81	side_2_overlap=0	side_2_possible_overlap_registers=226	side_2_read_count=83	side_2_redundant=0	total_non_overlap_reads=4
JC	354	.	CP009273	3938895	-1	CP009273	3939775	1	0	alignment_overlap=9	coverage_minus=8	coverage_plus=3	flanking_left=251	flanking_right=251	frequency=2.140e-01	junction_possible_overlap_registers=229	key=CP009273__3938904__-1__CP009273__3939775__1__9____251__251__1__0	max_left=144	max_left_minus=144	max_left_plus=54	max_min_left=54	max_min_left_minus=19	max_min_left_plus=54	max_min_right=22	max_min_right_minus=22	max_min_right_plus=22	max_pos_hash_score=458	max_right=195	max_right_minus=195	max_right_plus=170	neg_log10_pos_hash_p_value=6.6	new_junction_coverage=0.11	new_junction_read_count=11	polymorphism_frequency=2.140e-01	pos_hash_score=10	prediction=polymorphism	reject=COVERAGE_EVENNESS_SKEW	side_1_annotate_key=repeat	side_1_continuation=0	side_1_coverage=NA	side_1_overlap=0	side_1_read_count=NA	side_1_redundant=1	side_2_annotate_key=gene	side_2_continuation=0	side_2_coverage=0.39	side_2_overlap=9	side_2_possible_overlap_registers=238	side_2_read_count=42	side_2_redundant=0	total_non_overlap_reads=11
JC	355	.	CP009273	3939775	1	CP009273	4160400	-1	0	alignment_overlap=9	coverage_minus=3	coverage_plus=6	flanking_left=251	flanking_right=251	frequency=1.821e-01	junction_possible_overlap_registers=229	key=CP009273__3939775__1__CP009273__4160409__-1__9____251__251__0__1	max_left=195	max_left_minus=170	max_left_plus=195	max_min_left=22	max_min_left_minus=22	max_min_left_plus=22	max_min_right=54	max_min_right_minus=54	max_min_right_plus=19	max_pos_hash_score=458	max_right=77	max_right_minus=54	max_right_plus=77	neg_log10_pos_hash_p_value=7.3	new_junction_coverage=0.09	new_junction_read_count=9	polymorphism_frequency=1.821e-01	pos_hash_score=8	prediction=polymorphism	reject=COVERAGE_EVENNESS_SKEW,FREQUENCY_CUTOFF	side_1_annotate_key=gene	side_1_continuation=0	side_1_coverage=0.39	side_1_overlap=9	side_1_possible_overlap_registers=238	side_1_read_count=42	side_1_redundant=0	side_2_annotate_key=repeat	side_2_continuation=0	side_2_coverage=NA	side_2_overlap=0	side_2_possible_overlap_registers=NA	side_2_read_count=NA	side_2_redundant=1	total_non_overlap_reads=9
JC	356	.	CP009273	3969285	-1	CP009273	3970181	1	0	alignment_overlap=11	coverage_minus=4	coverage_plus=1	flanking_left=251	flanking_right=251	frequency=5.985e-02	junction_possible_overlap_registers=227	key=CP009273__3969285__-1__CP009273__3970170__1__11____251__251__0__0	max_left=122	max_left_minus=122	max_left_plus=1	max_min_left=51	max_min_left_minus=51	max_min_left_plus=1	max_min_right=118	max_min_right_minus=118	max_min_right_plus=0	max_pos_hash_score=454	max_right=239	max_right_minus=189	max_right_plus=239	neg_log10_pos_hash_p_value=9.3	new_junction_coverage=0.05	new_junction_read_count=5	polymorphism_frequency=5.985e-02	pos_hash_score=4	prediction=polymorphism	reject=COVERAGE_EVENNESS_SKEW,FREQUENCY_CUTOFF	side_1_annotate_key=gene	side_1_continuation=0	side_1_coverage=0.79	side_1_overlap=11	side_1_possible_overlap_registers=238	side_1_read_count=85	side_1_redundant=0	side_2_annotate_key=gene	side_2_continuation=0	side_2_coverage=0.74	side_2_overlap=0	side_2_possible_overlap_registers=227	side_2_read_count=76	side_2_redundant=0	total_non_overlap_reads=5
JC	357	.	CP009273	3982753	-1	CP009273	3983238	1	0	alignment_overlap=10	coverage_minus=4	coverage_plus=0	flanking_left=251	flanking_right=251	frequency=4.208e-02	junction_possible_overlap_registers=228	key=CP009273__3982753__-1__CP009273__3983228__1__10____251__251__0__0	max_left=153	max_left_minus=153	max_left_plus=0	max_min_left=53	max_min_left_minus=53	max_min_left_plus=0	max_min_right=34	max_min_right_minus=34	max_min_right_plus=0	max_pos_hash_score=456	max_right=205	max_right_minus=205	max_right_plus=0	neg_log10_pos_hash_p_value=9.3	new_junction_coverage=0.04	new_junction_read_count=4	polymorphism_frequency=4.208e-02	pos_hash_score=4	prediction=polymorphism	reject=COVERAGE_EVENNESS_SKEW,FREQUENCY_CUTOFF	side_1_annotate_key=gene	side_1_continuation=0	side_1_coverage=0.86	side_1_overlap=10	side_1_possible_overlap_registers=238	side_1_read_count=93	side_1_redundant=0	side_2_annotate_key=gene	side_2_continuation=0	side_2_coverage=0.90	side_2_overlap=0	side_2_possible_overlap_registers=228	side_2_read_count=93	side_2_redundant=0	total_non_overlap_reads=4
JC	358	.	CP009273	3987525	-1	CP009273	3988450	1	0	alignment_overlap=9	coverage_minus=1	coverage_plus=2	flanking_left=251	flanking_right=251	frequency=2.845e-02	junction_possible_overlap_registers=229	key=CP009273__3987525__-1__CP009273__3988441__1__9____251__251__0__0	max_left=96	max_left_minus=96	max_left_plus=86	max_min_left=96	max_min_left_minus=96	max_min_left_plus=48	max_min_right=24	max_min_right_minus=0	max_min_right_plus=24	max_pos_hash_score=458	max_right=164	max_right_minus=140	max_right_plus=164	neg_log10_pos_hash_p_value=10.0	new_junction_coverage=0.03	new_junction_read_count=3	polymorphism_frequency=2.845e-02	pos_hash_score=3	prediction=polymorphism	reject=COVERAGE_EVENNESS_SKEW,FREQUENCY_CUTOFF	side_1_annotate_key=gene	side_1_continuation=0	side_1_coverage=1.01	side_1_overlap=9	side_1_possible_overlap_registers=238	side_1_read_count=109	side_1_redundant=0	side_2_annotate_key=gene	side_2_continuation=0	side_2_coverage=0.97	side_2_overlap=0	side_2_possible_overlap_registers=229	side_2_read_count=100	side_2_redundant=0	total_non_overlap_reads=3
JC	359	.	CP009273	3991433	-1	CP009273	3992058	1	0	alignment_overlap=12	coverage_minus=2	coverage_plus=2	flanking_left=251	flanking_right=251	frequency=4.787e-02	junction_possible_overlap_registers=226	key=CP009273__3991433__-1__CP009273__3992046__1__12____251__251__0__0	max_left=149	max_left_minus=149	max_left_plus=54	max_min_left=54	max_min_left_minus=54	max_min_left_plus=54	max_min_right=90	max_min_right_minus=90	max_min_right_plus=0	max_pos_hash_score=452	max_right=177	max_right_minus=177	max_right_plus=177	neg_log10_pos_hash_p_value=9.2	new_junction_coverage=0.05	new_junction_read_count=5	polymorphism_frequency=4.787e-02	pos_hash_score=4	prediction=polymorphism	reject=COVERAGE_EVENNESS_SKEW,FREQUENCY_CUTOFF	side_1_annotate_key=gene	side_1_continuation=0	side_1_coverage=0.75	side_1_overlap=12	side_1_possible_overlap_registers=238	side_1_read_count=81	side_1_redundant=0	side_2_annotate_key=gene	side_2_continuation=0	side_2_coverage=1.19	side_2_overlap=0	side_2_possible_overlap_registers=226	side_2_read_count=122	side_2_redundant=0	total_non_overlap_reads=4
JC	360	.	CP009273	4009958	-1	CP009273	4010876	1	0	alignment_overlap=13	coverage_minus=3	coverage_plus=5	flanking_left=251	flanking_right=251	frequency=8.329e-02	junction_possible_overlap_registers=225	key=CP009273__4009958__-1__CP009273__4010863__1__13____251__251__0__0	max_left=174	max_left_minus=174	max_left_plus=117	max_min_left=117	max_min_left_minus=0	max_min_left_plus=117	max_min_right=74	max_min_right_minus=74	max_min_right_plus=7	max_pos_hash_score=450	max_right=169	max_right_minus=74	max_right_plus=169	neg_log10_pos_hash_p_value=7.7	new_junction_coverage=0.09	new_junction_read_count=9	polymorphism_frequency=8.329e-02	pos_hash_score=7	prediction=polymorphism	reject=COVERAGE_EVENNESS_SKEW,FREQUENCY_CUTOFF	side_1_annotate_key=gene	side_1_continuation=0	side_1_coverage=1.00	side_1_overlap=13	side_1_possible_overlap_registers=238	side_1_read_count=108	side_1_redundant=0	side_2_annotate_key=gene	side_2_continuation=0	side_2_coverage=0.94	side_2_overlap=0	side_2_possible_overlap_registers=225	side_2_read_count=96	side_2_redundant=0	total_non_overlap_reads=8
JC	361	.	CP009273	4017638	-1	CP009273	4018815	1	0	alignment_overlap=11	coverage_minus=1	coverage_plus=2	flanking_left=251	flanking_right=251	frequency=2.787e-02	junction_possible_overlap_registers=227	key=CP009273__4017638__-1__CP009273__4018804__1__11____251__251__0__0	max_left=227	max_left_minus=140	max_left_plus=227	max_min_left=0	max_min_left_minus=0	max_min_left_plus=0	max_min_right=99	max_min_right_minus=99	max_min_right_plus=99	max_pos_hash_score=454	max_right=99	max_right_minus=99	max_right_plus=99	neg_log10_pos_hash_p_value=9.9	new_junction_coverage=0.03	new_junction_read_count=3	polymorphism_frequency=2.787e-02	pos_hash_score=3	prediction=polymorphism	reject=COVERAGE_EVENNESS_SKEW,FREQUENCY_CUTOFF	side_1_annotate_key=gene	side_1_continuation=0	side_1_coverage=0.95	side_1_overlap=11	side_1_possible_overlap_registers=238	side_1_read_count=102	side_1_redundant=0	side_2_annotate_key=gene	side_2_continuation=0	side_2_coverage=1.09	side_2_overlap=0	side_2_possible_overlap_registers=227	side_2_read_count=112	side_2_redundant=0	total_non_overlap_reads=3
JC	362	.	CP009273	4021205	-1	CP009273	4021635	1	0	alignment_overlap=13	coverage_minus=3	coverage_plus=4	flanking_left=251	flanking_right=251	frequency=8.926e-02	junction_possible_overlap_registers=225	key=CP009273__4021205__-1__CP009273__4021622__1__13____251__251__0__0	max_left=65	max_left_minus=65	max_left_plus=44	max_min_left=65	max_min_left_minus=65	max_min_left_plus=44	max_min_right=0	max_min_right_minus=0	max_min_right_plus=0	max_pos_hash_score=450	max_right=215	max_right_minus=208	max_right_plus=215	neg_log10_pos_hash_p_value=7.7	new_junction_coverage=0.08	new_junction_read_count=8	polymorphism_frequency=8.926e-02	pos_hash_score=7	prediction=polymorphism	reject=COVERAGE_EVENNESS_SKEW,FREQUENCY_CUTOFF	side_1_annotate_key=gene	side_1_continuation=0	side_1_coverage=0.81	side_1_overlap=13	side_1_possible_overlap_registers=238	side_1_read_count=87	side_1_redundant=0	side_2_annotate_key=gene	side_2_continuation=0	side_2_coverage=0.80	side_2_overlap=0	side_2_possible_overlap_registers=225	side_2_read_count=81	side_2_redundant=0	total_non_overlap_reads=7
JC	363	.	CP009273	4025960	-1	CP009273	4026396	1	0	alignment_overlap=11	coverage_minus=3	coverage_plus=1	flanking_left=251	flanking_right=251	frequency=3.829e-02	junction_possible_overlap_registers=227	key=CP009273__4025960__-1__CP009273__4026385__1__11____251__251__0__0	max_left=166	max_left_minus=166	max_left_plus=79	max_min_left=79	max_min_left_minus=79	max_min_left_plus=79	max_min_right=16	max_min_right_minus=16	max_min_right_plus=0	max_pos_hash_score=454	max_right=90	max_right_minus=89	max_right_plus=90	neg_log10_pos_hash_p_value=9.3	new_junction_coverage=0.04	new_junction_read_count=4	polymorphism_frequency=3.829e-02	pos_hash_score=4	prediction=polymorphism	reject=COVERAGE_EVENNESS_SKEW,FREQUENCY_CUTOFF	side_1_annotate_key=gene	side_1_continuation=0	side_1_coverage=0.82	side_1_overlap=11	side_1_possible_overlap_registers=238	side_1_read_count=88	side_1_redundant=0	side_2_annotate_key=gene	side_2_continuation=0	side_2_coverage=1.14	side_2_overlap=0	side_2_possible_overlap_registers=227	side_2_read_count=117	side_2_redundant=0	total_non_overlap_reads=4
JC	364	.	CP009273	4032180	-1	CP009273	4160418	1	0	alignment_overlap=8	coverage_minus=3	coverage_plus=2	flanking_left=251	flanking_right=251	frequency=5.738e-02	junction_possible_overlap_registers=230	key=CP009273__4032180__-1__CP009273__4160410__1__8____251__251__0__1	max_left=65	max_left_minus=65	max_left_plus=65	max_min_left=56	max_min_left_minus=56	max_min_left_plus=2	max_min_right=38	max_min_right_minus=38	max_min_right_plus=38	max_pos_hash_score=460	max_right=187	max_right_minus=187	max_right_plus=126	neg_log10_pos_hash_p_value=8.8	new_junction_coverage=0.05	new_junction_read_count=5	polymorphism_frequency=5.738e-02	pos_hash_score=5	prediction=polymorphism	reject=COVERAGE_EVENNESS_SKEW,FREQUENCY_CUTOFF	side_1_annotate_key=gene	side_1_continuation=0	side_1_coverage=0.79	side_1_overlap=8	side_1_possible_overlap_registers=238	side_1_read_count=85	side_1_redundant=0	side_2_annotate_key=repeat	side_2_continuation=0	side_2_coverage=NA	side_2_overlap=0	side_2_possible_overlap_registers=NA	side_2_read_count=NA	side_2_redundant=1	total_non_overlap_reads=5
JC	365	.	CP009273	4032718	-1	CP009273	4033600	1	0	alignment_overlap=9	coverage_minus=8	coverage_plus=3	flanking_left=251	flanking_right=251	frequency=9.904e-02	junction_possible_overlap_registers=229	key=CP009273__4032718__-1__CP009273__4033591__1__9____251__251__0__1	max_left=144	max_left_minus=144	max_left_plus=54	max_min_left=54	max_min_left_minus=19	max_min_left_plus=54	max_min_right=22	max_min_right_minus=22	max_min_right_plus=22	max_pos_hash_score=458	max_right=195	max_right_minus=195	max_right_plus=170	neg_log10_pos_hash_p_value=6.6	new_junction_coverage=0.11	new_junction_read_count=11	polymorphism_frequency=9.904e-02	pos_hash_score=10	prediction=polymorphism	reject=COVERAGE_EVENNESS_SKEW,FREQUENCY_CUTOFF	side_1_annotate_key=gene	side_1_continuation=0	side_1_coverage=0.97	side_1_overlap=9	side_1_possible_overlap_registers=238	side_1_read_count=104	side_1_redundant=0	side_2_annotate_key=repeat	side_2_continuation=0	side_2_coverage=NA	side_2_overlap=0	side_2_possible_overlap_registers=NA	side_2_read_count=NA	side_2_redundant=1	total_non_overlap_reads=11
JC	366	.	CP009273	4033989	1	CP009273	4034161	-1	-10	alignment_overlap=-10	coverage_minus=1	coverage_plus=2	flanking_left=251	flanking_right=251	frequency=6.358e-02	junction_possible_overlap_registers=228	key=CP009273__4033989__1__CP009273__4034161__-1__-10__GGAATTAATT__251__251__0__0	max_left=19	max_left_minus=19	max_left_plus=15	max_min_left=19	max_min_left_minus=19	max_min_left_plus=15	max_min_right=0	max_min_right_minus=0	max_min_right_plus=0	max_pos_hash_score=456	max_right=98	max_right_minus=88	max_right_plus=98	neg_log10_pos_hash_p_value=9.9	new_junction_coverage=0.04	new_junction_read_count=4	polymorphism_frequency=6.358e-02	pos_hash_score=3	prediction=polymorphism	reject=COVERAGE_EVENNESS_SKEW,FREQUENCY_CUTOFF	side_1_annotate_key=gene	side_1_continuation=0	side_1_coverage=0.61	side_1_overlap=0	side_1_possible_overlap_registers=238	side_1_read_count=66	side_1_redundant=0	side_2_annotate_key=gene	side_2_continuation=0	side_2_coverage=0.53	side_2_overlap=0	side_2_possible_overlap_registers=238	side_2_read_count=57	side_2_redundant=0	total_non_overlap_reads=3	unique_read_sequence=GGAATTAATT
JC	367	.	CP009273	4033989	1	CP009273	4161849	-1	-10	alignment_overlap=-10	coverage_minus=1	coverage_plus=2	flanking_left=251	flanking_right=251	frequency=6.036e-02	junction_possible_overlap_registers=228	key=CP009273__4033989__1__CP009273__4161849__-1__-10__GGAATTAATT__251__251__0__0	max_left=19	max_left_minus=19	max_left_plus=15	max_min_left=19	max_min_left_minus=19	max_min_left_plus=15	max_min_right=0	max_min_right_minus=0	max_min_right_plus=0	max_pos_hash_score=456	max_right=98	max_right_minus=88	max_right_plus=98	neg_log10_pos_hash_p_value=9.9	new_junction_coverage=0.04	new_junction_read_count=4	polymorphism_frequency=6.036e-02	pos_hash_score=3	prediction=polymorphism	reject=COVERAGE_EVENNESS_SKEW,FREQUENCY_CUTOFF	side_1_annotate_key=gene	side_1_continuation=0	side_1_coverage=0.61	side_1_overlap=0	side_1_possible_overlap_registers=238	side_1_read_count=66	side_1_redundant=0	side_2_annotate_key=gene	side_2_continuation=0	side_2_coverage=0.59	side_2_overlap=0	side_2_possible_overlap_registers=238	side_2_read_count=64	side_2_redundant=0	total_non_overlap_reads=3	unique_read_sequence=GGAATTAATT
JC	368	.	CP009273	4034161	-1	CP009273	4161677	1	-10	alignment_overlap=-10	coverage_minus=4	coverage_plus=5	flanking_left=251	flanking_right=251	frequency=1.740e-01	junction_possible_overlap_registers=228	key=CP009273__4034161__-1__CP009273__4161677__1__-10__AATTAATTCC__251__251__0__0	max_left=113	max_left_minus=113	max_left_plus=88	max_min_left=113	max_min_left_minus=113	max_min_left_plus=59	max_min_right=61	max_min_right_minus=15	max_min_right_plus=61	max_pos_hash_score=456	max_right=164	max_right_minus=164	max_right_plus=126	neg_log10_pos_hash_p_value=6.9	new_junction_coverage=0.11	new_junction_read_count=11	polymorphism_frequency=1.740e-01	pos_hash_score=9	prediction=polymorphism	reject=COVERAGE_EVENNESS_SKEW,FREQUENCY_CUTOFF	side_1_annotate_key=gene	side_1_continuation=0	side_1_coverage=0.53	side_1_overlap=0	side_1_possible_overlap_registers=238	side_1_read_count=57	side_1_redundant=0	side_2_annotate_key=gene	side_2_continuation=0	side_2_coverage=0.48	side_2_overlap=0	side_2_possible_overlap_registers=238	side_2_read_count=52	side_2_redundant=0	total_non_overlap_reads=9	unique_read_sequence=AATTAATTCC
JC	369	.	CP009273	4036802	-1	CP009273	4037500	1	0	alignment_overlap=6	coverage_minus=1	coverage_plus=2	flanking_left=251	flanking_right=251	frequency=2.896e-02	junction_possible_overlap_registers=232	key=CP009273__4036802__-1__CP009273__4037494__1__6____251__251__0__0	max_left=53	max_left_minus=33	max_left_plus=53	max_min_left=53	max_min_left_minus=33	max_min_left_plus=53	max_min_right=0	max_min_right_minus=0	max_min_right_plus=0	max_pos_hash_score=464	max_right=71	max_right_minus=61	max_right_plus=71	neg_log10_pos_hash_p_value=10.0	new_junction_coverage=0.03	new_junction_read_count=3	polymorphism_frequency=2.896e-02	pos_hash_score=3	prediction=polymorphism	reject=COVERAGE_EVENNESS_SKEW,FREQUENCY_CUTOFF	side_1_annotate_key=gene	side_1_continuation=0	side_1_coverage=1.05	side_1_overlap=6	side_1_possible_overlap_registers=238	side_1_read_count=113	side_1_redundant=0	side_2_annotate_key=gene	side_2_continuation=0	side_2_coverage=0.87	side_2_overlap=0	side_2_possible_overlap_registers=232	side_2_read_count=91	side_2_redundant=0	total_non_overlap_reads=3
JC	370	.	CP009273	4047985	-1	CP009273	4049254	1	0	alignment_overlap=7	coverage_minus=2	coverage_plus=1	flanking_left=251	flanking_right=251	frequency=2.969e-02	junction_possible_overlap_registers=231	key=CP009273__4047985__-1__CP009273__4049247__1__7____251__251__0__0	max_left=212	max_left_minus=212	max_left_plus=53	max_min_left=53	max_min_left_minus=0	max_min_left_plus=53	max_min_right=118	max_min_right_minus=118	max_min_right_plus=0	max_pos_hash_score=462	max_right=191	max_right_minus=118	max_right_plus=191	neg_log10_pos_hash_p_value=10.0	new_junction_coverage=0.03	new_junction_read_count=3	polymorphism_frequency=2.969e-02	pos_hash_score=3	prediction=polymorphism	reject=COVERAGE_EVENNESS_SKEW,FREQUENCY_CUTOFF	side_1_annotate_key=gene	side_1_continuation=0	side_1_coverage=0.91	side_1_overlap=7	side_1_possible_overlap_registers=238	side_1_read_count=98	side_1_redundant=0	side_2_annotate_key=gene	side_2_continuation=0	side_2_coverage=0.97	side_2_overlap=0	side_2_possible_overlap_registers=231	side_2_read_count=101	side_2_redundant=0	total_non_overlap_reads=3
JC	371	.	CP009273	4061446	-1	CP009273	4062248	1	0	alignment_overlap=11	coverage_minus=3	coverage_plus=1	flanking_left=251	flanking_right=251	frequency=4.181e-02	junction_possible_overlap_registers=227	key=CP009273__4061446__-1__CP009273__4062237__1__11____251__251__0__0	max_left=112	max_left_minus=112	max_left_plus=112	max_min_left=0	max_min_left_minus=0	max_min_left_plus=0	max_min_right=64	max_min_right_minus=64	max_min_right_plus=64	max_pos_hash_score=454	max_right=64	max_right_minus=64	max_right_plus=64	neg_log10_pos_hash_p_value=9.3	new_junction_coverage=0.04	new_junction_read_count=4	polymorphism_frequency=4.181e-02	pos_hash_score=4	prediction=polymorphism	reject=COVERAGE_EVENNESS_SKEW,FREQUENCY_CUTOFF	side_1_annotate_key=gene	side_1_continuation=0	side_1_coverage=0.94	side_1_overlap=11	side_1_possible_overlap_registers=238	side_1_read_count=101	side_1_redundant=0	side_2_annotate_key=gene	side_2_continuation=0	side_2_coverage=0.85	side_2_overlap=0	side_2_possible_overlap_registers=227	side_2_read_count=87	side_2_redundant=0	total_non_overlap_reads=4
JC	372	.	CP009273	4065278	-1	CP009273	4065981	1	0	alignment_overlap=10	coverage_minus=1	coverage_plus=2	flanking_left=251	flanking_right=251	frequency=4.748e-02	junction_possible_overlap_registers=228	key=CP009273__4065278__-1__CP009273__4065971__1__10____251__251__0__0	max_left=150	max_left_minus=150	max_left_plus=88	max_min_left=88	max_min_left_minus=0	max_min_left_plus=88	max_min_right=7	max_min_right_minus=7	max_min_right_plus=0	max_pos_hash_score=456	max_right=153	max_right_minus=7	max_right_plus=153	neg_log10_pos_hash_p_value=9.9	new_junction_coverage=0.04	new_junction_read_count=4	polymorphism_frequency=4.748e-02	pos_hash_score=3	prediction=polymorphism	reject=COVERAGE_EVENNESS_SKEW,FREQUENCY_CUTOFF	side_1_annotate_key=gene	side_1_continuation=0	side_1_coverage=0.56	side_1_overlap=10	side_1_possible_overlap_registers=238	side_1_read_count=60	side_1_redundant=0	side_2_annotate_key=gene	side_2_continuation=0	side_2_coverage=1.00	side_2_overlap=0	side_2_possible_overlap_registers=228	side_2_read_count=103	side_2_redundant=0	total_non_overlap_reads=3
JC	373	.	CP009273	4072557	-1	CP009273	4072996	1	0	alignment_overlap=22	coverage_minus=10	coverage_plus=11	flanking_left=251	flanking_right=251	frequency=1.520e-01	junction_possible_overlap_registers=216	key=CP009273__4072557__-1__CP009273__4072974__1__22____251__251__0__0	max_left=203	max_left_minus=203	max_left_plus=122	max_min_left=95	max_min_left_minus=95	max_min_left_plus=92	max_min_right=107	max_min_right_minus=58	max_min_right_plus=107	max_pos_hash_score=432	max_right=202	max_right_minus=135	max_right_plus=202	neg_log10_pos_hash_p_value=3.6	new_junction_coverage=0.23	new_junction_read_count=22	polymorphism_frequency=1.520e-01	pos_hash_score=20	prediction=polymorphism	reject=COVERAGE_EVENNESS_SKEW,FREQUENCY_CUTOFF	side_1_annotate_key=gene	side_1_continuation=0	side_1_coverage=1.25	side_1_overlap=22	side_1_possible_overlap_registers=238	side_1_read_count=135	side_1_redundant=0	side_2_annotate_key=gene	side_2_continuation=0	side_2_coverage=1.26	side_2_overlap=0	side_2_possible_overlap_registers=216	side_2_read_count=123	side_2_redundant=0	total_non_overlap_reads=21
JC	374	.	CP009273	4084321	-1	CP009273	4085879	1	0	alignment_overlap=11	coverage_minus=2	coverage_plus=2	flanking_left=251	flanking_right=251	frequency=4.073e-02	junction_possible_overlap_registers=227	key=CP009273__4084321__-1__CP009273__4085868__1__11____251__251__0__0	max_left=149	max_left_minus=149	max_left_plus=149	max_min_left=18	max_min_left_minus=18	max_min_left_plus=18	max_min_right=73	max_min_right_minus=71	max_min_right_plus=73	max_pos_hash_score=454	max_right=73	max_right_minus=71	max_right_plus=73	neg_log10_pos_hash_p_value=9.3	new_junction_coverage=0.04	new_junction_read_count=4	polymorphism_frequency=4.073e-02	pos_hash_score=4	prediction=polymorphism	reject=COVERAGE_EVENNESS_SKEW,FREQUENCY_CUTOFF	side_1_annotate_key=gene	side_1_continuation=0	side_1_coverage=0.92	side_1_overlap=11	side_1_possible_overlap_registers=238	side_1_read_count=99	side_1_redundant=0	side_2_annotate_key=gene	side_2_continuation=0	side_2_coverage=0.92	side_2_overlap=0	side_2_possible_overlap_registers=227	side_2_read_count=94	side_2_redundant=0	total_non_overlap_reads=4
JC	375	.	CP009273	4094775	-1	CP009273	4095681	1	0	alignment_overlap=10	coverage_minus=0	coverage_plus=3	flanking_left=251	flanking_right=251	frequency=3.003e-02	junction_possible_overlap_registers=228	key=CP009273__4094775__-1__CP009273__4095671__1__10____251__251__0__0	max_left=207	max_left_minus=0	max_left_plus=207	max_min_left=117	max_min_left_minus=0	max_min_left_plus=117	max_min_right=84	max_min_right_minus=0	max_min_right_plus=84	max_pos_hash_score=456	max_right=124	max_right_minus=0	max_right_plus=124	neg_log10_pos_hash_p_value=9.9	new_junction_coverage=0.03	new_junction_read_count=3	polymorphism_frequency=3.003e-02	pos_hash_score=3	prediction=polymorphism	reject=COVERAGE_EVENNESS_SKEW,FREQUENCY_CUTOFF	side_1_annotate_key=gene	side_1_continuation=0	side_1_coverage=0.93	side_1_overlap=10	side_1_possible_overlap_registers=238	side_1_read_count=100	side_1_redundant=0	side_2_annotate_key=gene	side_2_continuation=0	side_2_coverage=0.95	side_2_overlap=0	side_2_possible_overlap_registers=228	side_2_read_count=98	side_2_redundant=0	total_non_overlap_reads=3
JC	376	.	CP009273	4095386	-1	CP009273	4096745	1	0	alignment_overlap=8	coverage_minus=2	coverage_plus=1	flanking_left=251	flanking_right=251	frequency=2.770e-02	junction_possible_overlap_registers=230	key=CP009273__4095386__-1__CP009273__4096737__1__8____251__251__0__0	max_left=158	max_left_minus=158	max_left_plus=113	max_min_left=113	max_min_left_minus=54	max_min_left_plus=113	max_min_right=85	max_min_right_minus=85	max_min_right_plus=0	max_pos_hash_score=460	max_right=130	max_right_minus=103	max_right_plus=130	neg_log10_pos_hash_p_value=10.0	new_junction_coverage=0.03	new_junction_read_count=3	polymorphism_frequency=2.770e-02	pos_hash_score=3	prediction=polymorphism	reject=COVERAGE_EVENNESS_SKEW,FREQUENCY_CUTOFF	side_1_annotate_key=gene	side_1_continuation=0	side_1_coverage=0.95	side_1_overlap=8	side_1_possible_overlap_registers=238	side_1_read_count=102	side_1_redundant=0	side_2_annotate_key=gene	side_2_continuation=0	side_2_coverage=1.08	side_2_overlap=0	side_2_possible_overlap_registers=230	side_2_read_count=112	side_2_redundant=0	total_non_overlap_reads=3
JC	377	.	CP009273	4096541	-1	CP009273	4097778	1	0	alignment_overlap=9	coverage_minus=2	coverage_plus=2	flanking_left=251	flanking_right=251	frequency=3.197e-02	junction_possible_overlap_registers=229	key=CP009273__4096541__-1__CP009273__4097769__1__9____251__251__0__0	max_left=167	max_left_minus=167	max_left_plus=155	max_min_left=92	max_min_left_minus=0	max_min_left_plus=92	max_min_right=75	max_min_right_minus=75	max_min_right_plus=26	max_pos_hash_score=458	max_right=150	max_right_minus=75	max_right_plus=150	neg_log10_pos_hash_p_value=9.3	new_junction_coverage=0.04	new_junction_read_count=4	polymorphism_frequency=3.197e-02	pos_hash_score=4	prediction=polymorphism	reject=COVERAGE_EVENNESS_SKEW,FREQUENCY_CUTOFF	side_1_annotate_key=gene	side_1_continuation=0	side_1_coverage=0.92	side_1_overlap=9	side_1_possible_overlap_registers=238	side_1_read_count=99	side_1_redundant=0	side_2_annotate_key=gene	side_2_continuation=0	side_2_coverage=1.42	side_2_overlap=0	side_2_possible_overlap_registers=229	side_2_read_count=147	side_2_redundant=0	total_non_overlap_reads=4
JC	378	.	CP009273	4114849	-1	CP009273	4115463	1	0	alignment_overlap=10	coverage_minus=3	coverage_plus=1	flanking_left=251	flanking_right=251	frequency=3.905e-02	junction_possible_overlap_registers=228	key=CP009273__4114849__-1__CP009273__4115453__1__10____251__251__0__0	max_left=210	max_left_minus=210	max_left_plus=38	max_min_left=109	max_min_left_minus=109	max_min_left_plus=0	max_min_right=35	max_min_right_minus=17	max_min_right_plus=35	max_pos_hash_score=456	max_right=132	max_right_minus=132	max_right_plus=35	neg_log10_pos_hash_p_value=9.3	new_junction_coverage=0.04	new_junction_read_count=4	polymorphism_frequency=3.905e-02	pos_hash_score=4	prediction=polymorphism	reject=COVERAGE_EVENNESS_SKEW,FREQUENCY_CUTOFF	side_1_annotate_key=gene	side_1_continuation=0	side_1_coverage=0.91	side_1_overlap=10	side_1_possible_overlap_registers=238	side_1_read_count=98	side_1_redundant=0	side_2_annotate_key=gene	side_2_continuation=0	side_2_coverage=1.00	side_2_overlap=0	side_2_possible_overlap_registers=228	side_2_read_count=103	side_2_redundant=0	total_non_overlap_reads=4
JC	379	.	CP009273	4118727	-1	CP009273	4119473	1	0	alignment_overlap=8	coverage_minus=3	coverage_plus=2	flanking_left=251	flanking_right=251	frequency=4.495e-02	junction_possible_overlap_registers=230	key=CP009273__4118727__-1__CP009273__4119465__1__8____251__251__0__0	max_left=69	max_left_minus=69	max_left_plus=67	max_min_left=69	max_min_left_minus=69	max_min_left_plus=67	max_min_right=20	max_min_right_minus=20	max_min_right_plus=0	max_pos_hash_score=460	max_right=112	max_right_minus=112	max_right_plus=112	neg_log10_pos_hash_p_value=8.8	new_junction_coverage=0.05	new_junction_read_count=5	polymorphism_frequency=4.495e-02	pos_hash_score=5	prediction=polymorphism	reject=COVERAGE_EVENNESS_SKEW,FREQUENCY_CUTOFF	side_1_annotate_key=gene	side_1_continuation=0	side_1_coverage=0.98	side_1_overlap=8	side_1_possible_overlap_registers=238	side_1_read_count=105	side_1_redundant=0	side_2_annotate_key=gene	side_2_continuation=0	side_2_coverage=1.07	side_2_overlap=0	side_2_possible_overlap_registers=230	side_2_read_count=111	side_2_redundant=0	total_non_overlap_reads=5
JC	380	.	CP009273	4118893	-1	CP009273	4120253	1	0	alignment_overlap=9	coverage_minus=2	coverage_plus=2	flanking_left=251	flanking_right=251	frequency=4.243e-02	junction_possible_overlap_registers=229	key=CP009273__4118893__-1__CP009273__4120244__1__9____251__251__0__0	max_left=75	max_left_minus=75	max_left_plus=14	max_min_left=55	max_min_left_minus=55	max_min_left_plus=14	max_min_right=30	max_min_right_minus=30	max_min_right_plus=0	max_pos_hash_score=458	max_right=228	max_right_minus=186	max_right_plus=228	neg_log10_pos_hash_p_value=9.3	new_junction_coverage=0.04	new_junction_read_count=4	polymorphism_frequency=4.243e-02	pos_hash_score=4	prediction=polymorphism	reject=COVERAGE_EVENNESS_SKEW,FREQUENCY_CUTOFF	side_1_annotate_key=gene	side_1_continuation=0	side_1_coverage=1.10	side_1_overlap=9	side_1_possible_overlap_registers=238	side_1_read_count=118	side_1_redundant=0	side_2_annotate_key=gene	side_2_continuation=0	side_2_coverage=0.65	side_2_overlap=0	side_2_possible_overlap_registers=229	side_2_read_count=67	side_2_redundant=0	total_non_overlap_reads=4
JC	381	.	CP009273	4134549	-1	CP009273	4135702	1	0	alignment_overlap=10	coverage_minus=2	coverage_plus=3	flanking_left=251	flanking_right=251	frequency=4.423e-02	junction_possible_overlap_registers=228	key=CP009273__4134549__-1__CP009273__4135692__1__10____251__251__0__0	max_left=148	max_left_minus=148	max_left_plus=148	max_min_left=42	max_min_left_minus=0	max_min_left_plus=42	max_min_right=67	max_min_right_minus=67	max_min_right_plus=67	max_pos_hash_score=456	max_right=199	max_right_minus=67	max_right_plus=199	neg_log10_pos_hash_p_value=8.7	new_junction_coverage=0.05	new_junction_read_count=5	polymorphism_frequency=4.423e-02	pos_hash_score=5	prediction=polymorphism	reject=COVERAGE_EVENNESS_SKEW,FREQUENCY_CUTOFF	side_1_annotate_key=gene	side_1_continuation=0	side_1_coverage=1.09	side_1_overlap=10	side_1_possible_overlap_registers=238	side_1_read_count=117	side_1_redundant=0	side_2_annotate_key=gene	side_2_continuation=0	side_2_coverage=1.01	side_2_overlap=0	side_2_possible_overlap_registers=228	side_2_read_count=104	side_2_redundant=0	total_non_overlap_reads=5
JC	382	.	CP009273	4161677	1	CP009273	4161849	-1	-10	alignment_overlap=-10	coverage_minus=6	coverage_plus=4	flanking_left=251	flanking_right=251	frequency=1.776e-01	junction_possible_overlap_registers=228	key=CP009273__4161677__1__CP009273__4161849__-1__-10__GGAATTAATT__251__251__0__0	max_left=164	max_left_minus=126	max_left_plus=164	max_min_left=86	max_min_left_minus=86	max_min_left_plus=15	max_min_right=113	max_min_right_minus=59	max_min_right_plus=113	max_pos_hash_score=456	max_right=154	max_right_minus=154	max_right_plus=113	neg_log10_pos_hash_p_value=6.5	new_junction_coverage=0.12	new_junction_read_count=12	polymorphism_frequency=1.776e-01	pos_hash_score=10	prediction=polymorphism	reject=COVERAGE_EVENNESS_SKEW,FREQUENCY_CUTOFF	side_1_annotate_key=gene	side_1_continuation=0	side_1_coverage=0.48	side_1_overlap=0	side_1_possible_overlap_registers=238	side_1_read_count=52	side_1_redundant=0	side_2_annotate_key=gene	side_2_continuation=0	side_2_coverage=0.59	side_2_overlap=0	side_2_possible_overlap_registers=238	side_2_read_count=64	side_2_redundant=0	total_non_overlap_reads=10	unique_read_sequence=GGAATTAATT
JC	383	.	CP009273	4170797	-1	CP009273	4172017	1	0	alignment_overlap=10	coverage_minus=1	coverage_plus=2	flanking_left=251	flanking_right=251	frequency=2.825e-02	junction_possible_overlap_registers=228	key=CP009273__4170797__-1__CP009273__4172007__1__10____251__251__0__0	max_left=199	max_left_minus=51	max_left_plus=199	max_min_left=51	max_min_left_minus=51	max_min_left_plus=51	max_min_right=42	max_min_right_minus=0	max_min_right_plus=42	max_pos_hash_score=456	max_right=101	max_right_minus=101	max_right_plus=101	neg_log10_pos_hash_p_value=9.9	new_junction_coverage=0.03	new_junction_read_count=3	polymorphism_frequency=2.825e-02	pos_hash_score=3	prediction=polymorphism	reject=COVERAGE_EVENNESS_SKEW,FREQUENCY_CUTOFF	side_1_annotate_key=gene	side_1_continuation=0	side_1_coverage=1.01	side_1_overlap=10	side_1_possible_overlap_registers=238	side_1_read_count=109	side_1_redundant=0	side_2_annotate_key=gene	side_2_continuation=0	side_2_coverage=0.99	side_2_overlap=0	side_2_possible_overlap_registers=228	side_2_read_count=102	side_2_redundant=0	total_non_overlap_reads=3
JC	384	.	CP009273	4181133	-1	CP009273	4182114	1	0	alignment_overlap=10	coverage_minus=5	coverage_plus=4	flanking_left=251	flanking_right=251	frequency=1.008e-01	junction_possible_overlap_registers=228	key=CP009273__4181133__-1__CP009273__4182104__1__10____251__251__0__0	max_left=155	max_left_minus=155	max_left_plus=42	max_min_left=77	max_min_left_minus=77	max_min_left_plus=42	max_min_right=65	max_min_right_minus=65	max_min_right_plus=0	max_pos_hash_score=456	max_right=182	max_right_minus=164	max_right_plus=182	neg_log10_pos_hash_p_value=7.3	new_junction_coverage=0.09	new_junction_read_count=9	polymorphism_frequency=1.008e-01	pos_hash_score=8	prediction=polymorphism	reject=COVERAGE_EVENNESS_SKEW,FREQUENCY_CUTOFF	side_1_annotate_key=gene	side_1_continuation=0	side_1_coverage=0.76	side_1_overlap=10	side_1_possible_overlap_registers=238	side_1_read_count=82	side_1_redundant=0	side_2_annotate_key=gene	side_2_continuation=0	side_2_coverage=0.80	side_2_overlap=0	side_2_possible_overlap_registers=228	side_2_read_count=82	side_2_redundant=0	total_non_overlap_reads=9
JC	385	.	CP009273	4192540	-1	CP009273	4193615	1	0	alignment_overlap=10	coverage_minus=4	coverage_plus=2	flanking_left=251	flanking_right=251	frequency=7.144e-02	junction_possible_overlap_registers=228	key=CP009273__4192540__-1__CP009273__4193605__1__10____251__251__0__0	max_left=222	max_left_minus=222	max_left_plus=118	max_min_left=6	max_min_left_minus=6	max_min_left_plus=0	max_min_right=94	max_min_right_minus=61	max_min_right_plus=94	max_pos_hash_score=456	max_right=94	max_right_minus=61	max_right_plus=94	neg_log10_pos_hash_p_value=8.2	new_junction_coverage=0.07	new_junction_read_count=7	polymorphism_frequency=7.144e-02	pos_hash_score=6	prediction=polymorphism	reject=COVERAGE_EVENNESS_SKEW,FREQUENCY_CUTOFF	side_1_annotate_key=gene	side_1_continuation=0	side_1_coverage=0.89	side_1_overlap=10	side_1_possible_overlap_registers=238	side_1_read_count=96	side_1_redundant=0	side_2_annotate_key=gene	side_2_continuation=0	side_2_coverage=0.87	side_2_overlap=0	side_2_possible_overlap_registers=228	side_2_read_count=90	side_2_redundant=0	total_non_overlap_reads=6
JC	386	.	CP009273	4201811	-1	CP009273	4202691	1	0	alignment_overlap=9	coverage_minus=6	coverage_plus=3	flanking_left=251	flanking_right=251	frequency=NA	junction_possible_overlap_registers=229	key=CP009273__4201811__-1__CP009273__4202682__1__9____251__251__1__1	max_left=77	max_left_minus=77	max_left_plus=54	max_min_left=54	max_min_left_minus=19	max_min_left_plus=54	max_min_right=22	max_min_right_minus=22	max_min_right_plus=22	max_pos_hash_score=458	max_right=195	max_right_minus=195	max_right_plus=170	neg_log10_pos_hash_p_value=7.3	new_junction_coverage=0.09	new_junction_read_count=9	polymorphism_frequency=NA	pos_hash_score=8	prediction=unknown	reject=COVERAGE_EVENNESS_SKEW	side_1_annotate_key=repeat	side_1_continuation=0	side_1_coverage=NA	side_1_overlap=9	side_1_read_count=NA	side_1_redundant=1	side_2_annotate_key=repeat	side_2_continuation=0	side_2_coverage=NA	side_2_overlap=0	side_2_possible_overlap_registers=NA	side_2_read_count=NA	side_2_redundant=1	total_non_overlap_reads=9
JC	387	.	CP009273	4218366	-1	CP009273	4219773	1	0	alignment_overlap=9	coverage_minus=2	coverage_plus=2	flanking_left=251	flanking_right=251	frequency=3.765e-02	junction_possible_overlap_registers=229	key=CP009273__4218366__-1__CP009273__4219764__1__9____251__251__0__0	max_left=128	max_left_minus=128	max_left_plus=126	max_min_left=68	max_min_left_minus=68	max_min_left_plus=68	max_min_right=21	max_min_right_minus=13	max_min_right_plus=21	max_pos_hash_score=458	max_right=127	max_right_minus=127	max_right_plus=127	neg_log10_pos_hash_p_value=9.3	new_junction_coverage=0.04	new_junction_read_count=4	polymorphism_frequency=3.765e-02	pos_hash_score=4	prediction=polymorphism	reject=COVERAGE_EVENNESS_SKEW,FREQUENCY_CUTOFF	side_1_annotate_key=gene	side_1_continuation=0	side_1_coverage=1.11	side_1_overlap=9	side_1_possible_overlap_registers=238	side_1_read_count=120	side_1_redundant=0	side_2_annotate_key=gene	side_2_continuation=0	side_2_coverage=0.86	side_2_overlap=0	side_2_possible_overlap_registers=229	side_2_read_count=89	side_2_redundant=0	total_non_overlap_reads=4
JC	388	.	CP009273	4229034	-1	CP009273	4230280	1	0	alignment_overlap=9	coverage_minus=2	coverage_plus=1	flanking_left=251	flanking_right=251	frequency=3.291e-02	junction_possible_overlap_registers=229	key=CP009273__4229034__-1__CP009273__4230271__1__9____251__251__0__0	max_left=135	max_left_minus=135	max_left_plus=108	max_min_left=0	max_min_left_minus=0	max_min_left_plus=0	max_min_right=120	max_min_right_minus=120	max_min_right_plus=58	max_pos_hash_score=458	max_right=120	max_right_minus=120	max_right_plus=58	neg_log10_pos_hash_p_value=10.0	new_junction_coverage=0.03	new_junction_read_count=3	polymorphism_frequency=3.291e-02	pos_hash_score=3	prediction=polymorphism	reject=COVERAGE_EVENNESS_SKEW,FREQUENCY_CUTOFF	side_1_annotate_key=gene	side_1_continuation=0	side_1_coverage=0.91	side_1_overlap=9	side_1_possible_overlap_registers=238	side_1_read_count=98	side_1_redundant=0	side_2_annotate_key=gene	side_2_continuation=0	side_2_coverage=0.79	side_2_overlap=0	side_2_possible_overlap_registers=229	side_2_read_count=82	side_2_redundant=0	total_non_overlap_reads=3
JC	389	.	CP009273	4248155	-1	CP009273	4249022	1	0	alignment_overlap=6	coverage_minus=2	coverage_plus=2	flanking_left=251	flanking_right=251	frequency=5.352e-02	junction_possible_overlap_registers=232	key=CP009273__4248155__-1__CP009273__4249016__1__6____251__251__0__0	max_left=181	max_left_minus=181	max_left_plus=79	max_min_left=79	max_min_left_minus=0	max_min_left_plus=79	max_min_right=64	max_min_right_minus=64	max_min_right_plus=0	max_pos_hash_score=464	max_right=149	max_right_minus=64	max_right_plus=149	neg_log10_pos_hash_p_value=9.4	new_junction_coverage=0.04	new_junction_read_count=4	polymorphism_frequency=5.352e-02	pos_hash_score=4	prediction=polymorphism	reject=COVERAGE_EVENNESS_SKEW,FREQUENCY_CUTOFF	side_1_annotate_key=gene	side_1_continuation=0	side_1_coverage=0.56	side_1_overlap=6	side_1_possible_overlap_registers=238	side_1_read_count=60	side_1_redundant=0	side_2_annotate_key=gene	side_2_continuation=0	side_2_coverage=0.79	side_2_overlap=0	side_2_possible_overlap_registers=232	side_2_read_count=83	side_2_redundant=0	total_non_overlap_reads=4
JC	390	.	CP009273	4265579	-1	CP009273	4266645	1	0	alignment_overlap=10	coverage_minus=3	coverage_plus=1	flanking_left=251	flanking_right=251	frequency=3.920e-02	junction_possible_overlap_registers=228	key=CP009273__4265579__-1__CP009273__4266635__1__10____251__251__0__0	max_left=49	max_left_minus=49	max_left_plus=41	max_min_left=41	max_min_left_minus=41	max_min_left_plus=41	max_min_right=14	max_min_right_minus=14	max_min_right_plus=0	max_pos_hash_score=456	max_right=122	max_right_minus=122	max_right_plus=122	neg_log10_pos_hash_p_value=9.9	new_junction_coverage=0.04	new_junction_read_count=4	polymorphism_frequency=3.920e-02	pos_hash_score=3	prediction=polymorphism	reject=COVERAGE_EVENNESS_SKEW,FREQUENCY_CUTOFF	side_1_annotate_key=gene	side_1_continuation=0	side_1_coverage=1.09	side_1_overlap=10	side_1_possible_overlap_registers=238	side_1_read_count=117	side_1_redundant=0	side_2_annotate_key=gene	side_2_continuation=0	side_2_coverage=0.81	side_2_overlap=0	side_2_possible_overlap_registers=228	side_2_read_count=84	side_2_redundant=0	total_non_overlap_reads=4
JC	391	.	CP009273	4269201	-1	CP009273	4270187	1	0	alignment_overlap=12	coverage_minus=2	coverage_plus=2	flanking_left=251	flanking_right=251	frequency=4.907e-02	junction_possible_overlap_registers=226	key=CP009273__4269201__-1__CP009273__4270175__1__12____251__251__0__0	max_left=127	max_left_minus=127	max_left_plus=60	max_min_left=0	max_min_left_minus=0	max_min_left_plus=0	max_min_right=36	max_min_right_minus=25	max_min_right_plus=36	max_pos_hash_score=452	max_right=36	max_right_minus=25	max_right_plus=36	neg_log10_pos_hash_p_value=9.2	new_junction_coverage=0.04	new_junction_read_count=4	polymorphism_frequency=4.907e-02	pos_hash_score=4	prediction=polymorphism	reject=COVERAGE_EVENNESS_SKEW,FREQUENCY_CUTOFF	side_1_annotate_key=gene	side_1_continuation=0	side_1_coverage=0.73	side_1_overlap=12	side_1_possible_overlap_registers=238	side_1_read_count=79	side_1_redundant=0	side_2_annotate_key=gene	side_2_continuation=0	side_2_coverage=0.78	side_2_overlap=0	side_2_possible_overlap_registers=226	side_2_read_count=80	side_2_redundant=0	total_non_overlap_reads=4
JC	392	.	CP009273	4275538	-1	CP009273	4276346	1	0	alignment_overlap=11	coverage_minus=3	coverage_plus=1	flanking_left=251	flanking_right=251	frequency=4.207e-02	junction_possible_overlap_registers=227	key=CP009273__4275538__-1__CP009273__4276335__1__11____251__251__0__0	max_left=71	max_left_minus=71	max_left_plus=10	max_min_left=62	max_min_left_minus=62	max_min_left_plus=10	max_min_right=27	max_min_right_minus=27	max_min_right_plus=0	max_pos_hash_score=454	max_right=177	max_right_minus=177	max_right_plus=63	neg_log10_pos_hash_p_value=9.3	new_junction_coverage=0.04	new_junction_read_count=4	polymorphism_frequency=4.207e-02	pos_hash_score=4	prediction=polymorphism	reject=COVERAGE_EVENNESS_SKEW,FREQUENCY_CUTOFF	side_1_annotate_key=gene	side_1_continuation=0	side_1_coverage=0.98	side_1_overlap=11	side_1_possible_overlap_registers=238	side_1_read_count=105	side_1_redundant=0	side_2_annotate_key=gene	side_2_continuation=0	side_2_coverage=0.80	side_2_overlap=0	side_2_possible_overlap_registers=227	side_2_read_count=82	side_2_redundant=0	total_non_overlap_reads=4
JC	393	.	CP009273	4276340	-1	CP009273	4276854	1	0	alignment_overlap=11	coverage_minus=3	coverage_plus=1	flanking_left=251	flanking_right=251	frequency=4.996e-02	junction_possible_overlap_registers=227	key=CP009273__4276340__-1__CP009273__4276843__1__11____251__251__0__0	max_left=97	max_left_minus=97	max_left_plus=35	max_min_left=0	max_min_left_minus=0	max_min_left_plus=0	max_min_right=31	max_min_right_minus=31	max_min_right_plus=31	max_pos_hash_score=454	max_right=31	max_right_minus=31	max_right_plus=31	neg_log10_pos_hash_p_value=9.3	new_junction_coverage=0.04	new_junction_read_count=4	polymorphism_frequency=4.996e-02	pos_hash_score=4	prediction=polymorphism	reject=COVERAGE_EVENNESS_SKEW,FREQUENCY_CUTOFF	side_1_annotate_key=gene	side_1_continuation=0	side_1_coverage=0.78	side_1_overlap=11	side_1_possible_overlap_registers=238	side_1_read_count=84	side_1_redundant=0	side_2_annotate_key=gene	side_2_continuation=0	side_2_coverage=0.70	side_2_overlap=0	side_2_possible_overlap_registers=227	side_2_read_count=72	side_2_redundant=0	total_non_overlap_reads=4
JC	394	.	CP009273	4308738	-1	CP009273	4309829	1	0	alignment_overlap=11	coverage_minus=2	coverage_plus=1	flanking_left=251	flanking_right=251	frequency=4.316e-02	junction_possible_overlap_registers=227	key=CP009273__4308738__-1__CP009273__4309818__1__11____251__251__0__0	max_left=192	max_left_minus=192	max_left_plus=24	max_min_left=24	max_min_left_minus=24	max_min_left_plus=24	max_min_right=7	max_min_right_minus=7	max_min_right_plus=0	max_pos_hash_score=454	max_right=32	max_right_minus=32	max_right_plus=32	neg_log10_pos_hash_p_value=9.9	new_junction_coverage=0.03	new_junction_read_count=3	polymorphism_frequency=4.316e-02	pos_hash_score=3	prediction=polymorphism	reject=COVERAGE_EVENNESS_SKEW,FREQUENCY_CUTOFF	side_1_annotate_key=gene	side_1_continuation=0	side_1_coverage=0.80	side_1_overlap=11	side_1_possible_overlap_registers=238	side_1_read_count=86	side_1_redundant=0	side_2_annotate_key=gene	side_2_continuation=0	side_2_coverage=0.50	side_2_overlap=0	side_2_possible_overlap_registers=227	side_2_read_count=51	side_2_redundant=0	total_non_overlap_reads=3
JC	395	.	CP009273	4335682	-1	CP009273	4336777	1	0	alignment_overlap=11	coverage_minus=2	coverage_plus=3	flanking_left=251	flanking_right=251	frequency=6.582e-02	junction_possible_overlap_registers=227	key=CP009273__4335682__-1__CP009273__4336766__1__11____251__251__0__0	max_left=178	max_left_minus=178	max_left_plus=45	max_min_left=88	max_min_left_minus=88	max_min_left_plus=45	max_min_right=52	max_min_right_minus=52	max_min_right_plus=0	max_pos_hash_score=454	max_right=195	max_right_minus=152	max_right_plus=195	neg_log10_pos_hash_p_value=9.3	new_junction_coverage=0.06	new_junction_read_count=6	polymorphism_frequency=6.582e-02	pos_hash_score=4	prediction=polymorphism	reject=COVERAGE_EVENNESS_SKEW,FREQUENCY_CUTOFF	side_1_annotate_key=gene	side_1_continuation=0	side_1_coverage=0.74	side_1_overlap=11	side_1_possible_overlap_registers=238	side_1_read_count=80	side_1_redundant=0	side_2_annotate_key=gene	side_2_continuation=0	side_2_coverage=0.92	side_2_overlap=0	side_2_possible_overlap_registers=227	side_2_read_count=94	side_2_redundant=0	total_non_overlap_reads=5
JC	396	.	CP009273	4337632	-1	CP009273	4338990	1	0	alignment_overlap=4	coverage_minus=1	coverage_plus=2	flanking_left=251	flanking_right=251	frequency=1.975e-02	junction_possible_overlap_registers=234	key=CP009273__4337632__-1__CP009273__4338986__1__4____251__251__0__0	max_left=43	max_left_minus=43	max_left_plus=43	max_min_left=3	max_min_left_minus=0	max_min_left_plus=3	max_min_right=41	max_min_right_minus=41	max_min_right_plus=41	max_pos_hash_score=468	max_right=244	max_right_minus=41	max_right_plus=244	neg_log10_pos_hash_p_value=10.1	new_junction_coverage=0.03	new_junction_read_count=3	polymorphism_frequency=1.975e-02	pos_hash_score=3	prediction=polymorphism	reject=COVERAGE_EVENNESS_SKEW,FREQUENCY_CUTOFF	side_1_annotate_key=gene	side_1_continuation=0	side_1_coverage=1.23	side_1_overlap=4	side_1_possible_overlap_registers=238	side_1_read_count=132	side_1_redundant=0	side_2_annotate_key=gene	side_2_continuation=0	side_2_coverage=1.59	side_2_overlap=0	side_2_possible_overlap_registers=234	side_2_read_count=168	side_2_redundant=0	total_non_overlap_reads=3
JC	397	.	CP009273	4363643	-1	CP009273	4364512	1	0	alignment_overlap=10	coverage_minus=4	coverage_plus=2	flanking_left=251	flanking_right=251	frequency=4.450e-02	junction_possible_overlap_registers=228	key=CP009273__4363643__-1__CP009273__4364502__1__10____251__251__0__0	max_left=101	max_left_minus=101	max_left_plus=49	max_min_left=49	max_min_left_minus=15	max_min_left_plus=49	max_min_right=42	max_min_right_minus=42	max_min_right_plus=0	max_pos_hash_score=456	max_right=225	max_right_minus=225	max_right_plus=192	neg_log10_pos_hash_p_value=8.2	new_junction_coverage=0.06	new_junction_read_count=6	polymorphism_frequency=4.450e-02	pos_hash_score=6	prediction=polymorphism	reject=COVERAGE_EVENNESS_SKEW,FREQUENCY_CUTOFF	side_1_annotate_key=gene	side_1_continuation=0	side_1_coverage=1.40	side_1_overlap=10	side_1_possible_overlap_registers=238	side_1_read_count=151	side_1_redundant=0	side_2_annotate_key=gene	side_2_continuation=0	side_2_coverage=1.10	side_2_overlap=0	side_2_possible_overlap_registers=228	side_2_read_count=113	side_2_redundant=0	total_non_overlap_reads=6
JC	398	.	CP009273	4388307	-1	CP009273	4389368	1	0	alignment_overlap=11	coverage_minus=3	coverage_plus=4	flanking_left=251	flanking_right=251	frequency=1.154e-01	junction_possible_overlap_registers=227	key=CP009273__4388307__-1__CP009273__4389357__1__11____251__251__0__0	max_left=189	max_left_minus=182	max_left_plus=189	max_min_left=48	max_min_left_minus=0	max_min_left_plus=48	max_min_right=117	max_min_right_minus=117	max_min_right_plus=42	max_pos_hash_score=454	max_right=192	max_right_minus=117	max_right_plus=192	neg_log10_pos_hash_p_value=7.7	new_junction_coverage=0.09	new_junction_read_count=9	polymorphism_frequency=1.154e-01	pos_hash_score=7	prediction=polymorphism	reject=COVERAGE_EVENNESS_SKEW,FREQUENCY_CUTOFF	side_1_annotate_key=gene	side_1_continuation=0	side_1_coverage=0.60	side_1_overlap=11	side_1_possible_overlap_registers=238	side_1_read_count=65	side_1_redundant=0	side_2_annotate_key=gene	side_2_continuation=0	side_2_coverage=0.74	side_2_overlap=0	side_2_possible_overlap_registers=227	side_2_read_count=76	side_2_redundant=0	total_non_overlap_reads=7
JC	399	.	CP009273	4399971	-1	CP009273	4400855	1	0	alignment_overlap=10	coverage_minus=2	coverage_plus=3	flanking_left=251	flanking_right=251	frequency=4.592e-02	junction_possible_overlap_registers=228	key=CP009273__4399971__-1__CP009273__4400845__1__10____251__251__0__0	max_left=111	max_left_minus=36	max_left_plus=111	max_min_left=111	max_min_left_minus=36	max_min_left_plus=111	max_min_right=9	max_min_right_minus=0	max_min_right_plus=9	max_pos_hash_score=456	max_right=205	max_right_minus=60	max_right_plus=205	neg_log10_pos_hash_p_value=8.7	new_junction_coverage=0.05	new_junction_read_count=5	polymorphism_frequency=4.592e-02	pos_hash_score=5	prediction=polymorphism	reject=COVERAGE_EVENNESS_SKEW,FREQUENCY_CUTOFF	side_1_annotate_key=gene	side_1_continuation=0	side_1_coverage=0.94	side_1_overlap=10	side_1_possible_overlap_registers=238	side_1_read_count=101	side_1_redundant=0	side_2_annotate_key=gene	side_2_continuation=0	side_2_coverage=1.08	side_2_overlap=0	side_2_possible_overlap_registers=228	side_2_read_count=111	side_2_redundant=0	total_non_overlap_reads=5
JC	400	.	CP009273	4408875	-1	CP009273	4409972	1	0	alignment_overlap=11	coverage_minus=2	coverage_plus=1	flanking_left=251	flanking_right=251	frequency=2.297e-02	junction_possible_overlap_registers=227	key=CP009273__4408875__-1__CP009273__4409961__1__11____251__251__0__0	max_left=91	max_left_minus=91	max_left_plus=60	max_min_left=0	max_min_left_minus=0	max_min_left_plus=0	max_min_right=59	max_min_right_minus=59	max_min_right_plus=59	max_pos_hash_score=454	max_right=59	max_right_minus=59	max_right_plus=59	neg_log10_pos_hash_p_value=9.9	new_junction_coverage=0.03	new_junction_read_count=3	polymorphism_frequency=2.297e-02	pos_hash_score=3	prediction=polymorphism	reject=COVERAGE_EVENNESS_SKEW,FREQUENCY_CUTOFF	side_1_annotate_key=gene	side_1_continuation=0	side_1_coverage=1.16	side_1_overlap=11	side_1_possible_overlap_registers=238	side_1_read_count=125	side_1_redundant=0	side_2_annotate_key=gene	side_2_continuation=0	side_2_coverage=1.32	side_2_overlap=0	side_2_possible_overlap_registers=227	side_2_read_count=136	side_2_redundant=0	total_non_overlap_reads=3
JC	401	.	CP009273	4433548	-1	CP009273	4434787	1	0	alignment_overlap=8	coverage_minus=2	coverage_plus=2	flanking_left=251	flanking_right=251	frequency=3.810e-02	junction_possible_overlap_registers=230	key=CP009273__4433548__-1__CP009273__4434779__1__8____251__251__0__0	max_left=204	max_left_minus=204	max_left_plus=28	max_min_left=28	max_min_left_minus=28	max_min_left_plus=28	max_min_right=1	max_min_right_minus=1	max_min_right_plus=0	max_pos_hash_score=460	max_right=67	max_right_minus=30	max_right_plus=67	neg_log10_pos_hash_p_value=9.3	new_junction_coverage=0.04	new_junction_read_count=4	polymorphism_frequency=3.810e-02	pos_hash_score=4	prediction=polymorphism	reject=COVERAGE_EVENNESS_SKEW,FREQUENCY_CUTOFF	side_1_annotate_key=gene	side_1_continuation=0	side_1_coverage=1.11	side_1_overlap=8	side_1_possible_overlap_registers=238	side_1_read_count=119	side_1_redundant=0	side_2_annotate_key=gene	side_2_continuation=0	side_2_coverage=0.84	side_2_overlap=0	side_2_possible_overlap_registers=230	side_2_read_count=87	side_2_redundant=0	total_non_overlap_reads=4
JC	402	.	CP009273	4433749	-1	CP009273	4434889	1	0	alignment_overlap=6	coverage_minus=2	coverage_plus=1	flanking_left=251	flanking_right=251	frequency=2.811e-02	junction_possible_overlap_registers=232	key=CP009273__4433749__-1__CP009273__4434883__1__6____251__251__0__0	max_left=174	max_left_minus=174	max_left_plus=114	max_min_left=114	max_min_left_minus=30	max_min_left_plus=114	max_min_right=71	max_min_right_minus=71	max_min_right_plus=0	max_pos_hash_score=464	max_right=130	max_right_minus=71	max_right_plus=130	neg_log10_pos_hash_p_value=10.0	new_junction_coverage=0.03	new_junction_read_count=3	polymorphism_frequency=2.811e-02	pos_hash_score=3	prediction=polymorphism	reject=COVERAGE_EVENNESS_SKEW,FREQUENCY_CUTOFF	side_1_annotate_key=gene	side_1_continuation=0	side_1_coverage=0.94	side_1_overlap=6	side_1_possible_overlap_registers=238	side_1_read_count=101	side_1_redundant=0	side_2_annotate_key=gene	side_2_continuation=0	side_2_coverage=1.04	side_2_overlap=0	side_2_possible_overlap_registers=232	side_2_read_count=109	side_2_redundant=0	total_non_overlap_reads=3
JC	403	.	CP009273	4436675	-1	CP009273	4437511	1	0	alignment_overlap=9	coverage_minus=1	coverage_plus=2	flanking_left=251	flanking_right=251	frequency=2.900e-02	junction_possible_overlap_registers=229	key=CP009273__4436675__-1__CP009273__4437502__1__9____251__251__0__0	max_left=99	max_left_minus=99	max_left_plus=96	max_min_left=96	max_min_left_minus=0	max_min_left_plus=96	max_min_right=32	max_min_right_minus=32	max_min_right_plus=0	max_pos_hash_score=458	max_right=146	max_right_minus=32	max_right_plus=146	neg_log10_pos_hash_p_value=10.0	new_junction_coverage=0.03	new_junction_read_count=3	polymorphism_frequency=2.900e-02	pos_hash_score=3	prediction=polymorphism	reject=COVERAGE_EVENNESS_SKEW,FREQUENCY_CUTOFF	side_1_annotate_key=gene	side_1_continuation=0	side_1_coverage=0.77	side_1_overlap=9	side_1_possible_overlap_registers=238	side_1_read_count=83	side_1_redundant=0	side_2_annotate_key=gene	side_2_continuation=0	side_2_coverage=1.17	side_2_overlap=0	side_2_possible_overlap_registers=229	side_2_read_count=121	side_2_redundant=0	total_non_overlap_reads=3
JC	404	.	CP009273	4458746	-1	CP009273	4460016	1	0	alignment_overlap=11	coverage_minus=1	coverage_plus=2	flanking_left=251	flanking_right=251	frequency=2.904e-02	junction_possible_overlap_registers=227	key=CP009273__4458746__-1__CP009273__4460005__1__11____251__251__0__0	max_left=174	max_left_minus=83	max_left_plus=174	max_min_left=0	max_min_left_minus=0	max_min_left_plus=0	max_min_right=71	max_min_right_minus=22	max_min_right_plus=71	max_pos_hash_score=454	max_right=71	max_right_minus=22	max_right_plus=71	neg_log10_pos_hash_p_value=9.9	new_junction_coverage=0.03	new_junction_read_count=3	polymorphism_frequency=2.904e-02	pos_hash_score=3	prediction=polymorphism	reject=COVERAGE_EVENNESS_SKEW,FREQUENCY_CUTOFF	side_1_annotate_key=gene	side_1_continuation=0	side_1_coverage=1.08	side_1_overlap=11	side_1_possible_overlap_registers=238	side_1_read_count=116	side_1_redundant=0	side_2_annotate_key=gene	side_2_continuation=0	side_2_coverage=0.88	side_2_overlap=0	side_2_possible_overlap_registers=227	side_2_read_count=90	side_2_redundant=0	total_non_overlap_reads=3
JC	405	.	CP009273	4467850	-1	CP009273	4468846	1	0	alignment_overlap=10	coverage_minus=3	coverage_plus=4	flanking_left=251	flanking_right=251	frequency=7.710e-02	junction_possible_overlap_registers=228	key=CP009273__4467850__-1__CP009273__4468836__1__10____251__251__0__0	max_left=218	max_left_minus=218	max_left_plus=173	max_min_left=25	max_min_left_minus=25	max_min_left_plus=2	max_min_right=68	max_min_right_minus=2	max_min_right_plus=68	max_pos_hash_score=456	max_right=118	max_right_minus=96	max_right_plus=118	neg_log10_pos_hash_p_value=7.7	new_junction_coverage=0.07	new_junction_read_count=7	polymorphism_frequency=7.710e-02	pos_hash_score=7	prediction=polymorphism	reject=COVERAGE_EVENNESS_SKEW,FREQUENCY_CUTOFF	side_1_annotate_key=gene	side_1_continuation=0	side_1_coverage=0.98	side_1_overlap=10	side_1_possible_overlap_registers=238	side_1_read_count=105	side_1_redundant=0	side_2_annotate_key=gene	side_2_continuation=0	side_2_coverage=0.65	side_2_overlap=0	side_2_possible_overlap_registers=228	side_2_read_count=67	side_2_redundant=0	total_non_overlap_reads=7
JC	406	.	CP009273	4487998	1	CP009273	4489329	-1	0	alignment_overlap=0	coverage_minus=6	coverage_plus=0	flanking_left=251	flanking_right=251	frequency=NA	junction_possible_overlap_registers=238	key=CP009273__4487998__1__CP009273__4489329__-1__0____251__251__1__1	max_left=213	max_left_minus=213	max_left_plus=0	max_min_left=89	max_min_left_minus=89	max_min_left_plus=0	max_min_right=40	max_min_right_minus=40	max_min_right_plus=0	max_pos_hash_score=476	max_right=245	max_right_minus=245	max_right_plus=0	neg_log10_pos_hash_p_value=8.5	new_junction_coverage=0.08	new_junction_read_count=9	polymorphism_frequency=NA	pos_hash_score=6	prediction=unknown	reject=COVERAGE_EVENNESS_SKEW	side_1_annotate_key=repeat	side_1_continuation=0	side_1_coverage=NA	side_1_overlap=0	side_1_read_count=NA	side_1_redundant=1	side_2_annotate_key=repeat	side_2_continuation=0	side_2_coverage=NA	side_2_overlap=0	side_2_possible_overlap_registers=NA	side_2_read_count=NA	side_2_redundant=1	total_non_overlap_reads=6
JC	407	.	CP009273	4498978	-1	CP009273	4500457	1	0	alignment_overlap=11	coverage_minus=2	coverage_plus=1	flanking_left=251	flanking_right=251	frequency=2.538e-02	junction_possible_overlap_registers=227	key=CP009273__4498978__-1__CP009273__4500446__1__11____251__251__0__0	max_left=111	max_left_minus=110	max_left_plus=111	max_min_left=111	max_min_left_minus=110	max_min_left_plus=111	max_min_right=2	max_min_right_minus=2	max_min_right_plus=0	max_pos_hash_score=454	max_right=129	max_right_minus=129	max_right_plus=128	neg_log10_pos_hash_p_value=9.9	new_junction_coverage=0.03	new_junction_read_count=3	polymorphism_frequency=2.538e-02	pos_hash_score=3	prediction=polymorphism	reject=COVERAGE_EVENNESS_SKEW,FREQUENCY_CUTOFF	side_1_annotate_key=gene	side_1_continuation=0	side_1_coverage=1.32	side_1_overlap=11	side_1_possible_overlap_registers=238	side_1_read_count=142	side_1_redundant=0	side_2_annotate_key=gene	side_2_continuation=0	side_2_coverage=0.93	side_2_overlap=0	side_2_possible_overlap_registers=227	side_2_read_count=95	side_2_redundant=0	total_non_overlap_reads=3
JC	408	.	CP009273	4532499	1	CP009273	4532813	1	0	alignment_overlap=9	coverage_minus=4	coverage_plus=2	flanking_left=251	flanking_right=251	frequency=5.231e-02	junction_possible_overlap_registers=229	key=CP009273__4532499__1__CP009273__4532804__1__9____251__251__0__0	max_left=205	max_left_minus=205	max_left_plus=171	max_min_left=94	max_min_left_minus=94	max_min_left_plus=38	max_min_right=106	max_min_right_minus=106	max_min_right_plus=71	max_pos_hash_score=458	max_right=148	max_right_minus=148	max_right_plus=133	neg_log10_pos_hash_p_value=8.8	new_junction_coverage=0.06	new_junction_read_count=6	polymorphism_frequency=5.231e-02	pos_hash_score=5	prediction=polymorphism	reject=COVERAGE_EVENNESS_SKEW,FREQUENCY_CUTOFF	side_1_annotate_key=gene	side_1_continuation=0	side_1_coverage=1.13	side_1_overlap=9	side_1_possible_overlap_registers=238	side_1_read_count=122	side_1_redundant=0	side_2_annotate_key=gene	side_2_continuation=0	side_2_coverage=0.97	side_2_overlap=0	side_2_possible_overlap_registers=229	side_2_read_count=100	side_2_redundant=0	total_non_overlap_reads=6
JC	409	.	CP009273	4532507	-1	CP009273	4532803	-1	0	alignment_overlap=9	coverage_minus=9	coverage_plus=4	flanking_left=251	flanking_right=251	frequency=1.174e-01	junction_possible_overlap_registers=229	key=CP009273__4532507__-1__CP009273__4532812__-1__9____251__251__0__0	max_left=227	max_left_minus=227	max_left_plus=180	max_min_left=104	max_min_left_minus=104	max_min_left_plus=41	max_min_right=114	max_min_right_minus=114	max_min_right_plus=95	max_pos_hash_score=458	max_right=201	max_right_minus=192	max_right_plus=201	neg_log10_pos_hash_p_value=6.2	new_junction_coverage=0.14	new_junction_read_count=14	polymorphism_frequency=1.174e-01	pos_hash_score=11	prediction=polymorphism	reject=COVERAGE_EVENNESS_SKEW,FREQUENCY_CUTOFF	side_1_annotate_key=gene	side_1_continuation=0	side_1_coverage=1.09	side_1_overlap=9	side_1_possible_overlap_registers=238	side_1_read_count=117	side_1_redundant=0	side_2_annotate_key=gene	side_2_continuation=0	side_2_coverage=0.95	side_2_overlap=0	side_2_possible_overlap_registers=229	side_2_read_count=98	side_2_redundant=0	total_non_overlap_reads=13
JC	410	.	CP009273	4581821	-1	CP009273	4582829	1	0	alignment_overlap=12	coverage_minus=3	coverage_plus=6	flanking_left=251	flanking_right=251	frequency=8.547e-02	junction_possible_overlap_registers=226	key=CP009273__4581821__-1__CP009273__4582817__1__12____251__251__0__0	max_left=200	max_left_minus=200	max_left_plus=69	max_min_left=72	max_min_left_minus=72	max_min_left_plus=69	max_min_right=39	max_min_right_minus=39	max_min_right_plus=0	max_pos_hash_score=452	max_right=132	max_right_minus=98	max_right_plus=132	neg_log10_pos_hash_p_value=6.9	new_junction_coverage=0.09	new_junction_read_count=9	polymorphism_frequency=8.547e-02	pos_hash_score=9	prediction=polymorphism	reject=COVERAGE_EVENNESS_SKEW,FREQUENCY_CUTOFF	side_1_annotate_key=gene	side_1_continuation=0	side_1_coverage=1.18	side_1_overlap=12	side_1_possible_overlap_registers=238	side_1_read_count=127	side_1_redundant=0	side_2_annotate_key=gene	side_2_continuation=0	side_2_coverage=0.70	side_2_overlap=0	side_2_possible_overlap_registers=226	side_2_read_count=72	side_2_redundant=0	total_non_overlap_reads=9
JC	411	.	CP009273	4589753	-1	CP009273	4591163	1	0	alignment_overlap=11	coverage_minus=2	coverage_plus=2	flanking_left=251	flanking_right=251	frequency=3.282e-02	junction_possible_overlap_registers=227	key=CP009273__4589753__-1__CP009273__4591152__1__11____251__251__0__0	max_left=226	max_left_minus=226	max_left_plus=124	max_min_left=57	max_min_left_minus=57	max_min_left_plus=56	max_min_right=116	max_min_right_minus=3	max_min_right_plus=116	max_pos_hash_score=454	max_right=116	max_right_minus=110	max_right_plus=116	neg_log10_pos_hash_p_value=9.3	new_junction_coverage=0.04	new_junction_read_count=4	polymorphism_frequency=3.282e-02	pos_hash_score=4	prediction=polymorphism	reject=COVERAGE_EVENNESS_SKEW,FREQUENCY_CUTOFF	side_1_annotate_key=gene	side_1_continuation=0	side_1_coverage=1.05	side_1_overlap=11	side_1_possible_overlap_registers=238	side_1_read_count=113	side_1_redundant=0	side_2_annotate_key=gene	side_2_continuation=0	side_2_coverage=1.25	side_2_overlap=0	side_2_possible_overlap_registers=227	side_2_read_count=128	side_2_redundant=0	total_non_overlap_reads=4
JC	412	.	CP009273	4605877	-1	CP009273	4606738	1	0	alignment_overlap=10	coverage_minus=3	coverage_plus=4	flanking_left=251	flanking_right=251	frequency=7.125e-02	junction_possible_overlap_registers=228	key=CP009273__4605877__-1__CP009273__4606728__1__10____251__251__0__0	max_left=180	max_left_minus=180	max_left_plus=89	max_min_left=28	max_min_left_minus=0	max_min_left_plus=28	max_min_right=61	max_min_right_minus=61	max_min_right_plus=57	max_pos_hash_score=456	max_right=210	max_right_minus=61	max_right_plus=210	neg_log10_pos_hash_p_value=7.7	new_junction_coverage=0.07	new_junction_read_count=7	polymorphism_frequency=7.125e-02	pos_hash_score=7	prediction=polymorphism	reject=COVERAGE_EVENNESS_SKEW,FREQUENCY_CUTOFF	side_1_annotate_key=gene	side_1_continuation=0	side_1_coverage=0.99	side_1_overlap=10	side_1_possible_overlap_registers=238	side_1_read_count=107	side_1_redundant=0	side_2_annotate_key=gene	side_2_continuation=0	side_2_coverage=0.78	side_2_overlap=0	side_2_possible_overlap_registers=228	side_2_read_count=80	side_2_redundant=0	total_non_overlap_reads=7
JC	413	.	CP009273	4613734	-1	CP009273	4614455	1	0	alignment_overlap=9	coverage_minus=1	coverage_plus=2	flanking_left=251	flanking_right=251	frequency=3.305e-02	junction_possible_overlap_registers=229	key=CP009273__4613734__-1__CP009273__4614446__1__9____251__251__0__0	max_left=112	max_left_minus=112	max_left_plus=83	max_min_left=83	max_min_left_minus=0	max_min_left_plus=83	max_min_right=31	max_min_right_minus=31	max_min_right_plus=0	max_pos_hash_score=458	max_right=159	max_right_minus=31	max_right_plus=159	neg_log10_pos_hash_p_value=10.0	new_junction_coverage=0.03	new_junction_read_count=3	polymorphism_frequency=3.305e-02	pos_hash_score=3	prediction=polymorphism	reject=COVERAGE_EVENNESS_SKEW,FREQUENCY_CUTOFF	side_1_annotate_key=gene	side_1_continuation=0	side_1_coverage=0.85	side_1_overlap=9	side_1_possible_overlap_registers=238	side_1_read_count=92	side_1_redundant=0	side_2_annotate_key=gene	side_2_continuation=0	side_2_coverage=0.84	side_2_overlap=0	side_2_possible_overlap_registers=229	side_2_read_count=87	side_2_redundant=0	total_non_overlap_reads=3
JC	414	.	CP009273	4627344	-1	CP009273	4628232	1	0	alignment_overlap=10	coverage_minus=2	coverage_plus=2	flanking_left=251	flanking_right=251	frequency=3.488e-02	junction_possible_overlap_registers=228	key=CP009273__4627344__-1__CP009273__4628222__1__10____251__251__0__0	max_left=47	max_left_minus=47	max_left_plus=46	max_min_left=46	max_min_left_minus=45	max_min_left_plus=46	max_min_right=1	max_min_right_minus=1	max_min_right_plus=0	max_pos_hash_score=456	max_right=89	max_right_minus=52	max_right_plus=89	neg_log10_pos_hash_p_value=9.3	new_junction_coverage=0.04	new_junction_read_count=4	polymorphism_frequency=3.488e-02	pos_hash_score=4	prediction=polymorphism	reject=COVERAGE_EVENNESS_SKEW,FREQUENCY_CUTOFF	side_1_annotate_key=gene	side_1_continuation=0	side_1_coverage=1.02	side_1_overlap=10	side_1_possible_overlap_registers=238	side_1_read_count=110	side_1_redundant=0	side_2_annotate_key=gene	side_2_continuation=0	side_2_coverage=1.12	side_2_overlap=0	side_2_possible_overlap_registers=228	side_2_read_count=116	side_2_redundant=0	total_non_overlap_reads=4
UN	415	.	CP009273	15617	16501
UN	416	.	CP009273	16503	16504
UN	417	.	CP009273	20027	20323
UN	418	.	CP009273	20325	20325
UN	419	.	CP009273	220444	221033
UN	420	.	CP009273	221575	221848
UN	421	.	CP009273	223718	224928
UN	422	.	CP009273	266472	266472
UN	423	.	CP009273	266485	266760
UN	424	.	CP009273	269908	270640
UN	425	.	CP009273	275105	275419
UN	426	.	CP009273	286585	286876
UN	427	.	CP009273	311176	311964
UN	428	.	CP009273	311968	311968
UN	429	.	CP009273	366210	366987
UN	430	.	CP009273	366989	366989
UN	431	.	CP009273	366997	366997
UN	432	.	CP009273	376957	377815
UN	433	.	CP009273	387389	388197
UN	434	.	CP009273	521563	521940
UN	435	.	CP009273	562439	563269
UN	436	.	CP009273	570276	571021
UN	437	.	CP009273	603694	604573
UN	438	.	CP009273	683536	684268
UN	439	.	CP009273	1089922	1090720
UN	440	.	CP009273	1390541	1391256
UN	441	.	CP009273	1427124	1427217
UN	442	.	CP009273	1462398	1463257
UN	443	.	CP009273	1463792	1464540
UN	444	.	CP009273	1464543	1464543
UN	445	.	CP009273	1522818	1523212
UN	446	.	CP009273	1565350	1565443
UN	447	.	CP009273	1628593	1628685
UN	448	.	CP009273	1645329	1645330
UN	449	.	CP009273	1645332	1645575
UN	450	.	CP009273	2060431	2060544
UN	451	.	CP009273	2060546	2060546
UN	452	.	CP009273	2062653	2063537
UN	453	.	CP009273	2095447	2096184
UN	454	.	CP009273	2163870	2164671
UN	455	.	CP009273	2282640	2283349
UN	456	.	CP009273	2507995	2508867
UN	457	.	CP009273	2719667	2722367
UN	458	.	CP009273	2723144	2724076
UN	459	.	CP009273	2724080	2724080
UN	460	.	CP009273	2850455	2853011
UN	461	.	CP009273	2989951	2990822
UN	462	.	CP009273	3123738	3124460
UN	463	.	CP009273	3179686	3180545
UN	464	.	CP009273	3359151	3359151
UN	465	.	CP009273	3359154	3359869
UN	466	.	CP009273	3417253	3417782
UN	467	.	CP009273	3418230	3419967
UN	468	.	CP009273	3420402	3421692
UN	469	.	CP009273	3463761	3463856
UN	470	.	CP009273	3577024	3577316
UN	471	.	CP009273	3612877	3614203
UN	472	.	CP009273	3614682	3615434
UN	473	.	CP009273	3645619	3646357
UN	474	.	CP009273	3659976	3660061
UN	475	.	CP009273	3755831	3757196
UN	476	.	CP009273	3757201	3757203
UN	477	.	CP009273	3757207	3757208
UN	478	.	CP009273	3757659	3758425
UN	479	.	CP009273	3935632	3935633
UN	480	.	CP009273	3935635	3936523
UN	481	.	CP009273	3937658	3938687
UN	482	.	CP009273	4028759	4028759
UN	483	.	CP009273	4028768	4028893
UN	484	.	CP009273	4028895	4028895
UN	485	.	CP009273	4029325	4030217
UN	486	.	CP009273	4031429	4031806
UN	487	.	CP009273	4032316	4032316
UN	488	.	CP009273	4032323	4032510
UN	489	.	CP009273	4032994	4033730
UN	490	.	CP009273	4156466	4157901
UN	491	.	CP009273	4158736	4161347
UN	492	.	CP009273	4161351	4161351
UN	493	.	CP009273	4166684	4166817
UN	494	.	CP009273	4198267	4199430
UN	495	.	CP009273	4200165	4202819
UN	496	.	CP009273	4488243	4489098
UN	497	.	CP009273	4497488	4498257
