# Supplementary material for: Mutators can drive the evolution of multi-resistance to antibiotics
Source: PLoS Genet. 2023 Jun 13;19(6):e1010791. doi: 10.1371/journal.pgen.1010791 (PMC10292718; doi:10.1371/journal.pgen.1010791)
Supplement: S2 File — (ZIP) [file pgen.1010791.s005.zip › 058842_intermediateE4175G4.gd]

#=GENOME_DIFF	1.0
#=CREATED	17:32:49 06 May 2022
#=PROGRAM	breseq 0.36.1 
#=COMMAND	/mnt/fls01-home01/mqbssdgg/breseq-0.36.1-Linux-x86_64/bin/breseq -r BW25113-fixed.gb -o 058842_intermediateE4175G4 058842_intermediateE4175G4_1_trimmed.fastq.gz 058842_intermediateE4175G4_2_trimmed.fastq.gz 058842_intermediateE4175G4_U1_trimmed.fastq.gz 058842_intermediateE4175G4_U2_trimmed.fastq.gz
#=REFSEQ	BW25113-fixed.gb
#=READSEQ	058842_intermediateE4175G4_1_trimmed.fastq.gz
#=READSEQ	058842_intermediateE4175G4_2_trimmed.fastq.gz
#=READSEQ	058842_intermediateE4175G4_U1_trimmed.fastq.gz
#=READSEQ	058842_intermediateE4175G4_U2_trimmed.fastq.gz
#=CONVERTED-BASES	524420454
#=CONVERTED-READS	2180820
#=INPUT-BASES	524489889
#=INPUT-READS	2181308
#=MAPPED-BASES	520998960
#=MAPPED-READS	2158260
SNP	1	39	CP009273	19617	C
SNP	2	41	CP009273	107258	G
SNP	3	42	CP009273	141550	G
SNP	4	43	CP009273	244229	T
SNP	5	45	CP009273	374745	G
SNP	6	46	CP009273	425950	C
SNP	7	47	CP009273	541272	T
INS	8	48	CP009273	665290	G	repeat_length=1	repeat_new_copies=7	repeat_ref_copies=6	repeat_seq=G
DEL	9	50	CP009273	863878	1	repeat_length=1	repeat_new_copies=7	repeat_ref_copies=8	repeat_seq=C
DEL	10	52	CP009273	1107705	1	repeat_length=1	repeat_new_copies=5	repeat_ref_copies=6	repeat_seq=G
SNP	11	54	CP009273	1264993	G
DEL	12	58	CP009273	1345453	1	repeat_length=1	repeat_new_copies=6	repeat_ref_copies=7	repeat_seq=G
SNP	13	66	CP009273	1654962	G
SNP	14	67	CP009273	1697966	C
SNP	15	70	CP009273	1985889	A
SNP	16	71	CP009273	2021430	G
SNP	17	72	CP009273	2175089	T
SNP	18	76	CP009273	2332652	A
SNP	19	77	CP009273	2409960	A
SNP	20	78	CP009273	2502135	A
SNP	21	79	CP009273	2590129	A
DEL	22	83	CP009273	2873303	1	repeat_length=1	repeat_new_copies=4	repeat_ref_copies=5	repeat_seq=A
SNP	23	84	CP009273	3009299	C
INS	24	85	CP009273	3085925	G	repeat_length=1	repeat_new_copies=7	repeat_ref_copies=6	repeat_seq=G
DEL	25	86	CP009273	3094398	1	repeat_length=1	repeat_new_copies=6	repeat_ref_copies=7	repeat_seq=C
SNP	26	87	CP009273	3307546	A
SNP	27	89	CP009273	3462097	G
SNP	28	90	CP009273	3514753	T
INS	29	91	CP009273	3702921	C	repeat_length=1	repeat_new_copies=7	repeat_ref_copies=6	repeat_seq=C
SNP	30	92	CP009273	3827168	T
DEL	31	93	CP009273	3925013	1	repeat_length=1	repeat_new_copies=4	repeat_ref_copies=5	repeat_seq=T
SNP	32	94	CP009273	4172706	C
SNP	33	95	CP009273	4320222	G
SNP	34	96	CP009273	4373506	T
DEL	35	97	CP009273	4399870	1	repeat_length=1	repeat_new_copies=8	repeat_ref_copies=9	repeat_seq=T
SNP	36	98	CP009273	4431946	T
SNP	37	99	CP009273	4543370	C
DEL	38	100	CP009273	4596147	1	repeat_length=1	repeat_new_copies=7	repeat_ref_copies=8	repeat_seq=G
RA	39	.	CP009273	19617	0	T	C	consensus_score=426.4	frequency=1	major_base=C	major_cov=46/74	major_frequency=1.000e+00	minor_base=N	minor_cov=0/0	new_cov=46/74	polymorphism_frequency=1.000e+00	polymorphism_score=NA	prediction=consensus	ref_cov=0/0	total_cov=46/74
RA	40	.	CP009273	104033	0	T	G	bias_e_value=0.00660303	bias_p_value=1.42569e-09	consensus_reject=FREQUENCY_CUTOFF	consensus_score=154.2	fisher_strand_p_value=5.80252e-11	frequency=2.464e-01	ks_quality_p_value=1	major_base=T	major_cov=7/45	major_frequency=7.536e-01	minor_base=G	minor_cov=17/0	new_cov=17/0	polymorphism_frequency=2.464e-01	polymorphism_score=13.4	prediction=polymorphism	ref_cov=7/45	total_cov=24/46
RA	41	.	CP009273	107258	0	A	G	consensus_score=293.6	frequency=1	major_base=G	major_cov=40/46	major_frequency=1.000e+00	minor_base=N	minor_cov=0/0	new_cov=40/46	polymorphism_frequency=1.000e+00	polymorphism_score=NA	prediction=consensus	ref_cov=0/0	total_cov=40/46
RA	42	.	CP009273	141550	0	A	G	consensus_score=375.0	frequency=1	major_base=G	major_cov=52/54	major_frequency=1.000e+00	minor_base=N	minor_cov=0/0	new_cov=52/54	polymorphism_frequency=1.000e+00	polymorphism_score=NA	prediction=consensus	ref_cov=0/0	total_cov=52/54
RA	43	.	CP009273	244229	0	C	T	bias_e_value=3671360	bias_p_value=0.792698	consensus_score=453.8	fisher_strand_p_value=0.429752	frequency=1	ks_quality_p_value=1	major_base=T	major_cov=51/69	major_frequency=9.917e-01	minor_base=A	minor_cov=1/0	new_cov=51/69	polymorphism_frequency=9.917e-01	polymorphism_score=NA	prediction=consensus	ref_cov=0/0	total_cov=52/69
RA	44	.	CP009273	357022	0	C	A	bias_e_value=0.231249	bias_p_value=4.99299e-08	consensus_reject=FREQUENCY_CUTOFF	consensus_score=195.1	fisher_strand_p_value=2.39472e-09	frequency=2.000e-01	ks_quality_p_value=1	major_base=C	major_cov=18/54	major_frequency=8.000e-01	minor_base=A	minor_cov=18/0	new_cov=18/0	polymorphism_frequency=2.000e-01	polymorphism_score=14.3	prediction=polymorphism	ref_cov=18/54	total_cov=37/54
RA	45	.	CP009273	374745	0	A	G	consensus_score=371.4	frequency=1	major_base=G	major_cov=58/43	major_frequency=1.000e+00	minor_base=N	minor_cov=0/0	new_cov=58/43	polymorphism_frequency=1.000e+00	polymorphism_score=NA	prediction=consensus	ref_cov=0/0	total_cov=58/43
RA	46	.	CP009273	425950	0	T	C	consensus_score=314.0	frequency=1	major_base=C	major_cov=32/55	major_frequency=1.000e+00	minor_base=N	minor_cov=0/0	new_cov=32/55	polymorphism_frequency=1.000e+00	polymorphism_score=NA	prediction=consensus	ref_cov=0/0	total_cov=32/55
RA	47	.	CP009273	541272	0	C	T	consensus_score=375.1	frequency=1	major_base=T	major_cov=43/56	major_frequency=1.000e+00	minor_base=N	minor_cov=0/0	new_cov=43/56	polymorphism_frequency=1.000e+00	polymorphism_score=NA	prediction=consensus	ref_cov=0/0	total_cov=43/56
RA	48	.	CP009273	665290	1	.	G	bias_e_value=1678140	bias_p_value=0.362334	consensus_score=374.9	fisher_strand_p_value=0.114358	frequency=1	ks_quality_p_value=1	major_base=G	major_cov=48/53	major_frequency=9.712e-01	minor_base=.	minor_cov=3/0	new_cov=48/53	polymorphism_frequency=9.712e-01	polymorphism_score=3.6	prediction=consensus	ref_cov=3/0	total_cov=51/54
RA	49	.	CP009273	776375	0	G	A	bias_e_value=895645	bias_p_value=0.193383	consensus_reject=FREQUENCY_CUTOFF	consensus_score=139.8	fisher_strand_p_value=0.0478775	frequency=2.097e-01	ks_quality_p_value=1	major_base=G	major_cov=14/35	major_frequency=7.903e-01	minor_base=A	minor_cov=8/5	new_cov=8/5	polymorphism_frequency=2.097e-01	polymorphism_score=33.6	prediction=polymorphism	ref_cov=14/35	total_cov=23/43
RA	50	.	CP009273	863878	0	C	.	bias_e_value=3460640	bias_p_value=0.747201	consensus_score=516.0	fisher_strand_p_value=0.422018	frequency=1	ks_quality_p_value=0.899259	major_base=.	major_cov=63/45	major_frequency=9.908e-01	minor_base=C	minor_cov=0/1	new_cov=63/45	polymorphism_frequency=9.908e-01	polymorphism_score=-2.5	prediction=consensus	ref_cov=0/1	total_cov=63/46
RA	51	.	CP009273	1092574	0	C	A	bias_e_value=1317350	bias_p_value=0.284434	consensus_reject=FREQUENCY_CUTOFF	consensus_score=50.2	fisher_strand_p_value=0.118909	frequency=2.308e-01	ks_quality_p_value=0.680712	major_base=C	major_cov=13/17	major_frequency=7.692e-01	minor_base=A	minor_cov=1/8	new_cov=1/8	polymorphism_frequency=2.308e-01	polymorphism_score=20.8	prediction=polymorphism	ref_cov=13/17	total_cov=14/25
RA	52	.	CP009273	1107705	0	G	.	bias_e_value=835527	bias_p_value=0.180402	consensus_score=602.8	fisher_strand_p_value=0.0436692	frequency=1	ks_quality_p_value=1	major_base=.	major_cov=52/77	major_frequency=9.485e-01	minor_base=G	minor_cov=0/7	new_cov=52/77	polymorphism_frequency=9.485e-01	polymorphism_score=22.8	prediction=consensus	ref_cov=0/7	total_cov=52/84
RA	53	.	CP009273	1264907	0	G	T	bias_e_value=2406060	bias_p_value=0.519502	consensus_reject=FREQUENCY_CUTOFF	consensus_score=137.5	fisher_strand_p_value=0.256761	frequency=2.179e-01	ks_quality_p_value=0.773174	major_base=G	major_cov=19/42	major_frequency=7.821e-01	minor_base=T	minor_cov=8/9	new_cov=8/9	polymorphism_frequency=2.179e-01	polymorphism_score=45.5	prediction=polymorphism	ref_cov=19/42	total_cov=27/51
RA	54	.	CP009273	1264993	0	A	G	bias_e_value=4631470	bias_p_value=1	consensus_score=169.2	fisher_strand_p_value=1	frequency=1	ks_quality_p_value=1	major_base=G	major_cov=31/24	major_frequency=9.167e-01	minor_base=A	minor_cov=3/2	new_cov=31/24	polymorphism_frequency=9.167e-01	polymorphism_score=4.6	prediction=consensus	ref_cov=3/2	total_cov=34/27
RA	55	.	CP009273	1265875	0	T	C	bias_e_value=3754290	bias_p_value=0.810605	consensus_reject=FREQUENCY_CUTOFF	consensus_score=232.1	fisher_strand_p_value=0.451603	frequency=2.211e-01	ks_quality_p_value=1	major_base=T	major_cov=49/25	major_frequency=7.789e-01	minor_base=C	minor_cov=12/9	new_cov=12/9	polymorphism_frequency=2.211e-01	polymorphism_score=54.6	prediction=polymorphism	ref_cov=49/25	total_cov=62/35
RA	56	.	CP009273	1282249	0	A	G	bias_e_value=1748820	bias_p_value=0.377595	consensus_reject=FREQUENCY_CUTOFF	consensus_score=161.6	fisher_strand_p_value=0.121496	frequency=2.239e-01	ks_quality_p_value=1	major_base=A	major_cov=7/45	major_frequency=7.761e-01	minor_base=G	minor_cov=5/10	new_cov=5/10	polymorphism_frequency=2.239e-01	polymorphism_score=32.3	prediction=polymorphism	ref_cov=7/45	total_cov=15/55
RA	57	.	CP009273	1282287	0	T	A	bias_e_value=930950	bias_p_value=0.201005	consensus_reject=FREQUENCY_CUTOFF	consensus_score=117.6	fisher_strand_p_value=0.0504074	frequency=2.414e-01	ks_quality_p_value=1	major_base=T	major_cov=5/39	major_frequency=7.586e-01	minor_base=A	minor_cov=5/9	new_cov=5/9	polymorphism_frequency=2.414e-01	polymorphism_score=28.2	prediction=polymorphism	ref_cov=5/39	total_cov=10/50
RA	58	.	CP009273	1345453	0	G	.	bias_e_value=4243930	bias_p_value=0.916324	consensus_score=335.2	fisher_strand_p_value=0.623515	frequency=1	ks_quality_p_value=0.994169	major_base=.	major_cov=33/39	major_frequency=9.474e-01	minor_base=G	minor_cov=1/3	new_cov=33/39	polymorphism_frequency=9.474e-01	polymorphism_score=11.0	prediction=consensus	ref_cov=1/3	total_cov=34/42
RA	59	.	CP009273	1460458	0	T	C	bias_e_value=2803910	bias_p_value=0.605405	consensus_reject=FREQUENCY_CUTOFF	consensus_score=244.3	fisher_strand_p_value=0.25643	frequency=3.121e-01	ks_quality_p_value=1	major_base=T	major_cov=30/67	major_frequency=6.879e-01	minor_base=C	minor_cov=18/26	new_cov=18/26	polymorphism_frequency=3.121e-01	polymorphism_score=134.5	prediction=polymorphism	ref_cov=30/67	total_cov=60/93
RA	60	.	CP009273	1460467	0	G	A	bias_e_value=1106920	bias_p_value=0.239	consensus_reject=FREQUENCY_CUTOFF	consensus_score=250.8	fisher_strand_p_value=0.0636627	frequency=3.056e-01	ks_quality_p_value=1	major_base=G	major_cov=33/67	major_frequency=6.944e-01	minor_base=A	minor_cov=22/22	new_cov=22/22	polymorphism_frequency=3.056e-01	polymorphism_score=139.7	prediction=polymorphism	ref_cov=33/67	total_cov=60/92
RA	61	.	CP009273	1460515	0	G	C	bias_e_value=79831.7	bias_p_value=0.0172368	consensus_reject=FREQUENCY_CUTOFF	consensus_score=195.2	fisher_strand_p_value=0.00245969	frequency=3.333e-01	ks_quality_p_value=1	major_base=G	major_cov=23/53	major_frequency=6.667e-01	minor_base=C	minor_cov=23/15	new_cov=23/15	polymorphism_frequency=3.333e-01	polymorphism_score=121.2	prediction=polymorphism	ref_cov=23/53	total_cov=46/68
RA	62	.	CP009273	1460527	0	C	T	bias_e_value=209231	bias_p_value=0.0451759	consensus_reject=FREQUENCY_CUTOFF	consensus_score=203.4	fisher_strand_p_value=0.00770073	frequency=2.500e-01	ks_quality_p_value=1	major_base=C	major_cov=24/48	major_frequency=7.500e-01	minor_base=T	minor_cov=16/8	new_cov=16/8	polymorphism_frequency=2.500e-01	polymorphism_score=74.0	prediction=polymorphism	ref_cov=24/48	total_cov=44/56
RA	63	.	CP009273	1460533	0	T	C	bias_e_value=167509	bias_p_value=0.0361677	consensus_reject=FREQUENCY_CUTOFF	consensus_score=192.6	fisher_strand_p_value=0.00634154	frequency=2.556e-01	ks_quality_p_value=0.929885	major_base=T	major_cov=21/46	major_frequency=7.444e-01	minor_base=C	minor_cov=15/8	new_cov=15/8	polymorphism_frequency=2.556e-01	polymorphism_score=68.9	prediction=polymorphism	ref_cov=21/46	total_cov=44/55
RA	64	.	CP009273	1460537	0	A	C	bias_e_value=577918	bias_p_value=0.124781	consensus_reject=FREQUENCY_CUTOFF	consensus_score=167.2	fisher_strand_p_value=0.0319951	frequency=2.609e-01	ks_quality_p_value=0.846121	major_base=A	major_cov=27/41	major_frequency=7.391e-01	minor_base=C	minor_cov=16/8	new_cov=16/8	polymorphism_frequency=2.609e-01	polymorphism_score=55.1	prediction=polymorphism	ref_cov=27/41	total_cov=43/50
RA	65	.	CP009273	1460695	0	T	G	bias_e_value=1657400	bias_p_value=0.357855	consensus_reject=FREQUENCY_CUTOFF	consensus_score=113.6	fisher_strand_p_value=0.112301	frequency=2.154e-01	ks_quality_p_value=1	major_base=T	major_cov=21/30	major_frequency=7.846e-01	minor_base=G	minor_cov=2/12	new_cov=2/12	polymorphism_frequency=2.154e-01	polymorphism_score=22.3	prediction=polymorphism	ref_cov=21/30	total_cov=23/42
RA	66	.	CP009273	1654962	0	A	G	bias_e_value=3766940	bias_p_value=0.813336	consensus_score=382.8	fisher_strand_p_value=0.457143	frequency=1	ks_quality_p_value=0.995432	major_base=G	major_cov=57/47	major_frequency=9.905e-01	minor_base=T	minor_cov=0/1	new_cov=57/47	polymorphism_frequency=9.905e-01	polymorphism_score=-4.2	prediction=consensus	ref_cov=0/0	total_cov=57/48
RA	67	.	CP009273	1697966	0	T	C	consensus_score=502.6	frequency=1	major_base=C	major_cov=102/38	major_frequency=1.000e+00	minor_base=N	minor_cov=0/0	new_cov=102/38	polymorphism_frequency=1.000e+00	polymorphism_score=NA	prediction=consensus	ref_cov=0/0	total_cov=102/38
RA	68	.	CP009273	1702966	0	T	A	bias_e_value=1603.1	bias_p_value=0.000346131	consensus_reject=FREQUENCY_CUTOFF	consensus_score=142.1	fisher_strand_p_value=3.03557e-05	frequency=2.593e-01	ks_quality_p_value=1	major_base=T	major_cov=23/37	major_frequency=7.407e-01	minor_base=A	minor_cov=19/2	new_cov=19/2	polymorphism_frequency=2.593e-01	polymorphism_score=25.8	prediction=polymorphism	ref_cov=23/37	total_cov=47/41
RA	69	.	CP009273	1768511	0	C	T	bias_e_value=4030980	bias_p_value=0.870345	consensus_reject=FREQUENCY_CUTOFF	consensus_score=226.6	fisher_strand_p_value=0.536135	frequency=2.689e-01	ks_quality_p_value=1	major_base=C	major_cov=45/42	major_frequency=7.311e-01	minor_base=T	minor_cov=14/18	new_cov=14/18	polymorphism_frequency=2.689e-01	polymorphism_score=103.0	prediction=polymorphism	ref_cov=45/42	total_cov=59/60
RA	70	.	CP009273	1985889	0	G	A	consensus_score=417.7	frequency=1	major_base=A	major_cov=53/57	major_frequency=1.000e+00	minor_base=N	minor_cov=0/0	new_cov=53/57	polymorphism_frequency=1.000e+00	polymorphism_score=NA	prediction=consensus	ref_cov=0/0	total_cov=53/57
RA	71	.	CP009273	2021430	0	A	G	consensus_score=386.5	frequency=1	major_base=G	major_cov=49/60	major_frequency=1.000e+00	minor_base=N	minor_cov=0/0	new_cov=49/60	polymorphism_frequency=1.000e+00	polymorphism_score=NA	prediction=consensus	ref_cov=0/0	total_cov=49/60
RA	72	.	CP009273	2175089	0	C	T	consensus_score=344.7	frequency=1	major_base=T	major_cov=35/52	major_frequency=1.000e+00	minor_base=N	minor_cov=0/0	new_cov=35/52	polymorphism_frequency=1.000e+00	polymorphism_score=NA	prediction=consensus	ref_cov=0/0	total_cov=35/52
RA	73	.	CP009273	2178908	0	T	G	bias_e_value=0.00120547	bias_p_value=2.60278e-10	consensus_reject=FREQUENCY_CUTOFF	consensus_score=198.9	fisher_strand_p_value=9.88133e-12	frequency=2.743e-01	ks_quality_p_value=1	major_base=T	major_cov=28/54	major_frequency=7.257e-01	minor_base=G	minor_cov=31/0	new_cov=31/0	polymorphism_frequency=2.743e-01	polymorphism_score=23.6	prediction=polymorphism	ref_cov=28/54	total_cov=59/54
RA	74	.	CP009273	2298001	0	G	T	bias_e_value=40234.7	bias_p_value=0.00868725	consensus_reject=FREQUENCY_CUTOFF	consensus_score=150.8	fisher_strand_p_value=0.00111375	frequency=2.549e-01	ks_quality_p_value=1	major_base=G	major_cov=24/52	major_frequency=7.451e-01	minor_base=T	minor_cov=18/8	new_cov=18/8	polymorphism_frequency=2.549e-01	polymorphism_score=50.9	prediction=polymorphism	ref_cov=24/52	total_cov=42/60
RA	75	.	CP009273	2298002	0	G	C	bias_e_value=266.895	bias_p_value=5.76265e-05	consensus_reject=FREQUENCY_CUTOFF	consensus_score=202.2	fisher_strand_p_value=4.31553e-06	frequency=2.549e-01	ks_quality_p_value=1	major_base=G	major_cov=21/55	major_frequency=7.451e-01	minor_base=C	minor_cov=21/5	new_cov=21/5	polymorphism_frequency=2.549e-01	polymorphism_score=69.2	prediction=polymorphism	ref_cov=21/55	total_cov=42/60
RA	76	.	CP009273	2332652	0	G	A	consensus_score=447.5	frequency=1	major_base=A	major_cov=56/61	major_frequency=1.000e+00	minor_base=N	minor_cov=0/0	new_cov=56/61	polymorphism_frequency=1.000e+00	polymorphism_score=NA	prediction=consensus	ref_cov=0/0	total_cov=56/61
RA	77	.	CP009273	2409960	0	G	A	consensus_score=323.3	frequency=1	major_base=A	major_cov=35/46	major_frequency=1.000e+00	minor_base=N	minor_cov=0/0	new_cov=35/46	polymorphism_frequency=1.000e+00	polymorphism_score=NA	prediction=consensus	ref_cov=0/0	total_cov=35/46
RA	78	.	CP009273	2502135	0	G	A	consensus_score=324.5	frequency=1	major_base=A	major_cov=59/25	major_frequency=1.000e+00	minor_base=N	minor_cov=0/0	new_cov=59/25	polymorphism_frequency=1.000e+00	polymorphism_score=NA	prediction=consensus	ref_cov=0/0	total_cov=59/25
RA	79	.	CP009273	2590129	0	G	A	consensus_score=417.9	frequency=1	major_base=A	major_cov=55/50	major_frequency=1.000e+00	minor_base=N	minor_cov=0/0	new_cov=55/50	polymorphism_frequency=1.000e+00	polymorphism_score=NA	prediction=consensus	ref_cov=0/0	total_cov=55/50
RA	80	.	CP009273	2811683	0	G	A	bias_e_value=4407780	bias_p_value=0.951701	consensus_reject=FREQUENCY_CUTOFF	consensus_score=113.1	fisher_strand_p_value=0.718795	frequency=2.545e-01	ks_quality_p_value=0.981858	major_base=G	major_cov=32/9	major_frequency=7.455e-01	minor_base=A	minor_cov=10/4	new_cov=10/4	polymorphism_frequency=2.545e-01	polymorphism_score=40.5	prediction=polymorphism	ref_cov=32/9	total_cov=42/17
RA	81	.	CP009273	2811690	0	G	T	bias_e_value=3297680	bias_p_value=0.712016	consensus_reject=FREQUENCY_CUTOFF	consensus_score=117.8	fisher_strand_p_value=0.36354	frequency=2.676e-01	ks_quality_p_value=0.948648	major_base=G	major_cov=40/12	major_frequency=7.324e-01	minor_base=T	minor_cov=12/7	new_cov=12/7	polymorphism_frequency=2.676e-01	polymorphism_score=46.7	prediction=polymorphism	ref_cov=40/12	total_cov=52/19
RA	82	.	CP009273	2811825	0	T	G	bias_e_value=4631470	bias_p_value=1	consensus_reject=FREQUENCY_CUTOFF	consensus_score=314.0	fisher_strand_p_value=1	frequency=2.045e-01	ks_quality_p_value=1	major_base=T	major_cov=71/34	major_frequency=7.955e-01	minor_base=G	minor_cov=19/8	new_cov=19/8	polymorphism_frequency=2.045e-01	polymorphism_score=58.2	prediction=polymorphism	ref_cov=71/34	total_cov=90/42
RA	83	.	CP009273	2873303	0	A	.	bias_e_value=3442930	bias_p_value=0.743379	consensus_score=692.7	fisher_strand_p_value=0.394558	frequency=1	ks_quality_p_value=0.951899	major_base=.	major_cov=89/57	major_frequency=9.932e-01	minor_base=A	minor_cov=0/1	new_cov=89/57	polymorphism_frequency=9.932e-01	polymorphism_score=-0.1	prediction=consensus	ref_cov=0/1	total_cov=89/59
RA	84	.	CP009273	3009299	0	T	C	consensus_score=437.2	frequency=1	major_base=C	major_cov=36/79	major_frequency=1.000e+00	minor_base=N	minor_cov=0/0	new_cov=36/79	polymorphism_frequency=1.000e+00	polymorphism_score=NA	prediction=consensus	ref_cov=0/0	total_cov=36/79
RA	85	.	CP009273	3085925	1	.	G	bias_e_value=2636910	bias_p_value=0.569345	consensus_score=328.9	fisher_strand_p_value=0.231013	frequency=1	ks_quality_p_value=0.999506	major_base=G	major_cov=47/42	major_frequency=9.780e-01	minor_base=.	minor_cov=0/2	new_cov=47/42	polymorphism_frequency=9.780e-01	polymorphism_score=0.4	prediction=consensus	ref_cov=0/2	total_cov=47/44
RA	86	.	CP009273	3094398	0	C	.	bias_e_value=657311	bias_p_value=0.141923	consensus_score=345.9	fisher_strand_p_value=0.0325381	frequency=1	ks_quality_p_value=0.981482	major_base=.	major_cov=25/57	major_frequency=8.817e-01	minor_base=C	minor_cov=0/11	new_cov=25/57	polymorphism_frequency=8.817e-01	polymorphism_score=41.8	prediction=consensus	ref_cov=0/11	total_cov=25/68
RA	87	.	CP009273	3307546	0	G	A	consensus_score=371.3	frequency=1	major_base=A	major_cov=12/85	major_frequency=1.000e+00	minor_base=N	minor_cov=0/0	new_cov=12/85	polymorphism_frequency=1.000e+00	polymorphism_score=NA	prediction=consensus	ref_cov=0/0	total_cov=12/85
RA	88	.	CP009273	3384766	0	A	C	bias_e_value=0.0204626	bias_p_value=4.41816e-09	consensus_reject=FREQUENCY_CUTOFF	consensus_score=251.7	fisher_strand_p_value=1.88892e-10	frequency=2.130e-01	ks_quality_p_value=1	major_base=A	major_cov=65/20	major_frequency=7.870e-01	minor_base=C	minor_cov=1/22	new_cov=1/22	polymorphism_frequency=2.130e-01	polymorphism_score=12.3	prediction=polymorphism	ref_cov=65/20	total_cov=66/42
RA	89	.	CP009273	3462097	0	A	G	bias_e_value=4631470	bias_p_value=1	consensus_score=371.4	fisher_strand_p_value=1	frequency=1	ks_quality_p_value=1	major_base=G	major_cov=42/60	major_frequency=9.808e-01	minor_base=T	minor_cov=1/1	new_cov=42/60	polymorphism_frequency=9.808e-01	polymorphism_score=NA	prediction=consensus	ref_cov=0/0	total_cov=43/61
RA	90	.	CP009273	3514753	0	C	T	consensus_score=381.1	frequency=1	major_base=T	major_cov=46/52	major_frequency=1.000e+00	minor_base=N	minor_cov=0/0	new_cov=46/52	polymorphism_frequency=1.000e+00	polymorphism_score=NA	prediction=consensus	ref_cov=0/0	total_cov=46/52
RA	91	.	CP009273	3702921	1	.	C	bias_e_value=3730940	bias_p_value=0.805563	consensus_score=438.9	fisher_strand_p_value=0.445378	frequency=1	ks_quality_p_value=0.999858	major_base=C	major_cov=52/66	major_frequency=9.916e-01	minor_base=.	minor_cov=1/0	new_cov=52/66	polymorphism_frequency=9.916e-01	polymorphism_score=-3.2	prediction=consensus	ref_cov=1/0	total_cov=53/66
RA	92	.	CP009273	3827168	0	C	T	consensus_score=409.0	frequency=1	major_base=T	major_cov=47/55	major_frequency=1.000e+00	minor_base=N	minor_cov=0/0	new_cov=47/55	polymorphism_frequency=1.000e+00	polymorphism_score=NA	prediction=consensus	ref_cov=0/0	total_cov=47/55
RA	93	.	CP009273	3925013	0	T	.	bias_e_value=1967350	bias_p_value=0.42478	consensus_score=442.8	fisher_strand_p_value=0.145716	frequency=1	ks_quality_p_value=0.994312	major_base=.	major_cov=42/60	major_frequency=9.273e-01	minor_base=T	minor_cov=1/7	new_cov=42/60	polymorphism_frequency=9.273e-01	polymorphism_score=30.4	prediction=consensus	ref_cov=1/7	total_cov=43/67
RA	94	.	CP009273	4172706	0	T	C	consensus_score=534.0	frequency=1	major_base=C	major_cov=71/74	major_frequency=1.000e+00	minor_base=N	minor_cov=0/0	new_cov=71/74	polymorphism_frequency=1.000e+00	polymorphism_score=NA	prediction=consensus	ref_cov=0/0	total_cov=71/74
RA	95	.	CP009273	4320222	0	A	G	consensus_score=373.9	frequency=1	major_base=G	major_cov=55/46	major_frequency=1.000e+00	minor_base=N	minor_cov=0/0	new_cov=55/46	polymorphism_frequency=1.000e+00	polymorphism_score=NA	prediction=consensus	ref_cov=0/0	total_cov=55/46
RA	96	.	CP009273	4373506	0	A	T	bias_e_value=4631470	bias_p_value=1	consensus_score=417.8	fisher_strand_p_value=1	frequency=1	ks_quality_p_value=1	major_base=T	major_cov=42/73	major_frequency=9.914e-01	minor_base=A	minor_cov=0/1	new_cov=42/73	polymorphism_frequency=9.914e-01	polymorphism_score=NA	prediction=consensus	ref_cov=0/1	total_cov=42/74
RA	97	.	CP009273	4399870	0	T	.	bias_e_value=2756640	bias_p_value=0.595197	consensus_score=455.0	fisher_strand_p_value=0.250219	frequency=1	ks_quality_p_value=0.995161	major_base=.	major_cov=41/63	major_frequency=9.369e-01	minor_base=T	minor_cov=1/6	new_cov=41/63	polymorphism_frequency=9.369e-01	polymorphism_score=28.6	prediction=consensus	ref_cov=1/6	total_cov=42/70
RA	98	.	CP009273	4431946	0	C	T	consensus_score=417.4	frequency=1	major_base=T	major_cov=49/61	major_frequency=1.000e+00	minor_base=N	minor_cov=0/0	new_cov=49/61	polymorphism_frequency=1.000e+00	polymorphism_score=NA	prediction=consensus	ref_cov=0/0	total_cov=49/61
RA	99	.	CP009273	4543370	0	T	C	consensus_score=412.0	frequency=1	major_base=C	major_cov=42/68	major_frequency=1.000e+00	minor_base=N	minor_cov=0/0	new_cov=42/68	polymorphism_frequency=1.000e+00	polymorphism_score=NA	prediction=consensus	ref_cov=0/0	total_cov=42/68
RA	100	.	CP009273	4596147	0	G	.	bias_e_value=13928	bias_p_value=0.00300725	consensus_score=187.0	fisher_strand_p_value=0.000361326	frequency=1	ks_quality_p_value=0.9243	major_base=.	major_cov=30/21	major_frequency=8.226e-01	minor_base=G	minor_cov=0/11	new_cov=30/21	polymorphism_frequency=8.226e-01	polymorphism_score=46.1	prediction=consensus	ref_cov=0/11	total_cov=30/32
MC	101	.	CP009273	2850429	2853083	0	0	left_inside_cov=38	left_outside_cov=42	right_inside_cov=34	right_outside_cov=54
JC	102	.	CP009273	1	1	CP009273	4631469	-1	0	alignment_overlap=0	circular_chromosome=1	coverage_minus=73	coverage_plus=18	flanking_left=251	flanking_right=251	frequency=1	junction_possible_overlap_registers=239	key=CP009273__1__1__CP009273__4631469__-1__0____251__251__0__0	max_left=243	max_left_minus=243	max_left_plus=237	max_min_left=124	max_min_left_minus=120	max_min_left_plus=124	max_min_right=123	max_min_right_minus=123	max_min_right_plus=116	max_pos_hash_score=478	max_right=242	max_right_minus=229	max_right_plus=242	neg_log10_pos_hash_p_value=0.5	new_junction_coverage=0.81	new_junction_read_count=91	polymorphism_frequency=1.000e+00	pos_hash_score=60	prediction=consensus	side_1_annotate_key=gene	side_1_continuation=0	side_1_coverage=0.00	side_1_overlap=0	side_1_possible_overlap_registers=239	side_1_read_count=0	side_1_redundant=0	side_2_annotate_key=gene	side_2_continuation=0	side_2_coverage=0.00	side_2_overlap=0	side_2_possible_overlap_registers=239	side_2_read_count=0	side_2_redundant=0	total_non_overlap_reads=91
JC	103	.	CP009273	4872	-1	CP009273	5670	1	0	alignment_overlap=10	coverage_minus=4	coverage_plus=2	flanking_left=251	flanking_right=251	frequency=7.117e-02	junction_possible_overlap_registers=229	key=CP009273__4872__-1__CP009273__5660__1__10____251__251__0__0	max_left=124	max_left_minus=124	max_left_plus=61	max_min_left=61	max_min_left_minus=61	max_min_left_plus=61	max_min_right=118	max_min_right_minus=118	max_min_right_plus=59	max_pos_hash_score=458	max_right=118	max_right_minus=118	max_right_plus=89	neg_log10_pos_hash_p_value=8.5	new_junction_coverage=0.06	new_junction_read_count=6	polymorphism_frequency=7.117e-02	pos_hash_score=6	prediction=polymorphism	reject=COVERAGE_EVENNESS_SKEW,FREQUENCY_CUTOFF	side_1_annotate_key=gene	side_1_continuation=0	side_1_coverage=0.72	side_1_overlap=10	side_1_possible_overlap_registers=239	side_1_read_count=81	side_1_redundant=0	side_2_annotate_key=gene	side_2_continuation=0	side_2_coverage=0.74	side_2_overlap=0	side_2_possible_overlap_registers=229	side_2_read_count=79	side_2_redundant=0	total_non_overlap_reads=6
JC	104	.	CP009273	39884	-1	CP009273	40764	1	0	alignment_overlap=9	coverage_minus=7	coverage_plus=4	flanking_left=251	flanking_right=251	frequency=1.022e-01	junction_possible_overlap_registers=230	key=CP009273__39884__-1__CP009273__40755__1__9____251__251__0__0	max_left=223	max_left_minus=223	max_left_plus=127	max_min_left=103	max_min_left_minus=103	max_min_left_plus=31	max_min_right=115	max_min_right_minus=26	max_min_right_plus=115	max_pos_hash_score=460	max_right=220	max_right_minus=220	max_right_plus=118	neg_log10_pos_hash_p_value=6.5	new_junction_coverage=0.10	new_junction_read_count=11	polymorphism_frequency=1.022e-01	pos_hash_score=11	prediction=polymorphism	reject=COVERAGE_EVENNESS_SKEW,FREQUENCY_CUTOFF	side_1_annotate_key=gene	side_1_continuation=0	side_1_coverage=0.87	side_1_overlap=9	side_1_possible_overlap_registers=239	side_1_read_count=97	side_1_redundant=0	side_2_annotate_key=gene	side_2_continuation=0	side_2_coverage=0.93	side_2_overlap=0	side_2_possible_overlap_registers=230	side_2_read_count=100	side_2_redundant=0	total_non_overlap_reads=11
JC	105	.	CP009273	53536	-1	CP009273	54513	1	0	alignment_overlap=11	coverage_minus=2	coverage_plus=2	flanking_left=251	flanking_right=251	frequency=4.018e-02	junction_possible_overlap_registers=228	key=CP009273__53536__-1__CP009273__54502__1__11____251__251__0__0	max_left=69	max_left_minus=69	max_left_plus=30	max_min_left=30	max_min_left_minus=20	max_min_left_plus=30	max_min_right=37	max_min_right_minus=37	max_min_right_plus=0	max_pos_hash_score=456	max_right=97	max_right_minus=37	max_right_plus=97	neg_log10_pos_hash_p_value=9.6	new_junction_coverage=0.04	new_junction_read_count=4	polymorphism_frequency=4.018e-02	pos_hash_score=4	prediction=polymorphism	reject=COVERAGE_EVENNESS_SKEW,FREQUENCY_CUTOFF	side_1_annotate_key=gene	side_1_continuation=0	side_1_coverage=0.56	side_1_overlap=11	side_1_possible_overlap_registers=239	side_1_read_count=63	side_1_redundant=0	side_2_annotate_key=gene	side_2_continuation=0	side_2_coverage=1.23	side_2_overlap=0	side_2_possible_overlap_registers=228	side_2_read_count=131	side_2_redundant=0	total_non_overlap_reads=4
JC	106	.	CP009273	59841	-1	CP009273	60966	1	0	alignment_overlap=9	coverage_minus=2	coverage_plus=1	flanking_left=251	flanking_right=251	frequency=2.170e-02	junction_possible_overlap_registers=230	key=CP009273__59841__-1__CP009273__60957__1__9____251__251__0__0	max_left=91	max_left_minus=91	max_left_plus=23	max_min_left=23	max_min_left_minus=0	max_min_left_plus=23	max_min_right=74	max_min_right_minus=74	max_min_right_plus=0	max_pos_hash_score=460	max_right=74	max_right_minus=74	max_right_plus=69	neg_log10_pos_hash_p_value=10.3	new_junction_coverage=0.03	new_junction_read_count=3	polymorphism_frequency=2.170e-02	pos_hash_score=3	prediction=polymorphism	reject=COVERAGE_EVENNESS_SKEW,FREQUENCY_CUTOFF	side_1_annotate_key=gene	side_1_continuation=0	side_1_coverage=1.30	side_1_overlap=9	side_1_possible_overlap_registers=239	side_1_read_count=146	side_1_redundant=0	side_2_annotate_key=gene	side_2_continuation=0	side_2_coverage=1.21	side_2_overlap=0	side_2_possible_overlap_registers=230	side_2_read_count=130	side_2_redundant=0	total_non_overlap_reads=3
JC	107	.	CP009273	70602	-1	CP009273	71370	1	0	alignment_overlap=11	coverage_minus=5	coverage_plus=3	flanking_left=251	flanking_right=251	frequency=1.003e-01	junction_possible_overlap_registers=228	key=CP009273__70602__-1__CP009273__71359__1__11____251__251__0__0	max_left=199	max_left_minus=199	max_left_plus=76	max_min_left=76	max_min_left_minus=72	max_min_left_plus=76	max_min_right=41	max_min_right_minus=41	max_min_right_plus=0	max_pos_hash_score=456	max_right=156	max_right_minus=139	max_right_plus=156	neg_log10_pos_hash_p_value=8.5	new_junction_coverage=0.07	new_junction_read_count=8	polymorphism_frequency=1.003e-01	pos_hash_score=6	prediction=polymorphism	reject=COVERAGE_EVENNESS_SKEW,FREQUENCY_CUTOFF	side_1_annotate_key=gene	side_1_continuation=0	side_1_coverage=0.69	side_1_overlap=11	side_1_possible_overlap_registers=239	side_1_read_count=77	side_1_redundant=0	side_2_annotate_key=gene	side_2_continuation=0	side_2_coverage=0.65	side_2_overlap=0	side_2_possible_overlap_registers=228	side_2_read_count=70	side_2_redundant=0	total_non_overlap_reads=8
JC	108	.	CP009273	121345	-1	CP009273	122070	1	0	alignment_overlap=8	coverage_minus=3	coverage_plus=2	flanking_left=251	flanking_right=251	frequency=4.070e-02	junction_possible_overlap_registers=231	key=CP009273__121345__-1__CP009273__122062__1__8____251__251__0__0	max_left=155	max_left_minus=155	max_left_plus=50	max_min_left=49	max_min_left_minus=49	max_min_left_plus=49	max_min_right=31	max_min_right_minus=31	max_min_right_plus=31	max_pos_hash_score=462	max_right=64	max_right_minus=64	max_right_plus=64	neg_log10_pos_hash_p_value=9.1	new_junction_coverage=0.05	new_junction_read_count=5	polymorphism_frequency=4.070e-02	pos_hash_score=5	prediction=polymorphism	reject=COVERAGE_EVENNESS_SKEW,FREQUENCY_CUTOFF	side_1_annotate_key=gene	side_1_continuation=0	side_1_coverage=1.15	side_1_overlap=8	side_1_possible_overlap_registers=239	side_1_read_count=129	side_1_redundant=0	side_2_annotate_key=gene	side_2_continuation=0	side_2_coverage=1.02	side_2_overlap=0	side_2_possible_overlap_registers=231	side_2_read_count=111	side_2_redundant=0	total_non_overlap_reads=5
JC	109	.	CP009273	122474	-1	CP009273	123315	1	0	alignment_overlap=18	coverage_minus=2	coverage_plus=4	flanking_left=251	flanking_right=251	frequency=8.070e-02	junction_possible_overlap_registers=221	key=CP009273__122474__-1__CP009273__123297__1__18____251__251__0__0	max_left=212	max_left_minus=148	max_left_plus=212	max_min_left=82	max_min_left_minus=0	max_min_left_plus=82	max_min_right=99	max_min_right_minus=99	max_min_right_plus=19	max_pos_hash_score=442	max_right=151	max_right_minus=99	max_right_plus=151	neg_log10_pos_hash_p_value=8.3	new_junction_coverage=0.06	new_junction_read_count=6	polymorphism_frequency=8.070e-02	pos_hash_score=6	prediction=polymorphism	reject=COVERAGE_EVENNESS_SKEW,FREQUENCY_CUTOFF	side_1_annotate_key=gene	side_1_continuation=0	side_1_coverage=0.51	side_1_overlap=18	side_1_possible_overlap_registers=239	side_1_read_count=57	side_1_redundant=0	side_2_annotate_key=gene	side_2_continuation=0	side_2_coverage=0.81	side_2_overlap=0	side_2_possible_overlap_registers=221	side_2_read_count=84	side_2_redundant=0	total_non_overlap_reads=6
JC	110	.	CP009273	122775	-1	CP009273	123316	1	0	alignment_overlap=18	coverage_minus=6	coverage_plus=2	flanking_left=251	flanking_right=251	frequency=1.157e-01	junction_possible_overlap_registers=221	key=CP009273__122775__-1__CP009273__123298__1__18____251__251__0__0	max_left=227	max_left_minus=227	max_left_plus=75	max_min_left=75	max_min_left_minus=0	max_min_left_plus=75	max_min_right=81	max_min_right_minus=81	max_min_right_plus=0	max_pos_hash_score=442	max_right=119	max_right_minus=81	max_right_plus=119	neg_log10_pos_hash_p_value=7.4	new_junction_coverage=0.09	new_junction_read_count=9	polymorphism_frequency=1.157e-01	pos_hash_score=8	prediction=polymorphism	reject=COVERAGE_EVENNESS_SKEW,FREQUENCY_CUTOFF	side_1_annotate_key=gene	side_1_continuation=0	side_1_coverage=0.52	side_1_overlap=18	side_1_possible_overlap_registers=239	side_1_read_count=58	side_1_redundant=0	side_2_annotate_key=gene	side_2_continuation=0	side_2_coverage=0.81	side_2_overlap=0	side_2_possible_overlap_registers=221	side_2_read_count=84	side_2_redundant=0	total_non_overlap_reads=8
JC	111	.	CP009273	269385	-1	CP009273	270206	1	0	alignment_overlap=9	coverage_minus=3	coverage_plus=4	flanking_left=251	flanking_right=251	frequency=5.268e-02	junction_possible_overlap_registers=230	key=CP009273__269389__-1__CP009273__270201__1__9____251__251__0__1	max_left=113	max_left_minus=113	max_left_plus=113	max_min_left=59	max_min_left_minus=0	max_min_left_plus=59	max_min_right=102	max_min_right_minus=43	max_min_right_plus=102	max_pos_hash_score=460	max_right=146	max_right_minus=43	max_right_plus=146	neg_log10_pos_hash_p_value=8.6	new_junction_coverage=0.07	new_junction_read_count=8	polymorphism_frequency=5.268e-02	pos_hash_score=6	prediction=polymorphism	reject=COVERAGE_EVENNESS_SKEW,FREQUENCY_CUTOFF	side_1_annotate_key=gene	side_1_continuation=0	side_1_coverage=1.33	side_1_overlap=5	side_1_possible_overlap_registers=235	side_1_read_count=147	side_1_redundant=0	side_2_annotate_key=repeat	side_2_continuation=0	side_2_coverage=NA	side_2_overlap=4	side_2_possible_overlap_registers=NA	side_2_read_count=NA	side_2_redundant=1	total_non_overlap_reads=7
JC	112	.	CP009273	269389	-1	CP009273	1422401	1	0	alignment_overlap=9	coverage_minus=3	coverage_plus=3	flanking_left=251	flanking_right=251	frequency=5.216e-02	junction_possible_overlap_registers=230	key=CP009273__269389__-1__CP009273__1422392__1__9____251__251__0__0	max_left=113	max_left_minus=113	max_left_plus=113	max_min_left=59	max_min_left_minus=0	max_min_left_plus=59	max_min_right=102	max_min_right_minus=43	max_min_right_plus=102	max_pos_hash_score=460	max_right=102	max_right_minus=43	max_right_plus=102	neg_log10_pos_hash_p_value=9.1	new_junction_coverage=0.06	new_junction_read_count=7	polymorphism_frequency=5.216e-02	pos_hash_score=5	prediction=polymorphism	reject=COVERAGE_EVENNESS_SKEW,FREQUENCY_CUTOFF	side_1_annotate_key=gene	side_1_continuation=0	side_1_coverage=1.32	side_1_overlap=9	side_1_possible_overlap_registers=239	side_1_read_count=148	side_1_redundant=0	side_2_annotate_key=gene	side_2_continuation=0	side_2_coverage=1.04	side_2_overlap=0	side_2_possible_overlap_registers=230	side_2_read_count=112	side_2_redundant=0	total_non_overlap_reads=6
JC	113	.	CP009273	278979	-1	CP009273	279883	1	0	alignment_overlap=13	coverage_minus=8	coverage_plus=8	flanking_left=251	flanking_right=251	frequency=1.746e-01	junction_possible_overlap_registers=226	key=CP009273__278979__-1__CP009273__279870__1__13____251__251__0__0	max_left=226	max_left_minus=226	max_left_plus=145	max_min_left=35	max_min_left_minus=22	max_min_left_plus=35	max_min_right=90	max_min_right_minus=46	max_min_right_plus=90	max_pos_hash_score=452	max_right=153	max_right_minus=85	max_right_plus=153	neg_log10_pos_hash_p_value=5.2	new_junction_coverage=0.15	new_junction_read_count=16	polymorphism_frequency=1.746e-01	pos_hash_score=15	prediction=polymorphism	reject=COVERAGE_EVENNESS_SKEW,FREQUENCY_CUTOFF	side_1_annotate_key=gene	side_1_continuation=0	side_1_coverage=0.71	side_1_overlap=13	side_1_possible_overlap_registers=239	side_1_read_count=80	side_1_redundant=0	side_2_annotate_key=repeat	side_2_continuation=0	side_2_coverage=NA	side_2_overlap=0	side_2_possible_overlap_registers=NA	side_2_read_count=NA	side_2_redundant=0	total_non_overlap_reads=16
JC	114	.	CP009273	294984	-1	CP009273	295633	1	0	alignment_overlap=9	coverage_minus=2	coverage_plus=2	flanking_left=251	flanking_right=251	frequency=4.533e-02	junction_possible_overlap_registers=230	key=CP009273__294984__-1__CP009273__295624__1__9____251__251__0__0	max_left=68	max_left_minus=68	max_left_plus=68	max_min_left=0	max_min_left_minus=0	max_min_left_plus=0	max_min_right=21	max_min_right_minus=21	max_min_right_plus=21	max_pos_hash_score=460	max_right=21	max_right_minus=21	max_right_plus=21	neg_log10_pos_hash_p_value=10.3	new_junction_coverage=0.04	new_junction_read_count=4	polymorphism_frequency=4.533e-02	pos_hash_score=3	prediction=polymorphism	reject=COVERAGE_EVENNESS_SKEW,FREQUENCY_CUTOFF	side_1_annotate_key=gene	side_1_continuation=0	side_1_coverage=0.83	side_1_overlap=9	side_1_possible_overlap_registers=239	side_1_read_count=93	side_1_redundant=0	side_2_annotate_key=gene	side_2_continuation=0	side_2_coverage=0.73	side_2_overlap=0	side_2_possible_overlap_registers=230	side_2_read_count=79	side_2_redundant=0	total_non_overlap_reads=4
JC	115	.	CP009273	360104	1	CP009273	360286	-1	0	alignment_overlap=0	coverage_minus=9	coverage_plus=15	flanking_left=251	flanking_right=251	frequency=4.186e-01	junction_possible_overlap_registers=239	key=CP009273__360104__1__CP009273__360286__-1__0____251__251__0__0	max_left=227	max_left_minus=120	max_left_plus=227	max_min_left=120	max_min_left_minus=120	max_min_left_plus=70	max_min_right=100	max_min_right_minus=0	max_min_right_plus=100	max_pos_hash_score=478	max_right=249	max_right_minus=249	max_right_plus=100	neg_log10_pos_hash_p_value=4.4	new_junction_coverage=0.24	new_junction_read_count=27	polymorphism_frequency=4.186e-01	pos_hash_score=20	prediction=polymorphism	reject=COVERAGE_EVENNESS_SKEW	side_1_annotate_key=gene	side_1_continuation=0	side_1_coverage=0.30	side_1_overlap=0	side_1_possible_overlap_registers=239	side_1_read_count=34	side_1_redundant=0	side_2_annotate_key=gene	side_2_continuation=0	side_2_coverage=0.37	side_2_overlap=0	side_2_possible_overlap_registers=239	side_2_read_count=41	side_2_redundant=0	total_non_overlap_reads=24
JC	116	.	CP009273	360104	1	CP009273	4161677	1	-6	alignment_overlap=-6	coverage_minus=4	coverage_plus=11	flanking_left=251	flanking_right=251	frequency=2.651e-01	junction_possible_overlap_registers=233	key=CP009273__360104__1__CP009273__4161677__1__-6__AATTCC__251__251__0__0	max_left=227	max_left_minus=120	max_left_plus=227	max_min_left=120	max_min_left_minus=120	max_min_left_plus=70	max_min_right=94	max_min_right_minus=0	max_min_right_plus=94	max_pos_hash_score=466	max_right=163	max_right_minus=163	max_right_plus=94	neg_log10_pos_hash_p_value=6.0	new_junction_coverage=0.15	new_junction_read_count=16	polymorphism_frequency=2.651e-01	pos_hash_score=13	prediction=polymorphism	reject=COVERAGE_EVENNESS_SKEW	side_1_annotate_key=gene	side_1_continuation=0	side_1_coverage=0.34	side_1_overlap=0	side_1_possible_overlap_registers=239	side_1_read_count=38	side_1_redundant=0	side_2_annotate_key=gene	side_2_continuation=0	side_2_coverage=0.47	side_2_overlap=0	side_2_possible_overlap_registers=239	side_2_read_count=53	side_2_redundant=0	total_non_overlap_reads=15	unique_read_sequence=AATTCC
JC	117	.	CP009273	360286	-1	CP009273	3416618	1	-5	alignment_overlap=-5	coverage_minus=3	coverage_plus=7	flanking_left=251	flanking_right=251	frequency=2.086e-01	junction_possible_overlap_registers=234	key=CP009273__360286__-1__CP009273__3416618__1__-5__AATTC__251__251__0__0	max_left=230	max_left_minus=92	max_left_plus=230	max_min_left=5	max_min_left_minus=5	max_min_left_plus=0	max_min_right=70	max_min_right_minus=65	max_min_right_plus=70	max_pos_hash_score=468	max_right=72	max_right_minus=72	max_right_plus=70	neg_log10_pos_hash_p_value=7.0	new_junction_coverage=0.11	new_junction_read_count=12	polymorphism_frequency=2.086e-01	pos_hash_score=10	prediction=polymorphism	reject=COVERAGE_EVENNESS_SKEW	side_1_annotate_key=gene	side_1_continuation=0	side_1_coverage=0.38	side_1_overlap=0	side_1_possible_overlap_registers=239	side_1_read_count=43	side_1_redundant=0	side_2_annotate_key=gene	side_2_continuation=0	side_2_coverage=0.45	side_2_overlap=0	side_2_possible_overlap_registers=239	side_2_read_count=50	side_2_redundant=0	total_non_overlap_reads=10	unique_read_sequence=AATTC
JC	118	.	CP009273	360286	-1	CP009273	4034161	-1	-4	alignment_overlap=-4	coverage_minus=7	coverage_plus=8	flanking_left=251	flanking_right=251	frequency=2.689e-01	junction_possible_overlap_registers=235	key=CP009273__360286__-1__CP009273__4034161__-1__-4__AATT__251__251__0__0	max_left=230	max_left_minus=100	max_left_plus=230	max_min_left=100	max_min_left_minus=100	max_min_left_plus=0	max_min_right=116	max_min_right_minus=66	max_min_right_plus=116	max_pos_hash_score=470	max_right=136	max_right_minus=136	max_right_plus=116	neg_log10_pos_hash_p_value=6.0	new_junction_coverage=0.15	new_junction_read_count=17	polymorphism_frequency=2.689e-01	pos_hash_score=13	prediction=polymorphism	reject=COVERAGE_EVENNESS_SKEW	side_1_annotate_key=gene	side_1_continuation=0	side_1_coverage=0.38	side_1_overlap=0	side_1_possible_overlap_registers=239	side_1_read_count=43	side_1_redundant=0	side_2_annotate_key=gene	side_2_continuation=0	side_2_coverage=0.46	side_2_overlap=0	side_2_possible_overlap_registers=239	side_2_read_count=51	side_2_redundant=0	total_non_overlap_reads=15	unique_read_sequence=AATT
JC	119	.	CP009273	360286	-1	CP009273	4161849	-1	-4	alignment_overlap=-4	coverage_minus=11	coverage_plus=8	flanking_left=251	flanking_right=251	frequency=2.911e-01	junction_possible_overlap_registers=235	key=CP009273__360286__-1__CP009273__4161849__-1__-4__AATT__251__251__0__0	max_left=230	max_left_minus=100	max_left_plus=230	max_min_left=100	max_min_left_minus=100	max_min_left_plus=0	max_min_right=116	max_min_right_minus=66	max_min_right_plus=116	max_pos_hash_score=470	max_right=160	max_right_minus=160	max_right_plus=116	neg_log10_pos_hash_p_value=5.2	new_junction_coverage=0.20	new_junction_read_count=22	polymorphism_frequency=2.911e-01	pos_hash_score=16	prediction=polymorphism	reject=COVERAGE_EVENNESS_SKEW	side_1_annotate_key=gene	side_1_continuation=0	side_1_coverage=0.38	side_1_overlap=0	side_1_possible_overlap_registers=239	side_1_read_count=43	side_1_redundant=0	side_2_annotate_key=gene	side_2_continuation=0	side_2_coverage=0.59	side_2_overlap=0	side_2_possible_overlap_registers=239	side_2_read_count=66	side_2_redundant=0	total_non_overlap_reads=19	unique_read_sequence=AATT
JC	120	.	CP009273	376718	1	CP009273	378050	-1	0	alignment_overlap=2	coverage_minus=1	coverage_plus=7	flanking_left=251	flanking_right=251	frequency=NA	junction_possible_overlap_registers=237	key=CP009273__376716__1__CP009273__378050__-1__2____251__251__1__0	max_left=163	max_left_minus=65	max_left_plus=163	max_min_left=110	max_min_left_minus=65	max_min_left_plus=110	max_min_right=86	max_min_right_minus=0	max_min_right_plus=86	max_pos_hash_score=474	max_right=188	max_right_minus=184	max_right_plus=188	neg_log10_pos_hash_p_value=9.3	new_junction_coverage=0.10	new_junction_read_count=11	polymorphism_frequency=NA	pos_hash_score=5	prediction=unknown	reject=COVERAGE_EVENNESS_SKEW	side_1_annotate_key=repeat	side_1_continuation=0	side_1_coverage=NA	side_1_overlap=0	side_1_read_count=NA	side_1_redundant=1	side_2_annotate_key=repeat	side_2_continuation=0	side_2_coverage=NA	side_2_overlap=2	side_2_possible_overlap_registers=NA	side_2_read_count=NA	side_2_redundant=0	total_non_overlap_reads=8
JC	121	.	CP009273	513236	-1	CP009273	513942	1	0	alignment_overlap=11	coverage_minus=2	coverage_plus=3	flanking_left=251	flanking_right=251	frequency=6.513e-02	junction_possible_overlap_registers=228	key=CP009273__513236__-1__CP009273__513931__1__11____251__251__0__0	max_left=188	max_left_minus=131	max_left_plus=188	max_min_left=60	max_min_left_minus=0	max_min_left_plus=60	max_min_right=109	max_min_right_minus=109	max_min_right_plus=51	max_pos_hash_score=456	max_right=180	max_right_minus=109	max_right_plus=180	neg_log10_pos_hash_p_value=9.0	new_junction_coverage=0.05	new_junction_read_count=5	polymorphism_frequency=6.513e-02	pos_hash_score=5	prediction=polymorphism	reject=COVERAGE_EVENNESS_SKEW,FREQUENCY_CUTOFF	side_1_annotate_key=gene	side_1_continuation=0	side_1_coverage=0.67	side_1_overlap=11	side_1_possible_overlap_registers=239	side_1_read_count=75	side_1_redundant=0	side_2_annotate_key=gene	side_2_continuation=0	side_2_coverage=0.67	side_2_overlap=0	side_2_possible_overlap_registers=228	side_2_read_count=72	side_2_redundant=0	total_non_overlap_reads=5
JC	122	.	CP009273	527236	-1	CP009273	528394	1	0	alignment_overlap=9	coverage_minus=2	coverage_plus=1	flanking_left=251	flanking_right=251	frequency=3.913e-02	junction_possible_overlap_registers=230	key=CP009273__527236__-1__CP009273__528385__1__9____251__251__0__0	max_left=100	max_left_minus=100	max_left_plus=100	max_min_left=0	max_min_left_minus=0	max_min_left_plus=0	max_min_right=85	max_min_right_minus=85	max_min_right_plus=85	max_pos_hash_score=460	max_right=85	max_right_minus=85	max_right_plus=85	neg_log10_pos_hash_p_value=10.3	new_junction_coverage=0.04	new_junction_read_count=4	polymorphism_frequency=3.913e-02	pos_hash_score=3	prediction=polymorphism	reject=COVERAGE_EVENNESS_SKEW,FREQUENCY_CUTOFF	side_1_annotate_key=gene	side_1_continuation=0	side_1_coverage=1.08	side_1_overlap=9	side_1_possible_overlap_registers=239	side_1_read_count=121	side_1_redundant=0	side_2_annotate_key=gene	side_2_continuation=0	side_2_coverage=0.74	side_2_overlap=0	side_2_possible_overlap_registers=230	side_2_read_count=80	side_2_redundant=0	total_non_overlap_reads=3
JC	123	.	CP009273	536973	-1	CP009273	537954	1	0	alignment_overlap=9	coverage_minus=2	coverage_plus=1	flanking_left=251	flanking_right=251	frequency=2.799e-02	junction_possible_overlap_registers=230	key=CP009273__536973__-1__CP009273__537945__1__9____251__251__0__0	max_left=91	max_left_minus=91	max_left_plus=81	max_min_left=0	max_min_left_minus=0	max_min_left_plus=0	max_min_right=54	max_min_right_minus=54	max_min_right_plus=53	max_pos_hash_score=460	max_right=54	max_right_minus=54	max_right_plus=53	neg_log10_pos_hash_p_value=10.3	new_junction_coverage=0.03	new_junction_read_count=3	polymorphism_frequency=2.799e-02	pos_hash_score=3	prediction=polymorphism	reject=COVERAGE_EVENNESS_SKEW,FREQUENCY_CUTOFF	side_1_annotate_key=gene	side_1_continuation=0	side_1_coverage=0.87	side_1_overlap=9	side_1_possible_overlap_registers=239	side_1_read_count=97	side_1_redundant=0	side_2_annotate_key=gene	side_2_continuation=0	side_2_coverage=1.07	side_2_overlap=0	side_2_possible_overlap_registers=230	side_2_read_count=115	side_2_redundant=0	total_non_overlap_reads=3
JC	124	.	CP009273	588985	-1	CP009273	589925	1	0	alignment_overlap=7	coverage_minus=3	coverage_plus=1	flanking_left=251	flanking_right=251	frequency=3.346e-02	junction_possible_overlap_registers=232	key=CP009273__588985__-1__CP009273__589918__1__7____251__251__0__0	max_left=135	max_left_minus=135	max_left_plus=31	max_min_left=31	max_min_left_minus=0	max_min_left_plus=31	max_min_right=65	max_min_right_minus=65	max_min_right_plus=0	max_pos_hash_score=464	max_right=80	max_right_minus=65	max_right_plus=80	neg_log10_pos_hash_p_value=9.7	new_junction_coverage=0.04	new_junction_read_count=4	polymorphism_frequency=3.346e-02	pos_hash_score=4	prediction=polymorphism	reject=COVERAGE_EVENNESS_SKEW,FREQUENCY_CUTOFF	side_1_annotate_key=gene	side_1_continuation=0	side_1_coverage=1.19	side_1_overlap=7	side_1_possible_overlap_registers=239	side_1_read_count=133	side_1_redundant=0	side_2_annotate_key=gene	side_2_continuation=0	side_2_coverage=0.94	side_2_overlap=0	side_2_possible_overlap_registers=232	side_2_read_count=102	side_2_redundant=0	total_non_overlap_reads=4
JC	125	.	CP009273	593323	-1	CP009273	594291	1	0	alignment_overlap=10	coverage_minus=4	coverage_plus=4	flanking_left=251	flanking_right=251	frequency=9.055e-02	junction_possible_overlap_registers=229	key=CP009273__593323__-1__CP009273__594281__1__10____251__251__0__0	max_left=236	max_left_minus=236	max_left_plus=110	max_min_left=20	max_min_left_minus=0	max_min_left_plus=20	max_min_right=59	max_min_right_minus=59	max_min_right_plus=59	max_pos_hash_score=458	max_right=106	max_right_minus=59	max_right_plus=106	neg_log10_pos_hash_p_value=7.6	new_junction_coverage=0.07	new_junction_read_count=8	polymorphism_frequency=9.055e-02	pos_hash_score=8	prediction=polymorphism	reject=COVERAGE_EVENNESS_SKEW,FREQUENCY_CUTOFF	side_1_annotate_key=gene	side_1_continuation=0	side_1_coverage=0.71	side_1_overlap=10	side_1_possible_overlap_registers=239	side_1_read_count=79	side_1_redundant=0	side_2_annotate_key=gene	side_2_continuation=0	side_2_coverage=0.79	side_2_overlap=0	side_2_possible_overlap_registers=229	side_2_read_count=85	side_2_redundant=0	total_non_overlap_reads=8
JC	126	.	CP009273	603466	-1	CP009273	604816	1	0	alignment_overlap=12	coverage_minus=4	coverage_plus=0	flanking_left=251	flanking_right=251	frequency=3.368e-02	junction_possible_overlap_registers=227	key=CP009273__603466__-1__CP009273__604804__1__12____251__251__0__0	max_left=158	max_left_minus=158	max_left_plus=0	max_min_left=98	max_min_left_minus=98	max_min_left_plus=0	max_min_right=116	max_min_right_minus=116	max_min_right_plus=0	max_pos_hash_score=454	max_right=141	max_right_minus=141	max_right_plus=0	neg_log10_pos_hash_p_value=9.6	new_junction_coverage=0.04	new_junction_read_count=4	polymorphism_frequency=3.368e-02	pos_hash_score=4	prediction=polymorphism	reject=COVERAGE_EVENNESS_SKEW,FREQUENCY_CUTOFF	side_1_annotate_key=gene	side_1_continuation=0	side_1_coverage=0.97	side_1_overlap=12	side_1_possible_overlap_registers=239	side_1_read_count=109	side_1_redundant=0	side_2_annotate_key=gene	side_2_continuation=0	side_2_coverage=1.18	side_2_overlap=0	side_2_possible_overlap_registers=227	side_2_read_count=126	side_2_redundant=0	total_non_overlap_reads=4
JC	127	.	CP009273	606321	-1	CP009273	606925	1	0	alignment_overlap=10	coverage_minus=6	coverage_plus=7	flanking_left=251	flanking_right=251	frequency=1.106e-01	junction_possible_overlap_registers=229	key=CP009273__606321__-1__CP009273__606915__1__10____251__251__0__0	max_left=189	max_left_minus=189	max_left_plus=134	max_min_left=107	max_min_left_minus=49	max_min_left_plus=107	max_min_right=113	max_min_right_minus=113	max_min_right_plus=37	max_pos_hash_score=458	max_right=195	max_right_minus=113	max_right_plus=195	neg_log10_pos_hash_p_value=6.8	new_junction_coverage=0.15	new_junction_read_count=16	polymorphism_frequency=1.106e-01	pos_hash_score=10	prediction=polymorphism	reject=COVERAGE_EVENNESS_SKEW,FREQUENCY_CUTOFF	side_1_annotate_key=gene	side_1_continuation=0	side_1_coverage=1.45	side_1_overlap=10	side_1_possible_overlap_registers=239	side_1_read_count=162	side_1_redundant=0	side_2_annotate_key=gene	side_2_continuation=0	side_2_coverage=0.95	side_2_overlap=0	side_2_possible_overlap_registers=229	side_2_read_count=102	side_2_redundant=0	total_non_overlap_reads=13
JC	128	.	CP009273	623906	-1	CP009273	624943	1	0	alignment_overlap=11	coverage_minus=3	coverage_plus=2	flanking_left=251	flanking_right=251	frequency=4.965e-02	junction_possible_overlap_registers=228	key=CP009273__623906__-1__CP009273__624932__1__11____251__251__0__0	max_left=93	max_left_minus=93	max_left_plus=18	max_min_left=18	max_min_left_minus=18	max_min_left_plus=18	max_min_right=30	max_min_right_minus=30	max_min_right_plus=0	max_pos_hash_score=456	max_right=56	max_right_minus=56	max_right_plus=56	neg_log10_pos_hash_p_value=10.3	new_junction_coverage=0.05	new_junction_read_count=5	polymorphism_frequency=4.965e-02	pos_hash_score=3	prediction=polymorphism	reject=COVERAGE_EVENNESS_SKEW,FREQUENCY_CUTOFF	side_1_annotate_key=gene	side_1_continuation=0	side_1_coverage=0.70	side_1_overlap=11	side_1_possible_overlap_registers=239	side_1_read_count=78	side_1_redundant=0	side_2_annotate_key=gene	side_2_continuation=0	side_2_coverage=1.09	side_2_overlap=0	side_2_possible_overlap_registers=228	side_2_read_count=117	side_2_redundant=0	total_non_overlap_reads=5
JC	129	.	CP009273	624078	-1	CP009273	624942	1	0	alignment_overlap=11	coverage_minus=4	coverage_plus=0	flanking_left=251	flanking_right=251	frequency=4.343e-02	junction_possible_overlap_registers=228	key=CP009273__624078__-1__CP009273__624931__1__11____251__251__0__0	max_left=155	max_left_minus=155	max_left_plus=0	max_min_left=32	max_min_left_minus=32	max_min_left_plus=0	max_min_right=100	max_min_right_minus=100	max_min_right_plus=0	max_pos_hash_score=456	max_right=100	max_right_minus=100	max_right_plus=0	neg_log10_pos_hash_p_value=9.6	new_junction_coverage=0.04	new_junction_read_count=4	polymorphism_frequency=4.343e-02	pos_hash_score=4	prediction=polymorphism	reject=COVERAGE_EVENNESS_SKEW,FREQUENCY_CUTOFF	side_1_annotate_key=gene	side_1_continuation=0	side_1_coverage=0.54	side_1_overlap=11	side_1_possible_overlap_registers=239	side_1_read_count=61	side_1_redundant=0	side_2_annotate_key=gene	side_2_continuation=0	side_2_coverage=1.10	side_2_overlap=0	side_2_possible_overlap_registers=228	side_2_read_count=118	side_2_redundant=0	total_non_overlap_reads=4
JC	130	.	CP009273	680998	-1	CP009273	681697	1	0	alignment_overlap=12	coverage_minus=9	coverage_plus=9	flanking_left=251	flanking_right=251	frequency=1.704e-01	junction_possible_overlap_registers=227	key=CP009273__680998__-1__CP009273__681685__1__12____251__251__0__0	max_left=194	max_left_minus=191	max_left_plus=194	max_min_left=118	max_min_left_minus=104	max_min_left_plus=118	max_min_right=118	max_min_right_minus=118	max_min_right_plus=90	max_pos_hash_score=454	max_right=227	max_right_minus=189	max_right_plus=227	neg_log10_pos_hash_p_value=5.5	new_junction_coverage=0.18	new_junction_read_count=19	polymorphism_frequency=1.704e-01	pos_hash_score=14	prediction=polymorphism	reject=COVERAGE_EVENNESS_SKEW,FREQUENCY_CUTOFF	side_1_annotate_key=gene	side_1_continuation=0	side_1_coverage=0.89	side_1_overlap=12	side_1_possible_overlap_registers=239	side_1_read_count=100	side_1_redundant=0	side_2_annotate_key=gene	side_2_continuation=0	side_2_coverage=0.85	side_2_overlap=0	side_2_possible_overlap_registers=227	side_2_read_count=90	side_2_redundant=0	total_non_overlap_reads=18
JC	131	.	CP009273	684204	-1	CP009273	685048	1	0	alignment_overlap=10	coverage_minus=1	coverage_plus=3	flanking_left=251	flanking_right=251	frequency=4.007e-02	junction_possible_overlap_registers=229	key=CP009273__684214__-1__CP009273__685048__1__10____251__251__1__0	max_left=91	max_left_minus=74	max_left_plus=91	max_min_left=36	max_min_left_minus=0	max_min_left_plus=36	max_min_right=64	max_min_right_minus=16	max_min_right_plus=64	max_pos_hash_score=458	max_right=113	max_right_minus=16	max_right_plus=113	neg_log10_pos_hash_p_value=9.6	new_junction_coverage=0.05	new_junction_read_count=5	polymorphism_frequency=4.007e-02	pos_hash_score=4	prediction=polymorphism	reject=COVERAGE_EVENNESS_SKEW,FREQUENCY_CUTOFF	side_1_annotate_key=repeat	side_1_continuation=0	side_1_coverage=NA	side_1_overlap=0	side_1_read_count=NA	side_1_redundant=1	side_2_annotate_key=gene	side_2_continuation=0	side_2_coverage=1.12	side_2_overlap=10	side_2_possible_overlap_registers=239	side_2_read_count=125	side_2_redundant=0	total_non_overlap_reads=4
JC	132	.	CP009273	692197	-1	CP009273	692591	1	0	alignment_overlap=78	coverage_minus=25	coverage_plus=18	flanking_left=251	flanking_right=251	frequency=5.231e-01	junction_possible_overlap_registers=161	key=CP009273__692197__-1__CP009273__692513__1__78____251__251__0__0	max_left=171	max_left_minus=171	max_left_plus=147	max_min_left=63	max_min_left_minus=63	max_min_left_plus=60	max_min_right=55	max_min_right_minus=42	max_min_right_plus=55	max_pos_hash_score=322	max_right=162	max_right_minus=162	max_right_plus=154	neg_log10_pos_hash_p_value=1.3	new_junction_coverage=0.57	new_junction_read_count=43	polymorphism_frequency=5.231e-01	pos_hash_score=29	prediction=polymorphism	side_1_annotate_key=gene	side_1_continuation=0	side_1_coverage=0.51	side_1_overlap=78	side_1_possible_overlap_registers=239	side_1_read_count=57	side_1_redundant=0	side_2_annotate_key=gene	side_2_continuation=0	side_2_coverage=0.53	side_2_overlap=0	side_2_possible_overlap_registers=161	side_2_read_count=40	side_2_redundant=0	total_non_overlap_reads=43
JC	133	.	CP009273	698489	-1	CP009273	699589	1	0	alignment_overlap=10	coverage_minus=2	coverage_plus=2	flanking_left=251	flanking_right=251	frequency=3.525e-02	junction_possible_overlap_registers=229	key=CP009273__698489__-1__CP009273__699579__1__10____251__251__0__0	max_left=213	max_left_minus=213	max_left_plus=181	max_min_left=0	max_min_left_minus=0	max_min_left_plus=0	max_min_right=51	max_min_right_minus=28	max_min_right_plus=51	max_pos_hash_score=458	max_right=51	max_right_minus=28	max_right_plus=51	neg_log10_pos_hash_p_value=9.6	new_junction_coverage=0.04	new_junction_read_count=4	polymorphism_frequency=3.525e-02	pos_hash_score=4	prediction=polymorphism	reject=COVERAGE_EVENNESS_SKEW,FREQUENCY_CUTOFF	side_1_annotate_key=gene	side_1_continuation=0	side_1_coverage=1.07	side_1_overlap=10	side_1_possible_overlap_registers=239	side_1_read_count=120	side_1_redundant=0	side_2_annotate_key=gene	side_2_continuation=0	side_2_coverage=0.97	side_2_overlap=0	side_2_possible_overlap_registers=229	side_2_read_count=104	side_2_redundant=0	total_non_overlap_reads=4
JC	134	.	CP009273	721451	-1	CP009273	722235	1	0	alignment_overlap=13	coverage_minus=6	coverage_plus=3	flanking_left=251	flanking_right=251	frequency=9.942e-02	junction_possible_overlap_registers=226	key=CP009273__721451__-1__CP009273__722222__1__13____251__251__0__0	max_left=216	max_left_minus=216	max_left_plus=48	max_min_left=20	max_min_left_minus=3	max_min_left_plus=20	max_min_right=53	max_min_right_minus=53	max_min_right_plus=38	max_pos_hash_score=452	max_right=119	max_right_minus=119	max_right_plus=119	neg_log10_pos_hash_p_value=7.1	new_junction_coverage=0.10	new_junction_read_count=11	polymorphism_frequency=9.942e-02	pos_hash_score=9	prediction=polymorphism	reject=COVERAGE_EVENNESS_SKEW,FREQUENCY_CUTOFF	side_1_annotate_key=gene	side_1_continuation=0	side_1_coverage=0.94	side_1_overlap=13	side_1_possible_overlap_registers=239	side_1_read_count=105	side_1_redundant=0	side_2_annotate_key=gene	side_2_continuation=0	side_2_coverage=0.94	side_2_overlap=0	side_2_possible_overlap_registers=226	side_2_read_count=100	side_2_redundant=0	total_non_overlap_reads=9
JC	135	.	CP009273	726474	-1	CP009273	728070	1	0	alignment_overlap=2	coverage_minus=2	coverage_plus=4	flanking_left=251	flanking_right=251	frequency=5.703e-02	junction_possible_overlap_registers=237	key=CP009273__726474__-1__CP009273__728068__1__2____251__251__0__0	max_left=164	max_left_minus=50	max_left_plus=164	max_min_left=50	max_min_left_minus=50	max_min_left_plus=50	max_min_right=84	max_min_right_minus=0	max_min_right_plus=84	max_pos_hash_score=474	max_right=100	max_right_minus=99	max_right_plus=100	neg_log10_pos_hash_p_value=9.3	new_junction_coverage=0.05	new_junction_read_count=6	polymorphism_frequency=5.703e-02	pos_hash_score=5	prediction=polymorphism	reject=COVERAGE_EVENNESS_SKEW,FREQUENCY_CUTOFF	side_1_annotate_key=gene	side_1_continuation=0	side_1_coverage=0.64	side_1_overlap=2	side_1_possible_overlap_registers=239	side_1_read_count=72	side_1_redundant=0	side_2_annotate_key=gene	side_2_continuation=0	side_2_coverage=1.14	side_2_overlap=0	side_2_possible_overlap_registers=237	side_2_read_count=127	side_2_redundant=0	total_non_overlap_reads=6
JC	136	.	CP009273	726474	-1	CP009273	729941	1	0	alignment_overlap=2	coverage_minus=2	coverage_plus=4	flanking_left=251	flanking_right=251	frequency=5.731e-02	junction_possible_overlap_registers=237	key=CP009273__726474__-1__CP009273__729939__1__2____251__251__0__0	max_left=164	max_left_minus=50	max_left_plus=164	max_min_left=50	max_min_left_minus=50	max_min_left_plus=50	max_min_right=84	max_min_right_minus=0	max_min_right_plus=84	max_pos_hash_score=474	max_right=100	max_right_minus=99	max_right_plus=100	neg_log10_pos_hash_p_value=9.3	new_junction_coverage=0.05	new_junction_read_count=6	polymorphism_frequency=5.731e-02	pos_hash_score=5	prediction=polymorphism	reject=COVERAGE_EVENNESS_SKEW,FREQUENCY_CUTOFF	side_1_annotate_key=gene	side_1_continuation=0	side_1_coverage=0.64	side_1_overlap=2	side_1_possible_overlap_registers=239	side_1_read_count=72	side_1_redundant=0	side_2_annotate_key=gene	side_2_continuation=0	side_2_coverage=1.13	side_2_overlap=0	side_2_possible_overlap_registers=237	side_2_read_count=126	side_2_redundant=0	total_non_overlap_reads=6
JC	137	.	CP009273	733405	-1	CP009273	734360	1	0	alignment_overlap=20	coverage_minus=5	coverage_plus=3	flanking_left=251	flanking_right=251	frequency=5.912e-02	junction_possible_overlap_registers=219	key=CP009273__733405__-1__CP009273__734340__1__20____251__251__0__0	max_left=191	max_left_minus=191	max_left_plus=150	max_min_left=22	max_min_left_minus=22	max_min_left_plus=0	max_min_right=82	max_min_right_minus=82	max_min_right_plus=82	max_pos_hash_score=438	max_right=82	max_right_minus=82	max_right_plus=82	neg_log10_pos_hash_p_value=7.8	new_junction_coverage=0.08	new_junction_read_count=8	polymorphism_frequency=5.912e-02	pos_hash_score=7	prediction=polymorphism	reject=COVERAGE_EVENNESS_SKEW,FREQUENCY_CUTOFF	side_1_annotate_key=gene	side_1_continuation=0	side_1_coverage=1.21	side_1_overlap=20	side_1_possible_overlap_registers=239	side_1_read_count=136	side_1_redundant=0	side_2_annotate_key=gene	side_2_continuation=0	side_2_coverage=1.27	side_2_overlap=0	side_2_possible_overlap_registers=219	side_2_read_count=130	side_2_redundant=0	total_non_overlap_reads=8
JC	138	.	CP009273	742337	-1	CP009273	743152	1	0	alignment_overlap=8	coverage_minus=2	coverage_plus=2	flanking_left=251	flanking_right=251	frequency=3.730e-02	junction_possible_overlap_registers=231	key=CP009273__742337__-1__CP009273__743144__1__8____251__251__0__0	max_left=154	max_left_minus=154	max_left_plus=154	max_min_left=18	max_min_left_minus=0	max_min_left_plus=18	max_min_right=109	max_min_right_minus=109	max_min_right_plus=52	max_pos_hash_score=462	max_right=149	max_right_minus=109	max_right_plus=149	neg_log10_pos_hash_p_value=9.7	new_junction_coverage=0.04	new_junction_read_count=4	polymorphism_frequency=3.730e-02	pos_hash_score=4	prediction=polymorphism	reject=COVERAGE_EVENNESS_SKEW,FREQUENCY_CUTOFF	side_1_annotate_key=gene	side_1_continuation=0	side_1_coverage=0.95	side_1_overlap=8	side_1_possible_overlap_registers=239	side_1_read_count=106	side_1_redundant=0	side_2_annotate_key=gene	side_2_continuation=0	side_2_coverage=0.96	side_2_overlap=0	side_2_possible_overlap_registers=231	side_2_read_count=104	side_2_redundant=0	total_non_overlap_reads=4
JC	139	.	CP009273	776085	-1	CP009273	776375	1	0	alignment_overlap=76	coverage_minus=3	coverage_plus=5	flanking_left=251	flanking_right=251	frequency=1.226e-01	junction_possible_overlap_registers=163	key=CP009273__776085__-1__CP009273__776299__1__76____251__251__0__0	max_left=136	max_left_minus=136	max_left_plus=29	max_min_left=29	max_min_left_minus=0	max_min_left_plus=29	max_min_right=77	max_min_right_minus=77	max_min_right_plus=0	max_pos_hash_score=326	max_right=138	max_right_minus=77	max_right_plus=138	neg_log10_pos_hash_p_value=5.7	new_junction_coverage=0.12	new_junction_read_count=9	polymorphism_frequency=1.226e-01	pos_hash_score=8	prediction=polymorphism	reject=COVERAGE_EVENNESS_SKEW,FREQUENCY_CUTOFF	side_1_annotate_key=gene	side_1_continuation=0	side_1_coverage=1.07	side_1_overlap=76	side_1_possible_overlap_registers=239	side_1_read_count=120	side_1_redundant=0	side_2_annotate_key=gene	side_2_continuation=0	side_2_coverage=0.62	side_2_overlap=0	side_2_possible_overlap_registers=163	side_2_read_count=47	side_2_redundant=0	total_non_overlap_reads=8
JC	140	.	CP009273	776085	-1	CP009273	776679	1	0	alignment_overlap=76	coverage_minus=13	coverage_plus=9	flanking_left=251	flanking_right=251	frequency=2.898e-01	junction_possible_overlap_registers=163	key=CP009273__776085__-1__CP009273__776603__1__76____251__251__0__0	max_left=170	max_left_minus=170	max_left_plus=107	max_min_left=73	max_min_left_minus=0	max_min_left_plus=73	max_min_right=76	max_min_right_minus=76	max_min_right_plus=63	max_pos_hash_score=326	max_right=150	max_right_minus=76	max_right_plus=150	neg_log10_pos_hash_p_value=2.9	new_junction_coverage=0.29	new_junction_read_count=22	polymorphism_frequency=2.898e-01	pos_hash_score=18	prediction=polymorphism	side_1_annotate_key=gene	side_1_continuation=0	side_1_coverage=1.07	side_1_overlap=76	side_1_possible_overlap_registers=239	side_1_read_count=120	side_1_redundant=0	side_2_annotate_key=gene	side_2_continuation=0	side_2_coverage=0.34	side_2_overlap=0	side_2_possible_overlap_registers=163	side_2_read_count=26	side_2_redundant=0	total_non_overlap_reads=22
JC	141	.	CP009273	776374	-1	CP009273	777109	1	0	alignment_overlap=76	coverage_minus=8	coverage_plus=4	flanking_left=251	flanking_right=251	frequency=3.274e-01	junction_possible_overlap_registers=163	key=CP009273__776374__-1__CP009273__777033__1__76____251__251__0__0	max_left=111	max_left_minus=111	max_left_plus=97	max_min_left=65	max_min_left_minus=65	max_min_left_plus=20	max_min_right=87	max_min_right_minus=87	max_min_right_plus=76	max_pos_hash_score=326	max_right=110	max_right_minus=110	max_right_plus=76	neg_log10_pos_hash_p_value=5.3	new_junction_coverage=0.24	new_junction_read_count=18	polymorphism_frequency=3.274e-01	pos_hash_score=9	prediction=polymorphism	reject=COVERAGE_EVENNESS_SKEW	side_1_annotate_key=gene	side_1_continuation=0	side_1_coverage=0.56	side_1_overlap=76	side_1_possible_overlap_registers=239	side_1_read_count=63	side_1_redundant=0	side_2_annotate_key=gene	side_2_continuation=0	side_2_coverage=0.41	side_2_overlap=0	side_2_possible_overlap_registers=163	side_2_read_count=31	side_2_redundant=0	total_non_overlap_reads=12
JC	142	.	CP009273	776472	-1	CP009273	777265	1	0	alignment_overlap=37	coverage_minus=5	coverage_plus=4	flanking_left=251	flanking_right=251	frequency=1.724e-01	junction_possible_overlap_registers=202	key=CP009273__776472__-1__CP009273__777228__1__37____251__251__0__0	max_left=123	max_left_minus=123	max_left_plus=72	max_min_left=72	max_min_left_minus=42	max_min_left_plus=72	max_min_right=91	max_min_right_minus=91	max_min_right_plus=0	max_pos_hash_score=404	max_right=212	max_right_minus=126	max_right_plus=212	neg_log10_pos_hash_p_value=6.9	new_junction_coverage=0.10	new_junction_read_count=9	polymorphism_frequency=1.724e-01	pos_hash_score=8	prediction=polymorphism	reject=COVERAGE_EVENNESS_SKEW,FREQUENCY_CUTOFF	side_1_annotate_key=gene	side_1_continuation=0	side_1_coverage=0.44	side_1_overlap=37	side_1_possible_overlap_registers=239	side_1_read_count=49	side_1_redundant=0	side_2_annotate_key=gene	side_2_continuation=0	side_2_coverage=0.48	side_2_overlap=0	side_2_possible_overlap_registers=202	side_2_read_count=45	side_2_redundant=0	total_non_overlap_reads=9
JC	143	.	CP009273	776778	-1	CP009273	777267	1	0	alignment_overlap=39	coverage_minus=7	coverage_plus=6	flanking_left=251	flanking_right=251	frequency=2.962e-01	junction_possible_overlap_registers=200	key=CP009273__776778__-1__CP009273__777228__1__39____251__251__0__0	max_left=202	max_left_minus=202	max_left_plus=41	max_min_left=66	max_min_left_minus=66	max_min_left_plus=24	max_min_right=57	max_min_right_minus=57	max_min_right_plus=20	max_pos_hash_score=400	max_right=210	max_right_minus=146	max_right_plus=210	neg_log10_pos_hash_p_value=5.4	new_junction_coverage=0.16	new_junction_read_count=15	polymorphism_frequency=2.962e-01	pos_hash_score=12	prediction=polymorphism	reject=COVERAGE_EVENNESS_SKEW	side_1_annotate_key=gene	side_1_continuation=0	side_1_coverage=0.31	side_1_overlap=39	side_1_possible_overlap_registers=239	side_1_read_count=35	side_1_redundant=0	side_2_annotate_key=gene	side_2_continuation=0	side_2_coverage=0.45	side_2_overlap=0	side_2_possible_overlap_registers=200	side_2_read_count=42	side_2_redundant=0	total_non_overlap_reads=13
JC	144	.	CP009273	776825	1	CP009273	2514486	-1	-1	alignment_overlap=-1	coverage_minus=11	coverage_plus=7	flanking_left=251	flanking_right=251	frequency=2.968e-01	junction_possible_overlap_registers=238	key=CP009273__776825__1__CP009273__2514486__-1__-1__G__251__251__0__0	max_left=241	max_left_minus=116	max_left_plus=241	max_min_left=55	max_min_left_minus=55	max_min_left_plus=54	max_min_right=77	max_min_right_minus=77	max_min_right_plus=76	max_pos_hash_score=476	max_right=214	max_right_minus=200	max_right_plus=214	neg_log10_pos_hash_p_value=6.1	new_junction_coverage=0.30	new_junction_read_count=33	polymorphism_frequency=2.968e-01	pos_hash_score=13	prediction=polymorphism	reject=COVERAGE_EVENNESS_SKEW	side_1_annotate_key=gene	side_1_continuation=0	side_1_coverage=0.36	side_1_overlap=0	side_1_possible_overlap_registers=239	side_1_read_count=40	side_1_redundant=0	side_2_annotate_key=gene	side_2_continuation=0	side_2_coverage=1.04	side_2_overlap=0	side_2_possible_overlap_registers=239	side_2_read_count=117	side_2_redundant=0	total_non_overlap_reads=18	unique_read_sequence=G
JC	145	.	CP009273	791088	-1	CP009273	791723	1	0	alignment_overlap=12	coverage_minus=3	coverage_plus=2	flanking_left=251	flanking_right=251	frequency=5.650e-02	junction_possible_overlap_registers=227	key=CP009273__791088__-1__CP009273__791711__1__12____251__251__0__0	max_left=144	max_left_minus=78	max_left_plus=144	max_min_left=70	max_min_left_minus=62	max_min_left_plus=70	max_min_right=86	max_min_right_minus=45	max_min_right_plus=86	max_pos_hash_score=454	max_right=126	max_right_minus=126	max_right_plus=114	neg_log10_pos_hash_p_value=9.0	new_junction_coverage=0.05	new_junction_read_count=5	polymorphism_frequency=5.650e-02	pos_hash_score=5	prediction=polymorphism	reject=COVERAGE_EVENNESS_SKEW,FREQUENCY_CUTOFF	side_1_annotate_key=gene	side_1_continuation=0	side_1_coverage=0.89	side_1_overlap=12	side_1_possible_overlap_registers=239	side_1_read_count=100	side_1_redundant=0	side_2_annotate_key=gene	side_2_continuation=0	side_2_coverage=0.68	side_2_overlap=0	side_2_possible_overlap_registers=227	side_2_read_count=72	side_2_redundant=0	total_non_overlap_reads=5
JC	146	.	CP009273	836695	-1	CP009273	837910	1	0	alignment_overlap=9	coverage_minus=4	coverage_plus=3	flanking_left=251	flanking_right=251	frequency=7.067e-02	junction_possible_overlap_registers=230	key=CP009273__836695__-1__CP009273__837901__1__9____251__251__0__0	max_left=91	max_left_minus=91	max_left_plus=91	max_min_left=57	max_min_left_minus=57	max_min_left_plus=57	max_min_right=57	max_min_right_minus=57	max_min_right_plus=57	max_pos_hash_score=460	max_right=233	max_right_minus=215	max_right_plus=233	neg_log10_pos_hash_p_value=8.6	new_junction_coverage=0.06	new_junction_read_count=7	polymorphism_frequency=7.067e-02	pos_hash_score=6	prediction=polymorphism	reject=COVERAGE_EVENNESS_SKEW,FREQUENCY_CUTOFF	side_1_annotate_key=gene	side_1_continuation=0	side_1_coverage=0.69	side_1_overlap=9	side_1_possible_overlap_registers=239	side_1_read_count=77	side_1_redundant=0	side_2_annotate_key=gene	side_2_continuation=0	side_2_coverage=1.02	side_2_overlap=0	side_2_possible_overlap_registers=230	side_2_read_count=110	side_2_redundant=0	total_non_overlap_reads=7
JC	147	.	CP009273	851970	-1	CP009273	852820	1	0	alignment_overlap=15	coverage_minus=2	coverage_plus=3	flanking_left=251	flanking_right=251	frequency=5.490e-02	junction_possible_overlap_registers=224	key=CP009273__851970__-1__CP009273__852805__1__15____251__251__0__0	max_left=202	max_left_minus=202	max_left_plus=180	max_min_left=0	max_min_left_minus=0	max_min_left_plus=0	max_min_right=106	max_min_right_minus=102	max_min_right_plus=106	max_pos_hash_score=448	max_right=106	max_right_minus=102	max_right_plus=106	neg_log10_pos_hash_p_value=8.9	new_junction_coverage=0.06	new_junction_read_count=6	polymorphism_frequency=5.490e-02	pos_hash_score=5	prediction=polymorphism	reject=COVERAGE_EVENNESS_SKEW,FREQUENCY_CUTOFF	side_1_annotate_key=gene	side_1_continuation=0	side_1_coverage=0.91	side_1_overlap=15	side_1_possible_overlap_registers=239	side_1_read_count=102	side_1_redundant=0	side_2_annotate_key=gene	side_2_continuation=0	side_2_coverage=1.06	side_2_overlap=0	side_2_possible_overlap_registers=224	side_2_read_count=111	side_2_redundant=0	total_non_overlap_reads=5
JC	148	.	CP009273	862357	-1	CP009273	863539	1	0	alignment_overlap=11	coverage_minus=5	coverage_plus=2	flanking_left=251	flanking_right=251	frequency=7.117e-02	junction_possible_overlap_registers=228	key=CP009273__862357__-1__CP009273__863528__1__11____251__251__0__0	max_left=118	max_left_minus=118	max_left_plus=53	max_min_left=118	max_min_left_minus=118	max_min_left_plus=53	max_min_right=47	max_min_right_minus=47	max_min_right_plus=0	max_pos_hash_score=456	max_right=187	max_right_minus=140	max_right_plus=187	neg_log10_pos_hash_p_value=8.0	new_junction_coverage=0.07	new_junction_read_count=8	polymorphism_frequency=7.117e-02	pos_hash_score=7	prediction=polymorphism	reject=COVERAGE_EVENNESS_SKEW,FREQUENCY_CUTOFF	side_1_annotate_key=gene	side_1_continuation=0	side_1_coverage=1.01	side_1_overlap=11	side_1_possible_overlap_registers=239	side_1_read_count=113	side_1_redundant=0	side_2_annotate_key=gene	side_2_continuation=0	side_2_coverage=0.94	side_2_overlap=0	side_2_possible_overlap_registers=228	side_2_read_count=101	side_2_redundant=0	total_non_overlap_reads=7
JC	149	.	CP009273	874904	-1	CP009273	875845	1	0	alignment_overlap=8	coverage_minus=4	coverage_plus=3	flanking_left=251	flanking_right=251	frequency=6.369e-02	junction_possible_overlap_registers=231	key=CP009273__874904__-1__CP009273__875837__1__8____251__251__0__0	max_left=172	max_left_minus=172	max_left_plus=146	max_min_left=73	max_min_left_minus=73	max_min_left_plus=10	max_min_right=96	max_min_right_minus=70	max_min_right_plus=96	max_pos_hash_score=462	max_right=196	max_right_minus=196	max_right_plus=134	neg_log10_pos_hash_p_value=8.1	new_junction_coverage=0.06	new_junction_read_count=7	polymorphism_frequency=6.369e-02	pos_hash_score=7	prediction=polymorphism	reject=COVERAGE_EVENNESS_SKEW,FREQUENCY_CUTOFF	side_1_annotate_key=gene	side_1_continuation=0	side_1_coverage=0.85	side_1_overlap=8	side_1_possible_overlap_registers=239	side_1_read_count=95	side_1_redundant=0	side_2_annotate_key=gene	side_2_continuation=0	side_2_coverage=1.05	side_2_overlap=0	side_2_possible_overlap_registers=231	side_2_read_count=114	side_2_redundant=0	total_non_overlap_reads=7
JC	150	.	CP009273	913571	-1	CP009273	914318	1	0	alignment_overlap=10	coverage_minus=3	coverage_plus=4	flanking_left=251	flanking_right=251	frequency=7.433e-02	junction_possible_overlap_registers=229	key=CP009273__913571__-1__CP009273__914308__1__10____251__251__0__0	max_left=200	max_left_minus=200	max_left_plus=119	max_min_left=42	max_min_left_minus=42	max_min_left_plus=0	max_min_right=59	max_min_right_minus=35	max_min_right_plus=59	max_pos_hash_score=458	max_right=199	max_right_minus=199	max_right_plus=59	neg_log10_pos_hash_p_value=8.5	new_junction_coverage=0.07	new_junction_read_count=7	polymorphism_frequency=7.433e-02	pos_hash_score=6	prediction=polymorphism	reject=COVERAGE_EVENNESS_SKEW,FREQUENCY_CUTOFF	side_1_annotate_key=gene	side_1_continuation=0	side_1_coverage=0.78	side_1_overlap=10	side_1_possible_overlap_registers=239	side_1_read_count=87	side_1_redundant=0	side_2_annotate_key=gene	side_2_continuation=0	side_2_coverage=0.85	side_2_overlap=0	side_2_possible_overlap_registers=229	side_2_read_count=91	side_2_redundant=0	total_non_overlap_reads=7
JC	151	.	CP009273	1084561	-1	CP009273	1085553	1	0	alignment_overlap=12	coverage_minus=2	coverage_plus=1	flanking_left=251	flanking_right=251	frequency=2.609e-02	junction_possible_overlap_registers=227	key=CP009273__1084561__-1__CP009273__1085541__1__12____251__251__0__0	max_left=62	max_left_minus=62	max_left_plus=44	max_min_left=62	max_min_left_minus=62	max_min_left_plus=44	max_min_right=0	max_min_right_minus=0	max_min_right_plus=0	max_pos_hash_score=454	max_right=132	max_right_minus=132	max_right_plus=83	neg_log10_pos_hash_p_value=10.2	new_junction_coverage=0.03	new_junction_read_count=3	polymorphism_frequency=2.609e-02	pos_hash_score=3	prediction=polymorphism	reject=COVERAGE_EVENNESS_SKEW,FREQUENCY_CUTOFF	side_1_annotate_key=gene	side_1_continuation=0	side_1_coverage=1.07	side_1_overlap=12	side_1_possible_overlap_registers=239	side_1_read_count=120	side_1_redundant=0	side_2_annotate_key=gene	side_2_continuation=0	side_2_coverage=1.03	side_2_overlap=0	side_2_possible_overlap_registers=227	side_2_read_count=110	side_2_redundant=0	total_non_overlap_reads=3
JC	152	.	CP009273	1121401	-1	CP009273	1122682	1	0	alignment_overlap=9	coverage_minus=2	coverage_plus=3	flanking_left=251	flanking_right=251	frequency=4.324e-02	junction_possible_overlap_registers=230	key=CP009273__1121401__-1__CP009273__1122673__1__9____251__251__0__0	max_left=195	max_left_minus=72	max_left_plus=195	max_min_left=72	max_min_left_minus=0	max_min_left_plus=72	max_min_right=46	max_min_right_minus=32	max_min_right_plus=46	max_pos_hash_score=460	max_right=108	max_right_minus=32	max_right_plus=108	neg_log10_pos_hash_p_value=9.1	new_junction_coverage=0.05	new_junction_read_count=5	polymorphism_frequency=4.324e-02	pos_hash_score=5	prediction=polymorphism	reject=COVERAGE_EVENNESS_SKEW,FREQUENCY_CUTOFF	side_1_annotate_key=gene	side_1_continuation=0	side_1_coverage=1.12	side_1_overlap=9	side_1_possible_overlap_registers=239	side_1_read_count=125	side_1_redundant=0	side_2_annotate_key=gene	side_2_continuation=0	side_2_coverage=0.94	side_2_overlap=0	side_2_possible_overlap_registers=230	side_2_read_count=101	side_2_redundant=0	total_non_overlap_reads=5
JC	153	.	CP009273	1146071	-1	CP009273	1146757	1	0	alignment_overlap=10	coverage_minus=4	coverage_plus=3	flanking_left=251	flanking_right=251	frequency=7.082e-02	junction_possible_overlap_registers=229	key=CP009273__1146071__-1__CP009273__1146747__1__10____251__251__0__0	max_left=131	max_left_minus=131	max_left_plus=12	max_min_left=66	max_min_left_minus=66	max_min_left_plus=12	max_min_right=75	max_min_right_minus=75	max_min_right_plus=0	max_pos_hash_score=458	max_right=149	max_right_minus=133	max_right_plus=149	neg_log10_pos_hash_p_value=8.1	new_junction_coverage=0.07	new_junction_read_count=7	polymorphism_frequency=7.082e-02	pos_hash_score=7	prediction=polymorphism	reject=COVERAGE_EVENNESS_SKEW,FREQUENCY_CUTOFF	side_1_annotate_key=gene	side_1_continuation=0	side_1_coverage=0.92	side_1_overlap=10	side_1_possible_overlap_registers=239	side_1_read_count=103	side_1_redundant=0	side_2_annotate_key=gene	side_2_continuation=0	side_2_coverage=0.79	side_2_overlap=0	side_2_possible_overlap_registers=229	side_2_read_count=85	side_2_redundant=0	total_non_overlap_reads=7
JC	154	.	CP009273	1161581	-1	CP009273	1162077	1	0	alignment_overlap=15	coverage_minus=3	coverage_plus=8	flanking_left=251	flanking_right=251	frequency=1.353e-01	junction_possible_overlap_registers=224	key=CP009273__1161581__-1__CP009273__1162062__1__15____251__251__0__0	max_left=141	max_left_minus=141	max_left_plus=18	max_min_left=75	max_min_left_minus=75	max_min_left_plus=18	max_min_right=95	max_min_right_minus=95	max_min_right_plus=0	max_pos_hash_score=448	max_right=214	max_right_minus=102	max_right_plus=214	neg_log10_pos_hash_p_value=6.4	new_junction_coverage=0.12	new_junction_read_count=13	polymorphism_frequency=1.353e-01	pos_hash_score=11	prediction=polymorphism	reject=COVERAGE_EVENNESS_SKEW,FREQUENCY_CUTOFF	side_1_annotate_key=gene	side_1_continuation=0	side_1_coverage=0.84	side_1_overlap=15	side_1_possible_overlap_registers=239	side_1_read_count=94	side_1_redundant=0	side_2_annotate_key=gene	side_2_continuation=0	side_2_coverage=0.74	side_2_overlap=0	side_2_possible_overlap_registers=224	side_2_read_count=78	side_2_redundant=0	total_non_overlap_reads=11
JC	155	.	CP009273	1167080	-1	CP009273	1168059	1	0	alignment_overlap=10	coverage_minus=3	coverage_plus=2	flanking_left=251	flanking_right=251	frequency=4.943e-02	junction_possible_overlap_registers=229	key=CP009273__1167080__-1__CP009273__1168049__1__10____251__251__0__0	max_left=91	max_left_minus=91	max_left_plus=75	max_min_left=91	max_min_left_minus=91	max_min_left_plus=75	max_min_right=6	max_min_right_minus=6	max_min_right_plus=0	max_pos_hash_score=458	max_right=204	max_right_minus=204	max_right_plus=151	neg_log10_pos_hash_p_value=9.1	new_junction_coverage=0.05	new_junction_read_count=5	polymorphism_frequency=4.943e-02	pos_hash_score=5	prediction=polymorphism	reject=COVERAGE_EVENNESS_SKEW,FREQUENCY_CUTOFF	side_1_annotate_key=gene	side_1_continuation=0	side_1_coverage=1.00	side_1_overlap=10	side_1_possible_overlap_registers=239	side_1_read_count=112	side_1_redundant=0	side_2_annotate_key=gene	side_2_continuation=0	side_2_coverage=0.79	side_2_overlap=0	side_2_possible_overlap_registers=229	side_2_read_count=85	side_2_redundant=0	total_non_overlap_reads=5
JC	156	.	CP009273	1203246	1	CP009273	1205075	1	0	alignment_overlap=16	coverage_minus=54	coverage_plus=36	flanking_left=251	flanking_right=251	frequency=1	junction_possible_overlap_registers=223	key=CP009273__1203246__1__CP009273__1205059__1__16____251__251__0__0	max_left=228	max_left_minus=228	max_left_plus=227	max_min_left=115	max_min_left_minus=95	max_min_left_plus=115	max_min_right=115	max_min_right_minus=108	max_min_right_plus=115	max_pos_hash_score=446	max_right=227	max_right_minus=215	max_right_plus=227	neg_log10_pos_hash_p_value=0.4	new_junction_coverage=0.88	new_junction_read_count=92	polymorphism_frequency=8.835e-01	pos_hash_score=59	prediction=consensus	side_1_annotate_key=gene	side_1_continuation=0	side_1_coverage=0.10	side_1_overlap=16	side_1_possible_overlap_registers=239	side_1_read_count=11	side_1_redundant=0	side_2_annotate_key=gene	side_2_continuation=0	side_2_coverage=0.13	side_2_overlap=0	side_2_possible_overlap_registers=223	side_2_read_count=14	side_2_redundant=0	total_non_overlap_reads=90
JC	157	.	CP009273	1203261	-1	CP009273	1205058	-1	0	alignment_overlap=16	coverage_minus=60	coverage_plus=59	flanking_left=251	flanking_right=251	frequency=1	junction_possible_overlap_registers=223	key=CP009273__1203261__-1__CP009273__1205074__-1__16____251__251__0__0	max_left=231	max_left_minus=231	max_left_plus=224	max_min_left=115	max_min_left_minus=115	max_min_left_plus=111	max_min_right=117	max_min_right_minus=117	max_min_right_plus=117	max_pos_hash_score=446	max_right=230	max_right_minus=225	max_right_plus=230	neg_log10_pos_hash_p_value=0.2	new_junction_coverage=1.14	new_junction_read_count=119	polymorphism_frequency=9.075e-01	pos_hash_score=68	prediction=consensus	side_1_annotate_key=gene	side_1_continuation=0	side_1_coverage=0.10	side_1_overlap=16	side_1_possible_overlap_registers=239	side_1_read_count=11	side_1_redundant=0	side_2_annotate_key=gene	side_2_continuation=0	side_2_coverage=0.13	side_2_overlap=0	side_2_possible_overlap_registers=223	side_2_read_count=14	side_2_redundant=0	total_non_overlap_reads=119
JC	158	.	CP009273	1263138	-1	CP009273	1264215	1	0	alignment_overlap=13	coverage_minus=2	coverage_plus=2	flanking_left=251	flanking_right=251	frequency=3.964e-02	junction_possible_overlap_registers=226	key=CP009273__1263138__-1__CP009273__1264202__1__13____251__251__0__0	max_left=83	max_left_minus=83	max_left_plus=80	max_min_left=80	max_min_left_minus=0	max_min_left_plus=80	max_min_right=21	max_min_right_minus=21	max_min_right_plus=21	max_pos_hash_score=452	max_right=92	max_right_minus=21	max_right_plus=92	neg_log10_pos_hash_p_value=9.6	new_junction_coverage=0.04	new_junction_read_count=4	polymorphism_frequency=3.964e-02	pos_hash_score=4	prediction=polymorphism	reject=COVERAGE_EVENNESS_SKEW,FREQUENCY_CUTOFF	side_1_annotate_key=gene	side_1_continuation=0	side_1_coverage=1.02	side_1_overlap=13	side_1_possible_overlap_registers=239	side_1_read_count=114	side_1_redundant=0	side_2_annotate_key=gene	side_2_continuation=0	side_2_coverage=0.81	side_2_overlap=0	side_2_possible_overlap_registers=226	side_2_read_count=86	side_2_redundant=0	total_non_overlap_reads=4
JC	159	.	CP009273	1277099	-1	CP009273	1277916	1	0	alignment_overlap=11	coverage_minus=4	coverage_plus=5	flanking_left=251	flanking_right=251	frequency=1.058e-01	junction_possible_overlap_registers=228	key=CP009273__1277099__-1__CP009273__1277905__1__11____251__251__0__0	max_left=186	max_left_minus=115	max_left_plus=186	max_min_left=7	max_min_left_minus=0	max_min_left_plus=7	max_min_right=72	max_min_right_minus=72	max_min_right_plus=72	max_pos_hash_score=456	max_right=225	max_right_minus=72	max_right_plus=225	neg_log10_pos_hash_p_value=7.2	new_junction_coverage=0.08	new_junction_read_count=9	polymorphism_frequency=1.058e-01	pos_hash_score=9	prediction=polymorphism	reject=COVERAGE_EVENNESS_SKEW,FREQUENCY_CUTOFF	side_1_annotate_key=gene	side_1_continuation=0	side_1_coverage=0.55	side_1_overlap=11	side_1_possible_overlap_registers=239	side_1_read_count=62	side_1_redundant=0	side_2_annotate_key=gene	side_2_continuation=0	side_2_coverage=0.87	side_2_overlap=0	side_2_possible_overlap_registers=228	side_2_read_count=93	side_2_redundant=0	total_non_overlap_reads=9
JC	160	.	CP009273	1282184	-1	CP009273	1282719	1	0	alignment_overlap=21	coverage_minus=4	coverage_plus=3	flanking_left=251	flanking_right=251	frequency=1.257e-01	junction_possible_overlap_registers=218	key=CP009273__1282184__-1__CP009273__1282698__1__21____251__251__0__0	max_left=205	max_left_minus=205	max_left_plus=77	max_min_left=24	max_min_left_minus=0	max_min_left_plus=24	max_min_right=60	max_min_right_minus=60	max_min_right_plus=60	max_pos_hash_score=436	max_right=101	max_right_minus=60	max_right_plus=101	neg_log10_pos_hash_p_value=7.8	new_junction_coverage=0.08	new_junction_read_count=8	polymorphism_frequency=1.257e-01	pos_hash_score=7	prediction=polymorphism	reject=COVERAGE_EVENNESS_SKEW,FREQUENCY_CUTOFF	side_1_annotate_key=gene	side_1_continuation=0	side_1_coverage=0.79	side_1_overlap=21	side_1_possible_overlap_registers=239	side_1_read_count=88	side_1_redundant=0	side_2_annotate_key=gene	side_2_continuation=0	side_2_coverage=0.30	side_2_overlap=0	side_2_possible_overlap_registers=218	side_2_read_count=31	side_2_redundant=0	total_non_overlap_reads=7
JC	161	.	CP009273	1282184	-1	CP009273	1283013	1	0	alignment_overlap=20	coverage_minus=4	coverage_plus=2	flanking_left=251	flanking_right=251	frequency=8.073e-02	junction_possible_overlap_registers=219	key=CP009273__1282184__-1__CP009273__1282993__1__20____251__251__0__0	max_left=206	max_left_minus=206	max_left_plus=78	max_min_left=25	max_min_left_minus=0	max_min_left_plus=25	max_min_right=60	max_min_right_minus=60	max_min_right_plus=60	max_pos_hash_score=438	max_right=60	max_right_minus=60	max_right_plus=60	neg_log10_pos_hash_p_value=8.3	new_junction_coverage=0.06	new_junction_read_count=6	polymorphism_frequency=8.073e-02	pos_hash_score=6	prediction=polymorphism	reject=COVERAGE_EVENNESS_SKEW,FREQUENCY_CUTOFF	side_1_annotate_key=gene	side_1_continuation=0	side_1_coverage=0.79	side_1_overlap=20	side_1_possible_overlap_registers=239	side_1_read_count=88	side_1_redundant=0	side_2_annotate_key=gene	side_2_continuation=0	side_2_coverage=0.55	side_2_overlap=0	side_2_possible_overlap_registers=219	side_2_read_count=56	side_2_redundant=0	total_non_overlap_reads=6
JC	162	.	CP009273	1282362	-1	CP009273	1283013	1	0	alignment_overlap=20	coverage_minus=5	coverage_plus=7	flanking_left=251	flanking_right=251	frequency=2.358e-01	junction_possible_overlap_registers=219	key=CP009273__1282362__-1__CP009273__1282993__1__20____251__251__0__0	max_left=114	max_left_minus=114	max_left_plus=69	max_min_left=45	max_min_left_minus=45	max_min_left_plus=30	max_min_right=29	max_min_right_minus=29	max_min_right_plus=29	max_pos_hash_score=438	max_right=186	max_right_minus=186	max_right_plus=153	neg_log10_pos_hash_p_value=5.9	new_junction_coverage=0.14	new_junction_read_count=14	polymorphism_frequency=2.358e-01	pos_hash_score=12	prediction=polymorphism	reject=COVERAGE_EVENNESS_SKEW	side_1_annotate_key=gene	side_1_continuation=0	side_1_coverage=0.35	side_1_overlap=20	side_1_possible_overlap_registers=239	side_1_read_count=39	side_1_redundant=0	side_2_annotate_key=gene	side_2_continuation=0	side_2_coverage=0.54	side_2_overlap=0	side_2_possible_overlap_registers=219	side_2_read_count=55	side_2_redundant=0	total_non_overlap_reads=12
JC	163	.	CP009273	1370872	-1	CP009273	1371242	1	0	alignment_overlap=13	coverage_minus=4	coverage_plus=4	flanking_left=251	flanking_right=251	frequency=1.043e-01	junction_possible_overlap_registers=226	key=CP009273__1370872__-1__CP009273__1371229__1__13____251__251__0__0	max_left=221	max_left_minus=221	max_left_plus=50	max_min_left=104	max_min_left_minus=104	max_min_left_plus=50	max_min_right=17	max_min_right_minus=17	max_min_right_plus=0	max_pos_hash_score=452	max_right=216	max_right_minus=133	max_right_plus=216	neg_log10_pos_hash_p_value=7.5	new_junction_coverage=0.10	new_junction_read_count=11	polymorphism_frequency=1.043e-01	pos_hash_score=8	prediction=polymorphism	reject=COVERAGE_EVENNESS_SKEW,FREQUENCY_CUTOFF	side_1_annotate_key=gene	side_1_continuation=0	side_1_coverage=0.83	side_1_overlap=13	side_1_possible_overlap_registers=239	side_1_read_count=93	side_1_redundant=0	side_2_annotate_key=gene	side_2_continuation=0	side_2_coverage=0.95	side_2_overlap=0	side_2_possible_overlap_registers=226	side_2_read_count=101	side_2_redundant=0	total_non_overlap_reads=8
JC	164	.	CP009273	1426081	-1	CP009273	1427083	1	0	alignment_overlap=11	coverage_minus=1	coverage_plus=3	flanking_left=251	flanking_right=251	frequency=3.536e-02	junction_possible_overlap_registers=228	key=CP009273__1426081__-1__CP009273__1427072__1__11____251__251__0__1	max_left=157	max_left_minus=157	max_left_plus=79	max_min_left=79	max_min_left_minus=0	max_min_left_plus=79	max_min_right=83	max_min_right_minus=83	max_min_right_plus=14	max_pos_hash_score=456	max_right=161	max_right_minus=83	max_right_plus=161	neg_log10_pos_hash_p_value=9.6	new_junction_coverage=0.05	new_junction_read_count=5	polymorphism_frequency=3.536e-02	pos_hash_score=4	prediction=polymorphism	reject=COVERAGE_EVENNESS_SKEW,FREQUENCY_CUTOFF	side_1_annotate_key=gene	side_1_continuation=0	side_1_coverage=1.28	side_1_overlap=11	side_1_possible_overlap_registers=239	side_1_read_count=143	side_1_redundant=0	side_2_annotate_key=repeat	side_2_continuation=0	side_2_coverage=NA	side_2_overlap=0	side_2_possible_overlap_registers=NA	side_2_read_count=NA	side_2_redundant=1	total_non_overlap_reads=4
JC	165	.	CP009273	1490433	-1	CP009273	1491304	1	0	alignment_overlap=13	coverage_minus=1	coverage_plus=6	flanking_left=251	flanking_right=251	frequency=5.857e-02	junction_possible_overlap_registers=226	key=CP009273__1490433__-1__CP009273__1491291__1__13____251__251__0__0	max_left=128	max_left_minus=95	max_left_plus=128	max_min_left=22	max_min_left_minus=0	max_min_left_plus=22	max_min_right=110	max_min_right_minus=7	max_min_right_plus=110	max_pos_hash_score=452	max_right=229	max_right_minus=7	max_right_plus=229	neg_log10_pos_hash_p_value=8.5	new_junction_coverage=0.07	new_junction_read_count=7	polymorphism_frequency=5.857e-02	pos_hash_score=6	prediction=polymorphism	reject=COVERAGE_EVENNESS_SKEW,FREQUENCY_CUTOFF	side_1_annotate_key=gene	side_1_continuation=0	side_1_coverage=1.14	side_1_overlap=13	side_1_possible_overlap_registers=239	side_1_read_count=128	side_1_redundant=0	side_2_annotate_key=gene	side_2_continuation=0	side_2_coverage=0.98	side_2_overlap=0	side_2_possible_overlap_registers=226	side_2_read_count=104	side_2_redundant=0	total_non_overlap_reads=7
JC	166	.	CP009273	1591056	-1	CP009273	1591834	1	0	alignment_overlap=10	coverage_minus=9	coverage_plus=16	flanking_left=251	flanking_right=251	frequency=1.436e-01	junction_possible_overlap_registers=229	key=CP009273__1591056__-1__CP009273__1591824__1__10____251__251__0__0	max_left=225	max_left_minus=195	max_left_plus=225	max_min_left=118	max_min_left_minus=112	max_min_left_plus=118	max_min_right=90	max_min_right_minus=34	max_min_right_plus=90	max_pos_hash_score=458	max_right=206	max_right_minus=191	max_right_plus=206	neg_log10_pos_hash_p_value=3.8	new_junction_coverage=0.25	new_junction_read_count=27	polymorphism_frequency=1.436e-01	pos_hash_score=22	prediction=polymorphism	reject=COVERAGE_EVENNESS_SKEW,FREQUENCY_CUTOFF	side_1_annotate_key=gene	side_1_continuation=0	side_1_coverage=1.71	side_1_overlap=10	side_1_possible_overlap_registers=239	side_1_read_count=192	side_1_redundant=0	side_2_annotate_key=gene	side_2_continuation=0	side_2_coverage=1.29	side_2_overlap=0	side_2_possible_overlap_registers=229	side_2_read_count=138	side_2_redundant=0	total_non_overlap_reads=25
JC	167	.	CP009273	1597326	-1	CP009273	1598176	1	0	alignment_overlap=12	coverage_minus=4	coverage_plus=3	flanking_left=251	flanking_right=251	frequency=6.168e-02	junction_possible_overlap_registers=227	key=CP009273__1597326__-1__CP009273__1598164__1__12____251__251__0__0	max_left=150	max_left_minus=150	max_left_plus=58	max_min_left=58	max_min_left_minus=0	max_min_left_plus=58	max_min_right=107	max_min_right_minus=107	max_min_right_plus=0	max_pos_hash_score=454	max_right=180	max_right_minus=107	max_right_plus=180	neg_log10_pos_hash_p_value=8.0	new_junction_coverage=0.07	new_junction_read_count=7	polymorphism_frequency=6.168e-02	pos_hash_score=7	prediction=polymorphism	reject=COVERAGE_EVENNESS_SKEW,FREQUENCY_CUTOFF	side_1_annotate_key=gene	side_1_continuation=0	side_1_coverage=1.07	side_1_overlap=12	side_1_possible_overlap_registers=239	side_1_read_count=120	side_1_redundant=0	side_2_annotate_key=gene	side_2_continuation=0	side_2_coverage=0.93	side_2_overlap=0	side_2_possible_overlap_registers=227	side_2_read_count=99	side_2_redundant=0	total_non_overlap_reads=7
JC	168	.	CP009273	1600289	-1	CP009273	1601057	1	0	alignment_overlap=13	coverage_minus=12	coverage_plus=9	flanking_left=251	flanking_right=251	frequency=1.594e-01	junction_possible_overlap_registers=226	key=CP009273__1600289__-1__CP009273__1601044__1__13____251__251__0__0	max_left=230	max_left_minus=230	max_left_plus=118	max_min_left=118	max_min_left_minus=88	max_min_left_plus=118	max_min_right=89	max_min_right_minus=89	max_min_right_plus=67	max_pos_hash_score=452	max_right=212	max_right_minus=150	max_right_plus=212	neg_log10_pos_hash_p_value=4.1	new_junction_coverage=0.20	new_junction_read_count=21	polymorphism_frequency=1.594e-01	pos_hash_score=20	prediction=polymorphism	reject=COVERAGE_EVENNESS_SKEW,FREQUENCY_CUTOFF	side_1_annotate_key=gene	side_1_continuation=0	side_1_coverage=1.08	side_1_overlap=13	side_1_possible_overlap_registers=239	side_1_read_count=121	side_1_redundant=0	side_2_annotate_key=gene	side_2_continuation=0	side_2_coverage=1.01	side_2_overlap=0	side_2_possible_overlap_registers=226	side_2_read_count=107	side_2_redundant=0	total_non_overlap_reads=21
JC	169	.	CP009273	1670864	-1	CP009273	1671883	1	0	alignment_overlap=10	coverage_minus=4	coverage_plus=4	flanking_left=251	flanking_right=251	frequency=7.085e-02	junction_possible_overlap_registers=229	key=CP009273__1670864__-1__CP009273__1671873__1__10____251__251__0__0	max_left=155	max_left_minus=119	max_left_plus=155	max_min_left=101	max_min_left_minus=44	max_min_left_plus=101	max_min_right=71	max_min_right_minus=64	max_min_right_plus=71	max_pos_hash_score=458	max_right=240	max_right_minus=240	max_right_plus=140	neg_log10_pos_hash_p_value=7.6	new_junction_coverage=0.07	new_junction_read_count=8	polymorphism_frequency=7.085e-02	pos_hash_score=8	prediction=polymorphism	reject=COVERAGE_EVENNESS_SKEW,FREQUENCY_CUTOFF	side_1_annotate_key=gene	side_1_continuation=0	side_1_coverage=0.89	side_1_overlap=10	side_1_possible_overlap_registers=239	side_1_read_count=100	side_1_redundant=0	side_2_annotate_key=gene	side_2_continuation=0	side_2_coverage=1.06	side_2_overlap=0	side_2_possible_overlap_registers=229	side_2_read_count=114	side_2_redundant=0	total_non_overlap_reads=8
JC	170	.	CP009273	1721984	-1	CP009273	1722872	1	0	alignment_overlap=9	coverage_minus=1	coverage_plus=5	flanking_left=251	flanking_right=251	frequency=5.279e-02	junction_possible_overlap_registers=230	key=CP009273__1721984__-1__CP009273__1722863__1__9____251__251__0__0	max_left=185	max_left_minus=106	max_left_plus=185	max_min_left=80	max_min_left_minus=0	max_min_left_plus=80	max_min_right=57	max_min_right_minus=56	max_min_right_plus=57	max_pos_hash_score=460	max_right=147	max_right_minus=56	max_right_plus=147	neg_log10_pos_hash_p_value=9.7	new_junction_coverage=0.06	new_junction_read_count=7	polymorphism_frequency=5.279e-02	pos_hash_score=4	prediction=polymorphism	reject=COVERAGE_EVENNESS_SKEW,FREQUENCY_CUTOFF	side_1_annotate_key=gene	side_1_continuation=0	side_1_coverage=1.13	side_1_overlap=9	side_1_possible_overlap_registers=239	side_1_read_count=127	side_1_redundant=0	side_2_annotate_key=gene	side_2_continuation=0	side_2_coverage=1.20	side_2_overlap=0	side_2_possible_overlap_registers=230	side_2_read_count=129	side_2_redundant=0	total_non_overlap_reads=6
JC	171	.	CP009273	1737853	-1	CP009273	1738802	1	0	alignment_overlap=10	coverage_minus=1	coverage_plus=2	flanking_left=251	flanking_right=251	frequency=2.640e-02	junction_possible_overlap_registers=229	key=CP009273__1737853__-1__CP009273__1738792__1__10____251__251__0__0	max_left=104	max_left_minus=104	max_left_plus=104	max_min_left=52	max_min_left_minus=0	max_min_left_plus=52	max_min_right=101	max_min_right_minus=101	max_min_right_plus=101	max_pos_hash_score=458	max_right=101	max_right_minus=101	max_right_plus=101	neg_log10_pos_hash_p_value=10.3	new_junction_coverage=0.03	new_junction_read_count=3	polymorphism_frequency=2.640e-02	pos_hash_score=3	prediction=polymorphism	reject=COVERAGE_EVENNESS_SKEW,FREQUENCY_CUTOFF	side_1_annotate_key=gene	side_1_continuation=0	side_1_coverage=1.00	side_1_overlap=10	side_1_possible_overlap_registers=239	side_1_read_count=112	side_1_redundant=0	side_2_annotate_key=gene	side_2_continuation=0	side_2_coverage=1.06	side_2_overlap=0	side_2_possible_overlap_registers=229	side_2_read_count=114	side_2_redundant=0	total_non_overlap_reads=3
JC	172	.	CP009273	1757073	-1	CP009273	1758140	1	0	alignment_overlap=13	coverage_minus=5	coverage_plus=6	flanking_left=251	flanking_right=251	frequency=1.040e-01	junction_possible_overlap_registers=226	key=CP009273__1757073__-1__CP009273__1758127__1__13____251__251__0__0	max_left=147	max_left_minus=93	max_left_plus=147	max_min_left=93	max_min_left_minus=93	max_min_left_plus=93	max_min_right=117	max_min_right_minus=7	max_min_right_plus=117	max_pos_hash_score=452	max_right=177	max_right_minus=177	max_right_plus=177	neg_log10_pos_hash_p_value=7.5	new_junction_coverage=0.11	new_junction_read_count=12	polymorphism_frequency=1.040e-01	pos_hash_score=8	prediction=polymorphism	reject=COVERAGE_EVENNESS_SKEW,FREQUENCY_CUTOFF	side_1_annotate_key=gene	side_1_continuation=0	side_1_coverage=0.86	side_1_overlap=13	side_1_possible_overlap_registers=239	side_1_read_count=96	side_1_redundant=0	side_2_annotate_key=gene	side_2_continuation=0	side_2_coverage=1.09	side_2_overlap=0	side_2_possible_overlap_registers=226	side_2_read_count=116	side_2_redundant=0	total_non_overlap_reads=11
JC	173	.	CP009273	1795501	-1	CP009273	1796762	1	0	alignment_overlap=11	coverage_minus=3	coverage_plus=2	flanking_left=251	flanking_right=251	frequency=3.701e-02	junction_possible_overlap_registers=228	key=CP009273__1795501__-1__CP009273__1796751__1__11____251__251__0__0	max_left=187	max_left_minus=187	max_left_plus=100	max_min_left=100	max_min_left_minus=0	max_min_left_plus=100	max_min_right=19	max_min_right_minus=19	max_min_right_plus=19	max_pos_hash_score=456	max_right=139	max_right_minus=19	max_right_plus=139	neg_log10_pos_hash_p_value=9.0	new_junction_coverage=0.05	new_junction_read_count=5	polymorphism_frequency=3.701e-02	pos_hash_score=5	prediction=polymorphism	reject=COVERAGE_EVENNESS_SKEW,FREQUENCY_CUTOFF	side_1_annotate_key=gene	side_1_continuation=0	side_1_coverage=1.12	side_1_overlap=11	side_1_possible_overlap_registers=239	side_1_read_count=126	side_1_redundant=0	side_2_annotate_key=gene	side_2_continuation=0	side_2_coverage=1.31	side_2_overlap=0	side_2_possible_overlap_registers=228	side_2_read_count=140	side_2_redundant=0	total_non_overlap_reads=5
JC	174	.	CP009273	1820491	-1	CP009273	1821277	1	0	alignment_overlap=14	coverage_minus=5	coverage_plus=4	flanking_left=251	flanking_right=251	frequency=1.071e-01	junction_possible_overlap_registers=225	key=CP009273__1820491__-1__CP009273__1821263__1__14____251__251__0__0	max_left=146	max_left_minus=146	max_left_plus=144	max_min_left=54	max_min_left_minus=54	max_min_left_plus=54	max_min_right=26	max_min_right_minus=4	max_min_right_plus=26	max_pos_hash_score=450	max_right=131	max_right_minus=131	max_right_plus=131	neg_log10_pos_hash_p_value=7.1	new_junction_coverage=0.09	new_junction_read_count=10	polymorphism_frequency=1.071e-01	pos_hash_score=9	prediction=polymorphism	reject=COVERAGE_EVENNESS_SKEW,FREQUENCY_CUTOFF	side_1_annotate_key=gene	side_1_continuation=0	side_1_coverage=0.95	side_1_overlap=14	side_1_possible_overlap_registers=239	side_1_read_count=106	side_1_redundant=0	side_2_annotate_key=gene	side_2_continuation=0	side_2_coverage=0.64	side_2_overlap=0	side_2_possible_overlap_registers=225	side_2_read_count=67	side_2_redundant=0	total_non_overlap_reads=9
JC	175	.	CP009273	1895586	-1	CP009273	1896841	1	0	alignment_overlap=9	coverage_minus=2	coverage_plus=1	flanking_left=251	flanking_right=251	frequency=2.620e-02	junction_possible_overlap_registers=230	key=CP009273__1895586__-1__CP009273__1896832__1__9____251__251__0__0	max_left=126	max_left_minus=126	max_left_plus=73	max_min_left=73	max_min_left_minus=73	max_min_left_plus=73	max_min_right=115	max_min_right_minus=115	max_min_right_plus=0	max_pos_hash_score=460	max_right=115	max_right_minus=115	max_right_plus=93	neg_log10_pos_hash_p_value=10.3	new_junction_coverage=0.03	new_junction_read_count=3	polymorphism_frequency=2.620e-02	pos_hash_score=3	prediction=polymorphism	reject=COVERAGE_EVENNESS_SKEW,FREQUENCY_CUTOFF	side_1_annotate_key=gene	side_1_continuation=0	side_1_coverage=0.95	side_1_overlap=9	side_1_possible_overlap_registers=239	side_1_read_count=106	side_1_redundant=0	side_2_annotate_key=gene	side_2_continuation=0	side_2_coverage=1.12	side_2_overlap=0	side_2_possible_overlap_registers=230	side_2_read_count=121	side_2_redundant=0	total_non_overlap_reads=3
JC	176	.	CP009273	1913950	-1	CP009273	1914917	1	0	alignment_overlap=11	coverage_minus=2	coverage_plus=3	flanking_left=251	flanking_right=251	frequency=6.117e-02	junction_possible_overlap_registers=228	key=CP009273__1913950__-1__CP009273__1914906__1__11____251__251__0__0	max_left=87	max_left_minus=87	max_left_plus=41	max_min_left=41	max_min_left_minus=36	max_min_left_plus=41	max_min_right=32	max_min_right_minus=31	max_min_right_plus=32	max_pos_hash_score=456	max_right=180	max_right_minus=64	max_right_plus=180	neg_log10_pos_hash_p_value=9.0	new_junction_coverage=0.06	new_junction_read_count=6	polymorphism_frequency=6.117e-02	pos_hash_score=5	prediction=polymorphism	reject=COVERAGE_EVENNESS_SKEW,FREQUENCY_CUTOFF	side_1_annotate_key=gene	side_1_continuation=0	side_1_coverage=0.94	side_1_overlap=11	side_1_possible_overlap_registers=239	side_1_read_count=105	side_1_redundant=0	side_2_annotate_key=gene	side_2_continuation=0	side_2_coverage=0.79	side_2_overlap=0	side_2_possible_overlap_registers=228	side_2_read_count=84	side_2_redundant=0	total_non_overlap_reads=5
JC	177	.	CP009273	1931507	-1	CP009273	1932544	1	0	alignment_overlap=11	coverage_minus=2	coverage_plus=2	flanking_left=251	flanking_right=251	frequency=3.845e-02	junction_possible_overlap_registers=228	key=CP009273__1931507__-1__CP009273__1932533__1__11____251__251__0__0	max_left=104	max_left_minus=104	max_left_plus=23	max_min_left=75	max_min_left_minus=75	max_min_left_plus=23	max_min_right=78	max_min_right_minus=78	max_min_right_plus=0	max_pos_hash_score=456	max_right=234	max_right_minus=165	max_right_plus=234	neg_log10_pos_hash_p_value=9.6	new_junction_coverage=0.04	new_junction_read_count=4	polymorphism_frequency=3.845e-02	pos_hash_score=4	prediction=polymorphism	reject=COVERAGE_EVENNESS_SKEW,FREQUENCY_CUTOFF	side_1_annotate_key=gene	side_1_continuation=0	side_1_coverage=0.95	side_1_overlap=11	side_1_possible_overlap_registers=239	side_1_read_count=107	side_1_redundant=0	side_2_annotate_key=gene	side_2_continuation=0	side_2_coverage=0.92	side_2_overlap=0	side_2_possible_overlap_registers=228	side_2_read_count=98	side_2_redundant=0	total_non_overlap_reads=4
JC	178	.	CP009273	1941327	-1	CP009273	1942132	1	0	alignment_overlap=8	coverage_minus=2	coverage_plus=2	flanking_left=251	flanking_right=251	frequency=3.790e-02	junction_possible_overlap_registers=231	key=CP009273__1941327__-1__CP009273__1942124__1__8____251__251__0__0	max_left=216	max_left_minus=216	max_left_plus=95	max_min_left=95	max_min_left_minus=95	max_min_left_plus=95	max_min_right=26	max_min_right_minus=26	max_min_right_plus=0	max_pos_hash_score=462	max_right=107	max_right_minus=107	max_right_plus=107	neg_log10_pos_hash_p_value=9.7	new_junction_coverage=0.04	new_junction_read_count=4	polymorphism_frequency=3.790e-02	pos_hash_score=4	prediction=polymorphism	reject=COVERAGE_EVENNESS_SKEW,FREQUENCY_CUTOFF	side_1_annotate_key=gene	side_1_continuation=0	side_1_coverage=1.04	side_1_overlap=8	side_1_possible_overlap_registers=239	side_1_read_count=117	side_1_redundant=0	side_2_annotate_key=gene	side_2_continuation=0	side_2_coverage=0.83	side_2_overlap=0	side_2_possible_overlap_registers=231	side_2_read_count=90	side_2_redundant=0	total_non_overlap_reads=4
JC	179	.	CP009273	1977623	-1	CP009273	1978458	1	0	alignment_overlap=12	coverage_minus=4	coverage_plus=4	flanking_left=251	flanking_right=251	frequency=8.885e-02	junction_possible_overlap_registers=227	key=CP009273__1977623__-1__CP009273__1978446__1__12____251__251__0__0	max_left=215	max_left_minus=215	max_left_plus=185	max_min_left=66	max_min_left_minus=66	max_min_left_plus=26	max_min_right=54	max_min_right_minus=40	max_min_right_plus=54	max_pos_hash_score=454	max_right=225	max_right_minus=173	max_right_plus=225	neg_log10_pos_hash_p_value=7.6	new_junction_coverage=0.08	new_junction_read_count=9	polymorphism_frequency=8.885e-02	pos_hash_score=8	prediction=polymorphism	reject=COVERAGE_EVENNESS_SKEW,FREQUENCY_CUTOFF	side_1_annotate_key=gene	side_1_continuation=0	side_1_coverage=0.96	side_1_overlap=12	side_1_possible_overlap_registers=239	side_1_read_count=108	side_1_redundant=0	side_2_annotate_key=gene	side_2_continuation=0	side_2_coverage=0.77	side_2_overlap=0	side_2_possible_overlap_registers=227	side_2_read_count=82	side_2_redundant=0	total_non_overlap_reads=8
JC	180	.	CP009273	1990827	-1	CP009273	1991812	1	0	alignment_overlap=11	coverage_minus=4	coverage_plus=4	flanking_left=251	flanking_right=251	frequency=7.864e-02	junction_possible_overlap_registers=228	key=CP009273__1990827__-1__CP009273__1991801__1__11____251__251__0__0	max_left=230	max_left_minus=230	max_left_plus=138	max_min_left=78	max_min_left_minus=61	max_min_left_plus=78	max_min_right=102	max_min_right_minus=47	max_min_right_plus=102	max_pos_hash_score=456	max_right=177	max_right_minus=177	max_right_plus=177	neg_log10_pos_hash_p_value=7.6	new_junction_coverage=0.07	new_junction_read_count=8	polymorphism_frequency=7.864e-02	pos_hash_score=8	prediction=polymorphism	reject=COVERAGE_EVENNESS_SKEW,FREQUENCY_CUTOFF	side_1_annotate_key=gene	side_1_continuation=0	side_1_coverage=0.69	side_1_overlap=11	side_1_possible_overlap_registers=239	side_1_read_count=77	side_1_redundant=0	side_2_annotate_key=gene	side_2_continuation=0	side_2_coverage=1.07	side_2_overlap=0	side_2_possible_overlap_registers=228	side_2_read_count=114	side_2_redundant=0	total_non_overlap_reads=8
JC	181	.	CP009273	2019737	-1	CP009273	2020548	1	0	alignment_overlap=7	coverage_minus=5	coverage_plus=6	flanking_left=251	flanking_right=251	frequency=1.019e-01	junction_possible_overlap_registers=232	key=CP009273__2019737__-1__CP009273__2020541__1__7____251__251__0__0	max_left=227	max_left_minus=227	max_left_plus=36	max_min_left=36	max_min_left_minus=36	max_min_left_plus=36	max_min_right=42	max_min_right_minus=42	max_min_right_plus=0	max_pos_hash_score=464	max_right=183	max_right_minus=112	max_right_plus=183	neg_log10_pos_hash_p_value=6.9	new_junction_coverage=0.11	new_junction_read_count=12	polymorphism_frequency=1.019e-01	pos_hash_score=10	prediction=polymorphism	reject=COVERAGE_EVENNESS_SKEW,FREQUENCY_CUTOFF	side_1_annotate_key=gene	side_1_continuation=0	side_1_coverage=1.05	side_1_overlap=7	side_1_possible_overlap_registers=239	side_1_read_count=118	side_1_redundant=0	side_2_annotate_key=gene	side_2_continuation=0	side_2_coverage=0.89	side_2_overlap=0	side_2_possible_overlap_registers=232	side_2_read_count=97	side_2_redundant=0	total_non_overlap_reads=11
JC	182	.	CP009273	2063750	-1	CP009273	3180789	-1	0	alignment_overlap=2	coverage_minus=1	coverage_plus=5	flanking_left=251	flanking_right=251	frequency=NA	junction_possible_overlap_registers=237	key=CP009273__2063752__-1__CP009273__3180789__-1__2____251__251__1__0	max_left=110	max_left_minus=65	max_left_plus=110	max_min_left=110	max_min_left_minus=65	max_min_left_plus=110	max_min_right=0	max_min_right_minus=0	max_min_right_plus=0	max_pos_hash_score=474	max_right=188	max_right_minus=184	max_right_plus=188	neg_log10_pos_hash_p_value=10.5	new_junction_coverage=0.08	new_junction_read_count=9	polymorphism_frequency=NA	pos_hash_score=3	prediction=unknown	reject=COVERAGE_EVENNESS_SKEW	side_1_annotate_key=repeat	side_1_continuation=0	side_1_coverage=NA	side_1_overlap=0	side_1_read_count=NA	side_1_redundant=1	side_2_annotate_key=repeat	side_2_continuation=0	side_2_coverage=NA	side_2_overlap=2	side_2_possible_overlap_registers=NA	side_2_read_count=NA	side_2_redundant=0	total_non_overlap_reads=6
JC	183	.	CP009273	2074534	-1	CP009273	2075318	1	0	alignment_overlap=11	coverage_minus=5	coverage_plus=5	flanking_left=251	flanking_right=251	frequency=9.129e-02	junction_possible_overlap_registers=228	key=CP009273__2074534__-1__CP009273__2075307__1__11____251__251__0__0	max_left=212	max_left_minus=212	max_left_plus=133	max_min_left=100	max_min_left_minus=0	max_min_left_plus=100	max_min_right=104	max_min_right_minus=75	max_min_right_plus=104	max_pos_hash_score=456	max_right=221	max_right_minus=75	max_right_plus=221	neg_log10_pos_hash_p_value=8.0	new_junction_coverage=0.09	new_junction_read_count=10	polymorphism_frequency=9.129e-02	pos_hash_score=7	prediction=polymorphism	reject=COVERAGE_EVENNESS_SKEW,FREQUENCY_CUTOFF	side_1_annotate_key=gene	side_1_continuation=0	side_1_coverage=0.95	side_1_overlap=11	side_1_possible_overlap_registers=239	side_1_read_count=107	side_1_redundant=0	side_2_annotate_key=gene	side_2_continuation=0	side_2_coverage=0.91	side_2_overlap=0	side_2_possible_overlap_registers=228	side_2_read_count=97	side_2_redundant=0	total_non_overlap_reads=10
JC	184	.	CP009273	2079448	-1	CP009273	2080139	1	0	alignment_overlap=11	coverage_minus=12	coverage_plus=12	flanking_left=251	flanking_right=251	frequency=2.119e-01	junction_possible_overlap_registers=228	key=CP009273__2079448__-1__CP009273__2080128__1__11____251__251__0__0	max_left=235	max_left_minus=235	max_left_plus=92	max_min_left=60	max_min_left_minus=60	max_min_left_plus=43	max_min_right=77	max_min_right_minus=77	max_min_right_plus=76	max_pos_hash_score=456	max_right=222	max_right_minus=77	max_right_plus=222	neg_log10_pos_hash_p_value=3.9	new_junction_coverage=0.24	new_junction_read_count=26	polymorphism_frequency=2.119e-01	pos_hash_score=21	prediction=polymorphism	reject=COVERAGE_EVENNESS_SKEW	side_1_annotate_key=gene	side_1_continuation=0	side_1_coverage=0.90	side_1_overlap=11	side_1_possible_overlap_registers=239	side_1_read_count=101	side_1_redundant=0	side_2_annotate_key=gene	side_2_continuation=0	side_2_coverage=0.91	side_2_overlap=0	side_2_possible_overlap_registers=228	side_2_read_count=97	side_2_redundant=0	total_non_overlap_reads=24
JC	185	.	CP009273	2084805	-1	CP009273	2085817	1	0	alignment_overlap=9	coverage_minus=2	coverage_plus=3	flanking_left=251	flanking_right=251	frequency=5.297e-02	junction_possible_overlap_registers=230	key=CP009273__2084805__-1__CP009273__2085808__1__9____251__251__0__0	max_left=67	max_left_minus=67	max_left_plus=48	max_min_left=67	max_min_left_minus=67	max_min_left_plus=48	max_min_right=0	max_min_right_minus=0	max_min_right_plus=0	max_pos_hash_score=460	max_right=123	max_right_minus=123	max_right_plus=123	neg_log10_pos_hash_p_value=9.1	new_junction_coverage=0.05	new_junction_read_count=5	polymorphism_frequency=5.297e-02	pos_hash_score=5	prediction=polymorphism	reject=COVERAGE_EVENNESS_SKEW,FREQUENCY_CUTOFF	side_1_annotate_key=gene	side_1_continuation=0	side_1_coverage=1.00	side_1_overlap=9	side_1_possible_overlap_registers=239	side_1_read_count=112	side_1_redundant=0	side_2_annotate_key=gene	side_2_continuation=0	side_2_coverage=0.66	side_2_overlap=0	side_2_possible_overlap_registers=230	side_2_read_count=71	side_2_redundant=0	total_non_overlap_reads=5
JC	186	.	CP009273	2109655	-1	CP009273	2111005	1	0	alignment_overlap=9	coverage_minus=2	coverage_plus=2	flanking_left=251	flanking_right=251	frequency=3.860e-02	junction_possible_overlap_registers=230	key=CP009273__2109655__-1__CP009273__2110996__1__9____251__251__0__0	max_left=78	max_left_minus=78	max_left_plus=78	max_min_left=78	max_min_left_minus=78	max_min_left_plus=78	max_min_right=20	max_min_right_minus=20	max_min_right_plus=20	max_pos_hash_score=460	max_right=87	max_right_minus=87	max_right_plus=87	neg_log10_pos_hash_p_value=9.7	new_junction_coverage=0.04	new_junction_read_count=4	polymorphism_frequency=3.860e-02	pos_hash_score=4	prediction=polymorphism	reject=COVERAGE_EVENNESS_SKEW,FREQUENCY_CUTOFF	side_1_annotate_key=gene	side_1_continuation=0	side_1_coverage=0.88	side_1_overlap=9	side_1_possible_overlap_registers=239	side_1_read_count=99	side_1_redundant=0	side_2_annotate_key=gene	side_2_continuation=0	side_2_coverage=0.96	side_2_overlap=0	side_2_possible_overlap_registers=230	side_2_read_count=104	side_2_redundant=0	total_non_overlap_reads=4
JC	187	.	CP009273	2112941	-1	CP009273	2113790	1	0	alignment_overlap=9	coverage_minus=2	coverage_plus=3	flanking_left=251	flanking_right=251	frequency=4.936e-02	junction_possible_overlap_registers=230	key=CP009273__2112941__-1__CP009273__2113781__1__9____251__251__0__0	max_left=134	max_left_minus=134	max_left_plus=134	max_min_left=89	max_min_left_minus=89	max_min_left_plus=89	max_min_right=45	max_min_right_minus=45	max_min_right_plus=45	max_pos_hash_score=460	max_right=186	max_right_minus=149	max_right_plus=186	neg_log10_pos_hash_p_value=9.1	new_junction_coverage=0.05	new_junction_read_count=5	polymorphism_frequency=4.936e-02	pos_hash_score=5	prediction=polymorphism	reject=COVERAGE_EVENNESS_SKEW,FREQUENCY_CUTOFF	side_1_annotate_key=gene	side_1_continuation=0	side_1_coverage=0.81	side_1_overlap=9	side_1_possible_overlap_registers=239	side_1_read_count=91	side_1_redundant=0	side_2_annotate_key=gene	side_2_continuation=0	side_2_coverage=0.97	side_2_overlap=0	side_2_possible_overlap_registers=230	side_2_read_count=105	side_2_redundant=0	total_non_overlap_reads=5
JC	188	.	CP009273	2114489	-1	CP009273	2115352	1	0	alignment_overlap=11	coverage_minus=4	coverage_plus=3	flanking_left=251	flanking_right=251	frequency=8.223e-02	junction_possible_overlap_registers=228	key=CP009273__2114489__-1__CP009273__2115341__1__11____251__251__0__0	max_left=231	max_left_minus=231	max_left_plus=136	max_min_left=48	max_min_left_minus=48	max_min_left_plus=37	max_min_right=96	max_min_right_minus=96	max_min_right_plus=96	max_pos_hash_score=456	max_right=119	max_right_minus=119	max_right_plus=119	neg_log10_pos_hash_p_value=8.0	new_junction_coverage=0.07	new_junction_read_count=8	polymorphism_frequency=8.223e-02	pos_hash_score=7	prediction=polymorphism	reject=COVERAGE_EVENNESS_SKEW,FREQUENCY_CUTOFF	side_1_annotate_key=gene	side_1_continuation=0	side_1_coverage=0.86	side_1_overlap=11	side_1_possible_overlap_registers=239	side_1_read_count=96	side_1_redundant=0	side_2_annotate_key=gene	side_2_continuation=0	side_2_coverage=0.81	side_2_overlap=0	side_2_possible_overlap_registers=228	side_2_read_count=87	side_2_redundant=0	total_non_overlap_reads=7
JC	189	.	CP009273	2123988	-1	CP009273	2124818	1	0	alignment_overlap=11	coverage_minus=2	coverage_plus=3	flanking_left=251	flanking_right=251	frequency=4.280e-02	junction_possible_overlap_registers=228	key=CP009273__2123988__-1__CP009273__2124807__1__11____251__251__0__0	max_left=137	max_left_minus=137	max_left_plus=97	max_min_left=97	max_min_left_minus=0	max_min_left_plus=97	max_min_right=18	max_min_right_minus=18	max_min_right_plus=0	max_pos_hash_score=456	max_right=143	max_right_minus=18	max_right_plus=143	neg_log10_pos_hash_p_value=9.0	new_junction_coverage=0.05	new_junction_read_count=5	polymorphism_frequency=4.280e-02	pos_hash_score=5	prediction=polymorphism	reject=COVERAGE_EVENNESS_SKEW,FREQUENCY_CUTOFF	side_1_annotate_key=gene	side_1_continuation=0	side_1_coverage=1.23	side_1_overlap=11	side_1_possible_overlap_registers=239	side_1_read_count=138	side_1_redundant=0	side_2_annotate_key=gene	side_2_continuation=0	side_2_coverage=0.86	side_2_overlap=0	side_2_possible_overlap_registers=228	side_2_read_count=92	side_2_redundant=0	total_non_overlap_reads=5
JC	190	.	CP009273	2130417	-1	CP009273	2131771	1	0	alignment_overlap=10	coverage_minus=2	coverage_plus=2	flanking_left=251	flanking_right=251	frequency=2.546e-02	junction_possible_overlap_registers=229	key=CP009273__2130417__-1__CP009273__2131761__1__10____251__251__0__0	max_left=129	max_left_minus=129	max_left_plus=124	max_min_left=68	max_min_left_minus=68	max_min_left_plus=68	max_min_right=117	max_min_right_minus=2	max_min_right_plus=117	max_pos_hash_score=458	max_right=117	max_right_minus=71	max_right_plus=117	neg_log10_pos_hash_p_value=9.6	new_junction_coverage=0.04	new_junction_read_count=4	polymorphism_frequency=2.546e-02	pos_hash_score=4	prediction=polymorphism	reject=COVERAGE_EVENNESS_SKEW,FREQUENCY_CUTOFF	side_1_annotate_key=gene	side_1_continuation=0	side_1_coverage=1.44	side_1_overlap=10	side_1_possible_overlap_registers=239	side_1_read_count=161	side_1_redundant=0	side_2_annotate_key=gene	side_2_continuation=0	side_2_coverage=1.42	side_2_overlap=0	side_2_possible_overlap_registers=229	side_2_read_count=152	side_2_redundant=0	total_non_overlap_reads=4
JC	191	.	CP009273	2152019	-1	CP009273	2152860	1	0	alignment_overlap=11	coverage_minus=1	coverage_plus=3	flanking_left=251	flanking_right=251	frequency=4.824e-02	junction_possible_overlap_registers=228	key=CP009273__2152019__-1__CP009273__2152849__1__11____251__251__0__0	max_left=142	max_left_minus=142	max_left_plus=142	max_min_left=25	max_min_left_minus=0	max_min_left_plus=25	max_min_right=56	max_min_right_minus=47	max_min_right_plus=56	max_pos_hash_score=456	max_right=191	max_right_minus=47	max_right_plus=191	neg_log10_pos_hash_p_value=9.6	new_junction_coverage=0.04	new_junction_read_count=4	polymorphism_frequency=4.824e-02	pos_hash_score=4	prediction=polymorphism	reject=COVERAGE_EVENNESS_SKEW,FREQUENCY_CUTOFF	side_1_annotate_key=gene	side_1_continuation=0	side_1_coverage=0.62	side_1_overlap=11	side_1_possible_overlap_registers=239	side_1_read_count=69	side_1_redundant=0	side_2_annotate_key=gene	side_2_continuation=0	side_2_coverage=0.86	side_2_overlap=0	side_2_possible_overlap_registers=228	side_2_read_count=92	side_2_redundant=0	total_non_overlap_reads=4
JC	192	.	CP009273	2153758	-1	CP009273	2154902	1	0	alignment_overlap=13	coverage_minus=3	coverage_plus=3	flanking_left=251	flanking_right=251	frequency=5.161e-02	junction_possible_overlap_registers=226	key=CP009273__2153758__-1__CP009273__2154889__1__13____251__251__0__0	max_left=89	max_left_minus=89	max_left_plus=88	max_min_left=89	max_min_left_minus=89	max_min_left_plus=88	max_min_right=3	max_min_right_minus=3	max_min_right_plus=0	max_pos_hash_score=452	max_right=150	max_right_minus=120	max_right_plus=150	neg_log10_pos_hash_p_value=8.5	new_junction_coverage=0.06	new_junction_read_count=6	polymorphism_frequency=5.161e-02	pos_hash_score=6	prediction=polymorphism	reject=COVERAGE_EVENNESS_SKEW,FREQUENCY_CUTOFF	side_1_annotate_key=gene	side_1_continuation=0	side_1_coverage=1.06	side_1_overlap=13	side_1_possible_overlap_registers=239	side_1_read_count=119	side_1_redundant=0	side_2_annotate_key=gene	side_2_continuation=0	side_2_coverage=1.02	side_2_overlap=0	side_2_possible_overlap_registers=226	side_2_read_count=108	side_2_redundant=0	total_non_overlap_reads=6
JC	193	.	CP009273	2218874	-1	CP009273	2219632	1	0	alignment_overlap=9	coverage_minus=3	coverage_plus=3	flanking_left=251	flanking_right=251	frequency=5.699e-02	junction_possible_overlap_registers=230	key=CP009273__2218874__-1__CP009273__2219623__1__9____251__251__0__0	max_left=150	max_left_minus=58	max_left_plus=150	max_min_left=58	max_min_left_minus=58	max_min_left_plus=58	max_min_right=92	max_min_right_minus=0	max_min_right_plus=92	max_pos_hash_score=460	max_right=194	max_right_minus=194	max_right_plus=110	neg_log10_pos_hash_p_value=8.6	new_junction_coverage=0.06	new_junction_read_count=6	polymorphism_frequency=5.699e-02	pos_hash_score=6	prediction=polymorphism	reject=COVERAGE_EVENNESS_SKEW,FREQUENCY_CUTOFF	side_1_annotate_key=gene	side_1_continuation=0	side_1_coverage=1.05	side_1_overlap=9	side_1_possible_overlap_registers=239	side_1_read_count=118	side_1_redundant=0	side_2_annotate_key=gene	side_2_continuation=0	side_2_coverage=0.79	side_2_overlap=0	side_2_possible_overlap_registers=230	side_2_read_count=85	side_2_redundant=0	total_non_overlap_reads=6
JC	194	.	CP009273	2225077	-1	CP009273	2225796	1	0	alignment_overlap=9	coverage_minus=1	coverage_plus=3	flanking_left=251	flanking_right=251	frequency=3.267e-02	junction_possible_overlap_registers=230	key=CP009273__2225077__-1__CP009273__2225787__1__9____251__251__0__0	max_left=164	max_left_minus=88	max_left_plus=164	max_min_left=95	max_min_left_minus=0	max_min_left_plus=95	max_min_right=70	max_min_right_minus=33	max_min_right_plus=70	max_pos_hash_score=460	max_right=148	max_right_minus=33	max_right_plus=148	neg_log10_pos_hash_p_value=9.7	new_junction_coverage=0.04	new_junction_read_count=4	polymorphism_frequency=3.267e-02	pos_hash_score=4	prediction=polymorphism	reject=COVERAGE_EVENNESS_SKEW,FREQUENCY_CUTOFF	side_1_annotate_key=gene	side_1_continuation=0	side_1_coverage=0.98	side_1_overlap=9	side_1_possible_overlap_registers=239	side_1_read_count=110	side_1_redundant=0	side_2_annotate_key=gene	side_2_continuation=0	side_2_coverage=1.21	side_2_overlap=0	side_2_possible_overlap_registers=230	side_2_read_count=131	side_2_redundant=0	total_non_overlap_reads=4
JC	195	.	CP009273	2245894	-1	CP009273	2247334	1	0	alignment_overlap=13	coverage_minus=1	coverage_plus=2	flanking_left=251	flanking_right=251	frequency=2.758e-02	junction_possible_overlap_registers=226	key=CP009273__2245894__-1__CP009273__2247321__1__13____251__251__0__0	max_left=98	max_left_minus=98	max_left_plus=97	max_min_left=98	max_min_left_minus=98	max_min_left_plus=97	max_min_right=0	max_min_right_minus=0	max_min_right_plus=0	max_pos_hash_score=452	max_right=103	max_right_minus=103	max_right_plus=103	neg_log10_pos_hash_p_value=10.2	new_junction_coverage=0.03	new_junction_read_count=3	polymorphism_frequency=2.758e-02	pos_hash_score=3	prediction=polymorphism	reject=COVERAGE_EVENNESS_SKEW,FREQUENCY_CUTOFF	side_1_annotate_key=gene	side_1_continuation=0	side_1_coverage=1.22	side_1_overlap=13	side_1_possible_overlap_registers=239	side_1_read_count=137	side_1_redundant=0	side_2_annotate_key=gene	side_2_continuation=0	side_2_coverage=0.77	side_2_overlap=0	side_2_possible_overlap_registers=226	side_2_read_count=82	side_2_redundant=0	total_non_overlap_reads=3
JC	196	.	CP009273	2267536	-1	CP009273	2268631	1	0	alignment_overlap=11	coverage_minus=2	coverage_plus=1	flanking_left=251	flanking_right=251	frequency=3.166e-02	junction_possible_overlap_registers=228	key=CP009273__2267536__-1__CP009273__2268620__1__11____251__251__0__0	max_left=37	max_left_minus=37	max_left_plus=34	max_min_left=0	max_min_left_minus=0	max_min_left_plus=0	max_min_right=18	max_min_right_minus=18	max_min_right_plus=18	max_pos_hash_score=456	max_right=18	max_right_minus=18	max_right_plus=18	neg_log10_pos_hash_p_value=10.3	new_junction_coverage=0.03	new_junction_read_count=3	polymorphism_frequency=3.166e-02	pos_hash_score=3	prediction=polymorphism	reject=COVERAGE_EVENNESS_SKEW,FREQUENCY_CUTOFF	side_1_annotate_key=gene	side_1_continuation=0	side_1_coverage=0.87	side_1_overlap=11	side_1_possible_overlap_registers=239	side_1_read_count=97	side_1_redundant=0	side_2_annotate_key=gene	side_2_continuation=0	side_2_coverage=0.85	side_2_overlap=0	side_2_possible_overlap_registers=228	side_2_read_count=91	side_2_redundant=0	total_non_overlap_reads=3
JC	197	.	CP009273	2332767	-1	CP009273	2333289	1	0	alignment_overlap=10	coverage_minus=5	coverage_plus=4	flanking_left=251	flanking_right=251	frequency=6.517e-02	junction_possible_overlap_registers=229	key=CP009273__2332767__-1__CP009273__2333279__1__10____251__251__0__0	max_left=174	max_left_minus=174	max_left_plus=52	max_min_left=89	max_min_left_minus=89	max_min_left_plus=52	max_min_right=35	max_min_right_minus=33	max_min_right_plus=35	max_pos_hash_score=458	max_right=154	max_right_minus=152	max_right_plus=154	neg_log10_pos_hash_p_value=7.2	new_junction_coverage=0.09	new_junction_read_count=10	polymorphism_frequency=6.517e-02	pos_hash_score=9	prediction=polymorphism	reject=COVERAGE_EVENNESS_SKEW,FREQUENCY_CUTOFF	side_1_annotate_key=gene	side_1_continuation=0	side_1_coverage=1.52	side_1_overlap=10	side_1_possible_overlap_registers=239	side_1_read_count=170	side_1_redundant=0	side_2_annotate_key=gene	side_2_continuation=0	side_2_coverage=1.16	side_2_overlap=0	side_2_possible_overlap_registers=229	side_2_read_count=124	side_2_redundant=0	total_non_overlap_reads=9
JC	198	.	CP009273	2363949	-1	CP009273	2364641	1	0	alignment_overlap=7	coverage_minus=4	coverage_plus=3	flanking_left=251	flanking_right=251	frequency=6.166e-02	junction_possible_overlap_registers=232	key=CP009273__2363949__-1__CP009273__2364634__1__7____251__251__0__0	max_left=177	max_left_minus=177	max_left_plus=156	max_min_left=64	max_min_left_minus=64	max_min_left_plus=64	max_min_right=87	max_min_right_minus=19	max_min_right_plus=87	max_pos_hash_score=464	max_right=141	max_right_minus=82	max_right_plus=141	neg_log10_pos_hash_p_value=8.1	new_junction_coverage=0.06	new_junction_read_count=7	polymorphism_frequency=6.166e-02	pos_hash_score=7	prediction=polymorphism	reject=COVERAGE_EVENNESS_SKEW,FREQUENCY_CUTOFF	side_1_annotate_key=gene	side_1_continuation=0	side_1_coverage=0.90	side_1_overlap=7	side_1_possible_overlap_registers=239	side_1_read_count=101	side_1_redundant=0	side_2_annotate_key=gene	side_2_continuation=0	side_2_coverage=1.06	side_2_overlap=0	side_2_possible_overlap_registers=232	side_2_read_count=115	side_2_redundant=0	total_non_overlap_reads=7
JC	199	.	CP009273	2386726	-1	CP009273	2387855	1	0	alignment_overlap=11	coverage_minus=2	coverage_plus=2	flanking_left=251	flanking_right=251	frequency=4.034e-02	junction_possible_overlap_registers=228	key=CP009273__2386726__-1__CP009273__2387844__1__11____251__251__0__0	max_left=69	max_left_minus=69	max_left_plus=36	max_min_left=36	max_min_left_minus=29	max_min_left_plus=36	max_min_right=37	max_min_right_minus=37	max_min_right_plus=0	max_pos_hash_score=456	max_right=204	max_right_minus=42	max_right_plus=204	neg_log10_pos_hash_p_value=9.6	new_junction_coverage=0.04	new_junction_read_count=4	polymorphism_frequency=4.034e-02	pos_hash_score=4	prediction=polymorphism	reject=COVERAGE_EVENNESS_SKEW,FREQUENCY_CUTOFF	side_1_annotate_key=gene	side_1_continuation=0	side_1_coverage=0.91	side_1_overlap=11	side_1_possible_overlap_registers=239	side_1_read_count=102	side_1_redundant=0	side_2_annotate_key=gene	side_2_continuation=0	side_2_coverage=0.87	side_2_overlap=0	side_2_possible_overlap_registers=228	side_2_read_count=93	side_2_redundant=0	total_non_overlap_reads=4
JC	200	.	CP009273	2394160	-1	CP009273	2395217	1	0	alignment_overlap=10	coverage_minus=1	coverage_plus=2	flanking_left=251	flanking_right=251	frequency=3.837e-02	junction_possible_overlap_registers=229	key=CP009273__2394160__-1__CP009273__2395207__1__10____251__251__0__0	max_left=61	max_left_minus=35	max_left_plus=61	max_min_left=35	max_min_left_minus=35	max_min_left_plus=35	max_min_right=55	max_min_right_minus=0	max_min_right_plus=55	max_pos_hash_score=458	max_right=55	max_right_minus=51	max_right_plus=55	neg_log10_pos_hash_p_value=10.3	new_junction_coverage=0.04	new_junction_read_count=4	polymorphism_frequency=3.837e-02	pos_hash_score=3	prediction=polymorphism	reject=COVERAGE_EVENNESS_SKEW,FREQUENCY_CUTOFF	side_1_annotate_key=gene	side_1_continuation=0	side_1_coverage=0.95	side_1_overlap=10	side_1_possible_overlap_registers=239	side_1_read_count=107	side_1_redundant=0	side_2_annotate_key=gene	side_2_continuation=0	side_2_coverage=0.91	side_2_overlap=0	side_2_possible_overlap_registers=229	side_2_read_count=98	side_2_redundant=0	total_non_overlap_reads=3
JC	201	.	CP009273	2403363	-1	CP009273	2404043	1	0	alignment_overlap=9	coverage_minus=4	coverage_plus=2	flanking_left=251	flanking_right=251	frequency=6.570e-02	junction_possible_overlap_registers=230	key=CP009273__2403363__-1__CP009273__2404034__1__9____251__251__0__0	max_left=236	max_left_minus=236	max_left_plus=51	max_min_left=23	max_min_left_minus=0	max_min_left_plus=23	max_min_right=53	max_min_right_minus=53	max_min_right_plus=28	max_pos_hash_score=460	max_right=219	max_right_minus=53	max_right_plus=219	neg_log10_pos_hash_p_value=8.6	new_junction_coverage=0.06	new_junction_read_count=6	polymorphism_frequency=6.570e-02	pos_hash_score=6	prediction=polymorphism	reject=COVERAGE_EVENNESS_SKEW,FREQUENCY_CUTOFF	side_1_annotate_key=gene	side_1_continuation=0	side_1_coverage=0.79	side_1_overlap=9	side_1_possible_overlap_registers=239	side_1_read_count=89	side_1_redundant=0	side_2_annotate_key=gene	side_2_continuation=0	side_2_coverage=0.79	side_2_overlap=0	side_2_possible_overlap_registers=230	side_2_read_count=85	side_2_redundant=0	total_non_overlap_reads=6
JC	202	.	CP009273	2474065	-1	CP009273	2474710	1	0	alignment_overlap=9	coverage_minus=2	coverage_plus=5	flanking_left=251	flanking_right=251	frequency=5.738e-02	junction_possible_overlap_registers=230	key=CP009273__2474065__-1__CP009273__2474701__1__9____251__251__0__0	max_left=123	max_left_minus=51	max_left_plus=123	max_min_left=56	max_min_left_minus=29	max_min_left_plus=56	max_min_right=118	max_min_right_minus=38	max_min_right_plus=118	max_pos_hash_score=460	max_right=227	max_right_minus=58	max_right_plus=227	neg_log10_pos_hash_p_value=8.1	new_junction_coverage=0.06	new_junction_read_count=7	polymorphism_frequency=5.738e-02	pos_hash_score=7	prediction=polymorphism	reject=COVERAGE_EVENNESS_SKEW,FREQUENCY_CUTOFF	side_1_annotate_key=gene	side_1_continuation=0	side_1_coverage=0.95	side_1_overlap=9	side_1_possible_overlap_registers=239	side_1_read_count=107	side_1_redundant=0	side_2_annotate_key=gene	side_2_continuation=0	side_2_coverage=1.18	side_2_overlap=0	side_2_possible_overlap_registers=230	side_2_read_count=127	side_2_redundant=0	total_non_overlap_reads=7
JC	203	.	CP009273	2562012	-1	CP009273	2562995	1	0	alignment_overlap=7	coverage_minus=4	coverage_plus=4	flanking_left=251	flanking_right=251	frequency=8.954e-02	junction_possible_overlap_registers=232	key=CP009273__2562012__-1__CP009273__2562988__1__7____251__251__0__0	max_left=221	max_left_minus=221	max_left_plus=156	max_min_left=30	max_min_left_minus=30	max_min_left_plus=21	max_min_right=88	max_min_right_minus=33	max_min_right_plus=88	max_pos_hash_score=464	max_right=207	max_right_minus=207	max_right_plus=207	neg_log10_pos_hash_p_value=8.1	new_junction_coverage=0.07	new_junction_read_count=8	polymorphism_frequency=8.954e-02	pos_hash_score=7	prediction=polymorphism	reject=COVERAGE_EVENNESS_SKEW,FREQUENCY_CUTOFF	side_1_annotate_key=gene	side_1_continuation=0	side_1_coverage=0.71	side_1_overlap=7	side_1_possible_overlap_registers=239	side_1_read_count=79	side_1_redundant=0	side_2_annotate_key=gene	side_2_continuation=0	side_2_coverage=0.79	side_2_overlap=0	side_2_possible_overlap_registers=232	side_2_read_count=86	side_2_redundant=0	total_non_overlap_reads=8
JC	204	.	CP009273	2576588	-1	CP009273	2577584	1	0	alignment_overlap=10	coverage_minus=5	coverage_plus=5	flanking_left=251	flanking_right=251	frequency=9.951e-02	junction_possible_overlap_registers=229	key=CP009273__2576588__-1__CP009273__2577574__1__10____251__251__0__0	max_left=191	max_left_minus=191	max_left_plus=133	max_min_left=102	max_min_left_minus=102	max_min_left_plus=51	max_min_right=102	max_min_right_minus=68	max_min_right_plus=102	max_pos_hash_score=458	max_right=202	max_right_minus=139	max_right_plus=202	neg_log10_pos_hash_p_value=7.6	new_junction_coverage=0.09	new_junction_read_count=10	polymorphism_frequency=9.951e-02	pos_hash_score=8	prediction=polymorphism	reject=COVERAGE_EVENNESS_SKEW,FREQUENCY_CUTOFF	side_1_annotate_key=gene	side_1_continuation=0	side_1_coverage=0.86	side_1_overlap=10	side_1_possible_overlap_registers=239	side_1_read_count=96	side_1_redundant=0	side_2_annotate_key=gene	side_2_continuation=0	side_2_coverage=0.83	side_2_overlap=0	side_2_possible_overlap_registers=229	side_2_read_count=89	side_2_redundant=0	total_non_overlap_reads=10
JC	205	.	CP009273	2582609	-1	CP009273	2583345	1	0	alignment_overlap=13	coverage_minus=2	coverage_plus=5	flanking_left=251	flanking_right=251	frequency=7.864e-02	junction_possible_overlap_registers=226	key=CP009273__2582609__-1__CP009273__2583332__1__13____251__251__0__0	max_left=146	max_left_minus=146	max_left_plus=145	max_min_left=24	max_min_left_minus=0	max_min_left_plus=24	max_min_right=119	max_min_right_minus=96	max_min_right_plus=119	max_pos_hash_score=452	max_right=119	max_right_minus=96	max_right_plus=119	neg_log10_pos_hash_p_value=8.0	new_junction_coverage=0.08	new_junction_read_count=8	polymorphism_frequency=7.864e-02	pos_hash_score=7	prediction=polymorphism	reject=COVERAGE_EVENNESS_SKEW,FREQUENCY_CUTOFF	side_1_annotate_key=gene	side_1_continuation=0	side_1_coverage=0.91	side_1_overlap=13	side_1_possible_overlap_registers=239	side_1_read_count=102	side_1_redundant=0	side_2_annotate_key=gene	side_2_continuation=0	side_2_coverage=0.86	side_2_overlap=0	side_2_possible_overlap_registers=226	side_2_read_count=91	side_2_redundant=0	total_non_overlap_reads=7
JC	206	.	CP009273	2588256	-1	CP009273	2589225	1	0	alignment_overlap=9	coverage_minus=3	coverage_plus=6	flanking_left=251	flanking_right=251	frequency=7.867e-02	junction_possible_overlap_registers=230	key=CP009273__2588256__-1__CP009273__2589216__1__9____251__251__0__0	max_left=180	max_left_minus=180	max_left_plus=80	max_min_left=80	max_min_left_minus=60	max_min_left_plus=80	max_min_right=60	max_min_right_minus=60	max_min_right_plus=36	max_pos_hash_score=460	max_right=226	max_right_minus=124	max_right_plus=226	neg_log10_pos_hash_p_value=7.2	new_junction_coverage=0.08	new_junction_read_count=9	polymorphism_frequency=7.867e-02	pos_hash_score=9	prediction=polymorphism	reject=COVERAGE_EVENNESS_SKEW,FREQUENCY_CUTOFF	side_1_annotate_key=gene	side_1_continuation=0	side_1_coverage=0.76	side_1_overlap=9	side_1_possible_overlap_registers=239	side_1_read_count=85	side_1_redundant=0	side_2_annotate_key=gene	side_2_continuation=0	side_2_coverage=1.20	side_2_overlap=0	side_2_possible_overlap_registers=230	side_2_read_count=129	side_2_redundant=0	total_non_overlap_reads=9
JC	207	.	CP009273	2597724	-1	CP009273	2599145	1	0	alignment_overlap=7	coverage_minus=1	coverage_plus=2	flanking_left=251	flanking_right=251	frequency=2.379e-02	junction_possible_overlap_registers=232	key=CP009273__2597724__-1__CP009273__2599138__1__7____251__251__0__0	max_left=64	max_left_minus=42	max_left_plus=64	max_min_left=64	max_min_left_minus=42	max_min_left_plus=64	max_min_right=0	max_min_right_minus=0	max_min_right_plus=0	max_pos_hash_score=464	max_right=145	max_right_minus=105	max_right_plus=145	neg_log10_pos_hash_p_value=10.4	new_junction_coverage=0.03	new_junction_read_count=3	polymorphism_frequency=2.379e-02	pos_hash_score=3	prediction=polymorphism	reject=COVERAGE_EVENNESS_SKEW,FREQUENCY_CUTOFF	side_1_annotate_key=gene	side_1_continuation=0	side_1_coverage=1.14	side_1_overlap=7	side_1_possible_overlap_registers=239	side_1_read_count=128	side_1_redundant=0	side_2_annotate_key=gene	side_2_continuation=0	side_2_coverage=1.12	side_2_overlap=0	side_2_possible_overlap_registers=232	side_2_read_count=122	side_2_redundant=0	total_non_overlap_reads=3
JC	208	.	CP009273	2656191	-1	CP009273	2656772	1	0	alignment_overlap=11	coverage_minus=2	coverage_plus=2	flanking_left=251	flanking_right=251	frequency=6.414e-02	junction_possible_overlap_registers=228	key=CP009273__2656191__-1__CP009273__2656761__1__11____251__251__0__0	max_left=99	max_left_minus=99	max_left_plus=87	max_min_left=75	max_min_left_minus=0	max_min_left_plus=75	max_min_right=80	max_min_right_minus=80	max_min_right_plus=80	max_pos_hash_score=456	max_right=162	max_right_minus=80	max_right_plus=162	neg_log10_pos_hash_p_value=9.6	new_junction_coverage=0.05	new_junction_read_count=5	polymorphism_frequency=6.414e-02	pos_hash_score=4	prediction=polymorphism	reject=COVERAGE_EVENNESS_SKEW,FREQUENCY_CUTOFF	side_1_annotate_key=gene	side_1_continuation=0	side_1_coverage=0.60	side_1_overlap=11	side_1_possible_overlap_registers=239	side_1_read_count=67	side_1_redundant=0	side_2_annotate_key=gene	side_2_continuation=0	side_2_coverage=0.77	side_2_overlap=0	side_2_possible_overlap_registers=228	side_2_read_count=82	side_2_redundant=0	total_non_overlap_reads=4
JC	209	.	CP009273	2659600	-1	CP009273	2660474	1	0	alignment_overlap=7	coverage_minus=2	coverage_plus=2	flanking_left=251	flanking_right=251	frequency=3.594e-02	junction_possible_overlap_registers=232	key=CP009273__2659600__-1__CP009273__2660467__1__7____251__251__0__0	max_left=89	max_left_minus=89	max_left_plus=34	max_min_left=89	max_min_left_minus=89	max_min_left_plus=34	max_min_right=0	max_min_right_minus=0	max_min_right_plus=0	max_pos_hash_score=464	max_right=233	max_right_minus=145	max_right_plus=233	neg_log10_pos_hash_p_value=9.7	new_junction_coverage=0.04	new_junction_read_count=4	polymorphism_frequency=3.594e-02	pos_hash_score=4	prediction=polymorphism	reject=COVERAGE_EVENNESS_SKEW,FREQUENCY_CUTOFF	side_1_annotate_key=gene	side_1_continuation=0	side_1_coverage=1.04	side_1_overlap=7	side_1_possible_overlap_registers=239	side_1_read_count=116	side_1_redundant=0	side_2_annotate_key=gene	side_2_continuation=0	side_2_coverage=0.94	side_2_overlap=0	side_2_possible_overlap_registers=232	side_2_read_count=102	side_2_redundant=0	total_non_overlap_reads=4
JC	210	.	CP009273	2694543	-1	CP009273	2695311	1	0	alignment_overlap=7	coverage_minus=2	coverage_plus=2	flanking_left=251	flanking_right=251	frequency=4.630e-02	junction_possible_overlap_registers=232	key=CP009273__2694543__-1__CP009273__2695304__1__7____251__251__0__0	max_left=155	max_left_minus=155	max_left_plus=128	max_min_left=54	max_min_left_minus=0	max_min_left_plus=54	max_min_right=115	max_min_right_minus=89	max_min_right_plus=115	max_pos_hash_score=464	max_right=172	max_right_minus=89	max_right_plus=172	neg_log10_pos_hash_p_value=9.7	new_junction_coverage=0.04	new_junction_read_count=4	polymorphism_frequency=4.630e-02	pos_hash_score=4	prediction=polymorphism	reject=COVERAGE_EVENNESS_SKEW,FREQUENCY_CUTOFF	side_1_annotate_key=gene	side_1_continuation=0	side_1_coverage=0.68	side_1_overlap=7	side_1_possible_overlap_registers=239	side_1_read_count=76	side_1_redundant=0	side_2_annotate_key=gene	side_2_continuation=0	side_2_coverage=0.84	side_2_overlap=0	side_2_possible_overlap_registers=232	side_2_read_count=91	side_2_redundant=0	total_non_overlap_reads=4
JC	211	.	CP009273	2725685	-1	CP009273	2726631	1	0	alignment_overlap=10	coverage_minus=3	coverage_plus=1	flanking_left=251	flanking_right=251	frequency=4.082e-02	junction_possible_overlap_registers=229	key=CP009273__2725685__-1__CP009273__2726621__1__10____251__251__0__0	max_left=171	max_left_minus=171	max_left_plus=52	max_min_left=64	max_min_left_minus=64	max_min_left_plus=52	max_min_right=3	max_min_right_minus=3	max_min_right_plus=0	max_pos_hash_score=458	max_right=131	max_right_minus=131	max_right_plus=131	neg_log10_pos_hash_p_value=9.6	new_junction_coverage=0.05	new_junction_read_count=5	polymorphism_frequency=4.082e-02	pos_hash_score=4	prediction=polymorphism	reject=COVERAGE_EVENNESS_SKEW,FREQUENCY_CUTOFF	side_1_annotate_key=gene	side_1_continuation=0	side_1_coverage=1.07	side_1_overlap=10	side_1_possible_overlap_registers=239	side_1_read_count=120	side_1_redundant=0	side_2_annotate_key=gene	side_2_continuation=0	side_2_coverage=1.12	side_2_overlap=0	side_2_possible_overlap_registers=229	side_2_read_count=120	side_2_redundant=0	total_non_overlap_reads=4
JC	212	.	CP009273	2738809	-1	CP009273	2739592	1	0	alignment_overlap=15	coverage_minus=3	coverage_plus=5	flanking_left=251	flanking_right=251	frequency=8.439e-02	junction_possible_overlap_registers=224	key=CP009273__2738809__-1__CP009273__2739577__1__15____251__251__0__0	max_left=100	max_left_minus=100	max_left_plus=100	max_min_left=91	max_min_left_minus=0	max_min_left_plus=91	max_min_right=83	max_min_right_minus=64	max_min_right_plus=83	max_pos_hash_score=448	max_right=135	max_right_minus=64	max_right_plus=135	neg_log10_pos_hash_p_value=7.9	new_junction_coverage=0.08	new_junction_read_count=8	polymorphism_frequency=8.439e-02	pos_hash_score=7	prediction=polymorphism	reject=COVERAGE_EVENNESS_SKEW,FREQUENCY_CUTOFF	side_1_annotate_key=gene	side_1_continuation=0	side_1_coverage=0.91	side_1_overlap=15	side_1_possible_overlap_registers=239	side_1_read_count=102	side_1_redundant=0	side_2_annotate_key=gene	side_2_continuation=0	side_2_coverage=0.74	side_2_overlap=0	side_2_possible_overlap_registers=224	side_2_read_count=78	side_2_redundant=0	total_non_overlap_reads=8
JC	213	.	CP009273	2765561	-1	CP009273	2766476	1	0	alignment_overlap=9	coverage_minus=1	coverage_plus=2	flanking_left=251	flanking_right=251	frequency=2.471e-02	junction_possible_overlap_registers=230	key=CP009273__2765561__-1__CP009273__2766467__1__9____251__251__0__0	max_left=165	max_left_minus=71	max_left_plus=165	max_min_left=71	max_min_left_minus=71	max_min_left_plus=71	max_min_right=76	max_min_right_minus=0	max_min_right_plus=76	max_pos_hash_score=460	max_right=114	max_right_minus=114	max_right_plus=114	neg_log10_pos_hash_p_value=10.3	new_junction_coverage=0.03	new_junction_read_count=3	polymorphism_frequency=2.471e-02	pos_hash_score=3	prediction=polymorphism	reject=COVERAGE_EVENNESS_SKEW,FREQUENCY_CUTOFF	side_1_annotate_key=gene	side_1_continuation=0	side_1_coverage=1.00	side_1_overlap=9	side_1_possible_overlap_registers=239	side_1_read_count=112	side_1_redundant=0	side_2_annotate_key=gene	side_2_continuation=0	side_2_coverage=1.20	side_2_overlap=0	side_2_possible_overlap_registers=230	side_2_read_count=129	side_2_redundant=0	total_non_overlap_reads=3
JC	214	.	CP009273	2773751	-1	CP009273	2774517	1	0	alignment_overlap=11	coverage_minus=4	coverage_plus=3	flanking_left=251	flanking_right=251	frequency=5.714e-02	junction_possible_overlap_registers=228	key=CP009273__2773751__-1__CP009273__2774506__1__11____251__251__0__0	max_left=154	max_left_minus=154	max_left_plus=154	max_min_left=53	max_min_left_minus=47	max_min_left_plus=53	max_min_right=65	max_min_right_minus=17	max_min_right_plus=65	max_pos_hash_score=456	max_right=149	max_right_minus=149	max_right_plus=149	neg_log10_pos_hash_p_value=8.0	new_junction_coverage=0.07	new_junction_read_count=8	polymorphism_frequency=5.714e-02	pos_hash_score=7	prediction=polymorphism	reject=COVERAGE_EVENNESS_SKEW,FREQUENCY_CUTOFF	side_1_annotate_key=gene	side_1_continuation=0	side_1_coverage=0.96	side_1_overlap=11	side_1_possible_overlap_registers=239	side_1_read_count=108	side_1_redundant=0	side_2_annotate_key=gene	side_2_continuation=0	side_2_coverage=1.51	side_2_overlap=0	side_2_possible_overlap_registers=228	side_2_read_count=161	side_2_redundant=0	total_non_overlap_reads=7
JC	215	.	CP009273	2790201	-1	CP009273	2790935	1	0	alignment_overlap=9	coverage_minus=3	coverage_plus=2	flanking_left=251	flanking_right=251	frequency=5.307e-02	junction_possible_overlap_registers=230	key=CP009273__2790201__-1__CP009273__2790926__1__9____251__251__0__0	max_left=136	max_left_minus=136	max_left_plus=121	max_min_left=47	max_min_left_minus=0	max_min_left_plus=47	max_min_right=67	max_min_right_minus=49	max_min_right_plus=67	max_pos_hash_score=460	max_right=165	max_right_minus=49	max_right_plus=165	neg_log10_pos_hash_p_value=9.1	new_junction_coverage=0.06	new_junction_read_count=6	polymorphism_frequency=5.307e-02	pos_hash_score=5	prediction=polymorphism	reject=COVERAGE_EVENNESS_SKEW,FREQUENCY_CUTOFF	side_1_annotate_key=gene	side_1_continuation=0	side_1_coverage=0.92	side_1_overlap=9	side_1_possible_overlap_registers=239	side_1_read_count=103	side_1_redundant=0	side_2_annotate_key=gene	side_2_continuation=0	side_2_coverage=1.07	side_2_overlap=0	side_2_possible_overlap_registers=230	side_2_read_count=115	side_2_redundant=0	total_non_overlap_reads=5
JC	216	.	CP009273	2794480	-1	CP009273	2795326	1	0	alignment_overlap=11	coverage_minus=7	coverage_plus=6	flanking_left=251	flanking_right=251	frequency=1.226e-01	junction_possible_overlap_registers=228	key=CP009273__2794480__-1__CP009273__2795315__1__11____251__251__0__0	max_left=231	max_left_minus=231	max_left_plus=51	max_min_left=102	max_min_left_minus=102	max_min_left_plus=51	max_min_right=36	max_min_right_minus=36	max_min_right_plus=0	max_pos_hash_score=456	max_right=196	max_right_minus=196	max_right_plus=196	neg_log10_pos_hash_p_value=5.8	new_junction_coverage=0.12	new_junction_read_count=13	polymorphism_frequency=1.226e-01	pos_hash_score=13	prediction=polymorphism	reject=COVERAGE_EVENNESS_SKEW,FREQUENCY_CUTOFF	side_1_annotate_key=gene	side_1_continuation=0	side_1_coverage=0.75	side_1_overlap=11	side_1_possible_overlap_registers=239	side_1_read_count=84	side_1_redundant=0	side_2_annotate_key=gene	side_2_continuation=0	side_2_coverage=0.99	side_2_overlap=0	side_2_possible_overlap_registers=228	side_2_read_count=106	side_2_redundant=0	total_non_overlap_reads=13
JC	217	.	CP009273	2799697	-1	CP009273	2800791	1	0	alignment_overlap=11	coverage_minus=3	coverage_plus=2	flanking_left=251	flanking_right=251	frequency=5.514e-02	junction_possible_overlap_registers=228	key=CP009273__2799697__-1__CP009273__2800780__1__11____251__251__0__0	max_left=78	max_left_minus=78	max_left_plus=78	max_min_left=66	max_min_left_minus=66	max_min_left_plus=47	max_min_right=33	max_min_right_minus=33	max_min_right_plus=33	max_pos_hash_score=456	max_right=174	max_right_minus=174	max_right_plus=85	neg_log10_pos_hash_p_value=9.0	new_junction_coverage=0.05	new_junction_read_count=5	polymorphism_frequency=5.514e-02	pos_hash_score=5	prediction=polymorphism	reject=COVERAGE_EVENNESS_SKEW,FREQUENCY_CUTOFF	side_1_annotate_key=gene	side_1_continuation=0	side_1_coverage=0.71	side_1_overlap=11	side_1_possible_overlap_registers=239	side_1_read_count=79	side_1_redundant=0	side_2_annotate_key=gene	side_2_continuation=0	side_2_coverage=0.90	side_2_overlap=0	side_2_possible_overlap_registers=228	side_2_read_count=96	side_2_redundant=0	total_non_overlap_reads=5
JC	218	.	CP009273	2801471	-1	CP009273	2802208	1	0	alignment_overlap=10	coverage_minus=2	coverage_plus=3	flanking_left=251	flanking_right=251	frequency=4.682e-02	junction_possible_overlap_registers=229	key=CP009273__2801471__-1__CP009273__2802198__1__10____251__251__0__0	max_left=97	max_left_minus=47	max_left_plus=97	max_min_left=97	max_min_left_minus=47	max_min_left_plus=97	max_min_right=0	max_min_right_minus=0	max_min_right_plus=0	max_pos_hash_score=458	max_right=212	max_right_minus=132	max_right_plus=212	neg_log10_pos_hash_p_value=9.1	new_junction_coverage=0.05	new_junction_read_count=5	polymorphism_frequency=4.682e-02	pos_hash_score=5	prediction=polymorphism	reject=COVERAGE_EVENNESS_SKEW,FREQUENCY_CUTOFF	side_1_annotate_key=gene	side_1_continuation=0	side_1_coverage=0.94	side_1_overlap=10	side_1_possible_overlap_registers=239	side_1_read_count=105	side_1_redundant=0	side_2_annotate_key=gene	side_2_continuation=0	side_2_coverage=0.96	side_2_overlap=0	side_2_possible_overlap_registers=229	side_2_read_count=103	side_2_redundant=0	total_non_overlap_reads=5
JC	219	.	CP009273	2848018	-1	CP009273	2848852	1	0	alignment_overlap=10	coverage_minus=3	coverage_plus=2	flanking_left=251	flanking_right=251	frequency=5.087e-02	junction_possible_overlap_registers=229	key=CP009273__2848018__-1__CP009273__2848842__1__10____251__251__0__0	max_left=204	max_left_minus=204	max_left_plus=116	max_min_left=116	max_min_left_minus=36	max_min_left_plus=116	max_min_right=36	max_min_right_minus=36	max_min_right_plus=0	max_pos_hash_score=458	max_right=119	max_right_minus=109	max_right_plus=119	neg_log10_pos_hash_p_value=9.1	new_junction_coverage=0.05	new_junction_read_count=5	polymorphism_frequency=5.087e-02	pos_hash_score=5	prediction=polymorphism	reject=COVERAGE_EVENNESS_SKEW,FREQUENCY_CUTOFF	side_1_annotate_key=gene	side_1_continuation=0	side_1_coverage=0.73	side_1_overlap=10	side_1_possible_overlap_registers=239	side_1_read_count=82	side_1_redundant=0	side_2_annotate_key=gene	side_2_continuation=0	side_2_coverage=1.01	side_2_overlap=0	side_2_possible_overlap_registers=229	side_2_read_count=108	side_2_redundant=0	total_non_overlap_reads=5
JC	220	.	CP009273	2897398	-1	CP009273	2897765	1	0	alignment_overlap=26	coverage_minus=4	coverage_plus=3	flanking_left=251	flanking_right=251	frequency=6.051e-02	junction_possible_overlap_registers=213	key=CP009273__2897398__-1__CP009273__2897739__1__26____251__251__0__0	max_left=157	max_left_minus=157	max_left_plus=108	max_min_left=108	max_min_left_minus=0	max_min_left_plus=108	max_min_right=40	max_min_right_minus=40	max_min_right_plus=11	max_pos_hash_score=426	max_right=117	max_right_minus=40	max_right_plus=117	neg_log10_pos_hash_p_value=8.1	new_junction_coverage=0.08	new_junction_read_count=8	polymorphism_frequency=6.051e-02	pos_hash_score=6	prediction=polymorphism	reject=COVERAGE_EVENNESS_SKEW,FREQUENCY_CUTOFF	side_1_annotate_key=gene	side_1_continuation=0	side_1_coverage=1.20	side_1_overlap=26	side_1_possible_overlap_registers=239	side_1_read_count=134	side_1_redundant=0	side_2_annotate_key=gene	side_2_continuation=0	side_2_coverage=1.29	side_2_overlap=0	side_2_possible_overlap_registers=213	side_2_read_count=129	side_2_redundant=0	total_non_overlap_reads=7
JC	221	.	CP009273	2953263	-1	CP009273	2954449	1	0	alignment_overlap=10	coverage_minus=2	coverage_plus=2	flanking_left=251	flanking_right=251	frequency=3.543e-02	junction_possible_overlap_registers=229	key=CP009273__2953263__-1__CP009273__2954439__1__10____251__251__0__0	max_left=123	max_left_minus=123	max_left_plus=123	max_min_left=89	max_min_left_minus=89	max_min_left_plus=89	max_min_right=35	max_min_right_minus=2	max_min_right_plus=35	max_pos_hash_score=458	max_right=90	max_right_minus=90	max_right_plus=90	neg_log10_pos_hash_p_value=9.6	new_junction_coverage=0.04	new_junction_read_count=4	polymorphism_frequency=3.543e-02	pos_hash_score=4	prediction=polymorphism	reject=COVERAGE_EVENNESS_SKEW,FREQUENCY_CUTOFF	side_1_annotate_key=gene	side_1_continuation=0	side_1_coverage=0.89	side_1_overlap=10	side_1_possible_overlap_registers=239	side_1_read_count=100	side_1_redundant=0	side_2_annotate_key=gene	side_2_continuation=0	side_2_coverage=1.14	side_2_overlap=0	side_2_possible_overlap_registers=229	side_2_read_count=122	side_2_redundant=0	total_non_overlap_reads=4
JC	222	.	CP009273	3030779	-1	CP009273	3031787	1	0	alignment_overlap=11	coverage_minus=4	coverage_plus=3	flanking_left=251	flanking_right=251	frequency=6.931e-02	junction_possible_overlap_registers=228	key=CP009273__3030779__-1__CP009273__3031776__1__11____251__251__0__0	max_left=179	max_left_minus=179	max_left_plus=176	max_min_left=26	max_min_left_minus=26	max_min_left_plus=1	max_min_right=64	max_min_right_minus=61	max_min_right_plus=64	max_pos_hash_score=456	max_right=97	max_right_minus=97	max_right_plus=97	neg_log10_pos_hash_p_value=8.5	new_junction_coverage=0.07	new_junction_read_count=7	polymorphism_frequency=6.931e-02	pos_hash_score=6	prediction=polymorphism	reject=COVERAGE_EVENNESS_SKEW,FREQUENCY_CUTOFF	side_1_annotate_key=gene	side_1_continuation=0	side_1_coverage=0.78	side_1_overlap=11	side_1_possible_overlap_registers=239	side_1_read_count=87	side_1_redundant=0	side_2_annotate_key=gene	side_2_continuation=0	side_2_coverage=0.98	side_2_overlap=0	side_2_possible_overlap_registers=228	side_2_read_count=105	side_2_redundant=0	total_non_overlap_reads=7
JC	223	.	CP009273	3068697	-1	CP009273	3070069	1	0	alignment_overlap=6	coverage_minus=2	coverage_plus=1	flanking_left=251	flanking_right=251	frequency=2.721e-02	junction_possible_overlap_registers=233	key=CP009273__3068697__-1__CP009273__3070063__1__6____251__251__0__0	max_left=97	max_left_minus=97	max_left_plus=89	max_min_left=97	max_min_left_minus=97	max_min_left_plus=0	max_min_right=64	max_min_right_minus=64	max_min_right_plus=64	max_pos_hash_score=466	max_right=148	max_right_minus=148	max_right_plus=64	neg_log10_pos_hash_p_value=10.4	new_junction_coverage=0.03	new_junction_read_count=3	polymorphism_frequency=2.721e-02	pos_hash_score=3	prediction=polymorphism	reject=COVERAGE_EVENNESS_SKEW,FREQUENCY_CUTOFF	side_1_annotate_key=gene	side_1_continuation=0	side_1_coverage=1.23	side_1_overlap=6	side_1_possible_overlap_registers=239	side_1_read_count=138	side_1_redundant=0	side_2_annotate_key=gene	side_2_continuation=0	side_2_coverage=0.73	side_2_overlap=0	side_2_possible_overlap_registers=233	side_2_read_count=80	side_2_redundant=0	total_non_overlap_reads=3
JC	224	.	CP009273	3100832	-1	CP009273	3101541	1	0	alignment_overlap=10	coverage_minus=6	coverage_plus=6	flanking_left=251	flanking_right=251	frequency=9.635e-02	junction_possible_overlap_registers=229	key=CP009273__3100832__-1__CP009273__3101531__1__10____251__251__0__0	max_left=189	max_left_minus=189	max_left_plus=154	max_min_left=27	max_min_left_minus=27	max_min_left_plus=27	max_min_right=110	max_min_right_minus=81	max_min_right_plus=110	max_pos_hash_score=458	max_right=223	max_right_minus=81	max_right_plus=223	neg_log10_pos_hash_p_value=6.2	new_junction_coverage=0.12	new_junction_read_count=13	polymorphism_frequency=9.635e-02	pos_hash_score=12	prediction=polymorphism	reject=COVERAGE_EVENNESS_SKEW,FREQUENCY_CUTOFF	side_1_annotate_key=gene	side_1_continuation=0	side_1_coverage=1.10	side_1_overlap=10	side_1_possible_overlap_registers=239	side_1_read_count=123	side_1_redundant=0	side_2_annotate_key=gene	side_2_continuation=0	side_2_coverage=1.17	side_2_overlap=0	side_2_possible_overlap_registers=229	side_2_read_count=126	side_2_redundant=0	total_non_overlap_reads=12
JC	225	.	CP009273	3135452	-1	CP009273	3136511	1	0	alignment_overlap=10	coverage_minus=3	coverage_plus=4	flanking_left=251	flanking_right=251	frequency=5.840e-02	junction_possible_overlap_registers=229	key=CP009273__3135452__-1__CP009273__3136501__1__10____251__251__0__0	max_left=146	max_left_minus=101	max_left_plus=146	max_min_left=68	max_min_left_minus=68	max_min_left_plus=43	max_min_right=95	max_min_right_minus=83	max_min_right_plus=95	max_pos_hash_score=458	max_right=227	max_right_minus=172	max_right_plus=227	neg_log10_pos_hash_p_value=8.1	new_junction_coverage=0.07	new_junction_read_count=7	polymorphism_frequency=5.840e-02	pos_hash_score=7	prediction=polymorphism	reject=COVERAGE_EVENNESS_SKEW,FREQUENCY_CUTOFF	side_1_annotate_key=gene	side_1_continuation=0	side_1_coverage=1.12	side_1_overlap=10	side_1_possible_overlap_registers=239	side_1_read_count=126	side_1_redundant=0	side_2_annotate_key=gene	side_2_continuation=0	side_2_coverage=0.98	side_2_overlap=0	side_2_possible_overlap_registers=229	side_2_read_count=105	side_2_redundant=0	total_non_overlap_reads=7
JC	226	.	CP009273	3148646	-1	CP009273	3149492	1	0	alignment_overlap=10	coverage_minus=3	coverage_plus=4	flanking_left=251	flanking_right=251	frequency=7.492e-02	junction_possible_overlap_registers=229	key=CP009273__3148646__-1__CP009273__3149482__1__10____251__251__0__0	max_left=213	max_left_minus=180	max_left_plus=213	max_min_left=1	max_min_left_minus=0	max_min_left_plus=1	max_min_right=96	max_min_right_minus=61	max_min_right_plus=96	max_pos_hash_score=458	max_right=97	max_right_minus=61	max_right_plus=97	neg_log10_pos_hash_p_value=8.1	new_junction_coverage=0.07	new_junction_read_count=7	polymorphism_frequency=7.492e-02	pos_hash_score=7	prediction=polymorphism	reject=COVERAGE_EVENNESS_SKEW,FREQUENCY_CUTOFF	side_1_annotate_key=gene	side_1_continuation=0	side_1_coverage=0.67	side_1_overlap=10	side_1_possible_overlap_registers=239	side_1_read_count=75	side_1_redundant=0	side_2_annotate_key=gene	side_2_continuation=0	side_2_coverage=0.94	side_2_overlap=0	side_2_possible_overlap_registers=229	side_2_read_count=101	side_2_redundant=0	total_non_overlap_reads=7
JC	227	.	CP009273	3153070	-1	CP009273	3153730	1	0	alignment_overlap=10	coverage_minus=6	coverage_plus=5	flanking_left=251	flanking_right=251	frequency=9.767e-02	junction_possible_overlap_registers=229	key=CP009273__3153070__-1__CP009273__3153720__1__10____251__251__0__0	max_left=190	max_left_minus=173	max_left_plus=190	max_min_left=66	max_min_left_minus=41	max_min_left_plus=66	max_min_right=51	max_min_right_minus=16	max_min_right_plus=51	max_pos_hash_score=458	max_right=174	max_right_minus=137	max_right_plus=174	neg_log10_pos_hash_p_value=6.8	new_junction_coverage=0.11	new_junction_read_count=12	polymorphism_frequency=9.767e-02	pos_hash_score=10	prediction=polymorphism	reject=COVERAGE_EVENNESS_SKEW,FREQUENCY_CUTOFF	side_1_annotate_key=gene	side_1_continuation=0	side_1_coverage=1.12	side_1_overlap=10	side_1_possible_overlap_registers=239	side_1_read_count=126	side_1_redundant=0	side_2_annotate_key=gene	side_2_continuation=0	side_2_coverage=0.94	side_2_overlap=0	side_2_possible_overlap_registers=229	side_2_read_count=101	side_2_redundant=0	total_non_overlap_reads=11
JC	228	.	CP009273	3237890	-1	CP009273	3238637	1	0	alignment_overlap=10	coverage_minus=7	coverage_plus=5	flanking_left=251	flanking_right=251	frequency=8.849e-02	junction_possible_overlap_registers=229	key=CP009273__3237890__-1__CP009273__3238627__1__10____251__251__0__0	max_left=178	max_left_minus=178	max_left_plus=83	max_min_left=15	max_min_left_minus=15	max_min_left_plus=14	max_min_right=74	max_min_right_minus=63	max_min_right_plus=74	max_pos_hash_score=458	max_right=154	max_right_minus=96	max_right_plus=154	neg_log10_pos_hash_p_value=6.5	new_junction_coverage=0.11	new_junction_read_count=12	polymorphism_frequency=8.849e-02	pos_hash_score=11	prediction=polymorphism	reject=COVERAGE_EVENNESS_SKEW,FREQUENCY_CUTOFF	side_1_annotate_key=gene	side_1_continuation=0	side_1_coverage=1.02	side_1_overlap=10	side_1_possible_overlap_registers=239	side_1_read_count=114	side_1_redundant=0	side_2_annotate_key=gene	side_2_continuation=0	side_2_coverage=1.29	side_2_overlap=0	side_2_possible_overlap_registers=229	side_2_read_count=138	side_2_redundant=0	total_non_overlap_reads=12
JC	229	.	CP009273	3322535	-1	CP009273	3323502	1	0	alignment_overlap=9	coverage_minus=6	coverage_plus=3	flanking_left=251	flanking_right=251	frequency=8.648e-02	junction_possible_overlap_registers=230	key=CP009273__3322535__-1__CP009273__3323493__1__9____251__251__0__0	max_left=234	max_left_minus=234	max_left_plus=171	max_min_left=0	max_min_left_minus=0	max_min_left_plus=0	max_min_right=95	max_min_right_minus=60	max_min_right_plus=95	max_pos_hash_score=460	max_right=95	max_right_minus=60	max_right_plus=95	neg_log10_pos_hash_p_value=7.7	new_junction_coverage=0.10	new_junction_read_count=11	polymorphism_frequency=8.648e-02	pos_hash_score=8	prediction=polymorphism	reject=COVERAGE_EVENNESS_SKEW,FREQUENCY_CUTOFF	side_1_annotate_key=gene	side_1_continuation=0	side_1_coverage=0.86	side_1_overlap=9	side_1_possible_overlap_registers=239	side_1_read_count=96	side_1_redundant=0	side_2_annotate_key=gene	side_2_continuation=0	side_2_coverage=1.30	side_2_overlap=0	side_2_possible_overlap_registers=230	side_2_read_count=140	side_2_redundant=0	total_non_overlap_reads=9
JC	230	.	CP009273	3365419	-1	CP009273	3366343	1	0	alignment_overlap=7	coverage_minus=4	coverage_plus=8	flanking_left=251	flanking_right=251	frequency=8.657e-02	junction_possible_overlap_registers=232	key=CP009273__3365419__-1__CP009273__3366336__1__7____251__251__0__0	max_left=143	max_left_minus=143	max_left_plus=132	max_min_left=120	max_min_left_minus=103	max_min_left_plus=120	max_min_right=121	max_min_right_minus=113	max_min_right_plus=121	max_pos_hash_score=464	max_right=188	max_right_minus=140	max_right_plus=188	neg_log10_pos_hash_p_value=6.6	new_junction_coverage=0.11	new_junction_read_count=12	polymorphism_frequency=8.657e-02	pos_hash_score=11	prediction=polymorphism	reject=COVERAGE_EVENNESS_SKEW,FREQUENCY_CUTOFF	side_1_annotate_key=gene	side_1_continuation=0	side_1_coverage=0.85	side_1_overlap=7	side_1_possible_overlap_registers=239	side_1_read_count=95	side_1_redundant=0	side_2_annotate_key=gene	side_2_continuation=0	side_2_coverage=1.48	side_2_overlap=0	side_2_possible_overlap_registers=232	side_2_read_count=161	side_2_redundant=0	total_non_overlap_reads=12
JC	231	.	CP009273	3367165	-1	CP009273	3367721	1	0	alignment_overlap=11	coverage_minus=4	coverage_plus=7	flanking_left=251	flanking_right=251	frequency=7.330e-02	junction_possible_overlap_registers=228	key=CP009273__3367165__-1__CP009273__3367710__1__11____251__251__0__0	max_left=180	max_left_minus=180	max_left_plus=99	max_min_left=99	max_min_left_minus=12	max_min_left_plus=99	max_min_right=63	max_min_right_minus=23	max_min_right_plus=63	max_pos_hash_score=456	max_right=224	max_right_minus=80	max_right_plus=224	neg_log10_pos_hash_p_value=6.5	new_junction_coverage=0.11	new_junction_read_count=12	polymorphism_frequency=7.330e-02	pos_hash_score=11	prediction=polymorphism	reject=COVERAGE_EVENNESS_SKEW,FREQUENCY_CUTOFF	side_1_annotate_key=gene	side_1_continuation=0	side_1_coverage=1.28	side_1_overlap=11	side_1_possible_overlap_registers=239	side_1_read_count=143	side_1_redundant=0	side_2_annotate_key=gene	side_2_continuation=0	side_2_coverage=1.56	side_2_overlap=0	side_2_possible_overlap_registers=228	side_2_read_count=167	side_2_redundant=0	total_non_overlap_reads=11
JC	232	.	CP009273	3402639	-1	CP009273	3403111	1	0	alignment_overlap=11	coverage_minus=2	coverage_plus=3	flanking_left=251	flanking_right=251	frequency=5.412e-02	junction_possible_overlap_registers=228	key=CP009273__3402639__-1__CP009273__3403100__1__11____251__251__0__0	max_left=82	max_left_minus=82	max_left_plus=49	max_min_left=56	max_min_left_minus=56	max_min_left_plus=4	max_min_right=30	max_min_right_minus=30	max_min_right_plus=30	max_pos_hash_score=456	max_right=236	max_right_minus=184	max_right_plus=236	neg_log10_pos_hash_p_value=9.0	new_junction_coverage=0.05	new_junction_read_count=5	polymorphism_frequency=5.412e-02	pos_hash_score=5	prediction=polymorphism	reject=COVERAGE_EVENNESS_SKEW,FREQUENCY_CUTOFF	side_1_annotate_key=gene	side_1_continuation=0	side_1_coverage=0.82	side_1_overlap=11	side_1_possible_overlap_registers=239	side_1_read_count=92	side_1_redundant=0	side_2_annotate_key=gene	side_2_continuation=0	side_2_coverage=0.81	side_2_overlap=0	side_2_possible_overlap_registers=228	side_2_read_count=87	side_2_redundant=0	total_non_overlap_reads=5
JC	233	.	CP009273	3416618	1	CP009273	4161677	1	-11	alignment_overlap=-11	coverage_minus=3	coverage_plus=2	flanking_left=251	flanking_right=251	frequency=1.088e-01	junction_possible_overlap_registers=228	key=CP009273__3416618__1__CP009273__4161677__1__-11__GAATTAATTCC__251__251__0__0	max_left=70	max_left_minus=70	max_left_plus=65	max_min_left=70	max_min_left_minus=70	max_min_left_plus=65	max_min_right=0	max_min_right_minus=0	max_min_right_plus=0	max_pos_hash_score=456	max_right=163	max_right_minus=163	max_right_plus=86	neg_log10_pos_hash_p_value=9.0	new_junction_coverage=0.06	new_junction_read_count=6	polymorphism_frequency=1.088e-01	pos_hash_score=5	prediction=polymorphism	reject=COVERAGE_EVENNESS_SKEW,FREQUENCY_CUTOFF	side_1_annotate_key=gene	side_1_continuation=0	side_1_coverage=0.45	side_1_overlap=0	side_1_possible_overlap_registers=239	side_1_read_count=50	side_1_redundant=0	side_2_annotate_key=gene	side_2_continuation=0	side_2_coverage=0.47	side_2_overlap=0	side_2_possible_overlap_registers=239	side_2_read_count=53	side_2_redundant=0	total_non_overlap_reads=5	unique_read_sequence=GAATTAATTCC
JC	234	.	CP009273	3462132	-1	CP009273	3463069	1	0	alignment_overlap=12	coverage_minus=10	coverage_plus=11	flanking_left=251	flanking_right=251	frequency=1.734e-01	junction_possible_overlap_registers=227	key=CP009273__3462132__-1__CP009273__3463057__1__12____251__251__0__0	max_left=215	max_left_minus=215	max_left_plus=129	max_min_left=118	max_min_left_minus=61	max_min_left_plus=118	max_min_right=87	max_min_right_minus=87	max_min_right_plus=71	max_pos_hash_score=454	max_right=223	max_right_minus=127	max_right_plus=223	neg_log10_pos_hash_p_value=4.5	new_junction_coverage=0.23	new_junction_read_count=24	polymorphism_frequency=1.734e-01	pos_hash_score=18	prediction=polymorphism	reject=COVERAGE_EVENNESS_SKEW,FREQUENCY_CUTOFF	side_1_annotate_key=gene	side_1_continuation=0	side_1_coverage=1.09	side_1_overlap=12	side_1_possible_overlap_registers=239	side_1_read_count=122	side_1_redundant=0	side_2_annotate_key=gene	side_2_continuation=0	side_2_coverage=1.06	side_2_overlap=0	side_2_possible_overlap_registers=227	side_2_read_count=113	side_2_redundant=0	total_non_overlap_reads=21
JC	235	.	CP009273	3475186	-1	CP009273	3476030	1	0	alignment_overlap=31	coverage_minus=3	coverage_plus=4	flanking_left=251	flanking_right=251	frequency=1.058e-01	junction_possible_overlap_registers=208	key=CP009273__3475186__-1__CP009273__3475999__1__31____251__251__0__0	max_left=129	max_left_minus=129	max_left_plus=115	max_min_left=96	max_min_left_minus=22	max_min_left_plus=96	max_min_right=91	max_min_right_minus=91	max_min_right_plus=11	max_pos_hash_score=416	max_right=198	max_right_minus=198	max_right_plus=124	neg_log10_pos_hash_p_value=7.5	new_junction_coverage=0.08	new_junction_read_count=8	polymorphism_frequency=1.058e-01	pos_hash_score=7	prediction=polymorphism	reject=COVERAGE_EVENNESS_SKEW,FREQUENCY_CUTOFF	side_1_annotate_key=gene	side_1_continuation=0	side_1_coverage=0.87	side_1_overlap=31	side_1_possible_overlap_registers=239	side_1_read_count=98	side_1_redundant=0	side_2_annotate_key=gene	side_2_continuation=0	side_2_coverage=0.51	side_2_overlap=0	side_2_possible_overlap_registers=208	side_2_read_count=50	side_2_redundant=0	total_non_overlap_reads=7
JC	236	.	CP009273	3520576	-1	CP009273	3521556	1	0	alignment_overlap=9	coverage_minus=3	coverage_plus=2	flanking_left=251	flanking_right=251	frequency=4.973e-02	junction_possible_overlap_registers=230	key=CP009273__3520576__-1__CP009273__3521547__1__9____251__251__0__0	max_left=91	max_left_minus=91	max_left_plus=81	max_min_left=81	max_min_left_minus=81	max_min_left_plus=81	max_min_right=33	max_min_right_minus=33	max_min_right_plus=0	max_pos_hash_score=460	max_right=131	max_right_minus=122	max_right_plus=131	neg_log10_pos_hash_p_value=9.1	new_junction_coverage=0.05	new_junction_read_count=5	polymorphism_frequency=4.973e-02	pos_hash_score=5	prediction=polymorphism	reject=COVERAGE_EVENNESS_SKEW,FREQUENCY_CUTOFF	side_1_annotate_key=gene	side_1_continuation=0	side_1_coverage=0.93	side_1_overlap=9	side_1_possible_overlap_registers=239	side_1_read_count=104	side_1_redundant=0	side_2_annotate_key=gene	side_2_continuation=0	side_2_coverage=0.84	side_2_overlap=0	side_2_possible_overlap_registers=230	side_2_read_count=91	side_2_redundant=0	total_non_overlap_reads=5
JC	237	.	CP009273	3535069	-1	CP009273	3536001	1	0	alignment_overlap=6	coverage_minus=2	coverage_plus=4	flanking_left=251	flanking_right=251	frequency=4.663e-02	junction_possible_overlap_registers=233	key=CP009273__3535069__-1__CP009273__3535995__1__6____251__251__0__0	max_left=137	max_left_minus=59	max_left_plus=137	max_min_left=59	max_min_left_minus=59	max_min_left_plus=59	max_min_right=110	max_min_right_minus=0	max_min_right_plus=110	max_pos_hash_score=466	max_right=110	max_right_minus=102	max_right_plus=110	neg_log10_pos_hash_p_value=9.2	new_junction_coverage=0.05	new_junction_read_count=6	polymorphism_frequency=4.663e-02	pos_hash_score=5	prediction=polymorphism	reject=COVERAGE_EVENNESS_SKEW,FREQUENCY_CUTOFF	side_1_annotate_key=gene	side_1_continuation=0	side_1_coverage=1.30	side_1_overlap=6	side_1_possible_overlap_registers=239	side_1_read_count=146	side_1_redundant=0	side_2_annotate_key=gene	side_2_continuation=0	side_2_coverage=0.94	side_2_overlap=0	side_2_possible_overlap_registers=233	side_2_read_count=103	side_2_redundant=0	total_non_overlap_reads=6
JC	238	.	CP009273	3579940	-1	CP009273	3581087	1	0	alignment_overlap=10	coverage_minus=3	coverage_plus=2	flanking_left=251	flanking_right=251	frequency=5.373e-02	junction_possible_overlap_registers=229	key=CP009273__3579940__-1__CP009273__3581077__1__10____251__251__0__0	max_left=109	max_left_minus=109	max_left_plus=83	max_min_left=83	max_min_left_minus=83	max_min_left_plus=83	max_min_right=51	max_min_right_minus=51	max_min_right_plus=0	max_pos_hash_score=458	max_right=119	max_right_minus=119	max_right_plus=119	neg_log10_pos_hash_p_value=9.6	new_junction_coverage=0.05	new_junction_read_count=5	polymorphism_frequency=5.373e-02	pos_hash_score=4	prediction=polymorphism	reject=COVERAGE_EVENNESS_SKEW,FREQUENCY_CUTOFF	side_1_annotate_key=gene	side_1_continuation=0	side_1_coverage=1.04	side_1_overlap=10	side_1_possible_overlap_registers=239	side_1_read_count=117	side_1_redundant=0	side_2_annotate_key=gene	side_2_continuation=0	side_2_coverage=0.60	side_2_overlap=0	side_2_possible_overlap_registers=229	side_2_read_count=64	side_2_redundant=0	total_non_overlap_reads=5
JC	239	.	CP009273	3587796	-1	CP009273	3588793	1	0	alignment_overlap=12	coverage_minus=3	coverage_plus=4	flanking_left=251	flanking_right=251	frequency=6.395e-02	junction_possible_overlap_registers=227	key=CP009273__3587796__-1__CP009273__3588781__1__12____251__251__0__0	max_left=165	max_left_minus=165	max_left_plus=107	max_min_left=99	max_min_left_minus=0	max_min_left_plus=99	max_min_right=82	max_min_right_minus=81	max_min_right_plus=82	max_pos_hash_score=454	max_right=140	max_right_minus=81	max_right_plus=140	neg_log10_pos_hash_p_value=8.0	new_junction_coverage=0.07	new_junction_read_count=7	polymorphism_frequency=6.395e-02	pos_hash_score=7	prediction=polymorphism	reject=COVERAGE_EVENNESS_SKEW,FREQUENCY_CUTOFF	side_1_annotate_key=gene	side_1_continuation=0	side_1_coverage=0.90	side_1_overlap=12	side_1_possible_overlap_registers=239	side_1_read_count=101	side_1_redundant=0	side_2_annotate_key=gene	side_2_continuation=0	side_2_coverage=1.02	side_2_overlap=0	side_2_possible_overlap_registers=227	side_2_read_count=109	side_2_redundant=0	total_non_overlap_reads=7
JC	240	.	CP009273	3588300	-1	CP009273	3589101	1	0	alignment_overlap=9	coverage_minus=4	coverage_plus=4	flanking_left=251	flanking_right=251	frequency=7.779e-02	junction_possible_overlap_registers=230	key=CP009273__3588300__-1__CP009273__3589092__1__9____251__251__0__0	max_left=205	max_left_minus=205	max_left_plus=89	max_min_left=89	max_min_left_minus=86	max_min_left_plus=89	max_min_right=24	max_min_right_minus=24	max_min_right_plus=0	max_pos_hash_score=460	max_right=210	max_right_minus=91	max_right_plus=210	neg_log10_pos_hash_p_value=7.7	new_junction_coverage=0.07	new_junction_read_count=8	polymorphism_frequency=7.779e-02	pos_hash_score=8	prediction=polymorphism	reject=COVERAGE_EVENNESS_SKEW,FREQUENCY_CUTOFF	side_1_annotate_key=gene	side_1_continuation=0	side_1_coverage=0.79	side_1_overlap=9	side_1_possible_overlap_registers=239	side_1_read_count=88	side_1_redundant=0	side_2_annotate_key=gene	side_2_continuation=0	side_2_coverage=0.97	side_2_overlap=0	side_2_possible_overlap_registers=230	side_2_read_count=105	side_2_redundant=0	total_non_overlap_reads=8
JC	241	.	CP009273	3589032	-1	CP009273	3590010	1	0	alignment_overlap=11	coverage_minus=5	coverage_plus=3	flanking_left=251	flanking_right=251	frequency=8.271e-02	junction_possible_overlap_registers=228	key=CP009273__3589032__-1__CP009273__3589999__1__11____251__251__0__0	max_left=237	max_left_minus=237	max_left_plus=150	max_min_left=10	max_min_left_minus=10	max_min_left_plus=8	max_min_right=90	max_min_right_minus=61	max_min_right_plus=90	max_pos_hash_score=456	max_right=90	max_right_minus=90	max_right_plus=90	neg_log10_pos_hash_p_value=8.0	new_junction_coverage=0.07	new_junction_read_count=8	polymorphism_frequency=8.271e-02	pos_hash_score=7	prediction=polymorphism	reject=COVERAGE_EVENNESS_SKEW,FREQUENCY_CUTOFF	side_1_annotate_key=gene	side_1_continuation=0	side_1_coverage=0.88	side_1_overlap=11	side_1_possible_overlap_registers=239	side_1_read_count=99	side_1_redundant=0	side_2_annotate_key=gene	side_2_continuation=0	side_2_coverage=0.78	side_2_overlap=0	side_2_possible_overlap_registers=228	side_2_read_count=83	side_2_redundant=0	total_non_overlap_reads=8
JC	242	.	CP009273	3596814	-1	CP009273	3597421	1	0	alignment_overlap=9	coverage_minus=3	coverage_plus=2	flanking_left=251	flanking_right=251	frequency=1.077e-01	junction_possible_overlap_registers=230	key=CP009273__3596814__-1__CP009273__3597412__1__9____251__251__0__0	max_left=89	max_left_minus=89	max_left_plus=6	max_min_left=89	max_min_left_minus=89	max_min_left_plus=6	max_min_right=0	max_min_right_minus=0	max_min_right_plus=0	max_pos_hash_score=460	max_right=241	max_right_minus=188	max_right_plus=241	neg_log10_pos_hash_p_value=9.1	new_junction_coverage=0.06	new_junction_read_count=6	polymorphism_frequency=1.077e-01	pos_hash_score=5	prediction=polymorphism	reject=COVERAGE_EVENNESS_SKEW,FREQUENCY_CUTOFF	side_1_annotate_key=gene	side_1_continuation=0	side_1_coverage=0.38	side_1_overlap=9	side_1_possible_overlap_registers=239	side_1_read_count=43	side_1_redundant=0	side_2_annotate_key=gene	side_2_continuation=0	side_2_coverage=0.54	side_2_overlap=0	side_2_possible_overlap_registers=230	side_2_read_count=58	side_2_redundant=0	total_non_overlap_reads=5
JC	243	.	CP009273	3639922	-1	CP009273	3640824	1	0	alignment_overlap=10	coverage_minus=5	coverage_plus=1	flanking_left=251	flanking_right=251	frequency=4.182e-02	junction_possible_overlap_registers=229	key=CP009273__3639922__-1__CP009273__3640814__1__10____251__251__0__0	max_left=200	max_left_minus=200	max_left_plus=39	max_min_left=39	max_min_left_minus=39	max_min_left_plus=39	max_min_right=52	max_min_right_minus=52	max_min_right_plus=0	max_pos_hash_score=458	max_right=52	max_right_minus=52	max_right_plus=40	neg_log10_pos_hash_p_value=9.1	new_junction_coverage=0.06	new_junction_read_count=6	polymorphism_frequency=4.182e-02	pos_hash_score=5	prediction=polymorphism	reject=COVERAGE_EVENNESS_SKEW,FREQUENCY_CUTOFF	side_1_annotate_key=gene	side_1_continuation=0	side_1_coverage=1.51	side_1_overlap=10	side_1_possible_overlap_registers=239	side_1_read_count=169	side_1_redundant=0	side_2_annotate_key=gene	side_2_continuation=0	side_2_coverage=1.05	side_2_overlap=0	side_2_possible_overlap_registers=229	side_2_read_count=113	side_2_redundant=0	total_non_overlap_reads=6
JC	244	.	CP009273	3668980	-1	CP009273	3669736	1	0	alignment_overlap=9	coverage_minus=3	coverage_plus=4	flanking_left=251	flanking_right=251	frequency=1.020e-01	junction_possible_overlap_registers=230	key=CP009273__3668980__-1__CP009273__3669727__1__9____251__251__0__0	max_left=105	max_left_minus=105	max_left_plus=49	max_min_left=49	max_min_left_minus=0	max_min_left_plus=49	max_min_right=74	max_min_right_minus=74	max_min_right_plus=0	max_pos_hash_score=460	max_right=125	max_right_minus=74	max_right_plus=125	neg_log10_pos_hash_p_value=8.1	new_junction_coverage=0.07	new_junction_read_count=8	polymorphism_frequency=1.020e-01	pos_hash_score=7	prediction=polymorphism	reject=COVERAGE_EVENNESS_SKEW,FREQUENCY_CUTOFF	side_1_annotate_key=gene	side_1_continuation=0	side_1_coverage=0.74	side_1_overlap=9	side_1_possible_overlap_registers=239	side_1_read_count=83	side_1_redundant=0	side_2_annotate_key=gene	side_2_continuation=0	side_2_coverage=0.57	side_2_overlap=0	side_2_possible_overlap_registers=230	side_2_read_count=61	side_2_redundant=0	total_non_overlap_reads=7
JC	245	.	CP009273	3668983	-1	CP009273	3670015	1	0	alignment_overlap=11	coverage_minus=8	coverage_plus=6	flanking_left=251	flanking_right=251	frequency=1.595e-01	junction_possible_overlap_registers=228	key=CP009273__3668983__-1__CP009273__3670004__1__11____251__251__0__0	max_left=111	max_left_minus=111	max_left_plus=111	max_min_left=95	max_min_left_minus=95	max_min_left_plus=65	max_min_right=11	max_min_right_minus=11	max_min_right_plus=11	max_pos_hash_score=456	max_right=217	max_right_minus=214	max_right_plus=217	neg_log10_pos_hash_p_value=5.8	new_junction_coverage=0.13	new_junction_read_count=14	polymorphism_frequency=1.595e-01	pos_hash_score=13	prediction=polymorphism	reject=COVERAGE_EVENNESS_SKEW,FREQUENCY_CUTOFF	side_1_annotate_key=gene	side_1_continuation=0	side_1_coverage=0.67	side_1_overlap=11	side_1_possible_overlap_registers=239	side_1_read_count=75	side_1_redundant=0	side_2_annotate_key=gene	side_2_continuation=0	side_2_coverage=0.71	side_2_overlap=0	side_2_possible_overlap_registers=228	side_2_read_count=76	side_2_redundant=0	total_non_overlap_reads=14
JC	246	.	CP009273	3686967	-1	CP009273	3688081	1	0	alignment_overlap=9	coverage_minus=2	coverage_plus=1	flanking_left=251	flanking_right=251	frequency=2.317e-02	junction_possible_overlap_registers=230	key=CP009273__3686967__-1__CP009273__3688072__1__9____251__251__0__0	max_left=131	max_left_minus=131	max_left_plus=100	max_min_left=100	max_min_left_minus=100	max_min_left_plus=100	max_min_right=111	max_min_right_minus=111	max_min_right_plus=0	max_pos_hash_score=460	max_right=112	max_right_minus=112	max_right_plus=112	neg_log10_pos_hash_p_value=10.3	new_junction_coverage=0.03	new_junction_read_count=3	polymorphism_frequency=2.317e-02	pos_hash_score=3	prediction=polymorphism	reject=COVERAGE_EVENNESS_SKEW,FREQUENCY_CUTOFF	side_1_annotate_key=gene	side_1_continuation=0	side_1_coverage=1.19	side_1_overlap=9	side_1_possible_overlap_registers=239	side_1_read_count=133	side_1_redundant=0	side_2_annotate_key=gene	side_2_continuation=0	side_2_coverage=1.16	side_2_overlap=0	side_2_possible_overlap_registers=230	side_2_read_count=125	side_2_redundant=0	total_non_overlap_reads=3
JC	247	.	CP009273	3698802	-1	CP009273	3699860	1	0	alignment_overlap=10	coverage_minus=1	coverage_plus=4	flanking_left=251	flanking_right=251	frequency=4.989e-02	junction_possible_overlap_registers=229	key=CP009273__3698802__-1__CP009273__3699850__1__10____251__251__0__0	max_left=169	max_left_minus=101	max_left_plus=169	max_min_left=101	max_min_left_minus=101	max_min_left_plus=66	max_min_right=81	max_min_right_minus=0	max_min_right_plus=81	max_pos_hash_score=458	max_right=175	max_right_minus=140	max_right_plus=175	neg_log10_pos_hash_p_value=9.1	new_junction_coverage=0.05	new_junction_read_count=5	polymorphism_frequency=4.989e-02	pos_hash_score=5	prediction=polymorphism	reject=COVERAGE_EVENNESS_SKEW,FREQUENCY_CUTOFF	side_1_annotate_key=gene	side_1_continuation=0	side_1_coverage=0.97	side_1_overlap=10	side_1_possible_overlap_registers=239	side_1_read_count=109	side_1_redundant=0	side_2_annotate_key=gene	side_2_continuation=0	side_2_coverage=0.80	side_2_overlap=0	side_2_possible_overlap_registers=229	side_2_read_count=86	side_2_redundant=0	total_non_overlap_reads=5
JC	248	.	CP009273	3703602	-1	CP009273	3704502	1	0	alignment_overlap=11	coverage_minus=4	coverage_plus=8	flanking_left=251	flanking_right=251	frequency=9.819e-02	junction_possible_overlap_registers=228	key=CP009273__3703602__-1__CP009273__3704491__1__11____251__251__0__0	max_left=235	max_left_minus=235	max_left_plus=145	max_min_left=65	max_min_left_minus=0	max_min_left_plus=65	max_min_right=95	max_min_right_minus=91	max_min_right_plus=95	max_pos_hash_score=456	max_right=206	max_right_minus=91	max_right_plus=206	neg_log10_pos_hash_p_value=6.5	new_junction_coverage=0.11	new_junction_read_count=12	polymorphism_frequency=9.819e-02	pos_hash_score=11	prediction=polymorphism	reject=COVERAGE_EVENNESS_SKEW,FREQUENCY_CUTOFF	side_1_annotate_key=gene	side_1_continuation=0	side_1_coverage=1.08	side_1_overlap=11	side_1_possible_overlap_registers=239	side_1_read_count=121	side_1_redundant=0	side_2_annotate_key=gene	side_2_continuation=0	side_2_coverage=0.98	side_2_overlap=0	side_2_possible_overlap_registers=228	side_2_read_count=105	side_2_redundant=0	total_non_overlap_reads=12
JC	249	.	CP009273	3732773	-1	CP009273	3733771	1	0	alignment_overlap=9	coverage_minus=2	coverage_plus=3	flanking_left=251	flanking_right=251	frequency=5.006e-02	junction_possible_overlap_registers=230	key=CP009273__3732773__-1__CP009273__3733762__1__9____251__251__0__0	max_left=168	max_left_minus=168	max_left_plus=83	max_min_left=83	max_min_left_minus=19	max_min_left_plus=83	max_min_right=73	max_min_right_minus=73	max_min_right_plus=0	max_pos_hash_score=460	max_right=114	max_right_minus=73	max_right_plus=114	neg_log10_pos_hash_p_value=9.1	new_junction_coverage=0.05	new_junction_read_count=5	polymorphism_frequency=5.006e-02	pos_hash_score=5	prediction=polymorphism	reject=COVERAGE_EVENNESS_SKEW,FREQUENCY_CUTOFF	side_1_annotate_key=gene	side_1_continuation=0	side_1_coverage=0.77	side_1_overlap=9	side_1_possible_overlap_registers=239	side_1_read_count=86	side_1_redundant=0	side_2_annotate_key=gene	side_2_continuation=0	side_2_coverage=0.99	side_2_overlap=0	side_2_possible_overlap_registers=230	side_2_read_count=107	side_2_redundant=0	total_non_overlap_reads=5
JC	250	.	CP009273	3736462	-1	CP009273	3737467	1	0	alignment_overlap=10	coverage_minus=2	coverage_plus=2	flanking_left=251	flanking_right=251	frequency=3.892e-02	junction_possible_overlap_registers=229	key=CP009273__3736462__-1__CP009273__3737457__1__10____251__251__0__0	max_left=132	max_left_minus=132	max_left_plus=132	max_min_left=95	max_min_left_minus=0	max_min_left_plus=95	max_min_right=45	max_min_right_minus=45	max_min_right_plus=45	max_pos_hash_score=458	max_right=146	max_right_minus=45	max_right_plus=146	neg_log10_pos_hash_p_value=9.6	new_junction_coverage=0.04	new_junction_read_count=4	polymorphism_frequency=3.892e-02	pos_hash_score=4	prediction=polymorphism	reject=COVERAGE_EVENNESS_SKEW,FREQUENCY_CUTOFF	side_1_annotate_key=gene	side_1_continuation=0	side_1_coverage=0.74	side_1_overlap=10	side_1_possible_overlap_registers=239	side_1_read_count=83	side_1_redundant=0	side_2_annotate_key=gene	side_2_continuation=0	side_2_coverage=1.10	side_2_overlap=0	side_2_possible_overlap_registers=229	side_2_read_count=118	side_2_redundant=0	total_non_overlap_reads=4
JC	251	.	CP009273	3773416	-1	CP009273	3774353	1	0	alignment_overlap=12	coverage_minus=1	coverage_plus=2	flanking_left=251	flanking_right=251	frequency=6.421e-02	junction_possible_overlap_registers=227	key=CP009273__3773416__-1__CP009273__3774341__1__12____251__251__0__0	max_left=148	max_left_minus=148	max_left_plus=86	max_min_left=65	max_min_left_minus=0	max_min_left_plus=65	max_min_right=51	max_min_right_minus=51	max_min_right_plus=51	max_pos_hash_score=454	max_right=87	max_right_minus=51	max_right_plus=87	neg_log10_pos_hash_p_value=10.2	new_junction_coverage=0.06	new_junction_read_count=6	polymorphism_frequency=6.421e-02	pos_hash_score=3	prediction=polymorphism	reject=COVERAGE_EVENNESS_SKEW,FREQUENCY_CUTOFF	side_1_annotate_key=gene	side_1_continuation=0	side_1_coverage=0.91	side_1_overlap=12	side_1_possible_overlap_registers=239	side_1_read_count=102	side_1_redundant=0	side_2_annotate_key=gene	side_2_continuation=0	side_2_coverage=0.73	side_2_overlap=0	side_2_possible_overlap_registers=227	side_2_read_count=78	side_2_redundant=0	total_non_overlap_reads=3
JC	252	.	CP009273	3835891	-1	CP009273	3836890	1	0	alignment_overlap=9	coverage_minus=3	coverage_plus=3	flanking_left=251	flanking_right=251	frequency=4.563e-02	junction_possible_overlap_registers=230	key=CP009273__3835891__-1__CP009273__3836881__1__9____251__251__0__0	max_left=75	max_left_minus=75	max_left_plus=58	max_min_left=58	max_min_left_minus=0	max_min_left_plus=58	max_min_right=37	max_min_right_minus=37	max_min_right_plus=0	max_pos_hash_score=460	max_right=184	max_right_minus=37	max_right_plus=184	neg_log10_pos_hash_p_value=8.6	new_junction_coverage=0.06	new_junction_read_count=6	polymorphism_frequency=4.563e-02	pos_hash_score=6	prediction=polymorphism	reject=COVERAGE_EVENNESS_SKEW,FREQUENCY_CUTOFF	side_1_annotate_key=gene	side_1_continuation=0	side_1_coverage=0.95	side_1_overlap=9	side_1_possible_overlap_registers=239	side_1_read_count=107	side_1_redundant=0	side_2_annotate_key=gene	side_2_continuation=0	side_2_coverage=1.37	side_2_overlap=0	side_2_possible_overlap_registers=230	side_2_read_count=148	side_2_redundant=0	total_non_overlap_reads=6
JC	253	.	CP009273	3992255	-1	CP009273	3993120	1	0	alignment_overlap=11	coverage_minus=2	coverage_plus=4	flanking_left=251	flanking_right=251	frequency=6.138e-02	junction_possible_overlap_registers=228	key=CP009273__3992255__-1__CP009273__3993109__1__11____251__251__0__0	max_left=170	max_left_minus=170	max_left_plus=66	max_min_left=66	max_min_left_minus=38	max_min_left_plus=66	max_min_right=70	max_min_right_minus=70	max_min_right_plus=0	max_pos_hash_score=456	max_right=174	max_right_minus=97	max_right_plus=174	neg_log10_pos_hash_p_value=8.5	new_junction_coverage=0.06	new_junction_read_count=6	polymorphism_frequency=6.138e-02	pos_hash_score=6	prediction=polymorphism	reject=COVERAGE_EVENNESS_SKEW,FREQUENCY_CUTOFF	side_1_annotate_key=gene	side_1_continuation=0	side_1_coverage=0.87	side_1_overlap=11	side_1_possible_overlap_registers=239	side_1_read_count=98	side_1_redundant=0	side_2_annotate_key=gene	side_2_continuation=0	side_2_coverage=0.84	side_2_overlap=0	side_2_possible_overlap_registers=228	side_2_read_count=90	side_2_redundant=0	total_non_overlap_reads=6
JC	254	.	CP009273	4009958	-1	CP009273	4010876	1	0	alignment_overlap=13	coverage_minus=7	coverage_plus=6	flanking_left=251	flanking_right=251	frequency=1.098e-01	junction_possible_overlap_registers=226	key=CP009273__4009958__-1__CP009273__4010863__1__13____251__251__0__0	max_left=162	max_left_minus=162	max_left_plus=123	max_min_left=103	max_min_left_minus=103	max_min_left_plus=76	max_min_right=79	max_min_right_minus=76	max_min_right_plus=79	max_pos_hash_score=452	max_right=190	max_right_minus=162	max_right_plus=190	neg_log10_pos_hash_p_value=5.8	new_junction_coverage=0.12	new_junction_read_count=13	polymorphism_frequency=1.098e-01	pos_hash_score=13	prediction=polymorphism	reject=COVERAGE_EVENNESS_SKEW,FREQUENCY_CUTOFF	side_1_annotate_key=gene	side_1_continuation=0	side_1_coverage=1.04	side_1_overlap=13	side_1_possible_overlap_registers=239	side_1_read_count=116	side_1_redundant=0	side_2_annotate_key=gene	side_2_continuation=0	side_2_coverage=0.95	side_2_overlap=0	side_2_possible_overlap_registers=226	side_2_read_count=101	side_2_redundant=0	total_non_overlap_reads=13
JC	255	.	CP009273	4034161	-1	CP009273	4161677	1	-10	alignment_overlap=-10	coverage_minus=4	coverage_plus=5	flanking_left=251	flanking_right=251	frequency=1.672e-01	junction_possible_overlap_registers=229	key=CP009273__4034161__-1__CP009273__4161677__1__-10__AATTAATTCC__251__251__0__0	max_left=136	max_left_minus=116	max_left_plus=136	max_min_left=116	max_min_left_minus=116	max_min_left_plus=66	max_min_right=94	max_min_right_minus=0	max_min_right_plus=94	max_pos_hash_score=458	max_right=163	max_right_minus=163	max_right_plus=94	neg_log10_pos_hash_p_value=7.6	new_junction_coverage=0.09	new_junction_read_count=10	polymorphism_frequency=1.672e-01	pos_hash_score=8	prediction=polymorphism	reject=COVERAGE_EVENNESS_SKEW,FREQUENCY_CUTOFF	side_1_annotate_key=gene	side_1_continuation=0	side_1_coverage=0.46	side_1_overlap=0	side_1_possible_overlap_registers=239	side_1_read_count=51	side_1_redundant=0	side_2_annotate_key=gene	side_2_continuation=0	side_2_coverage=0.47	side_2_overlap=0	side_2_possible_overlap_registers=239	side_2_read_count=53	side_2_redundant=0	total_non_overlap_reads=9	unique_read_sequence=AATTAATTCC
JC	256	.	CP009273	4040647	-1	CP009273	4041554	1	0	alignment_overlap=10	coverage_minus=2	coverage_plus=3	flanking_left=251	flanking_right=251	frequency=3.901e-02	junction_possible_overlap_registers=229	key=CP009273__4040647__-1__CP009273__4041544__1__10____251__251__0__0	max_left=184	max_left_minus=184	max_left_plus=80	max_min_left=62	max_min_left_minus=31	max_min_left_plus=62	max_min_right=56	max_min_right_minus=56	max_min_right_plus=20	max_pos_hash_score=458	max_right=115	max_right_minus=56	max_right_plus=115	neg_log10_pos_hash_p_value=9.1	new_junction_coverage=0.05	new_junction_read_count=5	polymorphism_frequency=3.901e-02	pos_hash_score=5	prediction=polymorphism	reject=COVERAGE_EVENNESS_SKEW,FREQUENCY_CUTOFF	side_1_annotate_key=gene	side_1_continuation=0	side_1_coverage=1.20	side_1_overlap=10	side_1_possible_overlap_registers=239	side_1_read_count=135	side_1_redundant=0	side_2_annotate_key=gene	side_2_continuation=0	side_2_coverage=1.09	side_2_overlap=0	side_2_possible_overlap_registers=229	side_2_read_count=117	side_2_redundant=0	total_non_overlap_reads=5
JC	257	.	CP009273	4061346	-1	CP009273	4061992	1	0	alignment_overlap=10	coverage_minus=2	coverage_plus=2	flanking_left=251	flanking_right=251	frequency=3.907e-02	junction_possible_overlap_registers=229	key=CP009273__4061346__-1__CP009273__4061982__1__10____251__251__0__0	max_left=94	max_left_minus=94	max_left_plus=94	max_min_left=19	max_min_left_minus=19	max_min_left_plus=19	max_min_right=64	max_min_right_minus=6	max_min_right_plus=64	max_pos_hash_score=458	max_right=64	max_right_minus=21	max_right_plus=64	neg_log10_pos_hash_p_value=9.6	new_junction_coverage=0.04	new_junction_read_count=4	polymorphism_frequency=3.907e-02	pos_hash_score=4	prediction=polymorphism	reject=COVERAGE_EVENNESS_SKEW,FREQUENCY_CUTOFF	side_1_annotate_key=gene	side_1_continuation=0	side_1_coverage=0.69	side_1_overlap=10	side_1_possible_overlap_registers=239	side_1_read_count=77	side_1_redundant=0	side_2_annotate_key=gene	side_2_continuation=0	side_2_coverage=1.15	side_2_overlap=0	side_2_possible_overlap_registers=229	side_2_read_count=123	side_2_redundant=0	total_non_overlap_reads=4
JC	258	.	CP009273	4072557	-1	CP009273	4072996	1	0	alignment_overlap=22	coverage_minus=7	coverage_plus=10	flanking_left=251	flanking_right=251	frequency=1.294e-01	junction_possible_overlap_registers=217	key=CP009273__4072557__-1__CP009273__4072974__1__22____251__251__0__0	max_left=155	max_left_minus=155	max_left_plus=54	max_min_left=74	max_min_left_minus=74	max_min_left_plus=54	max_min_right=107	max_min_right_minus=107	max_min_right_plus=0	max_pos_hash_score=434	max_right=213	max_right_minus=107	max_right_plus=213	neg_log10_pos_hash_p_value=5.9	new_junction_coverage=0.17	new_junction_read_count=17	polymorphism_frequency=1.294e-01	pos_hash_score=12	prediction=polymorphism	reject=COVERAGE_EVENNESS_SKEW,FREQUENCY_CUTOFF	side_1_annotate_key=gene	side_1_continuation=0	side_1_coverage=1.09	side_1_overlap=22	side_1_possible_overlap_registers=239	side_1_read_count=122	side_1_redundant=0	side_2_annotate_key=gene	side_2_continuation=0	side_2_coverage=1.16	side_2_overlap=0	side_2_possible_overlap_registers=217	side_2_read_count=118	side_2_redundant=0	total_non_overlap_reads=17
JC	259	.	CP009273	4084383	-1	CP009273	4085017	1	0	alignment_overlap=13	coverage_minus=2	coverage_plus=1	flanking_left=251	flanking_right=251	frequency=3.070e-02	junction_possible_overlap_registers=226	key=CP009273__4084383__-1__CP009273__4085004__1__13____251__251__0__0	max_left=84	max_left_minus=84	max_left_plus=40	max_min_left=84	max_min_left_minus=84	max_min_left_plus=40	max_min_right=0	max_min_right_minus=0	max_min_right_plus=0	max_pos_hash_score=452	max_right=153	max_right_minus=153	max_right_plus=58	neg_log10_pos_hash_p_value=10.2	new_junction_coverage=0.03	new_junction_read_count=3	polymorphism_frequency=3.070e-02	pos_hash_score=3	prediction=polymorphism	reject=COVERAGE_EVENNESS_SKEW,FREQUENCY_CUTOFF	side_1_annotate_key=gene	side_1_continuation=0	side_1_coverage=1.08	side_1_overlap=13	side_1_possible_overlap_registers=239	side_1_read_count=121	side_1_redundant=0	side_2_annotate_key=gene	side_2_continuation=0	side_2_coverage=0.71	side_2_overlap=0	side_2_possible_overlap_registers=226	side_2_read_count=75	side_2_redundant=0	total_non_overlap_reads=3
JC	260	.	CP009273	4146000	-1	CP009273	4146964	1	0	alignment_overlap=12	coverage_minus=3	coverage_plus=2	flanking_left=251	flanking_right=251	frequency=6.147e-02	junction_possible_overlap_registers=227	key=CP009273__4146000__-1__CP009273__4146952__1__12____251__251__0__0	max_left=66	max_left_minus=66	max_left_plus=66	max_min_left=66	max_min_left_minus=66	max_min_left_plus=66	max_min_right=17	max_min_right_minus=5	max_min_right_plus=17	max_pos_hash_score=454	max_right=77	max_right_minus=77	max_right_plus=77	neg_log10_pos_hash_p_value=9.0	new_junction_coverage=0.05	new_junction_read_count=5	polymorphism_frequency=6.147e-02	pos_hash_score=5	prediction=polymorphism	reject=COVERAGE_EVENNESS_SKEW,FREQUENCY_CUTOFF	side_1_annotate_key=gene	side_1_continuation=0	side_1_coverage=0.77	side_1_overlap=12	side_1_possible_overlap_registers=239	side_1_read_count=86	side_1_redundant=0	side_2_annotate_key=gene	side_2_continuation=0	side_2_coverage=0.67	side_2_overlap=0	side_2_possible_overlap_registers=227	side_2_read_count=71	side_2_redundant=0	total_non_overlap_reads=5
JC	261	.	CP009273	4161677	1	CP009273	4161849	-1	-10	alignment_overlap=-10	coverage_minus=8	coverage_plus=4	flanking_left=251	flanking_right=251	frequency=1.857e-01	junction_possible_overlap_registers=229	key=CP009273__4161677__1__CP009273__4161849__-1__-10__GGAATTAATT__251__251__0__0	max_left=163	max_left_minus=94	max_left_plus=163	max_min_left=94	max_min_left_minus=94	max_min_left_plus=0	max_min_right=116	max_min_right_minus=66	max_min_right_plus=116	max_pos_hash_score=458	max_right=160	max_right_minus=160	max_right_plus=116	neg_log10_pos_hash_p_value=6.5	new_junction_coverage=0.12	new_junction_read_count=13	polymorphism_frequency=1.857e-01	pos_hash_score=11	prediction=polymorphism	reject=COVERAGE_EVENNESS_SKEW,FREQUENCY_CUTOFF	side_1_annotate_key=gene	side_1_continuation=0	side_1_coverage=0.47	side_1_overlap=0	side_1_possible_overlap_registers=239	side_1_read_count=53	side_1_redundant=0	side_2_annotate_key=gene	side_2_continuation=0	side_2_coverage=0.59	side_2_overlap=0	side_2_possible_overlap_registers=239	side_2_read_count=66	side_2_redundant=0	total_non_overlap_reads=12	unique_read_sequence=GGAATTAATT
JC	262	.	CP009273	4181133	-1	CP009273	4182114	1	0	alignment_overlap=10	coverage_minus=3	coverage_plus=3	flanking_left=251	flanking_right=251	frequency=5.931e-02	junction_possible_overlap_registers=229	key=CP009273__4181133__-1__CP009273__4182104__1__10____251__251__0__0	max_left=104	max_left_minus=104	max_left_plus=104	max_min_left=43	max_min_left_minus=43	max_min_left_plus=42	max_min_right=53	max_min_right_minus=53	max_min_right_plus=53	max_pos_hash_score=458	max_right=155	max_right_minus=155	max_right_plus=155	neg_log10_pos_hash_p_value=9.6	new_junction_coverage=0.06	new_junction_read_count=6	polymorphism_frequency=5.931e-02	pos_hash_score=4	prediction=polymorphism	reject=COVERAGE_EVENNESS_SKEW,FREQUENCY_CUTOFF	side_1_annotate_key=gene	side_1_continuation=0	side_1_coverage=1.00	side_1_overlap=10	side_1_possible_overlap_registers=239	side_1_read_count=112	side_1_redundant=0	side_2_annotate_key=gene	side_2_continuation=0	side_2_coverage=0.77	side_2_overlap=0	side_2_possible_overlap_registers=229	side_2_read_count=83	side_2_redundant=0	total_non_overlap_reads=6
JC	263	.	CP009273	4194722	-1	CP009273	4195839	1	0	alignment_overlap=13	coverage_minus=5	coverage_plus=4	flanking_left=251	flanking_right=251	frequency=1.529e-01	junction_possible_overlap_registers=226	key=CP009273__4194722__-1__CP009273__4195826__1__13____251__251__0__0	max_left=200	max_left_minus=200	max_left_plus=77	max_min_left=66	max_min_left_minus=0	max_min_left_plus=66	max_min_right=43	max_min_right_minus=43	max_min_right_plus=39	max_pos_hash_score=452	max_right=172	max_right_minus=43	max_right_plus=172	neg_log10_pos_hash_p_value=7.1	new_junction_coverage=0.10	new_junction_read_count=11	polymorphism_frequency=1.529e-01	pos_hash_score=9	prediction=polymorphism	reject=COVERAGE_EVENNESS_SKEW,FREQUENCY_CUTOFF	side_1_annotate_key=gene	side_1_continuation=0	side_1_coverage=0.68	side_1_overlap=13	side_1_possible_overlap_registers=239	side_1_read_count=76	side_1_redundant=0	side_2_annotate_key=gene	side_2_continuation=0	side_2_coverage=0.47	side_2_overlap=0	side_2_possible_overlap_registers=226	side_2_read_count=50	side_2_redundant=0	total_non_overlap_reads=9
JC	264	.	CP009273	4269201	-1	CP009273	4270187	1	0	alignment_overlap=12	coverage_minus=2	coverage_plus=2	flanking_left=251	flanking_right=251	frequency=3.694e-02	junction_possible_overlap_registers=227	key=CP009273__4269201__-1__CP009273__4270175__1__12____251__251__0__0	max_left=222	max_left_minus=222	max_left_plus=168	max_min_left=87	max_min_left_minus=87	max_min_left_plus=87	max_min_right=69	max_min_right_minus=14	max_min_right_plus=69	max_pos_hash_score=454	max_right=92	max_right_minus=92	max_right_plus=92	neg_log10_pos_hash_p_value=9.6	new_junction_coverage=0.04	new_junction_read_count=4	polymorphism_frequency=3.694e-02	pos_hash_score=4	prediction=polymorphism	reject=COVERAGE_EVENNESS_SKEW,FREQUENCY_CUTOFF	side_1_annotate_key=gene	side_1_continuation=0	side_1_coverage=1.14	side_1_overlap=12	side_1_possible_overlap_registers=239	side_1_read_count=128	side_1_redundant=0	side_2_annotate_key=gene	side_2_continuation=0	side_2_coverage=0.82	side_2_overlap=0	side_2_possible_overlap_registers=227	side_2_read_count=87	side_2_redundant=0	total_non_overlap_reads=4
JC	265	.	CP009273	4281130	-1	CP009273	4282022	1	0	alignment_overlap=13	coverage_minus=5	coverage_plus=7	flanking_left=251	flanking_right=251	frequency=1.311e-01	junction_possible_overlap_registers=226	key=CP009273__4281130__-1__CP009273__4282009__1__13____251__251__0__0	max_left=197	max_left_minus=197	max_left_plus=118	max_min_left=118	max_min_left_minus=61	max_min_left_plus=118	max_min_right=25	max_min_right_minus=25	max_min_right_plus=25	max_pos_hash_score=452	max_right=235	max_right_minus=235	max_right_plus=208	neg_log10_pos_hash_p_value=6.4	new_junction_coverage=0.12	new_junction_read_count=13	polymorphism_frequency=1.311e-01	pos_hash_score=11	prediction=polymorphism	reject=COVERAGE_EVENNESS_SKEW,FREQUENCY_CUTOFF	side_1_annotate_key=gene	side_1_continuation=0	side_1_coverage=0.76	side_1_overlap=13	side_1_possible_overlap_registers=239	side_1_read_count=85	side_1_redundant=0	side_2_annotate_key=gene	side_2_continuation=0	side_2_coverage=0.87	side_2_overlap=0	side_2_possible_overlap_registers=226	side_2_read_count=92	side_2_redundant=0	total_non_overlap_reads=12
JC	266	.	CP009273	4332244	-1	CP009273	4333304	1	0	alignment_overlap=10	coverage_minus=3	coverage_plus=3	flanking_left=251	flanking_right=251	frequency=4.869e-02	junction_possible_overlap_registers=229	key=CP009273__4332244__-1__CP009273__4333294__1__10____251__251__0__0	max_left=72	max_left_minus=72	max_left_plus=72	max_min_left=30	max_min_left_minus=30	max_min_left_plus=1	max_min_right=24	max_min_right_minus=24	max_min_right_plus=24	max_pos_hash_score=458	max_right=209	max_right_minus=69	max_right_plus=209	neg_log10_pos_hash_p_value=8.5	new_junction_coverage=0.06	new_junction_read_count=6	polymorphism_frequency=4.869e-02	pos_hash_score=6	prediction=polymorphism	reject=COVERAGE_EVENNESS_SKEW,FREQUENCY_CUTOFF	side_1_annotate_key=gene	side_1_continuation=0	side_1_coverage=0.97	side_1_overlap=10	side_1_possible_overlap_registers=239	side_1_read_count=109	side_1_redundant=0	side_2_annotate_key=gene	side_2_continuation=0	side_2_coverage=1.21	side_2_overlap=0	side_2_possible_overlap_registers=229	side_2_read_count=130	side_2_redundant=0	total_non_overlap_reads=6
JC	267	.	CP009273	4337459	-1	CP009273	4338495	1	0	alignment_overlap=9	coverage_minus=2	coverage_plus=2	flanking_left=251	flanking_right=251	frequency=3.384e-02	junction_possible_overlap_registers=230	key=CP009273__4337459__-1__CP009273__4338486__1__9____251__251__0__0	max_left=59	max_left_minus=59	max_left_plus=59	max_min_left=25	max_min_left_minus=25	max_min_left_plus=4	max_min_right=55	max_min_right_minus=55	max_min_right_plus=55	max_pos_hash_score=460	max_right=55	max_right_minus=55	max_right_plus=55	neg_log10_pos_hash_p_value=9.7	new_junction_coverage=0.04	new_junction_read_count=4	polymorphism_frequency=3.384e-02	pos_hash_score=4	prediction=polymorphism	reject=COVERAGE_EVENNESS_SKEW,FREQUENCY_CUTOFF	side_1_annotate_key=gene	side_1_continuation=0	side_1_coverage=0.86	side_1_overlap=9	side_1_possible_overlap_registers=239	side_1_read_count=96	side_1_redundant=0	side_2_annotate_key=gene	side_2_continuation=0	side_2_coverage=1.26	side_2_overlap=0	side_2_possible_overlap_registers=230	side_2_read_count=136	side_2_redundant=0	total_non_overlap_reads=4
JC	268	.	CP009273	4377424	-1	CP009273	4379522	1	0	alignment_overlap=10	coverage_minus=2	coverage_plus=1	flanking_left=251	flanking_right=251	frequency=2.869e-02	junction_possible_overlap_registers=229	key=CP009273__4377424__-1__CP009273__4379512__1__10____251__251__0__0	max_left=72	max_left_minus=72	max_left_plus=72	max_min_left=57	max_min_left_minus=57	max_min_left_plus=0	max_min_right=68	max_min_right_minus=68	max_min_right_plus=68	max_pos_hash_score=458	max_right=184	max_right_minus=184	max_right_plus=68	neg_log10_pos_hash_p_value=10.3	new_junction_coverage=0.03	new_junction_read_count=3	polymorphism_frequency=2.869e-02	pos_hash_score=3	prediction=polymorphism	reject=COVERAGE_EVENNESS_SKEW,FREQUENCY_CUTOFF	side_1_annotate_key=gene	side_1_continuation=0	side_1_coverage=0.83	side_1_overlap=10	side_1_possible_overlap_registers=239	side_1_read_count=93	side_1_redundant=0	side_2_annotate_key=gene	side_2_continuation=0	side_2_coverage=1.06	side_2_overlap=0	side_2_possible_overlap_registers=229	side_2_read_count=114	side_2_redundant=0	total_non_overlap_reads=3
JC	269	.	CP009273	4384029	-1	CP009273	4385023	1	0	alignment_overlap=14	coverage_minus=4	coverage_plus=4	flanking_left=251	flanking_right=251	frequency=7.127e-02	junction_possible_overlap_registers=225	key=CP009273__4384029__-1__CP009273__4385009__1__14____251__251__0__0	max_left=141	max_left_minus=141	max_left_plus=94	max_min_left=94	max_min_left_minus=0	max_min_left_plus=94	max_min_right=96	max_min_right_minus=96	max_min_right_plus=12	max_pos_hash_score=450	max_right=143	max_right_minus=96	max_right_plus=143	neg_log10_pos_hash_p_value=7.5	new_junction_coverage=0.08	new_junction_read_count=8	polymorphism_frequency=7.127e-02	pos_hash_score=8	prediction=polymorphism	reject=COVERAGE_EVENNESS_SKEW,FREQUENCY_CUTOFF	side_1_annotate_key=gene	side_1_continuation=0	side_1_coverage=0.99	side_1_overlap=14	side_1_possible_overlap_registers=239	side_1_read_count=111	side_1_redundant=0	side_2_annotate_key=gene	side_2_continuation=0	side_2_coverage=0.99	side_2_overlap=0	side_2_possible_overlap_registers=225	side_2_read_count=104	side_2_redundant=0	total_non_overlap_reads=8
JC	270	.	CP009273	4384504	-1	CP009273	4385338	1	0	alignment_overlap=10	coverage_minus=4	coverage_plus=3	flanking_left=251	flanking_right=251	frequency=8.076e-02	junction_possible_overlap_registers=229	key=CP009273__4384504__-1__CP009273__4385328__1__10____251__251__0__0	max_left=213	max_left_minus=213	max_left_plus=40	max_min_left=61	max_min_left_minus=61	max_min_left_plus=40	max_min_right=33	max_min_right_minus=32	max_min_right_plus=33	max_pos_hash_score=458	max_right=237	max_right_minus=180	max_right_plus=237	neg_log10_pos_hash_p_value=8.1	new_junction_coverage=0.08	new_junction_read_count=9	polymorphism_frequency=8.076e-02	pos_hash_score=7	prediction=polymorphism	reject=COVERAGE_EVENNESS_SKEW,FREQUENCY_CUTOFF	side_1_annotate_key=gene	side_1_continuation=0	side_1_coverage=1.09	side_1_overlap=10	side_1_possible_overlap_registers=239	side_1_read_count=122	side_1_redundant=0	side_2_annotate_key=gene	side_2_continuation=0	side_2_coverage=0.82	side_2_overlap=0	side_2_possible_overlap_registers=229	side_2_read_count=88	side_2_redundant=0	total_non_overlap_reads=7
JC	271	.	CP009273	4399757	-1	CP009273	4400612	1	0	alignment_overlap=12	coverage_minus=4	coverage_plus=4	flanking_left=251	flanking_right=251	frequency=6.325e-02	junction_possible_overlap_registers=227	key=CP009273__4399757__-1__CP009273__4400600__1__12____251__251__0__0	max_left=121	max_left_minus=121	max_left_plus=119	max_min_left=109	max_min_left_minus=109	max_min_left_plus=19	max_min_right=80	max_min_right_minus=80	max_min_right_plus=80	max_pos_hash_score=454	max_right=130	max_right_minus=130	max_right_plus=114	neg_log10_pos_hash_p_value=7.6	new_junction_coverage=0.08	new_junction_read_count=8	polymorphism_frequency=6.325e-02	pos_hash_score=8	prediction=polymorphism	reject=COVERAGE_EVENNESS_SKEW,FREQUENCY_CUTOFF	side_1_annotate_key=gene	side_1_continuation=0	side_1_coverage=1.25	side_1_overlap=12	side_1_possible_overlap_registers=239	side_1_read_count=140	side_1_redundant=0	side_2_annotate_key=gene	side_2_continuation=0	side_2_coverage=0.98	side_2_overlap=0	side_2_possible_overlap_registers=227	side_2_read_count=104	side_2_redundant=0	total_non_overlap_reads=8
JC	272	.	CP009273	4477015	-1	CP009273	4477873	1	0	alignment_overlap=10	coverage_minus=2	coverage_plus=2	flanking_left=251	flanking_right=251	frequency=5.006e-02	junction_possible_overlap_registers=229	key=CP009273__4477015__-1__CP009273__4477863__1__10____251__251__0__0	max_left=149	max_left_minus=149	max_left_plus=104	max_min_left=104	max_min_left_minus=39	max_min_left_plus=104	max_min_right=91	max_min_right_minus=91	max_min_right_plus=0	max_pos_hash_score=458	max_right=137	max_right_minus=98	max_right_plus=137	neg_log10_pos_hash_p_value=9.6	new_junction_coverage=0.06	new_junction_read_count=6	polymorphism_frequency=5.006e-02	pos_hash_score=4	prediction=polymorphism	reject=COVERAGE_EVENNESS_SKEW,FREQUENCY_CUTOFF	side_1_annotate_key=gene	side_1_continuation=0	side_1_coverage=0.91	side_1_overlap=10	side_1_possible_overlap_registers=239	side_1_read_count=102	side_1_redundant=0	side_2_annotate_key=gene	side_2_continuation=0	side_2_coverage=1.21	side_2_overlap=0	side_2_possible_overlap_registers=229	side_2_read_count=130	side_2_redundant=0	total_non_overlap_reads=4
JC	273	.	CP009273	4491776	-1	CP009273	4492477	1	0	alignment_overlap=10	coverage_minus=3	coverage_plus=4	flanking_left=251	flanking_right=251	frequency=5.736e-02	junction_possible_overlap_registers=229	key=CP009273__4491776__-1__CP009273__4492467__1__10____251__251__0__0	max_left=180	max_left_minus=180	max_left_plus=168	max_min_left=97	max_min_left_minus=0	max_min_left_plus=97	max_min_right=113	max_min_right_minus=113	max_min_right_plus=73	max_pos_hash_score=458	max_right=140	max_right_minus=113	max_right_plus=140	neg_log10_pos_hash_p_value=8.1	new_junction_coverage=0.07	new_junction_read_count=7	polymorphism_frequency=5.736e-02	pos_hash_score=7	prediction=polymorphism	reject=COVERAGE_EVENNESS_SKEW,FREQUENCY_CUTOFF	side_1_annotate_key=gene	side_1_continuation=0	side_1_coverage=1.05	side_1_overlap=10	side_1_possible_overlap_registers=239	side_1_read_count=118	side_1_redundant=0	side_2_annotate_key=gene	side_2_continuation=0	side_2_coverage=1.09	side_2_overlap=0	side_2_possible_overlap_registers=229	side_2_read_count=117	side_2_redundant=0	total_non_overlap_reads=7
JC	274	.	CP009273	4531036	-1	CP009273	4531895	1	0	alignment_overlap=15	coverage_minus=1	coverage_plus=2	flanking_left=251	flanking_right=251	frequency=2.962e-02	junction_possible_overlap_registers=224	key=CP009273__4531036__-1__CP009273__4531880__1__15____251__251__0__0	max_left=110	max_left_minus=27	max_left_plus=110	max_min_left=27	max_min_left_minus=27	max_min_left_plus=27	max_min_right=83	max_min_right_minus=0	max_min_right_plus=83	max_pos_hash_score=448	max_right=83	max_right_minus=31	max_right_plus=83	neg_log10_pos_hash_p_value=10.2	new_junction_coverage=0.05	new_junction_read_count=5	polymorphism_frequency=2.962e-02	pos_hash_score=3	prediction=polymorphism	reject=COVERAGE_EVENNESS_SKEW,FREQUENCY_CUTOFF	side_1_annotate_key=gene	side_1_continuation=0	side_1_coverage=1.48	side_1_overlap=15	side_1_possible_overlap_registers=239	side_1_read_count=166	side_1_redundant=0	side_2_annotate_key=gene	side_2_continuation=0	side_2_coverage=1.64	side_2_overlap=0	side_2_possible_overlap_registers=224	side_2_read_count=172	side_2_redundant=0	total_non_overlap_reads=3
JC	275	.	CP009273	4565254	-1	CP009273	4565910	1	0	alignment_overlap=12	coverage_minus=5	coverage_plus=6	flanking_left=251	flanking_right=251	frequency=9.210e-02	junction_possible_overlap_registers=227	key=CP009273__4565254__-1__CP009273__4565898__1__12____251__251__0__0	max_left=172	max_left_minus=172	max_left_plus=130	max_min_left=17	max_min_left_minus=16	max_min_left_plus=17	max_min_right=71	max_min_right_minus=71	max_min_right_plus=48	max_pos_hash_score=454	max_right=176	max_right_minus=159	max_right_plus=176	neg_log10_pos_hash_p_value=6.4	new_junction_coverage=0.10	new_junction_read_count=11	polymorphism_frequency=9.210e-02	pos_hash_score=11	prediction=polymorphism	reject=COVERAGE_EVENNESS_SKEW,FREQUENCY_CUTOFF	side_1_annotate_key=gene	side_1_continuation=0	side_1_coverage=0.91	side_1_overlap=12	side_1_possible_overlap_registers=239	side_1_read_count=102	side_1_redundant=0	side_2_annotate_key=gene	side_2_continuation=0	side_2_coverage=1.13	side_2_overlap=0	side_2_possible_overlap_registers=227	side_2_read_count=120	side_2_redundant=0	total_non_overlap_reads=11
JC	276	.	CP009273	4594138	-1	CP009273	4595230	1	0	alignment_overlap=9	coverage_minus=3	coverage_plus=3	flanking_left=251	flanking_right=251	frequency=3.891e-02	junction_possible_overlap_registers=230	key=CP009273__4594138__-1__CP009273__4595221__1__9____251__251__0__0	max_left=173	max_left_minus=173	max_left_plus=75	max_min_left=44	max_min_left_minus=42	max_min_left_plus=44	max_min_right=112	max_min_right_minus=112	max_min_right_plus=57	max_pos_hash_score=460	max_right=186	max_right_minus=186	max_right_plus=186	neg_log10_pos_hash_p_value=8.6	new_junction_coverage=0.06	new_junction_read_count=6	polymorphism_frequency=3.891e-02	pos_hash_score=6	prediction=polymorphism	reject=COVERAGE_EVENNESS_SKEW,FREQUENCY_CUTOFF	side_1_annotate_key=gene	side_1_continuation=0	side_1_coverage=1.33	side_1_overlap=9	side_1_possible_overlap_registers=239	side_1_read_count=149	side_1_redundant=0	side_2_annotate_key=gene	side_2_continuation=0	side_2_coverage=1.42	side_2_overlap=0	side_2_possible_overlap_registers=230	side_2_read_count=153	side_2_redundant=0	total_non_overlap_reads=6
JC	277	.	CP009273	4595983	-1	CP009273	4596220	1	0	alignment_overlap=89	coverage_minus=5	coverage_plus=5	flanking_left=251	flanking_right=251	frequency=1.833e-01	junction_possible_overlap_registers=150	key=CP009273__4595983__-1__CP009273__4596131__1__89____251__251__0__0	max_left=113	max_left_minus=103	max_left_plus=113	max_min_left=55	max_min_left_minus=55	max_min_left_plus=50	max_min_right=63	max_min_right_minus=63	max_min_right_plus=12	max_pos_hash_score=300	max_right=161	max_right_minus=117	max_right_plus=161	neg_log10_pos_hash_p_value=4.9	new_junction_coverage=0.14	new_junction_read_count=10	polymorphism_frequency=1.833e-01	pos_hash_score=9	prediction=polymorphism	reject=COVERAGE_EVENNESS_SKEW,FREQUENCY_CUTOFF	side_1_annotate_key=gene	side_1_continuation=0	side_1_coverage=0.74	side_1_overlap=89	side_1_possible_overlap_registers=239	side_1_read_count=83	side_1_redundant=0	side_2_annotate_key=gene	side_2_continuation=0	side_2_coverage=0.53	side_2_overlap=0	side_2_possible_overlap_registers=150	side_2_read_count=37	side_2_redundant=0	total_non_overlap_reads=10
UN	278	.	CP009273	15618	16497
UN	279	.	CP009273	20027	20323
UN	280	.	CP009273	220457	221033
UN	281	.	CP009273	221576	221576
UN	282	.	CP009273	221578	221833
UN	283	.	CP009273	221835	221836
UN	284	.	CP009273	223718	224925
UN	285	.	CP009273	266480	266482
UN	286	.	CP009273	266484	266760
UN	287	.	CP009273	269902	269902
UN	288	.	CP009273	269905	270640
UN	289	.	CP009273	275105	275403
UN	290	.	CP009273	286584	286872
UN	291	.	CP009273	311175	311956
UN	292	.	CP009273	311959	311960
UN	293	.	CP009273	366236	366987
UN	294	.	CP009273	376961	377806
UN	295	.	CP009273	377810	377810
UN	296	.	CP009273	387386	388192
UN	297	.	CP009273	388195	388195
UN	298	.	CP009273	521560	521937
UN	299	.	CP009273	562458	563256
UN	300	.	CP009273	570285	571008
UN	301	.	CP009273	603689	604592
UN	302	.	CP009273	683536	684268
UN	303	.	CP009273	1089927	1089927
UN	304	.	CP009273	1089933	1090733
UN	305	.	CP009273	1390534	1391282
UN	306	.	CP009273	1427134	1427217
UN	307	.	CP009273	1462398	1463268
UN	308	.	CP009273	1463787	1464540
UN	309	.	CP009273	1522817	1523193
UN	310	.	CP009273	1565329	1565329
UN	311	.	CP009273	1565332	1565408
UN	312	.	CP009273	1628593	1628661
UN	313	.	CP009273	1645341	1645574
UN	314	.	CP009273	2060438	2060545
UN	315	.	CP009273	2060548	2060548
UN	316	.	CP009273	2062650	2063537
UN	317	.	CP009273	2095472	2096197
UN	318	.	CP009273	2096199	2096200
UN	319	.	CP009273	2096203	2096204
UN	320	.	CP009273	2163875	2164664
UN	321	.	CP009273	2282637	2282637
UN	322	.	CP009273	2282639	2283357
UN	323	.	CP009273	2283359	2283359
UN	324	.	CP009273	2507984	2508862
UN	325	.	CP009273	2508865	2508865
UN	326	.	CP009273	2719665	2722369
UN	327	.	CP009273	2723161	2724082
UN	328	.	CP009273	2850455	2852993
UN	329	.	CP009273	2989947	2990819
UN	330	.	CP009273	3123723	3123730
UN	331	.	CP009273	3123732	3124478
UN	332	.	CP009273	3124483	3124483
UN	333	.	CP009273	3179700	3180545
UN	334	.	CP009273	3359154	3359154
UN	335	.	CP009273	3359157	3359866
UN	336	.	CP009273	3417243	3417767
UN	337	.	CP009273	3418234	3419976
UN	338	.	CP009273	3419978	3419978
UN	339	.	CP009273	3420401	3421678
UN	340	.	CP009273	3463761	3463857
UN	341	.	CP009273	3577031	3577324
UN	342	.	CP009273	3612853	3614205
UN	343	.	CP009273	3614207	3614207
UN	344	.	CP009273	3614209	3614209
UN	345	.	CP009273	3614214	3614216
UN	346	.	CP009273	3614668	3615425
UN	347	.	CP009273	3645619	3646373
UN	348	.	CP009273	3659998	3659998
UN	349	.	CP009273	3660009	3660029
UN	350	.	CP009273	3660034	3660034
UN	351	.	CP009273	3755860	3757208
UN	352	.	CP009273	3757675	3758412
UN	353	.	CP009273	3758417	3758417
UN	354	.	CP009273	3935625	3936510
UN	355	.	CP009273	3937658	3938687
UN	356	.	CP009273	4028768	4028768
UN	357	.	CP009273	4028770	4028864
UN	358	.	CP009273	4029332	4030216
UN	359	.	CP009273	4031428	4031808
UN	360	.	CP009273	4032325	4032511
UN	361	.	CP009273	4032987	4033728
UN	362	.	CP009273	4156463	4156552
UN	363	.	CP009273	4156556	4156556
UN	364	.	CP009273	4156800	4157909
UN	365	.	CP009273	4158740	4161350
UN	366	.	CP009273	4166703	4166827
UN	367	.	CP009273	4198271	4199425
UN	368	.	CP009273	4200178	4202837
UN	369	.	CP009273	4202841	4202841
UN	370	.	CP009273	4488243	4489091
UN	371	.	CP009273	4497506	4497506
UN	372	.	CP009273	4497508	4498257
