# Supplementary material for: Mutators can drive the evolution of multi-resistance to antibiotics
Source: PLoS Genet. 2023 Jun 13;19(6):e1010791. doi: 10.1371/journal.pgen.1010791 (PMC10292718; doi:10.1371/journal.pgen.1010791)
Supplement: S2 File — (ZIP) [file pgen.1010791.s005.zip › 058843_intermediateG2175J4.gd]

#=GENOME_DIFF	1.0
#=CREATED	17:27:38 06 May 2022
#=PROGRAM	breseq 0.36.1 
#=COMMAND	/mnt/fls01-home01/mqbssdgg/breseq-0.36.1-Linux-x86_64/bin/breseq -r BW25113-fixed.gb -o 058843_intermediateG2175J4 058843_intermediateG2175J4_1_trimmed.fastq.gz 058843_intermediateG2175J4_2_trimmed.fastq.gz 058843_intermediateG2175J4_U1_trimmed.fastq.gz 058843_intermediateG2175J4_U2_trimmed.fastq.gz
#=REFSEQ	BW25113-fixed.gb
#=READSEQ	058843_intermediateG2175J4_1_trimmed.fastq.gz
#=READSEQ	058843_intermediateG2175J4_2_trimmed.fastq.gz
#=READSEQ	058843_intermediateG2175J4_U1_trimmed.fastq.gz
#=READSEQ	058843_intermediateG2175J4_U2_trimmed.fastq.gz
#=CONVERTED-BASES	448154543
#=CONVERTED-READS	1862377
#=INPUT-BASES	448201696
#=INPUT-READS	1862720
#=MAPPED-BASES	445236788
#=MAPPED-READS	1842378
SNP	1	48	CP009273	19617	C
SNP	2	50	CP009273	107258	G
SNP	3	51	CP009273	115127	T
SNP	4	52	CP009273	244229	T
SNP	5	55	CP009273	374745	G
SNP	6	56	CP009273	414268	T
SNP	7	57	CP009273	452616	T
SNP	8	58	CP009273	481254	A
DEL	9	59	CP009273	502603	1	repeat_length=1	repeat_new_copies=7	repeat_ref_copies=8	repeat_seq=A
SNP	10	60	CP009273	518287	C
SNP	11	61	CP009273	662790	C
SNP	12	62	CP009273	729989	G
SNP	13	68	CP009273	1107847	G
SNP	14	69	CP009273	1154393	C
SNP	15	70	CP009273	1264993	G
SNP	16	72	CP009273	1297261	G
INS	17	73	CP009273	1351292	G	repeat_length=1	repeat_new_copies=6	repeat_ref_copies=5	repeat_seq=G
SNP	18	80	CP009273	1697966	C
INS	19	82	CP009273	1703672	C	repeat_length=1	repeat_new_copies=8	repeat_ref_copies=7	repeat_seq=C
SNP	20	83	CP009273	1795848	C
SNP	21	84	CP009273	1814935	C
SNP	22	85	CP009273	1928816	G
SNP	23	86	CP009273	1985889	A
SNP	24	88	CP009273	2073093	T
SNP	25	89	CP009273	2175089	T
SNP	26	91	CP009273	2182173	C
SNP	27	92	CP009273	2332685	C
SNP	28	93	CP009273	2348129	C
SNP	29	94	CP009273	2409960	A
SNP	30	95	CP009273	2495871	G
SNP	31	96	CP009273	2590129	A
SNP	32	97	CP009273	2642811	A
SNP	33	98	CP009273	2777164	C
SNP	34	99	CP009273	2824067	C
SNP	35	100	CP009273	3021898	G
DEL	36	101	CP009273	3094398	1	repeat_length=1	repeat_new_copies=6	repeat_ref_copies=7	repeat_seq=C
SNP	37	102	CP009273	3261667	C
SNP	38	103	CP009273	3307546	A
SNP	39	104	CP009273	3501783	C
SNP	40	105	CP009273	3505941	T
DEL	41	107	CP009273	3925013	1	repeat_length=1	repeat_new_copies=4	repeat_ref_copies=5	repeat_seq=T
SNP	42	108	CP009273	4091065	C
SNP	43	109	CP009273	4172719	G
SNP	44	110	CP009273	4223145	G
DEL	45	112	CP009273	4351265	1	repeat_length=1	repeat_new_copies=7	repeat_ref_copies=8	repeat_seq=A
DEL	46	113	CP009273	4596147	1	repeat_length=1	repeat_new_copies=7	repeat_ref_copies=8	repeat_seq=G
SNP	47	114	CP009273	4619629	G
RA	48	.	CP009273	19617	0	T	C	bias_e_value=4631470	bias_p_value=1	consensus_score=381.0	fisher_strand_p_value=1	frequency=1	ks_quality_p_value=1	major_base=C	major_cov=41/65	major_frequency=9.907e-01	minor_base=A	minor_cov=0/1	new_cov=41/65	polymorphism_frequency=9.907e-01	polymorphism_score=NA	prediction=consensus	ref_cov=0/0	total_cov=41/66
RA	49	.	CP009273	104042	0	A	T	bias_e_value=8.82452e-05	bias_p_value=1.90534e-11	consensus_reject=FREQUENCY_CUTOFF	consensus_score=142.6	fisher_strand_p_value=6.55818e-13	frequency=2.308e-01	ks_quality_p_value=1	major_base=A	major_cov=2/48	major_frequency=7.692e-01	minor_base=T	minor_cov=15/0	new_cov=15/0	polymorphism_frequency=2.308e-01	polymorphism_score=19.3	prediction=polymorphism	ref_cov=2/48	total_cov=17/48
RA	50	.	CP009273	107258	0	A	G	consensus_score=274.4	frequency=1	major_base=G	major_cov=34/43	major_frequency=1.000e+00	minor_base=N	minor_cov=0/0	new_cov=34/43	polymorphism_frequency=1.000e+00	polymorphism_score=NA	prediction=consensus	ref_cov=0/0	total_cov=34/43
RA	51	.	CP009273	115127	0	C	T	bias_e_value=3888310	bias_p_value=0.839541	consensus_score=384.5	fisher_strand_p_value=0.49	frequency=1	ks_quality_p_value=1	major_base=T	major_cov=48/51	major_frequency=9.900e-01	minor_base=G	minor_cov=1/0	new_cov=48/51	polymorphism_frequency=9.900e-01	polymorphism_score=NA	prediction=consensus	ref_cov=0/0	total_cov=49/51
RA	52	.	CP009273	244229	0	C	T	bias_e_value=4631240	bias_p_value=0.999951	consensus_score=394.4	fisher_strand_p_value=1	frequency=1	ks_quality_p_value=0.99015	major_base=T	major_cov=45/54	major_frequency=9.900e-01	minor_base=C	minor_cov=0/1	new_cov=45/54	polymorphism_frequency=9.900e-01	polymorphism_score=-4.0	prediction=consensus	ref_cov=0/1	total_cov=45/55
RA	53	.	CP009273	353317	0	C	A	bias_e_value=110905	bias_p_value=0.0239459	consensus_reject=FREQUENCY_CUTOFF	consensus_score=118.7	fisher_strand_p_value=0.00361588	frequency=2.115e-01	ks_quality_p_value=1	major_base=C	major_cov=21/20	major_frequency=7.885e-01	minor_base=A	minor_cov=11/0	new_cov=11/0	polymorphism_frequency=2.115e-01	polymorphism_score=10.1	prediction=polymorphism	ref_cov=21/20	total_cov=37/21
RA	54	.	CP009273	357022	0	C	A	bias_e_value=1.10298	bias_p_value=2.38148e-07	consensus_reject=FREQUENCY_CUTOFF	consensus_score=206.0	fisher_strand_p_value=1.23999e-08	frequency=2.021e-01	ks_quality_p_value=1	major_base=C	major_cov=23/52	major_frequency=7.979e-01	minor_base=A	minor_cov=19/0	new_cov=19/0	polymorphism_frequency=2.021e-01	polymorphism_score=13.4	prediction=polymorphism	ref_cov=23/52	total_cov=46/52
RA	55	.	CP009273	374745	0	A	G	consensus_score=344.7	frequency=1	major_base=G	major_cov=55/36	major_frequency=1.000e+00	minor_base=N	minor_cov=0/0	new_cov=55/36	polymorphism_frequency=1.000e+00	polymorphism_score=NA	prediction=consensus	ref_cov=0/0	total_cov=55/36
RA	56	.	CP009273	414268	0	C	T	consensus_score=238.6	frequency=1	major_base=T	major_cov=36/25	major_frequency=1.000e+00	minor_base=N	minor_cov=0/0	new_cov=36/25	polymorphism_frequency=1.000e+00	polymorphism_score=NA	prediction=consensus	ref_cov=0/0	total_cov=36/25
RA	57	.	CP009273	452616	0	C	T	consensus_score=402.6	frequency=1	major_base=T	major_cov=42/59	major_frequency=1.000e+00	minor_base=N	minor_cov=0/0	new_cov=42/59	polymorphism_frequency=1.000e+00	polymorphism_score=NA	prediction=consensus	ref_cov=0/0	total_cov=42/59
RA	58	.	CP009273	481254	0	G	A	consensus_score=484.8	frequency=1	major_base=A	major_cov=60/63	major_frequency=1.000e+00	minor_base=N	minor_cov=0/0	new_cov=60/63	polymorphism_frequency=1.000e+00	polymorphism_score=NA	prediction=consensus	ref_cov=0/0	total_cov=60/63
RA	59	.	CP009273	502603	0	A	.	bias_e_value=2609330	bias_p_value=0.563392	consensus_score=243.1	fisher_strand_p_value=0.254822	frequency=1	ks_quality_p_value=0.890277	major_base=.	major_cov=25/31	major_frequency=9.492e-01	minor_base=A	minor_cov=0/3	new_cov=25/31	polymorphism_frequency=9.492e-01	polymorphism_score=7.6	prediction=consensus	ref_cov=0/3	total_cov=25/34
RA	60	.	CP009273	518287	0	T	C	consensus_score=321.7	frequency=1	major_base=C	major_cov=30/58	major_frequency=1.000e+00	minor_base=N	minor_cov=0/0	new_cov=30/58	polymorphism_frequency=1.000e+00	polymorphism_score=NA	prediction=consensus	ref_cov=0/0	total_cov=30/58
RA	61	.	CP009273	662790	0	T	C	consensus_score=431.7	frequency=1	major_base=C	major_cov=52/64	major_frequency=1.000e+00	minor_base=N	minor_cov=0/0	new_cov=52/64	polymorphism_frequency=1.000e+00	polymorphism_score=NA	prediction=consensus	ref_cov=0/0	total_cov=52/64
RA	62	.	CP009273	729989	0	A	G	consensus_score=281.4	frequency=1	major_base=G	major_cov=59/51	major_frequency=1.000e+00	minor_base=N	minor_cov=0/0	new_cov=59/51	polymorphism_frequency=1.000e+00	polymorphism_score=NA	prediction=consensus	ref_cov=0/0	total_cov=59/51
RA	63	.	CP009273	732071	0	T	C	bias_e_value=4290380	bias_p_value=0.926354	consensus_reject=FREQUENCY_CUTOFF	consensus_score=197.1	fisher_strand_p_value=0.641641	frequency=2.330e-01	ks_quality_p_value=1	major_base=T	major_cov=40/39	major_frequency=7.670e-01	minor_base=C	minor_cov=14/10	new_cov=14/10	polymorphism_frequency=2.330e-01	polymorphism_score=55.5	prediction=polymorphism	ref_cov=40/39	total_cov=65/51
RA	64	.	CP009273	732119	0	C	T	bias_e_value=3453060	bias_p_value=0.745565	consensus_reject=FREQUENCY_CUTOFF	consensus_score=120.8	fisher_strand_p_value=0.377818	frequency=3.297e-01	ks_quality_p_value=1	major_base=C	major_cov=28/33	major_frequency=6.703e-01	minor_base=T	minor_cov=17/13	new_cov=17/13	polymorphism_frequency=3.297e-01	polymorphism_score=91.7	prediction=polymorphism	ref_cov=28/33	total_cov=61/46
RA	65	.	CP009273	776601	0	T	.	bias_e_value=1440030	bias_p_value=0.310923	consensus_reject=FREQUENCY_CUTOFF	consensus_score=148.0	fisher_strand_p_value=0.0917547	frequency=2.143e-01	ks_quality_p_value=1	major_base=T	major_cov=31/13	major_frequency=7.857e-01	minor_base=.	minor_cov=5/7	new_cov=5/7	polymorphism_frequency=2.143e-01	polymorphism_score=39.2	prediction=polymorphism	ref_cov=31/13	total_cov=37/23
RA	66	.	CP009273	1004085	0	C	T	bias_e_value=2823080	bias_p_value=0.609543	consensus_reject=FREQUENCY_CUTOFF	consensus_score=134.8	fisher_strand_p_value=0.259483	frequency=3.111e-01	ks_quality_p_value=1	major_base=C	major_cov=33/29	major_frequency=6.889e-01	minor_base=T	minor_cov=11/17	new_cov=11/17	polymorphism_frequency=3.111e-01	polymorphism_score=91.3	prediction=polymorphism	ref_cov=33/29	total_cov=44/47
RA	67	.	CP009273	1092574	0	C	A	bias_e_value=1776060	bias_p_value=0.383476	consensus_reject=FREQUENCY_CUTOFF	consensus_score=28.6	fisher_strand_p_value=0.125403	frequency=3.696e-01	ks_quality_p_value=0.99122	major_base=C	major_cov=14/15	major_frequency=6.304e-01	minor_base=A	minor_cov=4/13	new_cov=4/13	polymorphism_frequency=3.696e-01	polymorphism_score=40.9	prediction=polymorphism	ref_cov=14/15	total_cov=18/28
RA	68	.	CP009273	1107847	0	A	G	consensus_score=377.1	frequency=1	major_base=G	major_cov=42/60	major_frequency=1.000e+00	minor_base=N	minor_cov=0/0	new_cov=42/60	polymorphism_frequency=1.000e+00	polymorphism_score=NA	prediction=consensus	ref_cov=0/0	total_cov=42/60
RA	69	.	CP009273	1154393	0	T	C	consensus_score=351.3	frequency=1	major_base=C	major_cov=57/40	major_frequency=1.000e+00	minor_base=N	minor_cov=0/0	new_cov=57/40	polymorphism_frequency=1.000e+00	polymorphism_score=NA	prediction=consensus	ref_cov=0/0	total_cov=57/40
RA	70	.	CP009273	1264993	0	A	G	bias_e_value=3281720	bias_p_value=0.708571	consensus_score=109.6	fisher_strand_p_value=0.341649	frequency=1	ks_quality_p_value=1	major_base=G	major_cov=16/19	major_frequency=8.974e-01	minor_base=A	minor_cov=3/1	new_cov=16/19	polymorphism_frequency=8.974e-01	polymorphism_score=2.3	prediction=consensus	ref_cov=3/1	total_cov=20/21
RA	71	.	CP009273	1282249	0	A	G	bias_e_value=2455110	bias_p_value=0.530092	consensus_reject=FREQUENCY_CUTOFF	consensus_score=90.0	fisher_strand_p_value=0.205139	frequency=2.632e-01	ks_quality_p_value=1	major_base=A	major_cov=5/23	major_frequency=7.368e-01	minor_base=G	minor_cov=4/6	new_cov=4/6	polymorphism_frequency=2.632e-01	polymorphism_score=22.6	prediction=polymorphism	ref_cov=5/23	total_cov=11/30
RA	72	.	CP009273	1297261	0	A	G	consensus_score=432.1	frequency=1	major_base=G	major_cov=75/39	major_frequency=1.000e+00	minor_base=N	minor_cov=0/0	new_cov=75/39	polymorphism_frequency=1.000e+00	polymorphism_score=NA	prediction=consensus	ref_cov=0/0	total_cov=75/39
RA	73	.	CP009273	1351292	1	.	G	consensus_score=352.0	frequency=1	major_base=G	major_cov=48/47	major_frequency=1.000e+00	minor_base=N	minor_cov=0/0	new_cov=48/47	polymorphism_frequency=1.000e+00	polymorphism_score=NA	prediction=consensus	ref_cov=0/0	total_cov=48/47
RA	74	.	CP009273	1460515	0	G	C	bias_e_value=417911	bias_p_value=0.090233	consensus_reject=FREQUENCY_CUTOFF	consensus_score=168.7	fisher_strand_p_value=0.0181981	frequency=2.597e-01	ks_quality_p_value=0.988019	major_base=G	major_cov=19/38	major_frequency=7.403e-01	minor_base=C	minor_cov=13/7	new_cov=13/7	polymorphism_frequency=2.597e-01	polymorphism_score=64.8	prediction=polymorphism	ref_cov=19/38	total_cov=32/45
RA	75	.	CP009273	1460533	0	T	C	bias_e_value=1124210	bias_p_value=0.242733	consensus_reject=FREQUENCY_CUTOFF	consensus_score=170.0	fisher_strand_p_value=0.0650235	frequency=2.000e-01	ks_quality_p_value=1	major_base=T	major_cov=19/37	major_frequency=8.000e-01	minor_base=C	minor_cov=9/5	new_cov=9/5	polymorphism_frequency=2.000e-01	polymorphism_score=31.7	prediction=polymorphism	ref_cov=19/37	total_cov=31/42
RA	76	.	CP009273	1460689	0	A	G	bias_e_value=2574810	bias_p_value=0.555938	consensus_reject=FREQUENCY_CUTOFF	consensus_score=92.5	fisher_strand_p_value=0.221874	frequency=2.857e-01	ks_quality_p_value=1	major_base=A	major_cov=22/13	major_frequency=7.143e-01	minor_base=G	minor_cov=6/8	new_cov=6/8	polymorphism_frequency=2.857e-01	polymorphism_score=33.6	prediction=polymorphism	ref_cov=22/13	total_cov=29/29
RA	77	.	CP009273	1460695	0	T	G	bias_e_value=4117340	bias_p_value=0.888991	consensus_reject=FREQUENCY_CUTOFF	consensus_score=105.5	fisher_strand_p_value=0.56749	frequency=2.712e-01	ks_quality_p_value=1	major_base=T	major_cov=23/20	major_frequency=7.288e-01	minor_base=G	minor_cov=7/9	new_cov=7/9	polymorphism_frequency=2.712e-01	polymorphism_score=27.0	prediction=polymorphism	ref_cov=23/20	total_cov=30/29
RA	78	.	CP009273	1460986	0	G	A	bias_e_value=3392140	bias_p_value=0.73241	consensus_reject=FREQUENCY_CUTOFF	consensus_score=128.4	fisher_strand_p_value=0.366426	frequency=2.344e-01	ks_quality_p_value=0.994869	major_base=G	major_cov=33/16	major_frequency=7.656e-01	minor_base=A	minor_cov=8/7	new_cov=8/7	polymorphism_frequency=2.344e-01	polymorphism_score=43.4	prediction=polymorphism	ref_cov=33/16	total_cov=43/29
RA	79	.	CP009273	1626688	1	.	A	bias_e_value=4303350	bias_p_value=0.929154	consensus_reject=FREQUENCY_CUTOFF	consensus_score=295.3	fisher_strand_p_value=0.694542	frequency=6.696e-01	ks_quality_p_value=0.933021	major_base=A	major_cov=37/40	major_frequency=6.696e-01	minor_base=.	minor_cov=20/18	new_cov=37/40	polymorphism_frequency=6.696e-01	polymorphism_score=144.7	prediction=polymorphism	ref_cov=20/18	total_cov=57/58
RA	80	.	CP009273	1697966	0	T	C	consensus_score=449.3	frequency=1	major_base=C	major_cov=82/43	major_frequency=1.000e+00	minor_base=N	minor_cov=0/0	new_cov=82/43	polymorphism_frequency=1.000e+00	polymorphism_score=NA	prediction=consensus	ref_cov=0/0	total_cov=82/43
RA	81	.	CP009273	1702966	0	T	A	bias_e_value=240651	bias_p_value=0.05196	consensus_reject=FREQUENCY_CUTOFF	consensus_score=95.7	fisher_strand_p_value=0.00912016	frequency=2.593e-01	ks_quality_p_value=1	major_base=T	major_cov=21/19	major_frequency=7.407e-01	minor_base=A	minor_cov=13/1	new_cov=13/1	polymorphism_frequency=2.593e-01	polymorphism_score=17.1	prediction=polymorphism	ref_cov=21/19	total_cov=40/21
RA	82	.	CP009273	1703672	1	.	C	bias_e_value=612534	bias_p_value=0.132255	consensus_score=226.5	fisher_strand_p_value=0.0291643	frequency=1	ks_quality_p_value=1	major_base=C	major_cov=25/39	major_frequency=9.412e-01	minor_base=.	minor_cov=4/0	new_cov=25/39	polymorphism_frequency=9.412e-01	polymorphism_score=7.5	prediction=consensus	ref_cov=4/0	total_cov=29/39
RA	83	.	CP009273	1795848	0	T	C	consensus_score=474.8	frequency=1	major_base=C	major_cov=55/76	major_frequency=1.000e+00	minor_base=N	minor_cov=0/0	new_cov=55/76	polymorphism_frequency=1.000e+00	polymorphism_score=NA	prediction=consensus	ref_cov=0/0	total_cov=55/76
RA	84	.	CP009273	1814935	0	T	C	consensus_score=400.3	frequency=1	major_base=C	major_cov=47/61	major_frequency=1.000e+00	minor_base=N	minor_cov=0/0	new_cov=47/61	polymorphism_frequency=1.000e+00	polymorphism_score=NA	prediction=consensus	ref_cov=0/0	total_cov=47/61
RA	85	.	CP009273	1928816	0	A	G	consensus_score=221.8	frequency=1	major_base=G	major_cov=33/28	major_frequency=1.000e+00	minor_base=N	minor_cov=0/0	new_cov=33/28	polymorphism_frequency=1.000e+00	polymorphism_score=NA	prediction=consensus	ref_cov=0/0	total_cov=33/28
RA	86	.	CP009273	1985889	0	G	A	consensus_score=367.7	frequency=1	major_base=A	major_cov=55/37	major_frequency=1.000e+00	minor_base=N	minor_cov=0/0	new_cov=55/37	polymorphism_frequency=1.000e+00	polymorphism_score=NA	prediction=consensus	ref_cov=0/0	total_cov=55/37
RA	87	.	CP009273	1992414	0	G	A	bias_e_value=4510890	bias_p_value=0.973966	consensus_reject=FREQUENCY_CUTOFF	consensus_score=123.6	fisher_strand_p_value=0.78067	frequency=2.877e-01	ks_quality_p_value=1	major_base=G	major_cov=15/37	major_frequency=7.123e-01	minor_base=A	minor_cov=7/14	new_cov=7/14	polymorphism_frequency=2.877e-01	polymorphism_score=68.8	prediction=polymorphism	ref_cov=15/37	total_cov=22/51
RA	88	.	CP009273	2073093	0	C	T	consensus_score=327.9	frequency=1	major_base=T	major_cov=39/43	major_frequency=1.000e+00	minor_base=N	minor_cov=0/0	new_cov=39/43	polymorphism_frequency=1.000e+00	polymorphism_score=NA	prediction=consensus	ref_cov=0/0	total_cov=39/43
RA	89	.	CP009273	2175089	0	C	T	consensus_score=274.1	frequency=1	major_base=T	major_cov=40/31	major_frequency=1.000e+00	minor_base=N	minor_cov=0/0	new_cov=40/31	polymorphism_frequency=1.000e+00	polymorphism_score=NA	prediction=consensus	ref_cov=0/0	total_cov=40/31
RA	90	.	CP009273	2178908	0	T	G	bias_e_value=0.0161996	bias_p_value=3.49772e-09	consensus_reject=FREQUENCY_CUTOFF	consensus_score=183.8	fisher_strand_p_value=1.47996e-10	frequency=2.762e-01	ks_quality_p_value=1	major_base=T	major_cov=27/49	major_frequency=7.238e-01	minor_base=G	minor_cov=29/0	new_cov=29/0	polymorphism_frequency=2.762e-01	polymorphism_score=24.5	prediction=polymorphism	ref_cov=27/49	total_cov=56/49
RA	91	.	CP009273	2182173	0	T	C	bias_e_value=4631470	bias_p_value=1	consensus_score=479.8	fisher_strand_p_value=1	frequency=1	ks_quality_p_value=1	major_base=C	major_cov=66/61	major_frequency=9.922e-01	minor_base=A	minor_cov=1/0	new_cov=66/61	polymorphism_frequency=9.922e-01	polymorphism_score=NA	prediction=consensus	ref_cov=0/0	total_cov=67/61
RA	92	.	CP009273	2332685	0	T	C	consensus_score=394.7	frequency=1	major_base=C	major_cov=45/61	major_frequency=1.000e+00	minor_base=N	minor_cov=0/0	new_cov=45/61	polymorphism_frequency=1.000e+00	polymorphism_score=NA	prediction=consensus	ref_cov=0/0	total_cov=45/61
RA	93	.	CP009273	2348129	0	T	C	consensus_score=316.6	frequency=1	major_base=C	major_cov=45/40	major_frequency=1.000e+00	minor_base=N	minor_cov=0/0	new_cov=45/40	polymorphism_frequency=1.000e+00	polymorphism_score=NA	prediction=consensus	ref_cov=0/0	total_cov=45/40
RA	94	.	CP009273	2409960	0	G	A	consensus_score=227.8	frequency=1	major_base=A	major_cov=29/30	major_frequency=1.000e+00	minor_base=N	minor_cov=0/0	new_cov=29/30	polymorphism_frequency=1.000e+00	polymorphism_score=NA	prediction=consensus	ref_cov=0/0	total_cov=29/30
RA	95	.	CP009273	2495871	0	A	G	consensus_score=223.5	frequency=1	major_base=G	major_cov=33/28	major_frequency=1.000e+00	minor_base=N	minor_cov=0/0	new_cov=33/28	polymorphism_frequency=1.000e+00	polymorphism_score=NA	prediction=consensus	ref_cov=0/0	total_cov=33/28
RA	96	.	CP009273	2590129	0	G	A	bias_e_value=3848870	bias_p_value=0.831026	consensus_score=266.1	fisher_strand_p_value=0.478261	frequency=1	ks_quality_p_value=1	major_base=A	major_cov=32/36	major_frequency=9.855e-01	minor_base=C	minor_cov=1/0	new_cov=32/36	polymorphism_frequency=9.855e-01	polymorphism_score=NA	prediction=consensus	ref_cov=0/0	total_cov=33/36
RA	97	.	CP009273	2642811	0	G	A	consensus_score=249.2	frequency=1	major_base=A	major_cov=27/37	major_frequency=1.000e+00	minor_base=N	minor_cov=0/0	new_cov=27/37	polymorphism_frequency=1.000e+00	polymorphism_score=NA	prediction=consensus	ref_cov=0/0	total_cov=27/37
RA	98	.	CP009273	2777164	0	T	C	consensus_score=361.7	frequency=1	major_base=C	major_cov=35/68	major_frequency=1.000e+00	minor_base=N	minor_cov=0/0	new_cov=35/68	polymorphism_frequency=1.000e+00	polymorphism_score=NA	prediction=consensus	ref_cov=0/0	total_cov=35/68
RA	99	.	CP009273	2824067	0	T	C	consensus_score=226.3	frequency=1	major_base=C	major_cov=34/27	major_frequency=1.000e+00	minor_base=N	minor_cov=0/0	new_cov=34/27	polymorphism_frequency=1.000e+00	polymorphism_score=NA	prediction=consensus	ref_cov=0/0	total_cov=34/27
RA	100	.	CP009273	3021898	0	A	G	consensus_score=337.1	frequency=1	major_base=G	major_cov=58/34	major_frequency=1.000e+00	minor_base=N	minor_cov=0/0	new_cov=58/34	polymorphism_frequency=1.000e+00	polymorphism_score=NA	prediction=consensus	ref_cov=0/0	total_cov=58/34
RA	101	.	CP009273	3094398	0	C	.	consensus_score=380.1	frequency=1	major_base=.	major_cov=26/55	major_frequency=1.000e+00	minor_base=N	minor_cov=0/0	new_cov=26/55	polymorphism_frequency=1.000e+00	polymorphism_score=NA	prediction=consensus	ref_cov=0/0	total_cov=26/55
RA	102	.	CP009273	3261667	0	T	C	consensus_score=529.2	frequency=1	major_base=C	major_cov=84/61	major_frequency=1.000e+00	minor_base=N	minor_cov=0/0	new_cov=84/61	polymorphism_frequency=1.000e+00	polymorphism_score=NA	prediction=consensus	ref_cov=0/0	total_cov=84/61
RA	103	.	CP009273	3307546	0	G	A	consensus_score=320.7	frequency=1	major_base=A	major_cov=18/62	major_frequency=1.000e+00	minor_base=N	minor_cov=0/0	new_cov=18/62	polymorphism_frequency=1.000e+00	polymorphism_score=NA	prediction=consensus	ref_cov=0/0	total_cov=18/62
RA	104	.	CP009273	3501783	0	T	C	consensus_score=407.9	frequency=1	major_base=C	major_cov=54/54	major_frequency=1.000e+00	minor_base=N	minor_cov=0/0	new_cov=54/54	polymorphism_frequency=1.000e+00	polymorphism_score=NA	prediction=consensus	ref_cov=0/0	total_cov=54/54
RA	105	.	CP009273	3505941	0	C	T	consensus_score=206.5	frequency=1	major_base=T	major_cov=34/22	major_frequency=1.000e+00	minor_base=N	minor_cov=0/0	new_cov=34/22	polymorphism_frequency=1.000e+00	polymorphism_score=NA	prediction=consensus	ref_cov=0/0	total_cov=34/22
RA	106	.	CP009273	3727671	0	T	C	bias_e_value=645396	bias_p_value=0.13935	consensus_reject=FREQUENCY_CUTOFF	consensus_score=158.8	fisher_strand_p_value=0.0420499	frequency=3.011e-01	ks_quality_p_value=0.741764	major_base=T	major_cov=41/24	major_frequency=6.989e-01	minor_base=C	minor_cov=11/17	new_cov=11/17	polymorphism_frequency=3.011e-01	polymorphism_score=88.8	prediction=polymorphism	ref_cov=41/24	total_cov=52/41
RA	107	.	CP009273	3925013	0	T	.	bias_e_value=2760080	bias_p_value=0.595941	consensus_score=444.1	fisher_strand_p_value=0.25505	frequency=1	ks_quality_p_value=0.978414	major_base=.	major_cov=44/54	major_frequency=9.703e-01	minor_base=T	minor_cov=0/3	new_cov=44/54	polymorphism_frequency=9.703e-01	polymorphism_score=6.7	prediction=consensus	ref_cov=0/3	total_cov=44/57
RA	108	.	CP009273	4091065	0	G	C	bias_e_value=3086390	bias_p_value=0.666395	consensus_score=242.9	fisher_strand_p_value=0.304348	frequency=1	ks_quality_p_value=1	major_base=C	major_cov=20/48	major_frequency=9.855e-01	minor_base=G	minor_cov=1/0	new_cov=20/48	polymorphism_frequency=9.855e-01	polymorphism_score=NA	prediction=consensus	ref_cov=1/0	total_cov=21/48
RA	109	.	CP009273	4172719	0	A	G	bias_e_value=3683270	bias_p_value=0.795271	consensus_score=406.0	fisher_strand_p_value=0.436364	frequency=1	ks_quality_p_value=0.99186	major_base=G	major_cov=62/47	major_frequency=9.909e-01	minor_base=.	minor_cov=0/1	new_cov=62/47	polymorphism_frequency=9.909e-01	polymorphism_score=-3.1	prediction=consensus	ref_cov=0/0	total_cov=62/48
RA	110	.	CP009273	4223145	0	A	G	consensus_score=267.3	frequency=1	major_base=G	major_cov=32/40	major_frequency=1.000e+00	minor_base=N	minor_cov=0/0	new_cov=32/40	polymorphism_frequency=1.000e+00	polymorphism_score=NA	prediction=consensus	ref_cov=0/0	total_cov=32/40
RA	111	.	CP009273	4230150	0	C	T	bias_e_value=2719960	bias_p_value=0.587277	consensus_reject=FREQUENCY_CUTOFF	consensus_score=173.3	fisher_strand_p_value=0.250354	frequency=2.055e-01	ks_quality_p_value=0.972056	major_base=C	major_cov=21/37	major_frequency=7.945e-01	minor_base=T	minor_cov=8/7	new_cov=8/7	polymorphism_frequency=2.055e-01	polymorphism_score=44.8	prediction=polymorphism	ref_cov=21/37	total_cov=29/44
RA	112	.	CP009273	4351265	0	A	.	bias_e_value=3554780	bias_p_value=0.767528	consensus_score=662.2	fisher_strand_p_value=0.401288	frequency=1	ks_quality_p_value=0.999547	major_base=.	major_cov=62/84	major_frequency=9.669e-01	minor_base=A	minor_cov=1/4	new_cov=62/84	polymorphism_frequency=9.669e-01	polymorphism_score=15.2	prediction=consensus	ref_cov=1/4	total_cov=63/88
RA	113	.	CP009273	4596147	0	G	.	bias_e_value=800878	bias_p_value=0.172921	consensus_score=267.1	fisher_strand_p_value=0.0413007	frequency=1	ks_quality_p_value=1	major_base=.	major_cov=30/36	major_frequency=8.684e-01	minor_base=G	minor_cov=1/9	new_cov=30/36	polymorphism_frequency=8.684e-01	polymorphism_score=38.4	prediction=consensus	ref_cov=1/9	total_cov=31/45
RA	114	.	CP009273	4619629	0	A	G	consensus_score=362.0	frequency=1	major_base=G	major_cov=46/49	major_frequency=1.000e+00	minor_base=N	minor_cov=0/0	new_cov=46/49	polymorphism_frequency=1.000e+00	polymorphism_score=NA	prediction=consensus	ref_cov=0/0	total_cov=46/49
MC	115	.	CP009273	2850398	2853080	0	0	left_inside_cov=33	left_outside_cov=35	right_inside_cov=32	right_outside_cov=34
JC	116	.	CP009273	1	1	CP009273	4631469	-1	0	alignment_overlap=0	circular_chromosome=1	coverage_minus=69	coverage_plus=27	flanking_left=251	flanking_right=251	frequency=1	junction_possible_overlap_registers=239	key=CP009273__1__1__CP009273__4631469__-1__0____251__251__0__0	max_left=246	max_left_minus=246	max_left_plus=244	max_min_left=122	max_min_left_minus=122	max_min_left_plus=118	max_min_right=120	max_min_right_minus=120	max_min_right_plus=116	max_pos_hash_score=480	max_right=250	max_right_minus=248	max_right_plus=250	neg_log10_pos_hash_p_value=0.2	new_junction_coverage=1.01	new_junction_read_count=97	polymorphism_frequency=1.000e+00	pos_hash_score=64	prediction=consensus	side_1_annotate_key=gene	side_1_continuation=0	side_1_coverage=0.00	side_1_overlap=0	side_1_possible_overlap_registers=239	side_1_read_count=0	side_1_redundant=0	side_2_annotate_key=gene	side_2_continuation=0	side_2_coverage=0.00	side_2_overlap=0	side_2_possible_overlap_registers=239	side_2_read_count=0	side_2_redundant=0	total_non_overlap_reads=96
JC	117	.	CP009273	39884	-1	CP009273	40764	1	0	alignment_overlap=9	coverage_minus=6	coverage_plus=6	flanking_left=251	flanking_right=251	frequency=1.272e-01	junction_possible_overlap_registers=230	key=CP009273__39884__-1__CP009273__40755__1__9____251__251__0__0	max_left=197	max_left_minus=197	max_left_plus=166	max_min_left=39	max_min_left_minus=18	max_min_left_plus=39	max_min_right=76	max_min_right_minus=66	max_min_right_plus=76	max_pos_hash_score=462	max_right=200	max_right_minus=66	max_right_plus=200	neg_log10_pos_hash_p_value=5.3	new_junction_coverage=0.13	new_junction_read_count=12	polymorphism_frequency=1.272e-01	pos_hash_score=12	prediction=polymorphism	reject=COVERAGE_EVENNESS_SKEW,FREQUENCY_CUTOFF	side_1_annotate_key=gene	side_1_continuation=0	side_1_coverage=0.94	side_1_overlap=9	side_1_possible_overlap_registers=239	side_1_read_count=90	side_1_redundant=0	side_2_annotate_key=gene	side_2_continuation=0	side_2_coverage=0.85	side_2_overlap=0	side_2_possible_overlap_registers=230	side_2_read_count=78	side_2_redundant=0	total_non_overlap_reads=12
JC	118	.	CP009273	69999	-1	CP009273	70933	1	0	alignment_overlap=13	coverage_minus=3	coverage_plus=2	flanking_left=251	flanking_right=251	frequency=6.068e-02	junction_possible_overlap_registers=226	key=CP009273__69999__-1__CP009273__70920__1__13____251__251__0__0	max_left=134	max_left_minus=134	max_left_plus=41	max_min_left=97	max_min_left_minus=97	max_min_left_plus=41	max_min_right=46	max_min_right_minus=46	max_min_right_plus=0	max_pos_hash_score=454	max_right=197	max_right_minus=141	max_right_plus=197	neg_log10_pos_hash_p_value=8.0	new_junction_coverage=0.06	new_junction_read_count=5	polymorphism_frequency=6.068e-02	pos_hash_score=5	prediction=polymorphism	reject=COVERAGE_EVENNESS_SKEW,FREQUENCY_CUTOFF	side_1_annotate_key=gene	side_1_continuation=0	side_1_coverage=0.80	side_1_overlap=13	side_1_possible_overlap_registers=239	side_1_read_count=77	side_1_redundant=0	side_2_annotate_key=gene	side_2_continuation=0	side_2_coverage=0.91	side_2_overlap=0	side_2_possible_overlap_registers=226	side_2_read_count=82	side_2_redundant=0	total_non_overlap_reads=5
JC	119	.	CP009273	72407	-1	CP009273	73038	1	0	alignment_overlap=8	coverage_minus=2	coverage_plus=2	flanking_left=251	flanking_right=251	frequency=4.278e-02	junction_possible_overlap_registers=231	key=CP009273__72407__-1__CP009273__73030__1__8____251__251__0__0	max_left=164	max_left_minus=164	max_left_plus=116	max_min_left=116	max_min_left_minus=0	max_min_left_plus=116	max_min_right=78	max_min_right_minus=78	max_min_right_plus=0	max_pos_hash_score=464	max_right=127	max_right_minus=78	max_right_plus=127	neg_log10_pos_hash_p_value=8.7	new_junction_coverage=0.04	new_junction_read_count=4	polymorphism_frequency=4.278e-02	pos_hash_score=4	prediction=polymorphism	reject=COVERAGE_EVENNESS_SKEW,FREQUENCY_CUTOFF	side_1_annotate_key=gene	side_1_continuation=0	side_1_coverage=0.94	side_1_overlap=8	side_1_possible_overlap_registers=239	side_1_read_count=90	side_1_redundant=0	side_2_annotate_key=gene	side_2_continuation=0	side_2_coverage=0.99	side_2_overlap=0	side_2_possible_overlap_registers=231	side_2_read_count=92	side_2_redundant=0	total_non_overlap_reads=4
JC	120	.	CP009273	121345	-1	CP009273	122070	1	0	alignment_overlap=8	coverage_minus=2	coverage_plus=1	flanking_left=251	flanking_right=251	frequency=3.047e-02	junction_possible_overlap_registers=231	key=CP009273__121345__-1__CP009273__122062__1__8____251__251__0__0	max_left=226	max_left_minus=226	max_left_plus=135	max_min_left=0	max_min_left_minus=0	max_min_left_plus=0	max_min_right=108	max_min_right_minus=71	max_min_right_plus=108	max_pos_hash_score=464	max_right=108	max_right_minus=71	max_right_plus=108	neg_log10_pos_hash_p_value=9.4	new_junction_coverage=0.03	new_junction_read_count=3	polymorphism_frequency=3.047e-02	pos_hash_score=3	prediction=polymorphism	reject=COVERAGE_EVENNESS_SKEW,FREQUENCY_CUTOFF	side_1_annotate_key=gene	side_1_continuation=0	side_1_coverage=0.97	side_1_overlap=8	side_1_possible_overlap_registers=239	side_1_read_count=93	side_1_redundant=0	side_2_annotate_key=gene	side_2_continuation=0	side_2_coverage=1.09	side_2_overlap=0	side_2_possible_overlap_registers=231	side_2_read_count=101	side_2_redundant=0	total_non_overlap_reads=3
JC	121	.	CP009273	122306	-1	CP009273	122919	1	0	alignment_overlap=26	coverage_minus=3	coverage_plus=6	flanking_left=251	flanking_right=251	frequency=1.491e-01	junction_possible_overlap_registers=213	key=CP009273__122306__-1__CP009273__122893__1__26____251__251__0__0	max_left=116	max_left_minus=111	max_left_plus=116	max_min_left=111	max_min_left_minus=111	max_min_left_plus=86	max_min_right=109	max_min_right_minus=30	max_min_right_plus=109	max_pos_hash_score=428	max_right=137	max_right_minus=114	max_right_plus=137	neg_log10_pos_hash_p_value=6.3	new_junction_coverage=0.11	new_junction_read_count=9	polymorphism_frequency=1.491e-01	pos_hash_score=8	prediction=polymorphism	reject=COVERAGE_EVENNESS_SKEW,FREQUENCY_CUTOFF	side_1_annotate_key=gene	side_1_continuation=0	side_1_coverage=0.61	side_1_overlap=26	side_1_possible_overlap_registers=239	side_1_read_count=58	side_1_redundant=0	side_2_annotate_key=gene	side_2_continuation=0	side_2_coverage=0.60	side_2_overlap=0	side_2_possible_overlap_registers=213	side_2_read_count=51	side_2_redundant=0	total_non_overlap_reads=9
JC	122	.	CP009273	180814	-1	CP009273	181957	1	0	alignment_overlap=12	coverage_minus=2	coverage_plus=1	flanking_left=251	flanking_right=251	frequency=3.880e-02	junction_possible_overlap_registers=227	key=CP009273__180814__-1__CP009273__181945__1__12____251__251__0__0	max_left=87	max_left_minus=87	max_left_plus=84	max_min_left=0	max_min_left_minus=0	max_min_left_plus=0	max_min_right=76	max_min_right_minus=26	max_min_right_plus=76	max_pos_hash_score=456	max_right=76	max_right_minus=26	max_right_plus=76	neg_log10_pos_hash_p_value=9.3	new_junction_coverage=0.03	new_junction_read_count=3	polymorphism_frequency=3.880e-02	pos_hash_score=3	prediction=polymorphism	reject=COVERAGE_EVENNESS_SKEW,FREQUENCY_CUTOFF	side_1_annotate_key=gene	side_1_continuation=0	side_1_coverage=0.91	side_1_overlap=12	side_1_possible_overlap_registers=239	side_1_read_count=87	side_1_redundant=0	side_2_annotate_key=gene	side_2_continuation=0	side_2_coverage=0.73	side_2_overlap=0	side_2_possible_overlap_registers=227	side_2_read_count=66	side_2_redundant=0	total_non_overlap_reads=3
JC	123	.	CP009273	181937	-1	CP009273	182880	1	0	alignment_overlap=12	coverage_minus=3	coverage_plus=3	flanking_left=251	flanking_right=251	frequency=6.784e-02	junction_possible_overlap_registers=227	key=CP009273__181937__-1__CP009273__182868__1__12____251__251__0__0	max_left=226	max_left_minus=226	max_left_plus=71	max_min_left=71	max_min_left_minus=71	max_min_left_plus=71	max_min_right=57	max_min_right_minus=57	max_min_right_plus=0	max_pos_hash_score=456	max_right=233	max_right_minus=99	max_right_plus=233	neg_log10_pos_hash_p_value=7.6	new_junction_coverage=0.07	new_junction_read_count=6	polymorphism_frequency=6.784e-02	pos_hash_score=6	prediction=polymorphism	reject=COVERAGE_EVENNESS_SKEW,FREQUENCY_CUTOFF	side_1_annotate_key=gene	side_1_continuation=0	side_1_coverage=0.86	side_1_overlap=12	side_1_possible_overlap_registers=239	side_1_read_count=82	side_1_redundant=0	side_2_annotate_key=gene	side_2_continuation=0	side_2_coverage=0.96	side_2_overlap=0	side_2_possible_overlap_registers=227	side_2_read_count=87	side_2_redundant=0	total_non_overlap_reads=6
JC	124	.	CP009273	199681	-1	CP009273	200629	1	0	alignment_overlap=13	coverage_minus=3	coverage_plus=3	flanking_left=251	flanking_right=251	frequency=6.623e-02	junction_possible_overlap_registers=226	key=CP009273__199681__-1__CP009273__200616__1__13____251__251__0__0	max_left=212	max_left_minus=212	max_left_plus=59	max_min_left=25	max_min_left_minus=0	max_min_left_plus=25	max_min_right=51	max_min_right_minus=51	max_min_right_plus=51	max_pos_hash_score=454	max_right=89	max_right_minus=51	max_right_plus=89	neg_log10_pos_hash_p_value=7.5	new_junction_coverage=0.07	new_junction_read_count=6	polymorphism_frequency=6.623e-02	pos_hash_score=6	prediction=polymorphism	reject=COVERAGE_EVENNESS_SKEW,FREQUENCY_CUTOFF	side_1_annotate_key=gene	side_1_continuation=0	side_1_coverage=1.12	side_1_overlap=13	side_1_possible_overlap_registers=239	side_1_read_count=107	side_1_redundant=0	side_2_annotate_key=gene	side_2_continuation=0	side_2_coverage=0.75	side_2_overlap=0	side_2_possible_overlap_registers=226	side_2_read_count=68	side_2_redundant=0	total_non_overlap_reads=6
JC	125	.	CP009273	208883	-1	CP009273	209822	1	0	alignment_overlap=7	coverage_minus=1	coverage_plus=2	flanking_left=251	flanking_right=251	frequency=3.488e-02	junction_possible_overlap_registers=232	key=CP009273__208883__-1__CP009273__209815__1__7____251__251__0__0	max_left=55	max_left_minus=55	max_left_plus=55	max_min_left=1	max_min_left_minus=0	max_min_left_plus=1	max_min_right=29	max_min_right_minus=29	max_min_right_plus=29	max_pos_hash_score=466	max_right=179	max_right_minus=29	max_right_plus=179	neg_log10_pos_hash_p_value=9.4	new_junction_coverage=0.03	new_junction_read_count=3	polymorphism_frequency=3.488e-02	pos_hash_score=3	prediction=polymorphism	reject=COVERAGE_EVENNESS_SKEW,FREQUENCY_CUTOFF	side_1_annotate_key=gene	side_1_continuation=0	side_1_coverage=1.05	side_1_overlap=7	side_1_possible_overlap_registers=239	side_1_read_count=101	side_1_redundant=0	side_2_annotate_key=gene	side_2_continuation=0	side_2_coverage=0.73	side_2_overlap=0	side_2_possible_overlap_registers=232	side_2_read_count=68	side_2_redundant=0	total_non_overlap_reads=3
JC	126	.	CP009273	224957	1	CP009273	2720712	1	0	alignment_overlap=9	coverage_minus=3	coverage_plus=4	flanking_left=251	flanking_right=251	frequency=5.096e-01	junction_possible_overlap_registers=230	key=CP009273__224957__1__CP009273__2720703__1__9____251__251__0__1	max_left=160	max_left_minus=160	max_left_plus=158	max_min_left=38	max_min_left_minus=0	max_min_left_plus=38	max_min_right=25	max_min_right_minus=25	max_min_right_plus=19	max_pos_hash_score=462	max_right=208	max_right_minus=25	max_right_plus=208	neg_log10_pos_hash_p_value=7.2	new_junction_coverage=0.09	new_junction_read_count=8	polymorphism_frequency=5.096e-01	pos_hash_score=7	prediction=polymorphism	reject=COVERAGE_EVENNESS_SKEW	side_1_annotate_key=gene	side_1_continuation=0	side_1_coverage=0.08	side_1_overlap=9	side_1_possible_overlap_registers=239	side_1_read_count=8	side_1_redundant=0	side_2_annotate_key=repeat	side_2_continuation=0	side_2_coverage=NA	side_2_overlap=0	side_2_possible_overlap_registers=NA	side_2_read_count=NA	side_2_redundant=1	total_non_overlap_reads=7
JC	127	.	CP009273	225367	-1	CP009273	360267	-1	0	alignment_overlap=13	coverage_minus=2	coverage_plus=1	flanking_left=251	flanking_right=251	frequency=1.577e-01	junction_possible_overlap_registers=226	key=CP009273__225367__-1__CP009273__360280__-1__13____251__251__0__0	max_left=177	max_left_minus=141	max_left_plus=177	max_min_left=0	max_min_left_minus=0	max_min_left_plus=0	max_min_right=61	max_min_right_minus=19	max_min_right_plus=61	max_pos_hash_score=454	max_right=61	max_right_minus=19	max_right_plus=61	neg_log10_pos_hash_p_value=9.2	new_junction_coverage=0.13	new_junction_read_count=12	polymorphism_frequency=1.577e-01	pos_hash_score=3	prediction=polymorphism	reject=COVERAGE_EVENNESS_SKEW,FREQUENCY_CUTOFF	side_1_annotate_key=gene	side_1_continuation=0	side_1_coverage=1.12	side_1_overlap=13	side_1_possible_overlap_registers=239	side_1_read_count=107	side_1_redundant=0	side_2_annotate_key=gene	side_2_continuation=0	side_2_coverage=0.30	side_2_overlap=0	side_2_possible_overlap_registers=226	side_2_read_count=27	side_2_redundant=0	total_non_overlap_reads=3
JC	128	.	CP009273	235713	1	CP009273	1525823	-1	-1	alignment_overlap=-1	coverage_minus=1	coverage_plus=2	flanking_left=251	flanking_right=251	frequency=2.896e-02	junction_possible_overlap_registers=238	key=CP009273__235713__1__CP009273__1525823__-1__-1__A__251__251__0__0	max_left=49	max_left_minus=44	max_left_plus=49	max_min_left=49	max_min_left_minus=44	max_min_left_plus=49	max_min_right=0	max_min_right_minus=0	max_min_right_plus=0	max_pos_hash_score=478	max_right=151	max_right_minus=61	max_right_plus=151	neg_log10_pos_hash_p_value=9.5	new_junction_coverage=0.03	new_junction_read_count=3	polymorphism_frequency=2.896e-02	pos_hash_score=3	prediction=polymorphism	reject=COVERAGE_EVENNESS_SKEW,FREQUENCY_CUTOFF	side_1_annotate_key=gene	side_1_continuation=0	side_1_coverage=0.79	side_1_overlap=0	side_1_possible_overlap_registers=239	side_1_read_count=76	side_1_redundant=0	side_2_annotate_key=gene	side_2_continuation=0	side_2_coverage=1.32	side_2_overlap=0	side_2_possible_overlap_registers=239	side_2_read_count=126	side_2_redundant=0	total_non_overlap_reads=3	unique_read_sequence=A
JC	129	.	CP009273	302085	-1	CP009273	303209	1	0	alignment_overlap=9	coverage_minus=1	coverage_plus=2	flanking_left=251	flanking_right=251	frequency=3.800e-02	junction_possible_overlap_registers=230	key=CP009273__302085__-1__CP009273__303200__1__9____251__251__0__0	max_left=55	max_left_minus=51	max_left_plus=55	max_min_left=55	max_min_left_minus=0	max_min_left_plus=55	max_min_right=32	max_min_right_minus=31	max_min_right_plus=32	max_pos_hash_score=462	max_right=81	max_right_minus=31	max_right_plus=81	neg_log10_pos_hash_p_value=9.3	new_junction_coverage=0.03	new_junction_read_count=3	polymorphism_frequency=3.800e-02	pos_hash_score=3	prediction=polymorphism	reject=COVERAGE_EVENNESS_SKEW,FREQUENCY_CUTOFF	side_1_annotate_key=gene	side_1_continuation=0	side_1_coverage=0.87	side_1_overlap=9	side_1_possible_overlap_registers=239	side_1_read_count=83	side_1_redundant=0	side_2_annotate_key=gene	side_2_continuation=0	side_2_coverage=0.78	side_2_overlap=0	side_2_possible_overlap_registers=230	side_2_read_count=72	side_2_redundant=0	total_non_overlap_reads=3
JC	130	.	CP009273	318193	-1	CP009273	319516	1	0	alignment_overlap=9	coverage_minus=3	coverage_plus=3	flanking_left=251	flanking_right=251	frequency=5.184e-02	junction_possible_overlap_registers=230	key=CP009273__318193__-1__CP009273__319507__1__9____251__251__0__0	max_left=162	max_left_minus=162	max_left_plus=146	max_min_left=87	max_min_left_minus=7	max_min_left_plus=87	max_min_right=80	max_min_right_minus=79	max_min_right_plus=80	max_pos_hash_score=462	max_right=155	max_right_minus=79	max_right_plus=155	neg_log10_pos_hash_p_value=7.6	new_junction_coverage=0.07	new_junction_read_count=6	polymorphism_frequency=5.184e-02	pos_hash_score=6	prediction=polymorphism	reject=COVERAGE_EVENNESS_SKEW,FREQUENCY_CUTOFF	side_1_annotate_key=gene	side_1_continuation=0	side_1_coverage=1.25	side_1_overlap=9	side_1_possible_overlap_registers=239	side_1_read_count=120	side_1_redundant=0	side_2_annotate_key=gene	side_2_continuation=0	side_2_coverage=1.13	side_2_overlap=0	side_2_possible_overlap_registers=230	side_2_read_count=104	side_2_redundant=0	total_non_overlap_reads=6
JC	131	.	CP009273	322361	-1	CP009273	323172	1	0	alignment_overlap=8	coverage_minus=1	coverage_plus=2	flanking_left=251	flanking_right=251	frequency=3.597e-02	junction_possible_overlap_registers=231	key=CP009273__322361__-1__CP009273__323164__1__8____251__251__0__0	max_left=41	max_left_minus=41	max_left_plus=41	max_min_left=41	max_min_left_minus=41	max_min_left_plus=41	max_min_right=0	max_min_right_minus=0	max_min_right_plus=0	max_pos_hash_score=464	max_right=136	max_right_minus=136	max_right_plus=136	neg_log10_pos_hash_p_value=9.4	new_junction_coverage=0.03	new_junction_read_count=3	polymorphism_frequency=3.597e-02	pos_hash_score=3	prediction=polymorphism	reject=COVERAGE_EVENNESS_SKEW,FREQUENCY_CUTOFF	side_1_annotate_key=gene	side_1_continuation=0	side_1_coverage=0.99	side_1_overlap=8	side_1_possible_overlap_registers=239	side_1_read_count=95	side_1_redundant=0	side_2_annotate_key=gene	side_2_continuation=0	side_2_coverage=0.75	side_2_overlap=0	side_2_possible_overlap_registers=231	side_2_read_count=69	side_2_redundant=0	total_non_overlap_reads=3
JC	132	.	CP009273	360104	1	CP009273	360286	-1	0	alignment_overlap=0	coverage_minus=16	coverage_plus=13	flanking_left=251	flanking_right=251	frequency=5.333e-01	junction_possible_overlap_registers=239	key=CP009273__360104__1__CP009273__360286__-1__0____251__251__0__0	max_left=233	max_left_minus=167	max_left_plus=233	max_min_left=103	max_min_left_minus=103	max_min_left_plus=0	max_min_right=103	max_min_right_minus=103	max_min_right_plus=102	max_pos_hash_score=480	max_right=191	max_right_minus=191	max_right_plus=102	neg_log10_pos_hash_p_value=3.2	new_junction_coverage=0.33	new_junction_read_count=32	polymorphism_frequency=5.333e-01	pos_hash_score=22	prediction=polymorphism	reject=COVERAGE_EVENNESS_SKEW	side_1_annotate_key=gene	side_1_continuation=0	side_1_coverage=0.37	side_1_overlap=0	side_1_possible_overlap_registers=239	side_1_read_count=35	side_1_redundant=0	side_2_annotate_key=gene	side_2_continuation=0	side_2_coverage=0.22	side_2_overlap=0	side_2_possible_overlap_registers=239	side_2_read_count=21	side_2_redundant=0	total_non_overlap_reads=29
JC	133	.	CP009273	360104	1	CP009273	4033989	1	-6	alignment_overlap=-6	coverage_minus=1	coverage_plus=4	flanking_left=251	flanking_right=251	frequency=1.203e-01	junction_possible_overlap_registers=233	key=CP009273__360104__1__CP009273__4033989__1__-6__AATTCC__251__251__0__0	max_left=233	max_left_minus=98	max_left_plus=233	max_min_left=0	max_min_left_minus=0	max_min_left_plus=0	max_min_right=26	max_min_right_minus=14	max_min_right_plus=26	max_pos_hash_score=468	max_right=26	max_right_minus=14	max_right_plus=26	neg_log10_pos_hash_p_value=8.2	new_junction_coverage=0.06	new_junction_read_count=6	polymorphism_frequency=1.203e-01	pos_hash_score=5	prediction=polymorphism	reject=COVERAGE_EVENNESS_SKEW,FREQUENCY_CUTOFF	side_1_annotate_key=gene	side_1_continuation=0	side_1_coverage=0.37	side_1_overlap=0	side_1_possible_overlap_registers=239	side_1_read_count=35	side_1_redundant=0	side_2_annotate_key=gene	side_2_continuation=0	side_2_coverage=0.57	side_2_overlap=0	side_2_possible_overlap_registers=239	side_2_read_count=55	side_2_redundant=0	total_non_overlap_reads=5	unique_read_sequence=AATTCC
JC	134	.	CP009273	360104	1	CP009273	4161677	1	-6	alignment_overlap=-6	coverage_minus=11	coverage_plus=10	flanking_left=251	flanking_right=251	frequency=3.681e-01	junction_possible_overlap_registers=233	key=CP009273__360104__1__CP009273__4161677__1__-6__AATTCC__251__251__0__0	max_left=233	max_left_minus=149	max_left_plus=233	max_min_left=103	max_min_left_minus=103	max_min_left_plus=0	max_min_right=97	max_min_right_minus=97	max_min_right_plus=96	max_pos_hash_score=468	max_right=145	max_right_minus=145	max_right_plus=96	neg_log10_pos_hash_p_value=4.1	new_junction_coverage=0.25	new_junction_read_count=23	polymorphism_frequency=3.681e-01	pos_hash_score=17	prediction=polymorphism	reject=COVERAGE_EVENNESS_SKEW	side_1_annotate_key=gene	side_1_continuation=0	side_1_coverage=0.37	side_1_overlap=0	side_1_possible_overlap_registers=239	side_1_read_count=35	side_1_redundant=0	side_2_annotate_key=gene	side_2_continuation=0	side_2_coverage=0.48	side_2_overlap=0	side_2_possible_overlap_registers=239	side_2_read_count=46	side_2_redundant=0	total_non_overlap_reads=21	unique_read_sequence=AATTCC
JC	135	.	CP009273	360280	-1	CP009273	2719436	1	0	alignment_overlap=13	coverage_minus=1	coverage_plus=3	flanking_left=251	flanking_right=251	frequency=3.072e-01	junction_possible_overlap_registers=226	key=CP009273__360280__-1__CP009273__2719423__1__13____251__251__0__1	max_left=61	max_left_minus=61	max_left_plus=19	max_min_left=61	max_min_left_minus=61	max_min_left_plus=19	max_min_right=0	max_min_right_minus=0	max_min_right_plus=0	max_pos_hash_score=454	max_right=232	max_right_minus=177	max_right_plus=232	neg_log10_pos_hash_p_value=8.6	new_junction_coverage=0.14	new_junction_read_count=13	polymorphism_frequency=3.072e-01	pos_hash_score=4	prediction=polymorphism	reject=COVERAGE_EVENNESS_SKEW	side_1_annotate_key=gene	side_1_continuation=0	side_1_coverage=0.32	side_1_overlap=13	side_1_possible_overlap_registers=239	side_1_read_count=31	side_1_redundant=0	side_2_annotate_key=repeat	side_2_continuation=0	side_2_coverage=NA	side_2_overlap=0	side_2_possible_overlap_registers=NA	side_2_read_count=NA	side_2_redundant=1	total_non_overlap_reads=4
JC	136	.	CP009273	360286	-1	CP009273	3416618	1	-5	alignment_overlap=-5	coverage_minus=3	coverage_plus=4	flanking_left=251	flanking_right=251	frequency=1.969e-01	junction_possible_overlap_registers=234	key=CP009273__360286__-1__CP009273__3416618__1__-5__AATTC__251__251__0__0	max_left=191	max_left_minus=75	max_left_plus=191	max_min_left=75	max_min_left_minus=75	max_min_left_plus=0	max_min_right=55	max_min_right_minus=0	max_min_right_plus=55	max_pos_hash_score=470	max_right=90	max_right_minus=90	max_right_plus=55	neg_log10_pos_hash_p_value=7.7	new_junction_coverage=0.10	new_junction_read_count=9	polymorphism_frequency=1.969e-01	pos_hash_score=6	prediction=polymorphism	reject=COVERAGE_EVENNESS_SKEW,FREQUENCY_CUTOFF	side_1_annotate_key=gene	side_1_continuation=0	side_1_coverage=0.25	side_1_overlap=0	side_1_possible_overlap_registers=239	side_1_read_count=24	side_1_redundant=0	side_2_annotate_key=gene	side_2_continuation=0	side_2_coverage=0.53	side_2_overlap=0	side_2_possible_overlap_registers=239	side_2_read_count=51	side_2_redundant=0	total_non_overlap_reads=7	unique_read_sequence=AATTC
JC	137	.	CP009273	360286	-1	CP009273	4034161	-1	-4	alignment_overlap=-4	coverage_minus=6	coverage_plus=14	flanking_left=251	flanking_right=251	frequency=4.272e-01	junction_possible_overlap_registers=235	key=CP009273__360286__-1__CP009273__4034161__-1__-4__AATT__251__251__0__0	max_left=191	max_left_minus=102	max_left_plus=191	max_min_left=103	max_min_left_minus=102	max_min_left_plus=103	max_min_right=99	max_min_right_minus=0	max_min_right_plus=99	max_pos_hash_score=472	max_right=146	max_right_minus=146	max_right_plus=138	neg_log10_pos_hash_p_value=4.9	new_junction_coverage=0.23	new_junction_read_count=22	polymorphism_frequency=4.272e-01	pos_hash_score=14	prediction=polymorphism	reject=COVERAGE_EVENNESS_SKEW	side_1_annotate_key=gene	side_1_continuation=0	side_1_coverage=0.25	side_1_overlap=0	side_1_possible_overlap_registers=239	side_1_read_count=24	side_1_redundant=0	side_2_annotate_key=gene	side_2_continuation=0	side_2_coverage=0.38	side_2_overlap=0	side_2_possible_overlap_registers=239	side_2_read_count=36	side_2_redundant=0	total_non_overlap_reads=20	unique_read_sequence=AATT
JC	138	.	CP009273	360286	-1	CP009273	4161849	-1	-4	alignment_overlap=-4	coverage_minus=9	coverage_plus=16	flanking_left=251	flanking_right=251	frequency=4.195e-01	junction_possible_overlap_registers=235	key=CP009273__360286__-1__CP009273__4161849__-1__-4__AATT__251__251__0__0	max_left=191	max_left_minus=102	max_left_plus=191	max_min_left=103	max_min_left_minus=102	max_min_left_plus=103	max_min_right=99	max_min_right_minus=0	max_min_right_plus=99	max_pos_hash_score=472	max_right=163	max_right_minus=163	max_right_plus=163	neg_log10_pos_hash_p_value=3.7	new_junction_coverage=0.29	new_junction_read_count=27	polymorphism_frequency=4.195e-01	pos_hash_score=19	prediction=polymorphism	reject=COVERAGE_EVENNESS_SKEW	side_1_annotate_key=gene	side_1_continuation=0	side_1_coverage=0.25	side_1_overlap=0	side_1_possible_overlap_registers=239	side_1_read_count=24	side_1_redundant=0	side_2_annotate_key=gene	side_2_continuation=0	side_2_coverage=0.54	side_2_overlap=0	side_2_possible_overlap_registers=239	side_2_read_count=52	side_2_redundant=0	total_non_overlap_reads=25	unique_read_sequence=AATT
JC	139	.	CP009273	376714	1	CP009273	378045	-1	0	alignment_overlap=1	coverage_minus=8	coverage_plus=14	flanking_left=251	flanking_right=251	frequency=NA	junction_possible_overlap_registers=238	key=CP009273__376714__1__CP009273__378046__-1__1____251__251__1__1	max_left=241	max_left_minus=217	max_left_plus=241	max_min_left=112	max_min_left_minus=100	max_min_left_plus=112	max_min_right=119	max_min_right_minus=106	max_min_right_plus=119	max_pos_hash_score=478	max_right=199	max_right_minus=199	max_right_plus=190	neg_log10_pos_hash_p_value=4.0	new_junction_coverage=0.24	new_junction_read_count=23	polymorphism_frequency=NA	pos_hash_score=18	prediction=unknown	reject=COVERAGE_EVENNESS_SKEW	side_1_annotate_key=repeat	side_1_continuation=0	side_1_coverage=NA	side_1_overlap=1	side_1_read_count=NA	side_1_redundant=1	side_2_annotate_key=repeat	side_2_continuation=0	side_2_coverage=NA	side_2_overlap=0	side_2_possible_overlap_registers=NA	side_2_read_count=NA	side_2_redundant=1	total_non_overlap_reads=22
JC	140	.	CP009273	376718	1	CP009273	378050	-1	0	alignment_overlap=2	coverage_minus=2	coverage_plus=4	flanking_left=251	flanking_right=251	frequency=NA	junction_possible_overlap_registers=237	key=CP009273__376716__1__CP009273__378050__-1__2____251__251__1__0	max_left=182	max_left_minus=90	max_left_plus=182	max_min_left=90	max_min_left_minus=90	max_min_left_plus=0	max_min_right=111	max_min_right_minus=0	max_min_right_plus=111	max_pos_hash_score=476	max_right=188	max_right_minus=188	max_right_plus=111	neg_log10_pos_hash_p_value=7.8	new_junction_coverage=0.08	new_junction_read_count=8	polymorphism_frequency=NA	pos_hash_score=6	prediction=unknown	reject=COVERAGE_EVENNESS_SKEW	side_1_annotate_key=repeat	side_1_continuation=0	side_1_coverage=NA	side_1_overlap=0	side_1_read_count=NA	side_1_redundant=1	side_2_annotate_key=repeat	side_2_continuation=0	side_2_coverage=NA	side_2_overlap=2	side_2_possible_overlap_registers=NA	side_2_read_count=NA	side_2_redundant=0	total_non_overlap_reads=6
JC	141	.	CP009273	377803	1	CP009273	2063968	1	0	alignment_overlap=12	coverage_minus=2	coverage_plus=2	flanking_left=251	flanking_right=251	frequency=6.620e-02	junction_possible_overlap_registers=227	key=CP009273__377803__1__CP009273__2063956__1__12____251__251__0__0	max_left=60	max_left_minus=60	max_left_plus=60	max_min_left=60	max_min_left_minus=60	max_min_left_plus=60	max_min_right=0	max_min_right_minus=0	max_min_right_plus=0	max_pos_hash_score=456	max_right=96	max_right_minus=96	max_right_plus=96	neg_log10_pos_hash_p_value=8.6	new_junction_coverage=0.04	new_junction_read_count=4	polymorphism_frequency=6.620e-02	pos_hash_score=4	prediction=polymorphism	reject=COVERAGE_EVENNESS_SKEW,FREQUENCY_CUTOFF	side_1_annotate_key=gene	side_1_continuation=0	side_1_coverage=0.03	side_1_overlap=12	side_1_possible_overlap_registers=239	side_1_read_count=3	side_1_redundant=0	side_2_annotate_key=gene	side_2_continuation=0	side_2_coverage=1.21	side_2_overlap=0	side_2_possible_overlap_registers=227	side_2_read_count=110	side_2_redundant=0	total_non_overlap_reads=4
JC	142	.	CP009273	403908	-1	CP009273	404924	1	0	alignment_overlap=9	coverage_minus=1	coverage_plus=2	flanking_left=251	flanking_right=251	frequency=3.417e-02	junction_possible_overlap_registers=230	key=CP009273__403908__-1__CP009273__404915__1__9____251__251__0__0	max_left=76	max_left_minus=58	max_left_plus=76	max_min_left=76	max_min_left_minus=58	max_min_left_plus=76	max_min_right=0	max_min_right_minus=0	max_min_right_plus=0	max_pos_hash_score=462	max_right=166	max_right_minus=166	max_right_plus=166	neg_log10_pos_hash_p_value=9.3	new_junction_coverage=0.03	new_junction_read_count=3	polymorphism_frequency=3.417e-02	pos_hash_score=3	prediction=polymorphism	reject=COVERAGE_EVENNESS_SKEW,FREQUENCY_CUTOFF	side_1_annotate_key=gene	side_1_continuation=0	side_1_coverage=0.95	side_1_overlap=9	side_1_possible_overlap_registers=239	side_1_read_count=91	side_1_redundant=0	side_2_annotate_key=gene	side_2_continuation=0	side_2_coverage=0.89	side_2_overlap=0	side_2_possible_overlap_registers=230	side_2_read_count=82	side_2_redundant=0	total_non_overlap_reads=3
JC	143	.	CP009273	404363	-1	CP009273	405775	1	0	alignment_overlap=7	coverage_minus=2	coverage_plus=2	flanking_left=251	flanking_right=251	frequency=4.698e-02	junction_possible_overlap_registers=232	key=CP009273__404363__-1__CP009273__405768__1__7____251__251__0__0	max_left=98	max_left_minus=98	max_left_plus=98	max_min_left=17	max_min_left_minus=17	max_min_left_plus=17	max_min_right=53	max_min_right_minus=53	max_min_right_plus=53	max_pos_hash_score=466	max_right=97	max_right_minus=97	max_right_plus=97	neg_log10_pos_hash_p_value=8.8	new_junction_coverage=0.04	new_junction_read_count=4	polymorphism_frequency=4.698e-02	pos_hash_score=4	prediction=polymorphism	reject=COVERAGE_EVENNESS_SKEW,FREQUENCY_CUTOFF	side_1_annotate_key=gene	side_1_continuation=0	side_1_coverage=0.97	side_1_overlap=7	side_1_possible_overlap_registers=239	side_1_read_count=93	side_1_redundant=0	side_2_annotate_key=gene	side_2_continuation=0	side_2_coverage=0.77	side_2_overlap=0	side_2_possible_overlap_registers=232	side_2_read_count=72	side_2_redundant=0	total_non_overlap_reads=4
JC	144	.	CP009273	409888	-1	CP009273	410975	1	0	alignment_overlap=8	coverage_minus=2	coverage_plus=2	flanking_left=251	flanking_right=251	frequency=5.971e-02	junction_possible_overlap_registers=231	key=CP009273__409888__-1__CP009273__410967__1__8____251__251__0__0	max_left=88	max_left_minus=88	max_left_plus=86	max_min_left=0	max_min_left_minus=0	max_min_left_plus=0	max_min_right=37	max_min_right_minus=37	max_min_right_plus=37	max_pos_hash_score=464	max_right=37	max_right_minus=37	max_right_plus=37	neg_log10_pos_hash_p_value=8.7	new_junction_coverage=0.04	new_junction_read_count=4	polymorphism_frequency=5.971e-02	pos_hash_score=4	prediction=polymorphism	reject=COVERAGE_EVENNESS_SKEW,FREQUENCY_CUTOFF	side_1_annotate_key=gene	side_1_continuation=0	side_1_coverage=0.63	side_1_overlap=8	side_1_possible_overlap_registers=239	side_1_read_count=60	side_1_redundant=0	side_2_annotate_key=gene	side_2_continuation=0	side_2_coverage=0.73	side_2_overlap=0	side_2_possible_overlap_registers=231	side_2_read_count=68	side_2_redundant=0	total_non_overlap_reads=4
JC	145	.	CP009273	417645	-1	CP009273	419013	1	0	alignment_overlap=9	coverage_minus=1	coverage_plus=2	flanking_left=251	flanking_right=251	frequency=3.100e-02	junction_possible_overlap_registers=230	key=CP009273__417645__-1__CP009273__419004__1__9____251__251__0__0	max_left=96	max_left_minus=93	max_left_plus=96	max_min_left=96	max_min_left_minus=93	max_min_left_plus=96	max_min_right=0	max_min_right_minus=0	max_min_right_plus=0	max_pos_hash_score=462	max_right=123	max_right_minus=123	max_right_plus=123	neg_log10_pos_hash_p_value=9.3	new_junction_coverage=0.03	new_junction_read_count=3	polymorphism_frequency=3.100e-02	pos_hash_score=3	prediction=polymorphism	reject=COVERAGE_EVENNESS_SKEW,FREQUENCY_CUTOFF	side_1_annotate_key=gene	side_1_continuation=0	side_1_coverage=0.95	side_1_overlap=9	side_1_possible_overlap_registers=239	side_1_read_count=91	side_1_redundant=0	side_2_annotate_key=gene	side_2_continuation=0	side_2_coverage=1.09	side_2_overlap=0	side_2_possible_overlap_registers=230	side_2_read_count=100	side_2_redundant=0	total_non_overlap_reads=3
JC	146	.	CP009273	429698	-1	CP009273	430628	1	0	alignment_overlap=10	coverage_minus=2	coverage_plus=2	flanking_left=251	flanking_right=251	frequency=4.184e-02	junction_possible_overlap_registers=229	key=CP009273__429698__-1__CP009273__430618__1__10____251__251__0__0	max_left=94	max_left_minus=94	max_left_plus=94	max_min_left=90	max_min_left_minus=90	max_min_left_plus=71	max_min_right=89	max_min_right_minus=5	max_min_right_plus=89	max_pos_hash_score=460	max_right=106	max_right_minus=106	max_right_plus=106	neg_log10_pos_hash_p_value=8.7	new_junction_coverage=0.04	new_junction_read_count=4	polymorphism_frequency=4.184e-02	pos_hash_score=4	prediction=polymorphism	reject=COVERAGE_EVENNESS_SKEW,FREQUENCY_CUTOFF	side_1_annotate_key=gene	side_1_continuation=0	side_1_coverage=0.95	side_1_overlap=10	side_1_possible_overlap_registers=239	side_1_read_count=91	side_1_redundant=0	side_2_annotate_key=gene	side_2_continuation=0	side_2_coverage=1.05	side_2_overlap=0	side_2_possible_overlap_registers=229	side_2_read_count=96	side_2_redundant=0	total_non_overlap_reads=4
JC	147	.	CP009273	469052	-1	CP009273	469515	1	0	alignment_overlap=12	coverage_minus=3	coverage_plus=0	flanking_left=251	flanking_right=251	frequency=4.699e-02	junction_possible_overlap_registers=227	key=CP009273__469052__-1__CP009273__469503__1__12____251__251__0__0	max_left=121	max_left_minus=121	max_left_plus=0	max_min_left=0	max_min_left_minus=0	max_min_left_plus=0	max_min_right=56	max_min_right_minus=56	max_min_right_plus=0	max_pos_hash_score=456	max_right=56	max_right_minus=56	max_right_plus=0	neg_log10_pos_hash_p_value=9.3	new_junction_coverage=0.04	new_junction_read_count=4	polymorphism_frequency=4.699e-02	pos_hash_score=3	prediction=polymorphism	reject=COVERAGE_EVENNESS_SKEW,FREQUENCY_CUTOFF	side_1_annotate_key=gene	side_1_continuation=0	side_1_coverage=0.78	side_1_overlap=12	side_1_possible_overlap_registers=239	side_1_read_count=75	side_1_redundant=0	side_2_annotate_key=gene	side_2_continuation=0	side_2_coverage=1.00	side_2_overlap=0	side_2_possible_overlap_registers=227	side_2_read_count=91	side_2_redundant=0	total_non_overlap_reads=3
JC	148	.	CP009273	545166	-1	CP009273	546449	1	0	alignment_overlap=10	coverage_minus=2	coverage_plus=1	flanking_left=251	flanking_right=251	frequency=3.199e-02	junction_possible_overlap_registers=229	key=CP009273__545166__-1__CP009273__546439__1__10____251__251__0__0	max_left=129	max_left_minus=129	max_left_plus=124	max_min_left=90	max_min_left_minus=90	max_min_left_plus=0	max_min_right=117	max_min_right_minus=112	max_min_right_plus=117	max_pos_hash_score=460	max_right=132	max_right_minus=132	max_right_plus=117	neg_log10_pos_hash_p_value=9.3	new_junction_coverage=0.03	new_junction_read_count=3	polymorphism_frequency=3.199e-02	pos_hash_score=3	prediction=polymorphism	reject=COVERAGE_EVENNESS_SKEW,FREQUENCY_CUTOFF	side_1_annotate_key=gene	side_1_continuation=0	side_1_coverage=1.11	side_1_overlap=10	side_1_possible_overlap_registers=239	side_1_read_count=106	side_1_redundant=0	side_2_annotate_key=gene	side_2_continuation=0	side_2_coverage=0.87	side_2_overlap=0	side_2_possible_overlap_registers=229	side_2_read_count=80	side_2_redundant=0	total_non_overlap_reads=3
JC	149	.	CP009273	557148	-1	CP009273	557991	1	0	alignment_overlap=11	coverage_minus=2	coverage_plus=1	flanking_left=251	flanking_right=251	frequency=2.683e-02	junction_possible_overlap_registers=228	key=CP009273__557148__-1__CP009273__557980__1__11____251__251__0__0	max_left=163	max_left_minus=163	max_left_plus=46	max_min_left=100	max_min_left_minus=100	max_min_left_plus=46	max_min_right=77	max_min_right_minus=77	max_min_right_plus=0	max_pos_hash_score=458	max_right=139	max_right_minus=139	max_right_plus=111	neg_log10_pos_hash_p_value=9.3	new_junction_coverage=0.03	new_junction_read_count=3	polymorphism_frequency=2.683e-02	pos_hash_score=3	prediction=polymorphism	reject=COVERAGE_EVENNESS_SKEW,FREQUENCY_CUTOFF	side_1_annotate_key=gene	side_1_continuation=0	side_1_coverage=1.22	side_1_overlap=11	side_1_possible_overlap_registers=239	side_1_read_count=117	side_1_redundant=0	side_2_annotate_key=gene	side_2_continuation=0	side_2_coverage=1.16	side_2_overlap=0	side_2_possible_overlap_registers=228	side_2_read_count=106	side_2_redundant=0	total_non_overlap_reads=3
JC	150	.	CP009273	584501	-1	CP009273	585639	1	0	alignment_overlap=9	coverage_minus=6	coverage_plus=7	flanking_left=251	flanking_right=251	frequency=1.141e-01	junction_possible_overlap_registers=230	key=CP009273__584501__-1__CP009273__585630__1__9____251__251__0__0	max_left=131	max_left_minus=131	max_left_plus=131	max_min_left=79	max_min_left_minus=20	max_min_left_plus=79	max_min_right=88	max_min_right_minus=38	max_min_right_plus=88	max_pos_hash_score=462	max_right=163	max_right_minus=38	max_right_plus=163	neg_log10_pos_hash_p_value=5.3	new_junction_coverage=0.14	new_junction_read_count=13	polymorphism_frequency=1.141e-01	pos_hash_score=12	prediction=polymorphism	reject=COVERAGE_EVENNESS_SKEW,FREQUENCY_CUTOFF	side_1_annotate_key=gene	side_1_continuation=0	side_1_coverage=1.13	side_1_overlap=9	side_1_possible_overlap_registers=239	side_1_read_count=108	side_1_redundant=0	side_2_annotate_key=gene	side_2_continuation=0	side_2_coverage=1.06	side_2_overlap=0	side_2_possible_overlap_registers=230	side_2_read_count=98	side_2_redundant=0	total_non_overlap_reads=13
JC	151	.	CP009273	590457	-1	CP009273	591144	1	0	alignment_overlap=4	coverage_minus=2	coverage_plus=1	flanking_left=251	flanking_right=251	frequency=4.171e-02	junction_possible_overlap_registers=235	key=CP009273__590457__-1__CP009273__591140__1__4____251__251__0__0	max_left=47	max_left_minus=47	max_left_plus=34	max_min_left=34	max_min_left_minus=34	max_min_left_plus=34	max_min_right=35	max_min_right_minus=35	max_min_right_plus=0	max_pos_hash_score=472	max_right=113	max_right_minus=113	max_right_plus=113	neg_log10_pos_hash_p_value=9.5	new_junction_coverage=0.03	new_junction_read_count=3	polymorphism_frequency=4.171e-02	pos_hash_score=3	prediction=polymorphism	reject=COVERAGE_EVENNESS_SKEW,FREQUENCY_CUTOFF	side_1_annotate_key=gene	side_1_continuation=0	side_1_coverage=0.72	side_1_overlap=4	side_1_possible_overlap_registers=239	side_1_read_count=69	side_1_redundant=0	side_2_annotate_key=gene	side_2_continuation=0	side_2_coverage=0.74	side_2_overlap=0	side_2_possible_overlap_registers=235	side_2_read_count=70	side_2_redundant=0	total_non_overlap_reads=3
JC	152	.	CP009273	604875	-1	CP009273	606106	1	0	alignment_overlap=11	coverage_minus=2	coverage_plus=1	flanking_left=251	flanking_right=251	frequency=4.476e-02	junction_possible_overlap_registers=228	key=CP009273__604875__-1__CP009273__606095__1__11____251__251__0__0	max_left=86	max_left_minus=86	max_left_plus=86	max_min_left=11	max_min_left_minus=11	max_min_left_plus=0	max_min_right=53	max_min_right_minus=51	max_min_right_plus=53	max_pos_hash_score=458	max_right=53	max_right_minus=51	max_right_plus=53	neg_log10_pos_hash_p_value=9.3	new_junction_coverage=0.04	new_junction_read_count=4	polymorphism_frequency=4.476e-02	pos_hash_score=3	prediction=polymorphism	reject=COVERAGE_EVENNESS_SKEW,FREQUENCY_CUTOFF	side_1_annotate_key=gene	side_1_continuation=0	side_1_coverage=0.97	side_1_overlap=11	side_1_possible_overlap_registers=239	side_1_read_count=93	side_1_redundant=0	side_2_annotate_key=gene	side_2_continuation=0	side_2_coverage=0.90	side_2_overlap=0	side_2_possible_overlap_registers=228	side_2_read_count=82	side_2_redundant=0	total_non_overlap_reads=3
JC	153	.	CP009273	643797	-1	CP009273	644716	1	0	alignment_overlap=12	coverage_minus=1	coverage_plus=3	flanking_left=251	flanking_right=251	frequency=3.805e-02	junction_possible_overlap_registers=227	key=CP009273__643797__-1__CP009273__644704__1__12____251__251__0__0	max_left=94	max_left_minus=94	max_left_plus=94	max_min_left=1	max_min_left_minus=0	max_min_left_plus=1	max_min_right=80	max_min_right_minus=80	max_min_right_plus=80	max_pos_hash_score=456	max_right=168	max_right_minus=80	max_right_plus=168	neg_log10_pos_hash_p_value=8.6	new_junction_coverage=0.04	new_junction_read_count=4	polymorphism_frequency=3.805e-02	pos_hash_score=4	prediction=polymorphism	reject=COVERAGE_EVENNESS_SKEW,FREQUENCY_CUTOFF	side_1_annotate_key=gene	side_1_continuation=0	side_1_coverage=1.19	side_1_overlap=12	side_1_possible_overlap_registers=239	side_1_read_count=114	side_1_redundant=0	side_2_annotate_key=gene	side_2_continuation=0	side_2_coverage=1.03	side_2_overlap=0	side_2_possible_overlap_registers=227	side_2_read_count=94	side_2_redundant=0	total_non_overlap_reads=4
JC	154	.	CP009273	680998	-1	CP009273	681697	1	0	alignment_overlap=12	coverage_minus=7	coverage_plus=4	flanking_left=251	flanking_right=251	frequency=1.121e-01	junction_possible_overlap_registers=227	key=CP009273__680998__-1__CP009273__681685__1__12____251__251__0__0	max_left=231	max_left_minus=231	max_left_plus=122	max_min_left=60	max_min_left_minus=5	max_min_left_plus=60	max_min_right=92	max_min_right_minus=92	max_min_right_plus=92	max_pos_hash_score=456	max_right=189	max_right_minus=92	max_right_plus=189	neg_log10_pos_hash_p_value=5.6	new_junction_coverage=0.12	new_junction_read_count=11	polymorphism_frequency=1.121e-01	pos_hash_score=11	prediction=polymorphism	reject=COVERAGE_EVENNESS_SKEW,FREQUENCY_CUTOFF	side_1_annotate_key=gene	side_1_continuation=0	side_1_coverage=1.00	side_1_overlap=12	side_1_possible_overlap_registers=239	side_1_read_count=96	side_1_redundant=0	side_2_annotate_key=gene	side_2_continuation=0	side_2_coverage=0.91	side_2_overlap=0	side_2_possible_overlap_registers=227	side_2_read_count=83	side_2_redundant=0	total_non_overlap_reads=11
JC	155	.	CP009273	691962	-1	CP009273	692513	1	-45	alignment_overlap=-45	coverage_minus=2	coverage_plus=4	flanking_left=251	flanking_right=251	frequency=1.658e-01	junction_possible_overlap_registers=194	key=CP009273__691962__-1__CP009273__692513__1__-45__AAATTGGTTTTGAATTTGCCGAACATATTCGATACATTCAGAATT__251__251__0__0	max_left=129	max_left_minus=45	max_left_plus=129	max_min_left=45	max_min_left_minus=45	max_min_left_plus=0	max_min_right=77	max_min_right_minus=0	max_min_right_plus=77	max_pos_hash_score=390	max_right=133	max_right_minus=133	max_right_plus=77	neg_log10_pos_hash_p_value=7.7	new_junction_coverage=0.13	new_junction_read_count=10	polymorphism_frequency=1.658e-01	pos_hash_score=4	prediction=polymorphism	reject=COVERAGE_EVENNESS_SKEW,FREQUENCY_CUTOFF	side_1_annotate_key=gene	side_1_continuation=0	side_1_coverage=0.72	side_1_overlap=0	side_1_possible_overlap_registers=239	side_1_read_count=69	side_1_redundant=0	side_2_annotate_key=gene	side_2_continuation=0	side_2_coverage=0.57	side_2_overlap=0	side_2_possible_overlap_registers=239	side_2_read_count=55	side_2_redundant=0	total_non_overlap_reads=6	unique_read_sequence=AAATTGGTTTTGAATTTGCCGAACATATTCGATACATTCAGAATT
JC	156	.	CP009273	717407	-1	CP009273	717769	1	0	alignment_overlap=12	coverage_minus=1	coverage_plus=2	flanking_left=251	flanking_right=251	frequency=3.754e-02	junction_possible_overlap_registers=227	key=CP009273__717407__-1__CP009273__717757__1__12____251__251__0__0	max_left=127	max_left_minus=127	max_left_plus=127	max_min_left=12	max_min_left_minus=0	max_min_left_plus=12	max_min_right=83	max_min_right_minus=83	max_min_right_plus=83	max_pos_hash_score=456	max_right=83	max_right_minus=83	max_right_plus=83	neg_log10_pos_hash_p_value=9.3	new_junction_coverage=0.03	new_junction_read_count=3	polymorphism_frequency=3.754e-02	pos_hash_score=3	prediction=polymorphism	reject=COVERAGE_EVENNESS_SKEW,FREQUENCY_CUTOFF	side_1_annotate_key=gene	side_1_continuation=0	side_1_coverage=0.87	side_1_overlap=12	side_1_possible_overlap_registers=239	side_1_read_count=83	side_1_redundant=0	side_2_annotate_key=gene	side_2_continuation=0	side_2_coverage=0.82	side_2_overlap=0	side_2_possible_overlap_registers=227	side_2_read_count=75	side_2_redundant=0	total_non_overlap_reads=3
JC	157	.	CP009273	726618	-1	CP009273	727690	1	0	alignment_overlap=10	coverage_minus=2	coverage_plus=2	flanking_left=251	flanking_right=251	frequency=4.793e-02	junction_possible_overlap_registers=229	key=CP009273__726618__-1__CP009273__727680__1__10____251__251__0__0	max_left=59	max_left_minus=59	max_left_plus=39	max_min_left=39	max_min_left_minus=0	max_min_left_plus=39	max_min_right=7	max_min_right_minus=7	max_min_right_plus=0	max_pos_hash_score=460	max_right=54	max_right_minus=7	max_right_plus=54	neg_log10_pos_hash_p_value=8.7	new_junction_coverage=0.04	new_junction_read_count=4	polymorphism_frequency=4.793e-02	pos_hash_score=4	prediction=polymorphism	reject=COVERAGE_EVENNESS_SKEW,FREQUENCY_CUTOFF	side_1_annotate_key=gene	side_1_continuation=0	side_1_coverage=1.02	side_1_overlap=10	side_1_possible_overlap_registers=239	side_1_read_count=98	side_1_redundant=0	side_2_annotate_key=gene	side_2_continuation=0	side_2_coverage=0.71	side_2_overlap=0	side_2_possible_overlap_registers=229	side_2_read_count=65	side_2_redundant=0	total_non_overlap_reads=4
JC	158	.	CP009273	726618	-1	CP009273	3615203	1	0	alignment_overlap=10	coverage_minus=4	coverage_plus=2	flanking_left=251	flanking_right=251	frequency=6.006e-02	junction_possible_overlap_registers=229	key=CP009273__726618__-1__CP009273__3615193__1__10____251__251__0__1	max_left=67	max_left_minus=59	max_left_plus=67	max_min_left=67	max_min_left_minus=29	max_min_left_plus=67	max_min_right=7	max_min_right_minus=7	max_min_right_plus=0	max_pos_hash_score=460	max_right=231	max_right_minus=231	max_right_plus=175	neg_log10_pos_hash_p_value=7.6	new_junction_coverage=0.07	new_junction_read_count=6	polymorphism_frequency=6.006e-02	pos_hash_score=6	prediction=polymorphism	reject=COVERAGE_EVENNESS_SKEW,FREQUENCY_CUTOFF	side_1_annotate_key=gene	side_1_continuation=0	side_1_coverage=1.02	side_1_overlap=10	side_1_possible_overlap_registers=239	side_1_read_count=98	side_1_redundant=0	side_2_annotate_key=repeat	side_2_continuation=0	side_2_coverage=NA	side_2_overlap=0	side_2_possible_overlap_registers=NA	side_2_read_count=NA	side_2_redundant=1	total_non_overlap_reads=6
JC	159	.	CP009273	727680	1	CP009273	3614121	-1	0	alignment_overlap=10	coverage_minus=2	coverage_plus=2	flanking_left=251	flanking_right=251	frequency=5.865e-02	junction_possible_overlap_registers=229	key=CP009273__727680__1__CP009273__3614131__-1__10____251__251__0__1	max_left=54	max_left_minus=54	max_left_plus=7	max_min_left=7	max_min_left_minus=0	max_min_left_plus=7	max_min_right=39	max_min_right_minus=39	max_min_right_plus=0	max_pos_hash_score=460	max_right=59	max_right_minus=39	max_right_plus=59	neg_log10_pos_hash_p_value=8.7	new_junction_coverage=0.04	new_junction_read_count=4	polymorphism_frequency=5.865e-02	pos_hash_score=4	prediction=polymorphism	reject=COVERAGE_EVENNESS_SKEW,FREQUENCY_CUTOFF	side_1_annotate_key=gene	side_1_continuation=0	side_1_coverage=0.70	side_1_overlap=10	side_1_possible_overlap_registers=239	side_1_read_count=67	side_1_redundant=0	side_2_annotate_key=repeat	side_2_continuation=0	side_2_coverage=NA	side_2_overlap=0	side_2_possible_overlap_registers=NA	side_2_read_count=NA	side_2_redundant=1	total_non_overlap_reads=4
JC	160	.	CP009273	733405	-1	CP009273	734360	1	0	alignment_overlap=20	coverage_minus=9	coverage_plus=7	flanking_left=251	flanking_right=251	frequency=1.327e-01	junction_possible_overlap_registers=219	key=CP009273__733405__-1__CP009273__734340__1__20____251__251__0__0	max_left=196	max_left_minus=167	max_left_plus=196	max_min_left=85	max_min_left_minus=85	max_min_left_plus=68	max_min_right=88	max_min_right_minus=88	max_min_right_plus=35	max_pos_hash_score=440	max_right=221	max_right_minus=214	max_right_plus=221	neg_log10_pos_hash_p_value=4.5	new_junction_coverage=0.18	new_junction_read_count=16	polymorphism_frequency=1.327e-01	pos_hash_score=14	prediction=polymorphism	reject=COVERAGE_EVENNESS_SKEW,FREQUENCY_CUTOFF	side_1_annotate_key=gene	side_1_continuation=0	side_1_coverage=1.23	side_1_overlap=20	side_1_possible_overlap_registers=239	side_1_read_count=118	side_1_redundant=0	side_2_annotate_key=gene	side_2_continuation=0	side_2_coverage=1.15	side_2_overlap=0	side_2_possible_overlap_registers=219	side_2_read_count=101	side_2_redundant=0	total_non_overlap_reads=16
JC	161	.	CP009273	733417	-1	CP009273	734372	1	0	alignment_overlap=11	coverage_minus=5	coverage_plus=2	flanking_left=251	flanking_right=251	frequency=5.898e-02	junction_possible_overlap_registers=228	key=CP009273__733417__-1__CP009273__734361__1__11____251__251__0__0	max_left=188	max_left_minus=188	max_left_plus=147	max_min_left=80	max_min_left_minus=80	max_min_left_plus=0	max_min_right=91	max_min_right_minus=62	max_min_right_plus=91	max_pos_hash_score=458	max_right=160	max_right_minus=160	max_right_plus=91	neg_log10_pos_hash_p_value=7.1	new_junction_coverage=0.08	new_junction_read_count=7	polymorphism_frequency=5.898e-02	pos_hash_score=7	prediction=polymorphism	reject=COVERAGE_EVENNESS_SKEW,FREQUENCY_CUTOFF	side_1_annotate_key=gene	side_1_continuation=0	side_1_coverage=1.27	side_1_overlap=11	side_1_possible_overlap_registers=239	side_1_read_count=122	side_1_redundant=0	side_2_annotate_key=gene	side_2_continuation=0	side_2_coverage=1.17	side_2_overlap=0	side_2_possible_overlap_registers=228	side_2_read_count=107	side_2_redundant=0	total_non_overlap_reads=7
JC	162	.	CP009273	734340	1	CP009273	1527163	-1	-14	alignment_overlap=-14	coverage_minus=4	coverage_plus=5	flanking_left=251	flanking_right=251	frequency=7.800e-02	junction_possible_overlap_registers=225	key=CP009273__734340__1__CP009273__1527163__-1__-14__CGAGATAGTTTCTA__251__251__0__0	max_left=234	max_left_minus=204	max_left_plus=234	max_min_left=0	max_min_left_minus=0	max_min_left_plus=0	max_min_right=55	max_min_right_minus=54	max_min_right_plus=55	max_pos_hash_score=452	max_right=55	max_right_minus=54	max_right_plus=55	neg_log10_pos_hash_p_value=6.6	new_junction_coverage=0.10	new_junction_read_count=9	polymorphism_frequency=7.800e-02	pos_hash_score=8	prediction=polymorphism	reject=COVERAGE_EVENNESS_SKEW,FREQUENCY_CUTOFF	side_1_annotate_key=gene	side_1_continuation=0	side_1_coverage=1.16	side_1_overlap=0	side_1_possible_overlap_registers=239	side_1_read_count=111	side_1_redundant=0	side_2_annotate_key=gene	side_2_continuation=0	side_2_coverage=1.20	side_2_overlap=0	side_2_possible_overlap_registers=239	side_2_read_count=115	side_2_redundant=0	total_non_overlap_reads=9	unique_read_sequence=CGAGATAGTTTCTA
JC	163	.	CP009273	734340	1	CP009273	3618828	-1	-14	alignment_overlap=-14	coverage_minus=4	coverage_plus=5	flanking_left=251	flanking_right=251	frequency=7.294e-02	junction_possible_overlap_registers=225	key=CP009273__734340__1__CP009273__3618828__-1__-14__CGAGATAGTTTCTA__251__251__0__0	max_left=234	max_left_minus=204	max_left_plus=234	max_min_left=0	max_min_left_minus=0	max_min_left_plus=0	max_min_right=55	max_min_right_minus=54	max_min_right_plus=55	max_pos_hash_score=452	max_right=55	max_right_minus=54	max_right_plus=55	neg_log10_pos_hash_p_value=6.6	new_junction_coverage=0.10	new_junction_read_count=9	polymorphism_frequency=7.294e-02	pos_hash_score=8	prediction=polymorphism	reject=COVERAGE_EVENNESS_SKEW,FREQUENCY_CUTOFF	side_1_annotate_key=gene	side_1_continuation=0	side_1_coverage=1.16	side_1_overlap=0	side_1_possible_overlap_registers=239	side_1_read_count=111	side_1_redundant=0	side_2_annotate_key=gene	side_2_continuation=0	side_2_coverage=1.38	side_2_overlap=0	side_2_possible_overlap_registers=239	side_2_read_count=132	side_2_redundant=0	total_non_overlap_reads=9	unique_read_sequence=CGAGATAGTTTCTA
JC	164	.	CP009273	734361	1	CP009273	1527163	-1	-35	alignment_overlap=-35	coverage_minus=1	coverage_plus=3	flanking_left=251	flanking_right=251	frequency=3.982e-02	junction_possible_overlap_registers=204	key=CP009273__734361__1__CP009273__1527163__-1__-35__CGCTCCCCGCAAGGACTGACGCGAGATAGTTTCTA__251__251__0__0	max_left=171	max_left_minus=73	max_left_plus=171	max_min_left=0	max_min_left_minus=0	max_min_left_plus=0	max_min_right=54	max_min_right_minus=54	max_min_right_plus=54	max_pos_hash_score=410	max_right=54	max_right_minus=54	max_right_plus=54	neg_log10_pos_hash_p_value=8.0	new_junction_coverage=0.05	new_junction_read_count=4	polymorphism_frequency=3.982e-02	pos_hash_score=4	prediction=polymorphism	reject=COVERAGE_EVENNESS_SKEW,FREQUENCY_CUTOFF	side_1_annotate_key=gene	side_1_continuation=0	side_1_coverage=1.16	side_1_overlap=0	side_1_possible_overlap_registers=239	side_1_read_count=111	side_1_redundant=0	side_2_annotate_key=gene	side_2_continuation=0	side_2_coverage=1.20	side_2_overlap=0	side_2_possible_overlap_registers=239	side_2_read_count=115	side_2_redundant=0	total_non_overlap_reads=4	unique_read_sequence=CGCTCCCCGCAAGGACTGACGCGAGATAGTTTCTA
JC	165	.	CP009273	734361	1	CP009273	3618828	-1	-35	alignment_overlap=-35	coverage_minus=1	coverage_plus=3	flanking_left=251	flanking_right=251	frequency=3.714e-02	junction_possible_overlap_registers=204	key=CP009273__734361__1__CP009273__3618828__-1__-35__CGCTCCCCGCAAGGACTGACGCGAGATAGTTTCTA__251__251__0__0	max_left=171	max_left_minus=73	max_left_plus=171	max_min_left=0	max_min_left_minus=0	max_min_left_plus=0	max_min_right=54	max_min_right_minus=54	max_min_right_plus=54	max_pos_hash_score=410	max_right=54	max_right_minus=54	max_right_plus=54	neg_log10_pos_hash_p_value=8.0	new_junction_coverage=0.05	new_junction_read_count=4	polymorphism_frequency=3.714e-02	pos_hash_score=4	prediction=polymorphism	reject=COVERAGE_EVENNESS_SKEW,FREQUENCY_CUTOFF	side_1_annotate_key=gene	side_1_continuation=0	side_1_coverage=1.16	side_1_overlap=0	side_1_possible_overlap_registers=239	side_1_read_count=111	side_1_redundant=0	side_2_annotate_key=gene	side_2_continuation=0	side_2_coverage=1.38	side_2_overlap=0	side_2_possible_overlap_registers=239	side_2_read_count=132	side_2_redundant=0	total_non_overlap_reads=4	unique_read_sequence=CGCTCCCCGCAAGGACTGACGCGAGATAGTTTCTA
JC	166	.	CP009273	739718	-1	CP009273	741061	1	0	alignment_overlap=8	coverage_minus=1	coverage_plus=2	flanking_left=251	flanking_right=251	frequency=2.999e-02	junction_possible_overlap_registers=231	key=CP009273__739718__-1__CP009273__741053__1__8____251__251__0__0	max_left=41	max_left_minus=41	max_left_plus=41	max_min_left=41	max_min_left_minus=41	max_min_left_plus=41	max_min_right=0	max_min_right_minus=0	max_min_right_plus=0	max_pos_hash_score=464	max_right=72	max_right_minus=72	max_right_plus=72	neg_log10_pos_hash_p_value=9.4	new_junction_coverage=0.03	new_junction_read_count=3	polymorphism_frequency=2.999e-02	pos_hash_score=3	prediction=polymorphism	reject=COVERAGE_EVENNESS_SKEW,FREQUENCY_CUTOFF	side_1_annotate_key=gene	side_1_continuation=0	side_1_coverage=0.91	side_1_overlap=8	side_1_possible_overlap_registers=239	side_1_read_count=87	side_1_redundant=0	side_2_annotate_key=gene	side_2_continuation=0	side_2_coverage=1.19	side_2_overlap=0	side_2_possible_overlap_registers=231	side_2_read_count=110	side_2_redundant=0	total_non_overlap_reads=3
JC	167	.	CP009273	742337	-1	CP009273	743152	1	0	alignment_overlap=8	coverage_minus=1	coverage_plus=2	flanking_left=251	flanking_right=251	frequency=3.840e-02	junction_possible_overlap_registers=231	key=CP009273__742337__-1__CP009273__743144__1__8____251__251__0__0	max_left=89	max_left_minus=46	max_left_plus=89	max_min_left=46	max_min_left_minus=46	max_min_left_plus=17	max_min_right=44	max_min_right_minus=0	max_min_right_plus=44	max_pos_hash_score=464	max_right=51	max_right_minus=51	max_right_plus=51	neg_log10_pos_hash_p_value=9.4	new_junction_coverage=0.03	new_junction_read_count=3	polymorphism_frequency=3.840e-02	pos_hash_score=3	prediction=polymorphism	reject=COVERAGE_EVENNESS_SKEW,FREQUENCY_CUTOFF	side_1_annotate_key=gene	side_1_continuation=0	side_1_coverage=0.86	side_1_overlap=8	side_1_possible_overlap_registers=239	side_1_read_count=82	side_1_redundant=0	side_2_annotate_key=gene	side_2_continuation=0	side_2_coverage=0.77	side_2_overlap=0	side_2_possible_overlap_registers=231	side_2_read_count=71	side_2_redundant=0	total_non_overlap_reads=3
JC	168	.	CP009273	776085	-1	CP009273	776375	1	0	alignment_overlap=76	coverage_minus=9	coverage_plus=10	flanking_left=251	flanking_right=251	frequency=2.528e-01	junction_possible_overlap_registers=163	key=CP009273__776085__-1__CP009273__776299__1__76____251__251__0__0	max_left=170	max_left_minus=170	max_left_plus=103	max_min_left=70	max_min_left_minus=40	max_min_left_plus=70	max_min_right=49	max_min_right_minus=49	max_min_right_plus=8	max_pos_hash_score=328	max_right=154	max_right_minus=150	max_right_plus=154	neg_log10_pos_hash_p_value=2.5	new_junction_coverage=0.31	new_junction_read_count=20	polymorphism_frequency=2.528e-01	pos_hash_score=17	prediction=polymorphism	side_1_annotate_key=gene	side_1_continuation=0	side_1_coverage=1.08	side_1_overlap=76	side_1_possible_overlap_registers=239	side_1_read_count=103	side_1_redundant=0	side_2_annotate_key=gene	side_2_continuation=0	side_2_coverage=0.73	side_2_overlap=0	side_2_possible_overlap_registers=163	side_2_read_count=48	side_2_redundant=0	total_non_overlap_reads=19
JC	169	.	CP009273	776085	-1	CP009273	776679	1	0	alignment_overlap=76	coverage_minus=4	coverage_plus=5	flanking_left=251	flanking_right=251	frequency=1.293e-01	junction_possible_overlap_registers=163	key=CP009273__776085__-1__CP009273__776603__1__76____251__251__0__0	max_left=158	max_left_minus=158	max_left_plus=146	max_min_left=32	max_min_left_minus=0	max_min_left_plus=32	max_min_right=42	max_min_right_minus=42	max_min_right_plus=42	max_pos_hash_score=328	max_right=135	max_right_minus=42	max_right_plus=135	neg_log10_pos_hash_p_value=4.5	new_junction_coverage=0.14	new_junction_read_count=9	polymorphism_frequency=1.293e-01	pos_hash_score=9	prediction=polymorphism	reject=COVERAGE_EVENNESS_SKEW,FREQUENCY_CUTOFF	side_1_annotate_key=gene	side_1_continuation=0	side_1_coverage=1.08	side_1_overlap=76	side_1_possible_overlap_registers=239	side_1_read_count=103	side_1_redundant=0	side_2_annotate_key=gene	side_2_continuation=0	side_2_coverage=0.78	side_2_overlap=0	side_2_possible_overlap_registers=163	side_2_read_count=51	side_2_redundant=0	total_non_overlap_reads=9
JC	170	.	CP009273	776825	1	CP009273	2514486	-1	-1	alignment_overlap=-1	coverage_minus=10	coverage_plus=12	flanking_left=251	flanking_right=251	frequency=3.086e-01	junction_possible_overlap_registers=238	key=CP009273__776825__1__CP009273__2514486__-1__-1__G__251__251__0__0	max_left=228	max_left_minus=228	max_left_plus=202	max_min_left=16	max_min_left_minus=0	max_min_left_plus=16	max_min_right=77	max_min_right_minus=77	max_min_right_plus=70	max_pos_hash_score=478	max_right=186	max_right_minus=77	max_right_plus=186	neg_log10_pos_hash_p_value=4.4	new_junction_coverage=0.31	new_junction_read_count=30	polymorphism_frequency=3.086e-01	pos_hash_score=16	prediction=polymorphism	reject=COVERAGE_EVENNESS_SKEW	side_1_annotate_key=gene	side_1_continuation=0	side_1_coverage=0.38	side_1_overlap=0	side_1_possible_overlap_registers=239	side_1_read_count=36	side_1_redundant=0	side_2_annotate_key=gene	side_2_continuation=0	side_2_coverage=1.03	side_2_overlap=0	side_2_possible_overlap_registers=239	side_2_read_count=99	side_2_redundant=0	total_non_overlap_reads=22	unique_read_sequence=G
JC	171	.	CP009273	791088	-1	CP009273	791723	1	0	alignment_overlap=12	coverage_minus=2	coverage_plus=3	flanking_left=251	flanking_right=251	frequency=5.475e-02	junction_possible_overlap_registers=227	key=CP009273__791088__-1__CP009273__791711__1__12____251__251__0__0	max_left=201	max_left_minus=201	max_left_plus=176	max_min_left=54	max_min_left_minus=44	max_min_left_plus=54	max_min_right=63	max_min_right_minus=8	max_min_right_plus=63	max_pos_hash_score=456	max_right=97	max_right_minus=50	max_right_plus=97	neg_log10_pos_hash_p_value=8.1	new_junction_coverage=0.05	new_junction_read_count=5	polymorphism_frequency=5.475e-02	pos_hash_score=5	prediction=polymorphism	reject=COVERAGE_EVENNESS_SKEW,FREQUENCY_CUTOFF	side_1_annotate_key=gene	side_1_continuation=0	side_1_coverage=0.91	side_1_overlap=12	side_1_possible_overlap_registers=239	side_1_read_count=87	side_1_redundant=0	side_2_annotate_key=gene	side_2_continuation=0	side_2_coverage=0.99	side_2_overlap=0	side_2_possible_overlap_registers=227	side_2_read_count=90	side_2_redundant=0	total_non_overlap_reads=5
JC	172	.	CP009273	791722	-1	CP009273	792767	1	0	alignment_overlap=10	coverage_minus=2	coverage_plus=1	flanking_left=251	flanking_right=251	frequency=3.027e-02	junction_possible_overlap_registers=229	key=CP009273__791722__-1__CP009273__792757__1__10____251__251__0__0	max_left=49	max_left_minus=49	max_left_plus=46	max_min_left=49	max_min_left_minus=49	max_min_left_plus=46	max_min_right=0	max_min_right_minus=0	max_min_right_plus=0	max_pos_hash_score=460	max_right=192	max_right_minus=192	max_right_plus=142	neg_log10_pos_hash_p_value=9.3	new_junction_coverage=0.03	new_junction_read_count=3	polymorphism_frequency=3.027e-02	pos_hash_score=3	prediction=polymorphism	reject=COVERAGE_EVENNESS_SKEW,FREQUENCY_CUTOFF	side_1_annotate_key=gene	side_1_continuation=0	side_1_coverage=0.95	side_1_overlap=10	side_1_possible_overlap_registers=239	side_1_read_count=91	side_1_redundant=0	side_2_annotate_key=gene	side_2_continuation=0	side_2_coverage=1.14	side_2_overlap=0	side_2_possible_overlap_registers=229	side_2_read_count=105	side_2_redundant=0	total_non_overlap_reads=3
JC	173	.	CP009273	793000	-1	CP009273	793806	1	0	alignment_overlap=9	coverage_minus=2	coverage_plus=3	flanking_left=251	flanking_right=251	frequency=4.255e-02	junction_possible_overlap_registers=230	key=CP009273__793000__-1__CP009273__793797__1__9____251__251__0__0	max_left=210	max_left_minus=105	max_left_plus=210	max_min_left=43	max_min_left_minus=0	max_min_left_plus=43	max_min_right=97	max_min_right_minus=4	max_min_right_plus=97	max_pos_hash_score=462	max_right=97	max_right_minus=4	max_right_plus=97	neg_log10_pos_hash_p_value=8.1	new_junction_coverage=0.05	new_junction_read_count=5	polymorphism_frequency=4.255e-02	pos_hash_score=5	prediction=polymorphism	reject=COVERAGE_EVENNESS_SKEW,FREQUENCY_CUTOFF	side_1_annotate_key=gene	side_1_continuation=0	side_1_coverage=1.38	side_1_overlap=9	side_1_possible_overlap_registers=239	side_1_read_count=132	side_1_redundant=0	side_2_annotate_key=gene	side_2_continuation=0	side_2_coverage=1.06	side_2_overlap=0	side_2_possible_overlap_registers=230	side_2_read_count=98	side_2_redundant=0	total_non_overlap_reads=5
JC	174	.	CP009273	826722	-1	CP009273	827233	1	0	alignment_overlap=11	coverage_minus=1	coverage_plus=2	flanking_left=251	flanking_right=251	frequency=5.053e-02	junction_possible_overlap_registers=228	key=CP009273__826722__-1__CP009273__827222__1__11____251__251__0__0	max_left=134	max_left_minus=134	max_left_plus=81	max_min_left=81	max_min_left_minus=0	max_min_left_plus=81	max_min_right=105	max_min_right_minus=105	max_min_right_plus=0	max_pos_hash_score=458	max_right=157	max_right_minus=105	max_right_plus=157	neg_log10_pos_hash_p_value=9.3	new_junction_coverage=0.04	new_junction_read_count=4	polymorphism_frequency=5.053e-02	pos_hash_score=3	prediction=polymorphism	reject=COVERAGE_EVENNESS_SKEW,FREQUENCY_CUTOFF	side_1_annotate_key=gene	side_1_continuation=0	side_1_coverage=0.84	side_1_overlap=11	side_1_possible_overlap_registers=239	side_1_read_count=80	side_1_redundant=0	side_2_annotate_key=gene	side_2_continuation=0	side_2_coverage=0.81	side_2_overlap=0	side_2_possible_overlap_registers=228	side_2_read_count=74	side_2_redundant=0	total_non_overlap_reads=3
JC	175	.	CP009273	836695	-1	CP009273	837910	1	0	alignment_overlap=9	coverage_minus=7	coverage_plus=3	flanking_left=251	flanking_right=251	frequency=1.073e-01	junction_possible_overlap_registers=230	key=CP009273__836695__-1__CP009273__837901__1__9____251__251__0__0	max_left=106	max_left_minus=106	max_left_plus=57	max_min_left=81	max_min_left_minus=81	max_min_left_plus=57	max_min_right=88	max_min_right_minus=88	max_min_right_plus=0	max_pos_hash_score=462	max_right=211	max_right_minus=211	max_right_plus=203	neg_log10_pos_hash_p_value=6.0	new_junction_coverage=0.11	new_junction_read_count=10	polymorphism_frequency=1.073e-01	pos_hash_score=10	prediction=polymorphism	reject=COVERAGE_EVENNESS_SKEW,FREQUENCY_CUTOFF	side_1_annotate_key=gene	side_1_continuation=0	side_1_coverage=0.99	side_1_overlap=9	side_1_possible_overlap_registers=239	side_1_read_count=95	side_1_redundant=0	side_2_annotate_key=gene	side_2_continuation=0	side_2_coverage=0.81	side_2_overlap=0	side_2_possible_overlap_registers=230	side_2_read_count=75	side_2_redundant=0	total_non_overlap_reads=10
JC	176	.	CP009273	862357	-1	CP009273	863539	1	0	alignment_overlap=11	coverage_minus=5	coverage_plus=5	flanking_left=251	flanking_right=251	frequency=1.198e-01	junction_possible_overlap_registers=228	key=CP009273__862357__-1__CP009273__863528__1__11____251__251__0__0	max_left=170	max_left_minus=170	max_left_plus=114	max_min_left=63	max_min_left_minus=0	max_min_left_plus=63	max_min_right=112	max_min_right_minus=109	max_min_right_plus=112	max_pos_hash_score=458	max_right=177	max_right_minus=109	max_right_plus=177	neg_log10_pos_hash_p_value=5.9	new_junction_coverage=0.11	new_junction_read_count=10	polymorphism_frequency=1.198e-01	pos_hash_score=10	prediction=polymorphism	reject=COVERAGE_EVENNESS_SKEW,FREQUENCY_CUTOFF	side_1_annotate_key=gene	side_1_continuation=0	side_1_coverage=0.68	side_1_overlap=11	side_1_possible_overlap_registers=239	side_1_read_count=65	side_1_redundant=0	side_2_annotate_key=gene	side_2_continuation=0	side_2_coverage=0.93	side_2_overlap=0	side_2_possible_overlap_registers=228	side_2_read_count=85	side_2_redundant=0	total_non_overlap_reads=10
JC	177	.	CP009273	889696	-1	CP009273	890604	1	0	alignment_overlap=9	coverage_minus=4	coverage_plus=2	flanking_left=251	flanking_right=251	frequency=7.170e-02	junction_possible_overlap_registers=230	key=CP009273__889696__-1__CP009273__890595__1__9____251__251__0__0	max_left=125	max_left_minus=125	max_left_plus=27	max_min_left=51	max_min_left_minus=51	max_min_left_plus=27	max_min_right=49	max_min_right_minus=49	max_min_right_plus=0	max_pos_hash_score=462	max_right=191	max_right_minus=191	max_right_plus=169	neg_log10_pos_hash_p_value=8.1	new_junction_coverage=0.07	new_junction_read_count=6	polymorphism_frequency=7.170e-02	pos_hash_score=5	prediction=polymorphism	reject=COVERAGE_EVENNESS_SKEW,FREQUENCY_CUTOFF	side_1_annotate_key=gene	side_1_continuation=0	side_1_coverage=0.73	side_1_overlap=9	side_1_possible_overlap_registers=239	side_1_read_count=70	side_1_redundant=0	side_2_annotate_key=gene	side_2_continuation=0	side_2_coverage=0.95	side_2_overlap=0	side_2_possible_overlap_registers=230	side_2_read_count=88	side_2_redundant=0	total_non_overlap_reads=6
JC	178	.	CP009273	891964	-1	CP009273	892780	1	0	alignment_overlap=4	coverage_minus=1	coverage_plus=2	flanking_left=251	flanking_right=251	frequency=3.024e-02	junction_possible_overlap_registers=235	key=CP009273__891964__-1__CP009273__892776__1__4____251__251__0__0	max_left=88	max_left_minus=88	max_left_plus=88	max_min_left=12	max_min_left_minus=0	max_min_left_plus=12	max_min_right=80	max_min_right_minus=79	max_min_right_plus=80	max_pos_hash_score=472	max_right=80	max_right_minus=79	max_right_plus=80	neg_log10_pos_hash_p_value=9.5	new_junction_coverage=0.03	new_junction_read_count=3	polymorphism_frequency=3.024e-02	pos_hash_score=3	prediction=polymorphism	reject=COVERAGE_EVENNESS_SKEW,FREQUENCY_CUTOFF	side_1_annotate_key=gene	side_1_continuation=0	side_1_coverage=0.98	side_1_overlap=4	side_1_possible_overlap_registers=239	side_1_read_count=94	side_1_redundant=0	side_2_annotate_key=gene	side_2_continuation=0	side_2_coverage=1.06	side_2_overlap=0	side_2_possible_overlap_registers=235	side_2_read_count=100	side_2_redundant=0	total_non_overlap_reads=3
JC	179	.	CP009273	913571	-1	CP009273	914318	1	0	alignment_overlap=10	coverage_minus=3	coverage_plus=1	flanking_left=251	flanking_right=251	frequency=4.763e-02	junction_possible_overlap_registers=229	key=CP009273__913571__-1__CP009273__914308__1__10____251__251__0__0	max_left=181	max_left_minus=181	max_left_plus=63	max_min_left=63	max_min_left_minus=0	max_min_left_plus=63	max_min_right=43	max_min_right_minus=43	max_min_right_plus=0	max_pos_hash_score=460	max_right=178	max_right_minus=43	max_right_plus=178	neg_log10_pos_hash_p_value=8.7	new_junction_coverage=0.04	new_junction_read_count=4	polymorphism_frequency=4.763e-02	pos_hash_score=4	prediction=polymorphism	reject=COVERAGE_EVENNESS_SKEW,FREQUENCY_CUTOFF	side_1_annotate_key=gene	side_1_continuation=0	side_1_coverage=0.76	side_1_overlap=10	side_1_possible_overlap_registers=239	side_1_read_count=73	side_1_redundant=0	side_2_annotate_key=gene	side_2_continuation=0	side_2_coverage=0.98	side_2_overlap=0	side_2_possible_overlap_registers=229	side_2_read_count=90	side_2_redundant=0	total_non_overlap_reads=4
JC	180	.	CP009273	920154	-1	CP009273	920839	1	0	alignment_overlap=11	coverage_minus=2	coverage_plus=2	flanking_left=251	flanking_right=251	frequency=4.067e-02	junction_possible_overlap_registers=228	key=CP009273__920154__-1__CP009273__920828__1__11____251__251__0__0	max_left=135	max_left_minus=135	max_left_plus=61	max_min_left=61	max_min_left_minus=0	max_min_left_plus=61	max_min_right=104	max_min_right_minus=104	max_min_right_plus=0	max_pos_hash_score=458	max_right=160	max_right_minus=104	max_right_plus=160	neg_log10_pos_hash_p_value=8.7	new_junction_coverage=0.04	new_junction_read_count=4	polymorphism_frequency=4.067e-02	pos_hash_score=4	prediction=polymorphism	reject=COVERAGE_EVENNESS_SKEW,FREQUENCY_CUTOFF	side_1_annotate_key=gene	side_1_continuation=0	side_1_coverage=0.97	side_1_overlap=11	side_1_possible_overlap_registers=239	side_1_read_count=93	side_1_redundant=0	side_2_annotate_key=gene	side_2_continuation=0	side_2_coverage=1.09	side_2_overlap=0	side_2_possible_overlap_registers=228	side_2_read_count=100	side_2_redundant=0	total_non_overlap_reads=4
JC	181	.	CP009273	921313	1	CP009273	1092450	-1	0	alignment_overlap=46	coverage_minus=2	coverage_plus=1	flanking_left=251	flanking_right=251	frequency=6.184e-02	junction_possible_overlap_registers=193	key=CP009273__921313__1__CP009273__1092496__-1__46____251__251__0__0	max_left=73	max_left_minus=73	max_left_plus=57	max_min_left=73	max_min_left_minus=73	max_min_left_plus=57	max_min_right=47	max_min_right_minus=47	max_min_right_plus=0	max_pos_hash_score=388	max_right=144	max_right_minus=130	max_right_plus=144	neg_log10_pos_hash_p_value=8.3	new_junction_coverage=0.06	new_junction_read_count=5	polymorphism_frequency=6.184e-02	pos_hash_score=3	prediction=polymorphism	reject=COVERAGE_EVENNESS_SKEW,FREQUENCY_CUTOFF	side_1_annotate_key=gene	side_1_continuation=0	side_1_coverage=0.99	side_1_overlap=46	side_1_possible_overlap_registers=239	side_1_read_count=95	side_1_redundant=0	side_2_annotate_key=gene	side_2_continuation=0	side_2_coverage=0.97	side_2_overlap=0	side_2_possible_overlap_registers=193	side_2_read_count=75	side_2_redundant=0	total_non_overlap_reads=3
JC	182	.	CP009273	936812	-1	CP009273	937683	1	0	alignment_overlap=7	coverage_minus=2	coverage_plus=1	flanking_left=251	flanking_right=251	frequency=3.669e-02	junction_possible_overlap_registers=232	key=CP009273__936812__-1__CP009273__937676__1__7____251__251__0__0	max_left=192	max_left_minus=192	max_left_plus=151	max_min_left=0	max_min_left_minus=0	max_min_left_plus=0	max_min_right=93	max_min_right_minus=52	max_min_right_plus=93	max_pos_hash_score=466	max_right=93	max_right_minus=52	max_right_plus=93	neg_log10_pos_hash_p_value=9.4	new_junction_coverage=0.03	new_junction_read_count=3	polymorphism_frequency=3.669e-02	pos_hash_score=3	prediction=polymorphism	reject=COVERAGE_EVENNESS_SKEW,FREQUENCY_CUTOFF	side_1_annotate_key=gene	side_1_continuation=0	side_1_coverage=0.88	side_1_overlap=7	side_1_possible_overlap_registers=239	side_1_read_count=84	side_1_redundant=0	side_2_annotate_key=gene	side_2_continuation=0	side_2_coverage=0.82	side_2_overlap=0	side_2_possible_overlap_registers=232	side_2_read_count=76	side_2_redundant=0	total_non_overlap_reads=3
JC	183	.	CP009273	953694	-1	CP009273	954577	1	0	alignment_overlap=8	coverage_minus=3	coverage_plus=0	flanking_left=251	flanking_right=251	frequency=2.512e-02	junction_possible_overlap_registers=231	key=CP009273__953694__-1__CP009273__954569__1__8____251__251__0__0	max_left=77	max_left_minus=77	max_left_plus=0	max_min_left=77	max_min_left_minus=77	max_min_left_plus=0	max_min_right=21	max_min_right_minus=21	max_min_right_plus=0	max_pos_hash_score=464	max_right=119	max_right_minus=119	max_right_plus=0	neg_log10_pos_hash_p_value=9.4	new_junction_coverage=0.03	new_junction_read_count=3	polymorphism_frequency=2.512e-02	pos_hash_score=3	prediction=polymorphism	reject=COVERAGE_EVENNESS_SKEW,FREQUENCY_CUTOFF	side_1_annotate_key=gene	side_1_continuation=0	side_1_coverage=1.31	side_1_overlap=8	side_1_possible_overlap_registers=239	side_1_read_count=125	side_1_redundant=0	side_2_annotate_key=gene	side_2_continuation=0	side_2_coverage=1.21	side_2_overlap=0	side_2_possible_overlap_registers=231	side_2_read_count=112	side_2_redundant=0	total_non_overlap_reads=3
JC	184	.	CP009273	974757	-1	CP009273	975373	1	0	alignment_overlap=12	coverage_minus=2	coverage_plus=2	flanking_left=251	flanking_right=251	frequency=4.471e-02	junction_possible_overlap_registers=227	key=CP009273__974757__-1__CP009273__975361__1__12____251__251__0__0	max_left=180	max_left_minus=180	max_left_plus=63	max_min_left=63	max_min_left_minus=0	max_min_left_plus=63	max_min_right=72	max_min_right_minus=72	max_min_right_plus=0	max_pos_hash_score=456	max_right=175	max_right_minus=72	max_right_plus=175	neg_log10_pos_hash_p_value=8.6	new_junction_coverage=0.04	new_junction_read_count=4	polymorphism_frequency=4.471e-02	pos_hash_score=4	prediction=polymorphism	reject=COVERAGE_EVENNESS_SKEW,FREQUENCY_CUTOFF	side_1_annotate_key=gene	side_1_continuation=0	side_1_coverage=0.85	side_1_overlap=12	side_1_possible_overlap_registers=239	side_1_read_count=81	side_1_redundant=0	side_2_annotate_key=gene	side_2_continuation=0	side_2_coverage=1.03	side_2_overlap=0	side_2_possible_overlap_registers=227	side_2_read_count=94	side_2_redundant=0	total_non_overlap_reads=4
JC	185	.	CP009273	1011092	-1	CP009273	1011915	1	0	alignment_overlap=8	coverage_minus=2	coverage_plus=2	flanking_left=251	flanking_right=251	frequency=4.597e-02	junction_possible_overlap_registers=231	key=CP009273__1011092__-1__CP009273__1011907__1__8____251__251__0__0	max_left=214	max_left_minus=214	max_left_plus=187	max_min_left=5	max_min_left_minus=0	max_min_left_plus=5	max_min_right=96	max_min_right_minus=96	max_min_right_plus=55	max_pos_hash_score=464	max_right=229	max_right_minus=96	max_right_plus=229	neg_log10_pos_hash_p_value=8.7	new_junction_coverage=0.04	new_junction_read_count=4	polymorphism_frequency=4.597e-02	pos_hash_score=4	prediction=polymorphism	reject=COVERAGE_EVENNESS_SKEW,FREQUENCY_CUTOFF	side_1_annotate_key=gene	side_1_continuation=0	side_1_coverage=0.93	side_1_overlap=8	side_1_possible_overlap_registers=239	side_1_read_count=89	side_1_redundant=0	side_2_annotate_key=gene	side_2_continuation=0	side_2_coverage=0.86	side_2_overlap=0	side_2_possible_overlap_registers=231	side_2_read_count=80	side_2_redundant=0	total_non_overlap_reads=4
JC	186	.	CP009273	1024891	-1	CP009273	1025686	1	0	alignment_overlap=11	coverage_minus=1	coverage_plus=2	flanking_left=251	flanking_right=251	frequency=3.369e-02	junction_possible_overlap_registers=228	key=CP009273__1024891__-1__CP009273__1025675__1__11____251__251__0__0	max_left=145	max_left_minus=125	max_left_plus=145	max_min_left=0	max_min_left_minus=0	max_min_left_plus=0	max_min_right=65	max_min_right_minus=65	max_min_right_plus=65	max_pos_hash_score=458	max_right=65	max_right_minus=65	max_right_plus=65	neg_log10_pos_hash_p_value=9.3	new_junction_coverage=0.03	new_junction_read_count=3	polymorphism_frequency=3.369e-02	pos_hash_score=3	prediction=polymorphism	reject=COVERAGE_EVENNESS_SKEW,FREQUENCY_CUTOFF	side_1_annotate_key=gene	side_1_continuation=0	side_1_coverage=0.89	side_1_overlap=11	side_1_possible_overlap_registers=239	side_1_read_count=85	side_1_redundant=0	side_2_annotate_key=gene	side_2_continuation=0	side_2_coverage=1.00	side_2_overlap=0	side_2_possible_overlap_registers=228	side_2_read_count=91	side_2_redundant=0	total_non_overlap_reads=3
JC	187	.	CP009273	1057126	-1	CP009273	1058141	1	0	alignment_overlap=8	coverage_minus=3	coverage_plus=3	flanking_left=251	flanking_right=251	frequency=7.443e-02	junction_possible_overlap_registers=231	key=CP009273__1057126__-1__CP009273__1058133__1__8____251__251__0__0	max_left=132	max_left_minus=132	max_left_plus=78	max_min_left=78	max_min_left_minus=40	max_min_left_plus=78	max_min_right=61	max_min_right_minus=61	max_min_right_plus=0	max_pos_hash_score=464	max_right=115	max_right_minus=114	max_right_plus=115	neg_log10_pos_hash_p_value=7.7	new_junction_coverage=0.06	new_junction_read_count=6	polymorphism_frequency=7.443e-02	pos_hash_score=6	prediction=polymorphism	reject=COVERAGE_EVENNESS_SKEW,FREQUENCY_CUTOFF	side_1_annotate_key=gene	side_1_continuation=0	side_1_coverage=0.87	side_1_overlap=8	side_1_possible_overlap_registers=239	side_1_read_count=83	side_1_redundant=0	side_2_annotate_key=gene	side_2_continuation=0	side_2_coverage=0.75	side_2_overlap=0	side_2_possible_overlap_registers=231	side_2_read_count=69	side_2_redundant=0	total_non_overlap_reads=6
JC	188	.	CP009273	1092496	-1	CP009273	1093040	1	0	alignment_overlap=80	coverage_minus=1	coverage_plus=3	flanking_left=251	flanking_right=251	frequency=8.117e-02	junction_possible_overlap_registers=159	key=CP009273__1092496__-1__CP009273__1092960__1__80____251__251__0__0	max_left=110	max_left_minus=110	max_left_plus=96	max_min_left=78	max_min_left_minus=0	max_min_left_plus=78	max_min_right=73	max_min_right_minus=61	max_min_right_plus=73	max_pos_hash_score=320	max_right=93	max_right_minus=61	max_right_plus=93	neg_log10_pos_hash_p_value=6.7	new_junction_coverage=0.06	new_junction_read_count=4	polymorphism_frequency=8.117e-02	pos_hash_score=4	prediction=polymorphism	reject=COVERAGE_EVENNESS_SKEW,FREQUENCY_CUTOFF	side_1_annotate_key=gene	side_1_continuation=0	side_1_coverage=0.82	side_1_overlap=80	side_1_possible_overlap_registers=239	side_1_read_count=79	side_1_redundant=0	side_2_annotate_key=gene	side_2_continuation=0	side_2_coverage=0.60	side_2_overlap=0	side_2_possible_overlap_registers=159	side_2_read_count=38	side_2_redundant=0	total_non_overlap_reads=4
JC	189	.	CP009273	1094549	-1	CP009273	1095754	1	0	alignment_overlap=10	coverage_minus=2	coverage_plus=1	flanking_left=251	flanking_right=251	frequency=3.231e-02	junction_possible_overlap_registers=229	key=CP009273__1094549__-1__CP009273__1095744__1__10____251__251__0__0	max_left=161	max_left_minus=161	max_left_plus=161	max_min_left=0	max_min_left_minus=0	max_min_left_plus=0	max_min_right=76	max_min_right_minus=76	max_min_right_plus=76	max_pos_hash_score=460	max_right=76	max_right_minus=76	max_right_plus=76	neg_log10_pos_hash_p_value=9.3	new_junction_coverage=0.04	new_junction_read_count=4	polymorphism_frequency=3.231e-02	pos_hash_score=3	prediction=polymorphism	reject=COVERAGE_EVENNESS_SKEW,FREQUENCY_CUTOFF	side_1_annotate_key=gene	side_1_continuation=0	side_1_coverage=1.35	side_1_overlap=10	side_1_possible_overlap_registers=239	side_1_read_count=129	side_1_redundant=0	side_2_annotate_key=gene	side_2_continuation=0	side_2_coverage=1.26	side_2_overlap=0	side_2_possible_overlap_registers=229	side_2_read_count=116	side_2_redundant=0	total_non_overlap_reads=3
JC	190	.	CP009273	1161581	-1	CP009273	1162077	1	0	alignment_overlap=15	coverage_minus=7	coverage_plus=11	flanking_left=251	flanking_right=251	frequency=1.926e-01	junction_possible_overlap_registers=224	key=CP009273__1161581__-1__CP009273__1162062__1__15____251__251__0__0	max_left=186	max_left_minus=186	max_left_plus=145	max_min_left=75	max_min_left_minus=75	max_min_left_plus=71	max_min_right=50	max_min_right_minus=50	max_min_right_plus=12	max_pos_hash_score=450	max_right=233	max_right_minus=102	max_right_plus=233	neg_log10_pos_hash_p_value=4.4	new_junction_coverage=0.20	new_junction_read_count=18	polymorphism_frequency=1.926e-01	pos_hash_score=15	prediction=polymorphism	reject=COVERAGE_EVENNESS_SKEW,FREQUENCY_CUTOFF	side_1_annotate_key=gene	side_1_continuation=0	side_1_coverage=0.68	side_1_overlap=15	side_1_possible_overlap_registers=239	side_1_read_count=65	side_1_redundant=0	side_2_annotate_key=gene	side_2_continuation=0	side_2_coverage=1.00	side_2_overlap=0	side_2_possible_overlap_registers=224	side_2_read_count=90	side_2_redundant=0	total_non_overlap_reads=18
JC	191	.	CP009273	1167080	-1	CP009273	1168059	1	0	alignment_overlap=10	coverage_minus=1	coverage_plus=2	flanking_left=251	flanking_right=251	frequency=4.397e-02	junction_possible_overlap_registers=229	key=CP009273__1167080__-1__CP009273__1168049__1__10____251__251__0__0	max_left=145	max_left_minus=145	max_left_plus=90	max_min_left=90	max_min_left_minus=0	max_min_left_plus=90	max_min_right=92	max_min_right_minus=92	max_min_right_plus=0	max_pos_hash_score=460	max_right=151	max_right_minus=92	max_right_plus=151	neg_log10_pos_hash_p_value=9.3	new_junction_coverage=0.04	new_junction_read_count=4	polymorphism_frequency=4.397e-02	pos_hash_score=3	prediction=polymorphism	reject=COVERAGE_EVENNESS_SKEW,FREQUENCY_CUTOFF	side_1_annotate_key=gene	side_1_continuation=0	side_1_coverage=1.01	side_1_overlap=10	side_1_possible_overlap_registers=239	side_1_read_count=97	side_1_redundant=0	side_2_annotate_key=gene	side_2_continuation=0	side_2_coverage=0.88	side_2_overlap=0	side_2_possible_overlap_registers=229	side_2_read_count=81	side_2_redundant=0	total_non_overlap_reads=3
JC	192	.	CP009273	1168275	-1	CP009273	1169305	1	0	alignment_overlap=12	coverage_minus=2	coverage_plus=1	flanking_left=251	flanking_right=251	frequency=4.215e-02	junction_possible_overlap_registers=227	key=CP009273__1168275__-1__CP009273__1169293__1__12____251__251__0__0	max_left=234	max_left_minus=234	max_left_plus=52	max_min_left=52	max_min_left_minus=0	max_min_left_plus=52	max_min_right=86	max_min_right_minus=86	max_min_right_plus=0	max_pos_hash_score=456	max_right=187	max_right_minus=86	max_right_plus=187	neg_log10_pos_hash_p_value=9.3	new_junction_coverage=0.03	new_junction_read_count=3	polymorphism_frequency=4.215e-02	pos_hash_score=3	prediction=polymorphism	reject=COVERAGE_EVENNESS_SKEW,FREQUENCY_CUTOFF	side_1_annotate_key=gene	side_1_continuation=0	side_1_coverage=0.55	side_1_overlap=12	side_1_possible_overlap_registers=239	side_1_read_count=53	side_1_redundant=0	side_2_annotate_key=gene	side_2_continuation=0	side_2_coverage=0.95	side_2_overlap=0	side_2_possible_overlap_registers=227	side_2_read_count=86	side_2_redundant=0	total_non_overlap_reads=3
JC	193	.	CP009273	1203246	1	CP009273	1205075	1	0	alignment_overlap=16	coverage_minus=6	coverage_plus=8	flanking_left=251	flanking_right=251	frequency=1.239e-01	junction_possible_overlap_registers=223	key=CP009273__1203246__1__CP009273__1205059__1__16____251__251__0__0	max_left=214	max_left_minus=214	max_left_plus=192	max_min_left=116	max_min_left_minus=0	max_min_left_plus=116	max_min_right=63	max_min_right_minus=63	max_min_right_plus=63	max_pos_hash_score=448	max_right=227	max_right_minus=63	max_right_plus=227	neg_log10_pos_hash_p_value=6.2	new_junction_coverage=0.16	new_junction_read_count=14	polymorphism_frequency=1.239e-01	pos_hash_score=9	prediction=polymorphism	reject=COVERAGE_EVENNESS_SKEW,FREQUENCY_CUTOFF	side_1_annotate_key=gene	side_1_continuation=0	side_1_coverage=0.94	side_1_overlap=16	side_1_possible_overlap_registers=239	side_1_read_count=90	side_1_redundant=0	side_2_annotate_key=gene	side_2_continuation=0	side_2_coverage=1.28	side_2_overlap=0	side_2_possible_overlap_registers=223	side_2_read_count=114	side_2_redundant=0	total_non_overlap_reads=14
JC	194	.	CP009273	1203261	-1	CP009273	1205058	-1	0	alignment_overlap=16	coverage_minus=6	coverage_plus=4	flanking_left=251	flanking_right=251	frequency=9.059e-02	junction_possible_overlap_registers=223	key=CP009273__1203261__-1__CP009273__1205074__-1__16____251__251__0__0	max_left=224	max_left_minus=190	max_left_plus=224	max_min_left=109	max_min_left_minus=109	max_min_left_plus=39	max_min_right=112	max_min_right_minus=71	max_min_right_plus=112	max_pos_hash_score=448	max_right=196	max_right_minus=164	max_right_plus=196	neg_log10_pos_hash_p_value=6.6	new_junction_coverage=0.11	new_junction_read_count=10	polymorphism_frequency=9.059e-02	pos_hash_score=8	prediction=polymorphism	reject=COVERAGE_EVENNESS_SKEW,FREQUENCY_CUTOFF	side_1_annotate_key=gene	side_1_continuation=0	side_1_coverage=0.97	side_1_overlap=16	side_1_possible_overlap_registers=239	side_1_read_count=93	side_1_redundant=0	side_2_annotate_key=gene	side_2_continuation=0	side_2_coverage=1.28	side_2_overlap=0	side_2_possible_overlap_registers=223	side_2_read_count=114	side_2_redundant=0	total_non_overlap_reads=10
JC	195	.	CP009273	1225252	-1	CP009273	1226532	1	0	alignment_overlap=12	coverage_minus=2	coverage_plus=3	flanking_left=251	flanking_right=251	frequency=4.957e-02	junction_possible_overlap_registers=227	key=CP009273__1225252__-1__CP009273__1226520__1__12____251__251__0__0	max_left=227	max_left_minus=93	max_left_plus=227	max_min_left=93	max_min_left_minus=93	max_min_left_plus=39	max_min_right=41	max_min_right_minus=41	max_min_right_plus=12	max_pos_hash_score=456	max_right=198	max_right_minus=145	max_right_plus=198	neg_log10_pos_hash_p_value=8.1	new_junction_coverage=0.05	new_junction_read_count=5	polymorphism_frequency=4.957e-02	pos_hash_score=5	prediction=polymorphism	reject=COVERAGE_EVENNESS_SKEW,FREQUENCY_CUTOFF	side_1_annotate_key=gene	side_1_continuation=0	side_1_coverage=0.89	side_1_overlap=12	side_1_possible_overlap_registers=239	side_1_read_count=85	side_1_redundant=0	side_2_annotate_key=gene	side_2_continuation=0	side_2_coverage=1.22	side_2_overlap=0	side_2_possible_overlap_registers=227	side_2_read_count=111	side_2_redundant=0	total_non_overlap_reads=5
JC	196	.	CP009273	1225946	-1	CP009273	1227675	1	0	alignment_overlap=6	coverage_minus=2	coverage_plus=2	flanking_left=251	flanking_right=251	frequency=3.522e-02	junction_possible_overlap_registers=233	key=CP009273__1225946__-1__CP009273__1227669__1__6____251__251__0__0	max_left=182	max_left_minus=182	max_left_plus=102	max_min_left=102	max_min_left_minus=102	max_min_left_plus=102	max_min_right=63	max_min_right_minus=63	max_min_right_plus=0	max_pos_hash_score=468	max_right=139	max_right_minus=127	max_right_plus=139	neg_log10_pos_hash_p_value=8.8	new_junction_coverage=0.04	new_junction_read_count=4	polymorphism_frequency=3.522e-02	pos_hash_score=4	prediction=polymorphism	reject=COVERAGE_EVENNESS_SKEW,FREQUENCY_CUTOFF	side_1_annotate_key=gene	side_1_continuation=0	side_1_coverage=1.20	side_1_overlap=6	side_1_possible_overlap_registers=239	side_1_read_count=115	side_1_redundant=0	side_2_annotate_key=gene	side_2_continuation=0	side_2_coverage=1.15	side_2_overlap=0	side_2_possible_overlap_registers=233	side_2_read_count=107	side_2_redundant=0	total_non_overlap_reads=4
JC	197	.	CP009273	1227747	-1	CP009273	1228455	1	0	alignment_overlap=10	coverage_minus=2	coverage_plus=4	flanking_left=251	flanking_right=251	frequency=5.733e-02	junction_possible_overlap_registers=229	key=CP009273__1227747__-1__CP009273__1228445__1__10____251__251__0__0	max_left=131	max_left_minus=131	max_left_plus=131	max_min_left=10	max_min_left_minus=10	max_min_left_plus=9	max_min_right=59	max_min_right_minus=58	max_min_right_plus=59	max_pos_hash_score=460	max_right=240	max_right_minus=221	max_right_plus=240	neg_log10_pos_hash_p_value=7.6	new_junction_coverage=0.07	new_junction_read_count=6	polymorphism_frequency=5.733e-02	pos_hash_score=6	prediction=polymorphism	reject=COVERAGE_EVENNESS_SKEW,FREQUENCY_CUTOFF	side_1_annotate_key=gene	side_1_continuation=0	side_1_coverage=1.17	side_1_overlap=10	side_1_possible_overlap_registers=239	side_1_read_count=112	side_1_redundant=0	side_2_annotate_key=gene	side_2_continuation=0	side_2_coverage=0.98	side_2_overlap=0	side_2_possible_overlap_registers=229	side_2_read_count=90	side_2_redundant=0	total_non_overlap_reads=6
JC	198	.	CP009273	1236197	-1	CP009273	1237257	1	0	alignment_overlap=9	coverage_minus=2	coverage_plus=1	flanking_left=251	flanking_right=251	frequency=2.864e-02	junction_possible_overlap_registers=230	key=CP009273__1236197__-1__CP009273__1237248__1__9____251__251__0__0	max_left=138	max_left_minus=138	max_left_plus=14	max_min_left=14	max_min_left_minus=0	max_min_left_plus=14	max_min_right=104	max_min_right_minus=104	max_min_right_plus=0	max_pos_hash_score=462	max_right=104	max_right_minus=104	max_right_plus=86	neg_log10_pos_hash_p_value=9.3	new_junction_coverage=0.03	new_junction_read_count=3	polymorphism_frequency=2.864e-02	pos_hash_score=3	prediction=polymorphism	reject=COVERAGE_EVENNESS_SKEW,FREQUENCY_CUTOFF	side_1_annotate_key=gene	side_1_continuation=0	side_1_coverage=1.25	side_1_overlap=9	side_1_possible_overlap_registers=239	side_1_read_count=120	side_1_redundant=0	side_2_annotate_key=gene	side_2_continuation=0	side_2_coverage=0.95	side_2_overlap=0	side_2_possible_overlap_registers=230	side_2_read_count=88	side_2_redundant=0	total_non_overlap_reads=3
JC	199	.	CP009273	1259302	-1	CP009273	1260284	1	0	alignment_overlap=11	coverage_minus=2	coverage_plus=3	flanking_left=251	flanking_right=251	frequency=6.309e-02	junction_possible_overlap_registers=228	key=CP009273__1259302__-1__CP009273__1260273__1__11____251__251__0__0	max_left=183	max_left_minus=183	max_left_plus=28	max_min_left=28	max_min_left_minus=2	max_min_left_plus=28	max_min_right=57	max_min_right_minus=57	max_min_right_plus=0	max_pos_hash_score=458	max_right=190	max_right_minus=105	max_right_plus=190	neg_log10_pos_hash_p_value=8.1	new_junction_coverage=0.07	new_junction_read_count=6	polymorphism_frequency=6.309e-02	pos_hash_score=5	prediction=polymorphism	reject=COVERAGE_EVENNESS_SKEW,FREQUENCY_CUTOFF	side_1_annotate_key=gene	side_1_continuation=0	side_1_coverage=1.09	side_1_overlap=11	side_1_possible_overlap_registers=239	side_1_read_count=104	side_1_redundant=0	side_2_annotate_key=gene	side_2_continuation=0	side_2_coverage=0.86	side_2_overlap=0	side_2_possible_overlap_registers=228	side_2_read_count=79	side_2_redundant=0	total_non_overlap_reads=5
JC	200	.	CP009273	1269734	-1	CP009273	1270432	1	0	alignment_overlap=4	coverage_minus=1	coverage_plus=2	flanking_left=251	flanking_right=251	frequency=3.735e-02	junction_possible_overlap_registers=235	key=CP009273__1269734__-1__CP009273__1270428__1__4____251__251__0__0	max_left=35	max_left_minus=35	max_left_plus=33	max_min_left=15	max_min_left_minus=0	max_min_left_plus=15	max_min_right=32	max_min_right_minus=32	max_min_right_plus=32	max_pos_hash_score=472	max_right=227	max_right_minus=32	max_right_plus=227	neg_log10_pos_hash_p_value=9.5	new_junction_coverage=0.04	new_junction_read_count=4	polymorphism_frequency=3.735e-02	pos_hash_score=3	prediction=polymorphism	reject=COVERAGE_EVENNESS_SKEW,FREQUENCY_CUTOFF	side_1_annotate_key=gene	side_1_continuation=0	side_1_coverage=1.12	side_1_overlap=4	side_1_possible_overlap_registers=239	side_1_read_count=107	side_1_redundant=0	side_2_annotate_key=gene	side_2_continuation=0	side_2_coverage=1.07	side_2_overlap=0	side_2_possible_overlap_registers=235	side_2_read_count=101	side_2_redundant=0	total_non_overlap_reads=3
JC	201	.	CP009273	1277099	-1	CP009273	1277916	1	0	alignment_overlap=11	coverage_minus=2	coverage_plus=1	flanking_left=251	flanking_right=251	frequency=5.020e-02	junction_possible_overlap_registers=228	key=CP009273__1277099__-1__CP009273__1277905__1__11____251__251__0__0	max_left=179	max_left_minus=179	max_left_plus=3	max_min_left=3	max_min_left_minus=0	max_min_left_plus=3	max_min_right=61	max_min_right_minus=61	max_min_right_plus=0	max_pos_hash_score=458	max_right=208	max_right_minus=61	max_right_plus=208	neg_log10_pos_hash_p_value=9.3	new_junction_coverage=0.03	new_junction_read_count=3	polymorphism_frequency=5.020e-02	pos_hash_score=3	prediction=polymorphism	reject=COVERAGE_EVENNESS_SKEW,FREQUENCY_CUTOFF	side_1_annotate_key=gene	side_1_continuation=0	side_1_coverage=0.56	side_1_overlap=11	side_1_possible_overlap_registers=239	side_1_read_count=54	side_1_redundant=0	side_2_annotate_key=gene	side_2_continuation=0	side_2_coverage=0.68	side_2_overlap=0	side_2_possible_overlap_registers=228	side_2_read_count=62	side_2_redundant=0	total_non_overlap_reads=3
JC	202	.	CP009273	1282718	-1	CP009273	1282838	1	0	alignment_overlap=21	coverage_minus=2	coverage_plus=1	flanking_left=251	flanking_right=251	frequency=1.500e-01	junction_possible_overlap_registers=218	key=CP009273__1282718__-1__CP009273__1282817__1__21____251__251__0__0	max_left=107	max_left_minus=107	max_left_plus=107	max_min_left=91	max_min_left_minus=91	max_min_left_plus=0	max_min_right=93	max_min_right_minus=93	max_min_right_plus=93	max_pos_hash_score=438	max_right=139	max_right_minus=139	max_right_plus=93	neg_log10_pos_hash_p_value=9.0	new_junction_coverage=0.06	new_junction_read_count=5	polymorphism_frequency=1.500e-01	pos_hash_score=3	prediction=polymorphism	reject=COVERAGE_EVENNESS_SKEW,FREQUENCY_CUTOFF	side_1_annotate_key=gene	side_1_continuation=0	side_1_coverage=0.40	side_1_overlap=21	side_1_possible_overlap_registers=239	side_1_read_count=38	side_1_redundant=0	side_2_annotate_key=gene	side_2_continuation=0	side_2_coverage=0.25	side_2_overlap=0	side_2_possible_overlap_registers=218	side_2_read_count=22	side_2_redundant=0	total_non_overlap_reads=3
JC	203	.	CP009273	1282785	-1	CP009273	1283080	1	0	alignment_overlap=87	coverage_minus=2	coverage_plus=4	flanking_left=251	flanking_right=251	frequency=1.606e-01	junction_possible_overlap_registers=152	key=CP009273__1282785__-1__CP009273__1282993__1__87____251__251__0__0	max_left=84	max_left_minus=52	max_left_plus=84	max_min_left=52	max_min_left_minus=52	max_min_left_plus=12	max_min_right=61	max_min_right_minus=4	max_min_right_plus=61	max_pos_hash_score=306	max_right=101	max_right_minus=101	max_right_plus=61	neg_log10_pos_hash_p_value=5.4	new_junction_coverage=0.11	new_junction_read_count=7	polymorphism_frequency=1.606e-01	pos_hash_score=6	prediction=polymorphism	reject=COVERAGE_EVENNESS_SKEW,FREQUENCY_CUTOFF	side_1_annotate_key=gene	side_1_continuation=0	side_1_coverage=0.40	side_1_overlap=87	side_1_possible_overlap_registers=239	side_1_read_count=38	side_1_redundant=0	side_2_annotate_key=gene	side_2_continuation=0	side_2_coverage=0.80	side_2_overlap=0	side_2_possible_overlap_registers=152	side_2_read_count=49	side_2_redundant=0	total_non_overlap_reads=6
JC	204	.	CP009273	1289872	-1	CP009273	1290872	1	0	alignment_overlap=10	coverage_minus=3	coverage_plus=2	flanking_left=251	flanking_right=251	frequency=5.770e-02	junction_possible_overlap_registers=229	key=CP009273__1289872__-1__CP009273__1290862__1__10____251__251__0__0	max_left=189	max_left_minus=189	max_left_plus=81	max_min_left=91	max_min_left_minus=91	max_min_left_plus=51	max_min_right=81	max_min_right_minus=4	max_min_right_plus=81	max_pos_hash_score=460	max_right=109	max_right_minus=109	max_right_plus=109	neg_log10_pos_hash_p_value=8.1	new_junction_coverage=0.05	new_junction_read_count=5	polymorphism_frequency=5.770e-02	pos_hash_score=5	prediction=polymorphism	reject=COVERAGE_EVENNESS_SKEW,FREQUENCY_CUTOFF	side_1_annotate_key=gene	side_1_continuation=0	side_1_coverage=0.92	side_1_overlap=10	side_1_possible_overlap_registers=239	side_1_read_count=88	side_1_redundant=0	side_2_annotate_key=gene	side_2_continuation=0	side_2_coverage=0.86	side_2_overlap=0	side_2_possible_overlap_registers=229	side_2_read_count=79	side_2_redundant=0	total_non_overlap_reads=5
JC	205	.	CP009273	1320869	-1	CP009273	1321641	1	0	alignment_overlap=9	coverage_minus=3	coverage_plus=2	flanking_left=251	flanking_right=251	frequency=5.723e-02	junction_possible_overlap_registers=230	key=CP009273__1320869__-1__CP009273__1321632__1__9____251__251__0__0	max_left=59	max_left_minus=59	max_left_plus=36	max_min_left=59	max_min_left_minus=59	max_min_left_plus=36	max_min_right=42	max_min_right_minus=42	max_min_right_plus=0	max_pos_hash_score=462	max_right=123	max_right_minus=123	max_right_plus=123	neg_log10_pos_hash_p_value=8.1	new_junction_coverage=0.05	new_junction_read_count=5	polymorphism_frequency=5.723e-02	pos_hash_score=5	prediction=polymorphism	reject=COVERAGE_EVENNESS_SKEW,FREQUENCY_CUTOFF	side_1_annotate_key=gene	side_1_continuation=0	side_1_coverage=0.91	side_1_overlap=9	side_1_possible_overlap_registers=239	side_1_read_count=87	side_1_redundant=0	side_2_annotate_key=gene	side_2_continuation=0	side_2_coverage=0.88	side_2_overlap=0	side_2_possible_overlap_registers=230	side_2_read_count=81	side_2_redundant=0	total_non_overlap_reads=5
JC	206	.	CP009273	1348138	-1	CP009273	1348743	1	0	alignment_overlap=9	coverage_minus=2	coverage_plus=3	flanking_left=251	flanking_right=251	frequency=5.823e-02	junction_possible_overlap_registers=230	key=CP009273__1348138__-1__CP009273__1348734__1__9____251__251__0__0	max_left=136	max_left_minus=136	max_left_plus=82	max_min_left=82	max_min_left_minus=0	max_min_left_plus=82	max_min_right=103	max_min_right_minus=103	max_min_right_plus=0	max_pos_hash_score=462	max_right=221	max_right_minus=103	max_right_plus=221	neg_log10_pos_hash_p_value=8.1	new_junction_coverage=0.05	new_junction_read_count=5	polymorphism_frequency=5.823e-02	pos_hash_score=5	prediction=polymorphism	reject=COVERAGE_EVENNESS_SKEW,FREQUENCY_CUTOFF	side_1_annotate_key=gene	side_1_continuation=0	side_1_coverage=0.91	side_1_overlap=9	side_1_possible_overlap_registers=239	side_1_read_count=87	side_1_redundant=0	side_2_annotate_key=gene	side_2_continuation=0	side_2_coverage=0.85	side_2_overlap=0	side_2_possible_overlap_registers=230	side_2_read_count=78	side_2_redundant=0	total_non_overlap_reads=5
JC	207	.	CP009273	1365267	-1	CP009273	1365686	1	0	alignment_overlap=15	coverage_minus=2	coverage_plus=1	flanking_left=251	flanking_right=251	frequency=4.197e-02	junction_possible_overlap_registers=224	key=CP009273__1365267__-1__CP009273__1365671__1__15____251__251__0__0	max_left=111	max_left_minus=111	max_left_plus=98	max_min_left=111	max_min_left_minus=111	max_min_left_plus=0	max_min_right=61	max_min_right_minus=22	max_min_right_plus=61	max_pos_hash_score=450	max_right=125	max_right_minus=125	max_right_plus=61	neg_log10_pos_hash_p_value=9.2	new_junction_coverage=0.06	new_junction_read_count=5	polymorphism_frequency=4.197e-02	pos_hash_score=3	prediction=polymorphism	reject=COVERAGE_EVENNESS_SKEW,FREQUENCY_CUTOFF	side_1_annotate_key=gene	side_1_continuation=0	side_1_coverage=1.28	side_1_overlap=15	side_1_possible_overlap_registers=239	side_1_read_count=123	side_1_redundant=0	side_2_annotate_key=gene	side_2_continuation=0	side_2_coverage=1.26	side_2_overlap=0	side_2_possible_overlap_registers=224	side_2_read_count=113	side_2_redundant=0	total_non_overlap_reads=3
JC	208	.	CP009273	1438850	-1	CP009273	1440393	1	0	alignment_overlap=11	coverage_minus=2	coverage_plus=2	flanking_left=251	flanking_right=251	frequency=4.863e-02	junction_possible_overlap_registers=228	key=CP009273__1438850__-1__CP009273__1440382__1__11____251__251__0__0	max_left=100	max_left_minus=100	max_left_plus=59	max_min_left=100	max_min_left_minus=100	max_min_left_plus=59	max_min_right=0	max_min_right_minus=0	max_min_right_plus=0	max_pos_hash_score=458	max_right=181	max_right_minus=139	max_right_plus=181	neg_log10_pos_hash_p_value=8.7	new_junction_coverage=0.04	new_junction_read_count=4	polymorphism_frequency=4.863e-02	pos_hash_score=4	prediction=polymorphism	reject=COVERAGE_EVENNESS_SKEW,FREQUENCY_CUTOFF	side_1_annotate_key=gene	side_1_continuation=0	side_1_coverage=0.79	side_1_overlap=11	side_1_possible_overlap_registers=239	side_1_read_count=76	side_1_redundant=0	side_2_annotate_key=gene	side_2_continuation=0	side_2_coverage=0.92	side_2_overlap=0	side_2_possible_overlap_registers=228	side_2_read_count=84	side_2_redundant=0	total_non_overlap_reads=4
JC	209	.	CP009273	1462167	1	CP009273	1463498	-1	0	alignment_overlap=0	coverage_minus=8	coverage_plus=8	flanking_left=251	flanking_right=251	frequency=NA	junction_possible_overlap_registers=239	key=CP009273__1462167__1__CP009273__1463498__-1__0____251__251__1__1	max_left=203	max_left_minus=191	max_left_plus=203	max_min_left=113	max_min_left_minus=65	max_min_left_plus=113	max_min_right=104	max_min_right_minus=90	max_min_right_plus=104	max_pos_hash_score=480	max_right=213	max_right_minus=213	max_right_plus=174	neg_log10_pos_hash_p_value=5.5	new_junction_coverage=0.17	new_junction_read_count=16	polymorphism_frequency=NA	pos_hash_score=12	prediction=unknown	reject=COVERAGE_EVENNESS_SKEW	side_1_annotate_key=repeat	side_1_continuation=0	side_1_coverage=NA	side_1_overlap=0	side_1_read_count=NA	side_1_redundant=1	side_2_annotate_key=repeat	side_2_continuation=0	side_2_coverage=NA	side_2_overlap=0	side_2_possible_overlap_registers=NA	side_2_read_count=NA	side_2_redundant=1	total_non_overlap_reads=16
JC	210	.	CP009273	1462410	-1	CP009273	2063968	1	0	alignment_overlap=12	coverage_minus=2	coverage_plus=2	flanking_left=251	flanking_right=251	frequency=6.780e-02	junction_possible_overlap_registers=227	key=CP009273__1462410__-1__CP009273__2063956__1__12____251__251__0__0	max_left=60	max_left_minus=60	max_left_plus=60	max_min_left=60	max_min_left_minus=60	max_min_left_plus=60	max_min_right=0	max_min_right_minus=0	max_min_right_plus=0	max_pos_hash_score=456	max_right=96	max_right_minus=96	max_right_plus=96	neg_log10_pos_hash_p_value=8.6	new_junction_coverage=0.04	new_junction_read_count=4	polymorphism_frequency=6.780e-02	pos_hash_score=4	prediction=polymorphism	reject=COVERAGE_EVENNESS_SKEW,FREQUENCY_CUTOFF	side_1_annotate_key=gene	side_1_continuation=0	side_1_coverage=0.00	side_1_overlap=12	side_1_possible_overlap_registers=239	side_1_read_count=0	side_1_redundant=0	side_2_annotate_key=gene	side_2_continuation=0	side_2_coverage=1.21	side_2_overlap=0	side_2_possible_overlap_registers=227	side_2_read_count=110	side_2_redundant=0	total_non_overlap_reads=4
JC	211	.	CP009273	1490433	-1	CP009273	1491304	1	0	alignment_overlap=13	coverage_minus=6	coverage_plus=8	flanking_left=251	flanking_right=251	frequency=1.137e-01	junction_possible_overlap_registers=226	key=CP009273__1490433__-1__CP009273__1491291__1__13____251__251__0__0	max_left=187	max_left_minus=187	max_left_plus=183	max_min_left=99	max_min_left_minus=99	max_min_left_plus=86	max_min_right=55	max_min_right_minus=55	max_min_right_plus=55	max_pos_hash_score=454	max_right=193	max_right_minus=193	max_right_plus=193	neg_log10_pos_hash_p_value=6.3	new_junction_coverage=0.15	new_junction_read_count=14	polymorphism_frequency=1.137e-01	pos_hash_score=9	prediction=polymorphism	reject=COVERAGE_EVENNESS_SKEW,FREQUENCY_CUTOFF	side_1_annotate_key=gene	side_1_continuation=0	side_1_coverage=1.29	side_1_overlap=13	side_1_possible_overlap_registers=239	side_1_read_count=124	side_1_redundant=0	side_2_annotate_key=gene	side_2_continuation=0	side_2_coverage=1.12	side_2_overlap=0	side_2_possible_overlap_registers=226	side_2_read_count=101	side_2_redundant=0	total_non_overlap_reads=14
JC	212	.	CP009273	1505831	1	CP009273	1505880	1	0	alignment_overlap=9	coverage_minus=0	coverage_plus=3	flanking_left=251	flanking_right=251	frequency=3.198e-02	junction_possible_overlap_registers=230	key=CP009273__1505831__1__CP009273__1505871__1__9____251__251__0__0	max_left=238	max_left_minus=0	max_left_plus=238	max_min_left=44	max_min_left_minus=0	max_min_left_plus=44	max_min_right=34	max_min_right_minus=0	max_min_right_plus=34	max_pos_hash_score=462	max_right=47	max_right_minus=0	max_right_plus=47	neg_log10_pos_hash_p_value=9.3	new_junction_coverage=0.03	new_junction_read_count=3	polymorphism_frequency=3.198e-02	pos_hash_score=3	prediction=polymorphism	reject=COVERAGE_EVENNESS_SKEW,FREQUENCY_CUTOFF	side_1_annotate_key=gene	side_1_continuation=0	side_1_coverage=0.94	side_1_overlap=9	side_1_possible_overlap_registers=239	side_1_read_count=90	side_1_redundant=0	side_2_annotate_key=gene	side_2_continuation=0	side_2_coverage=1.03	side_2_overlap=0	side_2_possible_overlap_registers=230	side_2_read_count=95	side_2_redundant=0	total_non_overlap_reads=3
JC	213	.	CP009273	1508059	-1	CP009273	1509714	1	0	alignment_overlap=10	coverage_minus=2	coverage_plus=1	flanking_left=251	flanking_right=251	frequency=3.625e-02	junction_possible_overlap_registers=229	key=CP009273__1508059__-1__CP009273__1509704__1__10____251__251__0__0	max_left=134	max_left_minus=134	max_left_plus=62	max_min_left=62	max_min_left_minus=62	max_min_left_plus=62	max_min_right=17	max_min_right_minus=17	max_min_right_plus=0	max_pos_hash_score=460	max_right=118	max_right_minus=118	max_right_plus=118	neg_log10_pos_hash_p_value=9.3	new_junction_coverage=0.03	new_junction_read_count=3	polymorphism_frequency=3.625e-02	pos_hash_score=3	prediction=polymorphism	reject=COVERAGE_EVENNESS_SKEW,FREQUENCY_CUTOFF	side_1_annotate_key=gene	side_1_continuation=0	side_1_coverage=0.87	side_1_overlap=10	side_1_possible_overlap_registers=239	side_1_read_count=83	side_1_redundant=0	side_2_annotate_key=gene	side_2_continuation=0	side_2_coverage=0.87	side_2_overlap=0	side_2_possible_overlap_registers=229	side_2_read_count=80	side_2_redundant=0	total_non_overlap_reads=3
JC	214	.	CP009273	1525823	-1	CP009273	1527056	1	0	alignment_overlap=14	coverage_minus=3	coverage_plus=2	flanking_left=251	flanking_right=251	frequency=4.317e-02	junction_possible_overlap_registers=225	key=CP009273__1525823__-1__CP009273__1527042__1__14____251__251__0__0	max_left=137	max_left_minus=137	max_left_plus=47	max_min_left=45	max_min_left_minus=45	max_min_left_plus=32	max_min_right=50	max_min_right_minus=50	max_min_right_plus=45	max_pos_hash_score=452	max_right=203	max_right_minus=80	max_right_plus=203	neg_log10_pos_hash_p_value=8.0	new_junction_coverage=0.06	new_junction_read_count=5	polymorphism_frequency=4.317e-02	pos_hash_score=5	prediction=polymorphism	reject=COVERAGE_EVENNESS_SKEW,FREQUENCY_CUTOFF	side_1_annotate_key=gene	side_1_continuation=0	side_1_coverage=1.32	side_1_overlap=14	side_1_possible_overlap_registers=239	side_1_read_count=126	side_1_redundant=0	side_2_annotate_key=gene	side_2_continuation=0	side_2_coverage=1.14	side_2_overlap=0	side_2_possible_overlap_registers=225	side_2_read_count=103	side_2_redundant=0	total_non_overlap_reads=5
JC	215	.	CP009273	1525823	-1	CP009273	3618721	1	0	alignment_overlap=14	coverage_minus=3	coverage_plus=1	flanking_left=251	flanking_right=251	frequency=3.367e-02	junction_possible_overlap_registers=225	key=CP009273__1525823__-1__CP009273__3618707__1__14____251__251__0__0	max_left=137	max_left_minus=137	max_left_plus=47	max_min_left=45	max_min_left_minus=45	max_min_left_plus=0	max_min_right=50	max_min_right_minus=50	max_min_right_plus=45	max_pos_hash_score=452	max_right=80	max_right_minus=80	max_right_plus=45	neg_log10_pos_hash_p_value=8.6	new_junction_coverage=0.04	new_junction_read_count=4	polymorphism_frequency=3.367e-02	pos_hash_score=4	prediction=polymorphism	reject=COVERAGE_EVENNESS_SKEW,FREQUENCY_CUTOFF	side_1_annotate_key=gene	side_1_continuation=0	side_1_coverage=1.32	side_1_overlap=14	side_1_possible_overlap_registers=239	side_1_read_count=126	side_1_redundant=0	side_2_annotate_key=gene	side_2_continuation=0	side_2_coverage=1.23	side_2_overlap=0	side_2_possible_overlap_registers=225	side_2_read_count=111	side_2_redundant=0	total_non_overlap_reads=4
JC	216	.	CP009273	1565639	-1	CP009273	1566207	1	0	alignment_overlap=11	coverage_minus=2	coverage_plus=2	flanking_left=251	flanking_right=251	frequency=5.915e-02	junction_possible_overlap_registers=228	key=CP009273__1565639__-1__CP009273__1566196__1__11____251__251__0__0	max_left=102	max_left_minus=102	max_left_plus=97	max_min_left=97	max_min_left_minus=97	max_min_left_plus=97	max_min_right=7	max_min_right_minus=7	max_min_right_plus=0	max_pos_hash_score=458	max_right=113	max_right_minus=111	max_right_plus=113	neg_log10_pos_hash_p_value=8.7	new_junction_coverage=0.07	new_junction_read_count=6	polymorphism_frequency=5.915e-02	pos_hash_score=4	prediction=polymorphism	reject=COVERAGE_EVENNESS_SKEW,FREQUENCY_CUTOFF	side_1_annotate_key=gene	side_1_continuation=0	side_1_coverage=0.94	side_1_overlap=11	side_1_possible_overlap_registers=239	side_1_read_count=90	side_1_redundant=0	side_2_annotate_key=gene	side_2_continuation=0	side_2_coverage=1.15	side_2_overlap=0	side_2_possible_overlap_registers=228	side_2_read_count=105	side_2_redundant=0	total_non_overlap_reads=4
JC	217	.	CP009273	1589674	-1	CP009273	1590581	1	0	alignment_overlap=10	coverage_minus=4	coverage_plus=2	flanking_left=251	flanking_right=251	frequency=5.553e-02	junction_possible_overlap_registers=229	key=CP009273__1589674__-1__CP009273__1590571__1__10____251__251__0__0	max_left=192	max_left_minus=192	max_left_plus=156	max_min_left=0	max_min_left_minus=0	max_min_left_plus=0	max_min_right=112	max_min_right_minus=17	max_min_right_plus=112	max_pos_hash_score=460	max_right=112	max_right_minus=17	max_right_plus=112	neg_log10_pos_hash_p_value=8.1	new_junction_coverage=0.08	new_junction_read_count=7	polymorphism_frequency=5.553e-02	pos_hash_score=5	prediction=polymorphism	reject=COVERAGE_EVENNESS_SKEW,FREQUENCY_CUTOFF	side_1_annotate_key=gene	side_1_continuation=0	side_1_coverage=1.22	side_1_overlap=10	side_1_possible_overlap_registers=239	side_1_read_count=117	side_1_redundant=0	side_2_annotate_key=gene	side_2_continuation=0	side_2_coverage=1.37	side_2_overlap=0	side_2_possible_overlap_registers=229	side_2_read_count=126	side_2_redundant=0	total_non_overlap_reads=6
JC	218	.	CP009273	1591056	-1	CP009273	1591834	1	0	alignment_overlap=10	coverage_minus=2	coverage_plus=6	flanking_left=251	flanking_right=251	frequency=1.044e-01	junction_possible_overlap_registers=229	key=CP009273__1591056__-1__CP009273__1591824__1__10____251__251__0__0	max_left=190	max_left_minus=126	max_left_plus=190	max_min_left=102	max_min_left_minus=102	max_min_left_plus=70	max_min_right=51	max_min_right_minus=19	max_min_right_plus=51	max_pos_hash_score=460	max_right=197	max_right_minus=139	max_right_plus=197	neg_log10_pos_hash_p_value=6.7	new_junction_coverage=0.14	new_junction_read_count=13	polymorphism_frequency=1.044e-01	pos_hash_score=8	prediction=polymorphism	reject=COVERAGE_EVENNESS_SKEW,FREQUENCY_CUTOFF	side_1_annotate_key=gene	side_1_continuation=0	side_1_coverage=1.24	side_1_overlap=10	side_1_possible_overlap_registers=239	side_1_read_count=119	side_1_redundant=0	side_2_annotate_key=gene	side_2_continuation=0	side_2_coverage=1.19	side_2_overlap=0	side_2_possible_overlap_registers=229	side_2_read_count=109	side_2_redundant=0	total_non_overlap_reads=8
JC	219	.	CP009273	1597326	-1	CP009273	1598176	1	0	alignment_overlap=12	coverage_minus=5	coverage_plus=7	flanking_left=251	flanking_right=251	frequency=1.062e-01	junction_possible_overlap_registers=227	key=CP009273__1597326__-1__CP009273__1598164__1__12____251__251__0__0	max_left=213	max_left_minus=213	max_left_plus=115	max_min_left=81	max_min_left_minus=51	max_min_left_plus=81	max_min_right=118	max_min_right_minus=118	max_min_right_plus=95	max_pos_hash_score=456	max_right=183	max_right_minus=171	max_right_plus=183	neg_log10_pos_hash_p_value=5.9	new_junction_coverage=0.13	new_junction_read_count=12	polymorphism_frequency=1.062e-01	pos_hash_score=10	prediction=polymorphism	reject=COVERAGE_EVENNESS_SKEW,FREQUENCY_CUTOFF	side_1_annotate_key=gene	side_1_continuation=0	side_1_coverage=1.05	side_1_overlap=12	side_1_possible_overlap_registers=239	side_1_read_count=101	side_1_redundant=0	side_2_annotate_key=gene	side_2_continuation=0	side_2_coverage=1.17	side_2_overlap=0	side_2_possible_overlap_registers=227	side_2_read_count=106	side_2_redundant=0	total_non_overlap_reads=12
JC	220	.	CP009273	1600289	-1	CP009273	1601057	1	0	alignment_overlap=13	coverage_minus=6	coverage_plus=7	flanking_left=251	flanking_right=251	frequency=1.188e-01	junction_possible_overlap_registers=226	key=CP009273__1600289__-1__CP009273__1601044__1__13____251__251__0__0	max_left=225	max_left_minus=225	max_left_plus=165	max_min_left=49	max_min_left_minus=37	max_min_left_plus=49	max_min_right=72	max_min_right_minus=33	max_min_right_plus=72	max_pos_hash_score=454	max_right=190	max_right_minus=100	max_right_plus=190	neg_log10_pos_hash_p_value=5.6	new_junction_coverage=0.15	new_junction_read_count=14	polymorphism_frequency=1.188e-01	pos_hash_score=11	prediction=polymorphism	reject=COVERAGE_EVENNESS_SKEW,FREQUENCY_CUTOFF	side_1_annotate_key=gene	side_1_continuation=0	side_1_coverage=1.02	side_1_overlap=13	side_1_possible_overlap_registers=239	side_1_read_count=98	side_1_redundant=0	side_2_annotate_key=gene	side_2_continuation=0	side_2_coverage=1.27	side_2_overlap=0	side_2_possible_overlap_registers=226	side_2_read_count=115	side_2_redundant=0	total_non_overlap_reads=13
JC	221	.	CP009273	1645562	1	CP009273	2063968	1	0	alignment_overlap=12	coverage_minus=2	coverage_plus=2	flanking_left=251	flanking_right=251	frequency=6.620e-02	junction_possible_overlap_registers=227	key=CP009273__1645562__1__CP009273__2063956__1__12____251__251__0__0	max_left=60	max_left_minus=60	max_left_plus=60	max_min_left=60	max_min_left_minus=60	max_min_left_plus=60	max_min_right=0	max_min_right_minus=0	max_min_right_plus=0	max_pos_hash_score=456	max_right=96	max_right_minus=96	max_right_plus=96	neg_log10_pos_hash_p_value=8.6	new_junction_coverage=0.04	new_junction_read_count=4	polymorphism_frequency=6.620e-02	pos_hash_score=4	prediction=polymorphism	reject=COVERAGE_EVENNESS_SKEW,FREQUENCY_CUTOFF	side_1_annotate_key=gene	side_1_continuation=0	side_1_coverage=0.03	side_1_overlap=12	side_1_possible_overlap_registers=239	side_1_read_count=3	side_1_redundant=0	side_2_annotate_key=gene	side_2_continuation=0	side_2_coverage=1.21	side_2_overlap=0	side_2_possible_overlap_registers=227	side_2_read_count=110	side_2_redundant=0	total_non_overlap_reads=4
JC	222	.	CP009273	1747265	-1	CP009273	1747953	1	0	alignment_overlap=10	coverage_minus=4	coverage_plus=2	flanking_left=251	flanking_right=251	frequency=5.239e-02	junction_possible_overlap_registers=229	key=CP009273__1747265__-1__CP009273__1747943__1__10____251__251__0__0	max_left=142	max_left_minus=142	max_left_plus=123	max_min_left=100	max_min_left_minus=100	max_min_left_plus=20	max_min_right=117	max_min_right_minus=11	max_min_right_plus=117	max_pos_hash_score=460	max_right=141	max_right_minus=141	max_right_plus=117	neg_log10_pos_hash_p_value=7.6	new_junction_coverage=0.08	new_junction_read_count=7	polymorphism_frequency=5.239e-02	pos_hash_score=6	prediction=polymorphism	reject=COVERAGE_EVENNESS_SKEW,FREQUENCY_CUTOFF	side_1_annotate_key=gene	side_1_continuation=0	side_1_coverage=1.19	side_1_overlap=10	side_1_possible_overlap_registers=239	side_1_read_count=114	side_1_redundant=0	side_2_annotate_key=gene	side_2_continuation=0	side_2_coverage=1.57	side_2_overlap=0	side_2_possible_overlap_registers=229	side_2_read_count=144	side_2_redundant=0	total_non_overlap_reads=6
JC	223	.	CP009273	1757059	-1	CP009273	1758126	1	0	alignment_overlap=0	coverage_minus=1	coverage_plus=2	flanking_left=251	flanking_right=251	frequency=2.956e-02	junction_possible_overlap_registers=239	key=CP009273__1757059__-1__CP009273__1758126__1__0____251__251__0__0	max_left=76	max_left_minus=76	max_left_plus=65	max_min_left=76	max_min_left_minus=76	max_min_left_plus=65	max_min_right=0	max_min_right_minus=0	max_min_right_plus=0	max_pos_hash_score=480	max_right=186	max_right_minus=175	max_right_plus=186	neg_log10_pos_hash_p_value=9.6	new_junction_coverage=0.03	new_junction_read_count=3	polymorphism_frequency=2.956e-02	pos_hash_score=3	prediction=polymorphism	reject=COVERAGE_EVENNESS_SKEW,FREQUENCY_CUTOFF	side_1_annotate_key=gene	side_1_continuation=0	side_1_coverage=0.88	side_1_overlap=0	side_1_possible_overlap_registers=239	side_1_read_count=84	side_1_redundant=0	side_2_annotate_key=gene	side_2_continuation=0	side_2_coverage=1.18	side_2_overlap=0	side_2_possible_overlap_registers=239	side_2_read_count=113	side_2_redundant=0	total_non_overlap_reads=3
JC	224	.	CP009273	1787689	-1	CP009273	1789043	1	0	alignment_overlap=8	coverage_minus=2	coverage_plus=2	flanking_left=251	flanking_right=251	frequency=4.282e-02	junction_possible_overlap_registers=231	key=CP009273__1787689__-1__CP009273__1789035__1__8____251__251__0__0	max_left=46	max_left_minus=46	max_left_plus=46	max_min_left=46	max_min_left_minus=46	max_min_left_plus=46	max_min_right=0	max_min_right_minus=0	max_min_right_plus=0	max_pos_hash_score=464	max_right=108	max_right_minus=102	max_right_plus=108	neg_log10_pos_hash_p_value=8.7	new_junction_coverage=0.04	new_junction_read_count=4	polymorphism_frequency=4.282e-02	pos_hash_score=4	prediction=polymorphism	reject=COVERAGE_EVENNESS_SKEW,FREQUENCY_CUTOFF	side_1_annotate_key=gene	side_1_continuation=0	side_1_coverage=0.99	side_1_overlap=8	side_1_possible_overlap_registers=239	side_1_read_count=95	side_1_redundant=0	side_2_annotate_key=gene	side_2_continuation=0	side_2_coverage=0.94	side_2_overlap=0	side_2_possible_overlap_registers=231	side_2_read_count=87	side_2_redundant=0	total_non_overlap_reads=4
JC	225	.	CP009273	1788471	-1	CP009273	1789317	1	0	alignment_overlap=10	coverage_minus=2	coverage_plus=2	flanking_left=251	flanking_right=251	frequency=5.409e-02	junction_possible_overlap_registers=229	key=CP009273__1788471__-1__CP009273__1789307__1__10____251__251__0__0	max_left=189	max_left_minus=153	max_left_plus=189	max_min_left=2	max_min_left_minus=0	max_min_left_plus=2	max_min_right=58	max_min_right_minus=58	max_min_right_plus=52	max_pos_hash_score=460	max_right=153	max_right_minus=58	max_right_plus=153	neg_log10_pos_hash_p_value=8.7	new_junction_coverage=0.04	new_junction_read_count=4	polymorphism_frequency=5.409e-02	pos_hash_score=4	prediction=polymorphism	reject=COVERAGE_EVENNESS_SKEW,FREQUENCY_CUTOFF	side_1_annotate_key=gene	side_1_continuation=0	side_1_coverage=0.77	side_1_overlap=10	side_1_possible_overlap_registers=239	side_1_read_count=74	side_1_redundant=0	side_2_annotate_key=gene	side_2_continuation=0	side_2_coverage=0.75	side_2_overlap=0	side_2_possible_overlap_registers=229	side_2_read_count=69	side_2_redundant=0	total_non_overlap_reads=4
JC	226	.	CP009273	1805559	-1	CP009273	1806322	1	0	alignment_overlap=11	coverage_minus=3	coverage_plus=7	flanking_left=251	flanking_right=251	frequency=8.273e-02	junction_possible_overlap_registers=228	key=CP009273__1805559__-1__CP009273__1806311__1__11____251__251__0__0	max_left=220	max_left_minus=170	max_left_plus=220	max_min_left=32	max_min_left_minus=0	max_min_left_plus=32	max_min_right=114	max_min_right_minus=63	max_min_right_plus=114	max_pos_hash_score=458	max_right=135	max_right_minus=63	max_right_plus=135	neg_log10_pos_hash_p_value=5.9	new_junction_coverage=0.11	new_junction_read_count=10	polymorphism_frequency=8.273e-02	pos_hash_score=10	prediction=polymorphism	reject=COVERAGE_EVENNESS_SKEW,FREQUENCY_CUTOFF	side_1_annotate_key=gene	side_1_continuation=0	side_1_coverage=1.19	side_1_overlap=11	side_1_possible_overlap_registers=239	side_1_read_count=114	side_1_redundant=0	side_2_annotate_key=gene	side_2_continuation=0	side_2_coverage=1.24	side_2_overlap=0	side_2_possible_overlap_registers=228	side_2_read_count=113	side_2_redundant=0	total_non_overlap_reads=10
JC	227	.	CP009273	1820491	-1	CP009273	1821277	1	0	alignment_overlap=14	coverage_minus=2	coverage_plus=5	flanking_left=251	flanking_right=251	frequency=8.015e-02	junction_possible_overlap_registers=225	key=CP009273__1820491__-1__CP009273__1821263__1__14____251__251__0__0	max_left=193	max_left_minus=136	max_left_plus=193	max_min_left=56	max_min_left_minus=7	max_min_left_plus=56	max_min_right=44	max_min_right_minus=18	max_min_right_plus=44	max_pos_hash_score=452	max_right=130	max_right_minus=60	max_right_plus=130	neg_log10_pos_hash_p_value=7.5	new_junction_coverage=0.08	new_junction_read_count=7	polymorphism_frequency=8.015e-02	pos_hash_score=6	prediction=polymorphism	reject=COVERAGE_EVENNESS_SKEW,FREQUENCY_CUTOFF	side_1_annotate_key=gene	side_1_continuation=0	side_1_coverage=1.13	side_1_overlap=14	side_1_possible_overlap_registers=239	side_1_read_count=108	side_1_redundant=0	side_2_annotate_key=gene	side_2_continuation=0	side_2_coverage=0.65	side_2_overlap=0	side_2_possible_overlap_registers=225	side_2_read_count=59	side_2_redundant=0	total_non_overlap_reads=7
JC	228	.	CP009273	1822594	-1	CP009273	1823612	1	0	alignment_overlap=10	coverage_minus=2	coverage_plus=1	flanking_left=251	flanking_right=251	frequency=5.021e-02	junction_possible_overlap_registers=229	key=CP009273__1822594__-1__CP009273__1823602__1__10____251__251__0__0	max_left=154	max_left_minus=154	max_left_plus=73	max_min_left=73	max_min_left_minus=0	max_min_left_plus=73	max_min_right=87	max_min_right_minus=87	max_min_right_plus=0	max_pos_hash_score=460	max_right=168	max_right_minus=87	max_right_plus=168	neg_log10_pos_hash_p_value=9.3	new_junction_coverage=0.03	new_junction_read_count=3	polymorphism_frequency=5.021e-02	pos_hash_score=3	prediction=polymorphism	reject=COVERAGE_EVENNESS_SKEW,FREQUENCY_CUTOFF	side_1_annotate_key=gene	side_1_continuation=0	side_1_coverage=0.63	side_1_overlap=10	side_1_possible_overlap_registers=239	side_1_read_count=60	side_1_redundant=0	side_2_annotate_key=gene	side_2_continuation=0	side_2_coverage=0.61	side_2_overlap=0	side_2_possible_overlap_registers=229	side_2_read_count=56	side_2_redundant=0	total_non_overlap_reads=3
JC	229	.	CP009273	1822917	-1	CP009273	1824044	1	0	alignment_overlap=12	coverage_minus=2	coverage_plus=1	flanking_left=251	flanking_right=251	frequency=4.412e-02	junction_possible_overlap_registers=227	key=CP009273__1822917__-1__CP009273__1824032__1__12____251__251__0__0	max_left=218	max_left_minus=218	max_left_plus=171	max_min_left=77	max_min_left_minus=77	max_min_left_plus=0	max_min_right=68	max_min_right_minus=4	max_min_right_plus=68	max_pos_hash_score=456	max_right=138	max_right_minus=138	max_right_plus=68	neg_log10_pos_hash_p_value=9.3	new_junction_coverage=0.03	new_junction_read_count=3	polymorphism_frequency=4.412e-02	pos_hash_score=3	prediction=polymorphism	reject=COVERAGE_EVENNESS_SKEW,FREQUENCY_CUTOFF	side_1_annotate_key=gene	side_1_continuation=0	side_1_coverage=0.63	side_1_overlap=12	side_1_possible_overlap_registers=239	side_1_read_count=60	side_1_redundant=0	side_2_annotate_key=gene	side_2_continuation=0	side_2_coverage=0.80	side_2_overlap=0	side_2_possible_overlap_registers=227	side_2_read_count=73	side_2_redundant=0	total_non_overlap_reads=3
JC	230	.	CP009273	1827200	-1	CP009273	1827967	1	0	alignment_overlap=10	coverage_minus=4	coverage_plus=3	flanking_left=251	flanking_right=251	frequency=8.445e-02	junction_possible_overlap_registers=229	key=CP009273__1827200__-1__CP009273__1827957__1__10____251__251__0__0	max_left=207	max_left_minus=207	max_left_plus=111	max_min_left=111	max_min_left_minus=90	max_min_left_plus=111	max_min_right=41	max_min_right_minus=41	max_min_right_plus=41	max_pos_hash_score=460	max_right=147	max_right_minus=147	max_right_plus=130	neg_log10_pos_hash_p_value=7.1	new_junction_coverage=0.11	new_junction_read_count=10	polymorphism_frequency=8.445e-02	pos_hash_score=7	prediction=polymorphism	reject=COVERAGE_EVENNESS_SKEW,FREQUENCY_CUTOFF	side_1_annotate_key=gene	side_1_continuation=0	side_1_coverage=1.04	side_1_overlap=10	side_1_possible_overlap_registers=239	side_1_read_count=100	side_1_redundant=0	side_2_annotate_key=gene	side_2_continuation=0	side_2_coverage=1.32	side_2_overlap=0	side_2_possible_overlap_registers=229	side_2_read_count=121	side_2_redundant=0	total_non_overlap_reads=7
JC	231	.	CP009273	1868655	-1	CP009273	1869558	1	0	alignment_overlap=10	coverage_minus=2	coverage_plus=3	flanking_left=251	flanking_right=251	frequency=7.233e-02	junction_possible_overlap_registers=229	key=CP009273__1868655__-1__CP009273__1869548__1__10____251__251__0__0	max_left=162	max_left_minus=162	max_left_plus=54	max_min_left=54	max_min_left_minus=43	max_min_left_plus=54	max_min_right=8	max_min_right_minus=8	max_min_right_plus=0	max_pos_hash_score=460	max_right=187	max_right_minus=57	max_right_plus=187	neg_log10_pos_hash_p_value=8.1	new_junction_coverage=0.08	new_junction_read_count=7	polymorphism_frequency=7.233e-02	pos_hash_score=5	prediction=polymorphism	reject=COVERAGE_EVENNESS_SKEW,FREQUENCY_CUTOFF	side_1_annotate_key=gene	side_1_continuation=0	side_1_coverage=0.86	side_1_overlap=10	side_1_possible_overlap_registers=239	side_1_read_count=82	side_1_redundant=0	side_2_annotate_key=gene	side_2_continuation=0	side_2_coverage=1.10	side_2_overlap=0	side_2_possible_overlap_registers=229	side_2_read_count=101	side_2_redundant=0	total_non_overlap_reads=5
JC	232	.	CP009273	1897652	-1	CP009273	1898597	1	0	alignment_overlap=7	coverage_minus=2	coverage_plus=2	flanking_left=251	flanking_right=251	frequency=4.322e-02	junction_possible_overlap_registers=232	key=CP009273__1897652__-1__CP009273__1898590__1__7____251__251__0__0	max_left=163	max_left_minus=163	max_left_plus=143	max_min_left=0	max_min_left_minus=0	max_min_left_plus=0	max_min_right=98	max_min_right_minus=81	max_min_right_plus=98	max_pos_hash_score=466	max_right=98	max_right_minus=81	max_right_plus=98	neg_log10_pos_hash_p_value=8.8	new_junction_coverage=0.05	new_junction_read_count=5	polymorphism_frequency=4.322e-02	pos_hash_score=4	prediction=polymorphism	reject=COVERAGE_EVENNESS_SKEW,FREQUENCY_CUTOFF	side_1_annotate_key=gene	side_1_continuation=0	side_1_coverage=0.94	side_1_overlap=7	side_1_possible_overlap_registers=239	side_1_read_count=90	side_1_redundant=0	side_2_annotate_key=gene	side_2_continuation=0	side_2_coverage=1.44	side_2_overlap=0	side_2_possible_overlap_registers=232	side_2_read_count=134	side_2_redundant=0	total_non_overlap_reads=4
JC	233	.	CP009273	1931507	-1	CP009273	1932544	1	0	alignment_overlap=11	coverage_minus=2	coverage_plus=2	flanking_left=251	flanking_right=251	frequency=4.519e-02	junction_possible_overlap_registers=228	key=CP009273__1931507__-1__CP009273__1932533__1__11____251__251__0__0	max_left=176	max_left_minus=176	max_left_plus=135	max_min_left=44	max_min_left_minus=0	max_min_left_plus=44	max_min_right=101	max_min_right_minus=11	max_min_right_plus=101	max_pos_hash_score=458	max_right=104	max_right_minus=11	max_right_plus=104	neg_log10_pos_hash_p_value=8.7	new_junction_coverage=0.04	new_junction_read_count=4	polymorphism_frequency=4.519e-02	pos_hash_score=4	prediction=polymorphism	reject=COVERAGE_EVENNESS_SKEW,FREQUENCY_CUTOFF	side_1_annotate_key=gene	side_1_continuation=0	side_1_coverage=0.90	side_1_overlap=11	side_1_possible_overlap_registers=239	side_1_read_count=86	side_1_redundant=0	side_2_annotate_key=gene	side_2_continuation=0	side_2_coverage=0.95	side_2_overlap=0	side_2_possible_overlap_registers=228	side_2_read_count=87	side_2_redundant=0	total_non_overlap_reads=4
JC	234	.	CP009273	1941363	-1	CP009273	1942259	1	0	alignment_overlap=9	coverage_minus=1	coverage_plus=2	flanking_left=251	flanking_right=251	frequency=3.026e-02	junction_possible_overlap_registers=230	key=CP009273__1941363__-1__CP009273__1942250__1__9____251__251__0__0	max_left=60	max_left_minus=60	max_left_plus=46	max_min_left=60	max_min_left_minus=60	max_min_left_plus=46	max_min_right=0	max_min_right_minus=0	max_min_right_plus=0	max_pos_hash_score=462	max_right=125	max_right_minus=105	max_right_plus=125	neg_log10_pos_hash_p_value=9.3	new_junction_coverage=0.03	new_junction_read_count=3	polymorphism_frequency=3.026e-02	pos_hash_score=3	prediction=polymorphism	reject=COVERAGE_EVENNESS_SKEW,FREQUENCY_CUTOFF	side_1_annotate_key=gene	side_1_continuation=0	side_1_coverage=1.03	side_1_overlap=9	side_1_possible_overlap_registers=239	side_1_read_count=99	side_1_redundant=0	side_2_annotate_key=gene	side_2_continuation=0	side_2_coverage=1.05	side_2_overlap=0	side_2_possible_overlap_registers=230	side_2_read_count=97	side_2_redundant=0	total_non_overlap_reads=3
JC	235	.	CP009273	1945037	-1	CP009273	1946052	1	0	alignment_overlap=9	coverage_minus=2	coverage_plus=1	flanking_left=251	flanking_right=251	frequency=3.631e-02	junction_possible_overlap_registers=230	key=CP009273__1945037__-1__CP009273__1946043__1__9____251__251__0__0	max_left=70	max_left_minus=70	max_left_plus=5	max_min_left=70	max_min_left_minus=70	max_min_left_plus=5	max_min_right=0	max_min_right_minus=0	max_min_right_plus=0	max_pos_hash_score=462	max_right=172	max_right_minus=172	max_right_plus=83	neg_log10_pos_hash_p_value=9.3	new_junction_coverage=0.03	new_junction_read_count=3	polymorphism_frequency=3.631e-02	pos_hash_score=3	prediction=polymorphism	reject=COVERAGE_EVENNESS_SKEW,FREQUENCY_CUTOFF	side_1_annotate_key=gene	side_1_continuation=0	side_1_coverage=0.76	side_1_overlap=9	side_1_possible_overlap_registers=239	side_1_read_count=73	side_1_redundant=0	side_2_annotate_key=gene	side_2_continuation=0	side_2_coverage=0.97	side_2_overlap=0	side_2_possible_overlap_registers=230	side_2_read_count=89	side_2_redundant=0	total_non_overlap_reads=3
JC	236	.	CP009273	1958630	-1	CP009273	1960159	1	0	alignment_overlap=7	coverage_minus=2	coverage_plus=1	flanking_left=251	flanking_right=251	frequency=3.879e-02	junction_possible_overlap_registers=232	key=CP009273__1958630__-1__CP009273__1960152__1__7____251__251__0__0	max_left=144	max_left_minus=144	max_left_plus=74	max_min_left=74	max_min_left_minus=54	max_min_left_plus=74	max_min_right=100	max_min_right_minus=100	max_min_right_plus=0	max_pos_hash_score=466	max_right=188	max_right_minus=188	max_right_plus=169	neg_log10_pos_hash_p_value=9.4	new_junction_coverage=0.03	new_junction_read_count=3	polymorphism_frequency=3.879e-02	pos_hash_score=3	prediction=polymorphism	reject=COVERAGE_EVENNESS_SKEW,FREQUENCY_CUTOFF	side_1_annotate_key=gene	side_1_continuation=0	side_1_coverage=0.82	side_1_overlap=7	side_1_possible_overlap_registers=239	side_1_read_count=79	side_1_redundant=0	side_2_annotate_key=gene	side_2_continuation=0	side_2_coverage=0.77	side_2_overlap=0	side_2_possible_overlap_registers=232	side_2_read_count=72	side_2_redundant=0	total_non_overlap_reads=3
JC	237	.	CP009273	1959132	-1	CP009273	1960151	1	0	alignment_overlap=11	coverage_minus=3	coverage_plus=3	flanking_left=251	flanking_right=251	frequency=7.103e-02	junction_possible_overlap_registers=228	key=CP009273__1959132__-1__CP009273__1960140__1__11____251__251__0__0	max_left=232	max_left_minus=232	max_left_plus=71	max_min_left=83	max_min_left_minus=83	max_min_left_plus=71	max_min_right=33	max_min_right_minus=33	max_min_right_plus=0	max_pos_hash_score=458	max_right=167	max_right_minus=157	max_right_plus=167	neg_log10_pos_hash_p_value=7.6	new_junction_coverage=0.07	new_junction_read_count=6	polymorphism_frequency=7.103e-02	pos_hash_score=6	prediction=polymorphism	reject=COVERAGE_EVENNESS_SKEW,FREQUENCY_CUTOFF	side_1_annotate_key=gene	side_1_continuation=0	side_1_coverage=0.92	side_1_overlap=11	side_1_possible_overlap_registers=239	side_1_read_count=88	side_1_redundant=0	side_2_annotate_key=gene	side_2_continuation=0	side_2_coverage=0.80	side_2_overlap=0	side_2_possible_overlap_registers=228	side_2_read_count=73	side_2_redundant=0	total_non_overlap_reads=6
JC	238	.	CP009273	1977623	-1	CP009273	1978458	1	0	alignment_overlap=12	coverage_minus=2	coverage_plus=2	flanking_left=251	flanking_right=251	frequency=4.466e-02	junction_possible_overlap_registers=227	key=CP009273__1977623__-1__CP009273__1978446__1__12____251__251__0__0	max_left=136	max_left_minus=35	max_left_plus=136	max_min_left=35	max_min_left_minus=35	max_min_left_plus=35	max_min_right=99	max_min_right_minus=0	max_min_right_plus=99	max_pos_hash_score=456	max_right=99	max_right_minus=88	max_right_plus=99	neg_log10_pos_hash_p_value=8.6	new_junction_coverage=0.04	new_junction_read_count=4	polymorphism_frequency=4.466e-02	pos_hash_score=4	prediction=polymorphism	reject=COVERAGE_EVENNESS_SKEW,FREQUENCY_CUTOFF	side_1_annotate_key=gene	side_1_continuation=0	side_1_coverage=1.01	side_1_overlap=12	side_1_possible_overlap_registers=239	side_1_read_count=97	side_1_redundant=0	side_2_annotate_key=gene	side_2_continuation=0	side_2_coverage=0.87	side_2_overlap=0	side_2_possible_overlap_registers=227	side_2_read_count=79	side_2_redundant=0	total_non_overlap_reads=4
JC	239	.	CP009273	1987140	-1	CP009273	1987679	1	0	alignment_overlap=10	coverage_minus=2	coverage_plus=2	flanking_left=251	flanking_right=251	frequency=3.969e-02	junction_possible_overlap_registers=229	key=CP009273__1987140__-1__CP009273__1987669__1__10____251__251__0__0	max_left=181	max_left_minus=181	max_left_plus=81	max_min_left=81	max_min_left_minus=0	max_min_left_plus=81	max_min_right=86	max_min_right_minus=86	max_min_right_plus=0	max_pos_hash_score=460	max_right=237	max_right_minus=86	max_right_plus=237	neg_log10_pos_hash_p_value=8.7	new_junction_coverage=0.04	new_junction_read_count=4	polymorphism_frequency=3.969e-02	pos_hash_score=4	prediction=polymorphism	reject=COVERAGE_EVENNESS_SKEW,FREQUENCY_CUTOFF	side_1_annotate_key=gene	side_1_continuation=0	side_1_coverage=1.11	side_1_overlap=10	side_1_possible_overlap_registers=239	side_1_read_count=106	side_1_redundant=0	side_2_annotate_key=gene	side_2_continuation=0	side_2_coverage=1.00	side_2_overlap=0	side_2_possible_overlap_registers=229	side_2_read_count=92	side_2_redundant=0	total_non_overlap_reads=4
JC	240	.	CP009273	2033735	-1	CP009273	2034644	1	0	alignment_overlap=8	coverage_minus=6	coverage_plus=2	flanking_left=251	flanking_right=251	frequency=8.511e-02	junction_possible_overlap_registers=231	key=CP009273__2033743__-1__CP009273__2034644__1__8____251__251__0__0	max_left=236	max_left_minus=236	max_left_plus=139	max_min_left=48	max_min_left_minus=48	max_min_left_plus=14	max_min_right=104	max_min_right_minus=21	max_min_right_plus=104	max_pos_hash_score=464	max_right=173	max_right_minus=173	max_right_plus=173	neg_log10_pos_hash_p_value=6.8	new_junction_coverage=0.09	new_junction_read_count=8	polymorphism_frequency=8.511e-02	pos_hash_score=8	prediction=polymorphism	reject=COVERAGE_EVENNESS_SKEW,FREQUENCY_CUTOFF	side_1_annotate_key=gene	side_1_continuation=0	side_1_coverage=0.93	side_1_overlap=0	side_1_possible_overlap_registers=231	side_1_read_count=86	side_1_redundant=0	side_2_annotate_key=repeat	side_2_continuation=0	side_2_coverage=NA	side_2_overlap=8	side_2_possible_overlap_registers=NA	side_2_read_count=NA	side_2_redundant=0	total_non_overlap_reads=8
JC	241	.	CP009273	2049624	-1	CP009273	2050713	1	0	alignment_overlap=10	coverage_minus=0	coverage_plus=4	flanking_left=251	flanking_right=251	frequency=3.756e-02	junction_possible_overlap_registers=229	key=CP009273__2049624__-1__CP009273__2050703__1__10____251__251__0__0	max_left=100	max_left_minus=0	max_left_plus=100	max_min_left=100	max_min_left_minus=0	max_min_left_plus=100	max_min_right=49	max_min_right_minus=0	max_min_right_plus=49	max_pos_hash_score=460	max_right=212	max_right_minus=0	max_right_plus=212	neg_log10_pos_hash_p_value=8.7	new_junction_coverage=0.04	new_junction_read_count=4	polymorphism_frequency=3.756e-02	pos_hash_score=4	prediction=polymorphism	reject=COVERAGE_EVENNESS_SKEW,FREQUENCY_CUTOFF	side_1_annotate_key=gene	side_1_continuation=0	side_1_coverage=1.25	side_1_overlap=10	side_1_possible_overlap_registers=239	side_1_read_count=120	side_1_redundant=0	side_2_annotate_key=gene	side_2_continuation=0	side_2_coverage=0.98	side_2_overlap=0	side_2_possible_overlap_registers=229	side_2_read_count=90	side_2_redundant=0	total_non_overlap_reads=4
JC	242	.	CP009273	2062665	-1	CP009273	2063968	1	0	alignment_overlap=12	coverage_minus=2	coverage_plus=2	flanking_left=251	flanking_right=251	frequency=6.780e-02	junction_possible_overlap_registers=227	key=CP009273__2062665__-1__CP009273__2063956__1__12____251__251__0__0	max_left=60	max_left_minus=60	max_left_plus=60	max_min_left=60	max_min_left_minus=60	max_min_left_plus=60	max_min_right=0	max_min_right_minus=0	max_min_right_plus=0	max_pos_hash_score=456	max_right=96	max_right_minus=96	max_right_plus=96	neg_log10_pos_hash_p_value=8.6	new_junction_coverage=0.04	new_junction_read_count=4	polymorphism_frequency=6.780e-02	pos_hash_score=4	prediction=polymorphism	reject=COVERAGE_EVENNESS_SKEW,FREQUENCY_CUTOFF	side_1_annotate_key=gene	side_1_continuation=0	side_1_coverage=0.00	side_1_overlap=12	side_1_possible_overlap_registers=239	side_1_read_count=0	side_1_redundant=0	side_2_annotate_key=gene	side_2_continuation=0	side_2_coverage=1.21	side_2_overlap=0	side_2_possible_overlap_registers=227	side_2_read_count=110	side_2_redundant=0	total_non_overlap_reads=4
JC	243	.	CP009273	2063956	1	CP009273	2989951	-1	0	alignment_overlap=12	coverage_minus=2	coverage_plus=2	flanking_left=251	flanking_right=251	frequency=6.660e-02	junction_possible_overlap_registers=227	key=CP009273__2063956__1__CP009273__2989963__-1__12____251__251__0__0	max_left=96	max_left_minus=96	max_left_plus=96	max_min_left=0	max_min_left_minus=0	max_min_left_plus=0	max_min_right=60	max_min_right_minus=60	max_min_right_plus=60	max_pos_hash_score=456	max_right=60	max_right_minus=60	max_right_plus=60	neg_log10_pos_hash_p_value=8.6	new_junction_coverage=0.04	new_junction_read_count=4	polymorphism_frequency=6.660e-02	pos_hash_score=4	prediction=polymorphism	reject=COVERAGE_EVENNESS_SKEW,FREQUENCY_CUTOFF	side_1_annotate_key=gene	side_1_continuation=0	side_1_coverage=1.22	side_1_overlap=12	side_1_possible_overlap_registers=239	side_1_read_count=117	side_1_redundant=0	side_2_annotate_key=gene	side_2_continuation=0	side_2_coverage=0.01	side_2_overlap=0	side_2_possible_overlap_registers=227	side_2_read_count=1	side_2_redundant=0	total_non_overlap_reads=4
JC	244	.	CP009273	2063956	1	CP009273	3180554	1	0	alignment_overlap=12	coverage_minus=2	coverage_plus=2	flanking_left=251	flanking_right=251	frequency=6.716e-02	junction_possible_overlap_registers=227	key=CP009273__2063956__1__CP009273__3180542__1__12____251__251__0__0	max_left=96	max_left_minus=96	max_left_plus=96	max_min_left=0	max_min_left_minus=0	max_min_left_plus=0	max_min_right=60	max_min_right_minus=60	max_min_right_plus=60	max_pos_hash_score=456	max_right=60	max_right_minus=60	max_right_plus=60	neg_log10_pos_hash_p_value=8.6	new_junction_coverage=0.04	new_junction_read_count=4	polymorphism_frequency=6.716e-02	pos_hash_score=4	prediction=polymorphism	reject=COVERAGE_EVENNESS_SKEW,FREQUENCY_CUTOFF	side_1_annotate_key=gene	side_1_continuation=0	side_1_coverage=1.22	side_1_overlap=12	side_1_possible_overlap_registers=239	side_1_read_count=117	side_1_redundant=0	side_2_annotate_key=gene	side_2_continuation=0	side_2_coverage=0.00	side_2_overlap=0	side_2_possible_overlap_registers=227	side_2_read_count=0	side_2_redundant=0	total_non_overlap_reads=4
JC	245	.	CP009273	2063956	1	CP009273	4489097	1	0	alignment_overlap=12	coverage_minus=2	coverage_plus=2	flanking_left=251	flanking_right=251	frequency=6.551e-02	junction_possible_overlap_registers=227	key=CP009273__2063956__1__CP009273__4489085__1__12____251__251__0__0	max_left=96	max_left_minus=96	max_left_plus=96	max_min_left=0	max_min_left_minus=0	max_min_left_plus=0	max_min_right=60	max_min_right_minus=60	max_min_right_plus=60	max_pos_hash_score=456	max_right=60	max_right_minus=60	max_right_plus=60	neg_log10_pos_hash_p_value=8.6	new_junction_coverage=0.04	new_junction_read_count=4	polymorphism_frequency=6.551e-02	pos_hash_score=4	prediction=polymorphism	reject=COVERAGE_EVENNESS_SKEW,FREQUENCY_CUTOFF	side_1_annotate_key=gene	side_1_continuation=0	side_1_coverage=1.22	side_1_overlap=12	side_1_possible_overlap_registers=239	side_1_read_count=117	side_1_redundant=0	side_2_annotate_key=gene	side_2_continuation=0	side_2_coverage=0.03	side_2_overlap=0	side_2_possible_overlap_registers=227	side_2_read_count=3	side_2_redundant=0	total_non_overlap_reads=4
JC	246	.	CP009273	2066976	-1	CP009273	2067615	1	0	alignment_overlap=9	coverage_minus=1	coverage_plus=2	flanking_left=251	flanking_right=251	frequency=3.077e-02	junction_possible_overlap_registers=230	key=CP009273__2066976__-1__CP009273__2067606__1__9____251__251__0__0	max_left=117	max_left_minus=98	max_left_plus=117	max_min_left=117	max_min_left_minus=98	max_min_left_plus=117	max_min_right=0	max_min_right_minus=0	max_min_right_plus=0	max_pos_hash_score=462	max_right=237	max_right_minus=144	max_right_plus=237	neg_log10_pos_hash_p_value=9.3	new_junction_coverage=0.03	new_junction_read_count=3	polymorphism_frequency=3.077e-02	pos_hash_score=3	prediction=polymorphism	reject=COVERAGE_EVENNESS_SKEW,FREQUENCY_CUTOFF	side_1_annotate_key=gene	side_1_continuation=0	side_1_coverage=1.11	side_1_overlap=9	side_1_possible_overlap_registers=239	side_1_read_count=106	side_1_redundant=0	side_2_annotate_key=gene	side_2_continuation=0	side_2_coverage=0.94	side_2_overlap=0	side_2_possible_overlap_registers=230	side_2_read_count=87	side_2_redundant=0	total_non_overlap_reads=3
JC	247	.	CP009273	2112944	-1	CP009273	2113551	1	0	alignment_overlap=12	coverage_minus=2	coverage_plus=5	flanking_left=251	flanking_right=251	frequency=9.255e-02	junction_possible_overlap_registers=227	key=CP009273__2112944__-1__CP009273__2113539__1__12____251__251__0__0	max_left=154	max_left_minus=154	max_left_plus=154	max_min_left=12	max_min_left_minus=0	max_min_left_plus=12	max_min_right=54	max_min_right_minus=54	max_min_right_plus=54	max_pos_hash_score=456	max_right=180	max_right_minus=54	max_right_plus=180	neg_log10_pos_hash_p_value=7.6	new_junction_coverage=0.09	new_junction_read_count=8	polymorphism_frequency=9.255e-02	pos_hash_score=6	prediction=polymorphism	reject=COVERAGE_EVENNESS_SKEW,FREQUENCY_CUTOFF	side_1_annotate_key=gene	side_1_continuation=0	side_1_coverage=0.86	side_1_overlap=12	side_1_possible_overlap_registers=239	side_1_read_count=82	side_1_redundant=0	side_2_annotate_key=gene	side_2_continuation=0	side_2_coverage=0.87	side_2_overlap=0	side_2_possible_overlap_registers=227	side_2_read_count=79	side_2_redundant=0	total_non_overlap_reads=7
JC	248	.	CP009273	2114489	-1	CP009273	2115352	1	0	alignment_overlap=11	coverage_minus=8	coverage_plus=4	flanking_left=251	flanking_right=251	frequency=1.469e-01	junction_possible_overlap_registers=228	key=CP009273__2114489__-1__CP009273__2115341__1__11____251__251__0__0	max_left=154	max_left_minus=154	max_left_plus=72	max_min_left=110	max_min_left_minus=110	max_min_left_plus=72	max_min_right=34	max_min_right_minus=34	max_min_right_plus=0	max_pos_hash_score=458	max_right=140	max_right_minus=130	max_right_plus=140	neg_log10_pos_hash_p_value=5.9	new_junction_coverage=0.14	new_junction_read_count=13	polymorphism_frequency=1.469e-01	pos_hash_score=10	prediction=polymorphism	reject=COVERAGE_EVENNESS_SKEW,FREQUENCY_CUTOFF	side_1_annotate_key=gene	side_1_continuation=0	side_1_coverage=0.68	side_1_overlap=11	side_1_possible_overlap_registers=239	side_1_read_count=65	side_1_redundant=0	side_2_annotate_key=gene	side_2_continuation=0	side_2_coverage=0.97	side_2_overlap=0	side_2_possible_overlap_registers=228	side_2_read_count=89	side_2_redundant=0	total_non_overlap_reads=12
JC	249	.	CP009273	2151234	-1	CP009273	2152642	1	0	alignment_overlap=10	coverage_minus=2	coverage_plus=1	flanking_left=251	flanking_right=251	frequency=3.181e-02	junction_possible_overlap_registers=229	key=CP009273__2151234__-1__CP009273__2152632__1__10____251__251__0__0	max_left=151	max_left_minus=151	max_left_plus=56	max_min_left=0	max_min_left_minus=0	max_min_left_plus=0	max_min_right=89	max_min_right_minus=89	max_min_right_plus=56	max_pos_hash_score=460	max_right=89	max_right_minus=89	max_right_plus=56	neg_log10_pos_hash_p_value=9.3	new_junction_coverage=0.03	new_junction_read_count=3	polymorphism_frequency=3.181e-02	pos_hash_score=3	prediction=polymorphism	reject=COVERAGE_EVENNESS_SKEW,FREQUENCY_CUTOFF	side_1_annotate_key=gene	side_1_continuation=0	side_1_coverage=0.85	side_1_overlap=10	side_1_possible_overlap_registers=239	side_1_read_count=81	side_1_redundant=0	side_2_annotate_key=gene	side_2_continuation=0	side_2_coverage=1.14	side_2_overlap=0	side_2_possible_overlap_registers=229	side_2_read_count=105	side_2_redundant=0	total_non_overlap_reads=3
JC	250	.	CP009273	2152626	-1	CP009273	2153974	1	0	alignment_overlap=8	coverage_minus=2	coverage_plus=1	flanking_left=251	flanking_right=251	frequency=2.664e-02	junction_possible_overlap_registers=231	key=CP009273__2152626__-1__CP009273__2153966__1__8____251__251__0__0	max_left=212	max_left_minus=212	max_left_plus=78	max_min_left=114	max_min_left_minus=114	max_min_left_plus=78	max_min_right=30	max_min_right_minus=30	max_min_right_plus=0	max_pos_hash_score=464	max_right=165	max_right_minus=117	max_right_plus=165	neg_log10_pos_hash_p_value=9.4	new_junction_coverage=0.03	new_junction_read_count=3	polymorphism_frequency=2.664e-02	pos_hash_score=3	prediction=polymorphism	reject=COVERAGE_EVENNESS_SKEW,FREQUENCY_CUTOFF	side_1_annotate_key=gene	side_1_continuation=0	side_1_coverage=1.18	side_1_overlap=8	side_1_possible_overlap_registers=239	side_1_read_count=113	side_1_redundant=0	side_2_annotate_key=gene	side_2_continuation=0	side_2_coverage=1.19	side_2_overlap=0	side_2_possible_overlap_registers=231	side_2_read_count=110	side_2_redundant=0	total_non_overlap_reads=3
JC	251	.	CP009273	2153758	-1	CP009273	2154902	1	0	alignment_overlap=13	coverage_minus=4	coverage_plus=5	flanking_left=251	flanking_right=251	frequency=9.682e-02	junction_possible_overlap_registers=226	key=CP009273__2153758__-1__CP009273__2154889__1__13____251__251__0__0	max_left=220	max_left_minus=220	max_left_plus=197	max_min_left=87	max_min_left_minus=87	max_min_left_plus=31	max_min_right=63	max_min_right_minus=14	max_min_right_plus=63	max_pos_hash_score=454	max_right=207	max_right_minus=151	max_right_plus=207	neg_log10_pos_hash_p_value=6.3	new_junction_coverage=0.11	new_junction_read_count=10	polymorphism_frequency=9.682e-02	pos_hash_score=9	prediction=polymorphism	reject=COVERAGE_EVENNESS_SKEW,FREQUENCY_CUTOFF	side_1_annotate_key=gene	side_1_continuation=0	side_1_coverage=1.04	side_1_overlap=13	side_1_possible_overlap_registers=239	side_1_read_count=100	side_1_redundant=0	side_2_annotate_key=gene	side_2_continuation=0	side_2_coverage=1.02	side_2_overlap=0	side_2_possible_overlap_registers=226	side_2_read_count=92	side_2_redundant=0	total_non_overlap_reads=9
JC	252	.	CP009273	2154506	-1	CP009273	2155626	1	0	alignment_overlap=12	coverage_minus=2	coverage_plus=1	flanking_left=251	flanking_right=251	frequency=2.866e-02	junction_possible_overlap_registers=227	key=CP009273__2154506__-1__CP009273__2155614__1__12____251__251__0__0	max_left=154	max_left_minus=154	max_left_plus=42	max_min_left=42	max_min_left_minus=0	max_min_left_plus=42	max_min_right=85	max_min_right_minus=85	max_min_right_plus=0	max_pos_hash_score=456	max_right=85	max_right_minus=85	max_right_plus=59	neg_log10_pos_hash_p_value=9.3	new_junction_coverage=0.03	new_junction_read_count=3	polymorphism_frequency=2.866e-02	pos_hash_score=3	prediction=polymorphism	reject=COVERAGE_EVENNESS_SKEW,FREQUENCY_CUTOFF	side_1_annotate_key=gene	side_1_continuation=0	side_1_coverage=1.17	side_1_overlap=12	side_1_possible_overlap_registers=239	side_1_read_count=112	side_1_redundant=0	side_2_annotate_key=gene	side_2_continuation=0	side_2_coverage=1.07	side_2_overlap=0	side_2_possible_overlap_registers=227	side_2_read_count=97	side_2_redundant=0	total_non_overlap_reads=3
JC	253	.	CP009273	2160681	-1	CP009273	2161311	1	0	alignment_overlap=18	coverage_minus=3	coverage_plus=1	flanking_left=251	flanking_right=251	frequency=5.270e-02	junction_possible_overlap_registers=221	key=CP009273__2160681__-1__CP009273__2161293__1__18____251__251__0__0	max_left=110	max_left_minus=110	max_left_plus=79	max_min_left=91	max_min_left_minus=91	max_min_left_plus=0	max_min_right=26	max_min_right_minus=26	max_min_right_plus=26	max_pos_hash_score=444	max_right=142	max_right_minus=142	max_right_plus=26	neg_log10_pos_hash_p_value=8.5	new_junction_coverage=0.06	new_junction_read_count=5	polymorphism_frequency=5.270e-02	pos_hash_score=4	prediction=polymorphism	reject=COVERAGE_EVENNESS_SKEW,FREQUENCY_CUTOFF	side_1_annotate_key=gene	side_1_continuation=0	side_1_coverage=0.87	side_1_overlap=18	side_1_possible_overlap_registers=239	side_1_read_count=83	side_1_redundant=0	side_2_annotate_key=gene	side_2_continuation=0	side_2_coverage=1.16	side_2_overlap=0	side_2_possible_overlap_registers=221	side_2_read_count=103	side_2_redundant=0	total_non_overlap_reads=4
JC	254	.	CP009273	2202943	-1	CP009273	2203841	1	0	alignment_overlap=11	coverage_minus=1	coverage_plus=2	flanking_left=251	flanking_right=251	frequency=3.501e-02	junction_possible_overlap_registers=228	key=CP009273__2202943__-1__CP009273__2203830__1__11____251__251__0__0	max_left=63	max_left_minus=63	max_left_plus=63	max_min_left=63	max_min_left_minus=63	max_min_left_plus=63	max_min_right=0	max_min_right_minus=0	max_min_right_plus=0	max_pos_hash_score=458	max_right=163	max_right_minus=163	max_right_plus=163	neg_log10_pos_hash_p_value=9.3	new_junction_coverage=0.03	new_junction_read_count=3	polymorphism_frequency=3.501e-02	pos_hash_score=3	prediction=polymorphism	reject=COVERAGE_EVENNESS_SKEW,FREQUENCY_CUTOFF	side_1_annotate_key=gene	side_1_continuation=0	side_1_coverage=1.04	side_1_overlap=11	side_1_possible_overlap_registers=239	side_1_read_count=100	side_1_redundant=0	side_2_annotate_key=gene	side_2_continuation=0	side_2_coverage=0.77	side_2_overlap=0	side_2_possible_overlap_registers=228	side_2_read_count=70	side_2_redundant=0	total_non_overlap_reads=3
JC	255	.	CP009273	2218838	-1	CP009273	2220036	1	0	alignment_overlap=10	coverage_minus=2	coverage_plus=1	flanking_left=251	flanking_right=251	frequency=4.004e-02	junction_possible_overlap_registers=229	key=CP009273__2218838__-1__CP009273__2220026__1__10____251__251__0__0	max_left=88	max_left_minus=88	max_left_plus=9	max_min_left=88	max_min_left_minus=88	max_min_left_plus=9	max_min_right=0	max_min_right_minus=0	max_min_right_plus=0	max_pos_hash_score=460	max_right=153	max_right_minus=153	max_right_plus=108	neg_log10_pos_hash_p_value=9.3	new_junction_coverage=0.04	new_junction_read_count=4	polymorphism_frequency=4.004e-02	pos_hash_score=3	prediction=polymorphism	reject=COVERAGE_EVENNESS_SKEW,FREQUENCY_CUTOFF	side_1_annotate_key=gene	side_1_continuation=0	side_1_coverage=1.04	side_1_overlap=10	side_1_possible_overlap_registers=239	side_1_read_count=100	side_1_redundant=0	side_2_annotate_key=gene	side_2_continuation=0	side_2_coverage=1.05	side_2_overlap=0	side_2_possible_overlap_registers=229	side_2_read_count=96	side_2_redundant=0	total_non_overlap_reads=3
JC	256	.	CP009273	2370641	-1	CP009273	2371751	1	0	alignment_overlap=11	coverage_minus=2	coverage_plus=2	flanking_left=251	flanking_right=251	frequency=5.228e-02	junction_possible_overlap_registers=228	key=CP009273__2370641__-1__CP009273__2371740__1__11____251__251__0__0	max_left=32	max_left_minus=32	max_left_plus=27	max_min_left=32	max_min_left_minus=32	max_min_left_plus=27	max_min_right=0	max_min_right_minus=0	max_min_right_plus=0	max_pos_hash_score=458	max_right=95	max_right_minus=95	max_right_plus=95	neg_log10_pos_hash_p_value=8.7	new_junction_coverage=0.04	new_junction_read_count=4	polymorphism_frequency=5.228e-02	pos_hash_score=4	prediction=polymorphism	reject=COVERAGE_EVENNESS_SKEW,FREQUENCY_CUTOFF	side_1_annotate_key=gene	side_1_continuation=0	side_1_coverage=0.68	side_1_overlap=11	side_1_possible_overlap_registers=239	side_1_read_count=65	side_1_redundant=0	side_2_annotate_key=gene	side_2_continuation=0	side_2_coverage=0.91	side_2_overlap=0	side_2_possible_overlap_registers=228	side_2_read_count=83	side_2_redundant=0	total_non_overlap_reads=4
JC	257	.	CP009273	2384294	-1	CP009273	2385510	1	0	alignment_overlap=12	coverage_minus=2	coverage_plus=1	flanking_left=251	flanking_right=251	frequency=3.111e-02	junction_possible_overlap_registers=227	key=CP009273__2384294__-1__CP009273__2385498__1__12____251__251__0__0	max_left=93	max_left_minus=93	max_left_plus=93	max_min_left=0	max_min_left_minus=0	max_min_left_plus=0	max_min_right=59	max_min_right_minus=25	max_min_right_plus=59	max_pos_hash_score=456	max_right=59	max_right_minus=25	max_right_plus=59	neg_log10_pos_hash_p_value=9.3	new_junction_coverage=0.03	new_junction_read_count=3	polymorphism_frequency=3.111e-02	pos_hash_score=3	prediction=polymorphism	reject=COVERAGE_EVENNESS_SKEW,FREQUENCY_CUTOFF	side_1_annotate_key=gene	side_1_continuation=0	side_1_coverage=1.07	side_1_overlap=12	side_1_possible_overlap_registers=239	side_1_read_count=102	side_1_redundant=0	side_2_annotate_key=gene	side_2_continuation=0	side_2_coverage=0.99	side_2_overlap=0	side_2_possible_overlap_registers=227	side_2_read_count=90	side_2_redundant=0	total_non_overlap_reads=3
JC	258	.	CP009273	2386726	-1	CP009273	2387855	1	0	alignment_overlap=11	coverage_minus=2	coverage_plus=2	flanking_left=251	flanking_right=251	frequency=4.877e-02	junction_possible_overlap_registers=228	key=CP009273__2386726__-1__CP009273__2387844__1__11____251__251__0__0	max_left=72	max_left_minus=72	max_left_plus=34	max_min_left=34	max_min_left_minus=34	max_min_left_plus=34	max_min_right=41	max_min_right_minus=41	max_min_right_plus=0	max_pos_hash_score=458	max_right=41	max_right_minus=41	max_right_plus=40	neg_log10_pos_hash_p_value=9.3	new_junction_coverage=0.04	new_junction_read_count=4	polymorphism_frequency=4.877e-02	pos_hash_score=3	prediction=polymorphism	reject=COVERAGE_EVENNESS_SKEW,FREQUENCY_CUTOFF	side_1_annotate_key=gene	side_1_continuation=0	side_1_coverage=0.90	side_1_overlap=11	side_1_possible_overlap_registers=239	side_1_read_count=86	side_1_redundant=0	side_2_annotate_key=gene	side_2_continuation=0	side_2_coverage=0.81	side_2_overlap=0	side_2_possible_overlap_registers=228	side_2_read_count=74	side_2_redundant=0	total_non_overlap_reads=4
JC	259	.	CP009273	2446179	-1	CP009273	2447265	1	0	alignment_overlap=10	coverage_minus=2	coverage_plus=2	flanking_left=251	flanking_right=251	frequency=3.148e-02	junction_possible_overlap_registers=229	key=CP009273__2446179__-1__CP009273__2447255__1__10____251__251__0__0	max_left=108	max_left_minus=94	max_left_plus=108	max_min_left=108	max_min_left_minus=0	max_min_left_plus=108	max_min_right=41	max_min_right_minus=41	max_min_right_plus=0	max_pos_hash_score=460	max_right=133	max_right_minus=41	max_right_plus=133	neg_log10_pos_hash_p_value=8.7	new_junction_coverage=0.04	new_junction_read_count=4	polymorphism_frequency=3.148e-02	pos_hash_score=4	prediction=polymorphism	reject=COVERAGE_EVENNESS_SKEW,FREQUENCY_CUTOFF	side_1_annotate_key=gene	side_1_continuation=0	side_1_coverage=1.46	side_1_overlap=10	side_1_possible_overlap_registers=239	side_1_read_count=140	side_1_redundant=0	side_2_annotate_key=gene	side_2_continuation=0	side_2_coverage=1.22	side_2_overlap=0	side_2_possible_overlap_registers=229	side_2_read_count=112	side_2_redundant=0	total_non_overlap_reads=4
JC	260	.	CP009273	2452382	-1	CP009273	2453119	1	0	alignment_overlap=11	coverage_minus=3	coverage_plus=2	flanking_left=251	flanking_right=251	frequency=7.110e-02	junction_possible_overlap_registers=228	key=CP009273__2452382__-1__CP009273__2453108__1__11____251__251__0__0	max_left=160	max_left_minus=160	max_left_plus=44	max_min_left=44	max_min_left_minus=14	max_min_left_plus=44	max_min_right=80	max_min_right_minus=80	max_min_right_plus=0	max_pos_hash_score=458	max_right=221	max_right_minus=221	max_right_plus=220	neg_log10_pos_hash_p_value=8.1	new_junction_coverage=0.07	new_junction_read_count=6	polymorphism_frequency=7.110e-02	pos_hash_score=5	prediction=polymorphism	reject=COVERAGE_EVENNESS_SKEW,FREQUENCY_CUTOFF	side_1_annotate_key=gene	side_1_continuation=0	side_1_coverage=0.73	side_1_overlap=11	side_1_possible_overlap_registers=239	side_1_read_count=70	side_1_redundant=0	side_2_annotate_key=gene	side_2_continuation=0	side_2_coverage=0.99	side_2_overlap=0	side_2_possible_overlap_registers=228	side_2_read_count=90	side_2_redundant=0	total_non_overlap_reads=5
JC	261	.	CP009273	2563933	-1	CP009273	2564699	1	0	alignment_overlap=9	coverage_minus=2	coverage_plus=1	flanking_left=251	flanking_right=251	frequency=4.301e-02	junction_possible_overlap_registers=230	key=CP009273__2563933__-1__CP009273__2564690__1__9____251__251__0__0	max_left=101	max_left_minus=101	max_left_plus=48	max_min_left=48	max_min_left_minus=48	max_min_left_plus=48	max_min_right=2	max_min_right_minus=2	max_min_right_plus=0	max_pos_hash_score=462	max_right=73	max_right_minus=73	max_right_plus=73	neg_log10_pos_hash_p_value=9.3	new_junction_coverage=0.03	new_junction_read_count=3	polymorphism_frequency=4.301e-02	pos_hash_score=3	prediction=polymorphism	reject=COVERAGE_EVENNESS_SKEW,FREQUENCY_CUTOFF	side_1_annotate_key=gene	side_1_continuation=0	side_1_coverage=0.69	side_1_overlap=9	side_1_possible_overlap_registers=239	side_1_read_count=66	side_1_redundant=0	side_2_annotate_key=gene	side_2_continuation=0	side_2_coverage=0.76	side_2_overlap=0	side_2_possible_overlap_registers=230	side_2_read_count=70	side_2_redundant=0	total_non_overlap_reads=3
JC	262	.	CP009273	2570750	-1	CP009273	2571492	1	0	alignment_overlap=11	coverage_minus=2	coverage_plus=2	flanking_left=251	flanking_right=251	frequency=4.406e-02	junction_possible_overlap_registers=228	key=CP009273__2570750__-1__CP009273__2571481__1__11____251__251__0__0	max_left=135	max_left_minus=135	max_left_plus=3	max_min_left=78	max_min_left_minus=78	max_min_left_plus=3	max_min_right=72	max_min_right_minus=72	max_min_right_plus=0	max_pos_hash_score=458	max_right=84	max_right_minus=84	max_right_plus=84	neg_log10_pos_hash_p_value=8.7	new_junction_coverage=0.04	new_junction_read_count=4	polymorphism_frequency=4.406e-02	pos_hash_score=4	prediction=polymorphism	reject=COVERAGE_EVENNESS_SKEW,FREQUENCY_CUTOFF	side_1_annotate_key=gene	side_1_continuation=0	side_1_coverage=1.00	side_1_overlap=11	side_1_possible_overlap_registers=239	side_1_read_count=96	side_1_redundant=0	side_2_annotate_key=gene	side_2_continuation=0	side_2_coverage=0.90	side_2_overlap=0	side_2_possible_overlap_registers=228	side_2_read_count=82	side_2_redundant=0	total_non_overlap_reads=4
JC	263	.	CP009273	2582609	-1	CP009273	2583345	1	0	alignment_overlap=13	coverage_minus=1	coverage_plus=5	flanking_left=251	flanking_right=251	frequency=7.320e-02	junction_possible_overlap_registers=226	key=CP009273__2582609__-1__CP009273__2583332__1__13____251__251__0__0	max_left=60	max_left_minus=42	max_left_plus=60	max_min_left=60	max_min_left_minus=0	max_min_left_plus=60	max_min_right=7	max_min_right_minus=7	max_min_right_plus=0	max_pos_hash_score=454	max_right=118	max_right_minus=7	max_right_plus=118	neg_log10_pos_hash_p_value=8.0	new_junction_coverage=0.07	new_junction_read_count=6	polymorphism_frequency=7.320e-02	pos_hash_score=5	prediction=polymorphism	reject=COVERAGE_EVENNESS_SKEW,FREQUENCY_CUTOFF	side_1_annotate_key=gene	side_1_continuation=0	side_1_coverage=0.97	side_1_overlap=13	side_1_possible_overlap_registers=239	side_1_read_count=93	side_1_redundant=0	side_2_annotate_key=gene	side_2_continuation=0	side_2_coverage=0.71	side_2_overlap=0	side_2_possible_overlap_registers=226	side_2_read_count=64	side_2_redundant=0	total_non_overlap_reads=6
JC	264	.	CP009273	2604290	-1	CP009273	2605533	1	0	alignment_overlap=12	coverage_minus=2	coverage_plus=5	flanking_left=251	flanking_right=251	frequency=7.009e-02	junction_possible_overlap_registers=227	key=CP009273__2604290__-1__CP009273__2605521__1__12____251__251__0__0	max_left=228	max_left_minus=228	max_left_plus=225	max_min_left=4	max_min_left_minus=0	max_min_left_plus=4	max_min_right=25	max_min_right_minus=25	max_min_right_plus=25	max_pos_hash_score=456	max_right=136	max_right_minus=25	max_right_plus=136	neg_log10_pos_hash_p_value=7.1	new_junction_coverage=0.08	new_junction_read_count=7	polymorphism_frequency=7.009e-02	pos_hash_score=7	prediction=polymorphism	reject=COVERAGE_EVENNESS_SKEW,FREQUENCY_CUTOFF	side_1_annotate_key=gene	side_1_continuation=0	side_1_coverage=0.89	side_1_overlap=12	side_1_possible_overlap_registers=239	side_1_read_count=85	side_1_redundant=0	side_2_annotate_key=gene	side_2_continuation=0	side_2_coverage=1.15	side_2_overlap=0	side_2_possible_overlap_registers=227	side_2_read_count=105	side_2_redundant=0	total_non_overlap_reads=7
JC	265	.	CP009273	2606445	-1	CP009273	2607200	1	0	alignment_overlap=9	coverage_minus=0	coverage_plus=3	flanking_left=251	flanking_right=251	frequency=6.305e-02	junction_possible_overlap_registers=230	key=CP009273__2606445__-1__CP009273__2607191__1__9____251__251__0__0	max_left=123	max_left_minus=0	max_left_plus=123	max_min_left=29	max_min_left_minus=0	max_min_left_plus=29	max_min_right=84	max_min_right_minus=0	max_min_right_plus=84	max_pos_hash_score=462	max_right=88	max_right_minus=0	max_right_plus=88	neg_log10_pos_hash_p_value=9.3	new_junction_coverage=0.05	new_junction_read_count=5	polymorphism_frequency=6.305e-02	pos_hash_score=3	prediction=polymorphism	reject=COVERAGE_EVENNESS_SKEW,FREQUENCY_CUTOFF	side_1_annotate_key=gene	side_1_continuation=0	side_1_coverage=0.94	side_1_overlap=9	side_1_possible_overlap_registers=239	side_1_read_count=90	side_1_redundant=0	side_2_annotate_key=gene	side_2_continuation=0	side_2_coverage=0.67	side_2_overlap=0	side_2_possible_overlap_registers=230	side_2_read_count=62	side_2_redundant=0	total_non_overlap_reads=3
JC	266	.	CP009273	2629839	-1	CP009273	2630449	1	0	alignment_overlap=10	coverage_minus=6	coverage_plus=2	flanking_left=251	flanking_right=251	frequency=7.920e-02	junction_possible_overlap_registers=229	key=CP009273__2629839__-1__CP009273__2630439__1__10____251__251__0__0	max_left=201	max_left_minus=201	max_left_plus=139	max_min_left=100	max_min_left_minus=100	max_min_left_plus=30	max_min_right=47	max_min_right_minus=47	max_min_right_plus=15	max_pos_hash_score=460	max_right=141	max_right_minus=141	max_right_plus=71	neg_log10_pos_hash_p_value=6.7	new_junction_coverage=0.09	new_junction_read_count=8	polymorphism_frequency=7.920e-02	pos_hash_score=8	prediction=polymorphism	reject=COVERAGE_EVENNESS_SKEW,FREQUENCY_CUTOFF	side_1_annotate_key=gene	side_1_continuation=0	side_1_coverage=0.99	side_1_overlap=10	side_1_possible_overlap_registers=239	side_1_read_count=95	side_1_redundant=0	side_2_annotate_key=gene	side_2_continuation=0	side_2_coverage=1.04	side_2_overlap=0	side_2_possible_overlap_registers=229	side_2_read_count=95	side_2_redundant=0	total_non_overlap_reads=8
JC	267	.	CP009273	2649672	-1	CP009273	2650662	1	0	alignment_overlap=9	coverage_minus=2	coverage_plus=3	flanking_left=251	flanking_right=251	frequency=5.518e-02	junction_possible_overlap_registers=230	key=CP009273__2649672__-1__CP009273__2650653__1__9____251__251__0__0	max_left=187	max_left_minus=187	max_left_plus=110	max_min_left=110	max_min_left_minus=0	max_min_left_plus=110	max_min_right=101	max_min_right_minus=101	max_min_right_plus=10	max_pos_hash_score=462	max_right=198	max_right_minus=101	max_right_plus=198	neg_log10_pos_hash_p_value=8.1	new_junction_coverage=0.05	new_junction_read_count=5	polymorphism_frequency=5.518e-02	pos_hash_score=5	prediction=polymorphism	reject=COVERAGE_EVENNESS_SKEW,FREQUENCY_CUTOFF	side_1_annotate_key=gene	side_1_continuation=0	side_1_coverage=0.77	side_1_overlap=9	side_1_possible_overlap_registers=239	side_1_read_count=74	side_1_redundant=0	side_2_annotate_key=gene	side_2_continuation=0	side_2_coverage=1.09	side_2_overlap=0	side_2_possible_overlap_registers=230	side_2_read_count=100	side_2_redundant=0	total_non_overlap_reads=5
JC	268	.	CP009273	2650476	-1	CP009273	2651344	1	0	alignment_overlap=10	coverage_minus=1	coverage_plus=2	flanking_left=251	flanking_right=251	frequency=3.200e-02	junction_possible_overlap_registers=229	key=CP009273__2650476__-1__CP009273__2651334__1__10____251__251__0__0	max_left=76	max_left_minus=57	max_left_plus=76	max_min_left=0	max_min_left_minus=0	max_min_left_plus=0	max_min_right=41	max_min_right_minus=33	max_min_right_plus=41	max_pos_hash_score=460	max_right=41	max_right_minus=33	max_right_plus=41	neg_log10_pos_hash_p_value=9.3	new_junction_coverage=0.03	new_junction_read_count=3	polymorphism_frequency=3.200e-02	pos_hash_score=3	prediction=polymorphism	reject=COVERAGE_EVENNESS_SKEW,FREQUENCY_CUTOFF	side_1_annotate_key=gene	side_1_continuation=0	side_1_coverage=1.12	side_1_overlap=10	side_1_possible_overlap_registers=239	side_1_read_count=107	side_1_redundant=0	side_2_annotate_key=gene	side_2_continuation=0	side_2_coverage=0.86	side_2_overlap=0	side_2_possible_overlap_registers=229	side_2_read_count=79	side_2_redundant=0	total_non_overlap_reads=3
JC	269	.	CP009273	2652185	-1	CP009273	2653219	1	0	alignment_overlap=6	coverage_minus=1	coverage_plus=2	flanking_left=251	flanking_right=251	frequency=3.546e-02	junction_possible_overlap_registers=233	key=CP009273__2652185__-1__CP009273__2653213__1__6____251__251__0__0	max_left=93	max_left_minus=93	max_left_plus=93	max_min_left=13	max_min_left_minus=0	max_min_left_plus=13	max_min_right=42	max_min_right_minus=42	max_min_right_plus=42	max_pos_hash_score=468	max_right=79	max_right_minus=42	max_right_plus=79	neg_log10_pos_hash_p_value=9.4	new_junction_coverage=0.03	new_junction_read_count=3	polymorphism_frequency=3.546e-02	pos_hash_score=3	prediction=polymorphism	reject=COVERAGE_EVENNESS_SKEW,FREQUENCY_CUTOFF	side_1_annotate_key=gene	side_1_continuation=0	side_1_coverage=0.75	side_1_overlap=6	side_1_possible_overlap_registers=239	side_1_read_count=72	side_1_redundant=0	side_2_annotate_key=gene	side_2_continuation=0	side_2_coverage=1.00	side_2_overlap=0	side_2_possible_overlap_registers=233	side_2_read_count=93	side_2_redundant=0	total_non_overlap_reads=3
JC	270	.	CP009273	2719832	-1	CP009273	2720712	1	0	alignment_overlap=9	coverage_minus=4	coverage_plus=4	flanking_left=251	flanking_right=251	frequency=NA	junction_possible_overlap_registers=230	key=CP009273__2719832__-1__CP009273__2720703__1__9____251__251__1__1	max_left=170	max_left_minus=170	max_left_plus=120	max_min_left=120	max_min_left_minus=0	max_min_left_plus=120	max_min_right=36	max_min_right_minus=36	max_min_right_plus=0	max_pos_hash_score=462	max_right=208	max_right_minus=36	max_right_plus=208	neg_log10_pos_hash_p_value=6.7	new_junction_coverage=0.10	new_junction_read_count=9	polymorphism_frequency=NA	pos_hash_score=8	prediction=unknown	reject=COVERAGE_EVENNESS_SKEW	side_1_annotate_key=repeat	side_1_continuation=0	side_1_coverage=NA	side_1_overlap=9	side_1_read_count=NA	side_1_redundant=1	side_2_annotate_key=repeat	side_2_continuation=0	side_2_coverage=NA	side_2_overlap=0	side_2_possible_overlap_registers=NA	side_2_read_count=NA	side_2_redundant=1	total_non_overlap_reads=8
JC	271	.	CP009273	2766178	-1	CP009273	2767253	1	0	alignment_overlap=8	coverage_minus=1	coverage_plus=2	flanking_left=251	flanking_right=251	frequency=2.992e-02	junction_possible_overlap_registers=231	key=CP009273__2766178__-1__CP009273__2767245__1__8____251__251__0__0	max_left=72	max_left_minus=72	max_left_plus=72	max_min_left=31	max_min_left_minus=0	max_min_left_plus=31	max_min_right=44	max_min_right_minus=44	max_min_right_plus=44	max_pos_hash_score=464	max_right=67	max_right_minus=44	max_right_plus=67	neg_log10_pos_hash_p_value=9.4	new_junction_coverage=0.04	new_junction_read_count=4	polymorphism_frequency=2.992e-02	pos_hash_score=3	prediction=polymorphism	reject=COVERAGE_EVENNESS_SKEW,FREQUENCY_CUTOFF	side_1_annotate_key=gene	side_1_continuation=0	side_1_coverage=1.14	side_1_overlap=8	side_1_possible_overlap_registers=239	side_1_read_count=109	side_1_redundant=0	side_2_annotate_key=gene	side_2_continuation=0	side_2_coverage=1.66	side_2_overlap=0	side_2_possible_overlap_registers=231	side_2_read_count=154	side_2_redundant=0	total_non_overlap_reads=3
JC	272	.	CP009273	2774082	-1	CP009273	2775346	1	0	alignment_overlap=14	coverage_minus=2	coverage_plus=1	flanking_left=251	flanking_right=251	frequency=2.443e-02	junction_possible_overlap_registers=225	key=CP009273__2774082__-1__CP009273__2775332__1__14____251__251__0__0	max_left=96	max_left_minus=96	max_left_plus=48	max_min_left=96	max_min_left_minus=96	max_min_left_plus=48	max_min_right=0	max_min_right_minus=0	max_min_right_plus=0	max_pos_hash_score=452	max_right=170	max_right_minus=170	max_right_plus=170	neg_log10_pos_hash_p_value=9.2	new_junction_coverage=0.03	new_junction_read_count=3	polymorphism_frequency=2.443e-02	pos_hash_score=3	prediction=polymorphism	reject=COVERAGE_EVENNESS_SKEW,FREQUENCY_CUTOFF	side_1_annotate_key=gene	side_1_continuation=0	side_1_coverage=0.97	side_1_overlap=14	side_1_possible_overlap_registers=239	side_1_read_count=93	side_1_redundant=0	side_2_annotate_key=gene	side_2_continuation=0	side_2_coverage=1.69	side_2_overlap=0	side_2_possible_overlap_registers=225	side_2_read_count=152	side_2_redundant=0	total_non_overlap_reads=3
JC	273	.	CP009273	2794480	-1	CP009273	2795326	1	0	alignment_overlap=11	coverage_minus=4	coverage_plus=2	flanking_left=251	flanking_right=251	frequency=8.881e-02	junction_possible_overlap_registers=228	key=CP009273__2794480__-1__CP009273__2795315__1__11____251__251__0__0	max_left=63	max_left_minus=63	max_left_plus=25	max_min_left=42	max_min_left_minus=42	max_min_left_plus=25	max_min_right=30	max_min_right_minus=30	max_min_right_plus=0	max_pos_hash_score=458	max_right=237	max_right_minus=159	max_right_plus=237	neg_log10_pos_hash_p_value=8.1	new_junction_coverage=0.08	new_junction_read_count=7	polymorphism_frequency=8.881e-02	pos_hash_score=5	prediction=polymorphism	reject=COVERAGE_EVENNESS_SKEW,FREQUENCY_CUTOFF	side_1_annotate_key=gene	side_1_continuation=0	side_1_coverage=0.76	side_1_overlap=11	side_1_possible_overlap_registers=239	side_1_read_count=73	side_1_redundant=0	side_2_annotate_key=gene	side_2_continuation=0	side_2_coverage=0.81	side_2_overlap=0	side_2_possible_overlap_registers=228	side_2_read_count=74	side_2_redundant=0	total_non_overlap_reads=6
JC	274	.	CP009273	2799407	-1	CP009273	2799945	1	0	alignment_overlap=12	coverage_minus=2	coverage_plus=3	flanking_left=251	flanking_right=251	frequency=6.268e-02	junction_possible_overlap_registers=227	key=CP009273__2799407__-1__CP009273__2799933__1__12____251__251__0__0	max_left=91	max_left_minus=91	max_left_plus=89	max_min_left=38	max_min_left_minus=0	max_min_left_plus=38	max_min_right=74	max_min_right_minus=74	max_min_right_plus=74	max_pos_hash_score=456	max_right=139	max_right_minus=74	max_right_plus=139	neg_log10_pos_hash_p_value=8.1	new_junction_coverage=0.05	new_junction_read_count=5	polymorphism_frequency=6.268e-02	pos_hash_score=5	prediction=polymorphism	reject=COVERAGE_EVENNESS_SKEW,FREQUENCY_CUTOFF	side_1_annotate_key=gene	side_1_continuation=0	side_1_coverage=0.93	side_1_overlap=12	side_1_possible_overlap_registers=239	side_1_read_count=89	side_1_redundant=0	side_2_annotate_key=gene	side_2_continuation=0	side_2_coverage=0.71	side_2_overlap=0	side_2_possible_overlap_registers=227	side_2_read_count=65	side_2_redundant=0	total_non_overlap_reads=5
JC	275	.	CP009273	2834496	-1	CP009273	2835387	1	0	alignment_overlap=11	coverage_minus=1	coverage_plus=2	flanking_left=251	flanking_right=251	frequency=5.054e-02	junction_possible_overlap_registers=228	key=CP009273__2834496__-1__CP009273__2835376__1__11____251__251__0__0	max_left=58	max_left_minus=53	max_left_plus=58	max_min_left=53	max_min_left_minus=53	max_min_left_plus=26	max_min_right=37	max_min_right_minus=0	max_min_right_plus=37	max_pos_hash_score=458	max_right=187	max_right_minus=187	max_right_plus=48	neg_log10_pos_hash_p_value=9.3	new_junction_coverage=0.05	new_junction_read_count=5	polymorphism_frequency=5.054e-02	pos_hash_score=3	prediction=polymorphism	reject=COVERAGE_EVENNESS_SKEW,FREQUENCY_CUTOFF	side_1_annotate_key=gene	side_1_continuation=0	side_1_coverage=0.94	side_1_overlap=11	side_1_possible_overlap_registers=239	side_1_read_count=90	side_1_redundant=0	side_2_annotate_key=gene	side_2_continuation=0	side_2_coverage=1.12	side_2_overlap=0	side_2_possible_overlap_registers=228	side_2_read_count=102	side_2_redundant=0	total_non_overlap_reads=3
JC	276	.	CP009273	2835375	-1	CP009273	2836664	1	0	alignment_overlap=10	coverage_minus=2	coverage_plus=2	flanking_left=251	flanking_right=251	frequency=4.110e-02	junction_possible_overlap_registers=229	key=CP009273__2835375__-1__CP009273__2836654__1__10____251__251__0__0	max_left=53	max_left_minus=53	max_left_plus=33	max_min_left=53	max_min_left_minus=53	max_min_left_plus=33	max_min_right=0	max_min_right_minus=0	max_min_right_plus=0	max_pos_hash_score=460	max_right=97	max_right_minus=97	max_right_plus=97	neg_log10_pos_hash_p_value=8.7	new_junction_coverage=0.04	new_junction_read_count=4	polymorphism_frequency=4.110e-02	pos_hash_score=4	prediction=polymorphism	reject=COVERAGE_EVENNESS_SKEW,FREQUENCY_CUTOFF	side_1_annotate_key=gene	side_1_continuation=0	side_1_coverage=1.09	side_1_overlap=10	side_1_possible_overlap_registers=239	side_1_read_count=104	side_1_redundant=0	side_2_annotate_key=gene	side_2_continuation=0	side_2_coverage=0.95	side_2_overlap=0	side_2_possible_overlap_registers=229	side_2_read_count=87	side_2_redundant=0	total_non_overlap_reads=4
JC	277	.	CP009273	2858602	-1	CP009273	2859594	1	0	alignment_overlap=9	coverage_minus=3	coverage_plus=2	flanking_left=251	flanking_right=251	frequency=6.287e-02	junction_possible_overlap_registers=230	key=CP009273__2858602__-1__CP009273__2859585__1__9____251__251__0__0	max_left=151	max_left_minus=151	max_left_plus=53	max_min_left=6	max_min_left_minus=0	max_min_left_plus=6	max_min_right=49	max_min_right_minus=49	max_min_right_plus=49	max_pos_hash_score=462	max_right=220	max_right_minus=49	max_right_plus=220	neg_log10_pos_hash_p_value=8.1	new_junction_coverage=0.05	new_junction_read_count=5	polymorphism_frequency=6.287e-02	pos_hash_score=5	prediction=polymorphism	reject=COVERAGE_EVENNESS_SKEW,FREQUENCY_CUTOFF	side_1_annotate_key=gene	side_1_continuation=0	side_1_coverage=0.81	side_1_overlap=9	side_1_possible_overlap_registers=239	side_1_read_count=78	side_1_redundant=0	side_2_annotate_key=gene	side_2_continuation=0	side_2_coverage=0.80	side_2_overlap=0	side_2_possible_overlap_registers=230	side_2_read_count=74	side_2_redundant=0	total_non_overlap_reads=5
JC	278	.	CP009273	2871333	-1	CP009273	2871824	1	0	alignment_overlap=30	coverage_minus=3	coverage_plus=4	flanking_left=251	flanking_right=251	frequency=1.643e-01	junction_possible_overlap_registers=209	key=CP009273__2871333__-1__CP009273__2871794__1__30____251__251__0__0	max_left=83	max_left_minus=83	max_left_plus=28	max_min_left=83	max_min_left_minus=83	max_min_left_plus=2	max_min_right=15	max_min_right_minus=15	max_min_right_plus=15	max_pos_hash_score=420	max_right=211	max_right_minus=91	max_right_plus=211	neg_log10_pos_hash_p_value=6.6	new_junction_coverage=0.08	new_junction_read_count=7	polymorphism_frequency=1.643e-01	pos_hash_score=7	prediction=polymorphism	reject=COVERAGE_EVENNESS_SKEW,FREQUENCY_CUTOFF	side_1_annotate_key=gene	side_1_continuation=0	side_1_coverage=0.31	side_1_overlap=30	side_1_possible_overlap_registers=239	side_1_read_count=30	side_1_redundant=0	side_2_annotate_key=gene	side_2_continuation=0	side_2_coverage=0.54	side_2_overlap=0	side_2_possible_overlap_registers=209	side_2_read_count=45	side_2_redundant=0	total_non_overlap_reads=7
JC	279	.	CP009273	2924671	-1	CP009273	2925423	1	0	alignment_overlap=12	coverage_minus=6	coverage_plus=5	flanking_left=251	flanking_right=251	frequency=1.051e-01	junction_possible_overlap_registers=227	key=CP009273__2924671__-1__CP009273__2925411__1__12____251__251__0__0	max_left=221	max_left_minus=221	max_left_plus=139	max_min_left=76	max_min_left_minus=55	max_min_left_plus=76	max_min_right=84	max_min_right_minus=18	max_min_right_plus=84	max_pos_hash_score=456	max_right=163	max_right_minus=62	max_right_plus=163	neg_log10_pos_hash_p_value=5.9	new_junction_coverage=0.12	new_junction_read_count=11	polymorphism_frequency=1.051e-01	pos_hash_score=10	prediction=polymorphism	reject=COVERAGE_EVENNESS_SKEW,FREQUENCY_CUTOFF	side_1_annotate_key=gene	side_1_continuation=0	side_1_coverage=0.76	side_1_overlap=12	side_1_possible_overlap_registers=239	side_1_read_count=73	side_1_redundant=0	side_2_annotate_key=gene	side_2_continuation=0	side_2_coverage=1.30	side_2_overlap=0	side_2_possible_overlap_registers=227	side_2_read_count=118	side_2_redundant=0	total_non_overlap_reads=11
JC	280	.	CP009273	2928383	-1	CP009273	2929488	1	0	alignment_overlap=10	coverage_minus=3	coverage_plus=3	flanking_left=251	flanking_right=251	frequency=5.681e-02	junction_possible_overlap_registers=229	key=CP009273__2928383__-1__CP009273__2929478__1__10____251__251__0__0	max_left=148	max_left_minus=148	max_left_plus=33	max_min_left=53	max_min_left_minus=53	max_min_left_plus=33	max_min_right=6	max_min_right_minus=6	max_min_right_plus=0	max_pos_hash_score=460	max_right=146	max_right_minus=88	max_right_plus=146	neg_log10_pos_hash_p_value=7.6	new_junction_coverage=0.07	new_junction_read_count=6	polymorphism_frequency=5.681e-02	pos_hash_score=6	prediction=polymorphism	reject=COVERAGE_EVENNESS_SKEW,FREQUENCY_CUTOFF	side_1_annotate_key=gene	side_1_continuation=0	side_1_coverage=1.44	side_1_overlap=10	side_1_possible_overlap_registers=239	side_1_read_count=138	side_1_redundant=0	side_2_annotate_key=gene	side_2_continuation=0	side_2_coverage=0.73	side_2_overlap=0	side_2_possible_overlap_registers=229	side_2_read_count=67	side_2_redundant=0	total_non_overlap_reads=6
JC	281	.	CP009273	2950825	-1	CP009273	2951879	1	0	alignment_overlap=11	coverage_minus=2	coverage_plus=2	flanking_left=251	flanking_right=251	frequency=4.416e-02	junction_possible_overlap_registers=228	key=CP009273__2950825__-1__CP009273__2951868__1__11____251__251__0__0	max_left=154	max_left_minus=154	max_left_plus=72	max_min_left=72	max_min_left_minus=0	max_min_left_plus=72	max_min_right=35	max_min_right_minus=35	max_min_right_plus=0	max_pos_hash_score=458	max_right=168	max_right_minus=35	max_right_plus=168	neg_log10_pos_hash_p_value=8.7	new_junction_coverage=0.04	new_junction_read_count=4	polymorphism_frequency=4.416e-02	pos_hash_score=4	prediction=polymorphism	reject=COVERAGE_EVENNESS_SKEW,FREQUENCY_CUTOFF	side_1_annotate_key=gene	side_1_continuation=0	side_1_coverage=0.87	side_1_overlap=11	side_1_possible_overlap_registers=239	side_1_read_count=83	side_1_redundant=0	side_2_annotate_key=gene	side_2_continuation=0	side_2_coverage=1.03	side_2_overlap=0	side_2_possible_overlap_registers=228	side_2_read_count=94	side_2_redundant=0	total_non_overlap_reads=4
JC	282	.	CP009273	2972490	-1	CP009273	2973588	1	0	alignment_overlap=11	coverage_minus=1	coverage_plus=2	flanking_left=251	flanking_right=251	frequency=2.836e-02	junction_possible_overlap_registers=228	key=CP009273__2972490__-1__CP009273__2973577__1__11____251__251__0__0	max_left=44	max_left_minus=44	max_left_plus=44	max_min_left=44	max_min_left_minus=0	max_min_left_plus=44	max_min_right=6	max_min_right_minus=6	max_min_right_plus=0	max_pos_hash_score=458	max_right=111	max_right_minus=6	max_right_plus=111	neg_log10_pos_hash_p_value=9.3	new_junction_coverage=0.03	new_junction_read_count=3	polymorphism_frequency=2.836e-02	pos_hash_score=3	prediction=polymorphism	reject=COVERAGE_EVENNESS_SKEW,FREQUENCY_CUTOFF	side_1_annotate_key=gene	side_1_continuation=0	side_1_coverage=0.78	side_1_overlap=11	side_1_possible_overlap_registers=239	side_1_read_count=75	side_1_redundant=0	side_2_annotate_key=gene	side_2_continuation=0	side_2_coverage=1.47	side_2_overlap=0	side_2_possible_overlap_registers=228	side_2_read_count=134	side_2_redundant=0	total_non_overlap_reads=3
JC	283	.	CP009273	2974526	-1	CP009273	2975184	1	0	alignment_overlap=11	coverage_minus=5	coverage_plus=2	flanking_left=251	flanking_right=251	frequency=6.408e-02	junction_possible_overlap_registers=228	key=CP009273__2974526__-1__CP009273__2975173__1__11____251__251__0__0	max_left=236	max_left_minus=236	max_left_plus=53	max_min_left=53	max_min_left_minus=0	max_min_left_plus=53	max_min_right=66	max_min_right_minus=66	max_min_right_plus=0	max_pos_hash_score=458	max_right=66	max_right_minus=66	max_right_plus=54	neg_log10_pos_hash_p_value=7.1	new_junction_coverage=0.09	new_junction_read_count=8	polymorphism_frequency=6.408e-02	pos_hash_score=7	prediction=polymorphism	reject=COVERAGE_EVENNESS_SKEW,FREQUENCY_CUTOFF	side_1_annotate_key=gene	side_1_continuation=0	side_1_coverage=0.98	side_1_overlap=11	side_1_possible_overlap_registers=239	side_1_read_count=94	side_1_redundant=0	side_2_annotate_key=gene	side_2_continuation=0	side_2_coverage=1.58	side_2_overlap=0	side_2_possible_overlap_registers=228	side_2_read_count=144	side_2_redundant=0	total_non_overlap_reads=7
JC	284	.	CP009273	3022413	-1	CP009273	3023305	1	0	alignment_overlap=8	coverage_minus=2	coverage_plus=1	flanking_left=251	flanking_right=251	frequency=3.280e-02	junction_possible_overlap_registers=231	key=CP009273__3022413__-1__CP009273__3023297__1__8____251__251__0__0	max_left=114	max_left_minus=114	max_left_plus=97	max_min_left=97	max_min_left_minus=77	max_min_left_plus=97	max_min_right=5	max_min_right_minus=5	max_min_right_plus=0	max_pos_hash_score=464	max_right=166	max_right_minus=166	max_right_plus=146	neg_log10_pos_hash_p_value=9.4	new_junction_coverage=0.03	new_junction_read_count=3	polymorphism_frequency=3.280e-02	pos_hash_score=3	prediction=polymorphism	reject=COVERAGE_EVENNESS_SKEW,FREQUENCY_CUTOFF	side_1_annotate_key=gene	side_1_continuation=0	side_1_coverage=0.95	side_1_overlap=8	side_1_possible_overlap_registers=239	side_1_read_count=91	side_1_redundant=0	side_2_annotate_key=gene	side_2_continuation=0	side_2_coverage=0.96	side_2_overlap=0	side_2_possible_overlap_registers=231	side_2_read_count=89	side_2_redundant=0	total_non_overlap_reads=3
JC	285	.	CP009273	3061946	-1	CP009273	3062754	1	0	alignment_overlap=13	coverage_minus=1	coverage_plus=2	flanking_left=251	flanking_right=251	frequency=2.872e-02	junction_possible_overlap_registers=226	key=CP009273__3061946__-1__CP009273__3062741__1__13____251__251__0__0	max_left=55	max_left_minus=55	max_left_plus=55	max_min_left=55	max_min_left_minus=55	max_min_left_plus=55	max_min_right=0	max_min_right_minus=0	max_min_right_plus=0	max_pos_hash_score=454	max_right=200	max_right_minus=161	max_right_plus=200	neg_log10_pos_hash_p_value=9.2	new_junction_coverage=0.03	new_junction_read_count=3	polymorphism_frequency=2.872e-02	pos_hash_score=3	prediction=polymorphism	reject=COVERAGE_EVENNESS_SKEW,FREQUENCY_CUTOFF	side_1_annotate_key=gene	side_1_continuation=0	side_1_coverage=0.97	side_1_overlap=13	side_1_possible_overlap_registers=239	side_1_read_count=93	side_1_redundant=0	side_2_annotate_key=gene	side_2_continuation=0	side_2_coverage=1.27	side_2_overlap=0	side_2_possible_overlap_registers=226	side_2_read_count=115	side_2_redundant=0	total_non_overlap_reads=3
JC	286	.	CP009273	3135452	-1	CP009273	3136511	1	0	alignment_overlap=10	coverage_minus=5	coverage_plus=2	flanking_left=251	flanking_right=251	frequency=7.262e-02	junction_possible_overlap_registers=229	key=CP009273__3135452__-1__CP009273__3136501__1__10____251__251__0__0	max_left=141	max_left_minus=141	max_left_plus=101	max_min_left=0	max_min_left_minus=0	max_min_left_plus=0	max_min_right=118	max_min_right_minus=118	max_min_right_plus=50	max_pos_hash_score=460	max_right=118	max_right_minus=118	max_right_plus=50	neg_log10_pos_hash_p_value=7.6	new_junction_coverage=0.09	new_junction_read_count=8	polymorphism_frequency=7.262e-02	pos_hash_score=6	prediction=polymorphism	reject=COVERAGE_EVENNESS_SKEW,FREQUENCY_CUTOFF	side_1_annotate_key=gene	side_1_continuation=0	side_1_coverage=1.17	side_1_overlap=10	side_1_possible_overlap_registers=239	side_1_read_count=112	side_1_redundant=0	side_2_annotate_key=gene	side_2_continuation=0	side_2_coverage=1.06	side_2_overlap=0	side_2_possible_overlap_registers=229	side_2_read_count=97	side_2_redundant=0	total_non_overlap_reads=7
JC	287	.	CP009273	3179348	-1	CP009273	3180508	1	0	alignment_overlap=10	coverage_minus=2	coverage_plus=1	flanking_left=251	flanking_right=251	frequency=2.564e-02	junction_possible_overlap_registers=229	key=CP009273__3179348__-1__CP009273__3180498__1__10____251__251__0__1	max_left=94	max_left_minus=94	max_left_plus=75	max_min_left=94	max_min_left_minus=94	max_min_left_plus=75	max_min_right=1	max_min_right_minus=1	max_min_right_plus=0	max_pos_hash_score=460	max_right=166	max_right_minus=147	max_right_plus=166	neg_log10_pos_hash_p_value=9.3	new_junction_coverage=0.03	new_junction_read_count=3	polymorphism_frequency=2.564e-02	pos_hash_score=3	prediction=polymorphism	reject=COVERAGE_EVENNESS_SKEW,FREQUENCY_CUTOFF	side_1_annotate_key=gene	side_1_continuation=0	side_1_coverage=1.24	side_1_overlap=10	side_1_possible_overlap_registers=239	side_1_read_count=119	side_1_redundant=0	side_2_annotate_key=repeat	side_2_continuation=0	side_2_coverage=NA	side_2_overlap=0	side_2_possible_overlap_registers=NA	side_2_read_count=NA	side_2_redundant=1	total_non_overlap_reads=3
JC	288	.	CP009273	3249773	-1	CP009273	3250794	1	0	alignment_overlap=11	coverage_minus=3	coverage_plus=2	flanking_left=251	flanking_right=251	frequency=7.222e-02	junction_possible_overlap_registers=228	key=CP009273__3249773__-1__CP009273__3250783__1__11____251__251__0__0	max_left=231	max_left_minus=231	max_left_plus=87	max_min_left=88	max_min_left_minus=88	max_min_left_plus=87	max_min_right=13	max_min_right_minus=13	max_min_right_plus=0	max_pos_hash_score=458	max_right=153	max_right_minus=107	max_right_plus=153	neg_log10_pos_hash_p_value=8.1	new_junction_coverage=0.05	new_junction_read_count=5	polymorphism_frequency=7.222e-02	pos_hash_score=5	prediction=polymorphism	reject=COVERAGE_EVENNESS_SKEW,FREQUENCY_CUTOFF	side_1_annotate_key=gene	side_1_continuation=0	side_1_coverage=0.57	side_1_overlap=11	side_1_possible_overlap_registers=239	side_1_read_count=55	side_1_redundant=0	side_2_annotate_key=gene	side_2_continuation=0	side_2_coverage=0.83	side_2_overlap=0	side_2_possible_overlap_registers=228	side_2_read_count=76	side_2_redundant=0	total_non_overlap_reads=5
JC	289	.	CP009273	3289044	-1	CP009273	3290049	1	0	alignment_overlap=9	coverage_minus=2	coverage_plus=4	flanking_left=251	flanking_right=251	frequency=7.475e-02	junction_possible_overlap_registers=230	key=CP009273__3289044__-1__CP009273__3290040__1__9____251__251__0__0	max_left=38	max_left_minus=38	max_left_plus=38	max_min_left=22	max_min_left_minus=22	max_min_left_plus=22	max_min_right=18	max_min_right_minus=18	max_min_right_plus=18	max_pos_hash_score=462	max_right=56	max_right_minus=47	max_right_plus=56	neg_log10_pos_hash_p_value=8.1	new_junction_coverage=0.09	new_junction_read_count=8	polymorphism_frequency=7.475e-02	pos_hash_score=5	prediction=polymorphism	reject=COVERAGE_EVENNESS_SKEW,FREQUENCY_CUTOFF	side_1_annotate_key=gene	side_1_continuation=0	side_1_coverage=1.10	side_1_overlap=9	side_1_possible_overlap_registers=239	side_1_read_count=105	side_1_redundant=0	side_2_annotate_key=gene	side_2_continuation=0	side_2_coverage=1.05	side_2_overlap=0	side_2_possible_overlap_registers=230	side_2_read_count=97	side_2_redundant=0	total_non_overlap_reads=6
JC	290	.	CP009273	3356931	-1	CP009273	3357970	1	0	alignment_overlap=10	coverage_minus=3	coverage_plus=3	flanking_left=251	flanking_right=251	frequency=3.984e-02	junction_possible_overlap_registers=229	key=CP009273__3356931__-1__CP009273__3357960__1__10____251__251__0__0	max_left=106	max_left_minus=106	max_left_plus=96	max_min_left=96	max_min_left_minus=44	max_min_left_plus=96	max_min_right=81	max_min_right_minus=81	max_min_right_plus=0	max_pos_hash_score=460	max_right=223	max_right_minus=81	max_right_plus=223	neg_log10_pos_hash_p_value=7.6	new_junction_coverage=0.07	new_junction_read_count=6	polymorphism_frequency=3.984e-02	pos_hash_score=6	prediction=polymorphism	reject=COVERAGE_EVENNESS_SKEW,FREQUENCY_CUTOFF	side_1_annotate_key=gene	side_1_continuation=0	side_1_coverage=1.45	side_1_overlap=10	side_1_possible_overlap_registers=239	side_1_read_count=139	side_1_redundant=0	side_2_annotate_key=gene	side_2_continuation=0	side_2_coverage=1.70	side_2_overlap=0	side_2_possible_overlap_registers=229	side_2_read_count=156	side_2_redundant=0	total_non_overlap_reads=6
JC	291	.	CP009273	3364545	-1	CP009273	3365353	1	0	alignment_overlap=10	coverage_minus=2	coverage_plus=3	flanking_left=251	flanking_right=251	frequency=5.037e-02	junction_possible_overlap_registers=229	key=CP009273__3364545__-1__CP009273__3365343__1__10____251__251__0__0	max_left=115	max_left_minus=115	max_left_plus=115	max_min_left=1	max_min_left_minus=0	max_min_left_plus=1	max_min_right=94	max_min_right_minus=77	max_min_right_plus=94	max_pos_hash_score=460	max_right=101	max_right_minus=77	max_right_plus=101	neg_log10_pos_hash_p_value=8.7	new_junction_coverage=0.05	new_junction_read_count=5	polymorphism_frequency=5.037e-02	pos_hash_score=4	prediction=polymorphism	reject=COVERAGE_EVENNESS_SKEW,FREQUENCY_CUTOFF	side_1_annotate_key=gene	side_1_continuation=0	side_1_coverage=1.12	side_1_overlap=10	side_1_possible_overlap_registers=239	side_1_read_count=107	side_1_redundant=0	side_2_annotate_key=gene	side_2_continuation=0	side_2_coverage=0.94	side_2_overlap=0	side_2_possible_overlap_registers=229	side_2_read_count=86	side_2_redundant=0	total_non_overlap_reads=5
JC	292	.	CP009273	3376757	-1	CP009273	3377433	1	0	alignment_overlap=11	coverage_minus=5	coverage_plus=1	flanking_left=251	flanking_right=251	frequency=5.708e-02	junction_possible_overlap_registers=228	key=CP009273__3376757__-1__CP009273__3377422__1__11____251__251__0__0	max_left=168	max_left_minus=168	max_left_plus=28	max_min_left=64	max_min_left_minus=64	max_min_left_plus=28	max_min_right=44	max_min_right_minus=44	max_min_right_plus=0	max_pos_hash_score=458	max_right=212	max_right_minus=182	max_right_plus=212	neg_log10_pos_hash_p_value=7.6	new_junction_coverage=0.07	new_junction_read_count=6	polymorphism_frequency=5.708e-02	pos_hash_score=6	prediction=polymorphism	reject=COVERAGE_EVENNESS_SKEW,FREQUENCY_CUTOFF	side_1_annotate_key=gene	side_1_continuation=0	side_1_coverage=1.09	side_1_overlap=11	side_1_possible_overlap_registers=239	side_1_read_count=104	side_1_redundant=0	side_2_annotate_key=gene	side_2_continuation=0	side_2_coverage=1.08	side_2_overlap=0	side_2_possible_overlap_registers=228	side_2_read_count=99	side_2_redundant=0	total_non_overlap_reads=6
JC	293	.	CP009273	3416618	1	CP009273	4161677	1	-11	alignment_overlap=-11	coverage_minus=2	coverage_plus=3	flanking_left=251	flanking_right=251	frequency=1.148e-01	junction_possible_overlap_registers=228	key=CP009273__3416618__1__CP009273__4161677__1__-11__GAATTAATTCC__251__251__0__0	max_left=90	max_left_minus=55	max_left_plus=90	max_min_left=55	max_min_left_minus=55	max_min_left_plus=0	max_min_right=69	max_min_right_minus=0	max_min_right_plus=69	max_pos_hash_score=458	max_right=125	max_right_minus=125	max_right_plus=69	neg_log10_pos_hash_p_value=8.1	new_junction_coverage=0.07	new_junction_read_count=6	polymorphism_frequency=1.148e-01	pos_hash_score=5	prediction=polymorphism	reject=COVERAGE_EVENNESS_SKEW,FREQUENCY_CUTOFF	side_1_annotate_key=gene	side_1_continuation=0	side_1_coverage=0.53	side_1_overlap=0	side_1_possible_overlap_registers=239	side_1_read_count=51	side_1_redundant=0	side_2_annotate_key=gene	side_2_continuation=0	side_2_coverage=0.48	side_2_overlap=0	side_2_possible_overlap_registers=239	side_2_read_count=46	side_2_redundant=0	total_non_overlap_reads=5	unique_read_sequence=GAATTAATTCC
JC	294	.	CP009273	3456096	-1	CP009273	3456659	1	0	alignment_overlap=10	coverage_minus=5	coverage_plus=6	flanking_left=251	flanking_right=251	frequency=1.010e-01	junction_possible_overlap_registers=229	key=CP009273__3456096__-1__CP009273__3456649__1__10____251__251__0__0	max_left=217	max_left_minus=216	max_left_plus=217	max_min_left=78	max_min_left_minus=0	max_min_left_plus=78	max_min_right=88	max_min_right_minus=88	max_min_right_plus=31	max_pos_hash_score=460	max_right=88	max_right_minus=88	max_right_plus=82	neg_log10_pos_hash_p_value=5.6	new_junction_coverage=0.13	new_junction_read_count=12	polymorphism_frequency=1.010e-01	pos_hash_score=11	prediction=polymorphism	reject=COVERAGE_EVENNESS_SKEW,FREQUENCY_CUTOFF	side_1_annotate_key=gene	side_1_continuation=0	side_1_coverage=1.08	side_1_overlap=10	side_1_possible_overlap_registers=239	side_1_read_count=103	side_1_redundant=0	side_2_annotate_key=gene	side_2_continuation=0	side_2_coverage=1.25	side_2_overlap=0	side_2_possible_overlap_registers=229	side_2_read_count=115	side_2_redundant=0	total_non_overlap_reads=11
JC	295	.	CP009273	3461529	-1	CP009273	3463012	1	0	alignment_overlap=12	coverage_minus=2	coverage_plus=1	flanking_left=251	flanking_right=251	frequency=2.877e-02	junction_possible_overlap_registers=227	key=CP009273__3461529__-1__CP009273__3463000__1__12____251__251__0__0	max_left=131	max_left_minus=131	max_left_plus=74	max_min_left=74	max_min_left_minus=74	max_min_left_plus=74	max_min_right=108	max_min_right_minus=108	max_min_right_plus=0	max_pos_hash_score=456	max_right=157	max_right_minus=157	max_right_plus=157	neg_log10_pos_hash_p_value=9.3	new_junction_coverage=0.03	new_junction_read_count=3	polymorphism_frequency=2.877e-02	pos_hash_score=3	prediction=polymorphism	reject=COVERAGE_EVENNESS_SKEW,FREQUENCY_CUTOFF	side_1_annotate_key=gene	side_1_continuation=0	side_1_coverage=1.14	side_1_overlap=12	side_1_possible_overlap_registers=239	side_1_read_count=109	side_1_redundant=0	side_2_annotate_key=gene	side_2_continuation=0	side_2_coverage=1.09	side_2_overlap=0	side_2_possible_overlap_registers=227	side_2_read_count=99	side_2_redundant=0	total_non_overlap_reads=3
JC	296	.	CP009273	3462132	-1	CP009273	3463069	1	0	alignment_overlap=12	coverage_minus=6	coverage_plus=7	flanking_left=251	flanking_right=251	frequency=1.554e-01	junction_possible_overlap_registers=227	key=CP009273__3462132__-1__CP009273__3463057__1__12____251__251__0__0	max_left=200	max_left_minus=200	max_left_plus=172	max_min_left=30	max_min_left_minus=30	max_min_left_plus=20	max_min_right=56	max_min_right_minus=31	max_min_right_plus=56	max_pos_hash_score=456	max_right=225	max_right_minus=209	max_right_plus=225	neg_log10_pos_hash_p_value=6.3	new_junction_coverage=0.19	new_junction_read_count=17	polymorphism_frequency=1.554e-01	pos_hash_score=9	prediction=polymorphism	reject=COVERAGE_EVENNESS_SKEW,FREQUENCY_CUTOFF	side_1_annotate_key=gene	side_1_continuation=0	side_1_coverage=1.08	side_1_overlap=12	side_1_possible_overlap_registers=239	side_1_read_count=103	side_1_redundant=0	side_2_annotate_key=gene	side_2_continuation=0	side_2_coverage=0.96	side_2_overlap=0	side_2_possible_overlap_registers=227	side_2_read_count=87	side_2_redundant=0	total_non_overlap_reads=13
JC	297	.	CP009273	3462456	-1	CP009273	3463069	1	0	alignment_overlap=11	coverage_minus=4	coverage_plus=2	flanking_left=251	flanking_right=251	frequency=6.695e-02	junction_possible_overlap_registers=228	key=CP009273__3462456__-1__CP009273__3463058__1__11____251__251__0__0	max_left=199	max_left_minus=199	max_left_plus=81	max_min_left=104	max_min_left_minus=104	max_min_left_plus=81	max_min_right=50	max_min_right_minus=50	max_min_right_plus=0	max_pos_hash_score=458	max_right=159	max_right_minus=111	max_right_plus=159	neg_log10_pos_hash_p_value=8.1	new_junction_coverage=0.07	new_junction_read_count=6	polymorphism_frequency=6.695e-02	pos_hash_score=5	prediction=polymorphism	reject=COVERAGE_EVENNESS_SKEW,FREQUENCY_CUTOFF	side_1_annotate_key=gene	side_1_continuation=0	side_1_coverage=0.86	side_1_overlap=11	side_1_possible_overlap_registers=239	side_1_read_count=82	side_1_redundant=0	side_2_annotate_key=gene	side_2_continuation=0	side_2_coverage=0.97	side_2_overlap=0	side_2_possible_overlap_registers=228	side_2_read_count=89	side_2_redundant=0	total_non_overlap_reads=6
JC	298	.	CP009273	3494963	-1	CP009273	3496204	1	0	alignment_overlap=7	coverage_minus=2	coverage_plus=2	flanking_left=251	flanking_right=251	frequency=3.267e-02	junction_possible_overlap_registers=232	key=CP009273__3494963__-1__CP009273__3496197__1__7____251__251__0__0	max_left=188	max_left_minus=80	max_left_plus=188	max_min_left=46	max_min_left_minus=0	max_min_left_plus=46	max_min_right=56	max_min_right_minus=39	max_min_right_plus=56	max_pos_hash_score=466	max_right=198	max_right_minus=39	max_right_plus=198	neg_log10_pos_hash_p_value=8.8	new_junction_coverage=0.04	new_junction_read_count=4	polymorphism_frequency=3.267e-02	pos_hash_score=4	prediction=polymorphism	reject=COVERAGE_EVENNESS_SKEW,FREQUENCY_CUTOFF	side_1_annotate_key=gene	side_1_continuation=0	side_1_coverage=1.13	side_1_overlap=7	side_1_possible_overlap_registers=239	side_1_read_count=108	side_1_redundant=0	side_2_annotate_key=gene	side_2_continuation=0	side_2_coverage=1.42	side_2_overlap=0	side_2_possible_overlap_registers=232	side_2_read_count=132	side_2_redundant=0	total_non_overlap_reads=4
JC	299	.	CP009273	3550630	-1	CP009273	3551826	1	0	alignment_overlap=13	coverage_minus=2	coverage_plus=3	flanking_left=251	flanking_right=251	frequency=5.906e-02	junction_possible_overlap_registers=226	key=CP009273__3550630__-1__CP009273__3551813__1__13____251__251__0__0	max_left=168	max_left_minus=144	max_left_plus=168	max_min_left=52	max_min_left_minus=0	max_min_left_plus=52	max_min_right=85	max_min_right_minus=33	max_min_right_plus=85	max_pos_hash_score=454	max_right=186	max_right_minus=33	max_right_plus=186	neg_log10_pos_hash_p_value=8.0	new_junction_coverage=0.06	new_junction_read_count=5	polymorphism_frequency=5.906e-02	pos_hash_score=5	prediction=polymorphism	reject=COVERAGE_EVENNESS_SKEW,FREQUENCY_CUTOFF	side_1_annotate_key=gene	side_1_continuation=0	side_1_coverage=0.90	side_1_overlap=13	side_1_possible_overlap_registers=239	side_1_read_count=86	side_1_redundant=0	side_2_annotate_key=gene	side_2_continuation=0	side_2_coverage=0.86	side_2_overlap=0	side_2_possible_overlap_registers=226	side_2_read_count=78	side_2_redundant=0	total_non_overlap_reads=5
JC	300	.	CP009273	3580118	-1	CP009273	3581053	1	0	alignment_overlap=9	coverage_minus=2	coverage_plus=1	flanking_left=251	flanking_right=251	frequency=4.056e-02	junction_possible_overlap_registers=230	key=CP009273__3580118__-1__CP009273__3581044__1__9____251__251__0__0	max_left=80	max_left_minus=80	max_left_plus=33	max_min_left=33	max_min_left_minus=0	max_min_left_plus=33	max_min_right=39	max_min_right_minus=39	max_min_right_plus=0	max_pos_hash_score=462	max_right=209	max_right_minus=39	max_right_plus=209	neg_log10_pos_hash_p_value=9.3	new_junction_coverage=0.03	new_junction_read_count=3	polymorphism_frequency=4.056e-02	pos_hash_score=3	prediction=polymorphism	reject=COVERAGE_EVENNESS_SKEW,FREQUENCY_CUTOFF	side_1_annotate_key=gene	side_1_continuation=0	side_1_coverage=0.86	side_1_overlap=9	side_1_possible_overlap_registers=239	side_1_read_count=82	side_1_redundant=0	side_2_annotate_key=gene	side_2_continuation=0	side_2_coverage=0.68	side_2_overlap=0	side_2_possible_overlap_registers=230	side_2_read_count=63	side_2_redundant=0	total_non_overlap_reads=3
JC	301	.	CP009273	3588686	-1	CP009273	3590008	1	0	alignment_overlap=8	coverage_minus=1	coverage_plus=2	flanking_left=251	flanking_right=251	frequency=3.941e-02	junction_possible_overlap_registers=231	key=CP009273__3588686__-1__CP009273__3590000__1__8____251__251__0__0	max_left=88	max_left_minus=88	max_left_plus=88	max_min_left=0	max_min_left_minus=0	max_min_left_plus=0	max_min_right=87	max_min_right_minus=87	max_min_right_plus=87	max_pos_hash_score=464	max_right=87	max_right_minus=87	max_right_plus=87	neg_log10_pos_hash_p_value=9.4	new_junction_coverage=0.03	new_junction_read_count=3	polymorphism_frequency=3.941e-02	pos_hash_score=3	prediction=polymorphism	reject=COVERAGE_EVENNESS_SKEW,FREQUENCY_CUTOFF	side_1_annotate_key=gene	side_1_continuation=0	side_1_coverage=0.86	side_1_overlap=8	side_1_possible_overlap_registers=239	side_1_read_count=82	side_1_redundant=0	side_2_annotate_key=gene	side_2_continuation=0	side_2_coverage=0.72	side_2_overlap=0	side_2_possible_overlap_registers=231	side_2_read_count=67	side_2_redundant=0	total_non_overlap_reads=3
JC	302	.	CP009273	3591472	-1	CP009273	3592312	1	0	alignment_overlap=9	coverage_minus=2	coverage_plus=2	flanking_left=251	flanking_right=251	frequency=6.504e-02	junction_possible_overlap_registers=230	key=CP009273__3591472__-1__CP009273__3592303__1__9____251__251__0__0	max_left=161	max_left_minus=161	max_left_plus=126	max_min_left=100	max_min_left_minus=0	max_min_left_plus=100	max_min_right=87	max_min_right_minus=81	max_min_right_plus=87	max_pos_hash_score=462	max_right=142	max_right_minus=81	max_right_plus=142	neg_log10_pos_hash_p_value=8.7	new_junction_coverage=0.05	new_junction_read_count=5	polymorphism_frequency=6.504e-02	pos_hash_score=4	prediction=polymorphism	reject=COVERAGE_EVENNESS_SKEW,FREQUENCY_CUTOFF	side_1_annotate_key=gene	side_1_continuation=0	side_1_coverage=0.90	side_1_overlap=9	side_1_possible_overlap_registers=239	side_1_read_count=86	side_1_redundant=0	side_2_annotate_key=gene	side_2_continuation=0	side_2_coverage=0.66	side_2_overlap=0	side_2_possible_overlap_registers=230	side_2_read_count=61	side_2_redundant=0	total_non_overlap_reads=4
JC	303	.	CP009273	3598701	-1	CP009273	3599307	1	0	alignment_overlap=11	coverage_minus=2	coverage_plus=3	flanking_left=251	flanking_right=251	frequency=4.337e-02	junction_possible_overlap_registers=228	key=CP009273__3598701__-1__CP009273__3599296__1__11____251__251__0__0	max_left=129	max_left_minus=129	max_left_plus=129	max_min_left=33	max_min_left_minus=33	max_min_left_plus=33	max_min_right=20	max_min_right_minus=18	max_min_right_plus=20	max_pos_hash_score=458	max_right=99	max_right_minus=99	max_right_plus=99	neg_log10_pos_hash_p_value=8.1	new_junction_coverage=0.05	new_junction_read_count=5	polymorphism_frequency=4.337e-02	pos_hash_score=5	prediction=polymorphism	reject=COVERAGE_EVENNESS_SKEW,FREQUENCY_CUTOFF	side_1_annotate_key=gene	side_1_continuation=0	side_1_coverage=1.23	side_1_overlap=11	side_1_possible_overlap_registers=239	side_1_read_count=118	side_1_redundant=0	side_2_annotate_key=gene	side_2_continuation=0	side_2_coverage=1.18	side_2_overlap=0	side_2_possible_overlap_registers=228	side_2_read_count=108	side_2_redundant=0	total_non_overlap_reads=5
JC	304	.	CP009273	3614121	-1	CP009273	3615193	1	0	alignment_overlap=10	coverage_minus=4	coverage_plus=2	flanking_left=251	flanking_right=251	frequency=1	junction_possible_overlap_registers=229	key=CP009273__3614131__-1__CP009273__3615193__1__10____251__251__1__0	max_left=67	max_left_minus=59	max_left_plus=67	max_min_left=67	max_min_left_minus=29	max_min_left_plus=67	max_min_right=7	max_min_right_minus=7	max_min_right_plus=0	max_pos_hash_score=460	max_right=231	max_right_minus=231	max_right_plus=175	neg_log10_pos_hash_p_value=7.6	new_junction_coverage=0.07	new_junction_read_count=6	polymorphism_frequency=1.000e+00	pos_hash_score=6	prediction=consensus	reject=COVERAGE_EVENNESS_SKEW	side_1_annotate_key=repeat	side_1_continuation=0	side_1_coverage=NA	side_1_overlap=0	side_1_read_count=NA	side_1_redundant=1	side_2_annotate_key=gene	side_2_continuation=0	side_2_coverage=0.00	side_2_overlap=10	side_2_possible_overlap_registers=239	side_2_read_count=0	side_2_redundant=0	total_non_overlap_reads=6
JC	305	.	CP009273	3639922	-1	CP009273	3640824	1	0	alignment_overlap=10	coverage_minus=5	coverage_plus=2	flanking_left=251	flanking_right=251	frequency=7.163e-02	junction_possible_overlap_registers=229	key=CP009273__3639922__-1__CP009273__3640814__1__10____251__251__0__0	max_left=200	max_left_minus=200	max_left_plus=14	max_min_left=79	max_min_left_minus=79	max_min_left_plus=14	max_min_right=41	max_min_right_minus=41	max_min_right_plus=0	max_pos_hash_score=460	max_right=175	max_right_minus=175	max_right_plus=153	neg_log10_pos_hash_p_value=7.1	new_junction_coverage=0.09	new_junction_read_count=8	polymorphism_frequency=7.163e-02	pos_hash_score=7	prediction=polymorphism	reject=COVERAGE_EVENNESS_SKEW,FREQUENCY_CUTOFF	side_1_annotate_key=gene	side_1_continuation=0	side_1_coverage=1.16	side_1_overlap=10	side_1_possible_overlap_registers=239	side_1_read_count=111	side_1_redundant=0	side_2_annotate_key=gene	side_2_continuation=0	side_2_coverage=1.10	side_2_overlap=0	side_2_possible_overlap_registers=229	side_2_read_count=101	side_2_redundant=0	total_non_overlap_reads=7
JC	306	.	CP009273	3664038	-1	CP009273	3665100	1	0	alignment_overlap=8	coverage_minus=2	coverage_plus=1	flanking_left=251	flanking_right=251	frequency=3.335e-02	junction_possible_overlap_registers=231	key=CP009273__3664038__-1__CP009273__3665092__1__8____251__251__0__0	max_left=174	max_left_minus=174	max_left_plus=50	max_min_left=50	max_min_left_minus=50	max_min_left_plus=50	max_min_right=18	max_min_right_minus=18	max_min_right_plus=0	max_pos_hash_score=464	max_right=125	max_right_minus=125	max_right_plus=125	neg_log10_pos_hash_p_value=9.4	new_junction_coverage=0.03	new_junction_read_count=3	polymorphism_frequency=3.335e-02	pos_hash_score=3	prediction=polymorphism	reject=COVERAGE_EVENNESS_SKEW,FREQUENCY_CUTOFF	side_1_annotate_key=gene	side_1_continuation=0	side_1_coverage=0.97	side_1_overlap=8	side_1_possible_overlap_registers=239	side_1_read_count=93	side_1_redundant=0	side_2_annotate_key=gene	side_2_continuation=0	side_2_coverage=0.91	side_2_overlap=0	side_2_possible_overlap_registers=231	side_2_read_count=84	side_2_redundant=0	total_non_overlap_reads=3
JC	307	.	CP009273	3703602	-1	CP009273	3704502	1	0	alignment_overlap=11	coverage_minus=3	coverage_plus=4	flanking_left=251	flanking_right=251	frequency=6.687e-02	junction_possible_overlap_registers=228	key=CP009273__3703602__-1__CP009273__3704491__1__11____251__251__0__0	max_left=45	max_left_minus=45	max_left_plus=34	max_min_left=34	max_min_left_minus=32	max_min_left_plus=34	max_min_right=21	max_min_right_minus=21	max_min_right_plus=0	max_pos_hash_score=458	max_right=206	max_right_minus=57	max_right_plus=206	neg_log10_pos_hash_p_value=7.1	new_junction_coverage=0.08	new_junction_read_count=7	polymorphism_frequency=6.687e-02	pos_hash_score=7	prediction=polymorphism	reject=COVERAGE_EVENNESS_SKEW,FREQUENCY_CUTOFF	side_1_annotate_key=gene	side_1_continuation=0	side_1_coverage=1.05	side_1_overlap=11	side_1_possible_overlap_registers=239	side_1_read_count=101	side_1_redundant=0	side_2_annotate_key=gene	side_2_continuation=0	side_2_coverage=1.08	side_2_overlap=0	side_2_possible_overlap_registers=228	side_2_read_count=99	side_2_redundant=0	total_non_overlap_reads=7
JC	308	.	CP009273	3731643	-1	CP009273	3733180	1	0	alignment_overlap=12	coverage_minus=1	coverage_plus=2	flanking_left=251	flanking_right=251	frequency=4.204e-02	junction_possible_overlap_registers=227	key=CP009273__3731643__-1__CP009273__3733168__1__12____251__251__0__0	max_left=64	max_left_minus=64	max_left_plus=64	max_min_left=4	max_min_left_minus=0	max_min_left_plus=4	max_min_right=35	max_min_right_minus=33	max_min_right_plus=35	max_pos_hash_score=456	max_right=144	max_right_minus=33	max_right_plus=144	neg_log10_pos_hash_p_value=9.3	new_junction_coverage=0.03	new_junction_read_count=3	polymorphism_frequency=4.204e-02	pos_hash_score=3	prediction=polymorphism	reject=COVERAGE_EVENNESS_SKEW,FREQUENCY_CUTOFF	side_1_annotate_key=gene	side_1_continuation=0	side_1_coverage=0.68	side_1_overlap=12	side_1_possible_overlap_registers=239	side_1_read_count=65	side_1_redundant=0	side_2_annotate_key=gene	side_2_continuation=0	side_2_coverage=0.82	side_2_overlap=0	side_2_possible_overlap_registers=227	side_2_read_count=75	side_2_redundant=0	total_non_overlap_reads=3
JC	309	.	CP009273	3732773	-1	CP009273	3733771	1	0	alignment_overlap=9	coverage_minus=1	coverage_plus=2	flanking_left=251	flanking_right=251	frequency=3.406e-02	junction_possible_overlap_registers=230	key=CP009273__3732773__-1__CP009273__3733762__1__9____251__251__0__0	max_left=142	max_left_minus=142	max_left_plus=90	max_min_left=5	max_min_left_minus=0	max_min_left_plus=5	max_min_right=95	max_min_right_minus=95	max_min_right_plus=38	max_pos_hash_score=462	max_right=114	max_right_minus=95	max_right_plus=114	neg_log10_pos_hash_p_value=9.3	new_junction_coverage=0.03	new_junction_read_count=3	polymorphism_frequency=3.406e-02	pos_hash_score=3	prediction=polymorphism	reject=COVERAGE_EVENNESS_SKEW,FREQUENCY_CUTOFF	side_1_annotate_key=gene	side_1_continuation=0	side_1_coverage=0.79	side_1_overlap=9	side_1_possible_overlap_registers=239	side_1_read_count=76	side_1_redundant=0	side_2_annotate_key=gene	side_2_continuation=0	side_2_coverage=1.05	side_2_overlap=0	side_2_possible_overlap_registers=230	side_2_read_count=97	side_2_redundant=0	total_non_overlap_reads=3
JC	310	.	CP009273	3751976	-1	CP009273	3753338	1	0	alignment_overlap=13	coverage_minus=2	coverage_plus=1	flanking_left=251	flanking_right=251	frequency=3.373e-02	junction_possible_overlap_registers=226	key=CP009273__3751976__-1__CP009273__3753325__1__13____251__251__0__0	max_left=146	max_left_minus=146	max_left_plus=117	max_min_left=0	max_min_left_minus=0	max_min_left_plus=0	max_min_right=109	max_min_right_minus=43	max_min_right_plus=109	max_pos_hash_score=454	max_right=109	max_right_minus=43	max_right_plus=109	neg_log10_pos_hash_p_value=9.2	new_junction_coverage=0.03	new_junction_read_count=3	polymorphism_frequency=3.373e-02	pos_hash_score=3	prediction=polymorphism	reject=COVERAGE_EVENNESS_SKEW,FREQUENCY_CUTOFF	side_1_annotate_key=gene	side_1_continuation=0	side_1_coverage=0.98	side_1_overlap=13	side_1_possible_overlap_registers=239	side_1_read_count=94	side_1_redundant=0	side_2_annotate_key=gene	side_2_continuation=0	side_2_coverage=0.92	side_2_overlap=0	side_2_possible_overlap_registers=226	side_2_read_count=83	side_2_redundant=0	total_non_overlap_reads=3
JC	311	.	CP009273	3806822	-1	CP009273	3807707	1	0	alignment_overlap=11	coverage_minus=3	coverage_plus=4	flanking_left=251	flanking_right=251	frequency=8.647e-02	junction_possible_overlap_registers=228	key=CP009273__3806822__-1__CP009273__3807696__1__11____251__251__0__0	max_left=104	max_left_minus=104	max_left_plus=104	max_min_left=92	max_min_left_minus=92	max_min_left_plus=23	max_min_right=70	max_min_right_minus=70	max_min_right_plus=48	max_pos_hash_score=458	max_right=145	max_right_minus=145	max_right_plus=145	neg_log10_pos_hash_p_value=7.1	new_junction_coverage=0.09	new_junction_read_count=8	polymorphism_frequency=8.647e-02	pos_hash_score=7	prediction=polymorphism	reject=COVERAGE_EVENNESS_SKEW,FREQUENCY_CUTOFF	side_1_annotate_key=gene	side_1_continuation=0	side_1_coverage=0.90	side_1_overlap=11	side_1_possible_overlap_registers=239	side_1_read_count=86	side_1_redundant=0	side_2_annotate_key=gene	side_2_continuation=0	side_2_coverage=0.95	side_2_overlap=0	side_2_possible_overlap_registers=228	side_2_read_count=87	side_2_redundant=0	total_non_overlap_reads=7
JC	312	.	CP009273	3837537	-1	CP009273	3838684	1	0	alignment_overlap=10	coverage_minus=1	coverage_plus=2	flanking_left=251	flanking_right=251	frequency=2.862e-02	junction_possible_overlap_registers=229	key=CP009273__3837537__-1__CP009273__3838674__1__10____251__251__0__0	max_left=51	max_left_minus=49	max_left_plus=51	max_min_left=51	max_min_left_minus=0	max_min_left_plus=51	max_min_right=43	max_min_right_minus=3	max_min_right_plus=43	max_pos_hash_score=460	max_right=176	max_right_minus=3	max_right_plus=176	neg_log10_pos_hash_p_value=9.3	new_junction_coverage=0.03	new_junction_read_count=3	polymorphism_frequency=2.862e-02	pos_hash_score=3	prediction=polymorphism	reject=COVERAGE_EVENNESS_SKEW,FREQUENCY_CUTOFF	side_1_annotate_key=gene	side_1_continuation=0	side_1_coverage=1.09	side_1_overlap=10	side_1_possible_overlap_registers=239	side_1_read_count=104	side_1_redundant=0	side_2_annotate_key=gene	side_2_continuation=0	side_2_coverage=1.13	side_2_overlap=0	side_2_possible_overlap_registers=229	side_2_read_count=104	side_2_redundant=0	total_non_overlap_reads=3
JC	313	.	CP009273	3847549	-1	CP009273	3848300	1	0	alignment_overlap=9	coverage_minus=4	coverage_plus=3	flanking_left=251	flanking_right=251	frequency=9.938e-02	junction_possible_overlap_registers=230	key=CP009273__3847549__-1__CP009273__3848291__1__9____251__251__0__0	max_left=226	max_left_minus=226	max_left_plus=71	max_min_left=71	max_min_left_minus=44	max_min_left_plus=71	max_min_right=56	max_min_right_minus=56	max_min_right_plus=0	max_pos_hash_score=462	max_right=227	max_right_minus=227	max_right_plus=170	neg_log10_pos_hash_p_value=7.2	new_junction_coverage=0.08	new_junction_read_count=7	polymorphism_frequency=9.938e-02	pos_hash_score=7	prediction=polymorphism	reject=COVERAGE_EVENNESS_SKEW,FREQUENCY_CUTOFF	side_1_annotate_key=gene	side_1_continuation=0	side_1_coverage=0.87	side_1_overlap=9	side_1_possible_overlap_registers=239	side_1_read_count=83	side_1_redundant=0	side_2_annotate_key=gene	side_2_continuation=0	side_2_coverage=0.51	side_2_overlap=0	side_2_possible_overlap_registers=230	side_2_read_count=47	side_2_redundant=0	total_non_overlap_reads=7
JC	314	.	CP009273	3858068	-1	CP009273	3859037	1	0	alignment_overlap=8	coverage_minus=2	coverage_plus=2	flanking_left=251	flanking_right=251	frequency=4.536e-02	junction_possible_overlap_registers=231	key=CP009273__3858068__-1__CP009273__3859029__1__8____251__251__0__0	max_left=114	max_left_minus=114	max_left_plus=59	max_min_left=59	max_min_left_minus=0	max_min_left_plus=59	max_min_right=77	max_min_right_minus=77	max_min_right_plus=0	max_pos_hash_score=464	max_right=151	max_right_minus=77	max_right_plus=151	neg_log10_pos_hash_p_value=8.7	new_junction_coverage=0.05	new_junction_read_count=5	polymorphism_frequency=4.536e-02	pos_hash_score=4	prediction=polymorphism	reject=COVERAGE_EVENNESS_SKEW,FREQUENCY_CUTOFF	side_1_annotate_key=gene	side_1_continuation=0	side_1_coverage=1.11	side_1_overlap=8	side_1_possible_overlap_registers=239	side_1_read_count=106	side_1_redundant=0	side_2_annotate_key=gene	side_2_continuation=0	side_2_coverage=1.17	side_2_overlap=0	side_2_possible_overlap_registers=231	side_2_read_count=108	side_2_redundant=0	total_non_overlap_reads=4
JC	315	.	CP009273	3905968	-1	CP009273	3906530	1	0	alignment_overlap=11	coverage_minus=3	coverage_plus=3	flanking_left=251	flanking_right=251	frequency=4.846e-02	junction_possible_overlap_registers=228	key=CP009273__3905968__-1__CP009273__3906519__1__11____251__251__0__0	max_left=159	max_left_minus=127	max_left_plus=159	max_min_left=73	max_min_left_minus=73	max_min_left_plus=15	max_min_right=57	max_min_right_minus=28	max_min_right_plus=57	max_pos_hash_score=458	max_right=160	max_right_minus=160	max_right_plus=57	neg_log10_pos_hash_p_value=7.6	new_junction_coverage=0.07	new_junction_read_count=6	polymorphism_frequency=4.846e-02	pos_hash_score=6	prediction=polymorphism	reject=COVERAGE_EVENNESS_SKEW,FREQUENCY_CUTOFF	side_1_annotate_key=gene	side_1_continuation=0	side_1_coverage=1.44	side_1_overlap=11	side_1_possible_overlap_registers=239	side_1_read_count=138	side_1_redundant=0	side_2_annotate_key=gene	side_2_continuation=0	side_2_coverage=1.14	side_2_overlap=0	side_2_possible_overlap_registers=228	side_2_read_count=104	side_2_redundant=0	total_non_overlap_reads=6
JC	316	.	CP009273	3929257	-1	CP009273	3930302	1	0	alignment_overlap=10	coverage_minus=2	coverage_plus=2	flanking_left=251	flanking_right=251	frequency=5.104e-02	junction_possible_overlap_registers=229	key=CP009273__3929257__-1__CP009273__3930292__1__10____251__251__0__0	max_left=195	max_left_minus=195	max_left_plus=177	max_min_left=0	max_min_left_minus=0	max_min_left_plus=0	max_min_right=63	max_min_right_minus=46	max_min_right_plus=63	max_pos_hash_score=460	max_right=63	max_right_minus=46	max_right_plus=63	neg_log10_pos_hash_p_value=8.7	new_junction_coverage=0.04	new_junction_read_count=4	polymorphism_frequency=5.104e-02	pos_hash_score=4	prediction=polymorphism	reject=COVERAGE_EVENNESS_SKEW,FREQUENCY_CUTOFF	side_1_annotate_key=gene	side_1_continuation=0	side_1_coverage=0.81	side_1_overlap=10	side_1_possible_overlap_registers=239	side_1_read_count=78	side_1_redundant=0	side_2_annotate_key=gene	side_2_continuation=0	side_2_coverage=0.81	side_2_overlap=0	side_2_possible_overlap_registers=229	side_2_read_count=74	side_2_redundant=0	total_non_overlap_reads=4
JC	317	.	CP009273	3939775	1	CP009273	4160400	-1	0	alignment_overlap=9	coverage_minus=4	coverage_plus=4	flanking_left=251	flanking_right=251	frequency=2.438e-01	junction_possible_overlap_registers=230	key=CP009273__3939775__1__CP009273__4160409__-1__9____251__251__0__1	max_left=234	max_left_minus=234	max_left_plus=158	max_min_left=38	max_min_left_minus=0	max_min_left_plus=38	max_min_right=25	max_min_right_minus=25	max_min_right_plus=19	max_pos_hash_score=462	max_right=208	max_right_minus=25	max_right_plus=208	neg_log10_pos_hash_p_value=6.7	new_junction_coverage=0.10	new_junction_read_count=9	polymorphism_frequency=2.438e-01	pos_hash_score=8	prediction=polymorphism	reject=COVERAGE_EVENNESS_SKEW	side_1_annotate_key=gene	side_1_continuation=0	side_1_coverage=0.30	side_1_overlap=9	side_1_possible_overlap_registers=239	side_1_read_count=29	side_1_redundant=0	side_2_annotate_key=repeat	side_2_continuation=0	side_2_coverage=NA	side_2_overlap=0	side_2_possible_overlap_registers=NA	side_2_read_count=NA	side_2_redundant=1	total_non_overlap_reads=8
JC	318	.	CP009273	3951857	-1	CP009273	3952524	1	0	alignment_overlap=11	coverage_minus=2	coverage_plus=1	flanking_left=251	flanking_right=251	frequency=3.082e-02	junction_possible_overlap_registers=228	key=CP009273__3951857__-1__CP009273__3952513__1__11____251__251__0__0	max_left=183	max_left_minus=183	max_left_plus=166	max_min_left=0	max_min_left_minus=0	max_min_left_plus=0	max_min_right=69	max_min_right_minus=61	max_min_right_plus=69	max_pos_hash_score=458	max_right=69	max_right_minus=61	max_right_plus=69	neg_log10_pos_hash_p_value=9.3	new_junction_coverage=0.03	new_junction_read_count=3	polymorphism_frequency=3.082e-02	pos_hash_score=3	prediction=polymorphism	reject=COVERAGE_EVENNESS_SKEW,FREQUENCY_CUTOFF	side_1_annotate_key=gene	side_1_continuation=0	side_1_coverage=1.20	side_1_overlap=11	side_1_possible_overlap_registers=239	side_1_read_count=115	side_1_redundant=0	side_2_annotate_key=gene	side_2_continuation=0	side_2_coverage=0.86	side_2_overlap=0	side_2_possible_overlap_registers=228	side_2_read_count=79	side_2_redundant=0	total_non_overlap_reads=3
JC	319	.	CP009273	3957919	-1	CP009273	3959102	1	0	alignment_overlap=12	coverage_minus=5	coverage_plus=3	flanking_left=251	flanking_right=251	frequency=6.911e-02	junction_possible_overlap_registers=227	key=CP009273__3957919__-1__CP009273__3959090__1__12____251__251__0__0	max_left=232	max_left_minus=232	max_left_plus=44	max_min_left=9	max_min_left_minus=9	max_min_left_plus=6	max_min_right=100	max_min_right_minus=100	max_min_right_plus=21	max_pos_hash_score=456	max_right=179	max_right_minus=143	max_right_plus=179	neg_log10_pos_hash_p_value=6.7	new_junction_coverage=0.09	new_junction_read_count=8	polymorphism_frequency=6.911e-02	pos_hash_score=8	prediction=polymorphism	reject=COVERAGE_EVENNESS_SKEW,FREQUENCY_CUTOFF	side_1_annotate_key=gene	side_1_continuation=0	side_1_coverage=1.14	side_1_overlap=12	side_1_possible_overlap_registers=239	side_1_read_count=109	side_1_redundant=0	side_2_annotate_key=gene	side_2_continuation=0	side_2_coverage=1.23	side_2_overlap=0	side_2_possible_overlap_registers=227	side_2_read_count=112	side_2_redundant=0	total_non_overlap_reads=8
JC	320	.	CP009273	3962987	-1	CP009273	3963863	1	0	alignment_overlap=5	coverage_minus=2	coverage_plus=2	flanking_left=251	flanking_right=251	frequency=4.271e-02	junction_possible_overlap_registers=234	key=CP009273__3962987__-1__CP009273__3963858__1__5____251__251__0__0	max_left=65	max_left_minus=65	max_left_plus=41	max_min_left=65	max_min_left_minus=65	max_min_left_plus=24	max_min_right=39	max_min_right_minus=39	max_min_right_plus=39	max_pos_hash_score=470	max_right=149	max_right_minus=149	max_right_plus=149	neg_log10_pos_hash_p_value=8.8	new_junction_coverage=0.04	new_junction_read_count=4	polymorphism_frequency=4.271e-02	pos_hash_score=4	prediction=polymorphism	reject=COVERAGE_EVENNESS_SKEW,FREQUENCY_CUTOFF	side_1_annotate_key=gene	side_1_continuation=0	side_1_coverage=0.85	side_1_overlap=5	side_1_possible_overlap_registers=239	side_1_read_count=81	side_1_redundant=0	side_2_annotate_key=gene	side_2_continuation=0	side_2_coverage=1.07	side_2_overlap=0	side_2_possible_overlap_registers=234	side_2_read_count=100	side_2_redundant=0	total_non_overlap_reads=4
JC	321	.	CP009273	3964414	-1	CP009273	3965797	1	0	alignment_overlap=13	coverage_minus=1	coverage_plus=2	flanking_left=251	flanking_right=251	frequency=3.404e-02	junction_possible_overlap_registers=226	key=CP009273__3964414__-1__CP009273__3965784__1__13____251__251__0__0	max_left=104	max_left_minus=104	max_left_plus=34	max_min_left=34	max_min_left_minus=0	max_min_left_plus=34	max_min_right=71	max_min_right_minus=71	max_min_right_plus=0	max_pos_hash_score=454	max_right=159	max_right_minus=71	max_right_plus=159	neg_log10_pos_hash_p_value=9.2	new_junction_coverage=0.03	new_junction_read_count=3	polymorphism_frequency=3.404e-02	pos_hash_score=3	prediction=polymorphism	reject=COVERAGE_EVENNESS_SKEW,FREQUENCY_CUTOFF	side_1_annotate_key=gene	side_1_continuation=0	side_1_coverage=1.10	side_1_overlap=13	side_1_possible_overlap_registers=239	side_1_read_count=105	side_1_redundant=0	side_2_annotate_key=gene	side_2_continuation=0	side_2_coverage=0.78	side_2_overlap=0	side_2_possible_overlap_registers=226	side_2_read_count=71	side_2_redundant=0	total_non_overlap_reads=3
JC	322	.	CP009273	3970372	-1	CP009273	3970814	1	0	alignment_overlap=9	coverage_minus=1	coverage_plus=2	flanking_left=251	flanking_right=251	frequency=2.554e-02	junction_possible_overlap_registers=230	key=CP009273__3970372__-1__CP009273__3970805__1__9____251__251__0__0	max_left=71	max_left_minus=71	max_left_plus=71	max_min_left=16	max_min_left_minus=0	max_min_left_plus=16	max_min_right=20	max_min_right_minus=20	max_min_right_plus=20	max_pos_hash_score=462	max_right=83	max_right_minus=20	max_right_plus=83	neg_log10_pos_hash_p_value=9.3	new_junction_coverage=0.03	new_junction_read_count=3	polymorphism_frequency=2.554e-02	pos_hash_score=3	prediction=polymorphism	reject=COVERAGE_EVENNESS_SKEW,FREQUENCY_CUTOFF	side_1_annotate_key=gene	side_1_continuation=0	side_1_coverage=1.14	side_1_overlap=9	side_1_possible_overlap_registers=239	side_1_read_count=109	side_1_redundant=0	side_2_annotate_key=gene	side_2_continuation=0	side_2_coverage=1.35	side_2_overlap=0	side_2_possible_overlap_registers=230	side_2_read_count=124	side_2_redundant=0	total_non_overlap_reads=3
JC	323	.	CP009273	3985188	-1	CP009273	3985771	1	0	alignment_overlap=13	coverage_minus=3	coverage_plus=4	flanking_left=251	flanking_right=251	frequency=8.206e-02	junction_possible_overlap_registers=226	key=CP009273__3985188__-1__CP009273__3985758__1__13____251__251__0__0	max_left=111	max_left_minus=111	max_left_plus=111	max_min_left=91	max_min_left_minus=72	max_min_left_plus=91	max_min_right=67	max_min_right_minus=67	max_min_right_plus=67	max_pos_hash_score=454	max_right=161	max_right_minus=156	max_right_plus=161	neg_log10_pos_hash_p_value=7.1	new_junction_coverage=0.10	new_junction_read_count=9	polymorphism_frequency=8.206e-02	pos_hash_score=7	prediction=polymorphism	reject=COVERAGE_EVENNESS_SKEW,FREQUENCY_CUTOFF	side_1_annotate_key=gene	side_1_continuation=0	side_1_coverage=1.27	side_1_overlap=13	side_1_possible_overlap_registers=239	side_1_read_count=122	side_1_redundant=0	side_2_annotate_key=gene	side_2_continuation=0	side_2_coverage=0.95	side_2_overlap=0	side_2_possible_overlap_registers=226	side_2_read_count=86	side_2_redundant=0	total_non_overlap_reads=7
JC	324	.	CP009273	4004636	-1	CP009273	4005120	1	0	alignment_overlap=4	coverage_minus=1	coverage_plus=2	flanking_left=251	flanking_right=251	frequency=2.841e-02	junction_possible_overlap_registers=235	key=CP009273__4004636__-1__CP009273__4005116__1__4____251__251__0__0	max_left=102	max_left_minus=102	max_left_plus=102	max_min_left=16	max_min_left_minus=0	max_min_left_plus=16	max_min_right=30	max_min_right_minus=30	max_min_right_plus=30	max_pos_hash_score=472	max_right=129	max_right_minus=30	max_right_plus=129	neg_log10_pos_hash_p_value=9.5	new_junction_coverage=0.03	new_junction_read_count=3	polymorphism_frequency=2.841e-02	pos_hash_score=3	prediction=polymorphism	reject=COVERAGE_EVENNESS_SKEW,FREQUENCY_CUTOFF	side_1_annotate_key=gene	side_1_continuation=0	side_1_coverage=1.13	side_1_overlap=4	side_1_possible_overlap_registers=239	side_1_read_count=108	side_1_redundant=0	side_2_annotate_key=gene	side_2_continuation=0	side_2_coverage=1.05	side_2_overlap=0	side_2_possible_overlap_registers=235	side_2_read_count=99	side_2_redundant=0	total_non_overlap_reads=3
JC	325	.	CP009273	4009958	-1	CP009273	4010876	1	0	alignment_overlap=13	coverage_minus=3	coverage_plus=5	flanking_left=251	flanking_right=251	frequency=7.797e-02	junction_possible_overlap_registers=226	key=CP009273__4009958__-1__CP009273__4010863__1__13____251__251__0__0	max_left=171	max_left_minus=171	max_left_plus=167	max_min_left=36	max_min_left_minus=0	max_min_left_plus=36	max_min_right=55	max_min_right_minus=38	max_min_right_plus=55	max_pos_hash_score=454	max_right=234	max_right_minus=38	max_right_plus=234	neg_log10_pos_hash_p_value=6.6	new_junction_coverage=0.09	new_junction_read_count=8	polymorphism_frequency=7.797e-02	pos_hash_score=8	prediction=polymorphism	reject=COVERAGE_EVENNESS_SKEW,FREQUENCY_CUTOFF	side_1_annotate_key=gene	side_1_continuation=0	side_1_coverage=1.31	side_1_overlap=13	side_1_possible_overlap_registers=239	side_1_read_count=125	side_1_redundant=0	side_2_annotate_key=gene	side_2_continuation=0	side_2_coverage=0.78	side_2_overlap=0	side_2_possible_overlap_registers=226	side_2_read_count=71	side_2_redundant=0	total_non_overlap_reads=8
JC	326	.	CP009273	4033989	1	CP009273	4161849	-1	-10	alignment_overlap=-10	coverage_minus=2	coverage_plus=1	flanking_left=251	flanking_right=251	frequency=7.238e-02	junction_possible_overlap_registers=229	key=CP009273__4033989__1__CP009273__4161849__-1__-10__GGAATTAATT__251__251__0__0	max_left=26	max_left_minus=26	max_left_plus=14	max_min_left=26	max_min_left_minus=26	max_min_left_plus=14	max_min_right=0	max_min_right_minus=0	max_min_right_plus=0	max_pos_hash_score=460	max_right=163	max_right_minus=163	max_right_plus=94	neg_log10_pos_hash_p_value=9.3	new_junction_coverage=0.04	new_junction_read_count=4	polymorphism_frequency=7.238e-02	pos_hash_score=3	prediction=polymorphism	reject=COVERAGE_EVENNESS_SKEW,FREQUENCY_CUTOFF	side_1_annotate_key=gene	side_1_continuation=0	side_1_coverage=0.57	side_1_overlap=0	side_1_possible_overlap_registers=239	side_1_read_count=55	side_1_redundant=0	side_2_annotate_key=gene	side_2_continuation=0	side_2_coverage=0.54	side_2_overlap=0	side_2_possible_overlap_registers=239	side_2_read_count=52	side_2_redundant=0	total_non_overlap_reads=3	unique_read_sequence=GGAATTAATT
JC	327	.	CP009273	4034161	-1	CP009273	4161677	1	-10	alignment_overlap=-10	coverage_minus=10	coverage_plus=5	flanking_left=251	flanking_right=251	frequency=2.894e-01	junction_possible_overlap_registers=229	key=CP009273__4034161__-1__CP009273__4161677__1__-10__AATTAATTCC__251__251__0__0	max_left=146	max_left_minus=138	max_left_plus=146	max_min_left=99	max_min_left_minus=99	max_min_left_plus=0	max_min_right=97	max_min_right_minus=97	max_min_right_plus=96	max_pos_hash_score=460	max_right=145	max_right_minus=145	max_right_plus=96	neg_log10_pos_hash_p_value=5.6	new_junction_coverage=0.17	new_junction_read_count=16	polymorphism_frequency=2.894e-01	pos_hash_score=11	prediction=polymorphism	reject=COVERAGE_EVENNESS_SKEW	side_1_annotate_key=gene	side_1_continuation=0	side_1_coverage=0.38	side_1_overlap=0	side_1_possible_overlap_registers=239	side_1_read_count=36	side_1_redundant=0	side_2_annotate_key=gene	side_2_continuation=0	side_2_coverage=0.48	side_2_overlap=0	side_2_possible_overlap_registers=239	side_2_read_count=46	side_2_redundant=0	total_non_overlap_reads=15	unique_read_sequence=AATTAATTCC
JC	328	.	CP009273	4058100	-1	CP009273	4059511	1	0	alignment_overlap=17	coverage_minus=2	coverage_plus=2	flanking_left=251	flanking_right=251	frequency=3.243e-02	junction_possible_overlap_registers=222	key=CP009273__4058100__-1__CP009273__4059494__1__17____251__251__0__0	max_left=157	max_left_minus=157	max_left_plus=107	max_min_left=107	max_min_left_minus=15	max_min_left_plus=107	max_min_right=77	max_min_right_minus=77	max_min_right_plus=0	max_pos_hash_score=446	max_right=127	max_right_minus=77	max_right_plus=127	neg_log10_pos_hash_p_value=8.5	new_junction_coverage=0.04	new_junction_read_count=4	polymorphism_frequency=3.243e-02	pos_hash_score=4	prediction=polymorphism	reject=COVERAGE_EVENNESS_SKEW,FREQUENCY_CUTOFF	side_1_annotate_key=gene	side_1_continuation=0	side_1_coverage=1.37	side_1_overlap=17	side_1_possible_overlap_registers=239	side_1_read_count=131	side_1_redundant=0	side_2_annotate_key=gene	side_2_continuation=0	side_2_coverage=1.32	side_2_overlap=0	side_2_possible_overlap_registers=222	side_2_read_count=117	side_2_redundant=0	total_non_overlap_reads=4
JC	329	.	CP009273	4072557	-1	CP009273	4072996	1	0	alignment_overlap=22	coverage_minus=7	coverage_plus=6	flanking_left=251	flanking_right=251	frequency=1.073e-01	junction_possible_overlap_registers=217	key=CP009273__4072557__-1__CP009273__4072974__1__22____251__251__0__0	max_left=206	max_left_minus=206	max_left_plus=114	max_min_left=114	max_min_left_minus=0	max_min_left_plus=114	max_min_right=60	max_min_right_minus=60	max_min_right_plus=54	max_pos_hash_score=436	max_right=213	max_right_minus=60	max_right_plus=213	neg_log10_pos_hash_p_value=4.7	new_junction_coverage=0.17	new_junction_read_count=15	polymorphism_frequency=1.073e-01	pos_hash_score=13	prediction=polymorphism	reject=COVERAGE_EVENNESS_SKEW,FREQUENCY_CUTOFF	side_1_annotate_key=gene	side_1_continuation=0	side_1_coverage=1.41	side_1_overlap=22	side_1_possible_overlap_registers=239	side_1_read_count=135	side_1_redundant=0	side_2_annotate_key=gene	side_2_continuation=0	side_2_coverage=1.46	side_2_overlap=0	side_2_possible_overlap_registers=217	side_2_read_count=127	side_2_redundant=0	total_non_overlap_reads=13
JC	330	.	CP009273	4083373	-1	CP009273	4084686	1	0	alignment_overlap=12	coverage_minus=1	coverage_plus=2	flanking_left=251	flanking_right=251	frequency=3.677e-02	junction_possible_overlap_registers=227	key=CP009273__4083373__-1__CP009273__4084674__1__12____251__251__0__0	max_left=64	max_left_minus=64	max_left_plus=64	max_min_left=64	max_min_left_minus=64	max_min_left_plus=64	max_min_right=0	max_min_right_minus=0	max_min_right_plus=0	max_pos_hash_score=456	max_right=149	max_right_minus=149	max_right_plus=149	neg_log10_pos_hash_p_value=9.3	new_junction_coverage=0.03	new_junction_read_count=3	polymorphism_frequency=3.677e-02	pos_hash_score=3	prediction=polymorphism	reject=COVERAGE_EVENNESS_SKEW,FREQUENCY_CUTOFF	side_1_annotate_key=gene	side_1_continuation=0	side_1_coverage=1.00	side_1_overlap=12	side_1_possible_overlap_registers=239	side_1_read_count=96	side_1_redundant=0	side_2_annotate_key=gene	side_2_continuation=0	side_2_coverage=0.73	side_2_overlap=0	side_2_possible_overlap_registers=227	side_2_read_count=66	side_2_redundant=0	total_non_overlap_reads=3
JC	331	.	CP009273	4083385	-1	CP009273	4084504	1	0	alignment_overlap=8	coverage_minus=2	coverage_plus=2	flanking_left=251	flanking_right=251	frequency=5.382e-02	junction_possible_overlap_registers=231	key=CP009273__4083385__-1__CP009273__4084496__1__8____251__251__0__0	max_left=122	max_left_minus=89	max_left_plus=122	max_min_left=89	max_min_left_minus=89	max_min_left_plus=2	max_min_right=50	max_min_right_minus=0	max_min_right_plus=50	max_pos_hash_score=464	max_right=155	max_right_minus=155	max_right_plus=155	neg_log10_pos_hash_p_value=8.7	new_junction_coverage=0.05	new_junction_read_count=5	polymorphism_frequency=5.382e-02	pos_hash_score=4	prediction=polymorphism	reject=COVERAGE_EVENNESS_SKEW,FREQUENCY_CUTOFF	side_1_annotate_key=gene	side_1_continuation=0	side_1_coverage=0.99	side_1_overlap=8	side_1_possible_overlap_registers=239	side_1_read_count=95	side_1_redundant=0	side_2_annotate_key=gene	side_2_continuation=0	side_2_coverage=0.91	side_2_overlap=0	side_2_possible_overlap_registers=231	side_2_read_count=84	side_2_redundant=0	total_non_overlap_reads=4
JC	332	.	CP009273	4134549	-1	CP009273	4135702	1	0	alignment_overlap=10	coverage_minus=3	coverage_plus=3	flanking_left=251	flanking_right=251	frequency=6.154e-02	junction_possible_overlap_registers=229	key=CP009273__4134549__-1__CP009273__4135692__1__10____251__251__0__0	max_left=148	max_left_minus=148	max_left_plus=148	max_min_left=21	max_min_left_minus=0	max_min_left_plus=21	max_min_right=62	max_min_right_minus=62	max_min_right_plus=62	max_pos_hash_score=460	max_right=62	max_right_minus=62	max_right_plus=62	neg_log10_pos_hash_p_value=7.6	new_junction_coverage=0.07	new_junction_read_count=6	polymorphism_frequency=6.154e-02	pos_hash_score=6	prediction=polymorphism	reject=COVERAGE_EVENNESS_SKEW,FREQUENCY_CUTOFF	side_1_annotate_key=gene	side_1_continuation=0	side_1_coverage=1.00	side_1_overlap=10	side_1_possible_overlap_registers=239	side_1_read_count=96	side_1_redundant=0	side_2_annotate_key=gene	side_2_continuation=0	side_2_coverage=0.99	side_2_overlap=0	side_2_possible_overlap_registers=229	side_2_read_count=91	side_2_redundant=0	total_non_overlap_reads=6
JC	333	.	CP009273	4137748	-1	CP009273	4138456	1	0	alignment_overlap=9	coverage_minus=2	coverage_plus=1	flanking_left=251	flanking_right=251	frequency=3.297e-02	junction_possible_overlap_registers=230	key=CP009273__4137748__-1__CP009273__4138447__1__9____251__251__0__0	max_left=62	max_left_minus=62	max_left_plus=43	max_min_left=43	max_min_left_minus=0	max_min_left_plus=43	max_min_right=20	max_min_right_minus=20	max_min_right_plus=0	max_pos_hash_score=462	max_right=47	max_right_minus=20	max_right_plus=47	neg_log10_pos_hash_p_value=9.3	new_junction_coverage=0.03	new_junction_read_count=3	polymorphism_frequency=3.297e-02	pos_hash_score=3	prediction=polymorphism	reject=COVERAGE_EVENNESS_SKEW,FREQUENCY_CUTOFF	side_1_annotate_key=gene	side_1_continuation=0	side_1_coverage=0.84	side_1_overlap=9	side_1_possible_overlap_registers=239	side_1_read_count=80	side_1_redundant=0	side_2_annotate_key=gene	side_2_continuation=0	side_2_coverage=1.07	side_2_overlap=0	side_2_possible_overlap_registers=230	side_2_read_count=99	side_2_redundant=0	total_non_overlap_reads=3
JC	334	.	CP009273	4146191	-1	CP009273	4147389	1	0	alignment_overlap=14	coverage_minus=2	coverage_plus=3	flanking_left=251	flanking_right=251	frequency=6.347e-02	junction_possible_overlap_registers=225	key=CP009273__4146191__-1__CP009273__4147375__1__14____251__251__0__0	max_left=207	max_left_minus=157	max_left_plus=207	max_min_left=100	max_min_left_minus=0	max_min_left_plus=100	max_min_right=82	max_min_right_minus=82	max_min_right_plus=30	max_pos_hash_score=452	max_right=137	max_right_minus=82	max_right_plus=137	neg_log10_pos_hash_p_value=8.0	new_junction_coverage=0.06	new_junction_read_count=5	polymorphism_frequency=6.347e-02	pos_hash_score=5	prediction=polymorphism	reject=COVERAGE_EVENNESS_SKEW,FREQUENCY_CUTOFF	side_1_annotate_key=gene	side_1_continuation=0	side_1_coverage=0.79	side_1_overlap=14	side_1_possible_overlap_registers=239	side_1_read_count=76	side_1_redundant=0	side_2_annotate_key=gene	side_2_continuation=0	side_2_coverage=0.84	side_2_overlap=0	side_2_possible_overlap_registers=225	side_2_read_count=76	side_2_redundant=0	total_non_overlap_reads=5
JC	335	.	CP009273	4146448	-1	CP009273	4147382	1	0	alignment_overlap=10	coverage_minus=1	coverage_plus=2	flanking_left=251	flanking_right=251	frequency=3.507e-02	junction_possible_overlap_registers=229	key=CP009273__4146448__-1__CP009273__4147372__1__10____251__251__0__0	max_left=163	max_left_minus=163	max_left_plus=144	max_min_left=4	max_min_left_minus=0	max_min_left_plus=4	max_min_right=97	max_min_right_minus=78	max_min_right_plus=97	max_pos_hash_score=460	max_right=237	max_right_minus=78	max_right_plus=237	neg_log10_pos_hash_p_value=9.3	new_junction_coverage=0.03	new_junction_read_count=3	polymorphism_frequency=3.507e-02	pos_hash_score=3	prediction=polymorphism	reject=COVERAGE_EVENNESS_SKEW,FREQUENCY_CUTOFF	side_1_annotate_key=gene	side_1_continuation=0	side_1_coverage=0.98	side_1_overlap=10	side_1_possible_overlap_registers=239	side_1_read_count=94	side_1_redundant=0	side_2_annotate_key=gene	side_2_continuation=0	side_2_coverage=0.82	side_2_overlap=0	side_2_possible_overlap_registers=229	side_2_read_count=75	side_2_redundant=0	total_non_overlap_reads=3
JC	336	.	CP009273	4147197	-1	CP009273	4147813	1	0	alignment_overlap=11	coverage_minus=2	coverage_plus=2	flanking_left=251	flanking_right=251	frequency=4.125e-02	junction_possible_overlap_registers=228	key=CP009273__4147197__-1__CP009273__4147802__1__11____251__251__0__0	max_left=236	max_left_minus=236	max_left_plus=66	max_min_left=66	max_min_left_minus=0	max_min_left_plus=66	max_min_right=51	max_min_right_minus=51	max_min_right_plus=0	max_pos_hash_score=458	max_right=174	max_right_minus=51	max_right_plus=174	neg_log10_pos_hash_p_value=8.7	new_junction_coverage=0.04	new_junction_read_count=4	polymorphism_frequency=4.125e-02	pos_hash_score=4	prediction=polymorphism	reject=COVERAGE_EVENNESS_SKEW,FREQUENCY_CUTOFF	side_1_annotate_key=gene	side_1_continuation=0	side_1_coverage=0.92	side_1_overlap=11	side_1_possible_overlap_registers=239	side_1_read_count=88	side_1_redundant=0	side_2_annotate_key=gene	side_2_continuation=0	side_2_coverage=1.12	side_2_overlap=0	side_2_possible_overlap_registers=228	side_2_read_count=102	side_2_redundant=0	total_non_overlap_reads=4
JC	337	.	CP009273	4161677	1	CP009273	4161849	-1	-10	alignment_overlap=-10	coverage_minus=7	coverage_plus=11	flanking_left=251	flanking_right=251	frequency=2.881e-01	junction_possible_overlap_registers=229	key=CP009273__4161677__1__CP009273__4161849__-1__-10__GGAATTAATT__251__251__0__0	max_left=145	max_left_minus=96	max_left_plus=145	max_min_left=97	max_min_left_minus=96	max_min_left_plus=97	max_min_right=99	max_min_right_minus=0	max_min_right_plus=99	max_pos_hash_score=460	max_right=163	max_right_minus=163	max_right_plus=145	neg_log10_pos_hash_p_value=4.7	new_junction_coverage=0.21	new_junction_read_count=19	polymorphism_frequency=2.881e-01	pos_hash_score=14	prediction=polymorphism	reject=COVERAGE_EVENNESS_SKEW	side_1_annotate_key=gene	side_1_continuation=0	side_1_coverage=0.48	side_1_overlap=0	side_1_possible_overlap_registers=239	side_1_read_count=46	side_1_redundant=0	side_2_annotate_key=gene	side_2_continuation=0	side_2_coverage=0.54	side_2_overlap=0	side_2_possible_overlap_registers=239	side_2_read_count=52	side_2_redundant=0	total_non_overlap_reads=18	unique_read_sequence=GGAATTAATT
JC	338	.	CP009273	4192121	-1	CP009273	4192862	1	0	alignment_overlap=11	coverage_minus=3	coverage_plus=1	flanking_left=251	flanking_right=251	frequency=4.120e-02	junction_possible_overlap_registers=228	key=CP009273__4192121__-1__CP009273__4192851__1__11____251__251__0__0	max_left=116	max_left_minus=116	max_left_plus=36	max_min_left=48	max_min_left_minus=48	max_min_left_plus=36	max_min_right=1	max_min_right_minus=1	max_min_right_plus=0	max_pos_hash_score=458	max_right=107	max_right_minus=107	max_right_plus=107	neg_log10_pos_hash_p_value=8.7	new_junction_coverage=0.04	new_junction_read_count=4	polymorphism_frequency=4.120e-02	pos_hash_score=4	prediction=polymorphism	reject=COVERAGE_EVENNESS_SKEW,FREQUENCY_CUTOFF	side_1_annotate_key=gene	side_1_continuation=0	side_1_coverage=0.87	side_1_overlap=11	side_1_possible_overlap_registers=239	side_1_read_count=83	side_1_redundant=0	side_2_annotate_key=gene	side_2_continuation=0	side_2_coverage=1.17	side_2_overlap=0	side_2_possible_overlap_registers=228	side_2_read_count=107	side_2_redundant=0	total_non_overlap_reads=4
JC	339	.	CP009273	4201811	-1	CP009273	4202691	1	0	alignment_overlap=9	coverage_minus=5	coverage_plus=3	flanking_left=251	flanking_right=251	frequency=NA	junction_possible_overlap_registers=230	key=CP009273__4201811__-1__CP009273__4202682__1__9____251__251__1__1	max_left=208	max_left_minus=208	max_left_plus=25	max_min_left=25	max_min_left_minus=19	max_min_left_plus=25	max_min_right=38	max_min_right_minus=38	max_min_right_plus=0	max_pos_hash_score=462	max_right=160	max_right_minus=158	max_right_plus=160	neg_log10_pos_hash_p_value=7.2	new_junction_coverage=0.09	new_junction_read_count=8	polymorphism_frequency=NA	pos_hash_score=7	prediction=unknown	reject=COVERAGE_EVENNESS_SKEW	side_1_annotate_key=repeat	side_1_continuation=0	side_1_coverage=NA	side_1_overlap=9	side_1_read_count=NA	side_1_redundant=1	side_2_annotate_key=repeat	side_2_continuation=0	side_2_coverage=NA	side_2_overlap=0	side_2_possible_overlap_registers=NA	side_2_read_count=NA	side_2_redundant=1	total_non_overlap_reads=8
JC	340	.	CP009273	4244295	-1	CP009273	4244842	1	0	alignment_overlap=10	coverage_minus=4	coverage_plus=4	flanking_left=251	flanking_right=251	frequency=7.498e-02	junction_possible_overlap_registers=229	key=CP009273__4244295__-1__CP009273__4244832__1__10____251__251__0__0	max_left=190	max_left_minus=190	max_left_plus=51	max_min_left=51	max_min_left_minus=23	max_min_left_plus=51	max_min_right=22	max_min_right_minus=22	max_min_right_plus=0	max_pos_hash_score=460	max_right=134	max_right_minus=39	max_right_plus=134	neg_log10_pos_hash_p_value=6.7	new_junction_coverage=0.09	new_junction_read_count=8	polymorphism_frequency=7.498e-02	pos_hash_score=8	prediction=polymorphism	reject=COVERAGE_EVENNESS_SKEW,FREQUENCY_CUTOFF	side_1_annotate_key=gene	side_1_continuation=0	side_1_coverage=1.15	side_1_overlap=10	side_1_possible_overlap_registers=239	side_1_read_count=110	side_1_redundant=0	side_2_annotate_key=gene	side_2_continuation=0	side_2_coverage=1.00	side_2_overlap=0	side_2_possible_overlap_registers=229	side_2_read_count=92	side_2_redundant=0	total_non_overlap_reads=8
JC	341	.	CP009273	4262752	-1	CP009273	4263701	1	0	alignment_overlap=12	coverage_minus=3	coverage_plus=2	flanking_left=251	flanking_right=251	frequency=5.564e-02	junction_possible_overlap_registers=227	key=CP009273__4262752__-1__CP009273__4263689__1__12____251__251__0__0	max_left=232	max_left_minus=232	max_left_plus=100	max_min_left=0	max_min_left_minus=0	max_min_left_plus=0	max_min_right=44	max_min_right_minus=39	max_min_right_plus=44	max_pos_hash_score=456	max_right=44	max_right_minus=39	max_right_plus=44	neg_log10_pos_hash_p_value=8.6	new_junction_coverage=0.05	new_junction_read_count=5	polymorphism_frequency=5.564e-02	pos_hash_score=4	prediction=polymorphism	reject=COVERAGE_EVENNESS_SKEW,FREQUENCY_CUTOFF	side_1_annotate_key=gene	side_1_continuation=0	side_1_coverage=1.10	side_1_overlap=12	side_1_possible_overlap_registers=239	side_1_read_count=105	side_1_redundant=0	side_2_annotate_key=gene	side_2_continuation=0	side_2_coverage=0.77	side_2_overlap=0	side_2_possible_overlap_registers=227	side_2_read_count=70	side_2_redundant=0	total_non_overlap_reads=5
JC	342	.	CP009273	4274048	-1	CP009273	4274559	1	0	alignment_overlap=12	coverage_minus=2	coverage_plus=1	flanking_left=251	flanking_right=251	frequency=2.880e-02	junction_possible_overlap_registers=227	key=CP009273__4274048__-1__CP009273__4274547__1__12____251__251__0__0	max_left=140	max_left_minus=140	max_left_plus=109	max_min_left=0	max_min_left_minus=0	max_min_left_plus=0	max_min_right=85	max_min_right_minus=85	max_min_right_plus=85	max_pos_hash_score=456	max_right=85	max_right_minus=85	max_right_plus=85	neg_log10_pos_hash_p_value=9.3	new_junction_coverage=0.03	new_junction_read_count=3	polymorphism_frequency=2.880e-02	pos_hash_score=3	prediction=polymorphism	reject=COVERAGE_EVENNESS_SKEW,FREQUENCY_CUTOFF	side_1_annotate_key=gene	side_1_continuation=0	side_1_coverage=1.18	side_1_overlap=12	side_1_possible_overlap_registers=239	side_1_read_count=113	side_1_redundant=0	side_2_annotate_key=gene	side_2_continuation=0	side_2_coverage=1.04	side_2_overlap=0	side_2_possible_overlap_registers=227	side_2_read_count=95	side_2_redundant=0	total_non_overlap_reads=3
JC	343	.	CP009273	4280352	-1	CP009273	4282020	1	0	alignment_overlap=12	coverage_minus=2	coverage_plus=1	flanking_left=251	flanking_right=251	frequency=3.444e-02	junction_possible_overlap_registers=227	key=CP009273__4280352__-1__CP009273__4282008__1__12____251__251__0__0	max_left=135	max_left_minus=135	max_left_plus=119	max_min_left=119	max_min_left_minus=0	max_min_left_plus=119	max_min_right=104	max_min_right_minus=104	max_min_right_plus=0	max_pos_hash_score=456	max_right=120	max_right_minus=104	max_right_plus=120	neg_log10_pos_hash_p_value=9.3	new_junction_coverage=0.03	new_junction_read_count=3	polymorphism_frequency=3.444e-02	pos_hash_score=3	prediction=polymorphism	reject=COVERAGE_EVENNESS_SKEW,FREQUENCY_CUTOFF	side_1_annotate_key=gene	side_1_continuation=0	side_1_coverage=0.99	side_1_overlap=12	side_1_possible_overlap_registers=239	side_1_read_count=95	side_1_redundant=0	side_2_annotate_key=gene	side_2_continuation=0	side_2_coverage=0.86	side_2_overlap=0	side_2_possible_overlap_registers=227	side_2_read_count=78	side_2_redundant=0	total_non_overlap_reads=3
JC	344	.	CP009273	4336697	-1	CP009273	4337486	1	0	alignment_overlap=11	coverage_minus=5	coverage_plus=5	flanking_left=251	flanking_right=251	frequency=1.010e-01	junction_possible_overlap_registers=228	key=CP009273__4336697__-1__CP009273__4337475__1__11____251__251__0__0	max_left=231	max_left_minus=231	max_left_plus=96	max_min_left=96	max_min_left_minus=63	max_min_left_plus=96	max_min_right=19	max_min_right_minus=19	max_min_right_plus=0	max_pos_hash_score=458	max_right=154	max_right_minus=83	max_right_plus=154	neg_log10_pos_hash_p_value=5.9	new_junction_coverage=0.12	new_junction_read_count=11	polymorphism_frequency=1.010e-01	pos_hash_score=10	prediction=polymorphism	reject=COVERAGE_EVENNESS_SKEW,FREQUENCY_CUTOFF	side_1_annotate_key=gene	side_1_continuation=0	side_1_coverage=0.97	side_1_overlap=11	side_1_possible_overlap_registers=239	side_1_read_count=93	side_1_redundant=0	side_2_annotate_key=gene	side_2_continuation=0	side_2_coverage=1.17	side_2_overlap=0	side_2_possible_overlap_registers=228	side_2_read_count=107	side_2_redundant=0	total_non_overlap_reads=10
JC	345	.	CP009273	4349019	-1	CP009273	4350332	1	0	alignment_overlap=11	coverage_minus=4	coverage_plus=2	flanking_left=251	flanking_right=251	frequency=4.246e-02	junction_possible_overlap_registers=228	key=CP009273__4349019__-1__CP009273__4350321__1__11____251__251__0__0	max_left=57	max_left_minus=57	max_left_plus=48	max_min_left=38	max_min_left_minus=38	max_min_left_plus=16	max_min_right=22	max_min_right_minus=22	max_min_right_plus=9	max_pos_hash_score=458	max_right=47	max_right_minus=47	max_right_plus=47	neg_log10_pos_hash_p_value=7.6	new_junction_coverage=0.07	new_junction_read_count=6	polymorphism_frequency=4.246e-02	pos_hash_score=6	prediction=polymorphism	reject=COVERAGE_EVENNESS_SKEW,FREQUENCY_CUTOFF	side_1_annotate_key=gene	side_1_continuation=0	side_1_coverage=1.44	side_1_overlap=11	side_1_possible_overlap_registers=239	side_1_read_count=138	side_1_redundant=0	side_2_annotate_key=gene	side_2_continuation=0	side_2_coverage=1.52	side_2_overlap=0	side_2_possible_overlap_registers=228	side_2_read_count=139	side_2_redundant=0	total_non_overlap_reads=6
JC	346	.	CP009273	4363643	-1	CP009273	4364512	1	0	alignment_overlap=10	coverage_minus=3	coverage_plus=4	flanking_left=251	flanking_right=251	frequency=6.121e-02	junction_possible_overlap_registers=229	key=CP009273__4363643__-1__CP009273__4364502__1__10____251__251__0__0	max_left=215	max_left_minus=215	max_left_plus=83	max_min_left=101	max_min_left_minus=101	max_min_left_plus=83	max_min_right=26	max_min_right_minus=26	max_min_right_plus=17	max_pos_hash_score=460	max_right=157	max_right_minus=140	max_right_plus=157	neg_log10_pos_hash_p_value=7.1	new_junction_coverage=0.08	new_junction_read_count=7	polymorphism_frequency=6.121e-02	pos_hash_score=7	prediction=polymorphism	reject=COVERAGE_EVENNESS_SKEW,FREQUENCY_CUTOFF	side_1_annotate_key=gene	side_1_continuation=0	side_1_coverage=1.07	side_1_overlap=10	side_1_possible_overlap_registers=239	side_1_read_count=102	side_1_redundant=0	side_2_annotate_key=gene	side_2_continuation=0	side_2_coverage=1.28	side_2_overlap=0	side_2_possible_overlap_registers=229	side_2_read_count=117	side_2_redundant=0	total_non_overlap_reads=7
JC	347	.	CP009273	4367332	-1	CP009273	4368372	1	0	alignment_overlap=9	coverage_minus=2	coverage_plus=2	flanking_left=251	flanking_right=251	frequency=3.467e-02	junction_possible_overlap_registers=230	key=CP009273__4367332__-1__CP009273__4368363__1__9____251__251__0__0	max_left=59	max_left_minus=59	max_left_plus=46	max_min_left=59	max_min_left_minus=59	max_min_left_plus=46	max_min_right=30	max_min_right_minus=4	max_min_right_plus=30	max_pos_hash_score=462	max_right=170	max_right_minus=170	max_right_plus=161	neg_log10_pos_hash_p_value=8.7	new_junction_coverage=0.04	new_junction_read_count=4	polymorphism_frequency=3.467e-02	pos_hash_score=4	prediction=polymorphism	reject=COVERAGE_EVENNESS_SKEW,FREQUENCY_CUTOFF	side_1_annotate_key=gene	side_1_continuation=0	side_1_coverage=1.18	side_1_overlap=9	side_1_possible_overlap_registers=239	side_1_read_count=113	side_1_redundant=0	side_2_annotate_key=gene	side_2_continuation=0	side_2_coverage=1.24	side_2_overlap=0	side_2_possible_overlap_registers=230	side_2_read_count=114	side_2_redundant=0	total_non_overlap_reads=4
JC	348	.	CP009273	4388307	-1	CP009273	4389368	1	0	alignment_overlap=11	coverage_minus=4	coverage_plus=4	flanking_left=251	flanking_right=251	frequency=1.103e-01	junction_possible_overlap_registers=228	key=CP009273__4388307__-1__CP009273__4389357__1__11____251__251__0__0	max_left=167	max_left_minus=167	max_left_plus=97	max_min_left=86	max_min_left_minus=86	max_min_left_plus=82	max_min_right=52	max_min_right_minus=43	max_min_right_plus=52	max_pos_hash_score=458	max_right=162	max_right_minus=157	max_right_plus=162	neg_log10_pos_hash_p_value=7.1	new_junction_coverage=0.09	new_junction_read_count=8	polymorphism_frequency=1.103e-01	pos_hash_score=7	prediction=polymorphism	reject=COVERAGE_EVENNESS_SKEW,FREQUENCY_CUTOFF	side_1_annotate_key=gene	side_1_continuation=0	side_1_coverage=0.68	side_1_overlap=11	side_1_possible_overlap_registers=239	side_1_read_count=65	side_1_redundant=0	side_2_annotate_key=gene	side_2_continuation=0	side_2_coverage=0.73	side_2_overlap=0	side_2_possible_overlap_registers=228	side_2_read_count=67	side_2_redundant=0	total_non_overlap_reads=8
JC	349	.	CP009273	4421150	-1	CP009273	4421692	1	-1	alignment_overlap=-1	coverage_minus=2	coverage_plus=2	flanking_left=251	flanking_right=251	frequency=5.427e-02	junction_possible_overlap_registers=238	key=CP009273__4421150__-1__CP009273__4421692__1__-1__G__251__251__0__0	max_left=145	max_left_minus=97	max_left_plus=145	max_min_left=97	max_min_left_minus=97	max_min_left_plus=0	max_min_right=34	max_min_right_minus=33	max_min_right_plus=34	max_pos_hash_score=478	max_right=143	max_right_minus=143	max_right_plus=34	neg_log10_pos_hash_p_value=8.9	new_junction_coverage=0.04	new_junction_read_count=4	polymorphism_frequency=5.427e-02	pos_hash_score=4	prediction=polymorphism	reject=COVERAGE_EVENNESS_SKEW,FREQUENCY_CUTOFF	side_1_annotate_key=repeat	side_1_continuation=0	side_1_coverage=NA	side_1_overlap=0	side_1_read_count=NA	side_1_redundant=0	side_2_annotate_key=gene	side_2_continuation=0	side_2_coverage=0.73	side_2_overlap=0	side_2_possible_overlap_registers=239	side_2_read_count=70	side_2_redundant=0	total_non_overlap_reads=4	unique_read_sequence=G
JC	350	.	CP009273	4422402	-1	CP009273	4423461	1	0	alignment_overlap=11	coverage_minus=1	coverage_plus=2	flanking_left=251	flanking_right=251	frequency=3.341e-02	junction_possible_overlap_registers=228	key=CP009273__4422402__-1__CP009273__4423450__1__11____251__251__0__0	max_left=173	max_left_minus=41	max_left_plus=173	max_min_left=41	max_min_left_minus=41	max_min_left_plus=41	max_min_right=67	max_min_right_minus=0	max_min_right_plus=67	max_pos_hash_score=458	max_right=67	max_right_minus=62	max_right_plus=67	neg_log10_pos_hash_p_value=9.3	new_junction_coverage=0.03	new_junction_read_count=3	polymorphism_frequency=3.341e-02	pos_hash_score=3	prediction=polymorphism	reject=COVERAGE_EVENNESS_SKEW,FREQUENCY_CUTOFF	side_1_annotate_key=gene	side_1_continuation=0	side_1_coverage=1.00	side_1_overlap=11	side_1_possible_overlap_registers=239	side_1_read_count=96	side_1_redundant=0	side_2_annotate_key=gene	side_2_continuation=0	side_2_coverage=0.90	side_2_overlap=0	side_2_possible_overlap_registers=228	side_2_read_count=82	side_2_redundant=0	total_non_overlap_reads=3
JC	351	.	CP009273	4432267	-1	CP009273	4432990	1	0	alignment_overlap=11	coverage_minus=3	coverage_plus=4	flanking_left=251	flanking_right=251	frequency=5.918e-02	junction_possible_overlap_registers=228	key=CP009273__4432267__-1__CP009273__4432979__1__11____251__251__0__0	max_left=132	max_left_minus=132	max_left_plus=74	max_min_left=59	max_min_left_minus=0	max_min_left_plus=59	max_min_right=90	max_min_right_minus=90	max_min_right_plus=64	max_pos_hash_score=458	max_right=195	max_right_minus=90	max_right_plus=195	neg_log10_pos_hash_p_value=7.1	new_junction_coverage=0.08	new_junction_read_count=7	polymorphism_frequency=5.918e-02	pos_hash_score=7	prediction=polymorphism	reject=COVERAGE_EVENNESS_SKEW,FREQUENCY_CUTOFF	side_1_annotate_key=gene	side_1_continuation=0	side_1_coverage=1.23	side_1_overlap=11	side_1_possible_overlap_registers=239	side_1_read_count=118	side_1_redundant=0	side_2_annotate_key=gene	side_2_continuation=0	side_2_coverage=1.20	side_2_overlap=0	side_2_possible_overlap_registers=228	side_2_read_count=110	side_2_redundant=0	total_non_overlap_reads=7
JC	352	.	CP009273	4441019	-1	CP009273	4441949	1	0	alignment_overlap=10	coverage_minus=1	coverage_plus=2	flanking_left=251	flanking_right=251	frequency=4.802e-02	junction_possible_overlap_registers=229	key=CP009273__4441019__-1__CP009273__4441939__1__10____251__251__0__0	max_left=121	max_left_minus=121	max_left_plus=121	max_min_left=0	max_min_left_minus=0	max_min_left_plus=0	max_min_right=118	max_min_right_minus=118	max_min_right_plus=118	max_pos_hash_score=460	max_right=118	max_right_minus=118	max_right_plus=118	neg_log10_pos_hash_p_value=9.3	new_junction_coverage=0.03	new_junction_read_count=3	polymorphism_frequency=4.802e-02	pos_hash_score=3	prediction=polymorphism	reject=COVERAGE_EVENNESS_SKEW,FREQUENCY_CUTOFF	side_1_annotate_key=gene	side_1_continuation=0	side_1_coverage=0.76	side_1_overlap=10	side_1_possible_overlap_registers=239	side_1_read_count=73	side_1_redundant=0	side_2_annotate_key=gene	side_2_continuation=0	side_2_coverage=0.53	side_2_overlap=0	side_2_possible_overlap_registers=229	side_2_read_count=49	side_2_redundant=0	total_non_overlap_reads=3
JC	353	.	CP009273	4445661	-1	CP009273	4446628	1	0	alignment_overlap=7	coverage_minus=3	coverage_plus=4	flanking_left=251	flanking_right=251	frequency=7.387e-02	junction_possible_overlap_registers=232	key=CP009273__4445661__-1__CP009273__4446621__1__7____251__251__0__0	max_left=209	max_left_minus=209	max_left_plus=65	max_min_left=92	max_min_left_minus=92	max_min_left_plus=65	max_min_right=16	max_min_right_minus=16	max_min_right_plus=0	max_pos_hash_score=466	max_right=207	max_right_minus=207	max_right_plus=207	neg_log10_pos_hash_p_value=7.7	new_junction_coverage=0.08	new_junction_read_count=7	polymorphism_frequency=7.387e-02	pos_hash_score=6	prediction=polymorphism	reject=COVERAGE_EVENNESS_SKEW,FREQUENCY_CUTOFF	side_1_annotate_key=gene	side_1_continuation=0	side_1_coverage=0.89	side_1_overlap=7	side_1_possible_overlap_registers=239	side_1_read_count=85	side_1_redundant=0	side_2_annotate_key=gene	side_2_continuation=0	side_2_coverage=1.00	side_2_overlap=0	side_2_possible_overlap_registers=232	side_2_read_count=93	side_2_redundant=0	total_non_overlap_reads=7
JC	354	.	CP009273	4457520	-1	CP009273	4458471	1	0	alignment_overlap=9	coverage_minus=4	coverage_plus=4	flanking_left=251	flanking_right=251	frequency=7.562e-02	junction_possible_overlap_registers=230	key=CP009273__4457520__-1__CP009273__4458462__1__9____251__251__0__0	max_left=149	max_left_minus=149	max_left_plus=119	max_min_left=40	max_min_left_minus=0	max_min_left_plus=40	max_min_right=111	max_min_right_minus=111	max_min_right_plus=48	max_pos_hash_score=462	max_right=199	max_right_minus=111	max_right_plus=199	neg_log10_pos_hash_p_value=7.2	new_junction_coverage=0.09	new_junction_read_count=8	polymorphism_frequency=7.562e-02	pos_hash_score=7	prediction=polymorphism	reject=COVERAGE_EVENNESS_SKEW,FREQUENCY_CUTOFF	side_1_annotate_key=gene	side_1_continuation=0	side_1_coverage=0.95	side_1_overlap=9	side_1_possible_overlap_registers=239	side_1_read_count=91	side_1_redundant=0	side_2_annotate_key=gene	side_2_continuation=0	side_2_coverage=1.17	side_2_overlap=0	side_2_possible_overlap_registers=230	side_2_read_count=108	side_2_redundant=0	total_non_overlap_reads=8
JC	355	.	CP009273	4487998	1	CP009273	4489329	-1	0	alignment_overlap=0	coverage_minus=8	coverage_plus=14	flanking_left=251	flanking_right=251	frequency=NA	junction_possible_overlap_registers=239	key=CP009273__4487998__1__CP009273__4489329__-1__0____251__251__1__1	max_left=240	max_left_minus=216	max_left_plus=240	max_min_left=111	max_min_left_minus=99	max_min_left_plus=111	max_min_right=121	max_min_right_minus=108	max_min_right_plus=121	max_pos_hash_score=480	max_right=201	max_right_minus=201	max_right_plus=192	neg_log10_pos_hash_p_value=4.0	new_junction_coverage=0.27	new_junction_read_count=26	polymorphism_frequency=NA	pos_hash_score=18	prediction=unknown	reject=COVERAGE_EVENNESS_SKEW	side_1_annotate_key=repeat	side_1_continuation=0	side_1_coverage=NA	side_1_overlap=0	side_1_read_count=NA	side_1_redundant=1	side_2_annotate_key=repeat	side_2_continuation=0	side_2_coverage=NA	side_2_overlap=0	side_2_possible_overlap_registers=NA	side_2_read_count=NA	side_2_redundant=1	total_non_overlap_reads=22
JC	356	.	CP009273	4491776	-1	CP009273	4492477	1	0	alignment_overlap=10	coverage_minus=3	coverage_plus=5	flanking_left=251	flanking_right=251	frequency=9.380e-02	junction_possible_overlap_registers=229	key=CP009273__4491776__-1__CP009273__4492467__1__10____251__251__0__0	max_left=164	max_left_minus=164	max_left_plus=164	max_min_left=82	max_min_left_minus=0	max_min_left_plus=82	max_min_right=71	max_min_right_minus=71	max_min_right_plus=71	max_pos_hash_score=460	max_right=158	max_right_minus=71	max_right_plus=158	neg_log10_pos_hash_p_value=6.7	new_junction_coverage=0.10	new_junction_read_count=9	polymorphism_frequency=9.380e-02	pos_hash_score=8	prediction=polymorphism	reject=COVERAGE_EVENNESS_SKEW,FREQUENCY_CUTOFF	side_1_annotate_key=gene	side_1_continuation=0	side_1_coverage=1.02	side_1_overlap=10	side_1_possible_overlap_registers=239	side_1_read_count=98	side_1_redundant=0	side_2_annotate_key=gene	side_2_continuation=0	side_2_coverage=0.87	side_2_overlap=0	side_2_possible_overlap_registers=229	side_2_read_count=80	side_2_redundant=0	total_non_overlap_reads=8
JC	357	.	CP009273	4550292	-1	CP009273	4551391	1	0	alignment_overlap=9	coverage_minus=2	coverage_plus=2	flanking_left=251	flanking_right=251	frequency=5.224e-02	junction_possible_overlap_registers=230	key=CP009273__4550292__-1__CP009273__4551382__1__9____251__251__0__0	max_left=89	max_left_minus=89	max_left_plus=8	max_min_left=48	max_min_left_minus=48	max_min_left_plus=8	max_min_right=68	max_min_right_minus=68	max_min_right_plus=0	max_pos_hash_score=462	max_right=152	max_right_minus=138	max_right_plus=152	neg_log10_pos_hash_p_value=8.7	new_junction_coverage=0.04	new_junction_read_count=4	polymorphism_frequency=5.224e-02	pos_hash_score=4	prediction=polymorphism	reject=COVERAGE_EVENNESS_SKEW,FREQUENCY_CUTOFF	side_1_annotate_key=gene	side_1_continuation=0	side_1_coverage=0.79	side_1_overlap=9	side_1_possible_overlap_registers=239	side_1_read_count=76	side_1_redundant=0	side_2_annotate_key=gene	side_2_continuation=0	side_2_coverage=0.78	side_2_overlap=0	side_2_possible_overlap_registers=230	side_2_read_count=72	side_2_redundant=0	total_non_overlap_reads=4
JC	358	.	CP009273	4565254	-1	CP009273	4565910	1	0	alignment_overlap=12	coverage_minus=4	coverage_plus=1	flanking_left=251	flanking_right=251	frequency=4.787e-02	junction_possible_overlap_registers=227	key=CP009273__4565254__-1__CP009273__4565898__1__12____251__251__0__0	max_left=236	max_left_minus=236	max_left_plus=76	max_min_left=83	max_min_left_minus=83	max_min_left_plus=76	max_min_right=10	max_min_right_minus=10	max_min_right_plus=0	max_pos_hash_score=456	max_right=163	max_right_minus=156	max_right_plus=163	neg_log10_pos_hash_p_value=8.1	new_junction_coverage=0.05	new_junction_read_count=5	polymorphism_frequency=4.787e-02	pos_hash_score=5	prediction=polymorphism	reject=COVERAGE_EVENNESS_SKEW,FREQUENCY_CUTOFF	side_1_annotate_key=gene	side_1_continuation=0	side_1_coverage=1.07	side_1_overlap=12	side_1_possible_overlap_registers=239	side_1_read_count=102	side_1_redundant=0	side_2_annotate_key=gene	side_2_continuation=0	side_2_coverage=1.12	side_2_overlap=0	side_2_possible_overlap_registers=227	side_2_read_count=102	side_2_redundant=0	total_non_overlap_reads=5
JC	359	.	CP009273	4573161	-1	CP009273	4573781	1	0	alignment_overlap=9	coverage_minus=5	coverage_plus=1	flanking_left=251	flanking_right=251	frequency=6.465e-02	junction_possible_overlap_registers=230	key=CP009273__4573161__-1__CP009273__4573772__1__9____251__251__0__0	max_left=189	max_left_minus=189	max_left_plus=21	max_min_left=28	max_min_left_minus=28	max_min_left_plus=21	max_min_right=68	max_min_right_minus=68	max_min_right_plus=0	max_pos_hash_score=462	max_right=221	max_right_minus=68	max_right_plus=221	neg_log10_pos_hash_p_value=7.6	new_junction_coverage=0.07	new_junction_read_count=6	polymorphism_frequency=6.465e-02	pos_hash_score=6	prediction=polymorphism	reject=COVERAGE_EVENNESS_SKEW,FREQUENCY_CUTOFF	side_1_annotate_key=gene	side_1_continuation=0	side_1_coverage=0.94	side_1_overlap=9	side_1_possible_overlap_registers=239	side_1_read_count=90	side_1_redundant=0	side_2_annotate_key=gene	side_2_continuation=0	side_2_coverage=0.94	side_2_overlap=0	side_2_possible_overlap_registers=230	side_2_read_count=87	side_2_redundant=0	total_non_overlap_reads=6
JC	360	.	CP009273	4618926	-1	CP009273	4619773	1	0	alignment_overlap=6	coverage_minus=2	coverage_plus=2	flanking_left=251	flanking_right=251	frequency=6.097e-02	junction_possible_overlap_registers=233	key=CP009273__4618926__-1__CP009273__4619767__1__6____251__251__0__0	max_left=176	max_left_minus=176	max_left_plus=91	max_min_left=91	max_min_left_minus=48	max_min_left_plus=91	max_min_right=23	max_min_right_minus=23	max_min_right_plus=0	max_pos_hash_score=468	max_right=158	max_right_minus=92	max_right_plus=158	neg_log10_pos_hash_p_value=8.8	new_junction_coverage=0.05	new_junction_read_count=5	polymorphism_frequency=6.097e-02	pos_hash_score=4	prediction=polymorphism	reject=COVERAGE_EVENNESS_SKEW,FREQUENCY_CUTOFF	side_1_annotate_key=gene	side_1_continuation=0	side_1_coverage=0.82	side_1_overlap=6	side_1_possible_overlap_registers=239	side_1_read_count=79	side_1_redundant=0	side_2_annotate_key=gene	side_2_continuation=0	side_2_coverage=0.82	side_2_overlap=0	side_2_possible_overlap_registers=233	side_2_read_count=77	side_2_redundant=0	total_non_overlap_reads=4
JC	361	.	CP009273	4618949	-1	CP009273	4619796	1	0	alignment_overlap=22	coverage_minus=2	coverage_plus=3	flanking_left=251	flanking_right=251	frequency=6.598e-02	junction_possible_overlap_registers=217	key=CP009273__4618949__-1__CP009273__4619774__1__22____251__251__0__0	max_left=131	max_left_minus=131	max_left_plus=131	max_min_left=70	max_min_left_minus=0	max_min_left_plus=70	max_min_right=44	max_min_right_minus=44	max_min_right_plus=44	max_pos_hash_score=436	max_right=135	max_right_minus=44	max_right_plus=135	neg_log10_pos_hash_p_value=8.4	new_junction_coverage=0.06	new_junction_read_count=5	polymorphism_frequency=6.598e-02	pos_hash_score=4	prediction=polymorphism	reject=COVERAGE_EVENNESS_SKEW,FREQUENCY_CUTOFF	side_1_annotate_key=gene	side_1_continuation=0	side_1_coverage=0.73	side_1_overlap=22	side_1_possible_overlap_registers=239	side_1_read_count=70	side_1_redundant=0	side_2_annotate_key=gene	side_2_continuation=0	side_2_coverage=0.90	side_2_overlap=0	side_2_possible_overlap_registers=217	side_2_read_count=78	side_2_redundant=0	total_non_overlap_reads=5
UN	362	.	CP009273	15601	16497
UN	363	.	CP009273	16499	16499
UN	364	.	CP009273	16501	16501
UN	365	.	CP009273	20030	20030
UN	366	.	CP009273	20034	20323
UN	367	.	CP009273	220454	221030
UN	368	.	CP009273	221032	221032
UN	369	.	CP009273	221034	221034
UN	370	.	CP009273	221036	221037
UN	371	.	CP009273	221039	221040
UN	372	.	CP009273	221042	221042
UN	373	.	CP009273	221046	221046
UN	374	.	CP009273	221564	221845
UN	375	.	CP009273	223714	224943
UN	376	.	CP009273	266485	266767
UN	377	.	CP009273	269908	270640
UN	378	.	CP009273	275110	275110
UN	379	.	CP009273	275117	275401
UN	380	.	CP009273	286585	286879
UN	381	.	CP009273	311183	311970
UN	382	.	CP009273	311977	311977
UN	383	.	CP009273	366232	366991
UN	384	.	CP009273	376961	377811
UN	385	.	CP009273	377814	377815
UN	386	.	CP009273	387369	387369
UN	387	.	CP009273	387375	387375
UN	388	.	CP009273	387377	388192
UN	389	.	CP009273	521558	521940
UN	390	.	CP009273	521942	521942
UN	391	.	CP009273	521944	521944
UN	392	.	CP009273	521946	521948
UN	393	.	CP009273	521951	521951
UN	394	.	CP009273	521953	521954
UN	395	.	CP009273	521956	521956
UN	396	.	CP009273	562439	563268
UN	397	.	CP009273	563270	563272
UN	398	.	CP009273	563276	563277
UN	399	.	CP009273	570283	571012
UN	400	.	CP009273	603701	604573
UN	401	.	CP009273	604577	604577
UN	402	.	CP009273	683528	684268
UN	403	.	CP009273	1089935	1090734
UN	404	.	CP009273	1390534	1390534
UN	405	.	CP009273	1390539	1391268
UN	406	.	CP009273	1427128	1427219
UN	407	.	CP009273	1427221	1427222
UN	408	.	CP009273	1427224	1427225
UN	409	.	CP009273	1462398	1463266
UN	410	.	CP009273	1463269	1463269
UN	411	.	CP009273	1463792	1464558
UN	412	.	CP009273	1522815	1523208
UN	413	.	CP009273	1565365	1565365
UN	414	.	CP009273	1565368	1565393
UN	415	.	CP009273	1628593	1628672
UN	416	.	CP009273	1645332	1645577
UN	417	.	CP009273	2060439	2060551
UN	418	.	CP009273	2062645	2062645
UN	419	.	CP009273	2062649	2062649
UN	420	.	CP009273	2062652	2063537
UN	421	.	CP009273	2095444	2096191
UN	422	.	CP009273	2163882	2164685
UN	423	.	CP009273	2282640	2283349
UN	424	.	CP009273	2283351	2283351
UN	425	.	CP009273	2507978	2508866
UN	426	.	CP009273	2508868	2508869
UN	427	.	CP009273	2508872	2508873
UN	428	.	CP009273	2719661	2722389
UN	429	.	CP009273	2723156	2724091
UN	430	.	CP009273	2850448	2852993
UN	431	.	CP009273	2989942	2989943
UN	432	.	CP009273	2989950	2989950
UN	433	.	CP009273	2989954	2990814
UN	434	.	CP009273	2990818	2990818
UN	435	.	CP009273	3123734	3124461
UN	436	.	CP009273	3179700	3180554
UN	437	.	CP009273	3359129	3359876
UN	438	.	CP009273	3417245	3417769
UN	439	.	CP009273	3418229	3419967
UN	440	.	CP009273	3419970	3419971
UN	441	.	CP009273	3420406	3420408
UN	442	.	CP009273	3420410	3421706
UN	443	.	CP009273	3463759	3463862
UN	444	.	CP009273	3577025	3577324
UN	445	.	CP009273	3612840	3614217
UN	446	.	CP009273	3614668	3615434
UN	447	.	CP009273	3645613	3646359
UN	448	.	CP009273	3659971	3660001
UN	449	.	CP009273	3660008	3660010
UN	450	.	CP009273	3660015	3660015
UN	451	.	CP009273	3660022	3660022
UN	452	.	CP009273	3755832	3755832
UN	453	.	CP009273	3755844	3755844
UN	454	.	CP009273	3755846	3755846
UN	455	.	CP009273	3755849	3755849
UN	456	.	CP009273	3755854	3755856
UN	457	.	CP009273	3755860	3757208
UN	458	.	CP009273	3757659	3758412
UN	459	.	CP009273	3758415	3758415
UN	460	.	CP009273	3758417	3758421
UN	461	.	CP009273	3758425	3758425
UN	462	.	CP009273	3935620	3936528
UN	463	.	CP009273	3937654	3937654
UN	464	.	CP009273	3937658	3938691
UN	465	.	CP009273	4028774	4028890
UN	466	.	CP009273	4028893	4028893
UN	467	.	CP009273	4029331	4030218
UN	468	.	CP009273	4031429	4031806
UN	469	.	CP009273	4032314	4032505
UN	470	.	CP009273	4032982	4033739
UN	471	.	CP009273	4156466	4156560
UN	472	.	CP009273	4156580	4156580
UN	473	.	CP009273	4156646	4156646
UN	474	.	CP009273	4156657	4156657
UN	475	.	CP009273	4156666	4156666
UN	476	.	CP009273	4156706	4156706
UN	477	.	CP009273	4156726	4156726
UN	478	.	CP009273	4156736	4156736
UN	479	.	CP009273	4156757	4156757
UN	480	.	CP009273	4156761	4156761
UN	481	.	CP009273	4156763	4156763
UN	482	.	CP009273	4156786	4157921
UN	483	.	CP009273	4157929	4157929
UN	484	.	CP009273	4158744	4161355
UN	485	.	CP009273	4166697	4166698
UN	486	.	CP009273	4166700	4166700
UN	487	.	CP009273	4166703	4166804
UN	488	.	CP009273	4166807	4166808
UN	489	.	CP009273	4166811	4166812
UN	490	.	CP009273	4198266	4199430
UN	491	.	CP009273	4200186	4202825
UN	492	.	CP009273	4488243	4489097
UN	493	.	CP009273	4497492	4497492
UN	494	.	CP009273	4497502	4498257
