# Supplementary material for: Mutators can drive the evolution of multi-resistance to antibiotics
Source: PLoS Genet. 2023 Jun 13;19(6):e1010791. doi: 10.1371/journal.pgen.1010791 (PMC10292718; doi:10.1371/journal.pgen.1010791)
Supplement: S2 File — (ZIP) [file pgen.1010791.s005.zip › 058844_intermediateG9175K5.gd]

#=GENOME_DIFF	1.0
#=CREATED	17:18:05 06 May 2022
#=PROGRAM	breseq 0.36.1 
#=COMMAND	/mnt/fls01-home01/mqbssdgg/breseq-0.36.1-Linux-x86_64/bin/breseq -r BW25113-fixed.gb -o 058844_intermediateG9175K5 058844_intermediateG9175K5_1_trimmed.fastq.gz 058844_intermediateG9175K5_2_trimmed.fastq.gz 058844_intermediateG9175K5_U1_trimmed.fastq.gz 058844_intermediateG9175K5_U2_trimmed.fastq.gz
#=REFSEQ	BW25113-fixed.gb
#=READSEQ	058844_intermediateG9175K5_1_trimmed.fastq.gz
#=READSEQ	058844_intermediateG9175K5_2_trimmed.fastq.gz
#=READSEQ	058844_intermediateG9175K5_U1_trimmed.fastq.gz
#=READSEQ	058844_intermediateG9175K5_U2_trimmed.fastq.gz
#=CONVERTED-BASES	303569546
#=CONVERTED-READS	1261417
#=INPUT-BASES	303614850
#=INPUT-READS	1261710
#=MAPPED-BASES	301251714
#=MAPPED-READS	1245489
SNP	1	41	CP009273	7090	T
SNP	2	42	CP009273	19617	C
SNP	3	43	CP009273	107258	G
INS	4	44	CP009273	218037	A	repeat_length=1	repeat_new_copies=8	repeat_ref_copies=7	repeat_seq=A
SNP	5	45	CP009273	244229	T
DEL	6	115	CP009273	267473	99741	between=IS30
SNP	7	46	CP009273	374745	G
SNP	8	47	CP009273	456114	G
SNP	9	48	CP009273	495986	T
SNP	10	49	CP009273	507408	G
SNP	11	50	CP009273	558860	G
SNP	12	51	CP009273	698966	T
SNP	13	52	CP009273	800517	G
DEL	14	53	CP009273	1025772	1	repeat_length=1	repeat_new_copies=4	repeat_ref_copies=5	repeat_seq=G
SNP	15	56	CP009273	1101556	G
DEL	16	57	CP009273	1107705	1	repeat_length=1	repeat_new_copies=5	repeat_ref_copies=6	repeat_seq=G
SNP	17	59	CP009273	1264993	G
SNP	18	67	CP009273	1451794	C
SNP	19	82	CP009273	1489301	A
SNP	20	83	CP009273	1490616	A
SNP	21	84	CP009273	1697966	C
SNP	22	86	CP009273	1985889	A
SNP	23	87	CP009273	2175089	T
SNP	24	88	CP009273	2332640	C
SNP	25	89	CP009273	2362785	G
SNP	26	90	CP009273	2409960	A
SNP	27	95	CP009273	2590129	A
SNP	28	96	CP009273	2733148	G
SNP	29	97	CP009273	2734096	C
SNP	30	98	CP009273	2759963	A
SNP	31	104	CP009273	2857262	T
SNP	32	105	CP009273	3307546	A
SNP	33	106	CP009273	3434694	A
SNP	34	107	CP009273	3718549	C
SNP	35	108	CP009273	3872607	G
DEL	36	109	CP009273	3925013	1	repeat_length=1	repeat_new_copies=4	repeat_ref_copies=5	repeat_seq=T
SNP	37	110	CP009273	4172706	C
SNP	38	111	CP009273	4206024	G
SNP	39	112	CP009273	4322276	T
SNP	40	113	CP009273	4490601	T
RA	41	.	CP009273	7090	0	C	T	consensus_score=282.0	frequency=1	major_base=T	major_cov=34/37	major_frequency=1.000e+00	minor_base=N	minor_cov=0/0	new_cov=34/37	polymorphism_frequency=1.000e+00	polymorphism_score=NA	prediction=consensus	ref_cov=0/0	total_cov=34/37
RA	42	.	CP009273	19617	0	T	C	consensus_score=303.6	frequency=1	major_base=C	major_cov=38/46	major_frequency=1.000e+00	minor_base=N	minor_cov=0/0	new_cov=38/46	polymorphism_frequency=1.000e+00	polymorphism_score=NA	prediction=consensus	ref_cov=0/0	total_cov=38/46
RA	43	.	CP009273	107258	0	A	G	consensus_score=194.9	frequency=1	major_base=G	major_cov=28/28	major_frequency=1.000e+00	minor_base=N	minor_cov=0/0	new_cov=28/28	polymorphism_frequency=1.000e+00	polymorphism_score=NA	prediction=consensus	ref_cov=0/0	total_cov=28/28
RA	44	.	CP009273	218037	1	.	A	bias_e_value=3681650	bias_p_value=0.794921	consensus_score=258.6	fisher_strand_p_value=0.432394	frequency=1	ks_quality_p_value=1	major_base=A	major_cov=33/33	major_frequency=9.041e-01	minor_base=.	minor_cov=2/5	new_cov=33/33	polymorphism_frequency=9.041e-01	polymorphism_score=18.6	prediction=consensus	ref_cov=2/5	total_cov=35/38
RA	45	.	CP009273	244229	0	C	T	consensus_score=257.3	frequency=1	major_base=T	major_cov=19/43	major_frequency=1.000e+00	minor_base=N	minor_cov=0/0	new_cov=19/43	polymorphism_frequency=1.000e+00	polymorphism_score=NA	prediction=consensus	ref_cov=0/0	total_cov=19/43
RA	46	.	CP009273	374745	0	A	G	consensus_score=219.0	frequency=1	major_base=G	major_cov=33/25	major_frequency=1.000e+00	minor_base=N	minor_cov=0/0	new_cov=33/25	polymorphism_frequency=1.000e+00	polymorphism_score=NA	prediction=consensus	ref_cov=0/0	total_cov=33/25
RA	47	.	CP009273	456114	0	A	G	consensus_score=172.6	frequency=1	major_base=G	major_cov=22/24	major_frequency=1.000e+00	minor_base=N	minor_cov=0/0	new_cov=22/24	polymorphism_frequency=1.000e+00	polymorphism_score=NA	prediction=consensus	ref_cov=0/0	total_cov=22/24
RA	48	.	CP009273	495986	0	C	T	consensus_score=248.8	frequency=1	major_base=T	major_cov=47/16	major_frequency=1.000e+00	minor_base=N	minor_cov=0/0	new_cov=47/16	polymorphism_frequency=1.000e+00	polymorphism_score=NA	prediction=consensus	ref_cov=0/0	total_cov=47/16
RA	49	.	CP009273	507408	0	A	G	consensus_score=232.8	frequency=1	major_base=G	major_cov=34/27	major_frequency=1.000e+00	minor_base=N	minor_cov=0/0	new_cov=34/27	polymorphism_frequency=1.000e+00	polymorphism_score=NA	prediction=consensus	ref_cov=0/0	total_cov=34/27
RA	50	.	CP009273	558860	0	A	G	consensus_score=337.5	frequency=1	major_base=G	major_cov=35/57	major_frequency=1.000e+00	minor_base=N	minor_cov=0/0	new_cov=35/57	polymorphism_frequency=1.000e+00	polymorphism_score=NA	prediction=consensus	ref_cov=0/0	total_cov=35/57
RA	51	.	CP009273	698966	0	C	T	consensus_score=287.6	frequency=1	major_base=T	major_cov=38/35	major_frequency=1.000e+00	minor_base=N	minor_cov=0/0	new_cov=38/35	polymorphism_frequency=1.000e+00	polymorphism_score=NA	prediction=consensus	ref_cov=0/0	total_cov=38/35
RA	52	.	CP009273	800517	0	A	G	consensus_score=199.3	frequency=1	major_base=G	major_cov=33/20	major_frequency=1.000e+00	minor_base=N	minor_cov=0/0	new_cov=33/20	polymorphism_frequency=1.000e+00	polymorphism_score=NA	prediction=consensus	ref_cov=0/0	total_cov=33/20
RA	53	.	CP009273	1025772	0	G	.	bias_e_value=3787860	bias_p_value=0.817853	consensus_score=226.7	fisher_strand_p_value=1	frequency=1	ks_quality_p_value=0.460837	major_base=.	major_cov=30/19	major_frequency=9.608e-01	minor_base=G	minor_cov=1/1	new_cov=30/19	polymorphism_frequency=9.608e-01	polymorphism_score=2.3	prediction=consensus	ref_cov=1/1	total_cov=31/20
RA	54	.	CP009273	1092493	1	.	G	bias_e_value=4118620	bias_p_value=0.889269	consensus_reject=FREQUENCY_CUTOFF	consensus_score=173.3	fisher_strand_p_value=0.65348	frequency=2.967e-01	ks_quality_p_value=0.869163	major_base=.	major_cov=32/32	major_frequency=7.033e-01	minor_base=G	minor_cov=12/15	new_cov=12/15	polymorphism_frequency=2.967e-01	polymorphism_score=126.0	prediction=polymorphism	ref_cov=32/32	total_cov=44/47
RA	55	.	CP009273	1092574	0	C	A	bias_e_value=4626670	bias_p_value=0.998964	consensus_reject=SCORE_CUTOFF,FREQUENCY_CUTOFF	consensus_score=6.1	fisher_strand_p_value=1	frequency=3.929e-01	ks_quality_p_value=0.954833	major_base=C	major_cov=4/13	major_frequency=6.071e-01	minor_base=A	minor_cov=2/9	new_cov=2/9	polymorphism_frequency=3.929e-01	polymorphism_score=33.9	prediction=polymorphism	ref_cov=4/13	total_cov=6/22
RA	56	.	CP009273	1101556	0	A	G	consensus_score=182.8	frequency=1	major_base=G	major_cov=22/30	major_frequency=1.000e+00	minor_base=N	minor_cov=0/0	new_cov=22/30	polymorphism_frequency=1.000e+00	polymorphism_score=NA	prediction=consensus	ref_cov=0/0	total_cov=22/30
RA	57	.	CP009273	1107705	0	G	.	consensus_score=281.1	frequency=1	major_base=.	major_cov=35/24	major_frequency=1.000e+00	minor_base=N	minor_cov=0/0	new_cov=35/24	polymorphism_frequency=1.000e+00	polymorphism_score=NA	prediction=consensus	ref_cov=0/0	total_cov=35/24
RA	58	.	CP009273	1264647	0	T	C	bias_e_value=4631470	bias_p_value=1	consensus_reject=FREQUENCY_CUTOFF	consensus_score=40.3	fisher_strand_p_value=1	frequency=3.514e-01	ks_quality_p_value=0.999307	major_base=T	major_cov=7/17	major_frequency=6.486e-01	minor_base=C	minor_cov=4/9	new_cov=4/9	polymorphism_frequency=3.514e-01	polymorphism_score=39.0	prediction=polymorphism	ref_cov=7/17	total_cov=14/26
RA	59	.	CP009273	1264993	0	A	G	bias_e_value=4560980	bias_p_value=0.98478	consensus_score=116.4	fisher_strand_p_value=1	frequency=1	ks_quality_p_value=0.830683	major_base=G	major_cov=24/16	major_frequency=8.696e-01	minor_base=A	minor_cov=4/2	new_cov=24/16	polymorphism_frequency=8.696e-01	polymorphism_score=12.0	prediction=consensus	ref_cov=4/2	total_cov=29/19
RA	60	.	CP009273	1265353	0	T	G	bias_e_value=4631470	bias_p_value=1	consensus_reject=FREQUENCY_CUTOFF	consensus_score=168.7	fisher_strand_p_value=1	frequency=2.025e-01	ks_quality_p_value=1	major_base=T	major_cov=31/32	major_frequency=7.975e-01	minor_base=G	minor_cov=8/8	new_cov=8/8	polymorphism_frequency=2.025e-01	polymorphism_score=24.6	prediction=polymorphism	ref_cov=31/32	total_cov=39/40
RA	61	.	CP009273	1265875	0	T	C	bias_e_value=3959080	bias_p_value=0.854822	consensus_reject=FREQUENCY_CUTOFF	consensus_score=128.7	fisher_strand_p_value=0.571681	frequency=2.576e-01	ks_quality_p_value=0.895795	major_base=T	major_cov=26/23	major_frequency=7.424e-01	minor_base=C	minor_cov=11/6	new_cov=11/6	polymorphism_frequency=2.576e-01	polymorphism_score=49.8	prediction=polymorphism	ref_cov=26/23	total_cov=40/33
RA	62	.	CP009273	1265950	1	.	C	bias_e_value=4070840	bias_p_value=0.878953	consensus_reject=FREQUENCY_CUTOFF	consensus_score=216.8	fisher_strand_p_value=1	frequency=2.300e-01	ks_quality_p_value=0.550239	major_base=.	major_cov=38/39	major_frequency=7.700e-01	minor_base=C	minor_cov=11/12	new_cov=11/12	polymorphism_frequency=2.300e-01	polymorphism_score=103.8	prediction=polymorphism	ref_cov=38/39	total_cov=49/51
RA	63	.	CP009273	1265976	0	G	T	bias_e_value=4303690	bias_p_value=0.929228	consensus_reject=FREQUENCY_CUTOFF	consensus_score=211.7	fisher_strand_p_value=0.648192	frequency=2.294e-01	ks_quality_p_value=1	major_base=G	major_cov=40/44	major_frequency=7.706e-01	minor_base=T	minor_cov=10/15	new_cov=10/15	polymorphism_frequency=2.294e-01	polymorphism_score=51.6	prediction=polymorphism	ref_cov=40/44	total_cov=50/59
RA	64	.	CP009273	1266001	0	G	T	bias_e_value=4631470	bias_p_value=1	consensus_reject=FREQUENCY_CUTOFF	consensus_score=147.7	fisher_strand_p_value=1	frequency=3.130e-01	ks_quality_p_value=1	major_base=G	major_cov=37/42	major_frequency=6.870e-01	minor_base=T	minor_cov=17/19	new_cov=17/19	polymorphism_frequency=3.130e-01	polymorphism_score=83.3	prediction=polymorphism	ref_cov=37/42	total_cov=54/61
RA	65	.	CP009273	1282249	0	A	G	bias_e_value=4589550	bias_p_value=0.990949	consensus_reject=FREQUENCY_CUTOFF	consensus_score=39.8	fisher_strand_p_value=1	frequency=3.684e-01	ks_quality_p_value=0.868509	major_base=A	major_cov=10/14	major_frequency=6.316e-01	minor_base=G	minor_cov=5/9	new_cov=5/9	polymorphism_frequency=3.684e-01	polymorphism_score=37.6	prediction=polymorphism	ref_cov=10/14	total_cov=18/23
RA	66	.	CP009273	1282287	0	T	A	bias_e_value=2240480	bias_p_value=0.483751	consensus_reject=FREQUENCY_CUTOFF	consensus_score=44.5	fisher_strand_p_value=1	frequency=2.778e-01	ks_quality_p_value=0.177148	major_base=T	major_cov=11/15	major_frequency=7.222e-01	minor_base=A	minor_cov=4/6	new_cov=4/6	polymorphism_frequency=2.778e-01	polymorphism_score=23.0	prediction=polymorphism	ref_cov=11/15	total_cov=15/21
RA	67	.	CP009273	1451794	0	T	C	consensus_score=165.4	frequency=1	major_base=C	major_cov=12/33	major_frequency=1.000e+00	minor_base=N	minor_cov=0/0	new_cov=12/33	polymorphism_frequency=1.000e+00	polymorphism_score=NA	prediction=consensus	ref_cov=0/0	total_cov=12/33
RA	68	.	CP009273	1460458	0	T	C	bias_e_value=1042110	bias_p_value=0.225006	consensus_reject=FREQUENCY_CUTOFF	consensus_score=119.2	fisher_strand_p_value=0.0766062	frequency=3.617e-01	ks_quality_p_value=0.765673	major_base=T	major_cov=17/43	major_frequency=6.383e-01	minor_base=C	minor_cov=16/18	new_cov=16/18	polymorphism_frequency=3.617e-01	polymorphism_score=110.4	prediction=polymorphism	ref_cov=17/43	total_cov=44/65
RA	69	.	CP009273	1460467	0	G	A	bias_e_value=1887670	bias_p_value=0.407576	consensus_reject=FREQUENCY_CUTOFF	consensus_score=125.2	fisher_strand_p_value=0.136121	frequency=3.535e-01	ks_quality_p_value=1	major_base=G	major_cov=21/43	major_frequency=6.465e-01	minor_base=A	minor_cov=17/18	new_cov=17/18	polymorphism_frequency=3.535e-01	polymorphism_score=110.5	prediction=polymorphism	ref_cov=21/43	total_cov=43/64
RA	70	.	CP009273	1460515	0	G	C	bias_e_value=878322	bias_p_value=0.189642	consensus_reject=FREQUENCY_CUTOFF	consensus_score=57.6	fisher_strand_p_value=0.0549873	frequency=4.026e-01	ks_quality_p_value=0.848414	major_base=G	major_cov=13/33	major_frequency=5.974e-01	minor_base=C	minor_cov=16/15	new_cov=16/15	polymorphism_frequency=4.026e-01	polymorphism_score=115.5	prediction=polymorphism	ref_cov=13/33	total_cov=29/48
RA	71	.	CP009273	1460527	0	C	T	bias_e_value=2012030	bias_p_value=0.434425	consensus_reject=FREQUENCY_CUTOFF	consensus_score=99.2	fisher_strand_p_value=0.149925	frequency=2.787e-01	ks_quality_p_value=1	major_base=C	major_cov=14/30	major_frequency=7.213e-01	minor_base=T	minor_cov=9/8	new_cov=9/8	polymorphism_frequency=2.787e-01	polymorphism_score=46.1	prediction=polymorphism	ref_cov=14/30	total_cov=28/38
RA	72	.	CP009273	1460533	0	T	C	bias_e_value=937808	bias_p_value=0.202486	consensus_reject=FREQUENCY_CUTOFF	consensus_score=93.0	fisher_strand_p_value=0.0509038	frequency=3.065e-01	ks_quality_p_value=1	major_base=T	major_cov=13/30	major_frequency=6.935e-01	minor_base=C	minor_cov=11/8	new_cov=11/8	polymorphism_frequency=3.065e-01	polymorphism_score=52.0	prediction=polymorphism	ref_cov=13/30	total_cov=26/38
RA	73	.	CP009273	1460537	0	A	C	bias_e_value=3477970	bias_p_value=0.750943	consensus_reject=FREQUENCY_CUTOFF	consensus_score=80.2	fisher_strand_p_value=0.401486	frequency=2.951e-01	ks_quality_p_value=0.954917	major_base=A	major_cov=16/27	major_frequency=7.049e-01	minor_base=C	minor_cov=9/9	new_cov=9/9	polymorphism_frequency=2.951e-01	polymorphism_score=38.0	prediction=polymorphism	ref_cov=16/27	total_cov=25/36
RA	74	.	CP009273	1460602	0	T	C	bias_e_value=2787810	bias_p_value=0.601928	consensus_reject=FREQUENCY_CUTOFF	consensus_score=84.6	fisher_strand_p_value=0.257203	frequency=2.143e-01	ks_quality_p_value=0.987097	major_base=T	major_cov=13/20	major_frequency=7.857e-01	minor_base=C	minor_cov=6/3	new_cov=6/3	polymorphism_frequency=2.143e-01	polymorphism_score=18.9	prediction=polymorphism	ref_cov=13/20	total_cov=22/28
RA	75	.	CP009273	1460689	0	A	G	bias_e_value=2666640	bias_p_value=0.575766	consensus_reject=FREQUENCY_CUTOFF	consensus_score=65.1	fisher_strand_p_value=0.464355	frequency=2.564e-01	ks_quality_p_value=0.506742	major_base=A	major_cov=14/15	major_frequency=7.436e-01	minor_base=G	minor_cov=3/7	new_cov=3/7	polymorphism_frequency=2.564e-01	polymorphism_score=25.8	prediction=polymorphism	ref_cov=14/15	total_cov=18/29
RA	76	.	CP009273	1460695	0	T	G	bias_e_value=2351360	bias_p_value=0.507691	consensus_reject=FREQUENCY_CUTOFF	consensus_score=76.1	fisher_strand_p_value=0.195634	frequency=2.917e-01	ks_quality_p_value=0.97784	major_base=T	major_cov=15/19	major_frequency=7.083e-01	minor_base=G	minor_cov=3/11	new_cov=3/11	polymorphism_frequency=2.917e-01	polymorphism_score=26.2	prediction=polymorphism	ref_cov=15/19	total_cov=18/30
RA	77	.	CP009273	1461046	0	C	T	bias_e_value=4141310	bias_p_value=0.894167	consensus_reject=FREQUENCY_CUTOFF	consensus_score=211.7	fisher_strand_p_value=0.576759	frequency=2.340e-01	ks_quality_p_value=1	major_base=C	major_cov=55/17	major_frequency=7.660e-01	minor_base=T	minor_cov=15/7	new_cov=15/7	polymorphism_frequency=2.340e-01	polymorphism_score=63.1	prediction=polymorphism	ref_cov=55/17	total_cov=73/25
RA	78	.	CP009273	1461055	0	A	G	bias_e_value=4511200	bias_p_value=0.974032	consensus_reject=FREQUENCY_CUTOFF	consensus_score=210.2	fisher_strand_p_value=0.780938	frequency=2.366e-01	ks_quality_p_value=1	major_base=A	major_cov=54/17	major_frequency=7.634e-01	minor_base=G	minor_cov=16/6	new_cov=16/6	polymorphism_frequency=2.366e-01	polymorphism_score=61.2	prediction=polymorphism	ref_cov=54/17	total_cov=71/25
RA	79	.	CP009273	1461103	0	C	G	bias_e_value=3027980	bias_p_value=0.653784	consensus_reject=FREQUENCY_CUTOFF	consensus_score=335.1	fisher_strand_p_value=0.293899	frequency=2.424e-01	ks_quality_p_value=1	major_base=C	major_cov=67/33	major_frequency=7.576e-01	minor_base=G	minor_cov=18/14	new_cov=18/14	polymorphism_frequency=2.424e-01	polymorphism_score=109.1	prediction=polymorphism	ref_cov=67/33	total_cov=85/48
RA	80	.	CP009273	1461115	0	T	C	bias_e_value=4009530	bias_p_value=0.865715	consensus_reject=FREQUENCY_CUTOFF	consensus_score=341.0	fisher_strand_p_value=0.528788	frequency=2.143e-01	ks_quality_p_value=1	major_base=T	major_cov=64/46	major_frequency=7.857e-01	minor_base=C	minor_cov=20/10	new_cov=20/10	polymorphism_frequency=2.143e-01	polymorphism_score=79.3	prediction=polymorphism	ref_cov=64/46	total_cov=92/58
RA	81	.	CP009273	1461125	0	C	A	bias_e_value=4631470	bias_p_value=1	consensus_reject=FREQUENCY_CUTOFF	consensus_score=313.3	fisher_strand_p_value=1	frequency=2.252e-01	ks_quality_p_value=1	major_base=C	major_cov=72/45	major_frequency=7.748e-01	minor_base=A	minor_cov=21/13	new_cov=21/13	polymorphism_frequency=2.252e-01	polymorphism_score=71.3	prediction=polymorphism	ref_cov=72/45	total_cov=93/59
RA	82	.	CP009273	1489301	0	G	A	consensus_score=242.0	frequency=1	major_base=A	major_cov=31/31	major_frequency=1.000e+00	minor_base=N	minor_cov=0/0	new_cov=31/31	polymorphism_frequency=1.000e+00	polymorphism_score=NA	prediction=consensus	ref_cov=0/0	total_cov=31/31
RA	83	.	CP009273	1490616	0	G	A	consensus_score=270.4	frequency=1	major_base=A	major_cov=39/29	major_frequency=1.000e+00	minor_base=N	minor_cov=0/0	new_cov=39/29	polymorphism_frequency=1.000e+00	polymorphism_score=NA	prediction=consensus	ref_cov=0/0	total_cov=39/29
RA	84	.	CP009273	1697966	0	T	C	consensus_score=269.6	frequency=1	major_base=C	major_cov=57/17	major_frequency=1.000e+00	minor_base=N	minor_cov=0/0	new_cov=57/17	polymorphism_frequency=1.000e+00	polymorphism_score=NA	prediction=consensus	ref_cov=0/0	total_cov=57/17
RA	85	.	CP009273	1703062	0	T	A	bias_e_value=82877.7	bias_p_value=0.0178945	consensus_reject=FREQUENCY_CUTOFF	consensus_score=77.9	fisher_strand_p_value=0.00256956	frequency=2.826e-01	ks_quality_p_value=1	major_base=T	major_cov=14/19	major_frequency=7.174e-01	minor_base=A	minor_cov=12/1	new_cov=12/1	polymorphism_frequency=2.826e-01	polymorphism_score=12.9	prediction=polymorphism	ref_cov=14/19	total_cov=27/24
RA	86	.	CP009273	1985889	0	G	A	consensus_score=309.9	frequency=1	major_base=A	major_cov=40/40	major_frequency=1.000e+00	minor_base=N	minor_cov=0/0	new_cov=40/40	polymorphism_frequency=1.000e+00	polymorphism_score=NA	prediction=consensus	ref_cov=0/0	total_cov=40/40
RA	87	.	CP009273	2175089	0	C	T	consensus_score=153.2	frequency=1	major_base=T	major_cov=15/25	major_frequency=1.000e+00	minor_base=N	minor_cov=0/0	new_cov=15/25	polymorphism_frequency=1.000e+00	polymorphism_score=NA	prediction=consensus	ref_cov=0/0	total_cov=15/25
RA	88	.	CP009273	2332640	0	T	C	consensus_score=295.6	frequency=1	major_base=C	major_cov=32/45	major_frequency=1.000e+00	minor_base=N	minor_cov=0/0	new_cov=32/45	polymorphism_frequency=1.000e+00	polymorphism_score=NA	prediction=consensus	ref_cov=0/0	total_cov=32/45
RA	89	.	CP009273	2362785	0	A	G	consensus_score=251.1	frequency=1	major_base=G	major_cov=31/37	major_frequency=1.000e+00	minor_base=N	minor_cov=0/0	new_cov=31/37	polymorphism_frequency=1.000e+00	polymorphism_score=NA	prediction=consensus	ref_cov=0/0	total_cov=31/37
RA	90	.	CP009273	2409960	0	G	A	consensus_score=224.8	frequency=1	major_base=A	major_cov=28/29	major_frequency=1.000e+00	minor_base=N	minor_cov=0/0	new_cov=28/29	polymorphism_frequency=1.000e+00	polymorphism_score=NA	prediction=consensus	ref_cov=0/0	total_cov=28/29
RA	91	.	CP009273	2463906	0	C	A	bias_e_value=0.177177	bias_p_value=3.82549e-08	consensus_reject=FREQUENCY_CUTOFF	consensus_score=121.2	fisher_strand_p_value=1.81048e-09	frequency=2.857e-01	ks_quality_p_value=1	major_base=C	major_cov=9/36	major_frequency=7.143e-01	minor_base=A	minor_cov=18/0	new_cov=18/0	polymorphism_frequency=2.857e-01	polymorphism_score=10.3	prediction=polymorphism	ref_cov=9/36	total_cov=27/36
RA	92	.	CP009273	2514609	0	T	.	bias_e_value=4631470	bias_p_value=1	consensus_reject=FREQUENCY_CUTOFF	consensus_score=152.6	fisher_strand_p_value=1	frequency=2.321e-01	ks_quality_p_value=1	major_base=T	major_cov=23/20	major_frequency=7.679e-01	minor_base=.	minor_cov=7/6	new_cov=7/6	polymorphism_frequency=2.321e-01	polymorphism_score=44.7	prediction=polymorphism	ref_cov=23/20	total_cov=30/26
RA	93	.	CP009273	2514610	0	T	.	bias_e_value=4631470	bias_p_value=1	consensus_reject=FREQUENCY_CUTOFF	consensus_score=144.0	fisher_strand_p_value=1	frequency=2.909e-01	ks_quality_p_value=1	major_base=T	major_cov=21/18	major_frequency=7.091e-01	minor_base=.	minor_cov=9/7	new_cov=9/7	polymorphism_frequency=2.909e-01	polymorphism_score=58.1	prediction=polymorphism	ref_cov=21/18	total_cov=30/26
RA	94	.	CP009273	2514719	0	A	G	bias_e_value=3480310	bias_p_value=0.751448	consensus_reject=FREQUENCY_CUTOFF	consensus_score=43.6	fisher_strand_p_value=0.388819	frequency=3.000e-01	ks_quality_p_value=0.987382	major_base=A	major_cov=5/16	major_frequency=7.000e-01	minor_base=G	minor_cov=4/5	new_cov=4/5	polymorphism_frequency=3.000e-01	polymorphism_score=23.6	prediction=polymorphism	ref_cov=5/16	total_cov=9/21
RA	95	.	CP009273	2590129	0	G	A	consensus_score=166.9	frequency=1	major_base=A	major_cov=21/22	major_frequency=1.000e+00	minor_base=N	minor_cov=0/0	new_cov=21/22	polymorphism_frequency=1.000e+00	polymorphism_score=NA	prediction=consensus	ref_cov=0/0	total_cov=21/22
RA	96	.	CP009273	2733148	0	A	G	consensus_score=160.0	frequency=1	major_base=G	major_cov=12/32	major_frequency=1.000e+00	minor_base=N	minor_cov=0/0	new_cov=12/32	polymorphism_frequency=1.000e+00	polymorphism_score=NA	prediction=consensus	ref_cov=0/0	total_cov=12/32
RA	97	.	CP009273	2734096	0	T	C	consensus_score=296.8	frequency=1	major_base=C	major_cov=32/47	major_frequency=1.000e+00	minor_base=N	minor_cov=0/0	new_cov=32/47	polymorphism_frequency=1.000e+00	polymorphism_score=NA	prediction=consensus	ref_cov=0/0	total_cov=32/47
RA	98	.	CP009273	2759963	0	G	A	consensus_score=304.7	frequency=1	major_base=A	major_cov=42/34	major_frequency=1.000e+00	minor_base=N	minor_cov=0/0	new_cov=42/34	polymorphism_frequency=1.000e+00	polymorphism_score=NA	prediction=consensus	ref_cov=0/0	total_cov=42/34
RA	99	.	CP009273	2811350	0	A	C	bias_e_value=2633560	bias_p_value=0.568623	consensus_reject=FREQUENCY_CUTOFF	consensus_score=141.8	fisher_strand_p_value=0.230407	frequency=2.063e-01	ks_quality_p_value=1	major_base=A	major_cov=29/21	major_frequency=7.937e-01	minor_base=C	minor_cov=5/8	new_cov=5/8	polymorphism_frequency=2.063e-01	polymorphism_score=16.2	prediction=polymorphism	ref_cov=29/21	total_cov=34/29
RA	100	.	CP009273	2811683	0	G	A	bias_e_value=4631470	bias_p_value=1	consensus_reject=FREQUENCY_CUTOFF	consensus_score=70.1	fisher_strand_p_value=1	frequency=3.023e-01	ks_quality_p_value=1	major_base=G	major_cov=20/10	major_frequency=6.977e-01	minor_base=A	minor_cov=9/4	new_cov=9/4	polymorphism_frequency=3.023e-01	polymorphism_score=34.7	prediction=polymorphism	ref_cov=20/10	total_cov=29/18
RA	101	.	CP009273	2811690	0	G	T	bias_e_value=4485690	bias_p_value=0.968525	consensus_reject=FREQUENCY_CUTOFF	consensus_score=82.5	fisher_strand_p_value=0.759829	frequency=2.885e-01	ks_quality_p_value=1	major_base=G	major_cov=24/13	major_frequency=7.115e-01	minor_base=T	minor_cov=9/6	new_cov=9/6	polymorphism_frequency=2.885e-01	polymorphism_score=33.2	prediction=polymorphism	ref_cov=24/13	total_cov=33/19
RA	102	.	CP009273	2811812	0	C	T	bias_e_value=4341830	bias_p_value=0.937462	consensus_reject=FREQUENCY_CUTOFF	consensus_score=203.2	fisher_strand_p_value=1	frequency=2.169e-01	ks_quality_p_value=0.667867	major_base=C	major_cov=41/24	major_frequency=7.831e-01	minor_base=T	minor_cov=11/7	new_cov=11/7	polymorphism_frequency=2.169e-01	polymorphism_score=54.5	prediction=polymorphism	ref_cov=41/24	total_cov=53/33
RA	103	.	CP009273	2811825	0	T	G	bias_e_value=3626450	bias_p_value=0.783002	consensus_reject=FREQUENCY_CUTOFF	consensus_score=192.6	fisher_strand_p_value=0.793856	frequency=2.069e-01	ks_quality_p_value=0.52711	major_base=T	major_cov=39/30	major_frequency=7.931e-01	minor_base=G	minor_cov=11/7	new_cov=11/7	polymorphism_frequency=2.069e-01	polymorphism_score=42.7	prediction=polymorphism	ref_cov=39/30	total_cov=50/37
RA	104	.	CP009273	2857262	0	C	T	consensus_score=224.6	frequency=1	major_base=T	major_cov=28/28	major_frequency=1.000e+00	minor_base=N	minor_cov=0/0	new_cov=28/28	polymorphism_frequency=1.000e+00	polymorphism_score=NA	prediction=consensus	ref_cov=0/0	total_cov=28/28
RA	105	.	CP009273	3307546	0	G	A	consensus_score=273.9	frequency=1	major_base=A	major_cov=17/52	major_frequency=1.000e+00	minor_base=N	minor_cov=0/0	new_cov=17/52	polymorphism_frequency=1.000e+00	polymorphism_score=NA	prediction=consensus	ref_cov=0/0	total_cov=17/52
RA	106	.	CP009273	3434694	0	G	A	consensus_score=269.1	frequency=1	major_base=A	major_cov=30/38	major_frequency=1.000e+00	minor_base=N	minor_cov=0/0	new_cov=30/38	polymorphism_frequency=1.000e+00	polymorphism_score=NA	prediction=consensus	ref_cov=0/0	total_cov=30/38
RA	107	.	CP009273	3718549	0	T	C	consensus_score=223.9	frequency=1	major_base=C	major_cov=26/33	major_frequency=1.000e+00	minor_base=N	minor_cov=0/0	new_cov=26/33	polymorphism_frequency=1.000e+00	polymorphism_score=NA	prediction=consensus	ref_cov=0/0	total_cov=26/33
RA	108	.	CP009273	3872607	0	A	G	consensus_score=253.0	frequency=1	major_base=G	major_cov=28/42	major_frequency=1.000e+00	minor_base=N	minor_cov=0/0	new_cov=28/42	polymorphism_frequency=1.000e+00	polymorphism_score=NA	prediction=consensus	ref_cov=0/0	total_cov=28/42
RA	109	.	CP009273	3925013	0	T	.	bias_e_value=2689960	bias_p_value=0.580801	consensus_score=293.5	fisher_strand_p_value=0.238806	frequency=1	ks_quality_p_value=1	major_base=.	major_cov=34/31	major_frequency=9.559e-01	minor_base=T	minor_cov=0/3	new_cov=34/31	polymorphism_frequency=9.559e-01	polymorphism_score=6.9	prediction=consensus	ref_cov=0/3	total_cov=34/34
RA	110	.	CP009273	4172706	0	T	C	consensus_score=266.7	frequency=1	major_base=C	major_cov=40/33	major_frequency=1.000e+00	minor_base=N	minor_cov=0/0	new_cov=40/33	polymorphism_frequency=1.000e+00	polymorphism_score=NA	prediction=consensus	ref_cov=0/0	total_cov=40/33
RA	111	.	CP009273	4206024	0	A	G	consensus_score=231.3	frequency=1	major_base=G	major_cov=27/36	major_frequency=1.000e+00	minor_base=N	minor_cov=0/0	new_cov=27/36	polymorphism_frequency=1.000e+00	polymorphism_score=NA	prediction=consensus	ref_cov=0/0	total_cov=27/36
RA	112	.	CP009273	4322276	0	C	T	consensus_score=194.4	frequency=1	major_base=T	major_cov=37/13	major_frequency=1.000e+00	minor_base=N	minor_cov=0/0	new_cov=37/13	polymorphism_frequency=1.000e+00	polymorphism_score=NA	prediction=consensus	ref_cov=0/0	total_cov=37/13
RA	113	.	CP009273	4490601	0	C	T	bias_e_value=4631470	bias_p_value=1	consensus_score=364.0	fisher_strand_p_value=1	frequency=1	ks_quality_p_value=1	major_base=T	major_cov=44/46	major_frequency=9.890e-01	minor_base=A	minor_cov=0/1	new_cov=44/46	polymorphism_frequency=9.890e-01	polymorphism_score=NA	prediction=consensus	ref_cov=0/0	total_cov=44/47
RA	114	.	CP009273	4596147	0	G	.	bias_e_value=351367	bias_p_value=0.0758652	consensus_reject=FREQUENCY_CUTOFF	consensus_score=110.9	fisher_strand_p_value=0.0225789	frequency=7.907e-01	ks_quality_p_value=0.641961	major_base=.	major_cov=23/11	major_frequency=7.907e-01	minor_base=G	minor_cov=2/7	new_cov=23/11	polymorphism_frequency=7.907e-01	polymorphism_score=37.4	prediction=polymorphism	ref_cov=2/7	total_cov=25/18
MC	115	.	CP009273	266431	367010	636	1014	left_inside_cov=17	left_outside_cov=20	right_inside_cov=19	right_outside_cov=21
MC	116	.	CP009273	2850431	2853050	0	0	left_inside_cov=19	left_outside_cov=23	right_inside_cov=19	right_outside_cov=21
JC	117	.	CP009273	1	1	CP009273	4631469	-1	0	alignment_overlap=0	circular_chromosome=1	coverage_minus=44	coverage_plus=12	flanking_left=251	flanking_right=251	frequency=1	junction_possible_overlap_registers=239	key=CP009273__1__1__CP009273__4631469__-1__0____251__251__0__0	max_left=236	max_left_minus=236	max_left_plus=206	max_min_left=117	max_min_left_minus=105	max_min_left_plus=117	max_min_right=120	max_min_right_minus=120	max_min_right_plus=116	max_pos_hash_score=480	max_right=243	max_right_minus=234	max_right_plus=243	neg_log10_pos_hash_p_value=0.5	new_junction_coverage=0.86	new_junction_read_count=57	polymorphism_frequency=1.000e+00	pos_hash_score=39	prediction=consensus	side_1_annotate_key=gene	side_1_continuation=0	side_1_coverage=0.00	side_1_overlap=0	side_1_possible_overlap_registers=239	side_1_read_count=0	side_1_redundant=0	side_2_annotate_key=gene	side_2_continuation=0	side_2_coverage=0.00	side_2_overlap=0	side_2_possible_overlap_registers=239	side_2_read_count=0	side_2_redundant=0	total_non_overlap_reads=56
JC	118	.	CP009273	24956	-1	CP009273	26356	1	0	alignment_overlap=8	coverage_minus=1	coverage_plus=2	flanking_left=251	flanking_right=251	frequency=4.153e-02	junction_possible_overlap_registers=231	key=CP009273__24956__-1__CP009273__26348__1__8____251__251__0__0	max_left=39	max_left_minus=39	max_left_plus=39	max_min_left=39	max_min_left_minus=0	max_min_left_plus=39	max_min_right=36	max_min_right_minus=36	max_min_right_plus=0	max_pos_hash_score=464	max_right=93	max_right_minus=36	max_right_plus=93	neg_log10_pos_hash_p_value=6.8	new_junction_coverage=0.05	new_junction_read_count=3	polymorphism_frequency=4.153e-02	pos_hash_score=3	prediction=polymorphism	reject=COVERAGE_EVENNESS_SKEW,FREQUENCY_CUTOFF	side_1_annotate_key=gene	side_1_continuation=0	side_1_coverage=1.13	side_1_overlap=8	side_1_possible_overlap_registers=239	side_1_read_count=75	side_1_redundant=0	side_2_annotate_key=gene	side_2_continuation=0	side_2_coverage=1.03	side_2_overlap=0	side_2_possible_overlap_registers=231	side_2_read_count=66	side_2_redundant=0	total_non_overlap_reads=3
JC	119	.	CP009273	30865	-1	CP009273	32156	1	0	alignment_overlap=9	coverage_minus=1	coverage_plus=2	flanking_left=251	flanking_right=251	frequency=5.573e-02	junction_possible_overlap_registers=230	key=CP009273__30865__-1__CP009273__32147__1__9____251__251__0__0	max_left=232	max_left_minus=30	max_left_plus=232	max_min_left=0	max_min_left_minus=0	max_min_left_plus=0	max_min_right=24	max_min_right_minus=24	max_min_right_plus=24	max_pos_hash_score=462	max_right=24	max_right_minus=24	max_right_plus=24	neg_log10_pos_hash_p_value=6.8	new_junction_coverage=0.05	new_junction_read_count=3	polymorphism_frequency=5.573e-02	pos_hash_score=3	prediction=polymorphism	reject=COVERAGE_EVENNESS_SKEW,FREQUENCY_CUTOFF	side_1_annotate_key=gene	side_1_continuation=0	side_1_coverage=0.94	side_1_overlap=9	side_1_possible_overlap_registers=239	side_1_read_count=62	side_1_redundant=0	side_2_annotate_key=gene	side_2_continuation=0	side_2_coverage=0.66	side_2_overlap=0	side_2_possible_overlap_registers=230	side_2_read_count=42	side_2_redundant=0	total_non_overlap_reads=3
JC	120	.	CP009273	32590	-1	CP009273	33671	1	0	alignment_overlap=9	coverage_minus=1	coverage_plus=2	flanking_left=251	flanking_right=251	frequency=4.255e-02	junction_possible_overlap_registers=230	key=CP009273__32590__-1__CP009273__33662__1__9____251__251__0__0	max_left=132	max_left_minus=132	max_left_plus=118	max_min_left=118	max_min_left_minus=0	max_min_left_plus=118	max_min_right=109	max_min_right_minus=109	max_min_right_plus=0	max_pos_hash_score=462	max_right=191	max_right_minus=109	max_right_plus=191	neg_log10_pos_hash_p_value=6.8	new_junction_coverage=0.05	new_junction_read_count=3	polymorphism_frequency=4.255e-02	pos_hash_score=3	prediction=polymorphism	reject=COVERAGE_EVENNESS_SKEW,FREQUENCY_CUTOFF	side_1_annotate_key=gene	side_1_continuation=0	side_1_coverage=1.19	side_1_overlap=9	side_1_possible_overlap_registers=239	side_1_read_count=79	side_1_redundant=0	side_2_annotate_key=gene	side_2_continuation=0	side_2_coverage=0.93	side_2_overlap=0	side_2_possible_overlap_registers=230	side_2_read_count=59	side_2_redundant=0	total_non_overlap_reads=3
JC	121	.	CP009273	35822	-1	CP009273	37125	1	0	alignment_overlap=7	coverage_minus=2	coverage_plus=2	flanking_left=251	flanking_right=251	frequency=5.547e-02	junction_possible_overlap_registers=232	key=CP009273__35822__-1__CP009273__37118__1__7____251__251__0__0	max_left=61	max_left_minus=61	max_left_plus=7	max_min_left=61	max_min_left_minus=61	max_min_left_plus=7	max_min_right=0	max_min_right_minus=0	max_min_right_plus=0	max_pos_hash_score=466	max_right=120	max_right_minus=120	max_right_plus=120	neg_log10_pos_hash_p_value=6.3	new_junction_coverage=0.06	new_junction_read_count=4	polymorphism_frequency=5.547e-02	pos_hash_score=4	prediction=polymorphism	reject=COVERAGE_EVENNESS_SKEW,FREQUENCY_CUTOFF	side_1_annotate_key=gene	side_1_continuation=0	side_1_coverage=0.92	side_1_overlap=7	side_1_possible_overlap_registers=239	side_1_read_count=61	side_1_redundant=0	side_2_annotate_key=gene	side_2_continuation=0	side_2_coverage=1.20	side_2_overlap=0	side_2_possible_overlap_registers=232	side_2_read_count=77	side_2_redundant=0	total_non_overlap_reads=4
JC	122	.	CP009273	39884	-1	CP009273	40764	1	0	alignment_overlap=9	coverage_minus=3	coverage_plus=4	flanking_left=251	flanking_right=251	frequency=9.094e-02	junction_possible_overlap_registers=230	key=CP009273__39884__-1__CP009273__40755__1__9____251__251__0__0	max_left=214	max_left_minus=214	max_left_plus=53	max_min_left=53	max_min_left_minus=0	max_min_left_plus=53	max_min_right=94	max_min_right_minus=94	max_min_right_plus=27	max_pos_hash_score=462	max_right=215	max_right_minus=94	max_right_plus=215	neg_log10_pos_hash_p_value=4.9	new_junction_coverage=0.11	new_junction_read_count=7	polymorphism_frequency=9.094e-02	pos_hash_score=7	prediction=polymorphism	reject=COVERAGE_EVENNESS_SKEW,FREQUENCY_CUTOFF	side_1_annotate_key=gene	side_1_continuation=0	side_1_coverage=1.22	side_1_overlap=9	side_1_possible_overlap_registers=239	side_1_read_count=81	side_1_redundant=0	side_2_annotate_key=gene	side_2_continuation=0	side_2_coverage=0.97	side_2_overlap=0	side_2_possible_overlap_registers=230	side_2_read_count=62	side_2_redundant=0	total_non_overlap_reads=7
JC	123	.	CP009273	65015	-1	CP009273	66452	1	0	alignment_overlap=7	coverage_minus=1	coverage_plus=2	flanking_left=251	flanking_right=251	frequency=5.325e-02	junction_possible_overlap_registers=232	key=CP009273__65015__-1__CP009273__66445__1__7____251__251__0__0	max_left=241	max_left_minus=66	max_left_plus=241	max_min_left=0	max_min_left_minus=0	max_min_left_plus=0	max_min_right=28	max_min_right_minus=28	max_min_right_plus=28	max_pos_hash_score=466	max_right=28	max_right_minus=28	max_right_plus=28	neg_log10_pos_hash_p_value=6.9	new_junction_coverage=0.05	new_junction_read_count=3	polymorphism_frequency=5.325e-02	pos_hash_score=3	prediction=polymorphism	reject=COVERAGE_EVENNESS_SKEW,FREQUENCY_CUTOFF	side_1_annotate_key=gene	side_1_continuation=0	side_1_coverage=0.68	side_1_overlap=7	side_1_possible_overlap_registers=239	side_1_read_count=45	side_1_redundant=0	side_2_annotate_key=gene	side_2_continuation=0	side_2_coverage=0.98	side_2_overlap=0	side_2_possible_overlap_registers=232	side_2_read_count=63	side_2_redundant=0	total_non_overlap_reads=3
JC	124	.	CP009273	66251	-1	CP009273	66937	1	0	alignment_overlap=8	coverage_minus=3	coverage_plus=4	flanking_left=251	flanking_right=251	frequency=8.910e-02	junction_possible_overlap_registers=231	key=CP009273__66251__-1__CP009273__66929__1__8____251__251__0__0	max_left=172	max_left_minus=172	max_left_plus=147	max_min_left=65	max_min_left_minus=59	max_min_left_plus=65	max_min_right=71	max_min_right_minus=71	max_min_right_plus=66	max_pos_hash_score=464	max_right=180	max_right_minus=89	max_right_plus=180	neg_log10_pos_hash_p_value=5.0	new_junction_coverage=0.11	new_junction_read_count=7	polymorphism_frequency=8.910e-02	pos_hash_score=7	prediction=polymorphism	reject=COVERAGE_EVENNESS_SKEW,FREQUENCY_CUTOFF	side_1_annotate_key=gene	side_1_continuation=0	side_1_coverage=1.30	side_1_overlap=8	side_1_possible_overlap_registers=239	side_1_read_count=86	side_1_redundant=0	side_2_annotate_key=gene	side_2_continuation=0	side_2_coverage=0.94	side_2_overlap=0	side_2_possible_overlap_registers=231	side_2_read_count=60	side_2_redundant=0	total_non_overlap_reads=7
JC	125	.	CP009273	69999	-1	CP009273	70933	1	0	alignment_overlap=13	coverage_minus=5	coverage_plus=5	flanking_left=251	flanking_right=251	frequency=2.033e-01	junction_possible_overlap_registers=226	key=CP009273__69999__-1__CP009273__70920__1__13____251__251__0__0	max_left=228	max_left_minus=139	max_left_plus=228	max_min_left=37	max_min_left_minus=37	max_min_left_plus=35	max_min_right=99	max_min_right_minus=99	max_min_right_plus=80	max_pos_hash_score=454	max_right=201	max_right_minus=201	max_right_plus=132	neg_log10_pos_hash_p_value=3.9	new_junction_coverage=0.18	new_junction_read_count=11	polymorphism_frequency=2.033e-01	pos_hash_score=10	prediction=polymorphism	reject=COVERAGE_EVENNESS_SKEW	side_1_annotate_key=gene	side_1_continuation=0	side_1_coverage=0.77	side_1_overlap=13	side_1_possible_overlap_registers=239	side_1_read_count=51	side_1_redundant=0	side_2_annotate_key=gene	side_2_continuation=0	side_2_coverage=0.61	side_2_overlap=0	side_2_possible_overlap_registers=226	side_2_read_count=38	side_2_redundant=0	total_non_overlap_reads=10
JC	126	.	CP009273	122775	-1	CP009273	123316	1	0	alignment_overlap=18	coverage_minus=5	coverage_plus=4	flanking_left=251	flanking_right=251	frequency=1.698e-01	junction_possible_overlap_registers=221	key=CP009273__122775__-1__CP009273__123298__1__18____251__251__0__0	max_left=172	max_left_minus=172	max_left_plus=99	max_min_left=99	max_min_left_minus=51	max_min_left_plus=99	max_min_right=7	max_min_right_minus=7	max_min_right_plus=0	max_pos_hash_score=444	max_right=194	max_right_minus=144	max_right_plus=194	neg_log10_pos_hash_p_value=4.1	new_junction_coverage=0.16	new_junction_read_count=10	polymorphism_frequency=1.698e-01	pos_hash_score=9	prediction=polymorphism	reject=COVERAGE_EVENNESS_SKEW,FREQUENCY_CUTOFF	side_1_annotate_key=gene	side_1_continuation=0	side_1_coverage=0.85	side_1_overlap=18	side_1_possible_overlap_registers=239	side_1_read_count=56	side_1_redundant=0	side_2_annotate_key=gene	side_2_continuation=0	side_2_coverage=0.75	side_2_overlap=0	side_2_possible_overlap_registers=221	side_2_read_count=46	side_2_redundant=0	total_non_overlap_reads=9
JC	127	.	CP009273	129282	-1	CP009273	130310	1	0	alignment_overlap=8	coverage_minus=1	coverage_plus=2	flanking_left=251	flanking_right=251	frequency=5.168e-02	junction_possible_overlap_registers=231	key=CP009273__129282__-1__CP009273__130302__1__8____251__251__0__0	max_left=192	max_left_minus=192	max_left_plus=53	max_min_left=53	max_min_left_minus=0	max_min_left_plus=53	max_min_right=51	max_min_right_minus=51	max_min_right_plus=0	max_pos_hash_score=464	max_right=115	max_right_minus=51	max_right_plus=115	neg_log10_pos_hash_p_value=6.8	new_junction_coverage=0.05	new_junction_read_count=3	polymorphism_frequency=5.168e-02	pos_hash_score=3	prediction=polymorphism	reject=COVERAGE_EVENNESS_SKEW,FREQUENCY_CUTOFF	side_1_annotate_key=gene	side_1_continuation=0	side_1_coverage=0.86	side_1_overlap=8	side_1_possible_overlap_registers=239	side_1_read_count=57	side_1_redundant=0	side_2_annotate_key=gene	side_2_continuation=0	side_2_coverage=0.86	side_2_overlap=0	side_2_possible_overlap_registers=231	side_2_read_count=55	side_2_redundant=0	total_non_overlap_reads=3
JC	128	.	CP009273	139518	-1	CP009273	140280	1	0	alignment_overlap=10	coverage_minus=1	coverage_plus=2	flanking_left=251	flanking_right=251	frequency=3.576e-02	junction_possible_overlap_registers=229	key=CP009273__139518__-1__CP009273__140270__1__10____251__251__0__0	max_left=82	max_left_minus=82	max_left_plus=80	max_min_left=18	max_min_left_minus=0	max_min_left_plus=18	max_min_right=77	max_min_right_minus=77	max_min_right_plus=77	max_pos_hash_score=460	max_right=115	max_right_minus=77	max_right_plus=115	neg_log10_pos_hash_p_value=6.8	new_junction_coverage=0.05	new_junction_read_count=3	polymorphism_frequency=3.576e-02	pos_hash_score=3	prediction=polymorphism	reject=COVERAGE_EVENNESS_SKEW,FREQUENCY_CUTOFF	side_1_annotate_key=gene	side_1_continuation=0	side_1_coverage=1.16	side_1_overlap=10	side_1_possible_overlap_registers=239	side_1_read_count=77	side_1_redundant=0	side_2_annotate_key=gene	side_2_continuation=0	side_2_coverage=1.39	side_2_overlap=0	side_2_possible_overlap_registers=229	side_2_read_count=88	side_2_redundant=0	total_non_overlap_reads=3
JC	129	.	CP009273	157403	-1	CP009273	158448	1	0	alignment_overlap=10	coverage_minus=5	coverage_plus=2	flanking_left=251	flanking_right=251	frequency=1.098e-01	junction_possible_overlap_registers=229	key=CP009273__157403__-1__CP009273__158438__1__10____251__251__0__0	max_left=130	max_left_minus=130	max_left_plus=21	max_min_left=76	max_min_left_minus=76	max_min_left_plus=21	max_min_right=115	max_min_right_minus=115	max_min_right_plus=0	max_pos_hash_score=460	max_right=219	max_right_minus=192	max_right_plus=219	neg_log10_pos_hash_p_value=5.3	new_junction_coverage=0.11	new_junction_read_count=7	polymorphism_frequency=1.098e-01	pos_hash_score=6	prediction=polymorphism	reject=COVERAGE_EVENNESS_SKEW,FREQUENCY_CUTOFF	side_1_annotate_key=gene	side_1_continuation=0	side_1_coverage=0.91	side_1_overlap=10	side_1_possible_overlap_registers=239	side_1_read_count=60	side_1_redundant=0	side_2_annotate_key=gene	side_2_continuation=0	side_2_coverage=0.88	side_2_overlap=0	side_2_possible_overlap_registers=229	side_2_read_count=56	side_2_redundant=0	total_non_overlap_reads=7
JC	130	.	CP009273	181937	-1	CP009273	182880	1	0	alignment_overlap=12	coverage_minus=2	coverage_plus=4	flanking_left=251	flanking_right=251	frequency=9.372e-02	junction_possible_overlap_registers=227	key=CP009273__181937__-1__CP009273__182868__1__12____251__251__0__0	max_left=85	max_left_minus=85	max_left_plus=79	max_min_left=79	max_min_left_minus=0	max_min_left_plus=79	max_min_right=17	max_min_right_minus=17	max_min_right_plus=12	max_pos_hash_score=456	max_right=160	max_right_minus=17	max_right_plus=160	neg_log10_pos_hash_p_value=5.3	new_junction_coverage=0.10	new_junction_read_count=6	polymorphism_frequency=9.372e-02	pos_hash_score=6	prediction=polymorphism	reject=COVERAGE_EVENNESS_SKEW,FREQUENCY_CUTOFF	side_1_annotate_key=gene	side_1_continuation=0	side_1_coverage=0.89	side_1_overlap=12	side_1_possible_overlap_registers=239	side_1_read_count=59	side_1_redundant=0	side_2_annotate_key=gene	side_2_continuation=0	side_2_coverage=0.95	side_2_overlap=0	side_2_possible_overlap_registers=227	side_2_read_count=60	side_2_redundant=0	total_non_overlap_reads=6
JC	131	.	CP009273	183674	-1	CP009273	184533	1	0	alignment_overlap=11	coverage_minus=2	coverage_plus=1	flanking_left=251	flanking_right=251	frequency=6.186e-02	junction_possible_overlap_registers=228	key=CP009273__183674__-1__CP009273__184522__1__11____251__251__0__0	max_left=186	max_left_minus=186	max_left_plus=130	max_min_left=0	max_min_left_minus=0	max_min_left_plus=0	max_min_right=47	max_min_right_minus=18	max_min_right_plus=47	max_pos_hash_score=458	max_right=47	max_right_minus=18	max_right_plus=47	neg_log10_pos_hash_p_value=6.8	new_junction_coverage=0.06	new_junction_read_count=4	polymorphism_frequency=6.186e-02	pos_hash_score=3	prediction=polymorphism	reject=COVERAGE_EVENNESS_SKEW,FREQUENCY_CUTOFF	side_1_annotate_key=gene	side_1_continuation=0	side_1_coverage=0.88	side_1_overlap=11	side_1_possible_overlap_registers=239	side_1_read_count=58	side_1_redundant=0	side_2_annotate_key=gene	side_2_continuation=0	side_2_coverage=1.04	side_2_overlap=0	side_2_possible_overlap_registers=228	side_2_read_count=66	side_2_redundant=0	total_non_overlap_reads=3
JC	132	.	CP009273	199474	-1	CP009273	200794	1	0	alignment_overlap=9	coverage_minus=2	coverage_plus=1	flanking_left=251	flanking_right=251	frequency=3.832e-02	junction_possible_overlap_registers=230	key=CP009273__199474__-1__CP009273__200785__1__9____251__251__0__0	max_left=223	max_left_minus=223	max_left_plus=113	max_min_left=0	max_min_left_minus=0	max_min_left_plus=0	max_min_right=109	max_min_right_minus=109	max_min_right_plus=109	max_pos_hash_score=462	max_right=109	max_right_minus=109	max_right_plus=109	neg_log10_pos_hash_p_value=6.8	new_junction_coverage=0.05	new_junction_read_count=3	polymorphism_frequency=3.832e-02	pos_hash_score=3	prediction=polymorphism	reject=COVERAGE_EVENNESS_SKEW,FREQUENCY_CUTOFF	side_1_annotate_key=gene	side_1_continuation=0	side_1_coverage=1.37	side_1_overlap=9	side_1_possible_overlap_registers=239	side_1_read_count=91	side_1_redundant=0	side_2_annotate_key=gene	side_2_continuation=0	side_2_coverage=0.99	side_2_overlap=0	side_2_possible_overlap_registers=230	side_2_read_count=63	side_2_redundant=0	total_non_overlap_reads=3
JC	133	.	CP009273	221051	-1	CP009273	222276	1	0	alignment_overlap=6	coverage_minus=1	coverage_plus=2	flanking_left=251	flanking_right=251	frequency=5.391e-02	junction_possible_overlap_registers=233	key=CP009273__221057__-1__CP009273__222276__1__6____251__251__1__0	max_left=53	max_left_minus=53	max_left_plus=53	max_min_left=53	max_min_left_minus=53	max_min_left_plus=53	max_min_right=0	max_min_right_minus=0	max_min_right_plus=0	max_pos_hash_score=468	max_right=117	max_right_minus=117	max_right_plus=117	neg_log10_pos_hash_p_value=6.9	new_junction_coverage=0.05	new_junction_read_count=3	polymorphism_frequency=5.391e-02	pos_hash_score=3	prediction=polymorphism	reject=COVERAGE_EVENNESS_SKEW,FREQUENCY_CUTOFF	side_1_annotate_key=repeat	side_1_continuation=0	side_1_coverage=NA	side_1_overlap=0	side_1_read_count=NA	side_1_redundant=1	side_2_annotate_key=gene	side_2_continuation=0	side_2_coverage=0.82	side_2_overlap=6	side_2_possible_overlap_registers=239	side_2_read_count=54	side_2_redundant=0	total_non_overlap_reads=3
JC	134	.	CP009273	222957	-1	CP009273	224540	1	0	alignment_overlap=9	coverage_minus=2	coverage_plus=1	flanking_left=251	flanking_right=251	frequency=7.066e-02	junction_possible_overlap_registers=230	key=CP009273__222957__-1__CP009273__224531__1__9____251__251__0__1	max_left=40	max_left_minus=40	max_left_plus=40	max_min_left=40	max_min_left_minus=40	max_min_left_plus=40	max_min_right=0	max_min_right_minus=0	max_min_right_plus=0	max_pos_hash_score=462	max_right=204	max_right_minus=204	max_right_plus=96	neg_log10_pos_hash_p_value=6.8	new_junction_coverage=0.05	new_junction_read_count=3	polymorphism_frequency=7.066e-02	pos_hash_score=3	prediction=polymorphism	reject=COVERAGE_EVENNESS_SKEW,FREQUENCY_CUTOFF	side_1_annotate_key=gene	side_1_continuation=0	side_1_coverage=0.62	side_1_overlap=9	side_1_possible_overlap_registers=239	side_1_read_count=41	side_1_redundant=0	side_2_annotate_key=repeat	side_2_continuation=0	side_2_coverage=NA	side_2_overlap=0	side_2_possible_overlap_registers=NA	side_2_read_count=NA	side_2_redundant=1	total_non_overlap_reads=3
JC	135	.	CP009273	222957	-1	CP009273	3939358	1	0	alignment_overlap=9	coverage_minus=2	coverage_plus=1	flanking_left=251	flanking_right=251	frequency=7.021e-02	junction_possible_overlap_registers=230	key=CP009273__222957__-1__CP009273__3939349__1__9____251__251__0__0	max_left=40	max_left_minus=40	max_left_plus=40	max_min_left=40	max_min_left_minus=40	max_min_left_plus=40	max_min_right=0	max_min_right_minus=0	max_min_right_plus=0	max_pos_hash_score=462	max_right=204	max_right_minus=204	max_right_plus=96	neg_log10_pos_hash_p_value=6.8	new_junction_coverage=0.05	new_junction_read_count=3	polymorphism_frequency=7.021e-02	pos_hash_score=3	prediction=polymorphism	reject=COVERAGE_EVENNESS_SKEW,FREQUENCY_CUTOFF	side_1_annotate_key=gene	side_1_continuation=0	side_1_coverage=0.62	side_1_overlap=9	side_1_possible_overlap_registers=239	side_1_read_count=41	side_1_redundant=0	side_2_annotate_key=gene	side_2_continuation=0	side_2_coverage=0.63	side_2_overlap=0	side_2_possible_overlap_registers=230	side_2_read_count=40	side_2_redundant=0	total_non_overlap_reads=3
JC	136	.	CP009273	224077	-1	CP009273	224957	1	0	alignment_overlap=9	coverage_minus=7	coverage_plus=3	flanking_left=251	flanking_right=251	frequency=6.340e-01	junction_possible_overlap_registers=230	key=CP009273__224086__-1__CP009273__224957__1__9____251__251__1__0	max_left=190	max_left_minus=190	max_left_plus=89	max_min_left=46	max_min_left_minus=46	max_min_left_plus=12	max_min_right=75	max_min_right_minus=75	max_min_right_plus=75	max_pos_hash_score=462	max_right=100	max_right_minus=100	max_right_plus=81	neg_log10_pos_hash_p_value=4.0	new_junction_coverage=0.16	new_junction_read_count=10	polymorphism_frequency=6.340e-01	pos_hash_score=10	prediction=polymorphism	reject=COVERAGE_EVENNESS_SKEW	side_1_annotate_key=repeat	side_1_continuation=0	side_1_coverage=NA	side_1_overlap=0	side_1_read_count=NA	side_1_redundant=1	side_2_annotate_key=gene	side_2_continuation=0	side_2_coverage=0.09	side_2_overlap=9	side_2_possible_overlap_registers=239	side_2_read_count=6	side_2_redundant=0	total_non_overlap_reads=10
JC	137	.	CP009273	224957	1	CP009273	2720712	1	0	alignment_overlap=9	coverage_minus=3	coverage_plus=6	flanking_left=251	flanking_right=251	frequency=6.092e-01	junction_possible_overlap_registers=230	key=CP009273__224957__1__CP009273__2720703__1__9____251__251__0__1	max_left=100	max_left_minus=81	max_left_plus=100	max_min_left=75	max_min_left_minus=75	max_min_left_plus=75	max_min_right=46	max_min_right_minus=12	max_min_right_plus=46	max_pos_hash_score=462	max_right=90	max_right_minus=89	max_right_plus=90	neg_log10_pos_hash_p_value=4.3	new_junction_coverage=0.14	new_junction_read_count=9	polymorphism_frequency=6.092e-01	pos_hash_score=9	prediction=polymorphism	reject=COVERAGE_EVENNESS_SKEW	side_1_annotate_key=gene	side_1_continuation=0	side_1_coverage=0.09	side_1_overlap=9	side_1_possible_overlap_registers=239	side_1_read_count=6	side_1_redundant=0	side_2_annotate_key=repeat	side_2_continuation=0	side_2_coverage=NA	side_2_overlap=0	side_2_possible_overlap_registers=NA	side_2_read_count=NA	side_2_redundant=1	total_non_overlap_reads=9
JC	138	.	CP009273	235819	-1	CP009273	734340	1	-14	alignment_overlap=-14	coverage_minus=3	coverage_plus=2	flanking_left=251	flanking_right=251	frequency=6.697e-02	junction_possible_overlap_registers=225	key=CP009273__235819__-1__CP009273__734340__1__-14__TAGAAACTATCTCG__251__251__0__0	max_left=29	max_left_minus=29	max_left_plus=9	max_min_left=29	max_min_left_minus=29	max_min_left_plus=9	max_min_right=0	max_min_right_minus=0	max_min_right_plus=0	max_pos_hash_score=452	max_right=234	max_right_minus=234	max_right_plus=228	neg_log10_pos_hash_p_value=6.2	new_junction_coverage=0.08	new_junction_read_count=5	polymorphism_frequency=6.697e-02	pos_hash_score=4	prediction=polymorphism	reject=COVERAGE_EVENNESS_SKEW,FREQUENCY_CUTOFF	side_1_annotate_key=gene	side_1_continuation=0	side_1_coverage=0.92	side_1_overlap=0	side_1_possible_overlap_registers=239	side_1_read_count=61	side_1_redundant=0	side_2_annotate_key=gene	side_2_continuation=0	side_2_coverage=1.31	side_2_overlap=0	side_2_possible_overlap_registers=239	side_2_read_count=87	side_2_redundant=0	total_non_overlap_reads=5	unique_read_sequence=TAGAAACTATCTCG
JC	139	.	CP009273	238344	-1	CP009273	239107	1	0	alignment_overlap=10	coverage_minus=2	coverage_plus=2	flanking_left=251	flanking_right=251	frequency=7.725e-02	junction_possible_overlap_registers=229	key=CP009273__238344__-1__CP009273__239097__1__10____251__251__0__0	max_left=118	max_left_minus=118	max_left_plus=66	max_min_left=66	max_min_left_minus=66	max_min_left_plus=66	max_min_right=7	max_min_right_minus=7	max_min_right_plus=0	max_pos_hash_score=460	max_right=152	max_right_minus=152	max_right_plus=152	neg_log10_pos_hash_p_value=6.2	new_junction_coverage=0.08	new_junction_read_count=5	polymorphism_frequency=7.725e-02	pos_hash_score=4	prediction=polymorphism	reject=COVERAGE_EVENNESS_SKEW,FREQUENCY_CUTOFF	side_1_annotate_key=gene	side_1_continuation=0	side_1_coverage=0.92	side_1_overlap=10	side_1_possible_overlap_registers=239	side_1_read_count=61	side_1_redundant=0	side_2_annotate_key=gene	side_2_continuation=0	side_2_coverage=0.96	side_2_overlap=0	side_2_possible_overlap_registers=229	side_2_read_count=61	side_2_redundant=0	total_non_overlap_reads=4
JC	140	.	CP009273	376714	1	CP009273	378045	-1	0	alignment_overlap=1	coverage_minus=0	coverage_plus=3	flanking_left=251	flanking_right=251	frequency=NA	junction_possible_overlap_registers=238	key=CP009273__376714__1__CP009273__378046__-1__1____251__251__1__1	max_left=96	max_left_minus=0	max_left_plus=96	max_min_left=62	max_min_left_minus=0	max_min_left_plus=62	max_min_right=72	max_min_right_minus=0	max_min_right_plus=72	max_pos_hash_score=478	max_right=222	max_right_minus=0	max_right_plus=222	neg_log10_pos_hash_p_value=7.0	new_junction_coverage=0.08	new_junction_read_count=5	polymorphism_frequency=NA	pos_hash_score=3	prediction=unknown	reject=COVERAGE_EVENNESS_SKEW	side_1_annotate_key=repeat	side_1_continuation=0	side_1_coverage=NA	side_1_overlap=1	side_1_read_count=NA	side_1_redundant=1	side_2_annotate_key=repeat	side_2_continuation=0	side_2_coverage=NA	side_2_overlap=0	side_2_possible_overlap_registers=NA	side_2_read_count=NA	side_2_redundant=1	total_non_overlap_reads=3
JC	141	.	CP009273	377803	1	CP009273	2063968	1	0	alignment_overlap=12	coverage_minus=1	coverage_plus=2	flanking_left=251	flanking_right=251	frequency=8.339e-02	junction_possible_overlap_registers=227	key=CP009273__377803__1__CP009273__2063956__1__12____251__251__0__0	max_left=141	max_left_minus=141	max_left_plus=141	max_min_left=7	max_min_left_minus=0	max_min_left_plus=7	max_min_right=48	max_min_right_minus=48	max_min_right_plus=48	max_pos_hash_score=456	max_right=230	max_right_minus=48	max_right_plus=230	neg_log10_pos_hash_p_value=6.8	new_junction_coverage=0.05	new_junction_read_count=3	polymorphism_frequency=8.339e-02	pos_hash_score=3	prediction=polymorphism	reject=COVERAGE_EVENNESS_SKEW,FREQUENCY_CUTOFF	side_1_annotate_key=gene	side_1_continuation=0	side_1_coverage=0.02	side_1_overlap=12	side_1_possible_overlap_registers=239	side_1_read_count=1	side_1_redundant=0	side_2_annotate_key=gene	side_2_continuation=0	side_2_coverage=1.03	side_2_overlap=0	side_2_possible_overlap_registers=227	side_2_read_count=65	side_2_redundant=0	total_non_overlap_reads=3
JC	142	.	CP009273	418263	-1	CP009273	419270	1	0	alignment_overlap=10	coverage_minus=3	coverage_plus=3	flanking_left=251	flanking_right=251	frequency=1.198e-01	junction_possible_overlap_registers=229	key=CP009273__418263__-1__CP009273__419260__1__10____251__251__0__0	max_left=146	max_left_minus=146	max_left_plus=143	max_min_left=14	max_min_left_minus=14	max_min_left_plus=14	max_min_right=48	max_min_right_minus=48	max_min_right_plus=48	max_pos_hash_score=460	max_right=48	max_right_minus=48	max_right_plus=48	neg_log10_pos_hash_p_value=5.3	new_junction_coverage=0.14	new_junction_read_count=9	polymorphism_frequency=1.198e-01	pos_hash_score=6	prediction=polymorphism	reject=COVERAGE_EVENNESS_SKEW,FREQUENCY_CUTOFF	side_1_annotate_key=gene	side_1_continuation=0	side_1_coverage=0.98	side_1_overlap=10	side_1_possible_overlap_registers=239	side_1_read_count=65	side_1_redundant=0	side_2_annotate_key=gene	side_2_continuation=0	side_2_coverage=1.10	side_2_overlap=0	side_2_possible_overlap_registers=229	side_2_read_count=70	side_2_redundant=0	total_non_overlap_reads=6
JC	143	.	CP009273	422689	-1	CP009273	423858	1	0	alignment_overlap=11	coverage_minus=2	coverage_plus=3	flanking_left=251	flanking_right=251	frequency=7.352e-02	junction_possible_overlap_registers=228	key=CP009273__422689__-1__CP009273__423847__1__11____251__251__0__0	max_left=103	max_left_minus=103	max_left_plus=102	max_min_left=34	max_min_left_minus=0	max_min_left_plus=34	max_min_right=35	max_min_right_minus=8	max_min_right_plus=35	max_pos_hash_score=458	max_right=40	max_right_minus=8	max_right_plus=40	neg_log10_pos_hash_p_value=5.7	new_junction_coverage=0.08	new_junction_read_count=5	polymorphism_frequency=7.352e-02	pos_hash_score=5	prediction=polymorphism	reject=COVERAGE_EVENNESS_SKEW,FREQUENCY_CUTOFF	side_1_annotate_key=gene	side_1_continuation=0	side_1_coverage=0.98	side_1_overlap=11	side_1_possible_overlap_registers=239	side_1_read_count=65	side_1_redundant=0	side_2_annotate_key=gene	side_2_continuation=0	side_2_coverage=1.01	side_2_overlap=0	side_2_possible_overlap_registers=228	side_2_read_count=64	side_2_redundant=0	total_non_overlap_reads=5
JC	144	.	CP009273	430407	-1	CP009273	431346	1	0	alignment_overlap=9	coverage_minus=2	coverage_plus=2	flanking_left=251	flanking_right=251	frequency=5.606e-02	junction_possible_overlap_registers=230	key=CP009273__430407__-1__CP009273__431337__1__9____251__251__0__0	max_left=45	max_left_minus=45	max_left_plus=45	max_min_left=45	max_min_left_minus=45	max_min_left_plus=45	max_min_right=0	max_min_right_minus=0	max_min_right_plus=0	max_pos_hash_score=462	max_right=180	max_right_minus=180	max_right_plus=180	neg_log10_pos_hash_p_value=6.3	new_junction_coverage=0.06	new_junction_read_count=4	polymorphism_frequency=5.606e-02	pos_hash_score=4	prediction=polymorphism	reject=COVERAGE_EVENNESS_SKEW,FREQUENCY_CUTOFF	side_1_annotate_key=gene	side_1_continuation=0	side_1_coverage=0.92	side_1_overlap=9	side_1_possible_overlap_registers=239	side_1_read_count=61	side_1_redundant=0	side_2_annotate_key=gene	side_2_continuation=0	side_2_coverage=1.19	side_2_overlap=0	side_2_possible_overlap_registers=230	side_2_read_count=76	side_2_redundant=0	total_non_overlap_reads=4
JC	145	.	CP009273	431590	-1	CP009273	432393	1	0	alignment_overlap=9	coverage_minus=2	coverage_plus=1	flanking_left=251	flanking_right=251	frequency=5.364e-02	junction_possible_overlap_registers=230	key=CP009273__431590__-1__CP009273__432384__1__9____251__251__0__0	max_left=133	max_left_minus=133	max_left_plus=31	max_min_left=31	max_min_left_minus=31	max_min_left_plus=31	max_min_right=82	max_min_right_minus=82	max_min_right_plus=0	max_pos_hash_score=462	max_right=82	max_right_minus=82	max_right_plus=53	neg_log10_pos_hash_p_value=6.8	new_junction_coverage=0.05	new_junction_read_count=3	polymorphism_frequency=5.364e-02	pos_hash_score=3	prediction=polymorphism	reject=COVERAGE_EVENNESS_SKEW,FREQUENCY_CUTOFF	side_1_annotate_key=gene	side_1_continuation=0	side_1_coverage=0.86	side_1_overlap=9	side_1_possible_overlap_registers=239	side_1_read_count=57	side_1_redundant=0	side_2_annotate_key=gene	side_2_continuation=0	side_2_coverage=0.80	side_2_overlap=0	side_2_possible_overlap_registers=230	side_2_read_count=51	side_2_redundant=0	total_non_overlap_reads=3
JC	146	.	CP009273	433942	-1	CP009273	435167	1	0	alignment_overlap=8	coverage_minus=2	coverage_plus=2	flanking_left=251	flanking_right=251	frequency=8.821e-02	junction_possible_overlap_registers=231	key=CP009273__433942__-1__CP009273__435159__1__8____251__251__0__0	max_left=186	max_left_minus=186	max_left_plus=186	max_min_left=0	max_min_left_minus=0	max_min_left_plus=0	max_min_right=50	max_min_right_minus=50	max_min_right_plus=50	max_pos_hash_score=464	max_right=50	max_right_minus=50	max_right_plus=50	neg_log10_pos_hash_p_value=6.3	new_junction_coverage=0.06	new_junction_read_count=4	polymorphism_frequency=8.821e-02	pos_hash_score=4	prediction=polymorphism	reject=COVERAGE_EVENNESS_SKEW,FREQUENCY_CUTOFF	side_1_annotate_key=gene	side_1_continuation=0	side_1_coverage=0.59	side_1_overlap=8	side_1_possible_overlap_registers=239	side_1_read_count=39	side_1_redundant=0	side_2_annotate_key=gene	side_2_continuation=0	side_2_coverage=0.70	side_2_overlap=0	side_2_possible_overlap_registers=231	side_2_read_count=45	side_2_redundant=0	total_non_overlap_reads=4
JC	147	.	CP009273	468966	-1	CP009273	469856	1	0	alignment_overlap=10	coverage_minus=2	coverage_plus=3	flanking_left=251	flanking_right=251	frequency=7.651e-02	junction_possible_overlap_registers=229	key=CP009273__468966__-1__CP009273__469846__1__10____251__251__0__0	max_left=58	max_left_minus=58	max_left_plus=58	max_min_left=58	max_min_left_minus=58	max_min_left_plus=58	max_min_right=0	max_min_right_minus=0	max_min_right_plus=0	max_pos_hash_score=460	max_right=180	max_right_minus=180	max_right_plus=180	neg_log10_pos_hash_p_value=5.8	new_junction_coverage=0.08	new_junction_read_count=5	polymorphism_frequency=7.651e-02	pos_hash_score=5	prediction=polymorphism	reject=COVERAGE_EVENNESS_SKEW,FREQUENCY_CUTOFF	side_1_annotate_key=gene	side_1_continuation=0	side_1_coverage=0.83	side_1_overlap=10	side_1_possible_overlap_registers=239	side_1_read_count=55	side_1_redundant=0	side_2_annotate_key=gene	side_2_continuation=0	side_2_coverage=1.07	side_2_overlap=0	side_2_possible_overlap_registers=229	side_2_read_count=68	side_2_redundant=0	total_non_overlap_reads=5
JC	148	.	CP009273	494030	-1	CP009273	494916	1	0	alignment_overlap=10	coverage_minus=1	coverage_plus=2	flanking_left=251	flanking_right=251	frequency=4.616e-02	junction_possible_overlap_registers=229	key=CP009273__494030__-1__CP009273__494906__1__10____251__251__0__0	max_left=152	max_left_minus=86	max_left_plus=152	max_min_left=86	max_min_left_minus=86	max_min_left_plus=9	max_min_right=41	max_min_right_minus=0	max_min_right_plus=41	max_pos_hash_score=460	max_right=164	max_right_minus=123	max_right_plus=164	neg_log10_pos_hash_p_value=6.8	new_junction_coverage=0.05	new_junction_read_count=3	polymorphism_frequency=4.616e-02	pos_hash_score=3	prediction=polymorphism	reject=COVERAGE_EVENNESS_SKEW,FREQUENCY_CUTOFF	side_1_annotate_key=gene	side_1_continuation=0	side_1_coverage=1.09	side_1_overlap=10	side_1_possible_overlap_registers=239	side_1_read_count=72	side_1_redundant=0	side_2_annotate_key=gene	side_2_continuation=0	side_2_coverage=0.87	side_2_overlap=0	side_2_possible_overlap_registers=229	side_2_read_count=55	side_2_redundant=0	total_non_overlap_reads=3
JC	149	.	CP009273	527236	-1	CP009273	528394	1	0	alignment_overlap=9	coverage_minus=3	coverage_plus=2	flanking_left=251	flanking_right=251	frequency=9.359e-02	junction_possible_overlap_registers=230	key=CP009273__527236__-1__CP009273__528385__1__9____251__251__0__0	max_left=84	max_left_minus=84	max_left_plus=42	max_min_left=42	max_min_left_minus=36	max_min_left_plus=42	max_min_right=35	max_min_right_minus=35	max_min_right_plus=0	max_pos_hash_score=462	max_right=89	max_right_minus=89	max_right_plus=89	neg_log10_pos_hash_p_value=5.8	new_junction_coverage=0.08	new_junction_read_count=5	polymorphism_frequency=9.359e-02	pos_hash_score=5	prediction=polymorphism	reject=COVERAGE_EVENNESS_SKEW,FREQUENCY_CUTOFF	side_1_annotate_key=gene	side_1_continuation=0	side_1_coverage=0.86	side_1_overlap=9	side_1_possible_overlap_registers=239	side_1_read_count=57	side_1_redundant=0	side_2_annotate_key=gene	side_2_continuation=0	side_2_coverage=0.66	side_2_overlap=0	side_2_possible_overlap_registers=230	side_2_read_count=42	side_2_redundant=0	total_non_overlap_reads=5
JC	150	.	CP009273	531652	-1	CP009273	532655	1	0	alignment_overlap=10	coverage_minus=1	coverage_plus=2	flanking_left=251	flanking_right=251	frequency=3.624e-02	junction_possible_overlap_registers=229	key=CP009273__531652__-1__CP009273__532645__1__10____251__251__0__0	max_left=116	max_left_minus=116	max_left_plus=97	max_min_left=116	max_min_left_minus=116	max_min_left_plus=97	max_min_right=0	max_min_right_minus=0	max_min_right_plus=0	max_pos_hash_score=460	max_right=152	max_right_minus=123	max_right_plus=152	neg_log10_pos_hash_p_value=6.8	new_junction_coverage=0.05	new_junction_read_count=3	polymorphism_frequency=3.624e-02	pos_hash_score=3	prediction=polymorphism	reject=COVERAGE_EVENNESS_SKEW,FREQUENCY_CUTOFF	side_1_annotate_key=gene	side_1_continuation=0	side_1_coverage=1.24	side_1_overlap=10	side_1_possible_overlap_registers=239	side_1_read_count=82	side_1_redundant=0	side_2_annotate_key=gene	side_2_continuation=0	side_2_coverage=1.28	side_2_overlap=0	side_2_possible_overlap_registers=229	side_2_read_count=81	side_2_redundant=0	total_non_overlap_reads=3
JC	151	.	CP009273	551285	-1	CP009273	552798	1	0	alignment_overlap=9	coverage_minus=3	coverage_plus=2	flanking_left=251	flanking_right=251	frequency=8.186e-02	junction_possible_overlap_registers=230	key=CP009273__551285__-1__CP009273__552789__1__9____251__251__0__0	max_left=232	max_left_minus=232	max_left_plus=169	max_min_left=41	max_min_left_minus=28	max_min_left_plus=41	max_min_right=73	max_min_right_minus=10	max_min_right_plus=73	max_pos_hash_score=462	max_right=153	max_right_minus=134	max_right_plus=153	neg_log10_pos_hash_p_value=5.8	new_junction_coverage=0.08	new_junction_read_count=5	polymorphism_frequency=8.186e-02	pos_hash_score=5	prediction=polymorphism	reject=COVERAGE_EVENNESS_SKEW,FREQUENCY_CUTOFF	side_1_annotate_key=gene	side_1_continuation=0	side_1_coverage=0.74	side_1_overlap=9	side_1_possible_overlap_registers=239	side_1_read_count=49	side_1_redundant=0	side_2_annotate_key=gene	side_2_continuation=0	side_2_coverage=1.02	side_2_overlap=0	side_2_possible_overlap_registers=230	side_2_read_count=65	side_2_redundant=0	total_non_overlap_reads=5
JC	152	.	CP009273	603466	-1	CP009273	604816	1	0	alignment_overlap=12	coverage_minus=3	coverage_plus=2	flanking_left=251	flanking_right=251	frequency=7.003e-02	junction_possible_overlap_registers=227	key=CP009273__603466__-1__CP009273__604804__1__12____251__251__0__0	max_left=213	max_left_minus=213	max_left_plus=150	max_min_left=62	max_min_left_minus=62	max_min_left_plus=0	max_min_right=108	max_min_right_minus=71	max_min_right_plus=108	max_pos_hash_score=456	max_right=177	max_right_minus=177	max_right_plus=108	neg_log10_pos_hash_p_value=5.7	new_junction_coverage=0.08	new_junction_read_count=5	polymorphism_frequency=7.003e-02	pos_hash_score=5	prediction=polymorphism	reject=COVERAGE_EVENNESS_SKEW,FREQUENCY_CUTOFF	side_1_annotate_key=gene	side_1_continuation=0	side_1_coverage=0.97	side_1_overlap=12	side_1_possible_overlap_registers=239	side_1_read_count=64	side_1_redundant=0	side_2_annotate_key=gene	side_2_continuation=0	side_2_coverage=1.14	side_2_overlap=0	side_2_possible_overlap_registers=227	side_2_read_count=72	side_2_redundant=0	total_non_overlap_reads=5
JC	153	.	CP009273	612047	-1	CP009273	613050	1	0	alignment_overlap=11	coverage_minus=3	coverage_plus=4	flanking_left=251	flanking_right=251	frequency=1.243e-01	junction_possible_overlap_registers=228	key=CP009273__612047__-1__CP009273__613039__1__11____251__251__0__0	max_left=37	max_left_minus=35	max_left_plus=37	max_min_left=37	max_min_left_minus=35	max_min_left_plus=37	max_min_right=0	max_min_right_minus=0	max_min_right_plus=0	max_pos_hash_score=458	max_right=199	max_right_minus=199	max_right_plus=198	neg_log10_pos_hash_p_value=5.3	new_junction_coverage=0.11	new_junction_read_count=7	polymorphism_frequency=1.243e-01	pos_hash_score=6	prediction=polymorphism	reject=COVERAGE_EVENNESS_SKEW,FREQUENCY_CUTOFF	side_1_annotate_key=gene	side_1_continuation=0	side_1_coverage=0.77	side_1_overlap=11	side_1_possible_overlap_registers=239	side_1_read_count=51	side_1_redundant=0	side_2_annotate_key=gene	side_2_continuation=0	side_2_coverage=0.79	side_2_overlap=0	side_2_possible_overlap_registers=228	side_2_read_count=50	side_2_redundant=0	total_non_overlap_reads=7
JC	154	.	CP009273	615193	-1	CP009273	616327	1	0	alignment_overlap=12	coverage_minus=2	coverage_plus=1	flanking_left=251	flanking_right=251	frequency=4.793e-02	junction_possible_overlap_registers=227	key=CP009273__615193__-1__CP009273__616315__1__12____251__251__0__0	max_left=129	max_left_minus=129	max_left_plus=2	max_min_left=2	max_min_left_minus=0	max_min_left_plus=2	max_min_right=110	max_min_right_minus=110	max_min_right_plus=0	max_pos_hash_score=456	max_right=164	max_right_minus=110	max_right_plus=164	neg_log10_pos_hash_p_value=6.8	new_junction_coverage=0.05	new_junction_read_count=3	polymorphism_frequency=4.793e-02	pos_hash_score=3	prediction=polymorphism	reject=COVERAGE_EVENNESS_SKEW,FREQUENCY_CUTOFF	side_1_annotate_key=gene	side_1_continuation=0	side_1_coverage=0.85	side_1_overlap=12	side_1_possible_overlap_registers=239	side_1_read_count=56	side_1_redundant=0	side_2_annotate_key=gene	side_2_continuation=0	side_2_coverage=1.05	side_2_overlap=0	side_2_possible_overlap_registers=227	side_2_read_count=66	side_2_redundant=0	total_non_overlap_reads=3
JC	155	.	CP009273	615969	-1	CP009273	616962	1	0	alignment_overlap=9	coverage_minus=2	coverage_plus=2	flanking_left=251	flanking_right=251	frequency=5.513e-02	junction_possible_overlap_registers=230	key=CP009273__615969__-1__CP009273__616953__1__9____251__251__0__0	max_left=168	max_left_minus=168	max_left_plus=159	max_min_left=95	max_min_left_minus=0	max_min_left_plus=95	max_min_right=83	max_min_right_minus=74	max_min_right_plus=83	max_pos_hash_score=462	max_right=108	max_right_minus=74	max_right_plus=108	neg_log10_pos_hash_p_value=6.3	new_junction_coverage=0.06	new_junction_read_count=4	polymorphism_frequency=5.513e-02	pos_hash_score=4	prediction=polymorphism	reject=COVERAGE_EVENNESS_SKEW,FREQUENCY_CUTOFF	side_1_annotate_key=gene	side_1_continuation=0	side_1_coverage=1.16	side_1_overlap=9	side_1_possible_overlap_registers=239	side_1_read_count=77	side_1_redundant=0	side_2_annotate_key=gene	side_2_continuation=0	side_2_coverage=0.99	side_2_overlap=0	side_2_possible_overlap_registers=230	side_2_read_count=63	side_2_redundant=0	total_non_overlap_reads=4
JC	156	.	CP009273	619426	-1	CP009273	620754	1	0	alignment_overlap=9	coverage_minus=2	coverage_plus=2	flanking_left=251	flanking_right=251	frequency=6.991e-02	junction_possible_overlap_registers=230	key=CP009273__619426__-1__CP009273__620745__1__9____251__251__0__0	max_left=63	max_left_minus=63	max_left_plus=63	max_min_left=63	max_min_left_minus=63	max_min_left_plus=63	max_min_right=0	max_min_right_minus=0	max_min_right_plus=0	max_pos_hash_score=462	max_right=179	max_right_minus=89	max_right_plus=179	neg_log10_pos_hash_p_value=6.3	new_junction_coverage=0.06	new_junction_read_count=4	polymorphism_frequency=6.991e-02	pos_hash_score=4	prediction=polymorphism	reject=COVERAGE_EVENNESS_SKEW,FREQUENCY_CUTOFF	side_1_annotate_key=gene	side_1_continuation=0	side_1_coverage=1.03	side_1_overlap=9	side_1_possible_overlap_registers=239	side_1_read_count=68	side_1_redundant=0	side_2_annotate_key=gene	side_2_continuation=0	side_2_coverage=0.64	side_2_overlap=0	side_2_possible_overlap_registers=230	side_2_read_count=41	side_2_redundant=0	total_non_overlap_reads=4
JC	157	.	CP009273	620957	-1	CP009273	621666	1	0	alignment_overlap=11	coverage_minus=1	coverage_plus=2	flanking_left=251	flanking_right=251	frequency=7.415e-02	junction_possible_overlap_registers=228	key=CP009273__620957__-1__CP009273__621655__1__11____251__251__0__0	max_left=65	max_left_minus=65	max_left_plus=65	max_min_left=1	max_min_left_minus=0	max_min_left_plus=1	max_min_right=51	max_min_right_minus=50	max_min_right_plus=51	max_pos_hash_score=458	max_right=239	max_right_minus=50	max_right_plus=239	neg_log10_pos_hash_p_value=6.8	new_junction_coverage=0.06	new_junction_read_count=4	polymorphism_frequency=7.415e-02	pos_hash_score=3	prediction=polymorphism	reject=COVERAGE_EVENNESS_SKEW,FREQUENCY_CUTOFF	side_1_annotate_key=gene	side_1_continuation=0	side_1_coverage=0.69	side_1_overlap=11	side_1_possible_overlap_registers=239	side_1_read_count=46	side_1_redundant=0	side_2_annotate_key=gene	side_2_continuation=0	side_2_coverage=0.89	side_2_overlap=0	side_2_possible_overlap_registers=228	side_2_read_count=56	side_2_redundant=0	total_non_overlap_reads=3
JC	158	.	CP009273	680998	-1	CP009273	681697	1	0	alignment_overlap=12	coverage_minus=8	coverage_plus=5	flanking_left=251	flanking_right=251	frequency=1.553e-01	junction_possible_overlap_registers=227	key=CP009273__680998__-1__CP009273__681685__1__12____251__251__0__0	max_left=195	max_left_minus=195	max_left_plus=72	max_min_left=103	max_min_left_minus=103	max_min_left_plus=72	max_min_right=44	max_min_right_minus=44	max_min_right_plus=0	max_pos_hash_score=456	max_right=222	max_right_minus=166	max_right_plus=222	neg_log10_pos_hash_p_value=3.6	new_junction_coverage=0.22	new_junction_read_count=14	polymorphism_frequency=1.553e-01	pos_hash_score=11	prediction=polymorphism	reject=COVERAGE_EVENNESS_SKEW,FREQUENCY_CUTOFF	side_1_annotate_key=gene	side_1_continuation=0	side_1_coverage=1.10	side_1_overlap=12	side_1_possible_overlap_registers=239	side_1_read_count=73	side_1_redundant=0	side_2_annotate_key=gene	side_2_continuation=0	side_2_coverage=1.32	side_2_overlap=0	side_2_possible_overlap_registers=227	side_2_read_count=83	side_2_redundant=0	total_non_overlap_reads=13
JC	159	.	CP009273	691962	-1	CP009273	692513	1	-45	alignment_overlap=-45	coverage_minus=2	coverage_plus=4	flanking_left=251	flanking_right=251	frequency=1.946e-01	junction_possible_overlap_registers=194	key=CP009273__691962__-1__CP009273__692513__1__-45__AAATTGGTTTTGAATTTGCCGAACATATTCGATACATTCAGAATT__251__251__0__0	max_left=156	max_left_minus=61	max_left_plus=156	max_min_left=77	max_min_left_minus=61	max_min_left_plus=77	max_min_right=50	max_min_right_minus=0	max_min_right_plus=50	max_pos_hash_score=390	max_right=130	max_right_minus=122	max_right_plus=130	neg_log10_pos_hash_p_value=4.6	new_junction_coverage=0.19	new_junction_read_count=10	polymorphism_frequency=1.946e-01	pos_hash_score=6	prediction=polymorphism	reject=COVERAGE_EVENNESS_SKEW,FREQUENCY_CUTOFF	side_1_annotate_key=gene	side_1_continuation=0	side_1_coverage=0.89	side_1_overlap=0	side_1_possible_overlap_registers=239	side_1_read_count=59	side_1_redundant=0	side_2_annotate_key=gene	side_2_continuation=0	side_2_coverage=0.65	side_2_overlap=0	side_2_possible_overlap_registers=239	side_2_read_count=43	side_2_redundant=0	total_non_overlap_reads=6	unique_read_sequence=AAATTGGTTTTGAATTTGCCGAACATATTCGATACATTCAGAATT
JC	160	.	CP009273	716716	-1	CP009273	717874	1	0	alignment_overlap=11	coverage_minus=3	coverage_plus=2	flanking_left=251	flanking_right=251	frequency=9.669e-02	junction_possible_overlap_registers=228	key=CP009273__716716__-1__CP009273__717863__1__11____251__251__0__0	max_left=177	max_left_minus=177	max_left_plus=150	max_min_left=102	max_min_left_minus=102	max_min_left_plus=90	max_min_right=90	max_min_right_minus=63	max_min_right_plus=90	max_pos_hash_score=458	max_right=138	max_right_minus=138	max_right_plus=122	neg_log10_pos_hash_p_value=5.7	new_junction_coverage=0.08	new_junction_read_count=5	polymorphism_frequency=9.669e-02	pos_hash_score=5	prediction=polymorphism	reject=COVERAGE_EVENNESS_SKEW,FREQUENCY_CUTOFF	side_1_annotate_key=gene	side_1_continuation=0	side_1_coverage=0.85	side_1_overlap=11	side_1_possible_overlap_registers=239	side_1_read_count=56	side_1_redundant=0	side_2_annotate_key=gene	side_2_continuation=0	side_2_coverage=0.63	side_2_overlap=0	side_2_possible_overlap_registers=228	side_2_read_count=40	side_2_redundant=0	total_non_overlap_reads=5
JC	161	.	CP009273	725302	-1	CP009273	725969	1	0	alignment_overlap=8	coverage_minus=4	coverage_plus=1	flanking_left=251	flanking_right=251	frequency=1.135e-01	junction_possible_overlap_registers=231	key=CP009273__725302__-1__CP009273__725961__1__8____251__251__0__0	max_left=43	max_left_minus=43	max_left_plus=5	max_min_left=43	max_min_left_minus=43	max_min_left_plus=5	max_min_right=21	max_min_right_minus=21	max_min_right_plus=0	max_pos_hash_score=464	max_right=63	max_right_minus=63	max_right_plus=51	neg_log10_pos_hash_p_value=5.8	new_junction_coverage=0.08	new_junction_read_count=5	polymorphism_frequency=1.135e-01	pos_hash_score=5	prediction=polymorphism	reject=COVERAGE_EVENNESS_SKEW,FREQUENCY_CUTOFF	side_1_annotate_key=gene	side_1_continuation=0	side_1_coverage=0.41	side_1_overlap=8	side_1_possible_overlap_registers=239	side_1_read_count=27	side_1_redundant=0	side_2_annotate_key=gene	side_2_continuation=0	side_2_coverage=0.81	side_2_overlap=0	side_2_possible_overlap_registers=231	side_2_read_count=52	side_2_redundant=0	total_non_overlap_reads=5
JC	162	.	CP009273	725690	-1	CP009273	3614227	1	0	alignment_overlap=13	coverage_minus=1	coverage_plus=2	flanking_left=251	flanking_right=251	frequency=1.686e-01	junction_possible_overlap_registers=226	key=CP009273__725690__-1__CP009273__3614214__1__13____251__251__0__0	max_left=23	max_left_minus=23	max_left_plus=23	max_min_left=23	max_min_left_minus=23	max_min_left_plus=23	max_min_right=0	max_min_right_minus=0	max_min_right_plus=0	max_pos_hash_score=454	max_right=234	max_right_minus=41	max_right_plus=234	neg_log10_pos_hash_p_value=6.7	new_junction_coverage=0.05	new_junction_read_count=3	polymorphism_frequency=1.686e-01	pos_hash_score=3	prediction=polymorphism	reject=COVERAGE_EVENNESS_SKEW,FREQUENCY_CUTOFF	side_1_annotate_key=gene	side_1_continuation=0	side_1_coverage=0.39	side_1_overlap=13	side_1_possible_overlap_registers=239	side_1_read_count=26	side_1_redundant=0	side_2_annotate_key=gene	side_2_continuation=0	side_2_coverage=0.08	side_2_overlap=0	side_2_possible_overlap_registers=226	side_2_read_count=5	side_2_redundant=0	total_non_overlap_reads=3
JC	163	.	CP009273	725690	-1	CP009273	3757218	1	0	alignment_overlap=13	coverage_minus=1	coverage_plus=2	flanking_left=251	flanking_right=251	frequency=1.786e-01	junction_possible_overlap_registers=226	key=CP009273__725690__-1__CP009273__3757205__1__13____251__251__0__0	max_left=23	max_left_minus=23	max_left_plus=23	max_min_left=23	max_min_left_minus=23	max_min_left_plus=23	max_min_right=0	max_min_right_minus=0	max_min_right_plus=0	max_pos_hash_score=454	max_right=234	max_right_minus=41	max_right_plus=234	neg_log10_pos_hash_p_value=6.7	new_junction_coverage=0.05	new_junction_read_count=3	polymorphism_frequency=1.786e-01	pos_hash_score=3	prediction=polymorphism	reject=COVERAGE_EVENNESS_SKEW,FREQUENCY_CUTOFF	side_1_annotate_key=gene	side_1_continuation=0	side_1_coverage=0.39	side_1_overlap=13	side_1_possible_overlap_registers=239	side_1_read_count=26	side_1_redundant=0	side_2_annotate_key=gene	side_2_continuation=0	side_2_coverage=0.05	side_2_overlap=0	side_2_possible_overlap_registers=226	side_2_read_count=3	side_2_redundant=0	total_non_overlap_reads=3
JC	164	.	CP009273	725961	1	CP009273	3612807	-1	0	alignment_overlap=8	coverage_minus=1	coverage_plus=5	flanking_left=251	flanking_right=251	frequency=1.574e-01	junction_possible_overlap_registers=231	key=CP009273__725961__1__CP009273__3612815__-1__8____251__251__0__0	max_left=51	max_left_minus=51	max_left_plus=51	max_min_left=21	max_min_left_minus=0	max_min_left_plus=21	max_min_right=28	max_min_right_minus=5	max_min_right_plus=28	max_pos_hash_score=464	max_right=217	max_right_minus=5	max_right_plus=217	neg_log10_pos_hash_p_value=5.4	new_junction_coverage=0.09	new_junction_read_count=6	polymorphism_frequency=1.574e-01	pos_hash_score=6	prediction=polymorphism	reject=COVERAGE_EVENNESS_SKEW,FREQUENCY_CUTOFF	side_1_annotate_key=gene	side_1_continuation=0	side_1_coverage=0.79	side_1_overlap=8	side_1_possible_overlap_registers=239	side_1_read_count=52	side_1_redundant=0	side_2_annotate_key=gene	side_2_continuation=0	side_2_coverage=0.22	side_2_overlap=0	side_2_possible_overlap_registers=231	side_2_read_count=14	side_2_redundant=0	total_non_overlap_reads=6
JC	165	.	CP009273	725961	1	CP009273	3755798	-1	0	alignment_overlap=8	coverage_minus=1	coverage_plus=3	flanking_left=251	flanking_right=251	frequency=1.207e-01	junction_possible_overlap_registers=231	key=CP009273__725961__1__CP009273__3755806__-1__8____251__251__0__0	max_left=51	max_left_minus=51	max_left_plus=51	max_min_left=21	max_min_left_minus=0	max_min_left_plus=21	max_min_right=28	max_min_right_minus=5	max_min_right_plus=28	max_pos_hash_score=464	max_right=28	max_right_minus=5	max_right_plus=28	neg_log10_pos_hash_p_value=6.3	new_junction_coverage=0.06	new_junction_read_count=4	polymorphism_frequency=1.207e-01	pos_hash_score=4	prediction=polymorphism	reject=COVERAGE_EVENNESS_SKEW,FREQUENCY_CUTOFF	side_1_annotate_key=gene	side_1_continuation=0	side_1_coverage=0.79	side_1_overlap=8	side_1_possible_overlap_registers=239	side_1_read_count=52	side_1_redundant=0	side_2_annotate_key=gene	side_2_continuation=0	side_2_coverage=0.13	side_2_overlap=0	side_2_possible_overlap_registers=231	side_2_read_count=8	side_2_redundant=0	total_non_overlap_reads=4
JC	166	.	CP009273	733384	-1	CP009273	734340	1	-1	alignment_overlap=-1	coverage_minus=1	coverage_plus=2	flanking_left=251	flanking_right=251	frequency=3.274e-02	junction_possible_overlap_registers=238	key=CP009273__733384__-1__CP009273__734340__1__-1__T__251__251__0__0	max_left=114	max_left_minus=114	max_left_plus=114	max_min_left=30	max_min_left_minus=0	max_min_left_plus=30	max_min_right=93	max_min_right_minus=93	max_min_right_plus=93	max_pos_hash_score=478	max_right=112	max_right_minus=93	max_right_plus=112	neg_log10_pos_hash_p_value=7.0	new_junction_coverage=0.05	new_junction_read_count=3	polymorphism_frequency=3.274e-02	pos_hash_score=3	prediction=polymorphism	reject=COVERAGE_EVENNESS_SKEW,FREQUENCY_CUTOFF	side_1_annotate_key=gene	side_1_continuation=0	side_1_coverage=1.31	side_1_overlap=0	side_1_possible_overlap_registers=239	side_1_read_count=87	side_1_redundant=0	side_2_annotate_key=gene	side_2_continuation=0	side_2_coverage=1.37	side_2_overlap=0	side_2_possible_overlap_registers=239	side_2_read_count=91	side_2_redundant=0	total_non_overlap_reads=3	unique_read_sequence=T
JC	167	.	CP009273	733405	-1	CP009273	734360	1	0	alignment_overlap=20	coverage_minus=6	coverage_plus=8	flanking_left=251	flanking_right=251	frequency=1.467e-01	junction_possible_overlap_registers=219	key=CP009273__733405__-1__CP009273__734340__1__20____251__251__0__0	max_left=198	max_left_minus=115	max_left_plus=198	max_min_left=111	max_min_left_minus=43	max_min_left_plus=111	max_min_right=80	max_min_right_minus=80	max_min_right_plus=80	max_pos_hash_score=440	max_right=214	max_right_minus=214	max_right_plus=208	neg_log10_pos_hash_p_value=3.5	new_junction_coverage=0.23	new_junction_read_count=14	polymorphism_frequency=1.467e-01	pos_hash_score=11	prediction=polymorphism	reject=COVERAGE_EVENNESS_SKEW,FREQUENCY_CUTOFF	side_1_annotate_key=gene	side_1_continuation=0	side_1_coverage=1.28	side_1_overlap=20	side_1_possible_overlap_registers=239	side_1_read_count=85	side_1_redundant=0	side_2_annotate_key=gene	side_2_continuation=0	side_2_coverage=1.40	side_2_overlap=0	side_2_possible_overlap_registers=219	side_2_read_count=85	side_2_redundant=0	total_non_overlap_reads=14
JC	168	.	CP009273	733429	1	CP009273	733784	-1	-25	alignment_overlap=-25	coverage_minus=3	coverage_plus=3	flanking_left=251	flanking_right=251	frequency=7.494e-02	junction_possible_overlap_registers=214	key=CP009273__733429__1__CP009273__733784__-1__-25__AGTAGCGTTACGTGATCTTTCCCTG__251__251__0__0	max_left=136	max_left_minus=121	max_left_plus=136	max_min_left=0	max_min_left_minus=0	max_min_left_plus=0	max_min_right=28	max_min_right_minus=28	max_min_right_plus=28	max_pos_hash_score=430	max_right=28	max_right_minus=28	max_right_plus=28	neg_log10_pos_hash_p_value=5.9	new_junction_coverage=0.12	new_junction_read_count=7	polymorphism_frequency=7.494e-02	pos_hash_score=4	prediction=polymorphism	reject=COVERAGE_EVENNESS_SKEW,FREQUENCY_CUTOFF	side_1_annotate_key=gene	side_1_continuation=0	side_1_coverage=1.28	side_1_overlap=0	side_1_possible_overlap_registers=239	side_1_read_count=85	side_1_redundant=0	side_2_annotate_key=gene	side_2_continuation=0	side_2_coverage=1.63	side_2_overlap=0	side_2_possible_overlap_registers=239	side_2_read_count=108	side_2_redundant=0	total_non_overlap_reads=6	unique_read_sequence=AGTAGCGTTACGTGATCTTTCCCTG
JC	169	.	CP009273	733429	1	CP009273	3617974	-1	-25	alignment_overlap=-25	coverage_minus=4	coverage_plus=3	flanking_left=251	flanking_right=251	frequency=9.077e-02	junction_possible_overlap_registers=214	key=CP009273__733429__1__CP009273__3617974__-1__-25__AGTAGCGTTACGTGATCTTTCCCTG__251__251__0__0	max_left=136	max_left_minus=121	max_left_plus=136	max_min_left=0	max_min_left_minus=0	max_min_left_plus=0	max_min_right=106	max_min_right_minus=106	max_min_right_plus=28	max_pos_hash_score=430	max_right=106	max_right_minus=106	max_right_plus=28	neg_log10_pos_hash_p_value=5.5	new_junction_coverage=0.13	new_junction_read_count=8	polymorphism_frequency=9.077e-02	pos_hash_score=5	prediction=polymorphism	reject=COVERAGE_EVENNESS_SKEW,FREQUENCY_CUTOFF	side_1_annotate_key=gene	side_1_continuation=0	side_1_coverage=1.28	side_1_overlap=0	side_1_possible_overlap_registers=239	side_1_read_count=85	side_1_redundant=0	side_2_annotate_key=gene	side_2_continuation=0	side_2_coverage=1.42	side_2_overlap=0	side_2_possible_overlap_registers=239	side_2_read_count=94	side_2_redundant=0	total_non_overlap_reads=7	unique_read_sequence=AGTAGCGTTACGTGATCTTTCCCTG
JC	170	.	CP009273	734340	1	CP009273	1527163	-1	-14	alignment_overlap=-14	coverage_minus=2	coverage_plus=3	flanking_left=251	flanking_right=251	frequency=5.722e-02	junction_possible_overlap_registers=225	key=CP009273__734340__1__CP009273__1527163__-1__-14__CGAGATAGTTTCTA__251__251__0__0	max_left=234	max_left_minus=228	max_left_plus=234	max_min_left=0	max_min_left_minus=0	max_min_left_plus=0	max_min_right=29	max_min_right_minus=9	max_min_right_plus=29	max_pos_hash_score=452	max_right=29	max_right_minus=9	max_right_plus=29	neg_log10_pos_hash_p_value=6.2	new_junction_coverage=0.08	new_junction_read_count=5	polymorphism_frequency=5.722e-02	pos_hash_score=4	prediction=polymorphism	reject=COVERAGE_EVENNESS_SKEW,FREQUENCY_CUTOFF	side_1_annotate_key=gene	side_1_continuation=0	side_1_coverage=1.31	side_1_overlap=0	side_1_possible_overlap_registers=239	side_1_read_count=87	side_1_redundant=0	side_2_annotate_key=gene	side_2_continuation=0	side_2_coverage=1.33	side_2_overlap=0	side_2_possible_overlap_registers=239	side_2_read_count=88	side_2_redundant=0	total_non_overlap_reads=5	unique_read_sequence=CGAGATAGTTTCTA
JC	171	.	CP009273	734340	1	CP009273	3618828	-1	-14	alignment_overlap=-14	coverage_minus=2	coverage_plus=3	flanking_left=251	flanking_right=251	frequency=5.753e-02	junction_possible_overlap_registers=225	key=CP009273__734340__1__CP009273__3618828__-1__-14__CGAGATAGTTTCTA__251__251__0__0	max_left=234	max_left_minus=228	max_left_plus=234	max_min_left=0	max_min_left_minus=0	max_min_left_plus=0	max_min_right=29	max_min_right_minus=9	max_min_right_plus=29	max_pos_hash_score=452	max_right=29	max_right_minus=9	max_right_plus=29	neg_log10_pos_hash_p_value=6.2	new_junction_coverage=0.08	new_junction_read_count=5	polymorphism_frequency=5.753e-02	pos_hash_score=4	prediction=polymorphism	reject=COVERAGE_EVENNESS_SKEW,FREQUENCY_CUTOFF	side_1_annotate_key=gene	side_1_continuation=0	side_1_coverage=1.31	side_1_overlap=0	side_1_possible_overlap_registers=239	side_1_read_count=87	side_1_redundant=0	side_2_annotate_key=gene	side_2_continuation=0	side_2_coverage=1.31	side_2_overlap=0	side_2_possible_overlap_registers=239	side_2_read_count=87	side_2_redundant=0	total_non_overlap_reads=5	unique_read_sequence=CGAGATAGTTTCTA
JC	172	.	CP009273	735299	-1	CP009273	736920	1	0	alignment_overlap=9	coverage_minus=2	coverage_plus=1	flanking_left=251	flanking_right=251	frequency=3.251e-02	junction_possible_overlap_registers=230	key=CP009273__735299__-1__CP009273__736911__1__9____251__251__0__0	max_left=112	max_left_minus=112	max_left_plus=82	max_min_left=112	max_min_left_minus=112	max_min_left_plus=82	max_min_right=6	max_min_right_minus=6	max_min_right_plus=0	max_pos_hash_score=462	max_right=160	max_right_minus=130	max_right_plus=160	neg_log10_pos_hash_p_value=6.8	new_junction_coverage=0.05	new_junction_read_count=3	polymorphism_frequency=3.251e-02	pos_hash_score=3	prediction=polymorphism	reject=COVERAGE_EVENNESS_SKEW,FREQUENCY_CUTOFF	side_1_annotate_key=gene	side_1_continuation=0	side_1_coverage=1.39	side_1_overlap=9	side_1_possible_overlap_registers=239	side_1_read_count=92	side_1_redundant=0	side_2_annotate_key=gene	side_2_continuation=0	side_2_coverage=1.41	side_2_overlap=0	side_2_possible_overlap_registers=230	side_2_read_count=90	side_2_redundant=0	total_non_overlap_reads=3
JC	173	.	CP009273	736866	-1	CP009273	737500	1	0	alignment_overlap=10	coverage_minus=6	coverage_plus=6	flanking_left=251	flanking_right=251	frequency=1.218e-01	junction_possible_overlap_registers=229	key=CP009273__736866__-1__CP009273__737490__1__10____251__251__0__0	max_left=225	max_left_minus=225	max_left_plus=214	max_min_left=11	max_min_left_minus=0	max_min_left_plus=11	max_min_right=99	max_min_right_minus=71	max_min_right_plus=99	max_pos_hash_score=460	max_right=228	max_right_minus=71	max_right_plus=228	neg_log10_pos_hash_p_value=4.2	new_junction_coverage=0.20	new_junction_read_count=13	polymorphism_frequency=1.218e-01	pos_hash_score=9	prediction=polymorphism	reject=COVERAGE_EVENNESS_SKEW,FREQUENCY_CUTOFF	side_1_annotate_key=gene	side_1_continuation=0	side_1_coverage=1.66	side_1_overlap=10	side_1_possible_overlap_registers=239	side_1_read_count=110	side_1_redundant=0	side_2_annotate_key=gene	side_2_continuation=0	side_2_coverage=1.29	side_2_overlap=0	side_2_possible_overlap_registers=229	side_2_read_count=82	side_2_redundant=0	total_non_overlap_reads=12
JC	174	.	CP009273	739341	-1	CP009273	740405	1	0	alignment_overlap=10	coverage_minus=0	coverage_plus=3	flanking_left=251	flanking_right=251	frequency=4.892e-02	junction_possible_overlap_registers=229	key=CP009273__739341__-1__CP009273__740395__1__10____251__251__0__0	max_left=142	max_left_minus=0	max_left_plus=142	max_min_left=22	max_min_left_minus=0	max_min_left_plus=22	max_min_right=99	max_min_right_minus=0	max_min_right_plus=99	max_pos_hash_score=460	max_right=99	max_right_minus=0	max_right_plus=99	neg_log10_pos_hash_p_value=6.8	new_junction_coverage=0.05	new_junction_read_count=3	polymorphism_frequency=4.892e-02	pos_hash_score=3	prediction=polymorphism	reject=COVERAGE_EVENNESS_SKEW,FREQUENCY_CUTOFF	side_1_annotate_key=gene	side_1_continuation=0	side_1_coverage=0.85	side_1_overlap=10	side_1_possible_overlap_registers=239	side_1_read_count=56	side_1_redundant=0	side_2_annotate_key=gene	side_2_continuation=0	side_2_coverage=0.99	side_2_overlap=0	side_2_possible_overlap_registers=229	side_2_read_count=63	side_2_redundant=0	total_non_overlap_reads=3
JC	175	.	CP009273	754901	-1	CP009273	755975	1	0	alignment_overlap=11	coverage_minus=4	coverage_plus=3	flanking_left=251	flanking_right=251	frequency=9.625e-02	junction_possible_overlap_registers=228	key=CP009273__754901__-1__CP009273__755964__1__11____251__251__0__0	max_left=50	max_left_minus=50	max_left_plus=18	max_min_left=29	max_min_left_minus=29	max_min_left_plus=18	max_min_right=11	max_min_right_minus=11	max_min_right_plus=0	max_pos_hash_score=458	max_right=227	max_right_minus=208	max_right_plus=227	neg_log10_pos_hash_p_value=4.9	new_junction_coverage=0.11	new_junction_read_count=7	polymorphism_frequency=9.625e-02	pos_hash_score=7	prediction=polymorphism	reject=COVERAGE_EVENNESS_SKEW,FREQUENCY_CUTOFF	side_1_annotate_key=gene	side_1_continuation=0	side_1_coverage=1.16	side_1_overlap=11	side_1_possible_overlap_registers=239	side_1_read_count=77	side_1_redundant=0	side_2_annotate_key=gene	side_2_continuation=0	side_2_coverage=0.92	side_2_overlap=0	side_2_possible_overlap_registers=228	side_2_read_count=58	side_2_redundant=0	total_non_overlap_reads=7
JC	176	.	CP009273	767201	-1	CP009273	768072	1	0	alignment_overlap=9	coverage_minus=3	coverage_plus=4	flanking_left=251	flanking_right=251	frequency=1.210e-01	junction_possible_overlap_registers=230	key=CP009273__767201__-1__CP009273__768063__1__9____251__251__0__0	max_left=215	max_left_minus=215	max_left_plus=148	max_min_left=80	max_min_left_minus=0	max_min_left_plus=80	max_min_right=94	max_min_right_minus=67	max_min_right_plus=94	max_pos_hash_score=462	max_right=162	max_right_minus=67	max_right_plus=162	neg_log10_pos_hash_p_value=4.9	new_junction_coverage=0.11	new_junction_read_count=7	polymorphism_frequency=1.210e-01	pos_hash_score=7	prediction=polymorphism	reject=COVERAGE_EVENNESS_SKEW,FREQUENCY_CUTOFF	side_1_annotate_key=gene	side_1_continuation=0	side_1_coverage=0.92	side_1_overlap=9	side_1_possible_overlap_registers=239	side_1_read_count=61	side_1_redundant=0	side_2_annotate_key=gene	side_2_continuation=0	side_2_coverage=0.67	side_2_overlap=0	side_2_possible_overlap_registers=230	side_2_read_count=43	side_2_redundant=0	total_non_overlap_reads=7
JC	177	.	CP009273	776010	1	CP009273	776374	-1	-33	alignment_overlap=-33	coverage_minus=2	coverage_plus=2	flanking_left=251	flanking_right=251	frequency=6.176e-02	junction_possible_overlap_registers=206	key=CP009273__776010__1__CP009273__776374__-1__-33__CTTGCGGGATTATGCTGCCTTAATCATTCAGGA__251__251__0__0	max_left=40	max_left_minus=40	max_left_plus=39	max_min_left=40	max_min_left_minus=40	max_min_left_plus=39	max_min_right=0	max_min_right_minus=0	max_min_right_plus=0	max_pos_hash_score=414	max_right=125	max_right_minus=125	max_right_plus=125	neg_log10_pos_hash_p_value=6.3	new_junction_coverage=0.07	new_junction_read_count=4	polymorphism_frequency=6.176e-02	pos_hash_score=3	prediction=polymorphism	reject=COVERAGE_EVENNESS_SKEW,FREQUENCY_CUTOFF	side_1_annotate_key=gene	side_1_continuation=0	side_1_coverage=1.33	side_1_overlap=0	side_1_possible_overlap_registers=239	side_1_read_count=88	side_1_redundant=0	side_2_annotate_key=gene	side_2_continuation=0	side_2_coverage=0.80	side_2_overlap=0	side_2_possible_overlap_registers=239	side_2_read_count=53	side_2_redundant=0	total_non_overlap_reads=4	unique_read_sequence=CTTGCGGGATTATGCTGCCTTAATCATTCAGGA
JC	178	.	CP009273	776087	-1	CP009273	777267	1	0	alignment_overlap=20	coverage_minus=3	coverage_plus=4	flanking_left=251	flanking_right=251	frequency=2.987e-01	junction_possible_overlap_registers=219	key=CP009273__776087__-1__CP009273__777247__1__20____251__251__0__0	max_left=210	max_left_minus=115	max_left_plus=210	max_min_left=59	max_min_left_minus=56	max_min_left_plus=59	max_min_right=20	max_min_right_minus=20	max_min_right_plus=20	max_pos_hash_score=440	max_right=172	max_right_minus=116	max_right_plus=172	neg_log10_pos_hash_p_value=5.1	new_junction_coverage=0.28	new_junction_read_count=17	polymorphism_frequency=2.987e-01	pos_hash_score=6	prediction=polymorphism	reject=COVERAGE_EVENNESS_SKEW	side_1_annotate_key=gene	side_1_continuation=0	side_1_coverage=0.94	side_1_overlap=20	side_1_possible_overlap_registers=239	side_1_read_count=62	side_1_redundant=0	side_2_annotate_key=gene	side_2_continuation=0	side_2_coverage=0.38	side_2_overlap=0	side_2_possible_overlap_registers=219	side_2_read_count=23	side_2_redundant=0	total_non_overlap_reads=7
JC	179	.	CP009273	776299	1	CP009273	776374	-1	-33	alignment_overlap=-33	coverage_minus=2	coverage_plus=2	flanking_left=251	flanking_right=251	frequency=8.416e-02	junction_possible_overlap_registers=206	key=CP009273__776299__1__CP009273__776374__-1__-33__CTTGCGGGATTATGCTGCCTTAATCATTCAGGA__251__251__0__0	max_left=40	max_left_minus=40	max_left_plus=39	max_min_left=40	max_min_left_minus=40	max_min_left_plus=39	max_min_right=0	max_min_right_minus=0	max_min_right_plus=0	max_pos_hash_score=414	max_right=125	max_right_minus=125	max_right_plus=125	neg_log10_pos_hash_p_value=6.3	new_junction_coverage=0.07	new_junction_read_count=4	polymorphism_frequency=8.416e-02	pos_hash_score=3	prediction=polymorphism	reject=COVERAGE_EVENNESS_SKEW,FREQUENCY_CUTOFF	side_1_annotate_key=gene	side_1_continuation=0	side_1_coverage=0.72	side_1_overlap=0	side_1_possible_overlap_registers=239	side_1_read_count=48	side_1_redundant=0	side_2_annotate_key=gene	side_2_continuation=0	side_2_coverage=0.80	side_2_overlap=0	side_2_possible_overlap_registers=239	side_2_read_count=53	side_2_redundant=0	total_non_overlap_reads=4	unique_read_sequence=CTTGCGGGATTATGCTGCCTTAATCATTCAGGA
JC	180	.	CP009273	776374	-1	CP009273	776603	1	-33	alignment_overlap=-33	coverage_minus=2	coverage_plus=2	flanking_left=251	flanking_right=251	frequency=1.051e-01	junction_possible_overlap_registers=206	key=CP009273__776374__-1__CP009273__776603__1__-33__TCCTGAATGATTAAGGCAGCATAATCCCGCAAG__251__251__0__0	max_left=125	max_left_minus=125	max_left_plus=125	max_min_left=0	max_min_left_minus=0	max_min_left_plus=0	max_min_right=40	max_min_right_minus=39	max_min_right_plus=40	max_pos_hash_score=414	max_right=40	max_right_minus=39	max_right_plus=40	neg_log10_pos_hash_p_value=6.3	new_junction_coverage=0.07	new_junction_read_count=4	polymorphism_frequency=1.051e-01	pos_hash_score=3	prediction=polymorphism	reject=COVERAGE_EVENNESS_SKEW,FREQUENCY_CUTOFF	side_1_annotate_key=gene	side_1_continuation=0	side_1_coverage=0.80	side_1_overlap=0	side_1_possible_overlap_registers=239	side_1_read_count=53	side_1_redundant=0	side_2_annotate_key=gene	side_2_continuation=0	side_2_coverage=0.39	side_2_overlap=0	side_2_possible_overlap_registers=239	side_2_read_count=26	side_2_redundant=0	total_non_overlap_reads=4	unique_read_sequence=TCCTGAATGATTAAGGCAGCATAATCCCGCAAG
JC	181	.	CP009273	776374	-1	CP009273	776825	1	-33	alignment_overlap=-33	coverage_minus=3	coverage_plus=2	flanking_left=251	flanking_right=251	frequency=1.189e-01	junction_possible_overlap_registers=206	key=CP009273__776374__-1__CP009273__776825__1__-33__TCCTGAATGATTAAGGCAGCATAATCCCGCAAG__251__251__0__0	max_left=125	max_left_minus=125	max_left_plus=125	max_min_left=1	max_min_left_minus=1	max_min_left_plus=0	max_min_right=40	max_min_right_minus=39	max_min_right_plus=40	max_pos_hash_score=414	max_right=117	max_right_minus=117	max_right_plus=40	neg_log10_pos_hash_p_value=5.8	new_junction_coverage=0.09	new_junction_read_count=5	polymorphism_frequency=1.189e-01	pos_hash_score=4	prediction=polymorphism	reject=COVERAGE_EVENNESS_SKEW,FREQUENCY_CUTOFF	side_1_annotate_key=gene	side_1_continuation=0	side_1_coverage=0.80	side_1_overlap=0	side_1_possible_overlap_registers=239	side_1_read_count=53	side_1_redundant=0	side_2_annotate_key=gene	side_2_continuation=0	side_2_coverage=0.50	side_2_overlap=0	side_2_possible_overlap_registers=239	side_2_read_count=33	side_2_redundant=0	total_non_overlap_reads=5	unique_read_sequence=TCCTGAATGATTAAGGCAGCATAATCCCGCAAG
JC	182	.	CP009273	776374	-1	CP009273	777000	1	0	alignment_overlap=18	coverage_minus=2	coverage_plus=2	flanking_left=251	flanking_right=251	frequency=7.920e-02	junction_possible_overlap_registers=221	key=CP009273__776374__-1__CP009273__776982__1__18____251__251__0__0	max_left=107	max_left_minus=107	max_left_plus=107	max_min_left=68	max_min_left_minus=68	max_min_left_plus=68	max_min_right=73	max_min_right_minus=72	max_min_right_plus=73	max_pos_hash_score=444	max_right=73	max_right_minus=72	max_right_plus=73	neg_log10_pos_hash_p_value=6.6	new_junction_coverage=0.07	new_junction_read_count=4	polymorphism_frequency=7.920e-02	pos_hash_score=3	prediction=polymorphism	reject=COVERAGE_EVENNESS_SKEW,FREQUENCY_CUTOFF	side_1_annotate_key=gene	side_1_continuation=0	side_1_coverage=0.80	side_1_overlap=18	side_1_possible_overlap_registers=239	side_1_read_count=53	side_1_redundant=0	side_2_annotate_key=gene	side_2_continuation=0	side_2_coverage=0.72	side_2_overlap=0	side_2_possible_overlap_registers=221	side_2_read_count=44	side_2_redundant=0	total_non_overlap_reads=4
JC	183	.	CP009273	776374	-1	CP009273	777265	1	0	alignment_overlap=18	coverage_minus=10	coverage_plus=3	flanking_left=251	flanking_right=251	frequency=4.382e-01	junction_possible_overlap_registers=221	key=CP009273__776374__-1__CP009273__777247__1__18____251__251__0__0	max_left=174	max_left_minus=174	max_left_plus=107	max_min_left=56	max_min_left_minus=56	max_min_left_plus=1	max_min_right=36	max_min_right_minus=36	max_min_right_plus=33	max_pos_hash_score=444	max_right=118	max_right_minus=118	max_right_plus=98	neg_log10_pos_hash_p_value=3.0	new_junction_coverage=0.44	new_junction_read_count=27	polymorphism_frequency=4.382e-01	pos_hash_score=13	prediction=polymorphism	reject=COVERAGE_EVENNESS_SKEW	side_1_annotate_key=gene	side_1_continuation=0	side_1_coverage=0.76	side_1_overlap=18	side_1_possible_overlap_registers=239	side_1_read_count=50	side_1_redundant=0	side_2_annotate_key=gene	side_2_continuation=0	side_2_coverage=0.38	side_2_overlap=0	side_2_possible_overlap_registers=221	side_2_read_count=23	side_2_redundant=0	total_non_overlap_reads=13
JC	184	.	CP009273	776374	-1	CP009273	2514612	1	-33	alignment_overlap=-33	coverage_minus=2	coverage_plus=2	flanking_left=251	flanking_right=251	frequency=7.847e-02	junction_possible_overlap_registers=206	key=CP009273__776374__-1__CP009273__2514612__1__-33__TCCTGAATGATTAAGGCAGCATAATCCCGCAAG__251__251__0__0	max_left=125	max_left_minus=125	max_left_plus=125	max_min_left=0	max_min_left_minus=0	max_min_left_plus=0	max_min_right=40	max_min_right_minus=39	max_min_right_plus=40	max_pos_hash_score=414	max_right=40	max_right_minus=39	max_right_plus=40	neg_log10_pos_hash_p_value=6.3	new_junction_coverage=0.07	new_junction_read_count=4	polymorphism_frequency=7.847e-02	pos_hash_score=3	prediction=polymorphism	reject=COVERAGE_EVENNESS_SKEW,FREQUENCY_CUTOFF	side_1_annotate_key=gene	side_1_continuation=0	side_1_coverage=0.80	side_1_overlap=0	side_1_possible_overlap_registers=239	side_1_read_count=53	side_1_redundant=0	side_2_annotate_key=gene	side_2_continuation=0	side_2_coverage=0.85	side_2_overlap=0	side_2_possible_overlap_registers=239	side_2_read_count=56	side_2_redundant=0	total_non_overlap_reads=4	unique_read_sequence=TCCTGAATGATTAAGGCAGCATAATCCCGCAAG
JC	185	.	CP009273	776472	-1	CP009273	777109	1	0	alignment_overlap=18	coverage_minus=6	coverage_plus=1	flanking_left=251	flanking_right=251	frequency=1.904e-01	junction_possible_overlap_registers=221	key=CP009273__776472__-1__CP009273__777091__1__18____251__251__0__0	max_left=225	max_left_minus=225	max_left_plus=81	max_min_left=0	max_min_left_minus=0	max_min_left_plus=0	max_min_right=15	max_min_right_minus=15	max_min_right_plus=1	max_pos_hash_score=444	max_right=15	max_right_minus=15	max_right_plus=1	neg_log10_pos_hash_p_value=4.8	new_junction_coverage=0.11	new_junction_read_count=7	polymorphism_frequency=1.904e-01	pos_hash_score=7	prediction=polymorphism	reject=COVERAGE_EVENNESS_SKEW,FREQUENCY_CUTOFF	side_1_annotate_key=gene	side_1_continuation=0	side_1_coverage=0.50	side_1_overlap=18	side_1_possible_overlap_registers=239	side_1_read_count=33	side_1_redundant=0	side_2_annotate_key=gene	side_2_continuation=0	side_2_coverage=0.47	side_2_overlap=0	side_2_possible_overlap_registers=221	side_2_read_count=29	side_2_redundant=0	total_non_overlap_reads=7
JC	186	.	CP009273	776472	-1	CP009273	777265	1	0	alignment_overlap=37	coverage_minus=8	coverage_plus=2	flanking_left=251	flanking_right=251	frequency=2.821e-01	junction_possible_overlap_registers=202	key=CP009273__776472__-1__CP009273__777228__1__37____251__251__0__0	max_left=206	max_left_minus=206	max_left_plus=62	max_min_left=69	max_min_left_minus=69	max_min_left_plus=42	max_min_right=15	max_min_right_minus=15	max_min_right_plus=1	max_pos_hash_score=406	max_right=144	max_right_minus=144	max_right_plus=89	neg_log10_pos_hash_p_value=3.7	new_junction_coverage=0.18	new_junction_read_count=10	polymorphism_frequency=2.821e-01	pos_hash_score=9	prediction=polymorphism	reject=COVERAGE_EVENNESS_SKEW	side_1_annotate_key=gene	side_1_continuation=0	side_1_coverage=0.50	side_1_overlap=37	side_1_possible_overlap_registers=239	side_1_read_count=33	side_1_redundant=0	side_2_annotate_key=gene	side_2_continuation=0	side_2_coverage=0.41	side_2_overlap=0	side_2_possible_overlap_registers=202	side_2_read_count=23	side_2_redundant=0	total_non_overlap_reads=10
JC	187	.	CP009273	776472	-1	CP009273	2514688	1	0	alignment_overlap=18	coverage_minus=6	coverage_plus=1	flanking_left=251	flanking_right=251	frequency=1.530e-01	junction_possible_overlap_registers=221	key=CP009273__776472__-1__CP009273__2514670__1__18____251__251__0__0	max_left=225	max_left_minus=225	max_left_plus=81	max_min_left=0	max_min_left_minus=0	max_min_left_plus=0	max_min_right=15	max_min_right_minus=15	max_min_right_plus=1	max_pos_hash_score=444	max_right=15	max_right_minus=15	max_right_plus=1	neg_log10_pos_hash_p_value=4.8	new_junction_coverage=0.11	new_junction_read_count=7	polymorphism_frequency=1.530e-01	pos_hash_score=7	prediction=polymorphism	reject=COVERAGE_EVENNESS_SKEW,FREQUENCY_CUTOFF	side_1_annotate_key=gene	side_1_continuation=0	side_1_coverage=0.50	side_1_overlap=18	side_1_possible_overlap_registers=239	side_1_read_count=33	side_1_redundant=0	side_2_annotate_key=gene	side_2_continuation=0	side_2_coverage=0.77	side_2_overlap=0	side_2_possible_overlap_registers=221	side_2_read_count=47	side_2_redundant=0	total_non_overlap_reads=7
JC	188	.	CP009273	776678	-1	CP009273	777265	1	0	alignment_overlap=18	coverage_minus=8	coverage_plus=2	flanking_left=251	flanking_right=251	frequency=5.096e-01	junction_possible_overlap_registers=221	key=CP009273__776678__-1__CP009273__777247__1__18____251__251__0__0	max_left=196	max_left_minus=196	max_left_plus=189	max_min_left=56	max_min_left_minus=56	max_min_left_plus=1	max_min_right=37	max_min_right_minus=37	max_min_right_plus=1	max_pos_hash_score=444	max_right=118	max_right_minus=118	max_right_plus=98	neg_log10_pos_hash_p_value=3.8	new_junction_coverage=0.38	new_junction_read_count=23	polymorphism_frequency=5.096e-01	pos_hash_score=10	prediction=polymorphism	reject=COVERAGE_EVENNESS_SKEW	side_1_annotate_key=gene	side_1_continuation=0	side_1_coverage=0.35	side_1_overlap=18	side_1_possible_overlap_registers=239	side_1_read_count=23	side_1_redundant=0	side_2_annotate_key=gene	side_2_continuation=0	side_2_coverage=0.38	side_2_overlap=0	side_2_possible_overlap_registers=221	side_2_read_count=23	side_2_redundant=0	total_non_overlap_reads=10
JC	189	.	CP009273	776778	-1	CP009273	777267	1	0	alignment_overlap=39	coverage_minus=8	coverage_plus=8	flanking_left=251	flanking_right=251	frequency=4.280e-01	junction_possible_overlap_registers=200	key=CP009273__776778__-1__CP009273__777228__1__39____251__251__0__0	max_left=198	max_left_minus=198	max_left_plus=65	max_min_left=65	max_min_left_minus=61	max_min_left_plus=65	max_min_right=54	max_min_right_minus=54	max_min_right_plus=20	max_pos_hash_score=402	max_right=206	max_right_minus=143	max_right_plus=206	neg_log10_pos_hash_p_value=2.3	new_junction_coverage=0.32	new_junction_read_count=18	polymorphism_frequency=4.280e-01	pos_hash_score=15	prediction=polymorphism	side_1_annotate_key=gene	side_1_continuation=0	side_1_coverage=0.45	side_1_overlap=39	side_1_possible_overlap_registers=239	side_1_read_count=30	side_1_redundant=0	side_2_annotate_key=gene	side_2_continuation=0	side_2_coverage=0.42	side_2_overlap=0	side_2_possible_overlap_registers=200	side_2_read_count=23	side_2_redundant=0	total_non_overlap_reads=16
JC	190	.	CP009273	776902	-1	CP009273	777267	1	0	alignment_overlap=20	coverage_minus=3	coverage_plus=2	flanking_left=251	flanking_right=251	frequency=3.491e-01	junction_possible_overlap_registers=219	key=CP009273__776902__-1__CP009273__777247__1__20____251__251__0__0	max_left=98	max_left_minus=98	max_left_plus=59	max_min_left=59	max_min_left_minus=56	max_min_left_plus=59	max_min_right=49	max_min_right_minus=49	max_min_right_plus=0	max_pos_hash_score=440	max_right=172	max_right_minus=116	max_right_plus=172	neg_log10_pos_hash_p_value=5.6	new_junction_coverage=0.26	new_junction_read_count=16	polymorphism_frequency=3.491e-01	pos_hash_score=5	prediction=polymorphism	reject=COVERAGE_EVENNESS_SKEW	side_1_annotate_key=gene	side_1_continuation=0	side_1_coverage=0.60	side_1_overlap=20	side_1_possible_overlap_registers=239	side_1_read_count=40	side_1_redundant=0	side_2_annotate_key=gene	side_2_continuation=0	side_2_coverage=0.38	side_2_overlap=0	side_2_possible_overlap_registers=219	side_2_read_count=23	side_2_redundant=0	total_non_overlap_reads=5
JC	191	.	CP009273	776982	1	CP009273	2514486	-1	-59	alignment_overlap=-59	coverage_minus=2	coverage_plus=2	flanking_left=251	flanking_right=251	frequency=8.132e-02	junction_possible_overlap_registers=180	key=CP009273__776982__1__CP009273__2514486__-1__-59__TCGAACCTGCGACCAATTGATTAAAAGTCAACTGCTCTACCAACTGAGCTAACGACCCG__251__251__0__0	max_left=91	max_left_minus=91	max_left_plus=90	max_min_left=0	max_min_left_minus=0	max_min_left_plus=0	max_min_right=48	max_min_right_minus=48	max_min_right_plus=48	max_pos_hash_score=362	max_right=48	max_right_minus=48	max_right_plus=48	neg_log10_pos_hash_p_value=5.7	new_junction_coverage=0.08	new_junction_read_count=4	polymorphism_frequency=8.132e-02	pos_hash_score=3	prediction=polymorphism	reject=COVERAGE_EVENNESS_SKEW,FREQUENCY_CUTOFF	side_1_annotate_key=gene	side_1_continuation=0	side_1_coverage=0.69	side_1_overlap=0	side_1_possible_overlap_registers=239	side_1_read_count=46	side_1_redundant=0	side_2_annotate_key=gene	side_2_continuation=0	side_2_coverage=1.12	side_2_overlap=0	side_2_possible_overlap_registers=239	side_2_read_count=74	side_2_redundant=0	total_non_overlap_reads=4	unique_read_sequence=TCGAACCTGCGACCAATTGATTAAAAGTCAACTGCTCTACCAACTGAGCTAACGACCCG
JC	192	.	CP009273	822906	-1	CP009273	824155	1	0	alignment_overlap=12	coverage_minus=1	coverage_plus=2	flanking_left=251	flanking_right=251	frequency=4.793e-02	junction_possible_overlap_registers=227	key=CP009273__822906__-1__CP009273__824143__1__12____251__251__0__0	max_left=177	max_left_minus=177	max_left_plus=177	max_min_left=6	max_min_left_minus=0	max_min_left_plus=6	max_min_right=53	max_min_right_minus=53	max_min_right_plus=52	max_pos_hash_score=456	max_right=101	max_right_minus=53	max_right_plus=101	neg_log10_pos_hash_p_value=6.8	new_junction_coverage=0.05	new_junction_read_count=3	polymorphism_frequency=4.793e-02	pos_hash_score=3	prediction=polymorphism	reject=COVERAGE_EVENNESS_SKEW,FREQUENCY_CUTOFF	side_1_annotate_key=gene	side_1_continuation=0	side_1_coverage=1.15	side_1_overlap=12	side_1_possible_overlap_registers=239	side_1_read_count=76	side_1_redundant=0	side_2_annotate_key=gene	side_2_continuation=0	side_2_coverage=0.75	side_2_overlap=0	side_2_possible_overlap_registers=227	side_2_read_count=47	side_2_redundant=0	total_non_overlap_reads=3
JC	193	.	CP009273	822971	-1	CP009273	823938	1	0	alignment_overlap=12	coverage_minus=1	coverage_plus=5	flanking_left=251	flanking_right=251	frequency=9.532e-02	junction_possible_overlap_registers=227	key=CP009273__822971__-1__CP009273__823926__1__12____251__251__0__0	max_left=139	max_left_minus=97	max_left_plus=139	max_min_left=70	max_min_left_minus=0	max_min_left_plus=70	max_min_right=33	max_min_right_minus=28	max_min_right_plus=33	max_pos_hash_score=456	max_right=169	max_right_minus=28	max_right_plus=169	neg_log10_pos_hash_p_value=5.7	new_junction_coverage=0.10	new_junction_read_count=6	polymorphism_frequency=9.532e-02	pos_hash_score=5	prediction=polymorphism	reject=COVERAGE_EVENNESS_SKEW,FREQUENCY_CUTOFF	side_1_annotate_key=gene	side_1_continuation=0	side_1_coverage=0.94	side_1_overlap=12	side_1_possible_overlap_registers=239	side_1_read_count=62	side_1_redundant=0	side_2_annotate_key=gene	side_2_continuation=0	side_2_coverage=0.87	side_2_overlap=0	side_2_possible_overlap_registers=227	side_2_read_count=55	side_2_redundant=0	total_non_overlap_reads=6
JC	194	.	CP009273	836695	-1	CP009273	837910	1	0	alignment_overlap=9	coverage_minus=2	coverage_plus=2	flanking_left=251	flanking_right=251	frequency=5.854e-02	junction_possible_overlap_registers=230	key=CP009273__836695__-1__CP009273__837901__1__9____251__251__0__0	max_left=90	max_left_minus=90	max_left_plus=52	max_min_left=90	max_min_left_minus=90	max_min_left_plus=52	max_min_right=0	max_min_right_minus=0	max_min_right_plus=0	max_pos_hash_score=462	max_right=233	max_right_minus=152	max_right_plus=233	neg_log10_pos_hash_p_value=6.3	new_junction_coverage=0.06	new_junction_read_count=4	polymorphism_frequency=5.854e-02	pos_hash_score=4	prediction=polymorphism	reject=COVERAGE_EVENNESS_SKEW,FREQUENCY_CUTOFF	side_1_annotate_key=gene	side_1_continuation=0	side_1_coverage=0.94	side_1_overlap=9	side_1_possible_overlap_registers=239	side_1_read_count=62	side_1_redundant=0	side_2_annotate_key=gene	side_2_continuation=0	side_2_coverage=1.08	side_2_overlap=0	side_2_possible_overlap_registers=230	side_2_read_count=69	side_2_redundant=0	total_non_overlap_reads=4
JC	195	.	CP009273	838692	-1	CP009273	839667	1	0	alignment_overlap=11	coverage_minus=1	coverage_plus=2	flanking_left=251	flanking_right=251	frequency=8.378e-02	junction_possible_overlap_registers=228	key=CP009273__838692__-1__CP009273__839656__1__11____251__251__0__0	max_left=93	max_left_minus=93	max_left_plus=92	max_min_left=15	max_min_left_minus=0	max_min_left_plus=15	max_min_right=50	max_min_right_minus=29	max_min_right_plus=50	max_pos_hash_score=458	max_right=50	max_right_minus=29	max_right_plus=50	neg_log10_pos_hash_p_value=6.8	new_junction_coverage=0.05	new_junction_read_count=3	polymorphism_frequency=8.378e-02	pos_hash_score=3	prediction=polymorphism	reject=COVERAGE_EVENNESS_SKEW,FREQUENCY_CUTOFF	side_1_annotate_key=gene	side_1_continuation=0	side_1_coverage=0.45	side_1_overlap=11	side_1_possible_overlap_registers=239	side_1_read_count=30	side_1_redundant=0	side_2_annotate_key=gene	side_2_continuation=0	side_2_coverage=0.59	side_2_overlap=0	side_2_possible_overlap_registers=228	side_2_read_count=37	side_2_redundant=0	total_non_overlap_reads=3
JC	196	.	CP009273	841549	-1	CP009273	842494	1	0	alignment_overlap=12	coverage_minus=3	coverage_plus=4	flanking_left=251	flanking_right=251	frequency=1.127e-01	junction_possible_overlap_registers=227	key=CP009273__841549__-1__CP009273__842482__1__12____251__251__0__0	max_left=149	max_left_minus=149	max_left_plus=149	max_min_left=57	max_min_left_minus=4	max_min_left_plus=57	max_min_right=80	max_min_right_minus=80	max_min_right_plus=79	max_pos_hash_score=456	max_right=100	max_right_minus=82	max_right_plus=100	neg_log10_pos_hash_p_value=4.9	new_junction_coverage=0.11	new_junction_read_count=7	polymorphism_frequency=1.127e-01	pos_hash_score=7	prediction=polymorphism	reject=COVERAGE_EVENNESS_SKEW,FREQUENCY_CUTOFF	side_1_annotate_key=gene	side_1_continuation=0	side_1_coverage=0.83	side_1_overlap=12	side_1_possible_overlap_registers=239	side_1_read_count=55	side_1_redundant=0	side_2_annotate_key=gene	side_2_continuation=0	side_2_coverage=0.92	side_2_overlap=0	side_2_possible_overlap_registers=227	side_2_read_count=58	side_2_redundant=0	total_non_overlap_reads=7
JC	197	.	CP009273	863502	-1	CP009273	864388	1	0	alignment_overlap=9	coverage_minus=1	coverage_plus=2	flanking_left=251	flanking_right=251	frequency=4.303e-02	junction_possible_overlap_registers=230	key=CP009273__863502__-1__CP009273__864379__1__9____251__251__0__0	max_left=151	max_left_minus=151	max_left_plus=144	max_min_left=0	max_min_left_minus=0	max_min_left_plus=0	max_min_right=99	max_min_right_minus=92	max_min_right_plus=99	max_pos_hash_score=462	max_right=99	max_right_minus=92	max_right_plus=99	neg_log10_pos_hash_p_value=6.8	new_junction_coverage=0.05	new_junction_read_count=3	polymorphism_frequency=4.303e-02	pos_hash_score=3	prediction=polymorphism	reject=COVERAGE_EVENNESS_SKEW,FREQUENCY_CUTOFF	side_1_annotate_key=gene	side_1_continuation=0	side_1_coverage=1.03	side_1_overlap=9	side_1_possible_overlap_registers=239	side_1_read_count=68	side_1_redundant=0	side_2_annotate_key=gene	side_2_continuation=0	side_2_coverage=1.07	side_2_overlap=0	side_2_possible_overlap_registers=230	side_2_read_count=68	side_2_redundant=0	total_non_overlap_reads=3
JC	198	.	CP009273	907676	-1	CP009273	908826	1	0	alignment_overlap=11	coverage_minus=2	coverage_plus=1	flanking_left=251	flanking_right=251	frequency=4.452e-02	junction_possible_overlap_registers=228	key=CP009273__907676__-1__CP009273__908815__1__11____251__251__0__0	max_left=165	max_left_minus=165	max_left_plus=125	max_min_left=0	max_min_left_minus=0	max_min_left_plus=0	max_min_right=115	max_min_right_minus=102	max_min_right_plus=115	max_pos_hash_score=458	max_right=115	max_right_minus=102	max_right_plus=115	neg_log10_pos_hash_p_value=6.8	new_junction_coverage=0.05	new_junction_read_count=3	polymorphism_frequency=4.452e-02	pos_hash_score=3	prediction=polymorphism	reject=COVERAGE_EVENNESS_SKEW,FREQUENCY_CUTOFF	side_1_annotate_key=gene	side_1_continuation=0	side_1_coverage=1.06	side_1_overlap=11	side_1_possible_overlap_registers=239	side_1_read_count=70	side_1_redundant=0	side_2_annotate_key=gene	side_2_continuation=0	side_2_coverage=0.98	side_2_overlap=0	side_2_possible_overlap_registers=228	side_2_read_count=62	side_2_redundant=0	total_non_overlap_reads=3
JC	199	.	CP009273	913571	-1	CP009273	914318	1	0	alignment_overlap=10	coverage_minus=3	coverage_plus=2	flanking_left=251	flanking_right=251	frequency=9.369e-02	junction_possible_overlap_registers=229	key=CP009273__913571__-1__CP009273__914308__1__10____251__251__0__0	max_left=112	max_left_minus=112	max_left_plus=94	max_min_left=112	max_min_left_minus=112	max_min_left_plus=94	max_min_right=0	max_min_right_minus=0	max_min_right_plus=0	max_pos_hash_score=460	max_right=144	max_right_minus=129	max_right_plus=144	neg_log10_pos_hash_p_value=5.8	new_junction_coverage=0.08	new_junction_read_count=5	polymorphism_frequency=9.369e-02	pos_hash_score=5	prediction=polymorphism	reject=COVERAGE_EVENNESS_SKEW,FREQUENCY_CUTOFF	side_1_annotate_key=gene	side_1_continuation=0	side_1_coverage=0.82	side_1_overlap=10	side_1_possible_overlap_registers=239	side_1_read_count=54	side_1_redundant=0	side_2_annotate_key=gene	side_2_continuation=0	side_2_coverage=0.71	side_2_overlap=0	side_2_possible_overlap_registers=229	side_2_read_count=45	side_2_redundant=0	total_non_overlap_reads=5
JC	200	.	CP009273	920154	-1	CP009273	920839	1	0	alignment_overlap=11	coverage_minus=3	coverage_plus=6	flanking_left=251	flanking_right=251	frequency=1.495e-01	junction_possible_overlap_registers=228	key=CP009273__920154__-1__CP009273__920828__1__11____251__251__0__0	max_left=102	max_left_minus=102	max_left_plus=90	max_min_left=102	max_min_left_minus=102	max_min_left_plus=90	max_min_right=6	max_min_right_minus=0	max_min_right_plus=6	max_pos_hash_score=458	max_right=194	max_right_minus=176	max_right_plus=194	neg_log10_pos_hash_p_value=4.2	new_junction_coverage=0.14	new_junction_read_count=9	polymorphism_frequency=1.495e-01	pos_hash_score=9	prediction=polymorphism	reject=COVERAGE_EVENNESS_SKEW,FREQUENCY_CUTOFF	side_1_annotate_key=gene	side_1_continuation=0	side_1_coverage=0.85	side_1_overlap=11	side_1_possible_overlap_registers=239	side_1_read_count=56	side_1_redundant=0	side_2_annotate_key=gene	side_2_continuation=0	side_2_coverage=0.78	side_2_overlap=0	side_2_possible_overlap_registers=228	side_2_read_count=49	side_2_redundant=0	total_non_overlap_reads=9
JC	201	.	CP009273	925420	-1	CP009273	926130	1	0	alignment_overlap=8	coverage_minus=1	coverage_plus=2	flanking_left=251	flanking_right=251	frequency=4.485e-02	junction_possible_overlap_registers=231	key=CP009273__925420__-1__CP009273__926122__1__8____251__251__0__0	max_left=67	max_left_minus=67	max_left_plus=66	max_min_left=67	max_min_left_minus=67	max_min_left_plus=66	max_min_right=0	max_min_right_minus=0	max_min_right_plus=0	max_pos_hash_score=464	max_right=124	max_right_minus=90	max_right_plus=124	neg_log10_pos_hash_p_value=6.8	new_junction_coverage=0.05	new_junction_read_count=3	polymorphism_frequency=4.485e-02	pos_hash_score=3	prediction=polymorphism	reject=COVERAGE_EVENNESS_SKEW,FREQUENCY_CUTOFF	side_1_annotate_key=gene	side_1_continuation=0	side_1_coverage=1.00	side_1_overlap=8	side_1_possible_overlap_registers=239	side_1_read_count=66	side_1_redundant=0	side_2_annotate_key=gene	side_2_continuation=0	side_2_coverage=1.00	side_2_overlap=0	side_2_possible_overlap_registers=231	side_2_read_count=64	side_2_redundant=0	total_non_overlap_reads=3
JC	202	.	CP009273	936805	-1	CP009273	937677	1	0	alignment_overlap=8	coverage_minus=2	coverage_plus=3	flanking_left=251	flanking_right=251	frequency=7.486e-02	junction_possible_overlap_registers=231	key=CP009273__936805__-1__CP009273__937669__1__8____251__251__0__0	max_left=221	max_left_minus=221	max_left_plus=65	max_min_left=65	max_min_left_minus=45	max_min_left_plus=65	max_min_right=20	max_min_right_minus=20	max_min_right_plus=0	max_pos_hash_score=464	max_right=178	max_right_minus=168	max_right_plus=178	neg_log10_pos_hash_p_value=5.8	new_junction_coverage=0.08	new_junction_read_count=5	polymorphism_frequency=7.486e-02	pos_hash_score=5	prediction=polymorphism	reject=COVERAGE_EVENNESS_SKEW,FREQUENCY_CUTOFF	side_1_annotate_key=gene	side_1_continuation=0	side_1_coverage=1.09	side_1_overlap=8	side_1_possible_overlap_registers=239	side_1_read_count=72	side_1_redundant=0	side_2_annotate_key=gene	side_2_continuation=0	side_2_coverage=0.84	side_2_overlap=0	side_2_possible_overlap_registers=231	side_2_read_count=54	side_2_redundant=0	total_non_overlap_reads=5
JC	203	.	CP009273	938389	-1	CP009273	941581	1	0	alignment_overlap=9	coverage_minus=2	coverage_plus=1	flanking_left=251	flanking_right=251	frequency=4.262e-02	junction_possible_overlap_registers=230	key=CP009273__938389__-1__CP009273__941572__1__9____251__251__0__0	max_left=77	max_left_minus=77	max_left_plus=77	max_min_left=77	max_min_left_minus=77	max_min_left_plus=77	max_min_right=1	max_min_right_minus=1	max_min_right_plus=0	max_pos_hash_score=462	max_right=83	max_right_minus=83	max_right_plus=83	neg_log10_pos_hash_p_value=6.8	new_junction_coverage=0.05	new_junction_read_count=3	polymorphism_frequency=4.262e-02	pos_hash_score=3	prediction=polymorphism	reject=COVERAGE_EVENNESS_SKEW,FREQUENCY_CUTOFF	side_1_annotate_key=gene	side_1_continuation=0	side_1_coverage=0.89	side_1_overlap=9	side_1_possible_overlap_registers=239	side_1_read_count=59	side_1_redundant=0	side_2_annotate_key=gene	side_2_continuation=0	side_2_coverage=1.22	side_2_overlap=0	side_2_possible_overlap_registers=230	side_2_read_count=78	side_2_redundant=0	total_non_overlap_reads=3
JC	204	.	CP009273	976949	-1	CP009273	977802	1	0	alignment_overlap=8	coverage_minus=2	coverage_plus=1	flanking_left=251	flanking_right=251	frequency=4.293e-02	junction_possible_overlap_registers=231	key=CP009273__976949__-1__CP009273__977794__1__8____251__251__0__0	max_left=47	max_left_minus=47	max_left_plus=47	max_min_left=47	max_min_left_minus=47	max_min_left_plus=47	max_min_right=0	max_min_right_minus=0	max_min_right_plus=0	max_pos_hash_score=464	max_right=48	max_right_minus=48	max_right_plus=48	neg_log10_pos_hash_p_value=6.8	new_junction_coverage=0.05	new_junction_read_count=3	polymorphism_frequency=4.293e-02	pos_hash_score=3	prediction=polymorphism	reject=COVERAGE_EVENNESS_SKEW,FREQUENCY_CUTOFF	side_1_annotate_key=gene	side_1_continuation=0	side_1_coverage=1.01	side_1_overlap=8	side_1_possible_overlap_registers=239	side_1_read_count=67	side_1_redundant=0	side_2_annotate_key=gene	side_2_continuation=0	side_2_coverage=1.08	side_2_overlap=0	side_2_possible_overlap_registers=231	side_2_read_count=69	side_2_redundant=0	total_non_overlap_reads=3
JC	205	.	CP009273	986645	-1	CP009273	987915	1	0	alignment_overlap=7	coverage_minus=3	coverage_plus=1	flanking_left=251	flanking_right=251	frequency=6.528e-02	junction_possible_overlap_registers=232	key=CP009273__986645__-1__CP009273__987908__1__7____251__251__0__0	max_left=176	max_left_minus=176	max_left_plus=42	max_min_left=0	max_min_left_minus=0	max_min_left_plus=0	max_min_right=68	max_min_right_minus=68	max_min_right_plus=25	max_pos_hash_score=466	max_right=68	max_right_minus=68	max_right_plus=25	neg_log10_pos_hash_p_value=6.3	new_junction_coverage=0.06	new_junction_read_count=4	polymorphism_frequency=6.528e-02	pos_hash_score=4	prediction=polymorphism	reject=COVERAGE_EVENNESS_SKEW,FREQUENCY_CUTOFF	side_1_annotate_key=gene	side_1_continuation=0	side_1_coverage=1.27	side_1_overlap=7	side_1_possible_overlap_registers=239	side_1_read_count=84	side_1_redundant=0	side_2_annotate_key=gene	side_2_continuation=0	side_2_coverage=0.51	side_2_overlap=0	side_2_possible_overlap_registers=232	side_2_read_count=33	side_2_redundant=0	total_non_overlap_reads=4
JC	206	.	CP009273	995711	-1	CP009273	996588	1	0	alignment_overlap=11	coverage_minus=2	coverage_plus=2	flanking_left=251	flanking_right=251	frequency=5.290e-02	junction_possible_overlap_registers=228	key=CP009273__995711__-1__CP009273__996577__1__11____251__251__0__0	max_left=113	max_left_minus=113	max_left_plus=112	max_min_left=0	max_min_left_minus=0	max_min_left_plus=0	max_min_right=94	max_min_right_minus=3	max_min_right_plus=94	max_pos_hash_score=458	max_right=94	max_right_minus=3	max_right_plus=94	neg_log10_pos_hash_p_value=6.2	new_junction_coverage=0.06	new_junction_read_count=4	polymorphism_frequency=5.290e-02	pos_hash_score=4	prediction=polymorphism	reject=COVERAGE_EVENNESS_SKEW,FREQUENCY_CUTOFF	side_1_annotate_key=gene	side_1_continuation=0	side_1_coverage=0.91	side_1_overlap=11	side_1_possible_overlap_registers=239	side_1_read_count=60	side_1_redundant=0	side_2_annotate_key=gene	side_2_continuation=0	side_2_coverage=1.36	side_2_overlap=0	side_2_possible_overlap_registers=228	side_2_read_count=86	side_2_redundant=0	total_non_overlap_reads=4
JC	207	.	CP009273	1007038	-1	CP009273	1008217	1	0	alignment_overlap=11	coverage_minus=2	coverage_plus=2	flanking_left=251	flanking_right=251	frequency=6.077e-02	junction_possible_overlap_registers=228	key=CP009273__1007038__-1__CP009273__1008206__1__11____251__251__0__0	max_left=107	max_left_minus=107	max_left_plus=64	max_min_left=107	max_min_left_minus=107	max_min_left_plus=64	max_min_right=8	max_min_right_minus=8	max_min_right_plus=0	max_pos_hash_score=458	max_right=124	max_right_minus=124	max_right_plus=124	neg_log10_pos_hash_p_value=6.2	new_junction_coverage=0.06	new_junction_read_count=4	polymorphism_frequency=6.077e-02	pos_hash_score=4	prediction=polymorphism	reject=COVERAGE_EVENNESS_SKEW,FREQUENCY_CUTOFF	side_1_annotate_key=gene	side_1_continuation=0	side_1_coverage=0.77	side_1_overlap=11	side_1_possible_overlap_registers=239	side_1_read_count=51	side_1_redundant=0	side_2_annotate_key=gene	side_2_continuation=0	side_2_coverage=1.19	side_2_overlap=0	side_2_possible_overlap_registers=228	side_2_read_count=75	side_2_redundant=0	total_non_overlap_reads=4
JC	208	.	CP009273	1011495	-1	CP009273	1012122	1	0	alignment_overlap=11	coverage_minus=2	coverage_plus=2	flanking_left=251	flanking_right=251	frequency=1.005e-01	junction_possible_overlap_registers=228	key=CP009273__1011495__-1__CP009273__1012111__1__11____251__251__0__0	max_left=101	max_left_minus=101	max_left_plus=23	max_min_left=23	max_min_left_minus=23	max_min_left_plus=23	max_min_right=6	max_min_right_minus=6	max_min_right_plus=0	max_pos_hash_score=458	max_right=121	max_right_minus=24	max_right_plus=121	neg_log10_pos_hash_p_value=6.2	new_junction_coverage=0.11	new_junction_read_count=7	polymorphism_frequency=1.005e-01	pos_hash_score=4	prediction=polymorphism	reject=COVERAGE_EVENNESS_SKEW,FREQUENCY_CUTOFF	side_1_annotate_key=gene	side_1_continuation=0	side_1_coverage=0.88	side_1_overlap=11	side_1_possible_overlap_registers=239	side_1_read_count=58	side_1_redundant=0	side_2_annotate_key=gene	side_2_continuation=0	side_2_coverage=1.11	side_2_overlap=0	side_2_possible_overlap_registers=228	side_2_read_count=70	side_2_redundant=0	total_non_overlap_reads=4
JC	209	.	CP009273	1012347	-1	CP009273	1013196	1	0	alignment_overlap=9	coverage_minus=1	coverage_plus=2	flanking_left=251	flanking_right=251	frequency=4.237e-02	junction_possible_overlap_registers=230	key=CP009273__1012347__-1__CP009273__1013187__1__9____251__251__0__0	max_left=186	max_left_minus=186	max_left_plus=145	max_min_left=104	max_min_left_minus=0	max_min_left_plus=104	max_min_right=95	max_min_right_minus=22	max_min_right_plus=95	max_pos_hash_score=462	max_right=138	max_right_minus=22	max_right_plus=138	neg_log10_pos_hash_p_value=6.8	new_junction_coverage=0.05	new_junction_read_count=3	polymorphism_frequency=4.237e-02	pos_hash_score=3	prediction=polymorphism	reject=COVERAGE_EVENNESS_SKEW,FREQUENCY_CUTOFF	side_1_annotate_key=gene	side_1_continuation=0	side_1_coverage=1.36	side_1_overlap=9	side_1_possible_overlap_registers=239	side_1_read_count=90	side_1_redundant=0	side_2_annotate_key=gene	side_2_continuation=0	side_2_coverage=0.77	side_2_overlap=0	side_2_possible_overlap_registers=230	side_2_read_count=49	side_2_redundant=0	total_non_overlap_reads=3
JC	210	.	CP009273	1021792	-1	CP009273	1022896	1	0	alignment_overlap=9	coverage_minus=3	coverage_plus=4	flanking_left=251	flanking_right=251	frequency=1.093e-01	junction_possible_overlap_registers=230	key=CP009273__1021792__-1__CP009273__1022887__1__9____251__251__0__0	max_left=170	max_left_minus=170	max_left_plus=57	max_min_left=57	max_min_left_minus=0	max_min_left_plus=57	max_min_right=78	max_min_right_minus=78	max_min_right_plus=0	max_pos_hash_score=462	max_right=161	max_right_minus=78	max_right_plus=161	neg_log10_pos_hash_p_value=5.3	new_junction_coverage=0.11	new_junction_read_count=7	polymorphism_frequency=1.093e-01	pos_hash_score=6	prediction=polymorphism	reject=COVERAGE_EVENNESS_SKEW,FREQUENCY_CUTOFF	side_1_annotate_key=gene	side_1_continuation=0	side_1_coverage=0.76	side_1_overlap=9	side_1_possible_overlap_registers=239	side_1_read_count=50	side_1_redundant=0	side_2_annotate_key=gene	side_2_continuation=0	side_2_coverage=1.04	side_2_overlap=0	side_2_possible_overlap_registers=230	side_2_read_count=66	side_2_redundant=0	total_non_overlap_reads=7
JC	211	.	CP009273	1037157	-1	CP009273	1038052	1	0	alignment_overlap=9	coverage_minus=1	coverage_plus=2	flanking_left=251	flanking_right=251	frequency=5.301e-02	junction_possible_overlap_registers=230	key=CP009273__1037157__-1__CP009273__1038043__1__9____251__251__0__0	max_left=124	max_left_minus=76	max_left_plus=124	max_min_left=0	max_min_left_minus=0	max_min_left_plus=0	max_min_right=40	max_min_right_minus=40	max_min_right_plus=40	max_pos_hash_score=462	max_right=40	max_right_minus=40	max_right_plus=40	neg_log10_pos_hash_p_value=6.8	new_junction_coverage=0.05	new_junction_read_count=3	polymorphism_frequency=5.301e-02	pos_hash_score=3	prediction=polymorphism	reject=COVERAGE_EVENNESS_SKEW,FREQUENCY_CUTOFF	side_1_annotate_key=gene	side_1_continuation=0	side_1_coverage=0.72	side_1_overlap=9	side_1_possible_overlap_registers=239	side_1_read_count=48	side_1_redundant=0	side_2_annotate_key=gene	side_2_continuation=0	side_2_coverage=0.96	side_2_overlap=0	side_2_possible_overlap_registers=230	side_2_read_count=61	side_2_redundant=0	total_non_overlap_reads=3
JC	212	.	CP009273	1037549	-1	CP009273	1038788	1	0	alignment_overlap=8	coverage_minus=1	coverage_plus=2	flanking_left=251	flanking_right=251	frequency=4.233e-02	junction_possible_overlap_registers=231	key=CP009273__1037549__-1__CP009273__1038780__1__8____251__251__0__0	max_left=98	max_left_minus=24	max_left_plus=98	max_min_left=24	max_min_left_minus=24	max_min_left_plus=24	max_min_right=53	max_min_right_minus=0	max_min_right_plus=53	max_pos_hash_score=464	max_right=124	max_right_minus=79	max_right_plus=124	neg_log10_pos_hash_p_value=6.8	new_junction_coverage=0.05	new_junction_read_count=3	polymorphism_frequency=4.233e-02	pos_hash_score=3	prediction=polymorphism	reject=COVERAGE_EVENNESS_SKEW,FREQUENCY_CUTOFF	side_1_annotate_key=gene	side_1_continuation=0	side_1_coverage=1.01	side_1_overlap=8	side_1_possible_overlap_registers=239	side_1_read_count=67	side_1_redundant=0	side_2_annotate_key=gene	side_2_continuation=0	side_2_coverage=1.11	side_2_overlap=0	side_2_possible_overlap_registers=231	side_2_read_count=71	side_2_redundant=0	total_non_overlap_reads=3
JC	213	.	CP009273	1057123	-1	CP009273	1058045	1	0	alignment_overlap=10	coverage_minus=2	coverage_plus=4	flanking_left=251	flanking_right=251	frequency=8.600e-02	junction_possible_overlap_registers=229	key=CP009273__1057123__-1__CP009273__1058035__1__10____251__251__0__0	max_left=175	max_left_minus=175	max_left_plus=175	max_min_left=64	max_min_left_minus=64	max_min_left_plus=25	max_min_right=46	max_min_right_minus=46	max_min_right_plus=46	max_pos_hash_score=460	max_right=156	max_right_minus=129	max_right_plus=156	neg_log10_pos_hash_p_value=5.3	new_junction_coverage=0.09	new_junction_read_count=6	polymorphism_frequency=8.600e-02	pos_hash_score=6	prediction=polymorphism	reject=COVERAGE_EVENNESS_SKEW,FREQUENCY_CUTOFF	side_1_annotate_key=gene	side_1_continuation=0	side_1_coverage=1.25	side_1_overlap=10	side_1_possible_overlap_registers=239	side_1_read_count=83	side_1_redundant=0	side_2_annotate_key=gene	side_2_continuation=0	side_2_coverage=0.76	side_2_overlap=0	side_2_possible_overlap_registers=229	side_2_read_count=48	side_2_redundant=0	total_non_overlap_reads=6
JC	214	.	CP009273	1092496	-1	CP009273	1093040	1	0	alignment_overlap=80	coverage_minus=5	coverage_plus=7	flanking_left=251	flanking_right=251	frequency=2.573e-01	junction_possible_overlap_registers=159	key=CP009273__1092496__-1__CP009273__1092960__1__80____251__251__0__0	max_left=135	max_left_minus=135	max_left_plus=101	max_min_left=52	max_min_left_minus=52	max_min_left_plus=34	max_min_right=53	max_min_right_minus=53	max_min_right_plus=53	max_pos_hash_score=320	max_right=128	max_right_minus=119	max_right_plus=128	neg_log10_pos_hash_p_value=2.3	new_junction_coverage=0.27	new_junction_read_count=12	polymorphism_frequency=2.573e-01	pos_hash_score=11	prediction=polymorphism	side_1_annotate_key=gene	side_1_continuation=0	side_1_coverage=0.76	side_1_overlap=80	side_1_possible_overlap_registers=239	side_1_read_count=50	side_1_redundant=0	side_2_annotate_key=gene	side_2_continuation=0	side_2_coverage=0.82	side_2_overlap=0	side_2_possible_overlap_registers=159	side_2_read_count=36	side_2_redundant=0	total_non_overlap_reads=12
JC	215	.	CP009273	1107783	-1	CP009273	1108660	1	0	alignment_overlap=10	coverage_minus=2	coverage_plus=1	flanking_left=251	flanking_right=251	frequency=5.100e-02	junction_possible_overlap_registers=229	key=CP009273__1107783__-1__CP009273__1108650__1__10____251__251__0__0	max_left=83	max_left_minus=83	max_left_plus=69	max_min_left=0	max_min_left_minus=0	max_min_left_plus=0	max_min_right=68	max_min_right_minus=68	max_min_right_plus=68	max_pos_hash_score=460	max_right=68	max_right_minus=68	max_right_plus=68	neg_log10_pos_hash_p_value=6.8	new_junction_coverage=0.05	new_junction_read_count=3	polymorphism_frequency=5.100e-02	pos_hash_score=3	prediction=polymorphism	reject=COVERAGE_EVENNESS_SKEW,FREQUENCY_CUTOFF	side_1_annotate_key=gene	side_1_continuation=0	side_1_coverage=0.85	side_1_overlap=10	side_1_possible_overlap_registers=239	side_1_read_count=56	side_1_redundant=0	side_2_annotate_key=gene	side_2_continuation=0	side_2_coverage=0.91	side_2_overlap=0	side_2_possible_overlap_registers=229	side_2_read_count=58	side_2_redundant=0	total_non_overlap_reads=3
JC	216	.	CP009273	1147124	-1	CP009273	1147995	1	0	alignment_overlap=10	coverage_minus=2	coverage_plus=2	flanking_left=251	flanking_right=251	frequency=5.222e-02	junction_possible_overlap_registers=229	key=CP009273__1147124__-1__CP009273__1147985__1__10____251__251__0__0	max_left=144	max_left_minus=144	max_left_plus=37	max_min_left=37	max_min_left_minus=37	max_min_left_plus=37	max_min_right=35	max_min_right_minus=35	max_min_right_plus=0	max_pos_hash_score=460	max_right=39	max_right_minus=39	max_right_plus=39	neg_log10_pos_hash_p_value=6.2	new_junction_coverage=0.06	new_junction_read_count=4	polymorphism_frequency=5.222e-02	pos_hash_score=4	prediction=polymorphism	reject=COVERAGE_EVENNESS_SKEW,FREQUENCY_CUTOFF	side_1_annotate_key=gene	side_1_continuation=0	side_1_coverage=1.01	side_1_overlap=10	side_1_possible_overlap_registers=239	side_1_read_count=67	side_1_redundant=0	side_2_annotate_key=gene	side_2_continuation=0	side_2_coverage=1.28	side_2_overlap=0	side_2_possible_overlap_registers=229	side_2_read_count=81	side_2_redundant=0	total_non_overlap_reads=4
JC	217	.	CP009273	1161581	-1	CP009273	1162077	1	0	alignment_overlap=15	coverage_minus=4	coverage_plus=9	flanking_left=251	flanking_right=251	frequency=2.123e-01	junction_possible_overlap_registers=224	key=CP009273__1161581__-1__CP009273__1162062__1__15____251__251__0__0	max_left=184	max_left_minus=184	max_left_plus=178	max_min_left=114	max_min_left_minus=114	max_min_left_plus=89	max_min_right=61	max_min_right_minus=61	max_min_right_plus=58	max_pos_hash_score=450	max_right=226	max_right_minus=122	max_right_plus=226	neg_log10_pos_hash_p_value=3.1	new_junction_coverage=0.21	new_junction_read_count=13	polymorphism_frequency=2.123e-01	pos_hash_score=13	prediction=polymorphism	reject=COVERAGE_EVENNESS_SKEW	side_1_annotate_key=gene	side_1_continuation=0	side_1_coverage=0.85	side_1_overlap=15	side_1_possible_overlap_registers=239	side_1_read_count=56	side_1_redundant=0	side_2_annotate_key=gene	side_2_continuation=0	side_2_coverage=0.71	side_2_overlap=0	side_2_possible_overlap_registers=224	side_2_read_count=44	side_2_redundant=0	total_non_overlap_reads=13
JC	218	.	CP009273	1167964	-1	CP009273	1168952	1	0	alignment_overlap=12	coverage_minus=1	coverage_plus=2	flanking_left=251	flanking_right=251	frequency=5.986e-02	junction_possible_overlap_registers=227	key=CP009273__1167964__-1__CP009273__1168940__1__12____251__251__0__0	max_left=106	max_left_minus=74	max_left_plus=106	max_min_left=106	max_min_left_minus=0	max_min_left_plus=106	max_min_right=26	max_min_right_minus=26	max_min_right_plus=0	max_pos_hash_score=456	max_right=133	max_right_minus=26	max_right_plus=133	neg_log10_pos_hash_p_value=6.8	new_junction_coverage=0.05	new_junction_read_count=3	polymorphism_frequency=5.986e-02	pos_hash_score=3	prediction=polymorphism	reject=COVERAGE_EVENNESS_SKEW,FREQUENCY_CUTOFF	side_1_annotate_key=gene	side_1_continuation=0	side_1_coverage=0.83	side_1_overlap=12	side_1_possible_overlap_registers=239	side_1_read_count=55	side_1_redundant=0	side_2_annotate_key=gene	side_2_continuation=0	side_2_coverage=0.67	side_2_overlap=0	side_2_possible_overlap_registers=227	side_2_read_count=42	side_2_redundant=0	total_non_overlap_reads=3
JC	219	.	CP009273	1168275	-1	CP009273	1169305	1	0	alignment_overlap=12	coverage_minus=3	coverage_plus=3	flanking_left=251	flanking_right=251	frequency=1.460e-01	junction_possible_overlap_registers=227	key=CP009273__1168275__-1__CP009273__1169293__1__12____251__251__0__0	max_left=170	max_left_minus=170	max_left_plus=16	max_min_left=34	max_min_left_minus=34	max_min_left_plus=16	max_min_right=75	max_min_right_minus=75	max_min_right_plus=0	max_pos_hash_score=456	max_right=182	max_right_minus=77	max_right_plus=182	neg_log10_pos_hash_p_value=5.3	new_junction_coverage=0.11	new_junction_read_count=7	polymorphism_frequency=1.460e-01	pos_hash_score=6	prediction=polymorphism	reject=COVERAGE_EVENNESS_SKEW,FREQUENCY_CUTOFF	side_1_annotate_key=gene	side_1_continuation=0	side_1_coverage=0.63	side_1_overlap=12	side_1_possible_overlap_registers=239	side_1_read_count=42	side_1_redundant=0	side_2_annotate_key=gene	side_2_continuation=0	side_2_coverage=0.67	side_2_overlap=0	side_2_possible_overlap_registers=227	side_2_read_count=42	side_2_redundant=0	total_non_overlap_reads=6
JC	220	.	CP009273	1178260	-1	CP009273	1179060	1	0	alignment_overlap=9	coverage_minus=4	coverage_plus=4	flanking_left=251	flanking_right=251	frequency=9.646e-02	junction_possible_overlap_registers=230	key=CP009273__1178260__-1__CP009273__1179051__1__9____251__251__0__0	max_left=224	max_left_minus=224	max_left_plus=57	max_min_left=59	max_min_left_minus=59	max_min_left_plus=57	max_min_right=18	max_min_right_minus=18	max_min_right_plus=0	max_pos_hash_score=462	max_right=183	max_right_minus=183	max_right_plus=165	neg_log10_pos_hash_p_value=4.9	new_junction_coverage=0.13	new_junction_read_count=8	polymorphism_frequency=9.646e-02	pos_hash_score=7	prediction=polymorphism	reject=COVERAGE_EVENNESS_SKEW,FREQUENCY_CUTOFF	side_1_annotate_key=gene	side_1_continuation=0	side_1_coverage=1.25	side_1_overlap=9	side_1_possible_overlap_registers=239	side_1_read_count=83	side_1_redundant=0	side_2_annotate_key=gene	side_2_continuation=0	side_2_coverage=1.10	side_2_overlap=0	side_2_possible_overlap_registers=230	side_2_read_count=70	side_2_redundant=0	total_non_overlap_reads=8
JC	221	.	CP009273	1196107	-1	CP009273	1197458	1	0	alignment_overlap=10	coverage_minus=1	coverage_plus=2	flanking_left=251	flanking_right=251	frequency=4.024e-02	junction_possible_overlap_registers=229	key=CP009273__1196107__-1__CP009273__1197448__1__10____251__251__0__0	max_left=68	max_left_minus=68	max_left_plus=68	max_min_left=68	max_min_left_minus=68	max_min_left_plus=68	max_min_right=0	max_min_right_minus=0	max_min_right_plus=0	max_pos_hash_score=460	max_right=153	max_right_minus=99	max_right_plus=153	neg_log10_pos_hash_p_value=6.8	new_junction_coverage=0.05	new_junction_read_count=3	polymorphism_frequency=4.024e-02	pos_hash_score=3	prediction=polymorphism	reject=COVERAGE_EVENNESS_SKEW,FREQUENCY_CUTOFF	side_1_annotate_key=gene	side_1_continuation=0	side_1_coverage=1.04	side_1_overlap=10	side_1_possible_overlap_registers=239	side_1_read_count=69	side_1_redundant=0	side_2_annotate_key=gene	side_2_continuation=0	side_2_coverage=1.21	side_2_overlap=0	side_2_possible_overlap_registers=229	side_2_read_count=77	side_2_redundant=0	total_non_overlap_reads=3
JC	222	.	CP009273	1203246	1	CP009273	1205075	1	0	alignment_overlap=16	coverage_minus=7	coverage_plus=2	flanking_left=251	flanking_right=251	frequency=1.387e-01	junction_possible_overlap_registers=223	key=CP009273__1203246__1__CP009273__1205059__1__16____251__251__0__0	max_left=226	max_left_minus=213	max_left_plus=226	max_min_left=111	max_min_left_minus=111	max_min_left_plus=0	max_min_right=86	max_min_right_minus=86	max_min_right_plus=66	max_pos_hash_score=448	max_right=133	max_right_minus=133	max_right_plus=66	neg_log10_pos_hash_p_value=5.2	new_junction_coverage=0.15	new_junction_read_count=9	polymorphism_frequency=1.387e-01	pos_hash_score=6	prediction=polymorphism	reject=COVERAGE_EVENNESS_SKEW,FREQUENCY_CUTOFF	side_1_annotate_key=gene	side_1_continuation=0	side_1_coverage=0.72	side_1_overlap=16	side_1_possible_overlap_registers=239	side_1_read_count=48	side_1_redundant=0	side_2_annotate_key=gene	side_2_continuation=0	side_2_coverage=1.08	side_2_overlap=0	side_2_possible_overlap_registers=223	side_2_read_count=67	side_2_redundant=0	total_non_overlap_reads=9
JC	223	.	CP009273	1203261	-1	CP009273	1205058	-1	0	alignment_overlap=16	coverage_minus=16	coverage_plus=1	flanking_left=251	flanking_right=251	frequency=2.304e-01	junction_possible_overlap_registers=223	key=CP009273__1203261__-1__CP009273__1205074__-1__16____251__251__0__0	max_left=185	max_left_minus=185	max_left_plus=158	max_min_left=95	max_min_left_minus=95	max_min_left_plus=0	max_min_right=94	max_min_right_minus=94	max_min_right_plus=75	max_pos_hash_score=448	max_right=213	max_right_minus=213	max_right_plus=75	neg_log10_pos_hash_p_value=3.8	new_junction_coverage=0.28	new_junction_read_count=17	polymorphism_frequency=2.304e-01	pos_hash_score=10	prediction=polymorphism	reject=COVERAGE_EVENNESS_SKEW	side_1_annotate_key=gene	side_1_continuation=0	side_1_coverage=0.77	side_1_overlap=16	side_1_possible_overlap_registers=239	side_1_read_count=51	side_1_redundant=0	side_2_annotate_key=gene	side_2_continuation=0	side_2_coverage=1.07	side_2_overlap=0	side_2_possible_overlap_registers=223	side_2_read_count=66	side_2_redundant=0	total_non_overlap_reads=17
JC	224	.	CP009273	1225252	-1	CP009273	1226532	1	0	alignment_overlap=12	coverage_minus=2	coverage_plus=2	flanking_left=251	flanking_right=251	frequency=5.456e-02	junction_possible_overlap_registers=227	key=CP009273__1225252__-1__CP009273__1226520__1__12____251__251__0__0	max_left=217	max_left_minus=217	max_left_plus=152	max_min_left=93	max_min_left_minus=93	max_min_left_plus=6	max_min_right=87	max_min_right_minus=22	max_min_right_plus=87	max_pos_hash_score=456	max_right=203	max_right_minus=145	max_right_plus=203	neg_log10_pos_hash_p_value=6.2	new_junction_coverage=0.06	new_junction_read_count=4	polymorphism_frequency=5.456e-02	pos_hash_score=4	prediction=polymorphism	reject=COVERAGE_EVENNESS_SKEW,FREQUENCY_CUTOFF	side_1_annotate_key=gene	side_1_continuation=0	side_1_coverage=1.01	side_1_overlap=12	side_1_possible_overlap_registers=239	side_1_read_count=67	side_1_redundant=0	side_2_annotate_key=gene	side_2_continuation=0	side_2_coverage=1.19	side_2_overlap=0	side_2_possible_overlap_registers=227	side_2_read_count=75	side_2_redundant=0	total_non_overlap_reads=4
JC	225	.	CP009273	1227747	-1	CP009273	1228455	1	0	alignment_overlap=10	coverage_minus=5	coverage_plus=4	flanking_left=251	flanking_right=251	frequency=1.124e-01	junction_possible_overlap_registers=229	key=CP009273__1227747__-1__CP009273__1228445__1__10____251__251__0__0	max_left=233	max_left_minus=233	max_left_plus=131	max_min_left=9	max_min_left_minus=0	max_min_left_plus=9	max_min_right=112	max_min_right_minus=55	max_min_right_plus=112	max_pos_hash_score=460	max_right=212	max_right_minus=55	max_right_plus=212	neg_log10_pos_hash_p_value=4.2	new_junction_coverage=0.16	new_junction_read_count=10	polymorphism_frequency=1.124e-01	pos_hash_score=9	prediction=polymorphism	reject=COVERAGE_EVENNESS_SKEW,FREQUENCY_CUTOFF	side_1_annotate_key=gene	side_1_continuation=0	side_1_coverage=1.09	side_1_overlap=10	side_1_possible_overlap_registers=239	side_1_read_count=72	side_1_redundant=0	side_2_annotate_key=gene	side_2_continuation=0	side_2_coverage=1.40	side_2_overlap=0	side_2_possible_overlap_registers=229	side_2_read_count=89	side_2_redundant=0	total_non_overlap_reads=9
JC	226	.	CP009273	1228818	-1	CP009273	1229764	1	0	alignment_overlap=12	coverage_minus=2	coverage_plus=2	flanking_left=251	flanking_right=251	frequency=6.653e-02	junction_possible_overlap_registers=227	key=CP009273__1228818__-1__CP009273__1229752__1__12____251__251__0__0	max_left=168	max_left_minus=168	max_left_plus=46	max_min_left=46	max_min_left_minus=0	max_min_left_plus=46	max_min_right=59	max_min_right_minus=59	max_min_right_plus=0	max_pos_hash_score=456	max_right=193	max_right_minus=59	max_right_plus=193	neg_log10_pos_hash_p_value=6.2	new_junction_coverage=0.06	new_junction_read_count=4	polymorphism_frequency=6.653e-02	pos_hash_score=4	prediction=polymorphism	reject=COVERAGE_EVENNESS_SKEW,FREQUENCY_CUTOFF	side_1_annotate_key=gene	side_1_continuation=0	side_1_coverage=0.83	side_1_overlap=12	side_1_possible_overlap_registers=239	side_1_read_count=55	side_1_redundant=0	side_2_annotate_key=gene	side_2_continuation=0	side_2_coverage=0.95	side_2_overlap=0	side_2_possible_overlap_registers=227	side_2_read_count=60	side_2_redundant=0	total_non_overlap_reads=4
JC	227	.	CP009273	1232777	-1	CP009273	1234010	1	0	alignment_overlap=10	coverage_minus=2	coverage_plus=1	flanking_left=251	flanking_right=251	frequency=4.179e-02	junction_possible_overlap_registers=229	key=CP009273__1232777__-1__CP009273__1234000__1__10____251__251__0__0	max_left=123	max_left_minus=123	max_left_plus=93	max_min_left=93	max_min_left_minus=0	max_min_left_plus=93	max_min_right=118	max_min_right_minus=118	max_min_right_plus=0	max_pos_hash_score=460	max_right=147	max_right_minus=118	max_right_plus=147	neg_log10_pos_hash_p_value=6.8	new_junction_coverage=0.05	new_junction_read_count=3	polymorphism_frequency=4.179e-02	pos_hash_score=3	prediction=polymorphism	reject=COVERAGE_EVENNESS_SKEW,FREQUENCY_CUTOFF	side_1_annotate_key=gene	side_1_continuation=0	side_1_coverage=1.24	side_1_overlap=10	side_1_possible_overlap_registers=239	side_1_read_count=82	side_1_redundant=0	side_2_annotate_key=gene	side_2_continuation=0	side_2_coverage=0.93	side_2_overlap=0	side_2_possible_overlap_registers=229	side_2_read_count=59	side_2_redundant=0	total_non_overlap_reads=3
JC	228	.	CP009273	1259302	-1	CP009273	1260284	1	0	alignment_overlap=11	coverage_minus=2	coverage_plus=2	flanking_left=251	flanking_right=251	frequency=5.043e-02	junction_possible_overlap_registers=228	key=CP009273__1259302__-1__CP009273__1260273__1__11____251__251__0__0	max_left=161	max_left_minus=161	max_left_plus=61	max_min_left=61	max_min_left_minus=2	max_min_left_plus=61	max_min_right=79	max_min_right_minus=79	max_min_right_plus=0	max_pos_hash_score=458	max_right=183	max_right_minus=183	max_right_plus=183	neg_log10_pos_hash_p_value=6.2	new_junction_coverage=0.06	new_junction_read_count=4	polymorphism_frequency=5.043e-02	pos_hash_score=4	prediction=polymorphism	reject=COVERAGE_EVENNESS_SKEW,FREQUENCY_CUTOFF	side_1_annotate_key=gene	side_1_continuation=0	side_1_coverage=1.10	side_1_overlap=11	side_1_possible_overlap_registers=239	side_1_read_count=73	side_1_redundant=0	side_2_annotate_key=gene	side_2_continuation=0	side_2_coverage=1.28	side_2_overlap=0	side_2_possible_overlap_registers=228	side_2_read_count=81	side_2_redundant=0	total_non_overlap_reads=4
JC	229	.	CP009273	1282362	-1	CP009273	1283013	1	0	alignment_overlap=20	coverage_minus=2	coverage_plus=4	flanking_left=251	flanking_right=251	frequency=1.422e-01	junction_possible_overlap_registers=219	key=CP009273__1282362__-1__CP009273__1282993__1__20____251__251__0__0	max_left=75	max_left_minus=75	max_left_plus=73	max_min_left=15	max_min_left_minus=0	max_min_left_plus=15	max_min_right=60	max_min_right_minus=13	max_min_right_plus=60	max_pos_hash_score=440	max_right=129	max_right_minus=13	max_right_plus=129	neg_log10_pos_hash_p_value=5.1	new_junction_coverage=0.10	new_junction_read_count=6	polymorphism_frequency=1.422e-01	pos_hash_score=6	prediction=polymorphism	reject=COVERAGE_EVENNESS_SKEW,FREQUENCY_CUTOFF	side_1_annotate_key=gene	side_1_continuation=0	side_1_coverage=0.47	side_1_overlap=20	side_1_possible_overlap_registers=239	side_1_read_count=31	side_1_redundant=0	side_2_annotate_key=gene	side_2_continuation=0	side_2_coverage=0.73	side_2_overlap=0	side_2_possible_overlap_registers=219	side_2_read_count=44	side_2_redundant=0	total_non_overlap_reads=6
JC	230	.	CP009273	1282718	-1	CP009273	1282838	1	0	alignment_overlap=21	coverage_minus=1	coverage_plus=2	flanking_left=251	flanking_right=251	frequency=9.580e-02	junction_possible_overlap_registers=218	key=CP009273__1282718__-1__CP009273__1282817__1__21____251__251__0__0	max_left=72	max_left_minus=72	max_left_plus=72	max_min_left=72	max_min_left_minus=72	max_min_left_plus=72	max_min_right=0	max_min_right_minus=0	max_min_right_plus=0	max_pos_hash_score=438	max_right=156	max_right_minus=154	max_right_plus=156	neg_log10_pos_hash_p_value=6.6	new_junction_coverage=0.05	new_junction_read_count=3	polymorphism_frequency=9.580e-02	pos_hash_score=3	prediction=polymorphism	reject=COVERAGE_EVENNESS_SKEW,FREQUENCY_CUTOFF	side_1_annotate_key=gene	side_1_continuation=0	side_1_coverage=0.41	side_1_overlap=21	side_1_possible_overlap_registers=239	side_1_read_count=27	side_1_redundant=0	side_2_annotate_key=gene	side_2_continuation=0	side_2_coverage=0.53	side_2_overlap=0	side_2_possible_overlap_registers=218	side_2_read_count=32	side_2_redundant=0	total_non_overlap_reads=3
JC	231	.	CP009273	1282785	-1	CP009273	1283080	1	0	alignment_overlap=87	coverage_minus=3	coverage_plus=8	flanking_left=251	flanking_right=251	frequency=2.838e-01	junction_possible_overlap_registers=152	key=CP009273__1282785__-1__CP009273__1282993__1__87____251__251__0__0	max_left=130	max_left_minus=109	max_left_plus=130	max_min_left=59	max_min_left_minus=59	max_min_left_plus=22	max_min_right=61	max_min_right_minus=55	max_min_right_plus=61	max_pos_hash_score=306	max_right=135	max_right_minus=105	max_right_plus=135	neg_log10_pos_hash_p_value=2.4	new_junction_coverage=0.26	new_junction_read_count=11	polymorphism_frequency=2.838e-01	pos_hash_score=10	prediction=polymorphism	side_1_annotate_key=gene	side_1_continuation=0	side_1_coverage=0.56	side_1_overlap=87	side_1_possible_overlap_registers=239	side_1_read_count=37	side_1_redundant=0	side_2_annotate_key=gene	side_2_continuation=0	side_2_coverage=0.76	side_2_overlap=0	side_2_possible_overlap_registers=152	side_2_read_count=32	side_2_redundant=0	total_non_overlap_reads=11
JC	232	.	CP009273	1293461	-1	CP009273	1294595	1	0	alignment_overlap=6	coverage_minus=2	coverage_plus=1	flanking_left=251	flanking_right=251	frequency=3.041e-02	junction_possible_overlap_registers=233	key=CP009273__1293461__-1__CP009273__1294589__1__6____251__251__0__0	max_left=106	max_left_minus=106	max_left_plus=106	max_min_left=0	max_min_left_minus=0	max_min_left_plus=0	max_min_right=39	max_min_right_minus=39	max_min_right_plus=39	max_pos_hash_score=468	max_right=39	max_right_minus=39	max_right_plus=39	neg_log10_pos_hash_p_value=6.9	new_junction_coverage=0.05	new_junction_read_count=3	polymorphism_frequency=3.041e-02	pos_hash_score=3	prediction=polymorphism	reject=COVERAGE_EVENNESS_SKEW,FREQUENCY_CUTOFF	side_1_annotate_key=gene	side_1_continuation=0	side_1_coverage=1.62	side_1_overlap=6	side_1_possible_overlap_registers=239	side_1_read_count=107	side_1_redundant=0	side_2_annotate_key=gene	side_2_continuation=0	side_2_coverage=1.35	side_2_overlap=0	side_2_possible_overlap_registers=233	side_2_read_count=87	side_2_redundant=0	total_non_overlap_reads=3
JC	233	.	CP009273	1312217	-1	CP009273	1313912	1	0	alignment_overlap=7	coverage_minus=1	coverage_plus=2	flanking_left=251	flanking_right=251	frequency=4.399e-02	junction_possible_overlap_registers=232	key=CP009273__1312217__-1__CP009273__1313905__1__7____251__251__0__0	max_left=155	max_left_minus=40	max_left_plus=155	max_min_left=40	max_min_left_minus=40	max_min_left_plus=3	max_min_right=88	max_min_right_minus=0	max_min_right_plus=88	max_pos_hash_score=466	max_right=88	max_right_minus=52	max_right_plus=88	neg_log10_pos_hash_p_value=6.9	new_junction_coverage=0.05	new_junction_read_count=3	polymorphism_frequency=4.399e-02	pos_hash_score=3	prediction=polymorphism	reject=COVERAGE_EVENNESS_SKEW,FREQUENCY_CUTOFF	side_1_annotate_key=gene	side_1_continuation=0	side_1_coverage=1.34	side_1_overlap=7	side_1_possible_overlap_registers=239	side_1_read_count=89	side_1_redundant=0	side_2_annotate_key=gene	side_2_continuation=0	side_2_coverage=0.68	side_2_overlap=0	side_2_possible_overlap_registers=232	side_2_read_count=44	side_2_redundant=0	total_non_overlap_reads=3
JC	234	.	CP009273	1314402	-1	CP009273	1314973	1	0	alignment_overlap=10	coverage_minus=2	coverage_plus=1	flanking_left=251	flanking_right=251	frequency=7.626e-02	junction_possible_overlap_registers=229	key=CP009273__1314402__-1__CP009273__1314963__1__10____251__251__0__0	max_left=185	max_left_minus=185	max_left_plus=64	max_min_left=64	max_min_left_minus=0	max_min_left_plus=64	max_min_right=56	max_min_right_minus=56	max_min_right_plus=0	max_pos_hash_score=460	max_right=177	max_right_minus=56	max_right_plus=177	neg_log10_pos_hash_p_value=6.8	new_junction_coverage=0.06	new_junction_read_count=4	polymorphism_frequency=7.626e-02	pos_hash_score=3	prediction=polymorphism	reject=COVERAGE_EVENNESS_SKEW,FREQUENCY_CUTOFF	side_1_annotate_key=gene	side_1_continuation=0	side_1_coverage=0.76	side_1_overlap=10	side_1_possible_overlap_registers=239	side_1_read_count=50	side_1_redundant=0	side_2_annotate_key=gene	side_2_continuation=0	side_2_coverage=0.77	side_2_overlap=0	side_2_possible_overlap_registers=229	side_2_read_count=49	side_2_redundant=0	total_non_overlap_reads=3
JC	235	.	CP009273	1315969	-1	CP009273	1316948	1	0	alignment_overlap=9	coverage_minus=4	coverage_plus=1	flanking_left=251	flanking_right=251	frequency=8.718e-02	junction_possible_overlap_registers=230	key=CP009273__1315969__-1__CP009273__1316939__1__9____251__251__0__0	max_left=66	max_left_minus=66	max_left_plus=5	max_min_left=66	max_min_left_minus=66	max_min_left_plus=5	max_min_right=22	max_min_right_minus=22	max_min_right_plus=0	max_pos_hash_score=462	max_right=95	max_right_minus=95	max_right_plus=49	neg_log10_pos_hash_p_value=5.8	new_junction_coverage=0.08	new_junction_read_count=5	polymorphism_frequency=8.718e-02	pos_hash_score=5	prediction=polymorphism	reject=COVERAGE_EVENNESS_SKEW,FREQUENCY_CUTOFF	side_1_annotate_key=gene	side_1_continuation=0	side_1_coverage=0.92	side_1_overlap=9	side_1_possible_overlap_registers=239	side_1_read_count=61	side_1_redundant=0	side_2_annotate_key=gene	side_2_continuation=0	side_2_coverage=0.72	side_2_overlap=0	side_2_possible_overlap_registers=230	side_2_read_count=46	side_2_redundant=0	total_non_overlap_reads=5
JC	236	.	CP009273	1320869	-1	CP009273	1321641	1	0	alignment_overlap=9	coverage_minus=2	coverage_plus=2	flanking_left=251	flanking_right=251	frequency=5.549e-02	junction_possible_overlap_registers=230	key=CP009273__1320869__-1__CP009273__1321632__1__9____251__251__0__0	max_left=82	max_left_minus=82	max_left_plus=4	max_min_left=40	max_min_left_minus=40	max_min_left_plus=4	max_min_right=74	max_min_right_minus=74	max_min_right_plus=0	max_pos_hash_score=462	max_right=101	max_right_minus=74	max_right_plus=101	neg_log10_pos_hash_p_value=6.3	new_junction_coverage=0.06	new_junction_read_count=4	polymorphism_frequency=5.549e-02	pos_hash_score=4	prediction=polymorphism	reject=COVERAGE_EVENNESS_SKEW,FREQUENCY_CUTOFF	side_1_annotate_key=gene	side_1_continuation=0	side_1_coverage=1.13	side_1_overlap=9	side_1_possible_overlap_registers=239	side_1_read_count=75	side_1_redundant=0	side_2_annotate_key=gene	side_2_continuation=0	side_2_coverage=1.00	side_2_overlap=0	side_2_possible_overlap_registers=230	side_2_read_count=64	side_2_redundant=0	total_non_overlap_reads=4
JC	237	.	CP009273	1348282	-1	CP009273	1349358	1	0	alignment_overlap=10	coverage_minus=2	coverage_plus=2	flanking_left=251	flanking_right=251	frequency=7.460e-02	junction_possible_overlap_registers=229	key=CP009273__1348282__-1__CP009273__1349348__1__10____251__251__0__0	max_left=85	max_left_minus=85	max_left_plus=76	max_min_left=76	max_min_left_minus=69	max_min_left_plus=76	max_min_right=4	max_min_right_minus=4	max_min_right_plus=0	max_pos_hash_score=460	max_right=165	max_right_minus=164	max_right_plus=165	neg_log10_pos_hash_p_value=6.2	new_junction_coverage=0.06	new_junction_read_count=4	polymorphism_frequency=7.460e-02	pos_hash_score=4	prediction=polymorphism	reject=COVERAGE_EVENNESS_SKEW,FREQUENCY_CUTOFF	side_1_annotate_key=gene	side_1_continuation=0	side_1_coverage=0.63	side_1_overlap=10	side_1_possible_overlap_registers=239	side_1_read_count=42	side_1_redundant=0	side_2_annotate_key=gene	side_2_continuation=0	side_2_coverage=0.93	side_2_overlap=0	side_2_possible_overlap_registers=229	side_2_read_count=59	side_2_redundant=0	total_non_overlap_reads=4
JC	238	.	CP009273	1357295	-1	CP009273	1358052	1	0	alignment_overlap=11	coverage_minus=2	coverage_plus=3	flanking_left=251	flanking_right=251	frequency=1.053e-01	junction_possible_overlap_registers=228	key=CP009273__1357295__-1__CP009273__1358041__1__11____251__251__0__0	max_left=83	max_left_minus=83	max_left_plus=83	max_min_left=57	max_min_left_minus=57	max_min_left_plus=57	max_min_right=54	max_min_right_minus=49	max_min_right_plus=54	max_pos_hash_score=458	max_right=117	max_right_minus=63	max_right_plus=117	neg_log10_pos_hash_p_value=5.7	new_junction_coverage=0.08	new_junction_read_count=5	polymorphism_frequency=1.053e-01	pos_hash_score=5	prediction=polymorphism	reject=COVERAGE_EVENNESS_SKEW,FREQUENCY_CUTOFF	side_1_annotate_key=gene	side_1_continuation=0	side_1_coverage=0.68	side_1_overlap=11	side_1_possible_overlap_registers=239	side_1_read_count=45	side_1_redundant=0	side_2_annotate_key=gene	side_2_continuation=0	side_2_coverage=0.66	side_2_overlap=0	side_2_possible_overlap_registers=228	side_2_read_count=42	side_2_redundant=0	total_non_overlap_reads=5
JC	239	.	CP009273	1359088	-1	CP009273	1359701	1	0	alignment_overlap=10	coverage_minus=3	coverage_plus=4	flanking_left=251	flanking_right=251	frequency=1.156e-01	junction_possible_overlap_registers=229	key=CP009273__1359088__-1__CP009273__1359691__1__10____251__251__0__0	max_left=202	max_left_minus=202	max_left_plus=77	max_min_left=77	max_min_left_minus=66	max_min_left_plus=77	max_min_right=39	max_min_right_minus=39	max_min_right_plus=0	max_pos_hash_score=460	max_right=170	max_right_minus=107	max_right_plus=170	neg_log10_pos_hash_p_value=4.9	new_junction_coverage=0.13	new_junction_read_count=8	polymorphism_frequency=1.156e-01	pos_hash_score=7	prediction=polymorphism	reject=COVERAGE_EVENNESS_SKEW,FREQUENCY_CUTOFF	side_1_annotate_key=gene	side_1_continuation=0	side_1_coverage=0.94	side_1_overlap=10	side_1_possible_overlap_registers=239	side_1_read_count=62	side_1_redundant=0	side_2_annotate_key=gene	side_2_continuation=0	side_2_coverage=0.99	side_2_overlap=0	side_2_possible_overlap_registers=229	side_2_read_count=63	side_2_redundant=0	total_non_overlap_reads=7
JC	240	.	CP009273	1433063	-1	CP009273	1434655	1	0	alignment_overlap=10	coverage_minus=2	coverage_plus=1	flanking_left=251	flanking_right=251	frequency=3.973e-02	junction_possible_overlap_registers=229	key=CP009273__1433063__-1__CP009273__1434645__1__10____251__251__0__0	max_left=207	max_left_minus=207	max_left_plus=87	max_min_left=0	max_min_left_minus=0	max_min_left_plus=0	max_min_right=35	max_min_right_minus=35	max_min_right_plus=35	max_pos_hash_score=460	max_right=35	max_right_minus=35	max_right_plus=35	neg_log10_pos_hash_p_value=6.8	new_junction_coverage=0.05	new_junction_read_count=3	polymorphism_frequency=3.973e-02	pos_hash_score=3	prediction=polymorphism	reject=COVERAGE_EVENNESS_SKEW,FREQUENCY_CUTOFF	side_1_annotate_key=gene	side_1_continuation=0	side_1_coverage=1.07	side_1_overlap=10	side_1_possible_overlap_registers=239	side_1_read_count=71	side_1_redundant=0	side_2_annotate_key=gene	side_2_continuation=0	side_2_coverage=1.21	side_2_overlap=0	side_2_possible_overlap_registers=229	side_2_read_count=77	side_2_redundant=0	total_non_overlap_reads=3
JC	241	.	CP009273	1448687	-1	CP009273	1449732	1	0	alignment_overlap=9	coverage_minus=1	coverage_plus=2	flanking_left=251	flanking_right=251	frequency=6.062e-02	junction_possible_overlap_registers=230	key=CP009273__1448687__-1__CP009273__1449723__1__9____251__251__0__0	max_left=152	max_left_minus=152	max_left_plus=105	max_min_left=105	max_min_left_minus=0	max_min_left_plus=105	max_min_right=45	max_min_right_minus=45	max_min_right_plus=0	max_pos_hash_score=462	max_right=137	max_right_minus=45	max_right_plus=137	neg_log10_pos_hash_p_value=6.8	new_junction_coverage=0.06	new_junction_read_count=4	polymorphism_frequency=6.062e-02	pos_hash_score=3	prediction=polymorphism	reject=COVERAGE_EVENNESS_SKEW,FREQUENCY_CUTOFF	side_1_annotate_key=gene	side_1_continuation=0	side_1_coverage=0.82	side_1_overlap=9	side_1_possible_overlap_registers=239	side_1_read_count=54	side_1_redundant=0	side_2_annotate_key=gene	side_2_continuation=0	side_2_coverage=1.13	side_2_overlap=0	side_2_possible_overlap_registers=230	side_2_read_count=72	side_2_redundant=0	total_non_overlap_reads=3
JC	242	.	CP009273	1462167	1	CP009273	1463498	-1	0	alignment_overlap=0	coverage_minus=0	coverage_plus=4	flanking_left=251	flanking_right=251	frequency=NA	junction_possible_overlap_registers=239	key=CP009273__1462167__1__CP009273__1463498__-1__0____251__251__1__1	max_left=176	max_left_minus=0	max_left_plus=176	max_min_left=20	max_min_left_minus=0	max_min_left_plus=20	max_min_right=117	max_min_right_minus=0	max_min_right_plus=117	max_pos_hash_score=480	max_right=230	max_right_minus=0	max_right_plus=230	neg_log10_pos_hash_p_value=7.0	new_junction_coverage=0.06	new_junction_read_count=4	polymorphism_frequency=NA	pos_hash_score=3	prediction=unknown	reject=COVERAGE_EVENNESS_SKEW	side_1_annotate_key=repeat	side_1_continuation=0	side_1_coverage=NA	side_1_overlap=0	side_1_read_count=NA	side_1_redundant=1	side_2_annotate_key=repeat	side_2_continuation=0	side_2_coverage=NA	side_2_overlap=0	side_2_possible_overlap_registers=NA	side_2_read_count=NA	side_2_redundant=1	total_non_overlap_reads=4
JC	243	.	CP009273	1462410	-1	CP009273	2063968	1	0	alignment_overlap=12	coverage_minus=1	coverage_plus=2	flanking_left=251	flanking_right=251	frequency=8.451e-02	junction_possible_overlap_registers=227	key=CP009273__1462410__-1__CP009273__2063956__1__12____251__251__0__0	max_left=141	max_left_minus=141	max_left_plus=141	max_min_left=7	max_min_left_minus=0	max_min_left_plus=7	max_min_right=48	max_min_right_minus=48	max_min_right_plus=48	max_pos_hash_score=456	max_right=230	max_right_minus=48	max_right_plus=230	neg_log10_pos_hash_p_value=6.8	new_junction_coverage=0.05	new_junction_read_count=3	polymorphism_frequency=8.451e-02	pos_hash_score=3	prediction=polymorphism	reject=COVERAGE_EVENNESS_SKEW,FREQUENCY_CUTOFF	side_1_annotate_key=gene	side_1_continuation=0	side_1_coverage=0.00	side_1_overlap=12	side_1_possible_overlap_registers=239	side_1_read_count=0	side_1_redundant=0	side_2_annotate_key=gene	side_2_continuation=0	side_2_coverage=1.03	side_2_overlap=0	side_2_possible_overlap_registers=227	side_2_read_count=65	side_2_redundant=0	total_non_overlap_reads=3
JC	244	.	CP009273	1474312	-1	CP009273	1475136	1	0	alignment_overlap=10	coverage_minus=2	coverage_plus=3	flanking_left=251	flanking_right=251	frequency=6.295e-02	junction_possible_overlap_registers=229	key=CP009273__1474312__-1__CP009273__1475126__1__10____251__251__0__0	max_left=66	max_left_minus=66	max_left_plus=46	max_min_left=66	max_min_left_minus=66	max_min_left_plus=46	max_min_right=0	max_min_right_minus=0	max_min_right_plus=0	max_pos_hash_score=460	max_right=145	max_right_minus=145	max_right_plus=145	neg_log10_pos_hash_p_value=5.8	new_junction_coverage=0.08	new_junction_read_count=5	polymorphism_frequency=6.295e-02	pos_hash_score=5	prediction=polymorphism	reject=COVERAGE_EVENNESS_SKEW,FREQUENCY_CUTOFF	side_1_annotate_key=gene	side_1_continuation=0	side_1_coverage=1.13	side_1_overlap=10	side_1_possible_overlap_registers=239	side_1_read_count=75	side_1_redundant=0	side_2_annotate_key=gene	side_2_continuation=0	side_2_coverage=1.21	side_2_overlap=0	side_2_possible_overlap_registers=229	side_2_read_count=77	side_2_redundant=0	total_non_overlap_reads=5
JC	245	.	CP009273	1499951	-1	CP009273	1501080	1	0	alignment_overlap=7	coverage_minus=2	coverage_plus=2	flanking_left=251	flanking_right=251	frequency=6.333e-02	junction_possible_overlap_registers=232	key=CP009273__1499951__-1__CP009273__1501073__1__7____251__251__0__0	max_left=162	max_left_minus=162	max_left_plus=103	max_min_left=103	max_min_left_minus=103	max_min_left_plus=103	max_min_right=12	max_min_right_minus=12	max_min_right_plus=0	max_pos_hash_score=466	max_right=141	max_right_minus=141	max_right_plus=141	neg_log10_pos_hash_p_value=6.3	new_junction_coverage=0.06	new_junction_read_count=4	polymorphism_frequency=6.333e-02	pos_hash_score=4	prediction=polymorphism	reject=COVERAGE_EVENNESS_SKEW,FREQUENCY_CUTOFF	side_1_annotate_key=gene	side_1_continuation=0	side_1_coverage=0.86	side_1_overlap=7	side_1_possible_overlap_registers=239	side_1_read_count=57	side_1_redundant=0	side_2_annotate_key=gene	side_2_continuation=0	side_2_coverage=0.98	side_2_overlap=0	side_2_possible_overlap_registers=232	side_2_read_count=63	side_2_redundant=0	total_non_overlap_reads=4
JC	246	.	CP009273	1544437	-1	CP009273	1545500	1	0	alignment_overlap=7	coverage_minus=6	coverage_plus=4	flanking_left=251	flanking_right=251	frequency=1.298e-01	junction_possible_overlap_registers=232	key=CP009273__1544437__-1__CP009273__1545493__1__7____251__251__0__0	max_left=151	max_left_minus=151	max_left_plus=111	max_min_left=111	max_min_left_minus=111	max_min_left_plus=111	max_min_right=117	max_min_right_minus=117	max_min_right_plus=0	max_pos_hash_score=466	max_right=130	max_right_minus=127	max_right_plus=130	neg_log10_pos_hash_p_value=4.6	new_junction_coverage=0.17	new_junction_read_count=11	polymorphism_frequency=1.298e-01	pos_hash_score=8	prediction=polymorphism	reject=COVERAGE_EVENNESS_SKEW,FREQUENCY_CUTOFF	side_1_annotate_key=gene	side_1_continuation=0	side_1_coverage=1.30	side_1_overlap=7	side_1_possible_overlap_registers=239	side_1_read_count=86	side_1_redundant=0	side_2_annotate_key=gene	side_2_continuation=0	side_2_coverage=1.00	side_2_overlap=0	side_2_possible_overlap_registers=232	side_2_read_count=64	side_2_redundant=0	total_non_overlap_reads=10
JC	247	.	CP009273	1589081	-1	CP009273	1590149	1	0	alignment_overlap=10	coverage_minus=2	coverage_plus=2	flanking_left=251	flanking_right=251	frequency=5.258e-02	junction_possible_overlap_registers=229	key=CP009273__1589081__-1__CP009273__1590139__1__10____251__251__0__0	max_left=137	max_left_minus=137	max_left_plus=137	max_min_left=65	max_min_left_minus=65	max_min_left_plus=65	max_min_right=4	max_min_right_minus=4	max_min_right_plus=4	max_pos_hash_score=460	max_right=170	max_right_minus=170	max_right_plus=170	neg_log10_pos_hash_p_value=6.2	new_junction_coverage=0.06	new_junction_read_count=4	polymorphism_frequency=5.258e-02	pos_hash_score=4	prediction=polymorphism	reject=COVERAGE_EVENNESS_SKEW,FREQUENCY_CUTOFF	side_1_annotate_key=gene	side_1_continuation=0	side_1_coverage=1.03	side_1_overlap=10	side_1_possible_overlap_registers=239	side_1_read_count=68	side_1_redundant=0	side_2_annotate_key=gene	side_2_continuation=0	side_2_coverage=1.25	side_2_overlap=0	side_2_possible_overlap_registers=229	side_2_read_count=79	side_2_redundant=0	total_non_overlap_reads=4
JC	248	.	CP009273	1591056	-1	CP009273	1591834	1	0	alignment_overlap=10	coverage_minus=4	coverage_plus=6	flanking_left=251	flanking_right=251	frequency=1.175e-01	junction_possible_overlap_registers=229	key=CP009273__1591056__-1__CP009273__1591824__1__10____251__251__0__0	max_left=180	max_left_minus=180	max_left_plus=180	max_min_left=71	max_min_left_minus=32	max_min_left_plus=71	max_min_right=107	max_min_right_minus=90	max_min_right_plus=107	max_pos_hash_score=460	max_right=145	max_right_minus=90	max_right_plus=145	neg_log10_pos_hash_p_value=4.2	new_junction_coverage=0.20	new_junction_read_count=13	polymorphism_frequency=1.175e-01	pos_hash_score=9	prediction=polymorphism	reject=COVERAGE_EVENNESS_SKEW,FREQUENCY_CUTOFF	side_1_annotate_key=gene	side_1_continuation=0	side_1_coverage=1.37	side_1_overlap=10	side_1_possible_overlap_registers=239	side_1_read_count=91	side_1_redundant=0	side_2_annotate_key=gene	side_2_continuation=0	side_2_coverage=1.70	side_2_overlap=0	side_2_possible_overlap_registers=229	side_2_read_count=108	side_2_redundant=0	total_non_overlap_reads=10
JC	249	.	CP009273	1619746	-1	CP009273	1620662	1	0	alignment_overlap=10	coverage_minus=4	coverage_plus=3	flanking_left=251	flanking_right=251	frequency=1.008e-01	junction_possible_overlap_registers=229	key=CP009273__1619746__-1__CP009273__1620652__1__10____251__251__0__0	max_left=226	max_left_minus=226	max_left_plus=127	max_min_left=102	max_min_left_minus=0	max_min_left_plus=102	max_min_right=93	max_min_right_minus=93	max_min_right_plus=24	max_pos_hash_score=460	max_right=140	max_right_minus=93	max_right_plus=140	neg_log10_pos_hash_p_value=4.9	new_junction_coverage=0.11	new_junction_read_count=7	polymorphism_frequency=1.008e-01	pos_hash_score=7	prediction=polymorphism	reject=COVERAGE_EVENNESS_SKEW,FREQUENCY_CUTOFF	side_1_annotate_key=gene	side_1_continuation=0	side_1_coverage=1.12	side_1_overlap=10	side_1_possible_overlap_registers=239	side_1_read_count=74	side_1_redundant=0	side_2_annotate_key=gene	side_2_continuation=0	side_2_coverage=0.85	side_2_overlap=0	side_2_possible_overlap_registers=229	side_2_read_count=54	side_2_redundant=0	total_non_overlap_reads=7
JC	250	.	CP009273	1645562	1	CP009273	2063968	1	0	alignment_overlap=12	coverage_minus=1	coverage_plus=2	flanking_left=251	flanking_right=251	frequency=8.230e-02	junction_possible_overlap_registers=227	key=CP009273__1645562__1__CP009273__2063956__1__12____251__251__0__0	max_left=141	max_left_minus=141	max_left_plus=141	max_min_left=7	max_min_left_minus=0	max_min_left_plus=7	max_min_right=48	max_min_right_minus=48	max_min_right_plus=48	max_pos_hash_score=456	max_right=230	max_right_minus=48	max_right_plus=230	neg_log10_pos_hash_p_value=6.8	new_junction_coverage=0.05	new_junction_read_count=3	polymorphism_frequency=8.230e-02	pos_hash_score=3	prediction=polymorphism	reject=COVERAGE_EVENNESS_SKEW,FREQUENCY_CUTOFF	side_1_annotate_key=gene	side_1_continuation=0	side_1_coverage=0.03	side_1_overlap=12	side_1_possible_overlap_registers=239	side_1_read_count=2	side_1_redundant=0	side_2_annotate_key=gene	side_2_continuation=0	side_2_coverage=1.03	side_2_overlap=0	side_2_possible_overlap_registers=227	side_2_read_count=65	side_2_redundant=0	total_non_overlap_reads=3
JC	251	.	CP009273	1687782	-1	CP009273	1688712	1	0	alignment_overlap=9	coverage_minus=5	coverage_plus=6	flanking_left=251	flanking_right=251	frequency=1.183e-01	junction_possible_overlap_registers=230	key=CP009273__1687782__-1__CP009273__1688703__1__9____251__251__0__0	max_left=167	max_left_minus=95	max_left_plus=167	max_min_left=73	max_min_left_minus=73	max_min_left_plus=27	max_min_right=74	max_min_right_minus=35	max_min_right_plus=74	max_pos_hash_score=462	max_right=215	max_right_minus=117	max_right_plus=215	neg_log10_pos_hash_p_value=3.7	new_junction_coverage=0.17	new_junction_read_count=11	polymorphism_frequency=1.183e-01	pos_hash_score=11	prediction=polymorphism	reject=COVERAGE_EVENNESS_SKEW,FREQUENCY_CUTOFF	side_1_annotate_key=gene	side_1_continuation=0	side_1_coverage=1.24	side_1_overlap=9	side_1_possible_overlap_registers=239	side_1_read_count=82	side_1_redundant=0	side_2_annotate_key=gene	side_2_continuation=0	side_2_coverage=1.33	side_2_overlap=0	side_2_possible_overlap_registers=230	side_2_read_count=85	side_2_redundant=0	total_non_overlap_reads=11
JC	252	.	CP009273	1721984	-1	CP009273	1722872	1	0	alignment_overlap=9	coverage_minus=3	coverage_plus=3	flanking_left=251	flanking_right=251	frequency=9.521e-02	junction_possible_overlap_registers=230	key=CP009273__1721984__-1__CP009273__1722863__1__9____251__251__0__0	max_left=239	max_left_minus=239	max_left_plus=7	max_min_left=30	max_min_left_minus=30	max_min_left_plus=7	max_min_right=96	max_min_right_minus=96	max_min_right_plus=0	max_pos_hash_score=462	max_right=233	max_right_minus=96	max_right_plus=233	neg_log10_pos_hash_p_value=5.3	new_junction_coverage=0.09	new_junction_read_count=6	polymorphism_frequency=9.521e-02	pos_hash_score=6	prediction=polymorphism	reject=COVERAGE_EVENNESS_SKEW,FREQUENCY_CUTOFF	side_1_annotate_key=gene	side_1_continuation=0	side_1_coverage=0.79	side_1_overlap=9	side_1_possible_overlap_registers=239	side_1_read_count=52	side_1_redundant=0	side_2_annotate_key=gene	side_2_continuation=0	side_2_coverage=1.00	side_2_overlap=0	side_2_possible_overlap_registers=230	side_2_read_count=64	side_2_redundant=0	total_non_overlap_reads=6
JC	253	.	CP009273	1747265	-1	CP009273	1747953	1	0	alignment_overlap=10	coverage_minus=2	coverage_plus=2	flanking_left=251	flanking_right=251	frequency=6.782e-02	junction_possible_overlap_registers=229	key=CP009273__1747265__-1__CP009273__1747943__1__10____251__251__0__0	max_left=127	max_left_minus=127	max_left_plus=83	max_min_left=83	max_min_left_minus=0	max_min_left_plus=83	max_min_right=107	max_min_right_minus=107	max_min_right_plus=0	max_pos_hash_score=460	max_right=117	max_right_minus=107	max_right_plus=117	neg_log10_pos_hash_p_value=6.8	new_junction_coverage=0.08	new_junction_read_count=5	polymorphism_frequency=6.782e-02	pos_hash_score=3	prediction=polymorphism	reject=COVERAGE_EVENNESS_SKEW,FREQUENCY_CUTOFF	side_1_annotate_key=gene	side_1_continuation=0	side_1_coverage=0.92	side_1_overlap=10	side_1_possible_overlap_registers=239	side_1_read_count=61	side_1_redundant=0	side_2_annotate_key=gene	side_2_continuation=0	side_2_coverage=1.25	side_2_overlap=0	side_2_possible_overlap_registers=229	side_2_read_count=79	side_2_redundant=0	total_non_overlap_reads=4
JC	254	.	CP009273	1757073	-1	CP009273	1758140	1	0	alignment_overlap=13	coverage_minus=3	coverage_plus=3	flanking_left=251	flanking_right=251	frequency=1.052e-01	junction_possible_overlap_registers=226	key=CP009273__1757073__-1__CP009273__1758127__1__13____251__251__0__0	max_left=103	max_left_minus=103	max_left_plus=103	max_min_left=56	max_min_left_minus=56	max_min_left_plus=38	max_min_right=71	max_min_right_minus=7	max_min_right_plus=71	max_pos_hash_score=454	max_right=200	max_right_minus=182	max_right_plus=200	neg_log10_pos_hash_p_value=5.3	new_junction_coverage=0.11	new_junction_read_count=7	polymorphism_frequency=1.052e-01	pos_hash_score=6	prediction=polymorphism	reject=COVERAGE_EVENNESS_SKEW,FREQUENCY_CUTOFF	side_1_annotate_key=gene	side_1_continuation=0	side_1_coverage=0.82	side_1_overlap=13	side_1_possible_overlap_registers=239	side_1_read_count=54	side_1_redundant=0	side_2_annotate_key=gene	side_2_continuation=0	side_2_coverage=1.09	side_2_overlap=0	side_2_possible_overlap_registers=226	side_2_read_count=68	side_2_redundant=0	total_non_overlap_reads=6
JC	255	.	CP009273	1811468	-1	CP009273	1811921	1	0	alignment_overlap=10	coverage_minus=6	coverage_plus=7	flanking_left=251	flanking_right=251	frequency=1.280e-01	junction_possible_overlap_registers=229	key=CP009273__1811468__-1__CP009273__1811911__1__10____251__251__0__0	max_left=226	max_left_minus=226	max_left_plus=151	max_min_left=90	max_min_left_minus=44	max_min_left_plus=90	max_min_right=71	max_min_right_minus=35	max_min_right_plus=71	max_pos_hash_score=460	max_right=220	max_right_minus=73	max_right_plus=220	neg_log10_pos_hash_p_value=3.2	new_junction_coverage=0.20	new_junction_read_count=13	polymorphism_frequency=1.280e-01	pos_hash_score=13	prediction=polymorphism	reject=COVERAGE_EVENNESS_SKEW,FREQUENCY_CUTOFF	side_1_annotate_key=gene	side_1_continuation=0	side_1_coverage=1.06	side_1_overlap=10	side_1_possible_overlap_registers=239	side_1_read_count=70	side_1_redundant=0	side_2_annotate_key=gene	side_2_continuation=0	side_2_coverage=1.73	side_2_overlap=0	side_2_possible_overlap_registers=229	side_2_read_count=110	side_2_redundant=0	total_non_overlap_reads=13
JC	256	.	CP009273	1820491	-1	CP009273	1821277	1	0	alignment_overlap=14	coverage_minus=3	coverage_plus=5	flanking_left=251	flanking_right=251	frequency=1.391e-01	junction_possible_overlap_registers=225	key=CP009273__1820491__-1__CP009273__1821263__1__14____251__251__0__0	max_left=232	max_left_minus=232	max_left_plus=135	max_min_left=35	max_min_left_minus=0	max_min_left_plus=35	max_min_right=71	max_min_right_minus=13	max_min_right_plus=71	max_pos_hash_score=452	max_right=130	max_right_minus=13	max_right_plus=130	neg_log10_pos_hash_p_value=4.5	new_junction_coverage=0.13	new_junction_read_count=8	polymorphism_frequency=1.391e-01	pos_hash_score=8	prediction=polymorphism	reject=COVERAGE_EVENNESS_SKEW,FREQUENCY_CUTOFF	side_1_annotate_key=gene	side_1_continuation=0	side_1_coverage=1.03	side_1_overlap=14	side_1_possible_overlap_registers=239	side_1_read_count=68	side_1_redundant=0	side_2_annotate_key=gene	side_2_continuation=0	side_2_coverage=0.56	side_2_overlap=0	side_2_possible_overlap_registers=225	side_2_read_count=35	side_2_redundant=0	total_non_overlap_reads=8
JC	257	.	CP009273	1822917	-1	CP009273	1824044	1	0	alignment_overlap=12	coverage_minus=1	coverage_plus=3	flanking_left=251	flanking_right=251	frequency=8.131e-02	junction_possible_overlap_registers=227	key=CP009273__1822917__-1__CP009273__1824032__1__12____251__251__0__0	max_left=107	max_left_minus=57	max_left_plus=107	max_min_left=57	max_min_left_minus=57	max_min_left_plus=57	max_min_right=5	max_min_right_minus=0	max_min_right_plus=5	max_pos_hash_score=456	max_right=102	max_right_minus=102	max_right_plus=102	neg_log10_pos_hash_p_value=6.8	new_junction_coverage=0.06	new_junction_read_count=4	polymorphism_frequency=8.131e-02	pos_hash_score=3	prediction=polymorphism	reject=COVERAGE_EVENNESS_SKEW,FREQUENCY_CUTOFF	side_1_annotate_key=gene	side_1_continuation=0	side_1_coverage=0.79	side_1_overlap=12	side_1_possible_overlap_registers=239	side_1_read_count=52	side_1_redundant=0	side_2_annotate_key=gene	side_2_continuation=0	side_2_coverage=0.65	side_2_overlap=0	side_2_possible_overlap_registers=227	side_2_read_count=41	side_2_redundant=0	total_non_overlap_reads=4
JC	258	.	CP009273	1858653	-1	CP009273	1859505	1	0	alignment_overlap=10	coverage_minus=2	coverage_plus=5	flanking_left=251	flanking_right=251	frequency=1.188e-01	junction_possible_overlap_registers=229	key=CP009273__1858653__-1__CP009273__1859495__1__10____251__251__0__0	max_left=127	max_left_minus=127	max_left_plus=77	max_min_left=41	max_min_left_minus=0	max_min_left_plus=41	max_min_right=59	max_min_right_minus=29	max_min_right_plus=59	max_pos_hash_score=460	max_right=231	max_right_minus=29	max_right_plus=231	neg_log10_pos_hash_p_value=4.9	new_junction_coverage=0.13	new_junction_read_count=8	polymorphism_frequency=1.188e-01	pos_hash_score=7	prediction=polymorphism	reject=COVERAGE_EVENNESS_SKEW,FREQUENCY_CUTOFF	side_1_annotate_key=gene	side_1_continuation=0	side_1_coverage=0.85	side_1_overlap=10	side_1_possible_overlap_registers=239	side_1_read_count=56	side_1_redundant=0	side_2_annotate_key=gene	side_2_continuation=0	side_2_coverage=1.02	side_2_overlap=0	side_2_possible_overlap_registers=229	side_2_read_count=65	side_2_redundant=0	total_non_overlap_reads=7
JC	259	.	CP009273	1871088	-1	CP009273	1872354	1	0	alignment_overlap=10	coverage_minus=2	coverage_plus=1	flanking_left=251	flanking_right=251	frequency=3.594e-02	junction_possible_overlap_registers=229	key=CP009273__1871088__-1__CP009273__1872344__1__10____251__251__0__0	max_left=71	max_left_minus=71	max_left_plus=71	max_min_left=71	max_min_left_minus=71	max_min_left_plus=71	max_min_right=0	max_min_right_minus=0	max_min_right_plus=0	max_pos_hash_score=460	max_right=87	max_right_minus=87	max_right_plus=87	neg_log10_pos_hash_p_value=6.8	new_junction_coverage=0.05	new_junction_read_count=3	polymorphism_frequency=3.594e-02	pos_hash_score=3	prediction=polymorphism	reject=COVERAGE_EVENNESS_SKEW,FREQUENCY_CUTOFF	side_1_annotate_key=gene	side_1_continuation=0	side_1_coverage=1.10	side_1_overlap=10	side_1_possible_overlap_registers=239	side_1_read_count=73	side_1_redundant=0	side_2_annotate_key=gene	side_2_continuation=0	side_2_coverage=1.43	side_2_overlap=0	side_2_possible_overlap_registers=229	side_2_read_count=91	side_2_redundant=0	total_non_overlap_reads=3
JC	260	.	CP009273	1886369	-1	CP009273	1887048	1	0	alignment_overlap=13	coverage_minus=3	coverage_plus=6	flanking_left=251	flanking_right=251	frequency=1.380e-01	junction_possible_overlap_registers=226	key=CP009273__1886369__-1__CP009273__1887035__1__13____251__251__0__0	max_left=166	max_left_minus=166	max_left_plus=160	max_min_left=16	max_min_left_minus=0	max_min_left_plus=16	max_min_right=50	max_min_right_minus=18	max_min_right_plus=50	max_pos_hash_score=454	max_right=198	max_right_minus=18	max_right_plus=198	neg_log10_pos_hash_p_value=4.9	new_junction_coverage=0.18	new_junction_read_count=11	polymorphism_frequency=1.380e-01	pos_hash_score=7	prediction=polymorphism	reject=COVERAGE_EVENNESS_SKEW,FREQUENCY_CUTOFF	side_1_annotate_key=gene	side_1_continuation=0	side_1_coverage=1.00	side_1_overlap=13	side_1_possible_overlap_registers=239	side_1_read_count=66	side_1_redundant=0	side_2_annotate_key=gene	side_2_continuation=0	side_2_coverage=1.20	side_2_overlap=0	side_2_possible_overlap_registers=226	side_2_read_count=75	side_2_redundant=0	total_non_overlap_reads=9
JC	261	.	CP009273	1890986	-1	CP009273	1891788	1	0	alignment_overlap=11	coverage_minus=3	coverage_plus=1	flanking_left=251	flanking_right=251	frequency=6.545e-02	junction_possible_overlap_registers=228	key=CP009273__1890986__-1__CP009273__1891777__1__11____251__251__0__0	max_left=157	max_left_minus=157	max_left_plus=3	max_min_left=3	max_min_left_minus=0	max_min_left_plus=3	max_min_right=110	max_min_right_minus=110	max_min_right_plus=0	max_pos_hash_score=458	max_right=110	max_right_minus=110	max_right_plus=42	neg_log10_pos_hash_p_value=6.2	new_junction_coverage=0.06	new_junction_read_count=4	polymorphism_frequency=6.545e-02	pos_hash_score=4	prediction=polymorphism	reject=COVERAGE_EVENNESS_SKEW,FREQUENCY_CUTOFF	side_1_annotate_key=gene	side_1_continuation=0	side_1_coverage=0.91	side_1_overlap=11	side_1_possible_overlap_registers=239	side_1_read_count=60	side_1_redundant=0	side_2_annotate_key=gene	side_2_continuation=0	side_2_coverage=0.90	side_2_overlap=0	side_2_possible_overlap_registers=228	side_2_read_count=57	side_2_redundant=0	total_non_overlap_reads=4
JC	262	.	CP009273	1892148	-1	CP009273	1893155	1	0	alignment_overlap=9	coverage_minus=1	coverage_plus=2	flanking_left=251	flanking_right=251	frequency=6.117e-02	junction_possible_overlap_registers=230	key=CP009273__1892148__-1__CP009273__1893146__1__9____251__251__0__0	max_left=112	max_left_minus=99	max_left_plus=112	max_min_left=0	max_min_left_minus=0	max_min_left_plus=0	max_min_right=44	max_min_right_minus=30	max_min_right_plus=44	max_pos_hash_score=462	max_right=44	max_right_minus=30	max_right_plus=44	neg_log10_pos_hash_p_value=6.8	new_junction_coverage=0.06	new_junction_read_count=4	polymorphism_frequency=6.117e-02	pos_hash_score=3	prediction=polymorphism	reject=COVERAGE_EVENNESS_SKEW,FREQUENCY_CUTOFF	side_1_annotate_key=gene	side_1_continuation=0	side_1_coverage=0.89	side_1_overlap=9	side_1_possible_overlap_registers=239	side_1_read_count=59	side_1_redundant=0	side_2_annotate_key=gene	side_2_continuation=0	side_2_coverage=1.04	side_2_overlap=0	side_2_possible_overlap_registers=230	side_2_read_count=66	side_2_redundant=0	total_non_overlap_reads=3
JC	263	.	CP009273	1920811	-1	CP009273	1921651	1	0	alignment_overlap=10	coverage_minus=3	coverage_plus=2	flanking_left=251	flanking_right=251	frequency=7.079e-02	junction_possible_overlap_registers=229	key=CP009273__1920811__-1__CP009273__1921641__1__10____251__251__0__0	max_left=205	max_left_minus=205	max_left_plus=34	max_min_left=34	max_min_left_minus=0	max_min_left_plus=34	max_min_right=39	max_min_right_minus=39	max_min_right_plus=21	max_pos_hash_score=460	max_right=39	max_right_minus=39	max_right_plus=39	neg_log10_pos_hash_p_value=5.8	new_junction_coverage=0.09	new_junction_read_count=6	polymorphism_frequency=7.079e-02	pos_hash_score=5	prediction=polymorphism	reject=COVERAGE_EVENNESS_SKEW,FREQUENCY_CUTOFF	side_1_annotate_key=gene	side_1_continuation=0	side_1_coverage=1.25	side_1_overlap=10	side_1_possible_overlap_registers=239	side_1_read_count=83	side_1_redundant=0	side_2_annotate_key=gene	side_2_continuation=0	side_2_coverage=1.23	side_2_overlap=0	side_2_possible_overlap_registers=229	side_2_read_count=78	side_2_redundant=0	total_non_overlap_reads=5
JC	264	.	CP009273	1937733	-1	CP009273	1938394	1	0	alignment_overlap=9	coverage_minus=1	coverage_plus=2	flanking_left=251	flanking_right=251	frequency=4.139e-02	junction_possible_overlap_registers=230	key=CP009273__1937733__-1__CP009273__1938385__1__9____251__251__0__0	max_left=58	max_left_minus=58	max_left_plus=21	max_min_left=21	max_min_left_minus=0	max_min_left_plus=21	max_min_right=51	max_min_right_minus=51	max_min_right_plus=0	max_pos_hash_score=462	max_right=51	max_right_minus=51	max_right_plus=51	neg_log10_pos_hash_p_value=6.8	new_junction_coverage=0.05	new_junction_read_count=3	polymorphism_frequency=4.139e-02	pos_hash_score=3	prediction=polymorphism	reject=COVERAGE_EVENNESS_SKEW,FREQUENCY_CUTOFF	side_1_annotate_key=gene	side_1_continuation=0	side_1_coverage=1.22	side_1_overlap=9	side_1_possible_overlap_registers=239	side_1_read_count=81	side_1_redundant=0	side_2_annotate_key=gene	side_2_continuation=0	side_2_coverage=0.96	side_2_overlap=0	side_2_possible_overlap_registers=230	side_2_read_count=61	side_2_redundant=0	total_non_overlap_reads=3
JC	265	.	CP009273	1941860	-1	CP009273	1943227	1	0	alignment_overlap=10	coverage_minus=2	coverage_plus=1	flanking_left=251	flanking_right=251	frequency=4.880e-02	junction_possible_overlap_registers=229	key=CP009273__1941860__-1__CP009273__1943217__1__10____251__251__0__0	max_left=162	max_left_minus=162	max_left_plus=18	max_min_left=107	max_min_left_minus=107	max_min_left_plus=18	max_min_right=69	max_min_right_minus=69	max_min_right_plus=0	max_pos_hash_score=460	max_right=146	max_right_minus=134	max_right_plus=146	neg_log10_pos_hash_p_value=6.8	new_junction_coverage=0.05	new_junction_read_count=3	polymorphism_frequency=4.880e-02	pos_hash_score=3	prediction=polymorphism	reject=COVERAGE_EVENNESS_SKEW,FREQUENCY_CUTOFF	side_1_annotate_key=gene	side_1_continuation=0	side_1_coverage=1.10	side_1_overlap=10	side_1_possible_overlap_registers=239	side_1_read_count=73	side_1_redundant=0	side_2_annotate_key=gene	side_2_continuation=0	side_2_coverage=0.74	side_2_overlap=0	side_2_possible_overlap_registers=229	side_2_read_count=47	side_2_redundant=0	total_non_overlap_reads=3
JC	266	.	CP009273	1959132	-1	CP009273	1960151	1	0	alignment_overlap=11	coverage_minus=4	coverage_plus=1	flanking_left=251	flanking_right=251	frequency=1.176e-01	junction_possible_overlap_registers=228	key=CP009273__1959132__-1__CP009273__1960140__1__11____251__251__0__0	max_left=109	max_left_minus=109	max_left_plus=5	max_min_left=56	max_min_left_minus=56	max_min_left_plus=5	max_min_right=45	max_min_right_minus=45	max_min_right_plus=0	max_pos_hash_score=458	max_right=184	max_right_minus=184	max_right_plus=50	neg_log10_pos_hash_p_value=5.7	new_junction_coverage=0.09	new_junction_read_count=6	polymorphism_frequency=1.176e-01	pos_hash_score=5	prediction=polymorphism	reject=COVERAGE_EVENNESS_SKEW,FREQUENCY_CUTOFF	side_1_annotate_key=gene	side_1_continuation=0	side_1_coverage=0.65	side_1_overlap=11	side_1_possible_overlap_registers=239	side_1_read_count=43	side_1_redundant=0	side_2_annotate_key=gene	side_2_continuation=0	side_2_coverage=0.78	side_2_overlap=0	side_2_possible_overlap_registers=228	side_2_read_count=49	side_2_redundant=0	total_non_overlap_reads=5
JC	267	.	CP009273	1979009	-1	CP009273	1979921	1	0	alignment_overlap=9	coverage_minus=2	coverage_plus=1	flanking_left=251	flanking_right=251	frequency=4.674e-02	junction_possible_overlap_registers=230	key=CP009273__1979009__-1__CP009273__1979912__1__9____251__251__0__0	max_left=165	max_left_minus=165	max_left_plus=149	max_min_left=0	max_min_left_minus=0	max_min_left_plus=0	max_min_right=84	max_min_right_minus=77	max_min_right_plus=84	max_pos_hash_score=462	max_right=84	max_right_minus=77	max_right_plus=84	neg_log10_pos_hash_p_value=6.8	new_junction_coverage=0.05	new_junction_read_count=3	polymorphism_frequency=4.674e-02	pos_hash_score=3	prediction=polymorphism	reject=COVERAGE_EVENNESS_SKEW,FREQUENCY_CUTOFF	side_1_annotate_key=gene	side_1_continuation=0	side_1_coverage=0.65	side_1_overlap=9	side_1_possible_overlap_registers=239	side_1_read_count=43	side_1_redundant=0	side_2_annotate_key=gene	side_2_continuation=0	side_2_coverage=1.27	side_2_overlap=0	side_2_possible_overlap_registers=230	side_2_read_count=81	side_2_redundant=0	total_non_overlap_reads=3
JC	268	.	CP009273	1992139	-1	CP009273	1993197	1	0	alignment_overlap=6	coverage_minus=2	coverage_plus=2	flanking_left=251	flanking_right=251	frequency=5.149e-02	junction_possible_overlap_registers=233	key=CP009273__1992139__-1__CP009273__1993191__1__6____251__251__0__0	max_left=61	max_left_minus=61	max_left_plus=60	max_min_left=60	max_min_left_minus=60	max_min_left_plus=60	max_min_right=58	max_min_right_minus=58	max_min_right_plus=0	max_pos_hash_score=468	max_right=177	max_right_minus=177	max_right_plus=176	neg_log10_pos_hash_p_value=6.3	new_junction_coverage=0.06	new_junction_read_count=4	polymorphism_frequency=5.149e-02	pos_hash_score=4	prediction=polymorphism	reject=COVERAGE_EVENNESS_SKEW,FREQUENCY_CUTOFF	side_1_annotate_key=gene	side_1_continuation=0	side_1_coverage=0.98	side_1_overlap=6	side_1_possible_overlap_registers=239	side_1_read_count=65	side_1_redundant=0	side_2_annotate_key=gene	side_2_continuation=0	side_2_coverage=1.30	side_2_overlap=0	side_2_possible_overlap_registers=233	side_2_read_count=84	side_2_redundant=0	total_non_overlap_reads=4
JC	269	.	CP009273	1993820	-1	CP009273	1995047	1	0	alignment_overlap=10	coverage_minus=3	coverage_plus=2	flanking_left=251	flanking_right=251	frequency=7.612e-02	junction_possible_overlap_registers=229	key=CP009273__1993820__-1__CP009273__1995037__1__10____251__251__0__0	max_left=39	max_left_minus=39	max_left_plus=39	max_min_left=39	max_min_left_minus=39	max_min_left_plus=39	max_min_right=0	max_min_right_minus=0	max_min_right_plus=0	max_pos_hash_score=460	max_right=226	max_right_minus=226	max_right_plus=168	neg_log10_pos_hash_p_value=6.2	new_junction_coverage=0.08	new_junction_read_count=5	polymorphism_frequency=7.612e-02	pos_hash_score=4	prediction=polymorphism	reject=COVERAGE_EVENNESS_SKEW,FREQUENCY_CUTOFF	side_1_annotate_key=gene	side_1_continuation=0	side_1_coverage=0.95	side_1_overlap=10	side_1_possible_overlap_registers=239	side_1_read_count=63	side_1_redundant=0	side_2_annotate_key=gene	side_2_continuation=0	side_2_coverage=0.96	side_2_overlap=0	side_2_possible_overlap_registers=229	side_2_read_count=61	side_2_redundant=0	total_non_overlap_reads=5
JC	270	.	CP009273	2019729	-1	CP009273	2020540	1	0	alignment_overlap=3	coverage_minus=4	coverage_plus=3	flanking_left=251	flanking_right=251	frequency=9.391e-02	junction_possible_overlap_registers=236	key=CP009273__2019729__-1__CP009273__2020537__1__3____251__251__0__0	max_left=120	max_left_minus=120	max_left_plus=105	max_min_left=105	max_min_left_minus=94	max_min_left_plus=105	max_min_right=50	max_min_right_minus=50	max_min_right_plus=0	max_pos_hash_score=474	max_right=154	max_right_minus=154	max_right_plus=128	neg_log10_pos_hash_p_value=5.4	new_junction_coverage=0.11	new_junction_read_count=7	polymorphism_frequency=9.391e-02	pos_hash_score=6	prediction=polymorphism	reject=COVERAGE_EVENNESS_SKEW,FREQUENCY_CUTOFF	side_1_annotate_key=gene	side_1_continuation=0	side_1_coverage=1.10	side_1_overlap=3	side_1_possible_overlap_registers=239	side_1_read_count=73	side_1_redundant=0	side_2_annotate_key=gene	side_2_continuation=0	side_2_coverage=0.96	side_2_overlap=0	side_2_possible_overlap_registers=236	side_2_read_count=63	side_2_redundant=0	total_non_overlap_reads=7
JC	271	.	CP009273	2029077	-1	CP009273	2030425	1	0	alignment_overlap=11	coverage_minus=3	coverage_plus=4	flanking_left=251	flanking_right=251	frequency=7.807e-02	junction_possible_overlap_registers=228	key=CP009273__2029077__-1__CP009273__2030414__1__11____251__251__0__0	max_left=210	max_left_minus=210	max_left_plus=102	max_min_left=48	max_min_left_minus=22	max_min_left_plus=48	max_min_right=85	max_min_right_minus=35	max_min_right_plus=85	max_pos_hash_score=458	max_right=85	max_right_minus=68	max_right_plus=85	neg_log10_pos_hash_p_value=5.3	new_junction_coverage=0.11	new_junction_read_count=7	polymorphism_frequency=7.807e-02	pos_hash_score=6	prediction=polymorphism	reject=COVERAGE_EVENNESS_SKEW,FREQUENCY_CUTOFF	side_1_annotate_key=gene	side_1_continuation=0	side_1_coverage=1.21	side_1_overlap=11	side_1_possible_overlap_registers=239	side_1_read_count=80	side_1_redundant=0	side_2_annotate_key=gene	side_2_continuation=0	side_2_coverage=1.41	side_2_overlap=0	side_2_possible_overlap_registers=228	side_2_read_count=89	side_2_redundant=0	total_non_overlap_reads=7
JC	272	.	CP009273	2062665	-1	CP009273	2063968	1	0	alignment_overlap=12	coverage_minus=1	coverage_plus=2	flanking_left=251	flanking_right=251	frequency=8.230e-02	junction_possible_overlap_registers=227	key=CP009273__2062665__-1__CP009273__2063956__1__12____251__251__0__0	max_left=141	max_left_minus=141	max_left_plus=141	max_min_left=7	max_min_left_minus=0	max_min_left_plus=7	max_min_right=48	max_min_right_minus=48	max_min_right_plus=48	max_pos_hash_score=456	max_right=230	max_right_minus=48	max_right_plus=230	neg_log10_pos_hash_p_value=6.8	new_junction_coverage=0.05	new_junction_read_count=3	polymorphism_frequency=8.230e-02	pos_hash_score=3	prediction=polymorphism	reject=COVERAGE_EVENNESS_SKEW,FREQUENCY_CUTOFF	side_1_annotate_key=gene	side_1_continuation=0	side_1_coverage=0.03	side_1_overlap=12	side_1_possible_overlap_registers=239	side_1_read_count=2	side_1_redundant=0	side_2_annotate_key=gene	side_2_continuation=0	side_2_coverage=1.03	side_2_overlap=0	side_2_possible_overlap_registers=227	side_2_read_count=65	side_2_redundant=0	total_non_overlap_reads=3
JC	273	.	CP009273	2063956	1	CP009273	2989951	-1	0	alignment_overlap=12	coverage_minus=2	coverage_plus=1	flanking_left=251	flanking_right=251	frequency=7.964e-02	junction_possible_overlap_registers=227	key=CP009273__2063956__1__CP009273__2989963__-1__12____251__251__0__0	max_left=230	max_left_minus=230	max_left_plus=48	max_min_left=48	max_min_left_minus=48	max_min_left_plus=48	max_min_right=7	max_min_right_minus=7	max_min_right_plus=0	max_pos_hash_score=456	max_right=141	max_right_minus=141	max_right_plus=141	neg_log10_pos_hash_p_value=6.8	new_junction_coverage=0.05	new_junction_read_count=3	polymorphism_frequency=7.964e-02	pos_hash_score=3	prediction=polymorphism	reject=COVERAGE_EVENNESS_SKEW,FREQUENCY_CUTOFF	side_1_annotate_key=gene	side_1_continuation=0	side_1_coverage=1.10	side_1_overlap=12	side_1_possible_overlap_registers=239	side_1_read_count=73	side_1_redundant=0	side_2_annotate_key=gene	side_2_continuation=0	side_2_coverage=0.00	side_2_overlap=0	side_2_possible_overlap_registers=227	side_2_read_count=0	side_2_redundant=0	total_non_overlap_reads=3
JC	274	.	CP009273	2063956	1	CP009273	3180554	1	0	alignment_overlap=12	coverage_minus=2	coverage_plus=1	flanking_left=251	flanking_right=251	frequency=7.563e-02	junction_possible_overlap_registers=227	key=CP009273__2063956__1__CP009273__3180542__1__12____251__251__0__0	max_left=230	max_left_minus=230	max_left_plus=48	max_min_left=48	max_min_left_minus=48	max_min_left_plus=48	max_min_right=7	max_min_right_minus=7	max_min_right_plus=0	max_pos_hash_score=456	max_right=141	max_right_minus=141	max_right_plus=141	neg_log10_pos_hash_p_value=6.8	new_junction_coverage=0.05	new_junction_read_count=3	polymorphism_frequency=7.563e-02	pos_hash_score=3	prediction=polymorphism	reject=COVERAGE_EVENNESS_SKEW,FREQUENCY_CUTOFF	side_1_annotate_key=gene	side_1_continuation=0	side_1_coverage=1.10	side_1_overlap=12	side_1_possible_overlap_registers=239	side_1_read_count=73	side_1_redundant=0	side_2_annotate_key=gene	side_2_continuation=0	side_2_coverage=0.06	side_2_overlap=0	side_2_possible_overlap_registers=227	side_2_read_count=4	side_2_redundant=0	total_non_overlap_reads=3
JC	275	.	CP009273	2063956	1	CP009273	4489097	1	0	alignment_overlap=12	coverage_minus=2	coverage_plus=1	flanking_left=251	flanking_right=251	frequency=7.860e-02	junction_possible_overlap_registers=227	key=CP009273__2063956__1__CP009273__4489085__1__12____251__251__0__0	max_left=230	max_left_minus=230	max_left_plus=48	max_min_left=48	max_min_left_minus=48	max_min_left_plus=48	max_min_right=7	max_min_right_minus=7	max_min_right_plus=0	max_pos_hash_score=456	max_right=141	max_right_minus=141	max_right_plus=141	neg_log10_pos_hash_p_value=6.8	new_junction_coverage=0.05	new_junction_read_count=3	polymorphism_frequency=7.860e-02	pos_hash_score=3	prediction=polymorphism	reject=COVERAGE_EVENNESS_SKEW,FREQUENCY_CUTOFF	side_1_annotate_key=gene	side_1_continuation=0	side_1_coverage=1.10	side_1_overlap=12	side_1_possible_overlap_registers=239	side_1_read_count=73	side_1_redundant=0	side_2_annotate_key=gene	side_2_continuation=0	side_2_coverage=0.02	side_2_overlap=0	side_2_possible_overlap_registers=227	side_2_read_count=1	side_2_redundant=0	total_non_overlap_reads=3
JC	276	.	CP009273	2065475	-1	CP009273	2066385	1	0	alignment_overlap=13	coverage_minus=3	coverage_plus=1	flanking_left=251	flanking_right=251	frequency=7.421e-02	junction_possible_overlap_registers=226	key=CP009273__2065475__-1__CP009273__2066372__1__13____251__251__0__0	max_left=226	max_left_minus=226	max_left_plus=49	max_min_left=49	max_min_left_minus=49	max_min_left_plus=49	max_min_right=12	max_min_right_minus=12	max_min_right_plus=0	max_pos_hash_score=454	max_right=83	max_right_minus=83	max_right_plus=83	neg_log10_pos_hash_p_value=6.2	new_junction_coverage=0.08	new_junction_read_count=5	polymorphism_frequency=7.421e-02	pos_hash_score=4	prediction=polymorphism	reject=COVERAGE_EVENNESS_SKEW,FREQUENCY_CUTOFF	side_1_annotate_key=gene	side_1_continuation=0	side_1_coverage=1.18	side_1_overlap=13	side_1_possible_overlap_registers=239	side_1_read_count=78	side_1_redundant=0	side_2_annotate_key=gene	side_2_continuation=0	side_2_coverage=0.81	side_2_overlap=0	side_2_possible_overlap_registers=226	side_2_read_count=51	side_2_redundant=0	total_non_overlap_reads=4
JC	277	.	CP009273	2074534	-1	CP009273	2075318	1	0	alignment_overlap=11	coverage_minus=1	coverage_plus=2	flanking_left=251	flanking_right=251	frequency=6.071e-02	junction_possible_overlap_registers=228	key=CP009273__2074534__-1__CP009273__2075307__1__11____251__251__0__0	max_left=127	max_left_minus=127	max_left_plus=127	max_min_left=0	max_min_left_minus=0	max_min_left_plus=0	max_min_right=112	max_min_right_minus=112	max_min_right_plus=112	max_pos_hash_score=458	max_right=112	max_right_minus=112	max_right_plus=112	neg_log10_pos_hash_p_value=6.8	new_junction_coverage=0.06	new_junction_read_count=4	polymorphism_frequency=6.071e-02	pos_hash_score=3	prediction=polymorphism	reject=COVERAGE_EVENNESS_SKEW,FREQUENCY_CUTOFF	side_1_annotate_key=gene	side_1_continuation=0	side_1_coverage=1.06	side_1_overlap=11	side_1_possible_overlap_registers=239	side_1_read_count=70	side_1_redundant=0	side_2_annotate_key=gene	side_2_continuation=0	side_2_coverage=0.90	side_2_overlap=0	side_2_possible_overlap_registers=228	side_2_read_count=57	side_2_redundant=0	total_non_overlap_reads=3
JC	278	.	CP009273	2079448	-1	CP009273	2080139	1	0	alignment_overlap=11	coverage_minus=5	coverage_plus=6	flanking_left=251	flanking_right=251	frequency=1.435e-01	junction_possible_overlap_registers=228	key=CP009273__2079448__-1__CP009273__2080128__1__11____251__251__0__0	max_left=168	max_left_minus=168	max_left_plus=60	max_min_left=60	max_min_left_minus=60	max_min_left_plus=60	max_min_right=72	max_min_right_minus=72	max_min_right_plus=24	max_pos_hash_score=458	max_right=164	max_right_minus=160	max_right_plus=164	neg_log10_pos_hash_p_value=3.9	new_junction_coverage=0.19	new_junction_read_count=12	polymorphism_frequency=1.435e-01	pos_hash_score=10	prediction=polymorphism	reject=COVERAGE_EVENNESS_SKEW,FREQUENCY_CUTOFF	side_1_annotate_key=gene	side_1_continuation=0	side_1_coverage=0.89	side_1_overlap=11	side_1_possible_overlap_registers=239	side_1_read_count=59	side_1_redundant=0	side_2_annotate_key=gene	side_2_continuation=0	side_2_coverage=1.38	side_2_overlap=0	side_2_possible_overlap_registers=228	side_2_read_count=87	side_2_redundant=0	total_non_overlap_reads=11
JC	279	.	CP009273	2086497	-1	CP009273	2087787	1	0	alignment_overlap=10	coverage_minus=1	coverage_plus=2	flanking_left=251	flanking_right=251	frequency=3.855e-02	junction_possible_overlap_registers=229	key=CP009273__2086497__-1__CP009273__2087777__1__10____251__251__0__0	max_left=50	max_left_minus=50	max_left_plus=50	max_min_left=50	max_min_left_minus=50	max_min_left_plus=50	max_min_right=0	max_min_right_minus=0	max_min_right_plus=0	max_pos_hash_score=460	max_right=147	max_right_minus=147	max_right_plus=147	neg_log10_pos_hash_p_value=6.8	new_junction_coverage=0.05	new_junction_read_count=3	polymorphism_frequency=3.855e-02	pos_hash_score=3	prediction=polymorphism	reject=COVERAGE_EVENNESS_SKEW,FREQUENCY_CUTOFF	side_1_annotate_key=gene	side_1_continuation=0	side_1_coverage=1.21	side_1_overlap=10	side_1_possible_overlap_registers=239	side_1_read_count=80	side_1_redundant=0	side_2_annotate_key=gene	side_2_continuation=0	side_2_coverage=1.15	side_2_overlap=0	side_2_possible_overlap_registers=229	side_2_read_count=73	side_2_redundant=0	total_non_overlap_reads=3
JC	280	.	CP009273	2089146	-1	CP009273	2090016	1	0	alignment_overlap=9	coverage_minus=3	coverage_plus=3	flanking_left=251	flanking_right=251	frequency=9.161e-02	junction_possible_overlap_registers=230	key=CP009273__2089146__-1__CP009273__2090007__1__9____251__251__0__0	max_left=208	max_left_minus=208	max_left_plus=171	max_min_left=56	max_min_left_minus=0	max_min_left_plus=56	max_min_right=71	max_min_right_minus=33	max_min_right_plus=71	max_pos_hash_score=462	max_right=190	max_right_minus=33	max_right_plus=190	neg_log10_pos_hash_p_value=5.3	new_junction_coverage=0.13	new_junction_read_count=8	polymorphism_frequency=9.161e-02	pos_hash_score=6	prediction=polymorphism	reject=COVERAGE_EVENNESS_SKEW,FREQUENCY_CUTOFF	side_1_annotate_key=gene	side_1_continuation=0	side_1_coverage=1.34	side_1_overlap=9	side_1_possible_overlap_registers=239	side_1_read_count=89	side_1_redundant=0	side_2_annotate_key=gene	side_2_continuation=0	side_2_coverage=1.15	side_2_overlap=0	side_2_possible_overlap_registers=230	side_2_read_count=73	side_2_redundant=0	total_non_overlap_reads=6
JC	281	.	CP009273	2089649	-1	CP009273	2090576	1	0	alignment_overlap=10	coverage_minus=1	coverage_plus=2	flanking_left=251	flanking_right=251	frequency=3.568e-02	junction_possible_overlap_registers=229	key=CP009273__2089649__-1__CP009273__2090566__1__10____251__251__0__0	max_left=155	max_left_minus=155	max_left_plus=134	max_min_left=0	max_min_left_minus=0	max_min_left_plus=0	max_min_right=107	max_min_right_minus=86	max_min_right_plus=107	max_pos_hash_score=460	max_right=107	max_right_minus=86	max_right_plus=107	neg_log10_pos_hash_p_value=6.8	new_junction_coverage=0.05	new_junction_read_count=3	polymorphism_frequency=3.568e-02	pos_hash_score=3	prediction=polymorphism	reject=COVERAGE_EVENNESS_SKEW,FREQUENCY_CUTOFF	side_1_annotate_key=gene	side_1_continuation=0	side_1_coverage=1.75	side_1_overlap=10	side_1_possible_overlap_registers=239	side_1_read_count=116	side_1_redundant=0	side_2_annotate_key=gene	side_2_continuation=0	side_2_coverage=0.80	side_2_overlap=0	side_2_possible_overlap_registers=229	side_2_read_count=51	side_2_redundant=0	total_non_overlap_reads=3
JC	282	.	CP009273	2090016	-1	CP009273	2090577	1	0	alignment_overlap=12	coverage_minus=5	coverage_plus=3	flanking_left=251	flanking_right=251	frequency=1.216e-01	junction_possible_overlap_registers=227	key=CP009273__2090016__-1__CP009273__2090565__1__12____251__251__0__0	max_left=148	max_left_minus=148	max_left_plus=104	max_min_left=84	max_min_left_minus=0	max_min_left_plus=84	max_min_right=96	max_min_right_minus=96	max_min_right_plus=8	max_pos_hash_score=456	max_right=155	max_right_minus=96	max_right_plus=155	neg_log10_pos_hash_p_value=4.5	new_junction_coverage=0.13	new_junction_read_count=8	polymorphism_frequency=1.216e-01	pos_hash_score=8	prediction=polymorphism	reject=COVERAGE_EVENNESS_SKEW,FREQUENCY_CUTOFF	side_1_annotate_key=gene	side_1_continuation=0	side_1_coverage=1.04	side_1_overlap=12	side_1_possible_overlap_registers=239	side_1_read_count=69	side_1_redundant=0	side_2_annotate_key=gene	side_2_continuation=0	side_2_coverage=0.80	side_2_overlap=0	side_2_possible_overlap_registers=227	side_2_read_count=50	side_2_redundant=0	total_non_overlap_reads=8
JC	283	.	CP009273	2112944	-1	CP009273	2113551	1	0	alignment_overlap=12	coverage_minus=4	coverage_plus=7	flanking_left=251	flanking_right=251	frequency=1.782e-01	junction_possible_overlap_registers=227	key=CP009273__2112944__-1__CP009273__2113539__1__12____251__251__0__0	max_left=213	max_left_minus=213	max_left_plus=87	max_min_left=87	max_min_left_minus=27	max_min_left_plus=87	max_min_right=59	max_min_right_minus=59	max_min_right_plus=0	max_pos_hash_score=456	max_right=208	max_right_minus=101	max_right_plus=208	neg_log10_pos_hash_p_value=3.6	new_junction_coverage=0.17	new_junction_read_count=11	polymorphism_frequency=1.782e-01	pos_hash_score=11	prediction=polymorphism	reject=COVERAGE_EVENNESS_SKEW,FREQUENCY_CUTOFF	side_1_annotate_key=gene	side_1_continuation=0	side_1_coverage=0.76	side_1_overlap=12	side_1_possible_overlap_registers=239	side_1_read_count=50	side_1_redundant=0	side_2_annotate_key=gene	side_2_continuation=0	side_2_coverage=0.86	side_2_overlap=0	side_2_possible_overlap_registers=227	side_2_read_count=54	side_2_redundant=0	total_non_overlap_reads=11
JC	284	.	CP009273	2114147	-1	CP009273	2115261	1	0	alignment_overlap=12	coverage_minus=4	coverage_plus=2	flanking_left=251	flanking_right=251	frequency=8.114e-02	junction_possible_overlap_registers=227	key=CP009273__2114147__-1__CP009273__2115249__1__12____251__251__0__0	max_left=206	max_left_minus=206	max_left_plus=15	max_min_left=16	max_min_left_minus=16	max_min_left_plus=10	max_min_right=57	max_min_right_minus=57	max_min_right_plus=13	max_pos_hash_score=456	max_right=126	max_right_minus=57	max_right_plus=126	neg_log10_pos_hash_p_value=5.3	new_junction_coverage=0.10	new_junction_read_count=6	polymorphism_frequency=8.114e-02	pos_hash_score=6	prediction=polymorphism	reject=COVERAGE_EVENNESS_SKEW,FREQUENCY_CUTOFF	side_1_annotate_key=gene	side_1_continuation=0	side_1_coverage=0.94	side_1_overlap=12	side_1_possible_overlap_registers=239	side_1_read_count=62	side_1_redundant=0	side_2_annotate_key=gene	side_2_continuation=0	side_2_coverage=1.22	side_2_overlap=0	side_2_possible_overlap_registers=227	side_2_read_count=77	side_2_redundant=0	total_non_overlap_reads=6
JC	285	.	CP009273	2114489	-1	CP009273	2115352	1	0	alignment_overlap=11	coverage_minus=3	coverage_plus=2	flanking_left=251	flanking_right=251	frequency=7.184e-02	junction_possible_overlap_registers=228	key=CP009273__2114489__-1__CP009273__2115341__1__11____251__251__0__0	max_left=181	max_left_minus=181	max_left_plus=35	max_min_left=118	max_min_left_minus=118	max_min_left_plus=35	max_min_right=59	max_min_right_minus=59	max_min_right_plus=0	max_pos_hash_score=458	max_right=140	max_right_minus=122	max_right_plus=140	neg_log10_pos_hash_p_value=5.7	new_junction_coverage=0.08	new_junction_read_count=5	polymorphism_frequency=7.184e-02	pos_hash_score=5	prediction=polymorphism	reject=COVERAGE_EVENNESS_SKEW,FREQUENCY_CUTOFF	side_1_annotate_key=gene	side_1_continuation=0	side_1_coverage=0.92	side_1_overlap=11	side_1_possible_overlap_registers=239	side_1_read_count=61	side_1_redundant=0	side_2_annotate_key=gene	side_2_continuation=0	side_2_coverage=1.12	side_2_overlap=0	side_2_possible_overlap_registers=228	side_2_read_count=71	side_2_redundant=0	total_non_overlap_reads=5
JC	286	.	CP009273	2119936	-1	CP009273	2120965	1	0	alignment_overlap=14	coverage_minus=2	coverage_plus=2	flanking_left=251	flanking_right=251	frequency=7.346e-02	junction_possible_overlap_registers=225	key=CP009273__2119936__-1__CP009273__2120951__1__14____251__251__0__0	max_left=232	max_left_minus=232	max_left_plus=42	max_min_left=42	max_min_left_minus=42	max_min_left_plus=42	max_min_right=5	max_min_right_minus=5	max_min_right_plus=0	max_pos_hash_score=452	max_right=206	max_right_minus=64	max_right_plus=206	neg_log10_pos_hash_p_value=6.2	new_junction_coverage=0.06	new_junction_read_count=4	polymorphism_frequency=7.346e-02	pos_hash_score=4	prediction=polymorphism	reject=COVERAGE_EVENNESS_SKEW,FREQUENCY_CUTOFF	side_1_annotate_key=gene	side_1_continuation=0	side_1_coverage=0.80	side_1_overlap=14	side_1_possible_overlap_registers=239	side_1_read_count=53	side_1_redundant=0	side_2_annotate_key=gene	side_2_continuation=0	side_2_coverage=0.82	side_2_overlap=0	side_2_possible_overlap_registers=225	side_2_read_count=51	side_2_redundant=0	total_non_overlap_reads=4
JC	287	.	CP009273	2135260	-1	CP009273	2136392	1	0	alignment_overlap=9	coverage_minus=2	coverage_plus=3	flanking_left=251	flanking_right=251	frequency=8.529e-02	junction_possible_overlap_registers=230	key=CP009273__2135260__-1__CP009273__2136383__1__9____251__251__0__0	max_left=176	max_left_minus=32	max_left_plus=176	max_min_left=32	max_min_left_minus=22	max_min_left_plus=32	max_min_right=66	max_min_right_minus=5	max_min_right_plus=66	max_pos_hash_score=462	max_right=66	max_right_minus=24	max_right_plus=66	neg_log10_pos_hash_p_value=5.8	new_junction_coverage=0.09	new_junction_read_count=6	polymorphism_frequency=8.529e-02	pos_hash_score=5	prediction=polymorphism	reject=COVERAGE_EVENNESS_SKEW,FREQUENCY_CUTOFF	side_1_annotate_key=gene	side_1_continuation=0	side_1_coverage=0.92	side_1_overlap=9	side_1_possible_overlap_registers=239	side_1_read_count=61	side_1_redundant=0	side_2_annotate_key=gene	side_2_continuation=0	side_2_coverage=1.10	side_2_overlap=0	side_2_possible_overlap_registers=230	side_2_read_count=70	side_2_redundant=0	total_non_overlap_reads=5
JC	288	.	CP009273	2153758	-1	CP009273	2154902	1	0	alignment_overlap=13	coverage_minus=2	coverage_plus=2	flanking_left=251	flanking_right=251	frequency=6.058e-02	junction_possible_overlap_registers=226	key=CP009273__2153758__-1__CP009273__2154889__1__13____251__251__0__0	max_left=106	max_left_minus=106	max_left_plus=106	max_min_left=106	max_min_left_minus=0	max_min_left_plus=106	max_min_right=46	max_min_right_minus=5	max_min_right_plus=46	max_pos_hash_score=454	max_right=119	max_right_minus=5	max_right_plus=119	neg_log10_pos_hash_p_value=6.2	new_junction_coverage=0.06	new_junction_read_count=4	polymorphism_frequency=6.058e-02	pos_hash_score=4	prediction=polymorphism	reject=COVERAGE_EVENNESS_SKEW,FREQUENCY_CUTOFF	side_1_annotate_key=gene	side_1_continuation=0	side_1_coverage=0.82	side_1_overlap=13	side_1_possible_overlap_registers=239	side_1_read_count=54	side_1_redundant=0	side_2_annotate_key=gene	side_2_continuation=0	side_2_coverage=1.17	side_2_overlap=0	side_2_possible_overlap_registers=226	side_2_read_count=73	side_2_redundant=0	total_non_overlap_reads=4
JC	289	.	CP009273	2177251	-1	CP009273	2178133	1	0	alignment_overlap=9	coverage_minus=2	coverage_plus=1	flanking_left=251	flanking_right=251	frequency=4.817e-02	junction_possible_overlap_registers=230	key=CP009273__2177251__-1__CP009273__2178124__1__9____251__251__0__0	max_left=88	max_left_minus=88	max_left_plus=87	max_min_left=79	max_min_left_minus=79	max_min_left_plus=0	max_min_right=61	max_min_right_minus=60	max_min_right_plus=61	max_pos_hash_score=462	max_right=106	max_right_minus=106	max_right_plus=61	neg_log10_pos_hash_p_value=6.8	new_junction_coverage=0.05	new_junction_read_count=3	polymorphism_frequency=4.817e-02	pos_hash_score=3	prediction=polymorphism	reject=COVERAGE_EVENNESS_SKEW,FREQUENCY_CUTOFF	side_1_annotate_key=gene	side_1_continuation=0	side_1_coverage=0.98	side_1_overlap=9	side_1_possible_overlap_registers=239	side_1_read_count=65	side_1_redundant=0	side_2_annotate_key=gene	side_2_continuation=0	side_2_coverage=0.88	side_2_overlap=0	side_2_possible_overlap_registers=230	side_2_read_count=56	side_2_redundant=0	total_non_overlap_reads=3
JC	290	.	CP009273	2189583	-1	CP009273	2190271	1	0	alignment_overlap=10	coverage_minus=2	coverage_plus=2	flanking_left=251	flanking_right=251	frequency=8.472e-02	junction_possible_overlap_registers=229	key=CP009273__2189583__-1__CP009273__2190261__1__10____251__251__0__0	max_left=166	max_left_minus=166	max_left_plus=126	max_min_left=0	max_min_left_minus=0	max_min_left_plus=0	max_min_right=114	max_min_right_minus=2	max_min_right_plus=114	max_pos_hash_score=460	max_right=114	max_right_minus=2	max_right_plus=114	neg_log10_pos_hash_p_value=6.2	new_junction_coverage=0.08	new_junction_read_count=5	polymorphism_frequency=8.472e-02	pos_hash_score=4	prediction=polymorphism	reject=COVERAGE_EVENNESS_SKEW,FREQUENCY_CUTOFF	side_1_annotate_key=gene	side_1_continuation=0	side_1_coverage=0.71	side_1_overlap=10	side_1_possible_overlap_registers=239	side_1_read_count=47	side_1_redundant=0	side_2_annotate_key=gene	side_2_continuation=0	side_2_coverage=0.99	side_2_overlap=0	side_2_possible_overlap_registers=229	side_2_read_count=63	side_2_redundant=0	total_non_overlap_reads=4
JC	291	.	CP009273	2198182	-1	CP009273	2199232	1	0	alignment_overlap=3	coverage_minus=3	coverage_plus=1	flanking_left=251	flanking_right=251	frequency=5.061e-02	junction_possible_overlap_registers=236	key=CP009273__2198182__-1__CP009273__2199229__1__3____251__251__0__0	max_left=111	max_left_minus=111	max_left_plus=90	max_min_left=66	max_min_left_minus=66	max_min_left_plus=0	max_min_right=33	max_min_right_minus=33	max_min_right_plus=29	max_pos_hash_score=474	max_right=179	max_right_minus=179	max_right_plus=29	neg_log10_pos_hash_p_value=6.4	new_junction_coverage=0.06	new_junction_read_count=4	polymorphism_frequency=5.061e-02	pos_hash_score=4	prediction=polymorphism	reject=COVERAGE_EVENNESS_SKEW,FREQUENCY_CUTOFF	side_1_annotate_key=gene	side_1_continuation=0	side_1_coverage=1.10	side_1_overlap=3	side_1_possible_overlap_registers=239	side_1_read_count=73	side_1_redundant=0	side_2_annotate_key=gene	side_2_continuation=0	side_2_coverage=1.19	side_2_overlap=0	side_2_possible_overlap_registers=236	side_2_read_count=78	side_2_redundant=0	total_non_overlap_reads=4
JC	292	.	CP009273	2202943	-1	CP009273	2203841	1	0	alignment_overlap=11	coverage_minus=2	coverage_plus=1	flanking_left=251	flanking_right=251	frequency=5.118e-02	junction_possible_overlap_registers=228	key=CP009273__2202943__-1__CP009273__2203830__1__11____251__251__0__0	max_left=74	max_left_minus=74	max_left_plus=55	max_min_left=74	max_min_left_minus=74	max_min_left_plus=55	max_min_right=0	max_min_right_minus=0	max_min_right_plus=0	max_pos_hash_score=458	max_right=134	max_right_minus=134	max_right_plus=134	neg_log10_pos_hash_p_value=6.8	new_junction_coverage=0.05	new_junction_read_count=3	polymorphism_frequency=5.118e-02	pos_hash_score=3	prediction=polymorphism	reject=COVERAGE_EVENNESS_SKEW,FREQUENCY_CUTOFF	side_1_annotate_key=gene	side_1_continuation=0	side_1_coverage=0.91	side_1_overlap=11	side_1_possible_overlap_registers=239	side_1_read_count=60	side_1_redundant=0	side_2_annotate_key=gene	side_2_continuation=0	side_2_coverage=0.85	side_2_overlap=0	side_2_possible_overlap_registers=228	side_2_read_count=54	side_2_redundant=0	total_non_overlap_reads=3
JC	293	.	CP009273	2224717	-1	CP009273	2225969	1	0	alignment_overlap=10	coverage_minus=3	coverage_plus=3	flanking_left=251	flanking_right=251	frequency=7.283e-02	junction_possible_overlap_registers=229	key=CP009273__2224717__-1__CP009273__2225959__1__10____251__251__0__0	max_left=166	max_left_minus=166	max_left_plus=166	max_min_left=69	max_min_left_minus=47	max_min_left_plus=69	max_min_right=12	max_min_right_minus=12	max_min_right_plus=12	max_pos_hash_score=460	max_right=113	max_right_minus=90	max_right_plus=113	neg_log10_pos_hash_p_value=5.3	new_junction_coverage=0.09	new_junction_read_count=6	polymorphism_frequency=7.283e-02	pos_hash_score=6	prediction=polymorphism	reject=COVERAGE_EVENNESS_SKEW,FREQUENCY_CUTOFF	side_1_annotate_key=gene	side_1_continuation=0	side_1_coverage=1.16	side_1_overlap=10	side_1_possible_overlap_registers=239	side_1_read_count=77	side_1_redundant=0	side_2_annotate_key=gene	side_2_continuation=0	side_2_coverage=1.25	side_2_overlap=0	side_2_possible_overlap_registers=229	side_2_read_count=79	side_2_redundant=0	total_non_overlap_reads=6
JC	294	.	CP009273	2225037	-1	CP009273	2226112	1	0	alignment_overlap=7	coverage_minus=3	coverage_plus=2	flanking_left=251	flanking_right=251	frequency=7.678e-02	junction_possible_overlap_registers=232	key=CP009273__2225037__-1__CP009273__2226105__1__7____251__251__0__0	max_left=118	max_left_minus=118	max_left_plus=42	max_min_left=118	max_min_left_minus=118	max_min_left_plus=42	max_min_right=29	max_min_right_minus=0	max_min_right_plus=29	max_pos_hash_score=466	max_right=149	max_right_minus=149	max_right_plus=99	neg_log10_pos_hash_p_value=6.3	new_junction_coverage=0.08	new_junction_read_count=5	polymorphism_frequency=7.678e-02	pos_hash_score=4	prediction=polymorphism	reject=COVERAGE_EVENNESS_SKEW,FREQUENCY_CUTOFF	side_1_annotate_key=gene	side_1_continuation=0	side_1_coverage=0.91	side_1_overlap=7	side_1_possible_overlap_registers=239	side_1_read_count=60	side_1_redundant=0	side_2_annotate_key=gene	side_2_continuation=0	side_2_coverage=0.96	side_2_overlap=0	side_2_possible_overlap_registers=232	side_2_read_count=62	side_2_redundant=0	total_non_overlap_reads=5
JC	295	.	CP009273	2238508	-1	CP009273	2239127	1	0	alignment_overlap=12	coverage_minus=5	coverage_plus=3	flanking_left=251	flanking_right=251	frequency=1.379e-01	junction_possible_overlap_registers=227	key=CP009273__2238508__-1__CP009273__2239115__1__12____251__251__0__0	max_left=221	max_left_minus=221	max_left_plus=202	max_min_left=88	max_min_left_minus=0	max_min_left_plus=88	max_min_right=79	max_min_right_minus=79	max_min_right_plus=33	max_pos_hash_score=456	max_right=100	max_right_minus=79	max_right_plus=100	neg_log10_pos_hash_p_value=4.9	new_junction_coverage=0.13	new_junction_read_count=8	polymorphism_frequency=1.379e-01	pos_hash_score=7	prediction=polymorphism	reject=COVERAGE_EVENNESS_SKEW,FREQUENCY_CUTOFF	side_1_annotate_key=gene	side_1_continuation=0	side_1_coverage=0.91	side_1_overlap=12	side_1_possible_overlap_registers=239	side_1_read_count=60	side_1_redundant=0	side_2_annotate_key=gene	side_2_continuation=0	side_2_coverage=0.68	side_2_overlap=0	side_2_possible_overlap_registers=227	side_2_read_count=43	side_2_redundant=0	total_non_overlap_reads=8
JC	296	.	CP009273	2247961	-1	CP009273	2248730	1	0	alignment_overlap=9	coverage_minus=2	coverage_plus=4	flanking_left=251	flanking_right=251	frequency=7.069e-02	junction_possible_overlap_registers=230	key=CP009273__2247961__-1__CP009273__2248721__1__9____251__251__0__0	max_left=105	max_left_minus=105	max_left_plus=105	max_min_left=50	max_min_left_minus=0	max_min_left_plus=50	max_min_right=96	max_min_right_minus=96	max_min_right_plus=96	max_pos_hash_score=462	max_right=229	max_right_minus=96	max_right_plus=229	neg_log10_pos_hash_p_value=5.3	new_junction_coverage=0.09	new_junction_read_count=6	polymorphism_frequency=7.069e-02	pos_hash_score=6	prediction=polymorphism	reject=COVERAGE_EVENNESS_SKEW,FREQUENCY_CUTOFF	side_1_annotate_key=gene	side_1_continuation=0	side_1_coverage=1.30	side_1_overlap=9	side_1_possible_overlap_registers=239	side_1_read_count=86	side_1_redundant=0	side_2_annotate_key=gene	side_2_continuation=0	side_2_coverage=1.18	side_2_overlap=0	side_2_possible_overlap_registers=230	side_2_read_count=75	side_2_redundant=0	total_non_overlap_reads=6
JC	297	.	CP009273	2261758	-1	CP009273	2262925	1	0	alignment_overlap=13	coverage_minus=1	coverage_plus=2	flanking_left=251	flanking_right=251	frequency=5.035e-02	junction_possible_overlap_registers=226	key=CP009273__2261758__-1__CP009273__2262912__1__13____251__251__0__0	max_left=149	max_left_minus=149	max_left_plus=25	max_min_left=25	max_min_left_minus=0	max_min_left_plus=25	max_min_right=42	max_min_right_minus=42	max_min_right_plus=0	max_pos_hash_score=454	max_right=42	max_right_minus=42	max_right_plus=42	neg_log10_pos_hash_p_value=6.7	new_junction_coverage=0.05	new_junction_read_count=3	polymorphism_frequency=5.035e-02	pos_hash_score=3	prediction=polymorphism	reject=COVERAGE_EVENNESS_SKEW,FREQUENCY_CUTOFF	side_1_annotate_key=gene	side_1_continuation=0	side_1_coverage=0.79	side_1_overlap=13	side_1_possible_overlap_registers=239	side_1_read_count=52	side_1_redundant=0	side_2_annotate_key=gene	side_2_continuation=0	side_2_coverage=1.02	side_2_overlap=0	side_2_possible_overlap_registers=226	side_2_read_count=64	side_2_redundant=0	total_non_overlap_reads=3
JC	298	.	CP009273	2267536	-1	CP009273	2268631	1	0	alignment_overlap=11	coverage_minus=2	coverage_plus=3	flanking_left=251	flanking_right=251	frequency=8.826e-02	junction_possible_overlap_registers=228	key=CP009273__2267536__-1__CP009273__2268620__1__11____251__251__0__0	max_left=158	max_left_minus=158	max_left_plus=158	max_min_left=33	max_min_left_minus=0	max_min_left_plus=33	max_min_right=66	max_min_right_minus=17	max_min_right_plus=66	max_pos_hash_score=458	max_right=72	max_right_minus=17	max_right_plus=72	neg_log10_pos_hash_p_value=5.7	new_junction_coverage=0.09	new_junction_read_count=6	polymorphism_frequency=8.826e-02	pos_hash_score=5	prediction=polymorphism	reject=COVERAGE_EVENNESS_SKEW,FREQUENCY_CUTOFF	side_1_annotate_key=gene	side_1_continuation=0	side_1_coverage=1.00	side_1_overlap=11	side_1_possible_overlap_registers=239	side_1_read_count=66	side_1_redundant=0	side_2_annotate_key=gene	side_2_continuation=0	side_2_coverage=0.97	side_2_overlap=0	side_2_possible_overlap_registers=228	side_2_read_count=61	side_2_redundant=0	total_non_overlap_reads=5
JC	299	.	CP009273	2268999	-1	CP009273	2269678	1	0	alignment_overlap=9	coverage_minus=0	coverage_plus=3	flanking_left=251	flanking_right=251	frequency=6.959e-02	junction_possible_overlap_registers=230	key=CP009273__2268999__-1__CP009273__2269669__1__9____251__251__0__0	max_left=181	max_left_minus=0	max_left_plus=181	max_min_left=25	max_min_left_minus=0	max_min_left_plus=25	max_min_right=93	max_min_right_minus=0	max_min_right_plus=93	max_pos_hash_score=462	max_right=93	max_right_minus=0	max_right_plus=93	neg_log10_pos_hash_p_value=6.8	new_junction_coverage=0.06	new_junction_read_count=4	polymorphism_frequency=6.959e-02	pos_hash_score=3	prediction=polymorphism	reject=COVERAGE_EVENNESS_SKEW,FREQUENCY_CUTOFF	side_1_annotate_key=gene	side_1_continuation=0	side_1_coverage=0.82	side_1_overlap=9	side_1_possible_overlap_registers=239	side_1_read_count=54	side_1_redundant=0	side_2_annotate_key=gene	side_2_continuation=0	side_2_coverage=0.86	side_2_overlap=0	side_2_possible_overlap_registers=230	side_2_read_count=55	side_2_redundant=0	total_non_overlap_reads=3
JC	300	.	CP009273	2289156	-1	CP009273	2290116	1	0	alignment_overlap=11	coverage_minus=3	coverage_plus=1	flanking_left=251	flanking_right=251	frequency=6.952e-02	junction_possible_overlap_registers=228	key=CP009273__2289156__-1__CP009273__2290105__1__11____251__251__0__0	max_left=171	max_left_minus=171	max_left_plus=163	max_min_left=56	max_min_left_minus=56	max_min_left_plus=0	max_min_right=50	max_min_right_minus=49	max_min_right_plus=50	max_pos_hash_score=458	max_right=144	max_right_minus=144	max_right_plus=50	neg_log10_pos_hash_p_value=6.2	new_junction_coverage=0.06	new_junction_read_count=4	polymorphism_frequency=6.952e-02	pos_hash_score=4	prediction=polymorphism	reject=COVERAGE_EVENNESS_SKEW,FREQUENCY_CUTOFF	side_1_annotate_key=gene	side_1_continuation=0	side_1_coverage=0.63	side_1_overlap=11	side_1_possible_overlap_registers=239	side_1_read_count=42	side_1_redundant=0	side_2_annotate_key=gene	side_2_continuation=0	side_2_coverage=1.06	side_2_overlap=0	side_2_possible_overlap_registers=228	side_2_read_count=67	side_2_redundant=0	total_non_overlap_reads=4
JC	301	.	CP009273	2362883	-1	CP009273	2363624	1	0	alignment_overlap=11	coverage_minus=3	coverage_plus=1	flanking_left=251	flanking_right=251	frequency=6.564e-02	junction_possible_overlap_registers=228	key=CP009273__2362883__-1__CP009273__2363613__1__11____251__251__0__0	max_left=167	max_left_minus=167	max_left_plus=77	max_min_left=107	max_min_left_minus=107	max_min_left_plus=77	max_min_right=6	max_min_right_minus=6	max_min_right_plus=0	max_pos_hash_score=458	max_right=162	max_right_minus=141	max_right_plus=162	neg_log10_pos_hash_p_value=6.2	new_junction_coverage=0.06	new_junction_read_count=4	polymorphism_frequency=6.564e-02	pos_hash_score=4	prediction=polymorphism	reject=COVERAGE_EVENNESS_SKEW,FREQUENCY_CUTOFF	side_1_annotate_key=gene	side_1_continuation=0	side_1_coverage=1.03	side_1_overlap=11	side_1_possible_overlap_registers=239	side_1_read_count=68	side_1_redundant=0	side_2_annotate_key=gene	side_2_continuation=0	side_2_coverage=0.78	side_2_overlap=0	side_2_possible_overlap_registers=228	side_2_read_count=49	side_2_redundant=0	total_non_overlap_reads=4
JC	302	.	CP009273	2364358	-1	CP009273	2365018	1	0	alignment_overlap=10	coverage_minus=2	coverage_plus=3	flanking_left=251	flanking_right=251	frequency=8.384e-02	junction_possible_overlap_registers=229	key=CP009273__2364358__-1__CP009273__2365008__1__10____251__251__0__0	max_left=184	max_left_minus=184	max_left_plus=84	max_min_left=84	max_min_left_minus=0	max_min_left_plus=84	max_min_right=3	max_min_right_minus=3	max_min_right_plus=0	max_pos_hash_score=460	max_right=221	max_right_minus=3	max_right_plus=221	neg_log10_pos_hash_p_value=5.8	new_junction_coverage=0.08	new_junction_read_count=5	polymorphism_frequency=8.384e-02	pos_hash_score=5	prediction=polymorphism	reject=COVERAGE_EVENNESS_SKEW,FREQUENCY_CUTOFF	side_1_annotate_key=gene	side_1_continuation=0	side_1_coverage=0.98	side_1_overlap=10	side_1_possible_overlap_registers=239	side_1_read_count=65	side_1_redundant=0	side_2_annotate_key=gene	side_2_continuation=0	side_2_coverage=0.74	side_2_overlap=0	side_2_possible_overlap_registers=229	side_2_read_count=47	side_2_redundant=0	total_non_overlap_reads=5
JC	303	.	CP009273	2411855	-1	CP009273	2413191	1	0	alignment_overlap=10	coverage_minus=1	coverage_plus=2	flanking_left=251	flanking_right=251	frequency=3.733e-02	junction_possible_overlap_registers=229	key=CP009273__2411855__-1__CP009273__2413181__1__10____251__251__0__0	max_left=230	max_left_minus=230	max_left_plus=158	max_min_left=73	max_min_left_minus=0	max_min_left_plus=73	max_min_right=83	max_min_right_minus=9	max_min_right_plus=83	max_pos_hash_score=460	max_right=161	max_right_minus=9	max_right_plus=161	neg_log10_pos_hash_p_value=6.8	new_junction_coverage=0.05	new_junction_read_count=3	polymorphism_frequency=3.733e-02	pos_hash_score=3	prediction=polymorphism	reject=COVERAGE_EVENNESS_SKEW,FREQUENCY_CUTOFF	side_1_annotate_key=gene	side_1_continuation=0	side_1_coverage=1.18	side_1_overlap=10	side_1_possible_overlap_registers=239	side_1_read_count=78	side_1_redundant=0	side_2_annotate_key=gene	side_2_continuation=0	side_2_coverage=1.26	side_2_overlap=0	side_2_possible_overlap_registers=229	side_2_read_count=80	side_2_redundant=0	total_non_overlap_reads=3
JC	304	.	CP009273	2419712	-1	CP009273	2420716	1	0	alignment_overlap=14	coverage_minus=9	coverage_plus=7	flanking_left=251	flanking_right=251	frequency=2.153e-01	junction_possible_overlap_registers=225	key=CP009273__2419712__-1__CP009273__2420702__1__14____251__251__0__0	max_left=227	max_left_minus=206	max_left_plus=227	max_min_left=113	max_min_left_minus=113	max_min_left_plus=86	max_min_right=111	max_min_right_minus=79	max_min_right_plus=111	max_pos_hash_score=452	max_right=165	max_right_minus=165	max_right_plus=151	neg_log10_pos_hash_p_value=2.7	new_junction_coverage=0.26	new_junction_read_count=16	polymorphism_frequency=2.153e-01	pos_hash_score=15	prediction=polymorphism	side_1_annotate_key=gene	side_1_continuation=0	side_1_coverage=0.88	side_1_overlap=14	side_1_possible_overlap_registers=239	side_1_read_count=58	side_1_redundant=0	side_2_annotate_key=gene	side_2_continuation=0	side_2_coverage=0.99	side_2_overlap=0	side_2_possible_overlap_registers=225	side_2_read_count=62	side_2_redundant=0	total_non_overlap_reads=16
JC	305	.	CP009273	2432532	-1	CP009273	2433304	1	0	alignment_overlap=8	coverage_minus=2	coverage_plus=1	flanking_left=251	flanking_right=251	frequency=5.287e-02	junction_possible_overlap_registers=231	key=CP009273__2432532__-1__CP009273__2433296__1__8____251__251__0__0	max_left=174	max_left_minus=174	max_left_plus=174	max_min_left=89	max_min_left_minus=89	max_min_left_plus=0	max_min_right=69	max_min_right_minus=69	max_min_right_plus=69	max_pos_hash_score=464	max_right=166	max_right_minus=166	max_right_plus=69	neg_log10_pos_hash_p_value=6.8	new_junction_coverage=0.05	new_junction_read_count=3	polymorphism_frequency=5.287e-02	pos_hash_score=3	prediction=polymorphism	reject=COVERAGE_EVENNESS_SKEW,FREQUENCY_CUTOFF	side_1_annotate_key=gene	side_1_continuation=0	side_1_coverage=1.13	side_1_overlap=8	side_1_possible_overlap_registers=239	side_1_read_count=75	side_1_redundant=0	side_2_annotate_key=gene	side_2_continuation=0	side_2_coverage=0.55	side_2_overlap=0	side_2_possible_overlap_registers=231	side_2_read_count=35	side_2_redundant=0	total_non_overlap_reads=3
JC	306	.	CP009273	2433320	-1	CP009273	2434392	1	0	alignment_overlap=10	coverage_minus=2	coverage_plus=2	flanking_left=251	flanking_right=251	frequency=1.035e-01	junction_possible_overlap_registers=229	key=CP009273__2433320__-1__CP009273__2434382__1__10____251__251__0__0	max_left=36	max_left_minus=36	max_left_plus=36	max_min_left=36	max_min_left_minus=36	max_min_left_plus=36	max_min_right=34	max_min_right_minus=34	max_min_right_plus=0	max_pos_hash_score=460	max_right=215	max_right_minus=108	max_right_plus=215	neg_log10_pos_hash_p_value=6.8	new_junction_coverage=0.08	new_junction_read_count=5	polymorphism_frequency=1.035e-01	pos_hash_score=3	prediction=polymorphism	reject=COVERAGE_EVENNESS_SKEW,FREQUENCY_CUTOFF	side_1_annotate_key=gene	side_1_continuation=0	side_1_coverage=0.50	side_1_overlap=10	side_1_possible_overlap_registers=239	side_1_read_count=33	side_1_redundant=0	side_2_annotate_key=gene	side_2_continuation=0	side_2_coverage=0.87	side_2_overlap=0	side_2_possible_overlap_registers=229	side_2_read_count=55	side_2_redundant=0	total_non_overlap_reads=4
JC	307	.	CP009273	2437680	-1	CP009273	2438637	1	0	alignment_overlap=9	coverage_minus=4	coverage_plus=2	flanking_left=251	flanking_right=251	frequency=9.402e-02	junction_possible_overlap_registers=230	key=CP009273__2437680__-1__CP009273__2438628__1__9____251__251__0__0	max_left=137	max_left_minus=137	max_left_plus=90	max_min_left=90	max_min_left_minus=11	max_min_left_plus=90	max_min_right=38	max_min_right_minus=38	max_min_right_plus=0	max_pos_hash_score=462	max_right=152	max_right_minus=65	max_right_plus=152	neg_log10_pos_hash_p_value=5.8	new_junction_coverage=0.09	new_junction_read_count=6	polymorphism_frequency=9.402e-02	pos_hash_score=5	prediction=polymorphism	reject=COVERAGE_EVENNESS_SKEW,FREQUENCY_CUTOFF	side_1_annotate_key=gene	side_1_continuation=0	side_1_coverage=0.95	side_1_overlap=9	side_1_possible_overlap_registers=239	side_1_read_count=63	side_1_redundant=0	side_2_annotate_key=gene	side_2_continuation=0	side_2_coverage=0.86	side_2_overlap=0	side_2_possible_overlap_registers=230	side_2_read_count=55	side_2_redundant=0	total_non_overlap_reads=6
JC	308	.	CP009273	2449084	-1	CP009273	2450549	1	0	alignment_overlap=10	coverage_minus=1	coverage_plus=2	flanking_left=251	flanking_right=251	frequency=4.452e-02	junction_possible_overlap_registers=229	key=CP009273__2449084__-1__CP009273__2450539__1__10____251__251__0__0	max_left=192	max_left_minus=77	max_left_plus=192	max_min_left=0	max_min_left_minus=0	max_min_left_plus=0	max_min_right=71	max_min_right_minus=71	max_min_right_plus=71	max_pos_hash_score=460	max_right=71	max_right_minus=71	max_right_plus=71	neg_log10_pos_hash_p_value=6.8	new_junction_coverage=0.05	new_junction_read_count=3	polymorphism_frequency=4.452e-02	pos_hash_score=3	prediction=polymorphism	reject=COVERAGE_EVENNESS_SKEW,FREQUENCY_CUTOFF	side_1_annotate_key=gene	side_1_continuation=0	side_1_coverage=1.16	side_1_overlap=10	side_1_possible_overlap_registers=239	side_1_read_count=77	side_1_redundant=0	side_2_annotate_key=gene	side_2_continuation=0	side_2_coverage=0.87	side_2_overlap=0	side_2_possible_overlap_registers=229	side_2_read_count=55	side_2_redundant=0	total_non_overlap_reads=3
JC	309	.	CP009273	2532318	-1	CP009273	2533309	1	0	alignment_overlap=11	coverage_minus=2	coverage_plus=2	flanking_left=251	flanking_right=251	frequency=7.838e-02	junction_possible_overlap_registers=228	key=CP009273__2532318__-1__CP009273__2533298__1__11____251__251__0__0	max_left=118	max_left_minus=118	max_left_plus=63	max_min_left=2	max_min_left_minus=0	max_min_left_plus=2	max_min_right=66	max_min_right_minus=66	max_min_right_plus=39	max_pos_hash_score=458	max_right=80	max_right_minus=66	max_right_plus=80	neg_log10_pos_hash_p_value=6.2	new_junction_coverage=0.06	new_junction_read_count=4	polymorphism_frequency=7.838e-02	pos_hash_score=4	prediction=polymorphism	reject=COVERAGE_EVENNESS_SKEW,FREQUENCY_CUTOFF	side_1_annotate_key=gene	side_1_continuation=0	side_1_coverage=0.63	side_1_overlap=11	side_1_possible_overlap_registers=239	side_1_read_count=42	side_1_redundant=0	side_2_annotate_key=gene	side_2_continuation=0	side_2_coverage=0.85	side_2_overlap=0	side_2_possible_overlap_registers=228	side_2_read_count=54	side_2_redundant=0	total_non_overlap_reads=4
JC	310	.	CP009273	2550436	-1	CP009273	2552440	1	0	alignment_overlap=7	coverage_minus=2	coverage_plus=1	flanking_left=251	flanking_right=251	frequency=4.920e-02	junction_possible_overlap_registers=232	key=CP009273__2550436__-1__CP009273__2552433__1__7____251__251__0__0	max_left=239	max_left_minus=239	max_left_plus=92	max_min_left=92	max_min_left_minus=92	max_min_left_plus=92	max_min_right=2	max_min_right_minus=2	max_min_right_plus=0	max_pos_hash_score=466	max_right=125	max_right_minus=125	max_right_plus=125	neg_log10_pos_hash_p_value=6.9	new_junction_coverage=0.05	new_junction_read_count=3	polymorphism_frequency=4.920e-02	pos_hash_score=3	prediction=polymorphism	reject=COVERAGE_EVENNESS_SKEW,FREQUENCY_CUTOFF	side_1_annotate_key=gene	side_1_continuation=0	side_1_coverage=1.06	side_1_overlap=7	side_1_possible_overlap_registers=239	side_1_read_count=70	side_1_redundant=0	side_2_annotate_key=gene	side_2_continuation=0	side_2_coverage=0.75	side_2_overlap=0	side_2_possible_overlap_registers=232	side_2_read_count=48	side_2_redundant=0	total_non_overlap_reads=3
JC	311	.	CP009273	2576588	-1	CP009273	2577584	1	0	alignment_overlap=10	coverage_minus=3	coverage_plus=2	flanking_left=251	flanking_right=251	frequency=9.582e-02	junction_possible_overlap_registers=229	key=CP009273__2576588__-1__CP009273__2577574__1__10____251__251__0__0	max_left=200	max_left_minus=200	max_left_plus=200	max_min_left=102	max_min_left_minus=102	max_min_left_plus=100	max_min_right=66	max_min_right_minus=66	max_min_right_plus=12	max_pos_hash_score=460	max_right=133	max_right_minus=133	max_right_plus=133	neg_log10_pos_hash_p_value=5.8	new_junction_coverage=0.08	new_junction_read_count=5	polymorphism_frequency=9.582e-02	pos_hash_score=5	prediction=polymorphism	reject=COVERAGE_EVENNESS_SKEW,FREQUENCY_CUTOFF	side_1_annotate_key=gene	side_1_continuation=0	side_1_coverage=0.95	side_1_overlap=10	side_1_possible_overlap_registers=239	side_1_read_count=63	side_1_redundant=0	side_2_annotate_key=gene	side_2_continuation=0	side_2_coverage=0.54	side_2_overlap=0	side_2_possible_overlap_registers=229	side_2_read_count=34	side_2_redundant=0	total_non_overlap_reads=5
JC	312	.	CP009273	2577342	-1	CP009273	2578319	1	0	alignment_overlap=10	coverage_minus=3	coverage_plus=2	flanking_left=251	flanking_right=251	frequency=7.852e-02	junction_possible_overlap_registers=229	key=CP009273__2577342__-1__CP009273__2578309__1__10____251__251__0__0	max_left=119	max_left_minus=119	max_left_plus=58	max_min_left=58	max_min_left_minus=58	max_min_left_plus=58	max_min_right=62	max_min_right_minus=62	max_min_right_plus=0	max_pos_hash_score=460	max_right=215	max_right_minus=215	max_right_plus=74	neg_log10_pos_hash_p_value=5.8	new_junction_coverage=0.08	new_junction_read_count=5	polymorphism_frequency=7.852e-02	pos_hash_score=5	prediction=polymorphism	reject=COVERAGE_EVENNESS_SKEW,FREQUENCY_CUTOFF	side_1_annotate_key=gene	side_1_continuation=0	side_1_coverage=0.95	side_1_overlap=10	side_1_possible_overlap_registers=239	side_1_read_count=63	side_1_redundant=0	side_2_annotate_key=gene	side_2_continuation=0	side_2_coverage=0.90	side_2_overlap=0	side_2_possible_overlap_registers=229	side_2_read_count=57	side_2_redundant=0	total_non_overlap_reads=5
JC	313	.	CP009273	2582609	-1	CP009273	2583345	1	0	alignment_overlap=13	coverage_minus=2	coverage_plus=2	flanking_left=251	flanking_right=251	frequency=7.054e-02	junction_possible_overlap_registers=226	key=CP009273__2582609__-1__CP009273__2583332__1__13____251__251__0__0	max_left=130	max_left_minus=130	max_left_plus=61	max_min_left=61	max_min_left_minus=0	max_min_left_plus=61	max_min_right=10	max_min_right_minus=10	max_min_right_plus=0	max_pos_hash_score=454	max_right=177	max_right_minus=10	max_right_plus=177	neg_log10_pos_hash_p_value=6.2	new_junction_coverage=0.08	new_junction_read_count=5	polymorphism_frequency=7.054e-02	pos_hash_score=4	prediction=polymorphism	reject=COVERAGE_EVENNESS_SKEW,FREQUENCY_CUTOFF	side_1_annotate_key=gene	side_1_continuation=0	side_1_coverage=1.18	side_1_overlap=13	side_1_possible_overlap_registers=239	side_1_read_count=78	side_1_redundant=0	side_2_annotate_key=gene	side_2_continuation=0	side_2_coverage=0.93	side_2_overlap=0	side_2_possible_overlap_registers=226	side_2_read_count=58	side_2_redundant=0	total_non_overlap_reads=4
JC	314	.	CP009273	2587365	-1	CP009273	2588611	1	-9	alignment_overlap=-9	coverage_minus=2	coverage_plus=2	flanking_left=251	flanking_right=251	frequency=8.205e-02	junction_possible_overlap_registers=230	key=CP009273__2587365__-1__CP009273__2588611__1__-9__ACAGAAAAA__251__251__0__0	max_left=155	max_left_minus=155	max_left_plus=155	max_min_left=107	max_min_left_minus=107	max_min_left_plus=107	max_min_right=79	max_min_right_minus=52	max_min_right_plus=79	max_pos_hash_score=462	max_right=112	max_right_minus=112	max_right_plus=112	neg_log10_pos_hash_p_value=6.3	new_junction_coverage=0.06	new_junction_read_count=4	polymorphism_frequency=8.205e-02	pos_hash_score=4	prediction=polymorphism	reject=COVERAGE_EVENNESS_SKEW,FREQUENCY_CUTOFF	side_1_annotate_key=gene	side_1_continuation=0	side_1_coverage=0.86	side_1_overlap=0	side_1_possible_overlap_registers=239	side_1_read_count=57	side_1_redundant=0	side_2_annotate_key=gene	side_2_continuation=0	side_2_coverage=0.54	side_2_overlap=0	side_2_possible_overlap_registers=239	side_2_read_count=36	side_2_redundant=0	total_non_overlap_reads=4	unique_read_sequence=ACAGAAAAA
JC	315	.	CP009273	2595302	-1	CP009273	2596501	1	0	alignment_overlap=9	coverage_minus=2	coverage_plus=2	flanking_left=251	flanking_right=251	frequency=7.091e-02	junction_possible_overlap_registers=230	key=CP009273__2595302__-1__CP009273__2596492__1__9____251__251__0__0	max_left=220	max_left_minus=220	max_left_plus=103	max_min_left=33	max_min_left_minus=0	max_min_left_plus=33	max_min_right=96	max_min_right_minus=96	max_min_right_plus=96	max_pos_hash_score=462	max_right=186	max_right_minus=96	max_right_plus=186	neg_log10_pos_hash_p_value=6.3	new_junction_coverage=0.06	new_junction_read_count=4	polymorphism_frequency=7.091e-02	pos_hash_score=4	prediction=polymorphism	reject=COVERAGE_EVENNESS_SKEW,FREQUENCY_CUTOFF	side_1_annotate_key=gene	side_1_continuation=0	side_1_coverage=0.88	side_1_overlap=9	side_1_possible_overlap_registers=239	side_1_read_count=58	side_1_redundant=0	side_2_annotate_key=gene	side_2_continuation=0	side_2_coverage=0.77	side_2_overlap=0	side_2_possible_overlap_registers=230	side_2_read_count=49	side_2_redundant=0	total_non_overlap_reads=4
JC	316	.	CP009273	2634205	-1	CP009273	2635205	1	0	alignment_overlap=9	coverage_minus=2	coverage_plus=1	flanking_left=251	flanking_right=251	frequency=3.900e-02	junction_possible_overlap_registers=230	key=CP009273__2634205__-1__CP009273__2635196__1__9____251__251__0__0	max_left=67	max_left_minus=67	max_left_plus=56	max_min_left=67	max_min_left_minus=67	max_min_left_plus=0	max_min_right=46	max_min_right_minus=46	max_min_right_plus=46	max_pos_hash_score=462	max_right=84	max_right_minus=84	max_right_plus=46	neg_log10_pos_hash_p_value=6.8	new_junction_coverage=0.05	new_junction_read_count=3	polymorphism_frequency=3.900e-02	pos_hash_score=3	prediction=polymorphism	reject=COVERAGE_EVENNESS_SKEW,FREQUENCY_CUTOFF	side_1_annotate_key=gene	side_1_continuation=0	side_1_coverage=1.27	side_1_overlap=9	side_1_possible_overlap_registers=239	side_1_read_count=84	side_1_redundant=0	side_2_annotate_key=gene	side_2_continuation=0	side_2_coverage=1.05	side_2_overlap=0	side_2_possible_overlap_registers=230	side_2_read_count=67	side_2_redundant=0	total_non_overlap_reads=3
JC	317	.	CP009273	2634274	-1	CP009273	2634971	1	0	alignment_overlap=9	coverage_minus=3	coverage_plus=0	flanking_left=251	flanking_right=251	frequency=4.336e-02	junction_possible_overlap_registers=230	key=CP009273__2634274__-1__CP009273__2634962__1__9____251__251__0__0	max_left=52	max_left_minus=52	max_left_plus=0	max_min_left=52	max_min_left_minus=52	max_min_left_plus=0	max_min_right=13	max_min_right_minus=13	max_min_right_plus=0	max_pos_hash_score=462	max_right=144	max_right_minus=144	max_right_plus=0	neg_log10_pos_hash_p_value=6.8	new_junction_coverage=0.05	new_junction_read_count=3	polymorphism_frequency=4.336e-02	pos_hash_score=3	prediction=polymorphism	reject=COVERAGE_EVENNESS_SKEW,FREQUENCY_CUTOFF	side_1_annotate_key=gene	side_1_continuation=0	side_1_coverage=1.06	side_1_overlap=9	side_1_possible_overlap_registers=239	side_1_read_count=70	side_1_redundant=0	side_2_annotate_key=gene	side_2_continuation=0	side_2_coverage=1.02	side_2_overlap=0	side_2_possible_overlap_registers=230	side_2_read_count=65	side_2_redundant=0	total_non_overlap_reads=3
JC	318	.	CP009273	2685507	-1	CP009273	2686369	1	0	alignment_overlap=2	coverage_minus=1	coverage_plus=2	flanking_left=251	flanking_right=251	frequency=4.899e-02	junction_possible_overlap_registers=237	key=CP009273__2685507__-1__CP009273__2686367__1__2____251__251__0__0	max_left=53	max_left_minus=53	max_left_plus=53	max_min_left=53	max_min_left_minus=53	max_min_left_plus=53	max_min_right=0	max_min_right_minus=0	max_min_right_plus=0	max_pos_hash_score=476	max_right=140	max_right_minus=74	max_right_plus=140	neg_log10_pos_hash_p_value=7.0	new_junction_coverage=0.05	new_junction_read_count=3	polymorphism_frequency=4.899e-02	pos_hash_score=3	prediction=polymorphism	reject=COVERAGE_EVENNESS_SKEW,FREQUENCY_CUTOFF	side_1_annotate_key=gene	side_1_continuation=0	side_1_coverage=0.94	side_1_overlap=2	side_1_possible_overlap_registers=239	side_1_read_count=62	side_1_redundant=0	side_2_annotate_key=gene	side_2_continuation=0	side_2_coverage=0.84	side_2_overlap=0	side_2_possible_overlap_registers=237	side_2_read_count=55	side_2_redundant=0	total_non_overlap_reads=3
JC	319	.	CP009273	2689605	-1	CP009273	2690356	1	0	alignment_overlap=9	coverage_minus=1	coverage_plus=2	flanking_left=251	flanking_right=251	frequency=3.679e-02	junction_possible_overlap_registers=230	key=CP009273__2689605__-1__CP009273__2690347__1__9____251__251__0__0	max_left=110	max_left_minus=110	max_left_plus=110	max_min_left=110	max_min_left_minus=110	max_min_left_plus=110	max_min_right=0	max_min_right_minus=0	max_min_right_plus=0	max_pos_hash_score=462	max_right=127	max_right_minus=127	max_right_plus=126	neg_log10_pos_hash_p_value=6.8	new_junction_coverage=0.05	new_junction_read_count=3	polymorphism_frequency=3.679e-02	pos_hash_score=3	prediction=polymorphism	reject=COVERAGE_EVENNESS_SKEW,FREQUENCY_CUTOFF	side_1_annotate_key=gene	side_1_continuation=0	side_1_coverage=1.16	side_1_overlap=9	side_1_possible_overlap_registers=239	side_1_read_count=77	side_1_redundant=0	side_2_annotate_key=gene	side_2_continuation=0	side_2_coverage=1.30	side_2_overlap=0	side_2_possible_overlap_registers=230	side_2_read_count=83	side_2_redundant=0	total_non_overlap_reads=3
JC	320	.	CP009273	2692340	-1	CP009273	2692950	1	0	alignment_overlap=13	coverage_minus=5	coverage_plus=2	flanking_left=251	flanking_right=251	frequency=7.501e-02	junction_possible_overlap_registers=226	key=CP009273__2692340__-1__CP009273__2692937__1__13____251__251__0__0	max_left=163	max_left_minus=163	max_left_plus=54	max_min_left=77	max_min_left_minus=77	max_min_left_plus=54	max_min_right=28	max_min_right_minus=28	max_min_right_plus=0	max_pos_hash_score=454	max_right=183	max_right_minus=136	max_right_plus=183	neg_log10_pos_hash_p_value=4.9	new_junction_coverage=0.11	new_junction_read_count=7	polymorphism_frequency=7.501e-02	pos_hash_score=7	prediction=polymorphism	reject=COVERAGE_EVENNESS_SKEW,FREQUENCY_CUTOFF	side_1_annotate_key=gene	side_1_continuation=0	side_1_coverage=1.21	side_1_overlap=13	side_1_possible_overlap_registers=239	side_1_read_count=80	side_1_redundant=0	side_2_annotate_key=gene	side_2_continuation=0	side_2_coverage=1.55	side_2_overlap=0	side_2_possible_overlap_registers=226	side_2_read_count=97	side_2_redundant=0	total_non_overlap_reads=7
JC	321	.	CP009273	2707575	-1	CP009273	2707963	1	0	alignment_overlap=12	coverage_minus=2	coverage_plus=1	flanking_left=251	flanking_right=251	frequency=6.466e-02	junction_possible_overlap_registers=227	key=CP009273__2707575__-1__CP009273__2707951__1__12____251__251__0__0	max_left=213	max_left_minus=213	max_left_plus=66	max_min_left=82	max_min_left_minus=82	max_min_left_plus=66	max_min_right=4	max_min_right_minus=4	max_min_right_plus=0	max_pos_hash_score=456	max_right=172	max_right_minus=156	max_right_plus=172	neg_log10_pos_hash_p_value=6.8	new_junction_coverage=0.05	new_junction_read_count=3	polymorphism_frequency=6.466e-02	pos_hash_score=3	prediction=polymorphism	reject=COVERAGE_EVENNESS_SKEW,FREQUENCY_CUTOFF	side_1_annotate_key=gene	side_1_continuation=0	side_1_coverage=0.66	side_1_overlap=12	side_1_possible_overlap_registers=239	side_1_read_count=44	side_1_redundant=0	side_2_annotate_key=gene	side_2_continuation=0	side_2_coverage=0.72	side_2_overlap=0	side_2_possible_overlap_registers=227	side_2_read_count=45	side_2_redundant=0	total_non_overlap_reads=3
JC	322	.	CP009273	2713460	-1	CP009273	2714353	1	0	alignment_overlap=10	coverage_minus=3	coverage_plus=3	flanking_left=251	flanking_right=251	frequency=8.585e-02	junction_possible_overlap_registers=229	key=CP009273__2713460__-1__CP009273__2714343__1__10____251__251__0__0	max_left=186	max_left_minus=186	max_left_plus=57	max_min_left=58	max_min_left_minus=58	max_min_left_plus=57	max_min_right=19	max_min_right_minus=19	max_min_right_plus=19	max_pos_hash_score=460	max_right=119	max_right_minus=119	max_right_plus=119	neg_log10_pos_hash_p_value=5.3	new_junction_coverage=0.09	new_junction_read_count=6	polymorphism_frequency=8.585e-02	pos_hash_score=6	prediction=polymorphism	reject=COVERAGE_EVENNESS_SKEW,FREQUENCY_CUTOFF	side_1_annotate_key=gene	side_1_continuation=0	side_1_coverage=0.80	side_1_overlap=10	side_1_possible_overlap_registers=239	side_1_read_count=53	side_1_redundant=0	side_2_annotate_key=gene	side_2_continuation=0	side_2_coverage=1.21	side_2_overlap=0	side_2_possible_overlap_registers=229	side_2_read_count=77	side_2_redundant=0	total_non_overlap_reads=6
JC	323	.	CP009273	2719832	-1	CP009273	2720712	1	0	alignment_overlap=9	coverage_minus=2	coverage_plus=5	flanking_left=251	flanking_right=251	frequency=NA	junction_possible_overlap_registers=230	key=CP009273__2719832__-1__CP009273__2720703__1__9____251__251__1__1	max_left=104	max_left_minus=104	max_left_plus=104	max_min_left=104	max_min_left_minus=104	max_min_left_plus=104	max_min_right=46	max_min_right_minus=12	max_min_right_plus=46	max_pos_hash_score=462	max_right=123	max_right_minus=123	max_right_plus=123	neg_log10_pos_hash_p_value=4.9	new_junction_coverage=0.11	new_junction_read_count=7	polymorphism_frequency=NA	pos_hash_score=7	prediction=unknown	reject=COVERAGE_EVENNESS_SKEW	side_1_annotate_key=repeat	side_1_continuation=0	side_1_coverage=NA	side_1_overlap=9	side_1_read_count=NA	side_1_redundant=1	side_2_annotate_key=repeat	side_2_continuation=0	side_2_coverage=NA	side_2_overlap=0	side_2_possible_overlap_registers=NA	side_2_read_count=NA	side_2_redundant=1	total_non_overlap_reads=7
JC	324	.	CP009273	2720258	-1	CP009273	2721841	1	0	alignment_overlap=9	coverage_minus=2	coverage_plus=3	flanking_left=251	flanking_right=251	frequency=NA	junction_possible_overlap_registers=230	key=CP009273__2720258__-1__CP009273__2721832__1__9____251__251__1__1	max_left=196	max_left_minus=96	max_left_plus=196	max_min_left=11	max_min_left_minus=11	max_min_left_plus=11	max_min_right=40	max_min_right_minus=40	max_min_right_plus=40	max_pos_hash_score=462	max_right=175	max_right_minus=175	max_right_plus=175	neg_log10_pos_hash_p_value=5.8	new_junction_coverage=0.08	new_junction_read_count=5	polymorphism_frequency=NA	pos_hash_score=5	prediction=unknown	reject=COVERAGE_EVENNESS_SKEW	side_1_annotate_key=repeat	side_1_continuation=0	side_1_coverage=NA	side_1_overlap=9	side_1_read_count=NA	side_1_redundant=1	side_2_annotate_key=repeat	side_2_continuation=0	side_2_coverage=NA	side_2_overlap=0	side_2_possible_overlap_registers=NA	side_2_read_count=NA	side_2_redundant=1	total_non_overlap_reads=5
JC	325	.	CP009273	2725685	-1	CP009273	2726631	1	0	alignment_overlap=10	coverage_minus=2	coverage_plus=1	flanking_left=251	flanking_right=251	frequency=4.802e-02	junction_possible_overlap_registers=229	key=CP009273__2725685__-1__CP009273__2726621__1__10____251__251__0__0	max_left=58	max_left_minus=58	max_left_plus=58	max_min_left=58	max_min_left_minus=58	max_min_left_plus=58	max_min_right=1	max_min_right_minus=1	max_min_right_plus=0	max_pos_hash_score=460	max_right=183	max_right_minus=183	max_right_plus=183	neg_log10_pos_hash_p_value=6.8	new_junction_coverage=0.05	new_junction_read_count=3	polymorphism_frequency=4.802e-02	pos_hash_score=3	prediction=polymorphism	reject=COVERAGE_EVENNESS_SKEW,FREQUENCY_CUTOFF	side_1_annotate_key=gene	side_1_continuation=0	side_1_coverage=1.10	side_1_overlap=10	side_1_possible_overlap_registers=239	side_1_read_count=73	side_1_redundant=0	side_2_annotate_key=gene	side_2_continuation=0	side_2_coverage=0.77	side_2_overlap=0	side_2_possible_overlap_registers=229	side_2_read_count=49	side_2_redundant=0	total_non_overlap_reads=3
JC	326	.	CP009273	2754738	-1	CP009273	2755935	1	0	alignment_overlap=8	coverage_minus=1	coverage_plus=2	flanking_left=251	flanking_right=251	frequency=3.237e-02	junction_possible_overlap_registers=231	key=CP009273__2754738__-1__CP009273__2755927__1__8____251__251__0__0	max_left=124	max_left_minus=124	max_left_plus=99	max_min_left=99	max_min_left_minus=0	max_min_left_plus=99	max_min_right=119	max_min_right_minus=119	max_min_right_plus=0	max_pos_hash_score=464	max_right=144	max_right_minus=119	max_right_plus=144	neg_log10_pos_hash_p_value=6.8	new_junction_coverage=0.05	new_junction_read_count=3	polymorphism_frequency=3.237e-02	pos_hash_score=3	prediction=polymorphism	reject=COVERAGE_EVENNESS_SKEW,FREQUENCY_CUTOFF	side_1_annotate_key=gene	side_1_continuation=0	side_1_coverage=1.63	side_1_overlap=8	side_1_possible_overlap_registers=239	side_1_read_count=108	side_1_redundant=0	side_2_annotate_key=gene	side_2_continuation=0	side_2_coverage=1.17	side_2_overlap=0	side_2_possible_overlap_registers=231	side_2_read_count=75	side_2_redundant=0	total_non_overlap_reads=3
JC	327	.	CP009273	2811301	-1	CP009273	2811851	1	0	alignment_overlap=20	coverage_minus=1	coverage_plus=2	flanking_left=251	flanking_right=251	frequency=3.948e-02	junction_possible_overlap_registers=219	key=CP009273__2811301__-1__CP009273__2811831__1__20____251__251__0__0	max_left=225	max_left_minus=25	max_left_plus=225	max_min_left=25	max_min_left_minus=25	max_min_left_plus=0	max_min_right=20	max_min_right_minus=0	max_min_right_plus=20	max_pos_hash_score=440	max_right=103	max_right_minus=103	max_right_plus=20	neg_log10_pos_hash_p_value=6.6	new_junction_coverage=0.05	new_junction_read_count=3	polymorphism_frequency=3.948e-02	pos_hash_score=3	prediction=polymorphism	reject=COVERAGE_EVENNESS_SKEW,FREQUENCY_CUTOFF	side_1_annotate_key=gene	side_1_continuation=0	side_1_coverage=0.72	side_1_overlap=20	side_1_possible_overlap_registers=239	side_1_read_count=48	side_1_redundant=0	side_2_annotate_key=gene	side_2_continuation=0	side_2_coverage=1.68	side_2_overlap=0	side_2_possible_overlap_registers=219	side_2_read_count=102	side_2_redundant=0	total_non_overlap_reads=3
JC	328	.	CP009273	2811634	-1	CP009273	2811910	1	0	alignment_overlap=79	coverage_minus=7	coverage_plus=4	flanking_left=251	flanking_right=251	frequency=1.873e-01	junction_possible_overlap_registers=160	key=CP009273__2811634__-1__CP009273__2811831__1__79____251__251__0__0	max_left=158	max_left_minus=158	max_left_plus=26	max_min_left=26	max_min_left_minus=0	max_min_left_plus=26	max_min_right=86	max_min_right_minus=86	max_min_right_plus=0	max_pos_hash_score=322	max_right=168	max_right_minus=86	max_right_plus=168	neg_log10_pos_hash_p_value=2.3	new_junction_coverage=0.29	new_junction_read_count=13	polymorphism_frequency=1.873e-01	pos_hash_score=11	prediction=polymorphism	reject=FREQUENCY_CUTOFF	side_1_annotate_key=gene	side_1_continuation=0	side_1_coverage=0.60	side_1_overlap=79	side_1_possible_overlap_registers=239	side_1_read_count=40	side_1_redundant=0	side_2_annotate_key=gene	side_2_continuation=0	side_2_coverage=1.94	side_2_overlap=0	side_2_possible_overlap_registers=160	side_2_read_count=86	side_2_redundant=0	total_non_overlap_reads=11
JC	329	.	CP009273	2817294	-1	CP009273	2818225	1	0	alignment_overlap=12	coverage_minus=4	coverage_plus=4	flanking_left=251	flanking_right=251	frequency=9.973e-02	junction_possible_overlap_registers=227	key=CP009273__2817294__-1__CP009273__2818213__1__12____251__251__0__0	max_left=155	max_left_minus=155	max_left_plus=155	max_min_left=35	max_min_left_minus=35	max_min_left_plus=0	max_min_right=77	max_min_right_minus=77	max_min_right_plus=77	max_pos_hash_score=456	max_right=204	max_right_minus=204	max_right_plus=77	neg_log10_pos_hash_p_value=4.5	new_junction_coverage=0.13	new_junction_read_count=8	polymorphism_frequency=9.973e-02	pos_hash_score=8	prediction=polymorphism	reject=COVERAGE_EVENNESS_SKEW,FREQUENCY_CUTOFF	side_1_annotate_key=gene	side_1_continuation=0	side_1_coverage=1.07	side_1_overlap=12	side_1_possible_overlap_registers=239	side_1_read_count=71	side_1_redundant=0	side_2_annotate_key=gene	side_2_continuation=0	side_2_coverage=1.22	side_2_overlap=0	side_2_possible_overlap_registers=227	side_2_read_count=77	side_2_redundant=0	total_non_overlap_reads=8
JC	330	.	CP009273	2829641	-1	CP009273	2830841	1	0	alignment_overlap=11	coverage_minus=2	coverage_plus=2	flanking_left=251	flanking_right=251	frequency=7.843e-02	junction_possible_overlap_registers=228	key=CP009273__2829652__-1__CP009273__2830841__1__11____251__251__0__0	max_left=135	max_left_minus=134	max_left_plus=135	max_min_left=0	max_min_left_minus=0	max_min_left_plus=0	max_min_right=105	max_min_right_minus=105	max_min_right_plus=105	max_pos_hash_score=458	max_right=105	max_right_minus=105	max_right_plus=105	neg_log10_pos_hash_p_value=6.2	new_junction_coverage=0.06	new_junction_read_count=4	polymorphism_frequency=7.843e-02	pos_hash_score=4	prediction=polymorphism	reject=COVERAGE_EVENNESS_SKEW,FREQUENCY_CUTOFF	side_1_annotate_key=gene	side_1_continuation=0	side_1_coverage=0.74	side_1_overlap=0	side_1_possible_overlap_registers=228	side_1_read_count=47	side_1_redundant=0	side_2_annotate_key=repeat	side_2_continuation=0	side_2_coverage=NA	side_2_overlap=11	side_2_possible_overlap_registers=NA	side_2_read_count=NA	side_2_redundant=0	total_non_overlap_reads=4
JC	331	.	CP009273	2840007	-1	CP009273	2840746	1	0	alignment_overlap=10	coverage_minus=2	coverage_plus=2	flanking_left=251	flanking_right=251	frequency=8.255e-02	junction_possible_overlap_registers=229	key=CP009273__2840007__-1__CP009273__2840736__1__10____251__251__0__0	max_left=101	max_left_minus=101	max_left_plus=101	max_min_left=0	max_min_left_minus=0	max_min_left_plus=0	max_min_right=73	max_min_right_minus=39	max_min_right_plus=73	max_pos_hash_score=460	max_right=73	max_right_minus=39	max_right_plus=73	neg_log10_pos_hash_p_value=6.2	new_junction_coverage=0.06	new_junction_read_count=4	polymorphism_frequency=8.255e-02	pos_hash_score=4	prediction=polymorphism	reject=COVERAGE_EVENNESS_SKEW,FREQUENCY_CUTOFF	side_1_annotate_key=gene	side_1_continuation=0	side_1_coverage=0.76	side_1_overlap=10	side_1_possible_overlap_registers=239	side_1_read_count=50	side_1_redundant=0	side_2_annotate_key=gene	side_2_continuation=0	side_2_coverage=0.65	side_2_overlap=0	side_2_possible_overlap_registers=229	side_2_read_count=41	side_2_redundant=0	total_non_overlap_reads=4
JC	332	.	CP009273	2840627	-1	CP009273	2841704	1	0	alignment_overlap=10	coverage_minus=3	coverage_plus=1	flanking_left=251	flanking_right=251	frequency=6.795e-02	junction_possible_overlap_registers=229	key=CP009273__2840627__-1__CP009273__2841694__1__10____251__251__0__0	max_left=82	max_left_minus=82	max_left_plus=30	max_min_left=30	max_min_left_minus=30	max_min_left_plus=30	max_min_right=11	max_min_right_minus=11	max_min_right_plus=0	max_pos_hash_score=460	max_right=48	max_right_minus=48	max_right_plus=48	neg_log10_pos_hash_p_value=6.8	new_junction_coverage=0.06	new_junction_read_count=4	polymorphism_frequency=6.795e-02	pos_hash_score=3	prediction=polymorphism	reject=COVERAGE_EVENNESS_SKEW,FREQUENCY_CUTOFF	side_1_annotate_key=gene	side_1_continuation=0	side_1_coverage=0.82	side_1_overlap=10	side_1_possible_overlap_registers=239	side_1_read_count=54	side_1_redundant=0	side_2_annotate_key=gene	side_2_continuation=0	side_2_coverage=0.91	side_2_overlap=0	side_2_possible_overlap_registers=229	side_2_read_count=58	side_2_redundant=0	total_non_overlap_reads=4
JC	333	.	CP009273	2841152	-1	CP009273	2842117	1	0	alignment_overlap=11	coverage_minus=2	coverage_plus=1	flanking_left=251	flanking_right=251	frequency=4.969e-02	junction_possible_overlap_registers=228	key=CP009273__2841152__-1__CP009273__2842106__1__11____251__251__0__0	max_left=177	max_left_minus=177	max_left_plus=172	max_min_left=0	max_min_left_minus=0	max_min_left_plus=0	max_min_right=68	max_min_right_minus=63	max_min_right_plus=68	max_pos_hash_score=458	max_right=68	max_right_minus=63	max_right_plus=68	neg_log10_pos_hash_p_value=6.8	new_junction_coverage=0.05	new_junction_read_count=3	polymorphism_frequency=4.969e-02	pos_hash_score=3	prediction=polymorphism	reject=COVERAGE_EVENNESS_SKEW,FREQUENCY_CUTOFF	side_1_annotate_key=gene	side_1_continuation=0	side_1_coverage=0.74	side_1_overlap=11	side_1_possible_overlap_registers=239	side_1_read_count=49	side_1_redundant=0	side_2_annotate_key=gene	side_2_continuation=0	side_2_coverage=1.08	side_2_overlap=0	side_2_possible_overlap_registers=228	side_2_read_count=68	side_2_redundant=0	total_non_overlap_reads=3
JC	334	.	CP009273	2847208	-1	CP009273	2848323	1	0	alignment_overlap=15	coverage_minus=2	coverage_plus=3	flanking_left=251	flanking_right=251	frequency=7.760e-02	junction_possible_overlap_registers=224	key=CP009273__2847208__-1__CP009273__2848308__1__15____251__251__0__0	max_left=111	max_left_minus=111	max_left_plus=91	max_min_left=34	max_min_left_minus=34	max_min_left_plus=34	max_min_right=57	max_min_right_minus=57	max_min_right_plus=57	max_pos_hash_score=450	max_right=102	max_right_minus=58	max_right_plus=102	neg_log10_pos_hash_p_value=5.7	new_junction_coverage=0.08	new_junction_read_count=5	polymorphism_frequency=7.760e-02	pos_hash_score=5	prediction=polymorphism	reject=COVERAGE_EVENNESS_SKEW,FREQUENCY_CUTOFF	side_1_annotate_key=gene	side_1_continuation=0	side_1_coverage=0.76	side_1_overlap=15	side_1_possible_overlap_registers=239	side_1_read_count=50	side_1_redundant=0	side_2_annotate_key=gene	side_2_continuation=0	side_2_coverage=1.16	side_2_overlap=0	side_2_possible_overlap_registers=224	side_2_read_count=72	side_2_redundant=0	total_non_overlap_reads=5
JC	335	.	CP009273	2865565	-1	CP009273	2866585	1	0	alignment_overlap=9	coverage_minus=6	coverage_plus=5	flanking_left=251	flanking_right=251	frequency=1.326e-01	junction_possible_overlap_registers=230	key=CP009273__2865565__-1__CP009273__2866576__1__9____251__251__0__0	max_left=181	max_left_minus=181	max_left_plus=128	max_min_left=57	max_min_left_minus=27	max_min_left_plus=57	max_min_right=103	max_min_right_minus=103	max_min_right_plus=82	max_pos_hash_score=462	max_right=194	max_right_minus=103	max_right_plus=194	neg_log10_pos_hash_p_value=3.7	new_junction_coverage=0.17	new_junction_read_count=11	polymorphism_frequency=1.326e-01	pos_hash_score=11	prediction=polymorphism	reject=COVERAGE_EVENNESS_SKEW,FREQUENCY_CUTOFF	side_1_annotate_key=gene	side_1_continuation=0	side_1_coverage=1.24	side_1_overlap=9	side_1_possible_overlap_registers=239	side_1_read_count=82	side_1_redundant=0	side_2_annotate_key=gene	side_2_continuation=0	side_2_coverage=1.02	side_2_overlap=0	side_2_possible_overlap_registers=230	side_2_read_count=65	side_2_redundant=0	total_non_overlap_reads=11
JC	336	.	CP009273	2871151	-1	CP009273	2871825	1	0	alignment_overlap=19	coverage_minus=3	coverage_plus=2	flanking_left=251	flanking_right=251	frequency=1.106e-01	junction_possible_overlap_registers=220	key=CP009273__2871151__-1__CP009273__2871806__1__19____251__251__0__0	max_left=152	max_left_minus=152	max_left_plus=85	max_min_left=21	max_min_left_minus=0	max_min_left_plus=21	max_min_right=68	max_min_right_minus=50	max_min_right_plus=68	max_pos_hash_score=442	max_right=210	max_right_minus=50	max_right_plus=210	neg_log10_pos_hash_p_value=5.6	new_junction_coverage=0.08	new_junction_read_count=5	polymorphism_frequency=1.106e-01	pos_hash_score=5	prediction=polymorphism	reject=COVERAGE_EVENNESS_SKEW,FREQUENCY_CUTOFF	side_1_annotate_key=gene	side_1_continuation=0	side_1_coverage=0.50	side_1_overlap=19	side_1_possible_overlap_registers=239	side_1_read_count=33	side_1_redundant=0	side_2_annotate_key=gene	side_2_continuation=0	side_2_coverage=0.82	side_2_overlap=0	side_2_possible_overlap_registers=220	side_2_read_count=50	side_2_redundant=0	total_non_overlap_reads=5
JC	337	.	CP009273	2897461	-1	CP009273	2897706	1	0	alignment_overlap=28	coverage_minus=4	coverage_plus=2	flanking_left=251	flanking_right=251	frequency=8.879e-02	junction_possible_overlap_registers=211	key=CP009273__2897461__-1__CP009273__2897678__1__28____251__251__0__0	max_left=220	max_left_minus=220	max_left_plus=70	max_min_left=70	max_min_left_minus=0	max_min_left_plus=70	max_min_right=88	max_min_right_minus=88	max_min_right_plus=0	max_pos_hash_score=424	max_right=150	max_right_minus=88	max_right_plus=150	neg_log10_pos_hash_p_value=5.0	new_junction_coverage=0.10	new_junction_read_count=6	polymorphism_frequency=8.879e-02	pos_hash_score=6	prediction=polymorphism	reject=COVERAGE_EVENNESS_SKEW,FREQUENCY_CUTOFF	side_1_annotate_key=gene	side_1_continuation=0	side_1_coverage=1.01	side_1_overlap=28	side_1_possible_overlap_registers=239	side_1_read_count=67	side_1_redundant=0	side_2_annotate_key=gene	side_2_continuation=0	side_2_coverage=1.09	side_2_overlap=0	side_2_possible_overlap_registers=211	side_2_read_count=64	side_2_redundant=0	total_non_overlap_reads=6
JC	338	.	CP009273	2905927	-1	CP009273	2906787	1	0	alignment_overlap=5	coverage_minus=3	coverage_plus=3	flanking_left=251	flanking_right=251	frequency=7.180e-02	junction_possible_overlap_registers=234	key=CP009273__2905927__-1__CP009273__2906782__1__5____251__251__0__0	max_left=113	max_left_minus=113	max_left_plus=52	max_min_left=51	max_min_left_minus=51	max_min_left_plus=35	max_min_right=28	max_min_right_minus=28	max_min_right_plus=28	max_pos_hash_score=470	max_right=65	max_right_minus=65	max_right_plus=65	neg_log10_pos_hash_p_value=5.4	new_junction_coverage=0.09	new_junction_read_count=6	polymorphism_frequency=7.180e-02	pos_hash_score=6	prediction=polymorphism	reject=COVERAGE_EVENNESS_SKEW,FREQUENCY_CUTOFF	side_1_annotate_key=gene	side_1_continuation=0	side_1_coverage=1.34	side_1_overlap=5	side_1_possible_overlap_registers=239	side_1_read_count=89	side_1_redundant=0	side_2_annotate_key=gene	side_2_continuation=0	side_2_coverage=1.05	side_2_overlap=0	side_2_possible_overlap_registers=234	side_2_read_count=68	side_2_redundant=0	total_non_overlap_reads=6
JC	339	.	CP009273	2907256	-1	CP009273	2908227	1	0	alignment_overlap=9	coverage_minus=2	coverage_plus=1	flanking_left=251	flanking_right=251	frequency=3.782e-02	junction_possible_overlap_registers=230	key=CP009273__2907256__-1__CP009273__2908218__1__9____251__251__0__0	max_left=41	max_left_minus=41	max_left_plus=41	max_min_left=41	max_min_left_minus=41	max_min_left_plus=41	max_min_right=0	max_min_right_minus=0	max_min_right_plus=0	max_pos_hash_score=462	max_right=133	max_right_minus=133	max_right_plus=87	neg_log10_pos_hash_p_value=6.8	new_junction_coverage=0.05	new_junction_read_count=3	polymorphism_frequency=3.782e-02	pos_hash_score=3	prediction=polymorphism	reject=COVERAGE_EVENNESS_SKEW,FREQUENCY_CUTOFF	side_1_annotate_key=gene	side_1_continuation=0	side_1_coverage=1.34	side_1_overlap=9	side_1_possible_overlap_registers=239	side_1_read_count=89	side_1_redundant=0	side_2_annotate_key=gene	side_2_continuation=0	side_2_coverage=1.05	side_2_overlap=0	side_2_possible_overlap_registers=230	side_2_read_count=67	side_2_redundant=0	total_non_overlap_reads=3
JC	340	.	CP009273	2911147	-1	CP009273	2911908	1	0	alignment_overlap=9	coverage_minus=3	coverage_plus=2	flanking_left=251	flanking_right=251	frequency=8.239e-02	junction_possible_overlap_registers=230	key=CP009273__2911147__-1__CP009273__2911899__1__9____251__251__0__0	max_left=121	max_left_minus=121	max_left_plus=55	max_min_left=55	max_min_left_minus=0	max_min_left_plus=55	max_min_right=58	max_min_right_minus=58	max_min_right_plus=0	max_pos_hash_score=462	max_right=151	max_right_minus=58	max_right_plus=151	neg_log10_pos_hash_p_value=5.8	new_junction_coverage=0.08	new_junction_read_count=5	polymorphism_frequency=8.239e-02	pos_hash_score=5	prediction=polymorphism	reject=COVERAGE_EVENNESS_SKEW,FREQUENCY_CUTOFF	side_1_annotate_key=gene	side_1_continuation=0	side_1_coverage=0.65	side_1_overlap=9	side_1_possible_overlap_registers=239	side_1_read_count=43	side_1_redundant=0	side_2_annotate_key=gene	side_2_continuation=0	side_2_coverage=1.10	side_2_overlap=0	side_2_possible_overlap_registers=230	side_2_read_count=70	side_2_redundant=0	total_non_overlap_reads=5
JC	341	.	CP009273	2919479	-1	CP009273	2920173	1	0	alignment_overlap=7	coverage_minus=2	coverage_plus=2	flanking_left=251	flanking_right=251	frequency=5.562e-02	junction_possible_overlap_registers=232	key=CP009273__2919479__-1__CP009273__2920166__1__7____251__251__0__0	max_left=224	max_left_minus=224	max_left_plus=187	max_min_left=0	max_min_left_minus=0	max_min_left_plus=0	max_min_right=57	max_min_right_minus=20	max_min_right_plus=57	max_pos_hash_score=466	max_right=57	max_right_minus=20	max_right_plus=57	neg_log10_pos_hash_p_value=6.3	new_junction_coverage=0.06	new_junction_read_count=4	polymorphism_frequency=5.562e-02	pos_hash_score=4	prediction=polymorphism	reject=COVERAGE_EVENNESS_SKEW,FREQUENCY_CUTOFF	side_1_annotate_key=gene	side_1_continuation=0	side_1_coverage=1.12	side_1_overlap=7	side_1_possible_overlap_registers=239	side_1_read_count=74	side_1_redundant=0	side_2_annotate_key=gene	side_2_continuation=0	side_2_coverage=1.00	side_2_overlap=0	side_2_possible_overlap_registers=232	side_2_read_count=64	side_2_redundant=0	total_non_overlap_reads=4
JC	342	.	CP009273	2995277	-1	CP009273	2996638	1	0	alignment_overlap=12	coverage_minus=1	coverage_plus=2	flanking_left=251	flanking_right=251	frequency=5.057e-02	junction_possible_overlap_registers=227	key=CP009273__2995277__-1__CP009273__2996626__1__12____251__251__0__0	max_left=81	max_left_minus=59	max_left_plus=81	max_min_left=81	max_min_left_minus=59	max_min_left_plus=81	max_min_right=0	max_min_right_minus=0	max_min_right_plus=0	max_pos_hash_score=456	max_right=158	max_right_minus=97	max_right_plus=158	neg_log10_pos_hash_p_value=6.8	new_junction_coverage=0.05	new_junction_read_count=3	polymorphism_frequency=5.057e-02	pos_hash_score=3	prediction=polymorphism	reject=COVERAGE_EVENNESS_SKEW,FREQUENCY_CUTOFF	side_1_annotate_key=gene	side_1_continuation=0	side_1_coverage=1.01	side_1_overlap=12	side_1_possible_overlap_registers=239	side_1_read_count=67	side_1_redundant=0	side_2_annotate_key=gene	side_2_continuation=0	side_2_coverage=0.78	side_2_overlap=0	side_2_possible_overlap_registers=227	side_2_read_count=49	side_2_redundant=0	total_non_overlap_reads=3
JC	343	.	CP009273	3002950	-1	CP009273	3003921	1	0	alignment_overlap=9	coverage_minus=4	coverage_plus=3	flanking_left=251	flanking_right=251	frequency=1.040e-01	junction_possible_overlap_registers=230	key=CP009273__3002950__-1__CP009273__3003912__1__9____251__251__0__0	max_left=146	max_left_minus=146	max_left_plus=76	max_min_left=83	max_min_left_minus=83	max_min_left_plus=76	max_min_right=106	max_min_right_minus=106	max_min_right_plus=20	max_pos_hash_score=462	max_right=176	max_right_minus=159	max_right_plus=176	neg_log10_pos_hash_p_value=4.9	new_junction_coverage=0.11	new_junction_read_count=7	polymorphism_frequency=1.040e-01	pos_hash_score=7	prediction=polymorphism	reject=COVERAGE_EVENNESS_SKEW,FREQUENCY_CUTOFF	side_1_annotate_key=gene	side_1_continuation=0	side_1_coverage=0.98	side_1_overlap=9	side_1_possible_overlap_registers=239	side_1_read_count=65	side_1_redundant=0	side_2_annotate_key=gene	side_2_continuation=0	side_2_coverage=0.91	side_2_overlap=0	side_2_possible_overlap_registers=230	side_2_read_count=58	side_2_redundant=0	total_non_overlap_reads=7
JC	344	.	CP009273	3015479	-1	CP009273	3016134	1	0	alignment_overlap=10	coverage_minus=2	coverage_plus=1	flanking_left=251	flanking_right=251	frequency=3.789e-02	junction_possible_overlap_registers=229	key=CP009273__3015479__-1__CP009273__3016124__1__10____251__251__0__0	max_left=164	max_left_minus=164	max_left_plus=14	max_min_left=14	max_min_left_minus=0	max_min_left_plus=14	max_min_right=77	max_min_right_minus=77	max_min_right_plus=0	max_pos_hash_score=460	max_right=86	max_right_minus=77	max_right_plus=86	neg_log10_pos_hash_p_value=6.8	new_junction_coverage=0.05	new_junction_read_count=3	polymorphism_frequency=3.789e-02	pos_hash_score=3	prediction=polymorphism	reject=COVERAGE_EVENNESS_SKEW,FREQUENCY_CUTOFF	side_1_annotate_key=gene	side_1_continuation=0	side_1_coverage=1.31	side_1_overlap=10	side_1_possible_overlap_registers=239	side_1_read_count=87	side_1_redundant=0	side_2_annotate_key=gene	side_2_continuation=0	side_2_coverage=1.09	side_2_overlap=0	side_2_possible_overlap_registers=229	side_2_read_count=69	side_2_redundant=0	total_non_overlap_reads=3
JC	345	.	CP009273	3022996	-1	CP009273	3023849	1	0	alignment_overlap=9	coverage_minus=3	coverage_plus=6	flanking_left=251	flanking_right=251	frequency=1.188e-01	junction_possible_overlap_registers=230	key=CP009273__3022996__-1__CP009273__3023840__1__9____251__251__0__0	max_left=152	max_left_minus=68	max_left_plus=152	max_min_left=26	max_min_left_minus=26	max_min_left_plus=4	max_min_right=89	max_min_right_minus=20	max_min_right_plus=89	max_pos_hash_score=462	max_right=136	max_right_minus=136	max_right_plus=136	neg_log10_pos_hash_p_value=4.9	new_junction_coverage=0.14	new_junction_read_count=9	polymorphism_frequency=1.188e-01	pos_hash_score=7	prediction=polymorphism	reject=COVERAGE_EVENNESS_SKEW,FREQUENCY_CUTOFF	side_1_annotate_key=gene	side_1_continuation=0	side_1_coverage=0.98	side_1_overlap=9	side_1_possible_overlap_registers=239	side_1_read_count=65	side_1_redundant=0	side_2_annotate_key=gene	side_2_continuation=0	side_2_coverage=1.11	side_2_overlap=0	side_2_possible_overlap_registers=230	side_2_read_count=71	side_2_redundant=0	total_non_overlap_reads=9
JC	346	.	CP009273	3028523	-1	CP009273	3029490	1	0	alignment_overlap=3	coverage_minus=2	coverage_plus=1	flanking_left=251	flanking_right=251	frequency=4.540e-02	junction_possible_overlap_registers=236	key=CP009273__3028523__-1__CP009273__3029487__1__3____251__251__0__0	max_left=150	max_left_minus=150	max_left_plus=137	max_min_left=0	max_min_left_minus=0	max_min_left_plus=0	max_min_right=61	max_min_right_minus=47	max_min_right_plus=61	max_pos_hash_score=474	max_right=61	max_right_minus=47	max_right_plus=61	neg_log10_pos_hash_p_value=6.9	new_junction_coverage=0.05	new_junction_read_count=3	polymorphism_frequency=4.540e-02	pos_hash_score=3	prediction=polymorphism	reject=COVERAGE_EVENNESS_SKEW,FREQUENCY_CUTOFF	side_1_annotate_key=gene	side_1_continuation=0	side_1_coverage=1.01	side_1_overlap=3	side_1_possible_overlap_registers=239	side_1_read_count=67	side_1_redundant=0	side_2_annotate_key=gene	side_2_continuation=0	side_2_coverage=0.92	side_2_overlap=0	side_2_possible_overlap_registers=236	side_2_read_count=60	side_2_redundant=0	total_non_overlap_reads=3
JC	347	.	CP009273	3036559	-1	CP009273	3037581	1	0	alignment_overlap=12	coverage_minus=3	coverage_plus=2	flanking_left=251	flanking_right=251	frequency=8.731e-02	junction_possible_overlap_registers=227	key=CP009273__3036559__-1__CP009273__3037569__1__12____251__251__0__0	max_left=225	max_left_minus=225	max_left_plus=158	max_min_left=75	max_min_left_minus=75	max_min_left_plus=10	max_min_right=80	max_min_right_minus=45	max_min_right_plus=80	max_pos_hash_score=456	max_right=81	max_right_minus=81	max_right_plus=81	neg_log10_pos_hash_p_value=5.7	new_junction_coverage=0.10	new_junction_read_count=6	polymorphism_frequency=8.731e-02	pos_hash_score=5	prediction=polymorphism	reject=COVERAGE_EVENNESS_SKEW,FREQUENCY_CUTOFF	side_1_annotate_key=gene	side_1_continuation=0	side_1_coverage=0.77	side_1_overlap=12	side_1_possible_overlap_registers=239	side_1_read_count=51	side_1_redundant=0	side_2_annotate_key=gene	side_2_continuation=0	side_2_coverage=1.22	side_2_overlap=0	side_2_possible_overlap_registers=227	side_2_read_count=77	side_2_redundant=0	total_non_overlap_reads=5
JC	348	.	CP009273	3061946	-1	CP009273	3062754	1	0	alignment_overlap=13	coverage_minus=4	coverage_plus=2	flanking_left=251	flanking_right=251	frequency=9.294e-02	junction_possible_overlap_registers=226	key=CP009273__3061946__-1__CP009273__3062741__1__13____251__251__0__0	max_left=163	max_left_minus=163	max_left_plus=97	max_min_left=73	max_min_left_minus=55	max_min_left_plus=73	max_min_right=41	max_min_right_minus=38	max_min_right_plus=41	max_pos_hash_score=454	max_right=179	max_right_minus=179	max_right_plus=122	neg_log10_pos_hash_p_value=5.3	new_junction_coverage=0.10	new_junction_read_count=6	polymorphism_frequency=9.294e-02	pos_hash_score=6	prediction=polymorphism	reject=COVERAGE_EVENNESS_SKEW,FREQUENCY_CUTOFF	side_1_annotate_key=gene	side_1_continuation=0	side_1_coverage=0.80	side_1_overlap=13	side_1_possible_overlap_registers=239	side_1_read_count=53	side_1_redundant=0	side_2_annotate_key=gene	side_2_continuation=0	side_2_coverage=1.07	side_2_overlap=0	side_2_possible_overlap_registers=226	side_2_read_count=67	side_2_redundant=0	total_non_overlap_reads=6
JC	349	.	CP009273	3082169	-1	CP009273	3083440	1	0	alignment_overlap=10	coverage_minus=2	coverage_plus=2	flanking_left=251	flanking_right=251	frequency=6.388e-02	junction_possible_overlap_registers=229	key=CP009273__3082169__-1__CP009273__3083430__1__10____251__251__0__0	max_left=136	max_left_minus=136	max_left_plus=77	max_min_left=5	max_min_left_minus=0	max_min_left_plus=5	max_min_right=61	max_min_right_minus=61	max_min_right_plus=61	max_pos_hash_score=460	max_right=236	max_right_minus=61	max_right_plus=236	neg_log10_pos_hash_p_value=6.2	new_junction_coverage=0.06	new_junction_read_count=4	polymorphism_frequency=6.388e-02	pos_hash_score=4	prediction=polymorphism	reject=COVERAGE_EVENNESS_SKEW,FREQUENCY_CUTOFF	side_1_annotate_key=gene	side_1_continuation=0	side_1_coverage=1.00	side_1_overlap=10	side_1_possible_overlap_registers=239	side_1_read_count=66	side_1_redundant=0	side_2_annotate_key=gene	side_2_continuation=0	side_2_coverage=0.85	side_2_overlap=0	side_2_possible_overlap_registers=229	side_2_read_count=54	side_2_redundant=0	total_non_overlap_reads=4
JC	350	.	CP009273	3135452	-1	CP009273	3136511	1	0	alignment_overlap=10	coverage_minus=3	coverage_plus=1	flanking_left=251	flanking_right=251	frequency=4.531e-02	junction_possible_overlap_registers=229	key=CP009273__3135452__-1__CP009273__3136501__1__10____251__251__0__0	max_left=79	max_left_minus=79	max_left_plus=11	max_min_left=29	max_min_left_minus=29	max_min_left_plus=11	max_min_right=72	max_min_right_minus=72	max_min_right_plus=0	max_pos_hash_score=460	max_right=127	max_right_minus=127	max_right_plus=72	neg_log10_pos_hash_p_value=6.2	new_junction_coverage=0.06	new_junction_read_count=4	polymorphism_frequency=4.531e-02	pos_hash_score=4	prediction=polymorphism	reject=COVERAGE_EVENNESS_SKEW,FREQUENCY_CUTOFF	side_1_annotate_key=gene	side_1_continuation=0	side_1_coverage=1.60	side_1_overlap=10	side_1_possible_overlap_registers=239	side_1_read_count=106	side_1_redundant=0	side_2_annotate_key=gene	side_2_continuation=0	side_2_coverage=1.06	side_2_overlap=0	side_2_possible_overlap_registers=229	side_2_read_count=67	side_2_redundant=0	total_non_overlap_reads=4
JC	351	.	CP009273	3168907	-1	CP009273	3170068	1	0	alignment_overlap=10	coverage_minus=2	coverage_plus=2	flanking_left=251	flanking_right=251	frequency=4.674e-02	junction_possible_overlap_registers=229	key=CP009273__3168907__-1__CP009273__3170058__1__10____251__251__0__0	max_left=119	max_left_minus=119	max_left_plus=75	max_min_left=119	max_min_left_minus=119	max_min_left_plus=0	max_min_right=74	max_min_right_minus=73	max_min_right_plus=74	max_pos_hash_score=460	max_right=122	max_right_minus=122	max_right_plus=74	neg_log10_pos_hash_p_value=6.2	new_junction_coverage=0.06	new_junction_read_count=4	polymorphism_frequency=4.674e-02	pos_hash_score=4	prediction=polymorphism	reject=COVERAGE_EVENNESS_SKEW,FREQUENCY_CUTOFF	side_1_annotate_key=gene	side_1_continuation=0	side_1_coverage=1.39	side_1_overlap=10	side_1_possible_overlap_registers=239	side_1_read_count=92	side_1_redundant=0	side_2_annotate_key=gene	side_2_continuation=0	side_2_coverage=1.18	side_2_overlap=0	side_2_possible_overlap_registers=229	side_2_read_count=75	side_2_redundant=0	total_non_overlap_reads=4
JC	352	.	CP009273	3185133	-1	CP009273	3185842	1	0	alignment_overlap=12	coverage_minus=2	coverage_plus=3	flanking_left=251	flanking_right=251	frequency=5.862e-02	junction_possible_overlap_registers=227	key=CP009273__3185133__-1__CP009273__3185830__1__12____251__251__0__0	max_left=170	max_left_minus=170	max_left_plus=49	max_min_left=49	max_min_left_minus=0	max_min_left_plus=49	max_min_right=64	max_min_right_minus=64	max_min_right_plus=0	max_pos_hash_score=456	max_right=149	max_right_minus=64	max_right_plus=149	neg_log10_pos_hash_p_value=5.7	new_junction_coverage=0.08	new_junction_read_count=5	polymorphism_frequency=5.862e-02	pos_hash_score=5	prediction=polymorphism	reject=COVERAGE_EVENNESS_SKEW,FREQUENCY_CUTOFF	side_1_annotate_key=gene	side_1_continuation=0	side_1_coverage=1.03	side_1_overlap=12	side_1_possible_overlap_registers=239	side_1_read_count=68	side_1_redundant=0	side_2_annotate_key=gene	side_2_continuation=0	side_2_coverage=1.53	side_2_overlap=0	side_2_possible_overlap_registers=227	side_2_read_count=96	side_2_redundant=0	total_non_overlap_reads=5
JC	353	.	CP009273	3208192	-1	CP009273	3209829	1	0	alignment_overlap=8	coverage_minus=3	coverage_plus=3	flanking_left=251	flanking_right=251	frequency=9.736e-02	junction_possible_overlap_registers=231	key=CP009273__3208192__-1__CP009273__3209821__1__8____251__251__0__0	max_left=96	max_left_minus=96	max_left_plus=96	max_min_left=0	max_min_left_minus=0	max_min_left_plus=0	max_min_right=66	max_min_right_minus=66	max_min_right_plus=66	max_pos_hash_score=464	max_right=66	max_right_minus=66	max_right_plus=66	neg_log10_pos_hash_p_value=6.3	new_junction_coverage=0.09	new_junction_read_count=6	polymorphism_frequency=9.736e-02	pos_hash_score=4	prediction=polymorphism	reject=COVERAGE_EVENNESS_SKEW,FREQUENCY_CUTOFF	side_1_annotate_key=gene	side_1_continuation=0	side_1_coverage=0.79	side_1_overlap=8	side_1_possible_overlap_registers=239	side_1_read_count=52	side_1_redundant=0	side_2_annotate_key=gene	side_2_continuation=0	side_2_coverage=0.95	side_2_overlap=0	side_2_possible_overlap_registers=231	side_2_read_count=61	side_2_redundant=0	total_non_overlap_reads=6
JC	354	.	CP009273	3217703	-1	CP009273	3218532	1	0	alignment_overlap=14	coverage_minus=5	coverage_plus=4	flanking_left=251	flanking_right=251	frequency=1.244e-01	junction_possible_overlap_registers=225	key=CP009273__3217703__-1__CP009273__3218518__1__14____251__251__0__0	max_left=169	max_left_minus=169	max_left_plus=162	max_min_left=28	max_min_left_minus=0	max_min_left_plus=28	max_min_right=68	max_min_right_minus=68	max_min_right_plus=67	max_pos_hash_score=452	max_right=123	max_right_minus=68	max_right_plus=123	neg_log10_pos_hash_p_value=4.2	new_junction_coverage=0.14	new_junction_read_count=9	polymorphism_frequency=1.244e-01	pos_hash_score=9	prediction=polymorphism	reject=COVERAGE_EVENNESS_SKEW,FREQUENCY_CUTOFF	side_1_annotate_key=gene	side_1_continuation=0	side_1_coverage=1.37	side_1_overlap=14	side_1_possible_overlap_registers=239	side_1_read_count=91	side_1_redundant=0	side_2_annotate_key=gene	side_2_continuation=0	side_2_coverage=0.66	side_2_overlap=0	side_2_possible_overlap_registers=225	side_2_read_count=41	side_2_redundant=0	total_non_overlap_reads=9
JC	355	.	CP009273	3243591	-1	CP009273	3244505	1	0	alignment_overlap=10	coverage_minus=4	coverage_plus=5	flanking_left=251	flanking_right=251	frequency=1.409e-01	junction_possible_overlap_registers=229	key=CP009273__3243591__-1__CP009273__3244495__1__10____251__251__0__0	max_left=239	max_left_minus=239	max_left_plus=133	max_min_left=61	max_min_left_minus=0	max_min_left_plus=61	max_min_right=108	max_min_right_minus=34	max_min_right_plus=108	max_pos_hash_score=460	max_right=190	max_right_minus=34	max_right_plus=190	neg_log10_pos_hash_p_value=4.2	new_junction_coverage=0.14	new_junction_read_count=9	polymorphism_frequency=1.409e-01	pos_hash_score=9	prediction=polymorphism	reject=COVERAGE_EVENNESS_SKEW,FREQUENCY_CUTOFF	side_1_annotate_key=gene	side_1_continuation=0	side_1_coverage=0.82	side_1_overlap=10	side_1_possible_overlap_registers=239	side_1_read_count=54	side_1_redundant=0	side_2_annotate_key=gene	side_2_continuation=0	side_2_coverage=0.91	side_2_overlap=0	side_2_possible_overlap_registers=229	side_2_read_count=58	side_2_redundant=0	total_non_overlap_reads=9
JC	356	.	CP009273	3270534	-1	CP009273	3271127	1	0	alignment_overlap=12	coverage_minus=1	coverage_plus=2	flanking_left=251	flanking_right=251	frequency=4.810e-02	junction_possible_overlap_registers=227	key=CP009273__3270534__-1__CP009273__3271115__1__12____251__251__0__0	max_left=127	max_left_minus=127	max_left_plus=127	max_min_left=1	max_min_left_minus=0	max_min_left_plus=1	max_min_right=92	max_min_right_minus=63	max_min_right_plus=92	max_pos_hash_score=456	max_right=173	max_right_minus=63	max_right_plus=173	neg_log10_pos_hash_p_value=6.8	new_junction_coverage=0.05	new_junction_read_count=3	polymorphism_frequency=4.810e-02	pos_hash_score=3	prediction=polymorphism	reject=COVERAGE_EVENNESS_SKEW,FREQUENCY_CUTOFF	side_1_annotate_key=gene	side_1_continuation=0	side_1_coverage=0.98	side_1_overlap=12	side_1_possible_overlap_registers=239	side_1_read_count=65	side_1_redundant=0	side_2_annotate_key=gene	side_2_continuation=0	side_2_coverage=0.91	side_2_overlap=0	side_2_possible_overlap_registers=227	side_2_read_count=57	side_2_redundant=0	total_non_overlap_reads=3
JC	357	.	CP009273	3305532	-1	CP009273	3306988	1	0	alignment_overlap=9	coverage_minus=1	coverage_plus=2	flanking_left=251	flanking_right=251	frequency=5.064e-02	junction_possible_overlap_registers=230	key=CP009273__3305532__-1__CP009273__3306979__1__9____251__251__0__0	max_left=108	max_left_minus=108	max_left_plus=89	max_min_left=108	max_min_left_minus=108	max_min_left_plus=89	max_min_right=0	max_min_right_minus=0	max_min_right_plus=0	max_pos_hash_score=462	max_right=183	max_right_minus=114	max_right_plus=183	neg_log10_pos_hash_p_value=6.8	new_junction_coverage=0.06	new_junction_read_count=4	polymorphism_frequency=5.064e-02	pos_hash_score=3	prediction=polymorphism	reject=COVERAGE_EVENNESS_SKEW,FREQUENCY_CUTOFF	side_1_annotate_key=gene	side_1_continuation=0	side_1_coverage=1.21	side_1_overlap=9	side_1_possible_overlap_registers=239	side_1_read_count=80	side_1_redundant=0	side_2_annotate_key=gene	side_2_continuation=0	side_2_coverage=1.15	side_2_overlap=0	side_2_possible_overlap_registers=230	side_2_read_count=73	side_2_redundant=0	total_non_overlap_reads=3
JC	358	.	CP009273	3308027	-1	CP009273	3308774	1	0	alignment_overlap=6	coverage_minus=2	coverage_plus=2	flanking_left=251	flanking_right=251	frequency=8.870e-02	junction_possible_overlap_registers=233	key=CP009273__3308027__-1__CP009273__3308768__1__6____251__251__0__0	max_left=209	max_left_minus=111	max_left_plus=209	max_min_left=52	max_min_left_minus=52	max_min_left_plus=0	max_min_right=38	max_min_right_minus=25	max_min_right_plus=38	max_pos_hash_score=468	max_right=76	max_right_minus=76	max_right_plus=38	neg_log10_pos_hash_p_value=6.3	new_junction_coverage=0.06	new_junction_read_count=4	polymorphism_frequency=8.870e-02	pos_hash_score=4	prediction=polymorphism	reject=COVERAGE_EVENNESS_SKEW,FREQUENCY_CUTOFF	side_1_annotate_key=gene	side_1_continuation=0	side_1_coverage=0.48	side_1_overlap=6	side_1_possible_overlap_registers=239	side_1_read_count=32	side_1_redundant=0	side_2_annotate_key=gene	side_2_continuation=0	side_2_coverage=0.79	side_2_overlap=0	side_2_possible_overlap_registers=233	side_2_read_count=51	side_2_redundant=0	total_non_overlap_reads=4
JC	359	.	CP009273	3322535	-1	CP009273	3323502	1	0	alignment_overlap=9	coverage_minus=2	coverage_plus=2	flanking_left=251	flanking_right=251	frequency=7.591e-02	junction_possible_overlap_registers=230	key=CP009273__3322535__-1__CP009273__3323493__1__9____251__251__0__0	max_left=146	max_left_minus=146	max_left_plus=92	max_min_left=0	max_min_left_minus=0	max_min_left_plus=0	max_min_right=79	max_min_right_minus=37	max_min_right_plus=79	max_pos_hash_score=462	max_right=79	max_right_minus=37	max_right_plus=79	neg_log10_pos_hash_p_value=6.3	new_junction_coverage=0.08	new_junction_read_count=5	polymorphism_frequency=7.591e-02	pos_hash_score=4	prediction=polymorphism	reject=COVERAGE_EVENNESS_SKEW,FREQUENCY_CUTOFF	side_1_annotate_key=gene	side_1_continuation=0	side_1_coverage=0.91	side_1_overlap=9	side_1_possible_overlap_registers=239	side_1_read_count=60	side_1_redundant=0	side_2_annotate_key=gene	side_2_continuation=0	side_2_coverage=1.00	side_2_overlap=0	side_2_possible_overlap_registers=230	side_2_read_count=64	side_2_redundant=0	total_non_overlap_reads=4
JC	360	.	CP009273	3356931	-1	CP009273	3357970	1	0	alignment_overlap=10	coverage_minus=2	coverage_plus=1	flanking_left=251	flanking_right=251	frequency=2.476e-02	junction_possible_overlap_registers=229	key=CP009273__3356931__-1__CP009273__3357960__1__10____251__251__0__0	max_left=127	max_left_minus=127	max_left_plus=103	max_min_left=103	max_min_left_minus=0	max_min_left_plus=103	max_min_right=114	max_min_right_minus=114	max_min_right_plus=0	max_pos_hash_score=460	max_right=138	max_right_minus=114	max_right_plus=138	neg_log10_pos_hash_p_value=6.8	new_junction_coverage=0.05	new_junction_read_count=3	polymorphism_frequency=2.476e-02	pos_hash_score=3	prediction=polymorphism	reject=COVERAGE_EVENNESS_SKEW,FREQUENCY_CUTOFF	side_1_annotate_key=gene	side_1_continuation=0	side_1_coverage=1.68	side_1_overlap=10	side_1_possible_overlap_registers=239	side_1_read_count=111	side_1_redundant=0	side_2_annotate_key=gene	side_2_continuation=0	side_2_coverage=2.05	side_2_overlap=0	side_2_possible_overlap_registers=229	side_2_read_count=130	side_2_redundant=0	total_non_overlap_reads=3
JC	361	.	CP009273	3364545	-1	CP009273	3365353	1	0	alignment_overlap=10	coverage_minus=2	coverage_plus=2	flanking_left=251	flanking_right=251	frequency=5.337e-02	junction_possible_overlap_registers=229	key=CP009273__3364545__-1__CP009273__3365343__1__10____251__251__0__0	max_left=114	max_left_minus=114	max_left_plus=51	max_min_left=44	max_min_left_minus=44	max_min_left_plus=15	max_min_right=49	max_min_right_minus=29	max_min_right_plus=49	max_pos_hash_score=460	max_right=96	max_right_minus=96	max_right_plus=96	neg_log10_pos_hash_p_value=6.2	new_junction_coverage=0.06	new_junction_read_count=4	polymorphism_frequency=5.337e-02	pos_hash_score=4	prediction=polymorphism	reject=COVERAGE_EVENNESS_SKEW,FREQUENCY_CUTOFF	side_1_annotate_key=gene	side_1_continuation=0	side_1_coverage=1.12	side_1_overlap=10	side_1_possible_overlap_registers=239	side_1_read_count=74	side_1_redundant=0	side_2_annotate_key=gene	side_2_continuation=0	side_2_coverage=1.12	side_2_overlap=0	side_2_possible_overlap_registers=229	side_2_read_count=71	side_2_redundant=0	total_non_overlap_reads=4
JC	362	.	CP009273	3381285	-1	CP009273	3382020	1	0	alignment_overlap=10	coverage_minus=2	coverage_plus=4	flanking_left=251	flanking_right=251	frequency=6.449e-02	junction_possible_overlap_registers=229	key=CP009273__3381285__-1__CP009273__3382010__1__10____251__251__0__0	max_left=204	max_left_minus=204	max_left_plus=152	max_min_left=19	max_min_left_minus=0	max_min_left_plus=19	max_min_right=89	max_min_right_minus=77	max_min_right_plus=89	max_pos_hash_score=460	max_right=89	max_right_minus=77	max_right_plus=89	neg_log10_pos_hash_p_value=5.3	new_junction_coverage=0.09	new_junction_read_count=6	polymorphism_frequency=6.449e-02	pos_hash_score=6	prediction=polymorphism	reject=COVERAGE_EVENNESS_SKEW,FREQUENCY_CUTOFF	side_1_annotate_key=gene	side_1_continuation=0	side_1_coverage=1.42	side_1_overlap=10	side_1_possible_overlap_registers=239	side_1_read_count=94	side_1_redundant=0	side_2_annotate_key=gene	side_2_continuation=0	side_2_coverage=1.32	side_2_overlap=0	side_2_possible_overlap_registers=229	side_2_read_count=84	side_2_redundant=0	total_non_overlap_reads=6
JC	363	.	CP009273	3388486	-1	CP009273	3389354	1	0	alignment_overlap=15	coverage_minus=3	coverage_plus=4	flanking_left=251	flanking_right=251	frequency=1.454e-01	junction_possible_overlap_registers=224	key=CP009273__3388486__-1__CP009273__3389339__1__15____251__251__0__0	max_left=178	max_left_minus=178	max_left_plus=178	max_min_left=42	max_min_left_minus=0	max_min_left_plus=42	max_min_right=63	max_min_right_minus=63	max_min_right_plus=63	max_pos_hash_score=450	max_right=63	max_right_minus=63	max_right_plus=63	neg_log10_pos_hash_p_value=5.7	new_junction_coverage=0.11	new_junction_read_count=7	polymorphism_frequency=1.454e-01	pos_hash_score=5	prediction=polymorphism	reject=COVERAGE_EVENNESS_SKEW,FREQUENCY_CUTOFF	side_1_annotate_key=gene	side_1_continuation=0	side_1_coverage=0.65	side_1_overlap=15	side_1_possible_overlap_registers=239	side_1_read_count=43	side_1_redundant=0	side_2_annotate_key=gene	side_2_continuation=0	side_2_coverage=0.68	side_2_overlap=0	side_2_possible_overlap_registers=224	side_2_read_count=42	side_2_redundant=0	total_non_overlap_reads=7
JC	364	.	CP009273	3389148	-1	CP009273	3389672	1	0	alignment_overlap=10	coverage_minus=1	coverage_plus=2	flanking_left=251	flanking_right=251	frequency=5.060e-02	junction_possible_overlap_registers=229	key=CP009273__3389148__-1__CP009273__3389662__1__10____251__251__0__0	max_left=58	max_left_minus=48	max_left_plus=58	max_min_left=58	max_min_left_minus=0	max_min_left_plus=58	max_min_right=45	max_min_right_minus=3	max_min_right_plus=45	max_pos_hash_score=460	max_right=184	max_right_minus=3	max_right_plus=184	neg_log10_pos_hash_p_value=6.8	new_junction_coverage=0.05	new_junction_read_count=3	polymorphism_frequency=5.060e-02	pos_hash_score=3	prediction=polymorphism	reject=COVERAGE_EVENNESS_SKEW,FREQUENCY_CUTOFF	side_1_annotate_key=gene	side_1_continuation=0	side_1_coverage=0.88	side_1_overlap=10	side_1_possible_overlap_registers=239	side_1_read_count=58	side_1_redundant=0	side_2_annotate_key=gene	side_2_continuation=0	side_2_coverage=0.90	side_2_overlap=0	side_2_possible_overlap_registers=229	side_2_read_count=57	side_2_redundant=0	total_non_overlap_reads=3
JC	365	.	CP009273	3408467	-1	CP009273	3409719	1	0	alignment_overlap=11	coverage_minus=4	coverage_plus=4	flanking_left=251	flanking_right=251	frequency=9.841e-02	junction_possible_overlap_registers=228	key=CP009273__3408467__-1__CP009273__3409708__1__11____251__251__0__0	max_left=182	max_left_minus=182	max_left_plus=174	max_min_left=89	max_min_left_minus=42	max_min_left_plus=89	max_min_right=77	max_min_right_minus=77	max_min_right_plus=77	max_pos_hash_score=458	max_right=199	max_right_minus=199	max_right_plus=151	neg_log10_pos_hash_p_value=4.5	new_junction_coverage=0.13	new_junction_read_count=8	polymorphism_frequency=9.841e-02	pos_hash_score=8	prediction=polymorphism	reject=COVERAGE_EVENNESS_SKEW,FREQUENCY_CUTOFF	side_1_annotate_key=gene	side_1_continuation=0	side_1_coverage=1.45	side_1_overlap=11	side_1_possible_overlap_registers=239	side_1_read_count=96	side_1_redundant=0	side_2_annotate_key=gene	side_2_continuation=0	side_2_coverage=0.87	side_2_overlap=0	side_2_possible_overlap_registers=228	side_2_read_count=55	side_2_redundant=0	total_non_overlap_reads=8
JC	366	.	CP009273	3414743	-1	CP009273	3415386	1	0	alignment_overlap=7	coverage_minus=1	coverage_plus=2	flanking_left=251	flanking_right=251	frequency=5.027e-02	junction_possible_overlap_registers=232	key=CP009273__3414743__-1__CP009273__3415379__1__7____251__251__0__0	max_left=84	max_left_minus=84	max_left_plus=61	max_min_left=84	max_min_left_minus=84	max_min_left_plus=61	max_min_right=0	max_min_right_minus=0	max_min_right_plus=0	max_pos_hash_score=466	max_right=182	max_right_minus=89	max_right_plus=182	neg_log10_pos_hash_p_value=6.9	new_junction_coverage=0.06	new_junction_read_count=4	polymorphism_frequency=5.027e-02	pos_hash_score=3	prediction=polymorphism	reject=COVERAGE_EVENNESS_SKEW,FREQUENCY_CUTOFF	side_1_annotate_key=gene	side_1_continuation=0	side_1_coverage=0.97	side_1_overlap=7	side_1_possible_overlap_registers=239	side_1_read_count=64	side_1_redundant=0	side_2_annotate_key=gene	side_2_continuation=0	side_2_coverage=1.38	side_2_overlap=0	side_2_possible_overlap_registers=232	side_2_read_count=89	side_2_redundant=0	total_non_overlap_reads=3
JC	367	.	CP009273	3417431	-1	CP009273	3418311	1	0	alignment_overlap=9	coverage_minus=2	coverage_plus=5	flanking_left=251	flanking_right=251	frequency=NA	junction_possible_overlap_registers=230	key=CP009273__3417431__-1__CP009273__3418302__1__9____251__251__1__1	max_left=83	max_left_minus=83	max_left_plus=69	max_min_left=83	max_min_left_minus=83	max_min_left_plus=46	max_min_right=46	max_min_right_minus=12	max_min_right_plus=46	max_pos_hash_score=462	max_right=190	max_right_minus=159	max_right_plus=190	neg_log10_pos_hash_p_value=4.9	new_junction_coverage=0.11	new_junction_read_count=7	polymorphism_frequency=NA	pos_hash_score=7	prediction=unknown	reject=COVERAGE_EVENNESS_SKEW	side_1_annotate_key=repeat	side_1_continuation=0	side_1_coverage=NA	side_1_overlap=9	side_1_read_count=NA	side_1_redundant=1	side_2_annotate_key=repeat	side_2_continuation=0	side_2_coverage=NA	side_2_overlap=0	side_2_possible_overlap_registers=NA	side_2_read_count=NA	side_2_redundant=1	total_non_overlap_reads=7
JC	368	.	CP009273	3434529	-1	CP009273	3435733	1	0	alignment_overlap=8	coverage_minus=2	coverage_plus=1	flanking_left=251	flanking_right=251	frequency=3.780e-02	junction_possible_overlap_registers=231	key=CP009273__3434529__-1__CP009273__3435725__1__8____251__251__0__0	max_left=123	max_left_minus=123	max_left_plus=118	max_min_left=118	max_min_left_minus=27	max_min_left_plus=118	max_min_right=91	max_min_right_minus=91	max_min_right_plus=0	max_pos_hash_score=464	max_right=125	max_right_minus=91	max_right_plus=125	neg_log10_pos_hash_p_value=6.8	new_junction_coverage=0.05	new_junction_read_count=3	polymorphism_frequency=3.780e-02	pos_hash_score=3	prediction=polymorphism	reject=COVERAGE_EVENNESS_SKEW,FREQUENCY_CUTOFF	side_1_annotate_key=gene	side_1_continuation=0	side_1_coverage=1.03	side_1_overlap=8	side_1_possible_overlap_registers=239	side_1_read_count=68	side_1_redundant=0	side_2_annotate_key=gene	side_2_continuation=0	side_2_coverage=1.36	side_2_overlap=0	side_2_possible_overlap_registers=231	side_2_read_count=87	side_2_redundant=0	total_non_overlap_reads=3
JC	369	.	CP009273	3446450	-1	CP009273	3447267	1	0	alignment_overlap=6	coverage_minus=2	coverage_plus=2	flanking_left=251	flanking_right=251	frequency=7.748e-02	junction_possible_overlap_registers=233	key=CP009273__3446450__-1__CP009273__3447261__1__6____251__251__0__0	max_left=160	max_left_minus=160	max_left_plus=134	max_min_left=0	max_min_left_minus=0	max_min_left_plus=0	max_min_right=44	max_min_right_minus=15	max_min_right_plus=44	max_pos_hash_score=468	max_right=44	max_right_minus=15	max_right_plus=44	neg_log10_pos_hash_p_value=6.3	new_junction_coverage=0.08	new_junction_read_count=5	polymorphism_frequency=7.748e-02	pos_hash_score=4	prediction=polymorphism	reject=COVERAGE_EVENNESS_SKEW,FREQUENCY_CUTOFF	side_1_annotate_key=gene	side_1_continuation=0	side_1_coverage=0.56	side_1_overlap=6	side_1_possible_overlap_registers=239	side_1_read_count=37	side_1_redundant=0	side_2_annotate_key=gene	side_2_continuation=0	side_2_coverage=1.29	side_2_overlap=0	side_2_possible_overlap_registers=233	side_2_read_count=83	side_2_redundant=0	total_non_overlap_reads=4
JC	370	.	CP009273	3456096	-1	CP009273	3456659	1	0	alignment_overlap=10	coverage_minus=5	coverage_plus=6	flanking_left=251	flanking_right=251	frequency=1.167e-01	junction_possible_overlap_registers=229	key=CP009273__3456096__-1__CP009273__3456649__1__10____251__251__0__0	max_left=236	max_left_minus=236	max_left_plus=196	max_min_left=46	max_min_left_minus=46	max_min_left_plus=9	max_min_right=54	max_min_right_minus=16	max_min_right_plus=54	max_pos_hash_score=460	max_right=217	max_right_minus=139	max_right_plus=217	neg_log10_pos_hash_p_value=4.2	new_junction_coverage=0.17	new_junction_read_count=11	polymorphism_frequency=1.167e-01	pos_hash_score=9	prediction=polymorphism	reject=COVERAGE_EVENNESS_SKEW,FREQUENCY_CUTOFF	side_1_annotate_key=gene	side_1_continuation=0	side_1_coverage=1.28	side_1_overlap=10	side_1_possible_overlap_registers=239	side_1_read_count=85	side_1_redundant=0	side_2_annotate_key=gene	side_2_continuation=0	side_2_coverage=1.34	side_2_overlap=0	side_2_possible_overlap_registers=229	side_2_read_count=85	side_2_redundant=0	total_non_overlap_reads=11
JC	371	.	CP009273	3461529	-1	CP009273	3463012	1	0	alignment_overlap=12	coverage_minus=1	coverage_plus=2	flanking_left=251	flanking_right=251	frequency=3.138e-02	junction_possible_overlap_registers=227	key=CP009273__3461529__-1__CP009273__3463000__1__12____251__251__0__0	max_left=176	max_left_minus=176	max_left_plus=127	max_min_left=71	max_min_left_minus=0	max_min_left_plus=71	max_min_right=112	max_min_right_minus=62	max_min_right_plus=112	max_pos_hash_score=456	max_right=168	max_right_minus=62	max_right_plus=168	neg_log10_pos_hash_p_value=6.8	new_junction_coverage=0.05	new_junction_read_count=3	polymorphism_frequency=3.138e-02	pos_hash_score=3	prediction=polymorphism	reject=COVERAGE_EVENNESS_SKEW,FREQUENCY_CUTOFF	side_1_annotate_key=gene	side_1_continuation=0	side_1_coverage=1.45	side_1_overlap=12	side_1_possible_overlap_registers=239	side_1_read_count=96	side_1_redundant=0	side_2_annotate_key=gene	side_2_continuation=0	side_2_coverage=1.49	side_2_overlap=0	side_2_possible_overlap_registers=227	side_2_read_count=94	side_2_redundant=0	total_non_overlap_reads=3
JC	372	.	CP009273	3461863	-1	CP009273	3463013	1	0	alignment_overlap=10	coverage_minus=2	coverage_plus=1	flanking_left=251	flanking_right=251	frequency=3.110e-02	junction_possible_overlap_registers=229	key=CP009273__3461863__-1__CP009273__3463003__1__10____251__251__0__0	max_left=86	max_left_minus=86	max_left_plus=8	max_min_left=67	max_min_left_minus=67	max_min_left_plus=8	max_min_right=73	max_min_right_minus=73	max_min_right_plus=0	max_pos_hash_score=460	max_right=146	max_right_minus=145	max_right_plus=146	neg_log10_pos_hash_p_value=6.8	new_junction_coverage=0.05	new_junction_read_count=3	polymorphism_frequency=3.110e-02	pos_hash_score=3	prediction=polymorphism	reject=COVERAGE_EVENNESS_SKEW,FREQUENCY_CUTOFF	side_1_annotate_key=gene	side_1_continuation=0	side_1_coverage=1.46	side_1_overlap=10	side_1_possible_overlap_registers=239	side_1_read_count=97	side_1_redundant=0	side_2_annotate_key=gene	side_2_continuation=0	side_2_coverage=1.48	side_2_overlap=0	side_2_possible_overlap_registers=229	side_2_read_count=94	side_2_redundant=0	total_non_overlap_reads=3
JC	373	.	CP009273	3462132	-1	CP009273	3463069	1	0	alignment_overlap=12	coverage_minus=5	coverage_plus=4	flanking_left=251	flanking_right=251	frequency=1.377e-01	junction_possible_overlap_registers=227	key=CP009273__3462132__-1__CP009273__3463057__1__12____251__251__0__0	max_left=210	max_left_minus=210	max_left_plus=119	max_min_left=89	max_min_left_minus=29	max_min_left_plus=89	max_min_right=87	max_min_right_minus=82	max_min_right_plus=87	max_pos_hash_score=456	max_right=134	max_right_minus=134	max_right_plus=134	neg_log10_pos_hash_p_value=4.5	new_junction_coverage=0.17	new_junction_read_count=11	polymorphism_frequency=1.377e-01	pos_hash_score=8	prediction=polymorphism	reject=COVERAGE_EVENNESS_SKEW,FREQUENCY_CUTOFF	side_1_annotate_key=gene	side_1_continuation=0	side_1_coverage=0.98	side_1_overlap=12	side_1_possible_overlap_registers=239	side_1_read_count=65	side_1_redundant=0	side_2_annotate_key=gene	side_2_continuation=0	side_2_coverage=1.21	side_2_overlap=0	side_2_possible_overlap_registers=227	side_2_read_count=76	side_2_redundant=0	total_non_overlap_reads=9
JC	374	.	CP009273	3468803	-1	CP009273	3469591	1	0	alignment_overlap=11	coverage_minus=3	coverage_plus=2	flanking_left=251	flanking_right=251	frequency=7.729e-02	junction_possible_overlap_registers=228	key=CP009273__3468803__-1__CP009273__3469580__1__11____251__251__0__0	max_left=220	max_left_minus=220	max_left_plus=110	max_min_left=99	max_min_left_minus=0	max_min_left_plus=99	max_min_right=91	max_min_right_minus=91	max_min_right_plus=84	max_pos_hash_score=458	max_right=141	max_right_minus=91	max_right_plus=141	neg_log10_pos_hash_p_value=5.7	new_junction_coverage=0.08	new_junction_read_count=5	polymorphism_frequency=7.729e-02	pos_hash_score=5	prediction=polymorphism	reject=COVERAGE_EVENNESS_SKEW,FREQUENCY_CUTOFF	side_1_annotate_key=gene	side_1_continuation=0	side_1_coverage=0.86	side_1_overlap=11	side_1_possible_overlap_registers=239	side_1_read_count=57	side_1_redundant=0	side_2_annotate_key=gene	side_2_continuation=0	side_2_coverage=1.03	side_2_overlap=0	side_2_possible_overlap_registers=228	side_2_read_count=65	side_2_redundant=0	total_non_overlap_reads=5
JC	375	.	CP009273	3488256	-1	CP009273	3489308	1	0	alignment_overlap=12	coverage_minus=2	coverage_plus=2	flanking_left=251	flanking_right=251	frequency=6.566e-02	junction_possible_overlap_registers=227	key=CP009273__3488256__-1__CP009273__3489296__1__12____251__251__0__0	max_left=86	max_left_minus=86	max_left_plus=86	max_min_left=86	max_min_left_minus=86	max_min_left_plus=86	max_min_right=0	max_min_right_minus=0	max_min_right_plus=0	max_pos_hash_score=456	max_right=102	max_right_minus=102	max_right_plus=102	neg_log10_pos_hash_p_value=6.2	new_junction_coverage=0.06	new_junction_read_count=4	polymorphism_frequency=6.566e-02	pos_hash_score=4	prediction=polymorphism	reject=COVERAGE_EVENNESS_SKEW,FREQUENCY_CUTOFF	side_1_annotate_key=gene	side_1_continuation=0	side_1_coverage=0.95	side_1_overlap=12	side_1_possible_overlap_registers=239	side_1_read_count=63	side_1_redundant=0	side_2_annotate_key=gene	side_2_continuation=0	side_2_coverage=0.86	side_2_overlap=0	side_2_possible_overlap_registers=227	side_2_read_count=54	side_2_redundant=0	total_non_overlap_reads=4
JC	376	.	CP009273	3501720	-1	CP009273	3502619	1	0	alignment_overlap=11	coverage_minus=3	coverage_plus=3	flanking_left=251	flanking_right=251	frequency=6.938e-02	junction_possible_overlap_registers=228	key=CP009273__3501720__-1__CP009273__3502608__1__11____251__251__0__0	max_left=101	max_left_minus=101	max_left_plus=60	max_min_left=101	max_min_left_minus=101	max_min_left_plus=12	max_min_right=31	max_min_right_minus=31	max_min_right_plus=31	max_pos_hash_score=458	max_right=161	max_right_minus=161	max_right_plus=161	neg_log10_pos_hash_p_value=5.3	new_junction_coverage=0.09	new_junction_read_count=6	polymorphism_frequency=6.938e-02	pos_hash_score=6	prediction=polymorphism	reject=COVERAGE_EVENNESS_SKEW,FREQUENCY_CUTOFF	side_1_annotate_key=gene	side_1_continuation=0	side_1_coverage=1.33	side_1_overlap=11	side_1_possible_overlap_registers=239	side_1_read_count=88	side_1_redundant=0	side_2_annotate_key=gene	side_2_continuation=0	side_2_coverage=1.22	side_2_overlap=0	side_2_possible_overlap_registers=228	side_2_read_count=77	side_2_redundant=0	total_non_overlap_reads=6
JC	377	.	CP009273	3534189	-1	CP009273	3535075	1	0	alignment_overlap=10	coverage_minus=2	coverage_plus=2	flanking_left=251	flanking_right=251	frequency=4.230e-02	junction_possible_overlap_registers=229	key=CP009273__3534189__-1__CP009273__3535065__1__10____251__251__0__0	max_left=203	max_left_minus=203	max_left_plus=157	max_min_left=77	max_min_left_minus=77	max_min_left_plus=77	max_min_right=84	max_min_right_minus=38	max_min_right_plus=84	max_pos_hash_score=460	max_right=118	max_right_minus=118	max_right_plus=118	neg_log10_pos_hash_p_value=6.2	new_junction_coverage=0.06	new_junction_read_count=4	polymorphism_frequency=4.230e-02	pos_hash_score=4	prediction=polymorphism	reject=COVERAGE_EVENNESS_SKEW,FREQUENCY_CUTOFF	side_1_annotate_key=gene	side_1_continuation=0	side_1_coverage=1.40	side_1_overlap=10	side_1_possible_overlap_registers=239	side_1_read_count=93	side_1_redundant=0	side_2_annotate_key=gene	side_2_continuation=0	side_2_coverage=1.45	side_2_overlap=0	side_2_possible_overlap_registers=229	side_2_read_count=92	side_2_redundant=0	total_non_overlap_reads=4
JC	378	.	CP009273	3552353	-1	CP009273	3553394	1	0	alignment_overlap=10	coverage_minus=2	coverage_plus=3	flanking_left=251	flanking_right=251	frequency=6.803e-02	junction_possible_overlap_registers=229	key=CP009273__3552353__-1__CP009273__3553384__1__10____251__251__0__0	max_left=130	max_left_minus=130	max_left_plus=130	max_min_left=74	max_min_left_minus=74	max_min_left_plus=36	max_min_right=100	max_min_right_minus=85	max_min_right_plus=100	max_pos_hash_score=460	max_right=105	max_right_minus=105	max_right_plus=100	neg_log10_pos_hash_p_value=6.2	new_junction_coverage=0.08	new_junction_read_count=5	polymorphism_frequency=6.803e-02	pos_hash_score=4	prediction=polymorphism	reject=COVERAGE_EVENNESS_SKEW,FREQUENCY_CUTOFF	side_1_annotate_key=gene	side_1_continuation=0	side_1_coverage=1.09	side_1_overlap=10	side_1_possible_overlap_registers=239	side_1_read_count=72	side_1_redundant=0	side_2_annotate_key=gene	side_2_continuation=0	side_2_coverage=1.07	side_2_overlap=0	side_2_possible_overlap_registers=229	side_2_read_count=68	side_2_redundant=0	total_non_overlap_reads=5
JC	379	.	CP009273	3560411	-1	CP009273	3560948	1	0	alignment_overlap=9	coverage_minus=4	coverage_plus=4	flanking_left=251	flanking_right=251	frequency=1.417e-01	junction_possible_overlap_registers=230	key=CP009273__3560411__-1__CP009273__3560939__1__9____251__251__0__0	max_left=103	max_left_minus=103	max_left_plus=103	max_min_left=103	max_min_left_minus=0	max_min_left_plus=103	max_min_right=48	max_min_right_minus=48	max_min_right_plus=0	max_pos_hash_score=462	max_right=157	max_right_minus=48	max_right_plus=157	neg_log10_pos_hash_p_value=4.9	new_junction_coverage=0.16	new_junction_read_count=10	polymorphism_frequency=1.417e-01	pos_hash_score=7	prediction=polymorphism	reject=COVERAGE_EVENNESS_SKEW,FREQUENCY_CUTOFF	side_1_annotate_key=gene	side_1_continuation=0	side_1_coverage=0.74	side_1_overlap=9	side_1_possible_overlap_registers=239	side_1_read_count=49	side_1_redundant=0	side_2_annotate_key=gene	side_2_continuation=0	side_2_coverage=1.16	side_2_overlap=0	side_2_possible_overlap_registers=230	side_2_read_count=74	side_2_redundant=0	total_non_overlap_reads=8
JC	380	.	CP009273	3571184	-1	CP009273	3572473	1	0	alignment_overlap=11	coverage_minus=2	coverage_plus=1	flanking_left=251	flanking_right=251	frequency=4.513e-02	junction_possible_overlap_registers=228	key=CP009273__3571184__-1__CP009273__3572462__1__11____251__251__0__0	max_left=134	max_left_minus=134	max_left_plus=101	max_min_left=101	max_min_left_minus=0	max_min_left_plus=101	max_min_right=106	max_min_right_minus=106	max_min_right_plus=0	max_pos_hash_score=458	max_right=122	max_right_minus=106	max_right_plus=122	neg_log10_pos_hash_p_value=6.8	new_junction_coverage=0.05	new_junction_read_count=3	polymorphism_frequency=4.513e-02	pos_hash_score=3	prediction=polymorphism	reject=COVERAGE_EVENNESS_SKEW,FREQUENCY_CUTOFF	side_1_annotate_key=gene	side_1_continuation=0	side_1_coverage=1.00	side_1_overlap=11	side_1_possible_overlap_registers=239	side_1_read_count=66	side_1_redundant=0	side_2_annotate_key=gene	side_2_continuation=0	side_2_coverage=1.01	side_2_overlap=0	side_2_possible_overlap_registers=228	side_2_read_count=64	side_2_redundant=0	total_non_overlap_reads=3
JC	381	.	CP009273	3589032	-1	CP009273	3590010	1	0	alignment_overlap=11	coverage_minus=3	coverage_plus=2	flanking_left=251	flanking_right=251	frequency=7.692e-02	junction_possible_overlap_registers=228	key=CP009273__3589032__-1__CP009273__3589999__1__11____251__251__0__0	max_left=100	max_left_minus=100	max_left_plus=100	max_min_left=100	max_min_left_minus=100	max_min_left_plus=100	max_min_right=92	max_min_right_minus=92	max_min_right_plus=0	max_pos_hash_score=458	max_right=136	max_right_minus=103	max_right_plus=136	neg_log10_pos_hash_p_value=5.7	new_junction_coverage=0.08	new_junction_read_count=5	polymorphism_frequency=7.692e-02	pos_hash_score=5	prediction=polymorphism	reject=COVERAGE_EVENNESS_SKEW,FREQUENCY_CUTOFF	side_1_annotate_key=gene	side_1_continuation=0	side_1_coverage=0.98	side_1_overlap=11	side_1_possible_overlap_registers=239	side_1_read_count=65	side_1_redundant=0	side_2_annotate_key=gene	side_2_continuation=0	side_2_coverage=0.92	side_2_overlap=0	side_2_possible_overlap_registers=228	side_2_read_count=58	side_2_redundant=0	total_non_overlap_reads=5
JC	382	.	CP009273	3613190	-1	CP009273	3614214	1	0	alignment_overlap=13	coverage_minus=1	coverage_plus=2	flanking_left=251	flanking_right=251	frequency=3.882e-01	junction_possible_overlap_registers=226	key=CP009273__3613203__-1__CP009273__3614214__1__13____251__251__1__0	max_left=23	max_left_minus=23	max_left_plus=23	max_min_left=23	max_min_left_minus=23	max_min_left_plus=23	max_min_right=0	max_min_right_minus=0	max_min_right_plus=0	max_pos_hash_score=454	max_right=234	max_right_minus=41	max_right_plus=234	neg_log10_pos_hash_p_value=6.7	new_junction_coverage=0.05	new_junction_read_count=3	polymorphism_frequency=3.882e-01	pos_hash_score=3	prediction=polymorphism	reject=COVERAGE_EVENNESS_SKEW	side_1_annotate_key=repeat	side_1_continuation=0	side_1_coverage=NA	side_1_overlap=0	side_1_read_count=NA	side_1_redundant=1	side_2_annotate_key=gene	side_2_continuation=0	side_2_coverage=0.08	side_2_overlap=13	side_2_possible_overlap_registers=239	side_2_read_count=5	side_2_redundant=0	total_non_overlap_reads=3
JC	383	.	CP009273	3634761	-1	CP009273	3636002	1	0	alignment_overlap=6	coverage_minus=3	coverage_plus=2	flanking_left=251	flanking_right=251	frequency=6.541e-02	junction_possible_overlap_registers=233	key=CP009273__3634761__-1__CP009273__3635996__1__6____251__251__0__0	max_left=229	max_left_minus=229	max_left_plus=92	max_min_left=92	max_min_left_minus=92	max_min_left_plus=92	max_min_right=37	max_min_right_minus=16	max_min_right_plus=37	max_pos_hash_score=468	max_right=99	max_right_minus=99	max_right_plus=99	neg_log10_pos_hash_p_value=5.8	new_junction_coverage=0.08	new_junction_read_count=5	polymorphism_frequency=6.541e-02	pos_hash_score=5	prediction=polymorphism	reject=COVERAGE_EVENNESS_SKEW,FREQUENCY_CUTOFF	side_1_annotate_key=gene	side_1_continuation=0	side_1_coverage=1.27	side_1_overlap=6	side_1_possible_overlap_registers=239	side_1_read_count=84	side_1_redundant=0	side_2_annotate_key=gene	side_2_continuation=0	side_2_coverage=0.94	side_2_overlap=0	side_2_possible_overlap_registers=233	side_2_read_count=61	side_2_redundant=0	total_non_overlap_reads=5
JC	384	.	CP009273	3642708	-1	CP009273	3643561	1	0	alignment_overlap=8	coverage_minus=1	coverage_plus=2	flanking_left=251	flanking_right=251	frequency=3.151e-02	junction_possible_overlap_registers=231	key=CP009273__3642708__-1__CP009273__3643553__1__8____251__251__0__0	max_left=102	max_left_minus=102	max_left_plus=102	max_min_left=10	max_min_left_minus=0	max_min_left_plus=10	max_min_right=94	max_min_right_minus=94	max_min_right_plus=94	max_pos_hash_score=464	max_right=135	max_right_minus=94	max_right_plus=135	neg_log10_pos_hash_p_value=6.8	new_junction_coverage=0.05	new_junction_read_count=3	polymorphism_frequency=3.151e-02	pos_hash_score=3	prediction=polymorphism	reject=COVERAGE_EVENNESS_SKEW,FREQUENCY_CUTOFF	side_1_annotate_key=gene	side_1_continuation=0	side_1_coverage=1.18	side_1_overlap=8	side_1_possible_overlap_registers=239	side_1_read_count=78	side_1_redundant=0	side_2_annotate_key=gene	side_2_continuation=0	side_2_coverage=1.70	side_2_overlap=0	side_2_possible_overlap_registers=231	side_2_read_count=109	side_2_redundant=0	total_non_overlap_reads=3
JC	385	.	CP009273	3654283	-1	CP009273	3655799	1	0	alignment_overlap=8	coverage_minus=1	coverage_plus=2	flanking_left=251	flanking_right=251	frequency=4.796e-02	junction_possible_overlap_registers=231	key=CP009273__3654283__-1__CP009273__3655791__1__8____251__251__0__0	max_left=60	max_left_minus=36	max_left_plus=60	max_min_left=60	max_min_left_minus=36	max_min_left_plus=60	max_min_right=0	max_min_right_minus=0	max_min_right_plus=0	max_pos_hash_score=464	max_right=162	max_right_minus=40	max_right_plus=162	neg_log10_pos_hash_p_value=6.8	new_junction_coverage=0.05	new_junction_read_count=3	polymorphism_frequency=4.796e-02	pos_hash_score=3	prediction=polymorphism	reject=COVERAGE_EVENNESS_SKEW,FREQUENCY_CUTOFF	side_1_annotate_key=gene	side_1_continuation=0	side_1_coverage=0.86	side_1_overlap=8	side_1_possible_overlap_registers=239	side_1_read_count=57	side_1_redundant=0	side_2_annotate_key=gene	side_2_continuation=0	side_2_coverage=1.00	side_2_overlap=0	side_2_possible_overlap_registers=231	side_2_read_count=64	side_2_redundant=0	total_non_overlap_reads=3
JC	386	.	CP009273	3663999	-1	CP009273	3664903	1	0	alignment_overlap=12	coverage_minus=2	coverage_plus=2	flanking_left=251	flanking_right=251	frequency=6.209e-02	junction_possible_overlap_registers=227	key=CP009273__3663999__-1__CP009273__3664891__1__12____251__251__0__0	max_left=121	max_left_minus=62	max_left_plus=121	max_min_left=62	max_min_left_minus=62	max_min_left_plus=14	max_min_right=107	max_min_right_minus=1	max_min_right_plus=107	max_pos_hash_score=456	max_right=107	max_right_minus=72	max_right_plus=107	neg_log10_pos_hash_p_value=6.2	new_junction_coverage=0.06	new_junction_read_count=4	polymorphism_frequency=6.209e-02	pos_hash_score=4	prediction=polymorphism	reject=COVERAGE_EVENNESS_SKEW,FREQUENCY_CUTOFF	side_1_annotate_key=gene	side_1_continuation=0	side_1_coverage=0.95	side_1_overlap=12	side_1_possible_overlap_registers=239	side_1_read_count=63	side_1_redundant=0	side_2_annotate_key=gene	side_2_continuation=0	side_2_coverage=0.97	side_2_overlap=0	side_2_possible_overlap_registers=227	side_2_read_count=61	side_2_redundant=0	total_non_overlap_reads=4
JC	387	.	CP009273	3668980	-1	CP009273	3669736	1	0	alignment_overlap=9	coverage_minus=2	coverage_plus=5	flanking_left=251	flanking_right=251	frequency=1.678e-01	junction_possible_overlap_registers=230	key=CP009273__3668980__-1__CP009273__3669727__1__9____251__251__0__0	max_left=81	max_left_minus=81	max_left_plus=81	max_min_left=39	max_min_left_minus=15	max_min_left_plus=39	max_min_right=50	max_min_right_minus=50	max_min_right_plus=50	max_pos_hash_score=462	max_right=132	max_right_minus=132	max_right_plus=123	neg_log10_pos_hash_p_value=5.3	new_junction_coverage=0.11	new_junction_read_count=7	polymorphism_frequency=1.678e-01	pos_hash_score=6	prediction=polymorphism	reject=COVERAGE_EVENNESS_SKEW,FREQUENCY_CUTOFF	side_1_annotate_key=gene	side_1_continuation=0	side_1_coverage=0.62	side_1_overlap=9	side_1_possible_overlap_registers=239	side_1_read_count=41	side_1_redundant=0	side_2_annotate_key=gene	side_2_continuation=0	side_2_coverage=0.47	side_2_overlap=0	side_2_possible_overlap_registers=230	side_2_read_count=30	side_2_redundant=0	total_non_overlap_reads=7
JC	388	.	CP009273	3668983	-1	CP009273	3670015	1	0	alignment_overlap=11	coverage_minus=4	coverage_plus=3	flanking_left=251	flanking_right=251	frequency=1.455e-01	junction_possible_overlap_registers=228	key=CP009273__3668983__-1__CP009273__3670004__1__11____251__251__0__0	max_left=75	max_left_minus=75	max_left_plus=64	max_min_left=65	max_min_left_minus=65	max_min_left_plus=64	max_min_right=14	max_min_right_minus=14	max_min_right_plus=0	max_pos_hash_score=458	max_right=181	max_right_minus=175	max_right_plus=181	neg_log10_pos_hash_p_value=5.7	new_junction_coverage=0.11	new_junction_read_count=7	polymorphism_frequency=1.455e-01	pos_hash_score=5	prediction=polymorphism	reject=COVERAGE_EVENNESS_SKEW,FREQUENCY_CUTOFF	side_1_annotate_key=gene	side_1_continuation=0	side_1_coverage=0.59	side_1_overlap=11	side_1_possible_overlap_registers=239	side_1_read_count=39	side_1_redundant=0	side_2_annotate_key=gene	side_2_continuation=0	side_2_coverage=0.71	side_2_overlap=0	side_2_possible_overlap_registers=228	side_2_read_count=45	side_2_redundant=0	total_non_overlap_reads=7
JC	389	.	CP009273	3684495	-1	CP009273	3685813	1	0	alignment_overlap=11	coverage_minus=2	coverage_plus=2	flanking_left=251	flanking_right=251	frequency=6.499e-02	junction_possible_overlap_registers=228	key=CP009273__3684495__-1__CP009273__3685802__1__11____251__251__0__0	max_left=90	max_left_minus=90	max_left_plus=69	max_min_left=69	max_min_left_minus=41	max_min_left_plus=69	max_min_right=88	max_min_right_minus=88	max_min_right_plus=0	max_pos_hash_score=458	max_right=170	max_right_minus=141	max_right_plus=170	neg_log10_pos_hash_p_value=6.2	new_junction_coverage=0.06	new_junction_read_count=4	polymorphism_frequency=6.499e-02	pos_hash_score=4	prediction=polymorphism	reject=COVERAGE_EVENNESS_SKEW,FREQUENCY_CUTOFF	side_1_annotate_key=gene	side_1_continuation=0	side_1_coverage=0.95	side_1_overlap=11	side_1_possible_overlap_registers=239	side_1_read_count=63	side_1_redundant=0	side_2_annotate_key=gene	side_2_continuation=0	side_2_coverage=0.87	side_2_overlap=0	side_2_possible_overlap_registers=228	side_2_read_count=55	side_2_redundant=0	total_non_overlap_reads=4
JC	390	.	CP009273	3692900	-1	CP009273	3694027	1	0	alignment_overlap=12	coverage_minus=2	coverage_plus=3	flanking_left=251	flanking_right=251	frequency=7.021e-02	junction_possible_overlap_registers=227	key=CP009273__3692900__-1__CP009273__3694015__1__12____251__251__0__0	max_left=139	max_left_minus=139	max_left_plus=48	max_min_left=48	max_min_left_minus=0	max_min_left_plus=48	max_min_right=51	max_min_right_minus=51	max_min_right_plus=0	max_pos_hash_score=456	max_right=133	max_right_minus=51	max_right_plus=133	neg_log10_pos_hash_p_value=5.7	new_junction_coverage=0.08	new_junction_read_count=5	polymorphism_frequency=7.021e-02	pos_hash_score=5	prediction=polymorphism	reject=COVERAGE_EVENNESS_SKEW,FREQUENCY_CUTOFF	side_1_annotate_key=gene	side_1_continuation=0	side_1_coverage=1.07	side_1_overlap=12	side_1_possible_overlap_registers=239	side_1_read_count=71	side_1_redundant=0	side_2_annotate_key=gene	side_2_continuation=0	side_2_coverage=1.03	side_2_overlap=0	side_2_possible_overlap_registers=227	side_2_read_count=65	side_2_redundant=0	total_non_overlap_reads=5
JC	391	.	CP009273	3696664	-1	CP009273	3697632	1	0	alignment_overlap=9	coverage_minus=1	coverage_plus=3	flanking_left=251	flanking_right=251	frequency=8.414e-02	junction_possible_overlap_registers=230	key=CP009273__3696664__-1__CP009273__3697623__1__9____251__251__0__0	max_left=59	max_left_minus=59	max_left_plus=59	max_min_left=59	max_min_left_minus=59	max_min_left_plus=59	max_min_right=15	max_min_right_minus=0	max_min_right_plus=15	max_pos_hash_score=462	max_right=152	max_right_minus=152	max_right_plus=152	neg_log10_pos_hash_p_value=6.8	new_junction_coverage=0.08	new_junction_read_count=5	polymorphism_frequency=8.414e-02	pos_hash_score=3	prediction=polymorphism	reject=COVERAGE_EVENNESS_SKEW,FREQUENCY_CUTOFF	side_1_annotate_key=gene	side_1_continuation=0	side_1_coverage=0.86	side_1_overlap=9	side_1_possible_overlap_registers=239	side_1_read_count=57	side_1_redundant=0	side_2_annotate_key=gene	side_2_continuation=0	side_2_coverage=0.85	side_2_overlap=0	side_2_possible_overlap_registers=230	side_2_read_count=54	side_2_redundant=0	total_non_overlap_reads=4
JC	392	.	CP009273	3698802	-1	CP009273	3699860	1	0	alignment_overlap=10	coverage_minus=2	coverage_plus=3	flanking_left=251	flanking_right=251	frequency=9.442e-02	junction_possible_overlap_registers=229	key=CP009273__3698802__-1__CP009273__3699850__1__10____251__251__0__0	max_left=61	max_left_minus=61	max_left_plus=59	max_min_left=58	max_min_left_minus=0	max_min_left_plus=58	max_min_right=35	max_min_right_minus=35	max_min_right_plus=35	max_pos_hash_score=460	max_right=89	max_right_minus=35	max_right_plus=89	neg_log10_pos_hash_p_value=5.8	new_junction_coverage=0.08	new_junction_read_count=5	polymorphism_frequency=9.442e-02	pos_hash_score=5	prediction=polymorphism	reject=COVERAGE_EVENNESS_SKEW,FREQUENCY_CUTOFF	side_1_annotate_key=gene	side_1_continuation=0	side_1_coverage=0.76	side_1_overlap=10	side_1_possible_overlap_registers=239	side_1_read_count=50	side_1_redundant=0	side_2_annotate_key=gene	side_2_continuation=0	side_2_coverage=0.76	side_2_overlap=0	side_2_possible_overlap_registers=229	side_2_read_count=48	side_2_redundant=0	total_non_overlap_reads=5
JC	393	.	CP009273	3703602	-1	CP009273	3704502	1	0	alignment_overlap=11	coverage_minus=2	coverage_plus=3	flanking_left=251	flanking_right=251	frequency=7.806e-02	junction_possible_overlap_registers=228	key=CP009273__3703602__-1__CP009273__3704491__1__11____251__251__0__0	max_left=113	max_left_minus=113	max_left_plus=113	max_min_left=6	max_min_left_minus=0	max_min_left_plus=6	max_min_right=97	max_min_right_minus=97	max_min_right_plus=97	max_pos_hash_score=458	max_right=196	max_right_minus=97	max_right_plus=196	neg_log10_pos_hash_p_value=5.7	new_junction_coverage=0.09	new_junction_read_count=6	polymorphism_frequency=7.806e-02	pos_hash_score=5	prediction=polymorphism	reject=COVERAGE_EVENNESS_SKEW,FREQUENCY_CUTOFF	side_1_annotate_key=gene	side_1_continuation=0	side_1_coverage=1.07	side_1_overlap=11	side_1_possible_overlap_registers=239	side_1_read_count=71	side_1_redundant=0	side_2_annotate_key=gene	side_2_continuation=0	side_2_coverage=1.17	side_2_overlap=0	side_2_possible_overlap_registers=228	side_2_read_count=74	side_2_redundant=0	total_non_overlap_reads=5
JC	394	.	CP009273	3726791	-1	CP009273	3727903	1	0	alignment_overlap=11	coverage_minus=1	coverage_plus=2	flanking_left=251	flanking_right=251	frequency=4.722e-02	junction_possible_overlap_registers=228	key=CP009273__3726791__-1__CP009273__3727892__1__11____251__251__0__0	max_left=73	max_left_minus=67	max_left_plus=73	max_min_left=73	max_min_left_minus=67	max_min_left_plus=73	max_min_right=0	max_min_right_minus=0	max_min_right_plus=0	max_pos_hash_score=458	max_right=80	max_right_minus=75	max_right_plus=80	neg_log10_pos_hash_p_value=6.8	new_junction_coverage=0.05	new_junction_read_count=3	polymorphism_frequency=4.722e-02	pos_hash_score=3	prediction=polymorphism	reject=COVERAGE_EVENNESS_SKEW,FREQUENCY_CUTOFF	side_1_annotate_key=gene	side_1_continuation=0	side_1_coverage=0.97	side_1_overlap=11	side_1_possible_overlap_registers=239	side_1_read_count=64	side_1_redundant=0	side_2_annotate_key=gene	side_2_continuation=0	side_2_coverage=0.95	side_2_overlap=0	side_2_possible_overlap_registers=228	side_2_read_count=60	side_2_redundant=0	total_non_overlap_reads=3
JC	395	.	CP009273	3736537	-1	CP009273	3737335	1	0	alignment_overlap=9	coverage_minus=4	coverage_plus=5	flanking_left=251	flanking_right=251	frequency=1.250e-01	junction_possible_overlap_registers=230	key=CP009273__3736537__-1__CP009273__3737326__1__9____251__251__0__0	max_left=239	max_left_minus=239	max_left_plus=123	max_min_left=10	max_min_left_minus=0	max_min_left_plus=10	max_min_right=42	max_min_right_minus=42	max_min_right_plus=42	max_pos_hash_score=462	max_right=120	max_right_minus=42	max_right_plus=120	neg_log10_pos_hash_p_value=4.3	new_junction_coverage=0.14	new_junction_read_count=9	polymorphism_frequency=1.250e-01	pos_hash_score=9	prediction=polymorphism	reject=COVERAGE_EVENNESS_SKEW,FREQUENCY_CUTOFF	side_1_annotate_key=gene	side_1_continuation=0	side_1_coverage=1.19	side_1_overlap=9	side_1_possible_overlap_registers=239	side_1_read_count=79	side_1_redundant=0	side_2_annotate_key=gene	side_2_continuation=0	side_2_coverage=0.78	side_2_overlap=0	side_2_possible_overlap_registers=230	side_2_read_count=50	side_2_redundant=0	total_non_overlap_reads=9
JC	396	.	CP009273	3743165	-1	CP009273	3743792	1	0	alignment_overlap=11	coverage_minus=1	coverage_plus=2	flanking_left=251	flanking_right=251	frequency=6.888e-02	junction_possible_overlap_registers=228	key=CP009273__3743165__-1__CP009273__3743781__1__11____251__251__0__0	max_left=90	max_left_minus=90	max_left_plus=90	max_min_left=90	max_min_left_minus=90	max_min_left_plus=90	max_min_right=0	max_min_right_minus=0	max_min_right_plus=0	max_pos_hash_score=458	max_right=148	max_right_minus=99	max_right_plus=148	neg_log10_pos_hash_p_value=6.8	new_junction_coverage=0.05	new_junction_read_count=3	polymorphism_frequency=6.888e-02	pos_hash_score=3	prediction=polymorphism	reject=COVERAGE_EVENNESS_SKEW,FREQUENCY_CUTOFF	side_1_annotate_key=gene	side_1_continuation=0	side_1_coverage=0.62	side_1_overlap=11	side_1_possible_overlap_registers=239	side_1_read_count=41	side_1_redundant=0	side_2_annotate_key=gene	side_2_continuation=0	side_2_coverage=0.66	side_2_overlap=0	side_2_possible_overlap_registers=228	side_2_read_count=42	side_2_redundant=0	total_non_overlap_reads=3
JC	397	.	CP009273	3756181	-1	CP009273	3757205	1	0	alignment_overlap=13	coverage_minus=1	coverage_plus=2	flanking_left=251	flanking_right=251	frequency=5.140e-01	junction_possible_overlap_registers=226	key=CP009273__3756194__-1__CP009273__3757205__1__13____251__251__1__0	max_left=23	max_left_minus=23	max_left_plus=23	max_min_left=23	max_min_left_minus=23	max_min_left_plus=23	max_min_right=0	max_min_right_minus=0	max_min_right_plus=0	max_pos_hash_score=454	max_right=234	max_right_minus=41	max_right_plus=234	neg_log10_pos_hash_p_value=6.7	new_junction_coverage=0.05	new_junction_read_count=3	polymorphism_frequency=5.140e-01	pos_hash_score=3	prediction=polymorphism	reject=COVERAGE_EVENNESS_SKEW	side_1_annotate_key=repeat	side_1_continuation=0	side_1_coverage=NA	side_1_overlap=0	side_1_read_count=NA	side_1_redundant=1	side_2_annotate_key=gene	side_2_continuation=0	side_2_coverage=0.05	side_2_overlap=13	side_2_possible_overlap_registers=239	side_2_read_count=3	side_2_redundant=0	total_non_overlap_reads=3
JC	398	.	CP009273	3760956	-1	CP009273	3762108	1	0	alignment_overlap=8	coverage_minus=4	coverage_plus=5	flanking_left=251	flanking_right=251	frequency=8.510e-02	junction_possible_overlap_registers=231	key=CP009273__3760956__-1__CP009273__3762100__1__8____251__251__0__0	max_left=156	max_left_minus=156	max_left_plus=136	max_min_left=69	max_min_left_minus=69	max_min_left_plus=69	max_min_right=112	max_min_right_minus=55	max_min_right_plus=112	max_pos_hash_score=464	max_right=212	max_right_minus=212	max_right_plus=143	neg_log10_pos_hash_p_value=4.6	new_junction_coverage=0.14	new_junction_read_count=9	polymorphism_frequency=8.510e-02	pos_hash_score=8	prediction=polymorphism	reject=COVERAGE_EVENNESS_SKEW,FREQUENCY_CUTOFF	side_1_annotate_key=gene	side_1_continuation=0	side_1_coverage=1.57	side_1_overlap=8	side_1_possible_overlap_registers=239	side_1_read_count=104	side_1_redundant=0	side_2_annotate_key=gene	side_2_continuation=0	side_2_coverage=1.45	side_2_overlap=0	side_2_possible_overlap_registers=231	side_2_read_count=93	side_2_redundant=0	total_non_overlap_reads=9
JC	399	.	CP009273	3886834	-1	CP009273	3887906	1	0	alignment_overlap=11	coverage_minus=3	coverage_plus=4	flanking_left=251	flanking_right=251	frequency=1.318e-01	junction_possible_overlap_registers=228	key=CP009273__3886834__-1__CP009273__3887895__1__11____251__251__0__0	max_left=162	max_left_minus=162	max_left_plus=85	max_min_left=85	max_min_left_minus=0	max_min_left_plus=85	max_min_right=65	max_min_right_minus=65	max_min_right_plus=0	max_pos_hash_score=458	max_right=140	max_right_minus=65	max_right_plus=140	neg_log10_pos_hash_p_value=4.9	new_junction_coverage=0.11	new_junction_read_count=7	polymorphism_frequency=1.318e-01	pos_hash_score=7	prediction=polymorphism	reject=COVERAGE_EVENNESS_SKEW,FREQUENCY_CUTOFF	side_1_annotate_key=gene	side_1_continuation=0	side_1_coverage=0.92	side_1_overlap=11	side_1_possible_overlap_registers=239	side_1_read_count=61	side_1_redundant=0	side_2_annotate_key=gene	side_2_continuation=0	side_2_coverage=0.54	side_2_overlap=0	side_2_possible_overlap_registers=228	side_2_read_count=34	side_2_redundant=0	total_non_overlap_reads=7
JC	400	.	CP009273	3902456	-1	CP009273	3903447	1	0	alignment_overlap=10	coverage_minus=2	coverage_plus=1	flanking_left=251	flanking_right=251	frequency=4.223e-02	junction_possible_overlap_registers=229	key=CP009273__3902456__-1__CP009273__3903437__1__10____251__251__0__0	max_left=155	max_left_minus=155	max_left_plus=48	max_min_left=68	max_min_left_minus=68	max_min_left_plus=48	max_min_right=1	max_min_right_minus=1	max_min_right_plus=0	max_pos_hash_score=460	max_right=151	max_right_minus=151	max_right_plus=151	neg_log10_pos_hash_p_value=6.8	new_junction_coverage=0.05	new_junction_read_count=3	polymorphism_frequency=4.223e-02	pos_hash_score=3	prediction=polymorphism	reject=COVERAGE_EVENNESS_SKEW,FREQUENCY_CUTOFF	side_1_annotate_key=gene	side_1_continuation=0	side_1_coverage=1.06	side_1_overlap=10	side_1_possible_overlap_registers=239	side_1_read_count=70	side_1_redundant=0	side_2_annotate_key=gene	side_2_continuation=0	side_2_coverage=1.09	side_2_overlap=0	side_2_possible_overlap_registers=229	side_2_read_count=69	side_2_redundant=0	total_non_overlap_reads=3
JC	401	.	CP009273	3916788	-1	CP009273	3917989	1	0	alignment_overlap=11	coverage_minus=2	coverage_plus=1	flanking_left=251	flanking_right=251	frequency=4.525e-02	junction_possible_overlap_registers=228	key=CP009273__3916788__-1__CP009273__3917978__1__11____251__251__0__0	max_left=41	max_left_minus=41	max_left_plus=35	max_min_left=41	max_min_left_minus=41	max_min_left_plus=0	max_min_right=26	max_min_right_minus=26	max_min_right_plus=26	max_pos_hash_score=458	max_right=199	max_right_minus=199	max_right_plus=26	neg_log10_pos_hash_p_value=6.8	new_junction_coverage=0.05	new_junction_read_count=3	polymorphism_frequency=4.525e-02	pos_hash_score=3	prediction=polymorphism	reject=COVERAGE_EVENNESS_SKEW,FREQUENCY_CUTOFF	side_1_annotate_key=gene	side_1_continuation=0	side_1_coverage=1.12	side_1_overlap=11	side_1_possible_overlap_registers=239	side_1_read_count=74	side_1_redundant=0	side_2_annotate_key=gene	side_2_continuation=0	side_2_coverage=0.89	side_2_overlap=0	side_2_possible_overlap_registers=228	side_2_read_count=56	side_2_redundant=0	total_non_overlap_reads=3
JC	402	.	CP009273	3935961	-1	CP009273	3937094	1	0	alignment_overlap=6	coverage_minus=1	coverage_plus=2	flanking_left=251	flanking_right=251	frequency=1.058e-01	junction_possible_overlap_registers=233	key=CP009273__3935967__-1__CP009273__3937094__1__6____251__251__1__0	max_left=53	max_left_minus=53	max_left_plus=53	max_min_left=53	max_min_left_minus=53	max_min_left_plus=53	max_min_right=0	max_min_right_minus=0	max_min_right_plus=0	max_pos_hash_score=468	max_right=117	max_right_minus=117	max_right_plus=117	neg_log10_pos_hash_p_value=6.9	new_junction_coverage=0.05	new_junction_read_count=3	polymorphism_frequency=1.058e-01	pos_hash_score=3	prediction=polymorphism	reject=COVERAGE_EVENNESS_SKEW,FREQUENCY_CUTOFF	side_1_annotate_key=repeat	side_1_continuation=0	side_1_coverage=NA	side_1_overlap=0	side_1_read_count=NA	side_1_redundant=1	side_2_annotate_key=gene	side_2_continuation=0	side_2_coverage=0.39	side_2_overlap=6	side_2_possible_overlap_registers=239	side_2_read_count=26	side_2_redundant=0	total_non_overlap_reads=3
JC	403	.	CP009273	3937766	-1	CP009273	3939349	1	0	alignment_overlap=9	coverage_minus=3	coverage_plus=2	flanking_left=251	flanking_right=251	frequency=1.150e-01	junction_possible_overlap_registers=230	key=CP009273__3937775__-1__CP009273__3939349__1__9____251__251__1__0	max_left=175	max_left_minus=175	max_left_plus=175	max_min_left=40	max_min_left_minus=40	max_min_left_plus=40	max_min_right=11	max_min_right_minus=11	max_min_right_plus=11	max_pos_hash_score=462	max_right=204	max_right_minus=204	max_right_plus=96	neg_log10_pos_hash_p_value=5.8	new_junction_coverage=0.08	new_junction_read_count=5	polymorphism_frequency=1.150e-01	pos_hash_score=5	prediction=polymorphism	reject=COVERAGE_EVENNESS_SKEW,FREQUENCY_CUTOFF	side_1_annotate_key=repeat	side_1_continuation=0	side_1_coverage=NA	side_1_overlap=0	side_1_read_count=NA	side_1_redundant=1	side_2_annotate_key=gene	side_2_continuation=0	side_2_coverage=0.60	side_2_overlap=9	side_2_possible_overlap_registers=239	side_2_read_count=40	side_2_redundant=0	total_non_overlap_reads=5
JC	404	.	CP009273	3938895	-1	CP009273	3939775	1	0	alignment_overlap=9	coverage_minus=7	coverage_plus=3	flanking_left=251	flanking_right=251	frequency=2.395e-01	junction_possible_overlap_registers=230	key=CP009273__3938904__-1__CP009273__3939775__1__9____251__251__1__0	max_left=190	max_left_minus=190	max_left_plus=89	max_min_left=46	max_min_left_minus=46	max_min_left_plus=12	max_min_right=75	max_min_right_minus=75	max_min_right_plus=75	max_pos_hash_score=462	max_right=100	max_right_minus=100	max_right_plus=81	neg_log10_pos_hash_p_value=4.0	new_junction_coverage=0.16	new_junction_read_count=10	polymorphism_frequency=2.395e-01	pos_hash_score=10	prediction=polymorphism	reject=COVERAGE_EVENNESS_SKEW	side_1_annotate_key=repeat	side_1_continuation=0	side_1_coverage=NA	side_1_overlap=0	side_1_read_count=NA	side_1_redundant=1	side_2_annotate_key=gene	side_2_continuation=0	side_2_coverage=0.50	side_2_overlap=9	side_2_possible_overlap_registers=239	side_2_read_count=33	side_2_redundant=0	total_non_overlap_reads=10
JC	405	.	CP009273	3939775	1	CP009273	4160400	-1	0	alignment_overlap=9	coverage_minus=3	coverage_plus=6	flanking_left=251	flanking_right=251	frequency=2.208e-01	junction_possible_overlap_registers=230	key=CP009273__3939775__1__CP009273__4160409__-1__9____251__251__0__1	max_left=100	max_left_minus=81	max_left_plus=100	max_min_left=75	max_min_left_minus=75	max_min_left_plus=75	max_min_right=46	max_min_right_minus=12	max_min_right_plus=46	max_pos_hash_score=462	max_right=90	max_right_minus=89	max_right_plus=90	neg_log10_pos_hash_p_value=4.3	new_junction_coverage=0.14	new_junction_read_count=9	polymorphism_frequency=2.208e-01	pos_hash_score=9	prediction=polymorphism	reject=COVERAGE_EVENNESS_SKEW	side_1_annotate_key=gene	side_1_continuation=0	side_1_coverage=0.50	side_1_overlap=9	side_1_possible_overlap_registers=239	side_1_read_count=33	side_1_redundant=0	side_2_annotate_key=repeat	side_2_continuation=0	side_2_coverage=NA	side_2_overlap=0	side_2_possible_overlap_registers=NA	side_2_read_count=NA	side_2_redundant=1	total_non_overlap_reads=9
JC	406	.	CP009273	3950121	-1	CP009273	3951569	1	0	alignment_overlap=6	coverage_minus=2	coverage_plus=2	flanking_left=251	flanking_right=251	frequency=6.730e-02	junction_possible_overlap_registers=233	key=CP009273__3950121__-1__CP009273__3951563__1__6____251__251__0__0	max_left=68	max_left_minus=68	max_left_plus=68	max_min_left=0	max_min_left_minus=0	max_min_left_plus=0	max_min_right=36	max_min_right_minus=36	max_min_right_plus=36	max_pos_hash_score=468	max_right=36	max_right_minus=36	max_right_plus=36	neg_log10_pos_hash_p_value=6.3	new_junction_coverage=0.06	new_junction_read_count=4	polymorphism_frequency=6.730e-02	pos_hash_score=4	prediction=polymorphism	reject=COVERAGE_EVENNESS_SKEW,FREQUENCY_CUTOFF	side_1_annotate_key=gene	side_1_continuation=0	side_1_coverage=0.68	side_1_overlap=6	side_1_possible_overlap_registers=239	side_1_read_count=45	side_1_redundant=0	side_2_annotate_key=gene	side_2_continuation=0	side_2_coverage=1.04	side_2_overlap=0	side_2_possible_overlap_registers=233	side_2_read_count=67	side_2_redundant=0	total_non_overlap_reads=4
JC	407	.	CP009273	3955823	-1	CP009273	3956279	1	0	alignment_overlap=8	coverage_minus=2	coverage_plus=1	flanking_left=251	flanking_right=251	frequency=4.623e-02	junction_possible_overlap_registers=231	key=CP009273__3955823__-1__CP009273__3956271__1__8____251__251__0__0	max_left=177	max_left_minus=177	max_left_plus=70	max_min_left=70	max_min_left_minus=0	max_min_left_plus=70	max_min_right=66	max_min_right_minus=66	max_min_right_plus=0	max_pos_hash_score=464	max_right=160	max_right_minus=66	max_right_plus=160	neg_log10_pos_hash_p_value=6.8	new_junction_coverage=0.05	new_junction_read_count=3	polymorphism_frequency=4.623e-02	pos_hash_score=3	prediction=polymorphism	reject=COVERAGE_EVENNESS_SKEW,FREQUENCY_CUTOFF	side_1_annotate_key=gene	side_1_continuation=0	side_1_coverage=1.00	side_1_overlap=8	side_1_possible_overlap_registers=239	side_1_read_count=66	side_1_redundant=0	side_2_annotate_key=gene	side_2_continuation=0	side_2_coverage=0.94	side_2_overlap=0	side_2_possible_overlap_registers=231	side_2_read_count=60	side_2_redundant=0	total_non_overlap_reads=3
JC	408	.	CP009273	3957919	-1	CP009273	3959102	1	0	alignment_overlap=12	coverage_minus=5	coverage_plus=3	flanking_left=251	flanking_right=251	frequency=8.873e-02	junction_possible_overlap_registers=227	key=CP009273__3957919__-1__CP009273__3959090__1__12____251__251__0__0	max_left=215	max_left_minus=94	max_left_plus=215	max_min_left=93	max_min_left_minus=93	max_min_left_plus=11	max_min_right=24	max_min_right_minus=23	max_min_right_plus=24	max_pos_hash_score=456	max_right=184	max_right_minus=184	max_right_plus=184	neg_log10_pos_hash_p_value=4.5	new_junction_coverage=0.13	new_junction_read_count=8	polymorphism_frequency=8.873e-02	pos_hash_score=8	prediction=polymorphism	reject=COVERAGE_EVENNESS_SKEW,FREQUENCY_CUTOFF	side_1_annotate_key=gene	side_1_continuation=0	side_1_coverage=1.40	side_1_overlap=12	side_1_possible_overlap_registers=239	side_1_read_count=93	side_1_redundant=0	side_2_annotate_key=gene	side_2_continuation=0	side_2_coverage=1.21	side_2_overlap=0	side_2_possible_overlap_registers=227	side_2_read_count=76	side_2_redundant=0	total_non_overlap_reads=8
JC	409	.	CP009273	3982753	-1	CP009273	3983238	1	0	alignment_overlap=10	coverage_minus=3	coverage_plus=1	flanking_left=251	flanking_right=251	frequency=6.339e-02	junction_possible_overlap_registers=229	key=CP009273__3982753__-1__CP009273__3983228__1__10____251__251__0__0	max_left=206	max_left_minus=206	max_left_plus=33	max_min_left=33	max_min_left_minus=0	max_min_left_plus=33	max_min_right=39	max_min_right_minus=39	max_min_right_plus=0	max_pos_hash_score=460	max_right=139	max_right_minus=39	max_right_plus=139	neg_log10_pos_hash_p_value=6.2	new_junction_coverage=0.06	new_junction_read_count=4	polymorphism_frequency=6.339e-02	pos_hash_score=4	prediction=polymorphism	reject=COVERAGE_EVENNESS_SKEW,FREQUENCY_CUTOFF	side_1_annotate_key=gene	side_1_continuation=0	side_1_coverage=1.01	side_1_overlap=10	side_1_possible_overlap_registers=239	side_1_read_count=67	side_1_redundant=0	side_2_annotate_key=gene	side_2_continuation=0	side_2_coverage=0.85	side_2_overlap=0	side_2_possible_overlap_registers=229	side_2_read_count=54	side_2_redundant=0	total_non_overlap_reads=4
JC	410	.	CP009273	3985188	-1	CP009273	3985771	1	0	alignment_overlap=13	coverage_minus=1	coverage_plus=4	flanking_left=251	flanking_right=251	frequency=6.986e-02	junction_possible_overlap_registers=226	key=CP009273__3985188__-1__CP009273__3985758__1__13____251__251__0__0	max_left=126	max_left_minus=126	max_left_plus=126	max_min_left=1	max_min_left_minus=0	max_min_left_plus=1	max_min_right=98	max_min_right_minus=98	max_min_right_plus=98	max_pos_hash_score=454	max_right=197	max_right_minus=98	max_right_plus=197	neg_log10_pos_hash_p_value=5.7	new_junction_coverage=0.08	new_junction_read_count=5	polymorphism_frequency=6.986e-02	pos_hash_score=5	prediction=polymorphism	reject=COVERAGE_EVENNESS_SKEW,FREQUENCY_CUTOFF	side_1_annotate_key=gene	side_1_continuation=0	side_1_coverage=1.07	side_1_overlap=13	side_1_possible_overlap_registers=239	side_1_read_count=71	side_1_redundant=0	side_2_annotate_key=gene	side_2_continuation=0	side_2_coverage=1.05	side_2_overlap=0	side_2_possible_overlap_registers=226	side_2_read_count=66	side_2_redundant=0	total_non_overlap_reads=5
JC	411	.	CP009273	3991010	-1	CP009273	3991931	1	0	alignment_overlap=11	coverage_minus=2	coverage_plus=2	flanking_left=251	flanking_right=251	frequency=6.145e-02	junction_possible_overlap_registers=228	key=CP009273__3991010__-1__CP009273__3991920__1__11____251__251__0__0	max_left=159	max_left_minus=159	max_left_plus=29	max_min_left=29	max_min_left_minus=0	max_min_left_plus=29	max_min_right=96	max_min_right_minus=96	max_min_right_plus=0	max_pos_hash_score=458	max_right=209	max_right_minus=96	max_right_plus=209	neg_log10_pos_hash_p_value=6.2	new_junction_coverage=0.06	new_junction_read_count=4	polymorphism_frequency=6.145e-02	pos_hash_score=4	prediction=polymorphism	reject=COVERAGE_EVENNESS_SKEW,FREQUENCY_CUTOFF	side_1_annotate_key=gene	side_1_continuation=0	side_1_coverage=0.92	side_1_overlap=11	side_1_possible_overlap_registers=239	side_1_read_count=61	side_1_redundant=0	side_2_annotate_key=gene	side_2_continuation=0	side_2_coverage=1.01	side_2_overlap=0	side_2_possible_overlap_registers=228	side_2_read_count=64	side_2_redundant=0	total_non_overlap_reads=4
JC	412	.	CP009273	3996889	-1	CP009273	3997850	1	0	alignment_overlap=11	coverage_minus=2	coverage_plus=2	flanking_left=251	flanking_right=251	frequency=5.088e-02	junction_possible_overlap_registers=228	key=CP009273__3996889__-1__CP009273__3997839__1__11____251__251__0__0	max_left=99	max_left_minus=99	max_left_plus=99	max_min_left=81	max_min_left_minus=81	max_min_left_plus=8	max_min_right=61	max_min_right_minus=61	max_min_right_plus=61	max_pos_hash_score=458	max_right=123	max_right_minus=123	max_right_plus=123	neg_log10_pos_hash_p_value=6.2	new_junction_coverage=0.06	new_junction_read_count=4	polymorphism_frequency=5.088e-02	pos_hash_score=4	prediction=polymorphism	reject=COVERAGE_EVENNESS_SKEW,FREQUENCY_CUTOFF	side_1_annotate_key=gene	side_1_continuation=0	side_1_coverage=1.24	side_1_overlap=11	side_1_possible_overlap_registers=239	side_1_read_count=82	side_1_redundant=0	side_2_annotate_key=gene	side_2_continuation=0	side_2_coverage=1.12	side_2_overlap=0	side_2_possible_overlap_registers=228	side_2_read_count=71	side_2_redundant=0	total_non_overlap_reads=4
JC	413	.	CP009273	4009958	-1	CP009273	4010876	1	0	alignment_overlap=13	coverage_minus=2	coverage_plus=2	flanking_left=251	flanking_right=251	frequency=6.085e-02	junction_possible_overlap_registers=226	key=CP009273__4009958__-1__CP009273__4010863__1__13____251__251__0__0	max_left=164	max_left_minus=164	max_left_plus=164	max_min_left=46	max_min_left_minus=46	max_min_left_plus=46	max_min_right=46	max_min_right_minus=46	max_min_right_plus=46	max_pos_hash_score=454	max_right=53	max_right_minus=53	max_right_plus=53	neg_log10_pos_hash_p_value=6.2	new_junction_coverage=0.06	new_junction_read_count=4	polymorphism_frequency=6.085e-02	pos_hash_score=4	prediction=polymorphism	reject=COVERAGE_EVENNESS_SKEW,FREQUENCY_CUTOFF	side_1_annotate_key=gene	side_1_continuation=0	side_1_coverage=0.98	side_1_overlap=13	side_1_possible_overlap_registers=239	side_1_read_count=65	side_1_redundant=0	side_2_annotate_key=gene	side_2_continuation=0	side_2_coverage=0.99	side_2_overlap=0	side_2_possible_overlap_registers=226	side_2_read_count=62	side_2_redundant=0	total_non_overlap_reads=4
JC	414	.	CP009273	4032718	-1	CP009273	4033600	1	0	alignment_overlap=9	coverage_minus=7	coverage_plus=3	flanking_left=251	flanking_right=251	frequency=1.435e-01	junction_possible_overlap_registers=230	key=CP009273__4032718__-1__CP009273__4033591__1__9____251__251__0__1	max_left=190	max_left_minus=190	max_left_plus=89	max_min_left=46	max_min_left_minus=46	max_min_left_plus=12	max_min_right=75	max_min_right_minus=75	max_min_right_plus=75	max_pos_hash_score=462	max_right=100	max_right_minus=100	max_right_plus=81	neg_log10_pos_hash_p_value=4.0	new_junction_coverage=0.16	new_junction_read_count=10	polymorphism_frequency=1.435e-01	pos_hash_score=10	prediction=polymorphism	reject=COVERAGE_EVENNESS_SKEW,FREQUENCY_CUTOFF	side_1_annotate_key=gene	side_1_continuation=0	side_1_coverage=0.94	side_1_overlap=9	side_1_possible_overlap_registers=239	side_1_read_count=62	side_1_redundant=0	side_2_annotate_key=repeat	side_2_continuation=0	side_2_coverage=NA	side_2_overlap=0	side_2_possible_overlap_registers=NA	side_2_read_count=NA	side_2_redundant=1	total_non_overlap_reads=10
JC	415	.	CP009273	4072557	-1	CP009273	4072996	1	0	alignment_overlap=22	coverage_minus=4	coverage_plus=6	flanking_left=251	flanking_right=251	frequency=1.350e-01	junction_possible_overlap_registers=217	key=CP009273__4072557__-1__CP009273__4072974__1__22____251__251__0__0	max_left=181	max_left_minus=181	max_left_plus=91	max_min_left=91	max_min_left_minus=0	max_min_left_plus=91	max_min_right=65	max_min_right_minus=65	max_min_right_plus=49	max_pos_hash_score=436	max_right=213	max_right_minus=65	max_right_plus=213	neg_log10_pos_hash_p_value=3.7	new_junction_coverage=0.22	new_junction_read_count=13	polymorphism_frequency=1.350e-01	pos_hash_score=10	prediction=polymorphism	reject=COVERAGE_EVENNESS_SKEW,FREQUENCY_CUTOFF	side_1_annotate_key=gene	side_1_continuation=0	side_1_coverage=1.39	side_1_overlap=22	side_1_possible_overlap_registers=239	side_1_read_count=92	side_1_redundant=0	side_2_annotate_key=gene	side_2_continuation=0	side_2_coverage=1.38	side_2_overlap=0	side_2_possible_overlap_registers=217	side_2_read_count=83	side_2_redundant=0	total_non_overlap_reads=10
JC	416	.	CP009273	4075678	-1	CP009273	4076841	1	0	alignment_overlap=9	coverage_minus=2	coverage_plus=2	flanking_left=251	flanking_right=251	frequency=5.862e-02	junction_possible_overlap_registers=230	key=CP009273__4075678__-1__CP009273__4076832__1__9____251__251__0__0	max_left=83	max_left_minus=83	max_left_plus=83	max_min_left=83	max_min_left_minus=83	max_min_left_plus=83	max_min_right=8	max_min_right_minus=8	max_min_right_plus=8	max_pos_hash_score=462	max_right=101	max_right_minus=101	max_right_plus=101	neg_log10_pos_hash_p_value=6.3	new_junction_coverage=0.06	new_junction_read_count=4	polymorphism_frequency=5.862e-02	pos_hash_score=4	prediction=polymorphism	reject=COVERAGE_EVENNESS_SKEW,FREQUENCY_CUTOFF	side_1_annotate_key=gene	side_1_continuation=0	side_1_coverage=1.01	side_1_overlap=9	side_1_possible_overlap_registers=239	side_1_read_count=67	side_1_redundant=0	side_2_annotate_key=gene	side_2_continuation=0	side_2_coverage=1.00	side_2_overlap=0	side_2_possible_overlap_registers=230	side_2_read_count=64	side_2_redundant=0	total_non_overlap_reads=4
JC	417	.	CP009273	4083410	-1	CP009273	4084505	1	0	alignment_overlap=9	coverage_minus=2	coverage_plus=2	flanking_left=251	flanking_right=251	frequency=6.384e-02	junction_possible_overlap_registers=230	key=CP009273__4083410__-1__CP009273__4084496__1__9____251__251__0__0	max_left=123	max_left_minus=123	max_left_plus=101	max_min_left=20	max_min_left_minus=0	max_min_left_plus=20	max_min_right=75	max_min_right_minus=75	max_min_right_plus=75	max_pos_hash_score=462	max_right=75	max_right_minus=75	max_right_plus=75	neg_log10_pos_hash_p_value=6.3	new_junction_coverage=0.06	new_junction_read_count=4	polymorphism_frequency=6.384e-02	pos_hash_score=4	prediction=polymorphism	reject=COVERAGE_EVENNESS_SKEW,FREQUENCY_CUTOFF	side_1_annotate_key=gene	side_1_continuation=0	side_1_coverage=0.68	side_1_overlap=9	side_1_possible_overlap_registers=239	side_1_read_count=45	side_1_redundant=0	side_2_annotate_key=gene	side_2_continuation=0	side_2_coverage=1.16	side_2_overlap=0	side_2_possible_overlap_registers=230	side_2_read_count=74	side_2_redundant=0	total_non_overlap_reads=4
JC	418	.	CP009273	4094775	-1	CP009273	4095681	1	0	alignment_overlap=10	coverage_minus=3	coverage_plus=2	flanking_left=251	flanking_right=251	frequency=1.369e-01	junction_possible_overlap_registers=229	key=CP009273__4094775__-1__CP009273__4095671__1__10____251__251__0__0	max_left=138	max_left_minus=138	max_left_plus=66	max_min_left=66	max_min_left_minus=21	max_min_left_plus=66	max_min_right=103	max_min_right_minus=103	max_min_right_plus=0	max_pos_hash_score=460	max_right=172	max_right_minus=103	max_right_plus=172	neg_log10_pos_hash_p_value=5.8	new_junction_coverage=0.11	new_junction_read_count=7	polymorphism_frequency=1.369e-01	pos_hash_score=5	prediction=polymorphism	reject=COVERAGE_EVENNESS_SKEW,FREQUENCY_CUTOFF	side_1_annotate_key=gene	side_1_continuation=0	side_1_coverage=0.63	side_1_overlap=10	side_1_possible_overlap_registers=239	side_1_read_count=42	side_1_redundant=0	side_2_annotate_key=gene	side_2_continuation=0	side_2_coverage=0.76	side_2_overlap=0	side_2_possible_overlap_registers=229	side_2_read_count=48	side_2_redundant=0	total_non_overlap_reads=5
JC	419	.	CP009273	4120094	-1	CP009273	4120557	1	0	alignment_overlap=12	coverage_minus=4	coverage_plus=2	flanking_left=251	flanking_right=251	frequency=1.111e-01	junction_possible_overlap_registers=227	key=CP009273__4120094__-1__CP009273__4120545__1__12____251__251__0__0	max_left=183	max_left_minus=183	max_left_plus=91	max_min_left=12	max_min_left_minus=0	max_min_left_plus=12	max_min_right=75	max_min_right_minus=75	max_min_right_plus=75	max_pos_hash_score=456	max_right=212	max_right_minus=75	max_right_plus=212	neg_log10_pos_hash_p_value=5.7	new_junction_coverage=0.11	new_junction_read_count=7	polymorphism_frequency=1.111e-01	pos_hash_score=5	prediction=polymorphism	reject=COVERAGE_EVENNESS_SKEW,FREQUENCY_CUTOFF	side_1_annotate_key=gene	side_1_continuation=0	side_1_coverage=0.89	side_1_overlap=12	side_1_possible_overlap_registers=239	side_1_read_count=59	side_1_redundant=0	side_2_annotate_key=gene	side_2_continuation=0	side_2_coverage=0.89	side_2_overlap=0	side_2_possible_overlap_registers=227	side_2_read_count=56	side_2_redundant=0	total_non_overlap_reads=6
JC	420	.	CP009273	4129517	-1	CP009273	4130525	1	0	alignment_overlap=8	coverage_minus=2	coverage_plus=1	flanking_left=251	flanking_right=251	frequency=4.660e-02	junction_possible_overlap_registers=231	key=CP009273__4129517__-1__CP009273__4130517__1__8____251__251__0__0	max_left=48	max_left_minus=48	max_left_plus=48	max_min_left=48	max_min_left_minus=48	max_min_left_plus=48	max_min_right=6	max_min_right_minus=6	max_min_right_plus=0	max_pos_hash_score=464	max_right=56	max_right_minus=56	max_right_plus=56	neg_log10_pos_hash_p_value=6.8	new_junction_coverage=0.05	new_junction_read_count=3	polymorphism_frequency=4.660e-02	pos_hash_score=3	prediction=polymorphism	reject=COVERAGE_EVENNESS_SKEW,FREQUENCY_CUTOFF	side_1_annotate_key=gene	side_1_continuation=0	side_1_coverage=1.01	side_1_overlap=8	side_1_possible_overlap_registers=239	side_1_read_count=67	side_1_redundant=0	side_2_annotate_key=gene	side_2_continuation=0	side_2_coverage=0.91	side_2_overlap=0	side_2_possible_overlap_registers=231	side_2_read_count=58	side_2_redundant=0	total_non_overlap_reads=3
JC	421	.	CP009273	4194696	-1	CP009273	4195822	1	0	alignment_overlap=8	coverage_minus=1	coverage_plus=2	flanking_left=251	flanking_right=251	frequency=5.887e-02	junction_possible_overlap_registers=231	key=CP009273__4194696__-1__CP009273__4195814__1__8____251__251__0__0	max_left=161	max_left_minus=161	max_left_plus=161	max_min_left=0	max_min_left_minus=0	max_min_left_plus=0	max_min_right=93	max_min_right_minus=52	max_min_right_plus=93	max_pos_hash_score=464	max_right=93	max_right_minus=52	max_right_plus=93	neg_log10_pos_hash_p_value=6.8	new_junction_coverage=0.05	new_junction_read_count=3	polymorphism_frequency=5.887e-02	pos_hash_score=3	prediction=polymorphism	reject=COVERAGE_EVENNESS_SKEW,FREQUENCY_CUTOFF	side_1_annotate_key=gene	side_1_continuation=0	side_1_coverage=0.94	side_1_overlap=8	side_1_possible_overlap_registers=239	side_1_read_count=62	side_1_redundant=0	side_2_annotate_key=gene	side_2_continuation=0	side_2_coverage=0.56	side_2_overlap=0	side_2_possible_overlap_registers=231	side_2_read_count=36	side_2_redundant=0	total_non_overlap_reads=3
JC	422	.	CP009273	4198874	-1	CP009273	4200007	1	0	alignment_overlap=6	coverage_minus=1	coverage_plus=2	flanking_left=251	flanking_right=251	frequency=NA	junction_possible_overlap_registers=233	key=CP009273__4198874__-1__CP009273__4200001__1__6____251__251__1__1	max_left=53	max_left_minus=53	max_left_plus=53	max_min_left=53	max_min_left_minus=53	max_min_left_plus=53	max_min_right=0	max_min_right_minus=0	max_min_right_plus=0	max_pos_hash_score=468	max_right=117	max_right_minus=117	max_right_plus=117	neg_log10_pos_hash_p_value=6.9	new_junction_coverage=0.05	new_junction_read_count=3	polymorphism_frequency=NA	pos_hash_score=3	prediction=unknown	reject=COVERAGE_EVENNESS_SKEW	side_1_annotate_key=repeat	side_1_continuation=0	side_1_coverage=NA	side_1_overlap=6	side_1_read_count=NA	side_1_redundant=1	side_2_annotate_key=repeat	side_2_continuation=0	side_2_coverage=NA	side_2_overlap=0	side_2_possible_overlap_registers=NA	side_2_read_count=NA	side_2_redundant=1	total_non_overlap_reads=3
JC	423	.	CP009273	4201811	-1	CP009273	4202691	1	0	alignment_overlap=9	coverage_minus=6	coverage_plus=3	flanking_left=251	flanking_right=251	frequency=NA	junction_possible_overlap_registers=230	key=CP009273__4201811__-1__CP009273__4202682__1__9____251__251__1__1	max_left=90	max_left_minus=90	max_left_plus=89	max_min_left=46	max_min_left_minus=46	max_min_left_plus=12	max_min_right=75	max_min_right_minus=75	max_min_right_plus=75	max_pos_hash_score=462	max_right=100	max_right_minus=100	max_right_plus=81	neg_log10_pos_hash_p_value=4.3	new_junction_coverage=0.14	new_junction_read_count=9	polymorphism_frequency=NA	pos_hash_score=9	prediction=unknown	reject=COVERAGE_EVENNESS_SKEW	side_1_annotate_key=repeat	side_1_continuation=0	side_1_coverage=NA	side_1_overlap=9	side_1_read_count=NA	side_1_redundant=1	side_2_annotate_key=repeat	side_2_continuation=0	side_2_coverage=NA	side_2_overlap=0	side_2_possible_overlap_registers=NA	side_2_read_count=NA	side_2_redundant=1	total_non_overlap_reads=9
JC	424	.	CP009273	4248148	-1	CP009273	4249015	1	0	alignment_overlap=7	coverage_minus=2	coverage_plus=1	flanking_left=251	flanking_right=251	frequency=4.441e-02	junction_possible_overlap_registers=232	key=CP009273__4248148__-1__CP009273__4249008__1__7____251__251__0__0	max_left=60	max_left_minus=60	max_left_plus=27	max_min_left=60	max_min_left_minus=60	max_min_left_plus=0	max_min_right=26	max_min_right_minus=26	max_min_right_plus=26	max_pos_hash_score=466	max_right=137	max_right_minus=137	max_right_plus=26	neg_log10_pos_hash_p_value=6.9	new_junction_coverage=0.05	new_junction_read_count=3	polymorphism_frequency=4.441e-02	pos_hash_score=3	prediction=polymorphism	reject=COVERAGE_EVENNESS_SKEW,FREQUENCY_CUTOFF	side_1_annotate_key=gene	side_1_continuation=0	side_1_coverage=0.98	side_1_overlap=7	side_1_possible_overlap_registers=239	side_1_read_count=65	side_1_redundant=0	side_2_annotate_key=gene	side_2_continuation=0	side_2_coverage=1.03	side_2_overlap=0	side_2_possible_overlap_registers=232	side_2_read_count=66	side_2_redundant=0	total_non_overlap_reads=3
JC	425	.	CP009273	4248155	-1	CP009273	4249022	1	0	alignment_overlap=6	coverage_minus=3	coverage_plus=2	flanking_left=251	flanking_right=251	frequency=7.277e-02	junction_possible_overlap_registers=233	key=CP009273__4248155__-1__CP009273__4249016__1__6____251__251__0__0	max_left=202	max_left_minus=202	max_left_plus=72	max_min_left=23	max_min_left_minus=0	max_min_left_plus=23	max_min_right=93	max_min_right_minus=93	max_min_right_plus=55	max_pos_hash_score=468	max_right=201	max_right_minus=93	max_right_plus=201	neg_log10_pos_hash_p_value=5.8	new_junction_coverage=0.08	new_junction_read_count=5	polymorphism_frequency=7.277e-02	pos_hash_score=5	prediction=polymorphism	reject=COVERAGE_EVENNESS_SKEW,FREQUENCY_CUTOFF	side_1_annotate_key=gene	side_1_continuation=0	side_1_coverage=0.95	side_1_overlap=6	side_1_possible_overlap_registers=239	side_1_read_count=63	side_1_redundant=0	side_2_annotate_key=gene	side_2_continuation=0	side_2_coverage=1.02	side_2_overlap=0	side_2_possible_overlap_registers=233	side_2_read_count=66	side_2_redundant=0	total_non_overlap_reads=5
JC	426	.	CP009273	4254632	-1	CP009273	4255376	1	0	alignment_overlap=11	coverage_minus=2	coverage_plus=2	flanking_left=251	flanking_right=251	frequency=6.023e-02	junction_possible_overlap_registers=228	key=CP009273__4254632__-1__CP009273__4255365__1__11____251__251__0__0	max_left=232	max_left_minus=232	max_left_plus=124	max_min_left=105	max_min_left_minus=0	max_min_left_plus=105	max_min_right=37	max_min_right_minus=37	max_min_right_plus=37	max_pos_hash_score=458	max_right=135	max_right_minus=37	max_right_plus=135	neg_log10_pos_hash_p_value=6.2	new_junction_coverage=0.06	new_junction_read_count=4	polymorphism_frequency=6.023e-02	pos_hash_score=4	prediction=polymorphism	reject=COVERAGE_EVENNESS_SKEW,FREQUENCY_CUTOFF	side_1_annotate_key=gene	side_1_continuation=0	side_1_coverage=1.04	side_1_overlap=11	side_1_possible_overlap_registers=239	side_1_read_count=69	side_1_redundant=0	side_2_annotate_key=gene	side_2_continuation=0	side_2_coverage=0.93	side_2_overlap=0	side_2_possible_overlap_registers=228	side_2_read_count=59	side_2_redundant=0	total_non_overlap_reads=4
JC	427	.	CP009273	4270271	-1	CP009273	4271286	1	0	alignment_overlap=10	coverage_minus=2	coverage_plus=2	flanking_left=251	flanking_right=251	frequency=6.289e-02	junction_possible_overlap_registers=229	key=CP009273__4270271__-1__CP009273__4271276__1__10____251__251__0__0	max_left=49	max_left_minus=49	max_left_plus=49	max_min_left=33	max_min_left_minus=0	max_min_left_plus=33	max_min_right=29	max_min_right_minus=29	max_min_right_plus=12	max_pos_hash_score=460	max_right=63	max_right_minus=29	max_right_plus=63	neg_log10_pos_hash_p_value=6.2	new_junction_coverage=0.06	new_junction_read_count=4	polymorphism_frequency=6.289e-02	pos_hash_score=4	prediction=polymorphism	reject=COVERAGE_EVENNESS_SKEW,FREQUENCY_CUTOFF	side_1_annotate_key=gene	side_1_continuation=0	side_1_coverage=1.01	side_1_overlap=10	side_1_possible_overlap_registers=239	side_1_read_count=67	side_1_redundant=0	side_2_annotate_key=gene	side_2_continuation=0	side_2_coverage=0.87	side_2_overlap=0	side_2_possible_overlap_registers=229	side_2_read_count=55	side_2_redundant=0	total_non_overlap_reads=4
JC	428	.	CP009273	4273524	-1	CP009273	4274596	1	0	alignment_overlap=5	coverage_minus=3	coverage_plus=2	flanking_left=251	flanking_right=251	frequency=7.128e-02	junction_possible_overlap_registers=234	key=CP009273__4273524__-1__CP009273__4274591__1__5____251__251__0__0	max_left=203	max_left_minus=203	max_left_plus=140	max_min_left=0	max_min_left_minus=0	max_min_left_plus=0	max_min_right=105	max_min_right_minus=93	max_min_right_plus=105	max_pos_hash_score=470	max_right=105	max_right_minus=93	max_right_plus=105	neg_log10_pos_hash_p_value=5.8	new_junction_coverage=0.09	new_junction_read_count=6	polymorphism_frequency=7.128e-02	pos_hash_score=5	prediction=polymorphism	reject=COVERAGE_EVENNESS_SKEW,FREQUENCY_CUTOFF	side_1_annotate_key=gene	side_1_continuation=0	side_1_coverage=1.19	side_1_overlap=5	side_1_possible_overlap_registers=239	side_1_read_count=79	side_1_redundant=0	side_2_annotate_key=gene	side_2_continuation=0	side_2_coverage=1.22	side_2_overlap=0	side_2_possible_overlap_registers=234	side_2_read_count=79	side_2_redundant=0	total_non_overlap_reads=5
JC	429	.	CP009273	4273534	-1	CP009273	4274606	1	0	alignment_overlap=9	coverage_minus=3	coverage_plus=1	flanking_left=251	flanking_right=251	frequency=4.762e-02	junction_possible_overlap_registers=230	key=CP009273__4273534__-1__CP009273__4274597__1__9____251__251__0__0	max_left=209	max_left_minus=209	max_left_plus=147	max_min_left=0	max_min_left_minus=0	max_min_left_plus=0	max_min_right=116	max_min_right_minus=116	max_min_right_plus=95	max_pos_hash_score=462	max_right=116	max_right_minus=116	max_right_plus=95	neg_log10_pos_hash_p_value=6.3	new_junction_coverage=0.06	new_junction_read_count=4	polymorphism_frequency=4.762e-02	pos_hash_score=4	prediction=polymorphism	reject=COVERAGE_EVENNESS_SKEW,FREQUENCY_CUTOFF	side_1_annotate_key=gene	side_1_continuation=0	side_1_coverage=1.21	side_1_overlap=9	side_1_possible_overlap_registers=239	side_1_read_count=80	side_1_redundant=0	side_2_annotate_key=gene	side_2_continuation=0	side_2_coverage=1.30	side_2_overlap=0	side_2_possible_overlap_registers=230	side_2_read_count=83	side_2_redundant=0	total_non_overlap_reads=4
JC	430	.	CP009273	4276340	-1	CP009273	4276854	1	0	alignment_overlap=11	coverage_minus=2	coverage_plus=3	flanking_left=251	flanking_right=251	frequency=7.124e-02	junction_possible_overlap_registers=228	key=CP009273__4276340__-1__CP009273__4276843__1__11____251__251__0__0	max_left=210	max_left_minus=141	max_left_plus=210	max_min_left=0	max_min_left_minus=0	max_min_left_plus=0	max_min_right=85	max_min_right_minus=84	max_min_right_plus=85	max_pos_hash_score=458	max_right=85	max_right_minus=84	max_right_plus=85	neg_log10_pos_hash_p_value=5.7	new_junction_coverage=0.08	new_junction_read_count=5	polymorphism_frequency=7.124e-02	pos_hash_score=5	prediction=polymorphism	reject=COVERAGE_EVENNESS_SKEW,FREQUENCY_CUTOFF	side_1_annotate_key=gene	side_1_continuation=0	side_1_coverage=1.19	side_1_overlap=11	side_1_possible_overlap_registers=239	side_1_read_count=79	side_1_redundant=0	side_2_annotate_key=gene	side_2_continuation=0	side_2_coverage=0.87	side_2_overlap=0	side_2_possible_overlap_registers=228	side_2_read_count=55	side_2_redundant=0	total_non_overlap_reads=5
JC	431	.	CP009273	4281130	-1	CP009273	4282022	1	0	alignment_overlap=13	coverage_minus=6	coverage_plus=7	flanking_left=251	flanking_right=251	frequency=1.973e-01	junction_possible_overlap_registers=226	key=CP009273__4281130__-1__CP009273__4282009__1__13____251__251__0__0	max_left=116	max_left_minus=116	max_left_plus=89	max_min_left=70	max_min_left_minus=70	max_min_left_plus=70	max_min_right=22	max_min_right_minus=22	max_min_right_plus=22	max_pos_hash_score=454	max_right=220	max_right_minus=189	max_right_plus=220	neg_log10_pos_hash_p_value=3.4	new_junction_coverage=0.24	new_junction_read_count=15	polymorphism_frequency=1.973e-01	pos_hash_score=12	prediction=polymorphism	reject=COVERAGE_EVENNESS_SKEW,FREQUENCY_CUTOFF	side_1_annotate_key=gene	side_1_continuation=0	side_1_coverage=1.10	side_1_overlap=13	side_1_possible_overlap_registers=239	side_1_read_count=73	side_1_redundant=0	side_2_annotate_key=gene	side_2_continuation=0	side_2_coverage=0.85	side_2_overlap=0	side_2_possible_overlap_registers=226	side_2_read_count=53	side_2_redundant=0	total_non_overlap_reads=13
JC	432	.	CP009273	4283921	-1	CP009273	4285118	1	0	alignment_overlap=9	coverage_minus=2	coverage_plus=1	flanking_left=251	flanking_right=251	frequency=4.436e-02	junction_possible_overlap_registers=230	key=CP009273__4283921__-1__CP009273__4285109__1__9____251__251__0__0	max_left=119	max_left_minus=119	max_left_plus=79	max_min_left=0	max_min_left_minus=0	max_min_left_plus=0	max_min_right=63	max_min_right_minus=63	max_min_right_plus=63	max_pos_hash_score=462	max_right=63	max_right_minus=63	max_right_plus=63	neg_log10_pos_hash_p_value=6.8	new_junction_coverage=0.05	new_junction_read_count=3	polymorphism_frequency=4.436e-02	pos_hash_score=3	prediction=polymorphism	reject=COVERAGE_EVENNESS_SKEW,FREQUENCY_CUTOFF	side_1_annotate_key=gene	side_1_continuation=0	side_1_coverage=1.10	side_1_overlap=9	side_1_possible_overlap_registers=239	side_1_read_count=73	side_1_redundant=0	side_2_annotate_key=gene	side_2_continuation=0	side_2_coverage=0.93	side_2_overlap=0	side_2_possible_overlap_registers=230	side_2_read_count=59	side_2_redundant=0	total_non_overlap_reads=3
JC	433	.	CP009273	4336697	-1	CP009273	4337486	1	0	alignment_overlap=11	coverage_minus=4	coverage_plus=3	flanking_left=251	flanking_right=251	frequency=9.158e-02	junction_possible_overlap_registers=228	key=CP009273__4336697__-1__CP009273__4337475__1__11____251__251__0__0	max_left=229	max_left_minus=229	max_left_plus=188	max_min_left=48	max_min_left_minus=33	max_min_left_plus=48	max_min_right=52	max_min_right_minus=42	max_min_right_plus=52	max_pos_hash_score=458	max_right=172	max_right_minus=124	max_right_plus=172	neg_log10_pos_hash_p_value=4.9	new_junction_coverage=0.11	new_junction_read_count=7	polymorphism_frequency=9.158e-02	pos_hash_score=7	prediction=polymorphism	reject=COVERAGE_EVENNESS_SKEW,FREQUENCY_CUTOFF	side_1_annotate_key=gene	side_1_continuation=0	side_1_coverage=1.03	side_1_overlap=11	side_1_possible_overlap_registers=239	side_1_read_count=68	side_1_redundant=0	side_2_annotate_key=gene	side_2_continuation=0	side_2_coverage=1.17	side_2_overlap=0	side_2_possible_overlap_registers=228	side_2_read_count=74	side_2_redundant=0	total_non_overlap_reads=7
JC	434	.	CP009273	4351470	-1	CP009273	4352762	1	0	alignment_overlap=10	coverage_minus=2	coverage_plus=2	flanking_left=251	flanking_right=251	frequency=4.803e-02	junction_possible_overlap_registers=229	key=CP009273__4351470__-1__CP009273__4352752__1__10____251__251__0__0	max_left=30	max_left_minus=30	max_left_plus=30	max_min_left=6	max_min_left_minus=6	max_min_left_plus=6	max_min_right=25	max_min_right_minus=25	max_min_right_plus=25	max_pos_hash_score=460	max_right=188	max_right_minus=188	max_right_plus=188	neg_log10_pos_hash_p_value=6.2	new_junction_coverage=0.06	new_junction_read_count=4	polymorphism_frequency=4.803e-02	pos_hash_score=4	prediction=polymorphism	reject=COVERAGE_EVENNESS_SKEW,FREQUENCY_CUTOFF	side_1_annotate_key=gene	side_1_continuation=0	side_1_coverage=1.60	side_1_overlap=10	side_1_possible_overlap_registers=239	side_1_read_count=106	side_1_redundant=0	side_2_annotate_key=gene	side_2_continuation=0	side_2_coverage=0.90	side_2_overlap=0	side_2_possible_overlap_registers=229	side_2_read_count=57	side_2_redundant=0	total_non_overlap_reads=4
JC	435	.	CP009273	4363643	-1	CP009273	4364512	1	0	alignment_overlap=10	coverage_minus=3	coverage_plus=3	flanking_left=251	flanking_right=251	frequency=6.892e-02	junction_possible_overlap_registers=229	key=CP009273__4363643__-1__CP009273__4364502__1__10____251__251__0__0	max_left=178	max_left_minus=178	max_left_plus=121	max_min_left=6	max_min_left_minus=0	max_min_left_plus=6	max_min_right=116	max_min_right_minus=63	max_min_right_plus=116	max_pos_hash_score=460	max_right=179	max_right_minus=63	max_right_plus=179	neg_log10_pos_hash_p_value=5.3	new_junction_coverage=0.09	new_junction_read_count=6	polymorphism_frequency=6.892e-02	pos_hash_score=6	prediction=polymorphism	reject=COVERAGE_EVENNESS_SKEW,FREQUENCY_CUTOFF	side_1_annotate_key=gene	side_1_continuation=0	side_1_coverage=1.40	side_1_overlap=10	side_1_possible_overlap_registers=239	side_1_read_count=93	side_1_redundant=0	side_2_annotate_key=gene	side_2_continuation=0	side_2_coverage=1.15	side_2_overlap=0	side_2_possible_overlap_registers=229	side_2_read_count=73	side_2_redundant=0	total_non_overlap_reads=6
JC	436	.	CP009273	4376953	-1	CP009273	4377561	1	0	alignment_overlap=6	coverage_minus=1	coverage_plus=2	flanking_left=251	flanking_right=251	frequency=6.585e-02	junction_possible_overlap_registers=233	key=CP009273__4376953__-1__CP009273__4377555__1__6____251__251__0__0	max_left=66	max_left_minus=30	max_left_plus=66	max_min_left=66	max_min_left_minus=0	max_min_left_plus=66	max_min_right=11	max_min_right_minus=11	max_min_right_plus=0	max_pos_hash_score=468	max_right=179	max_right_minus=11	max_right_plus=179	neg_log10_pos_hash_p_value=6.9	new_junction_coverage=0.05	new_junction_read_count=3	polymorphism_frequency=6.585e-02	pos_hash_score=3	prediction=polymorphism	reject=COVERAGE_EVENNESS_SKEW,FREQUENCY_CUTOFF	side_1_annotate_key=gene	side_1_continuation=0	side_1_coverage=0.53	side_1_overlap=6	side_1_possible_overlap_registers=239	side_1_read_count=35	side_1_redundant=0	side_2_annotate_key=gene	side_2_continuation=0	side_2_coverage=0.79	side_2_overlap=0	side_2_possible_overlap_registers=233	side_2_read_count=51	side_2_redundant=0	total_non_overlap_reads=3
JC	437	.	CP009273	4379522	-1	CP009273	4381294	1	0	alignment_overlap=7	coverage_minus=1	coverage_plus=2	flanking_left=251	flanking_right=251	frequency=3.972e-02	junction_possible_overlap_registers=232	key=CP009273__4379522__-1__CP009273__4381287__1__7____251__251__0__0	max_left=110	max_left_minus=110	max_left_plus=107	max_min_left=110	max_min_left_minus=110	max_min_left_plus=107	max_min_right=89	max_min_right_minus=0	max_min_right_plus=89	max_pos_hash_score=466	max_right=114	max_right_minus=114	max_right_plus=114	neg_log10_pos_hash_p_value=6.9	new_junction_coverage=0.05	new_junction_read_count=3	polymorphism_frequency=3.972e-02	pos_hash_score=3	prediction=polymorphism	reject=COVERAGE_EVENNESS_SKEW,FREQUENCY_CUTOFF	side_1_annotate_key=gene	side_1_continuation=0	side_1_coverage=1.00	side_1_overlap=7	side_1_possible_overlap_registers=239	side_1_read_count=66	side_1_redundant=0	side_2_annotate_key=gene	side_2_continuation=0	side_2_coverage=1.26	side_2_overlap=0	side_2_possible_overlap_registers=232	side_2_read_count=81	side_2_redundant=0	total_non_overlap_reads=3
JC	438	.	CP009273	4384029	-1	CP009273	4385023	1	0	alignment_overlap=14	coverage_minus=5	coverage_plus=7	flanking_left=251	flanking_right=251	frequency=1.762e-01	junction_possible_overlap_registers=225	key=CP009273__4384029__-1__CP009273__4385009__1__14____251__251__0__0	max_left=215	max_left_minus=215	max_left_plus=158	max_min_left=93	max_min_left_minus=83	max_min_left_plus=93	max_min_right=48	max_min_right_minus=25	max_min_right_plus=48	max_pos_hash_score=452	max_right=236	max_right_minus=96	max_right_plus=236	neg_log10_pos_hash_p_value=4.2	new_junction_coverage=0.19	new_junction_read_count=12	polymorphism_frequency=1.762e-01	pos_hash_score=9	prediction=polymorphism	reject=COVERAGE_EVENNESS_SKEW,FREQUENCY_CUTOFF	side_1_annotate_key=gene	side_1_continuation=0	side_1_coverage=0.98	side_1_overlap=14	side_1_possible_overlap_registers=239	side_1_read_count=65	side_1_redundant=0	side_2_annotate_key=gene	side_2_continuation=0	side_2_coverage=0.82	side_2_overlap=0	side_2_possible_overlap_registers=225	side_2_read_count=51	side_2_redundant=0	total_non_overlap_reads=12
JC	439	.	CP009273	4392220	-1	CP009273	4393273	1	0	alignment_overlap=13	coverage_minus=2	coverage_plus=2	flanking_left=251	flanking_right=251	frequency=4.425e-02	junction_possible_overlap_registers=226	key=CP009273__4392220__-1__CP009273__4393260__1__13____251__251__0__0	max_left=170	max_left_minus=170	max_left_plus=32	max_min_left=32	max_min_left_minus=32	max_min_left_plus=32	max_min_right=49	max_min_right_minus=49	max_min_right_plus=0	max_pos_hash_score=454	max_right=206	max_right_minus=107	max_right_plus=206	neg_log10_pos_hash_p_value=6.2	new_junction_coverage=0.06	new_junction_read_count=4	polymorphism_frequency=4.425e-02	pos_hash_score=4	prediction=polymorphism	reject=COVERAGE_EVENNESS_SKEW,FREQUENCY_CUTOFF	side_1_annotate_key=gene	side_1_continuation=0	side_1_coverage=1.45	side_1_overlap=13	side_1_possible_overlap_registers=239	side_1_read_count=96	side_1_redundant=0	side_2_annotate_key=gene	side_2_continuation=0	side_2_coverage=1.31	side_2_overlap=0	side_2_possible_overlap_registers=226	side_2_read_count=82	side_2_redundant=0	total_non_overlap_reads=4
JC	440	.	CP009273	4432267	-1	CP009273	4432990	1	0	alignment_overlap=11	coverage_minus=1	coverage_plus=3	flanking_left=251	flanking_right=251	frequency=5.641e-02	junction_possible_overlap_registers=228	key=CP009273__4432267__-1__CP009273__4432979__1__11____251__251__0__0	max_left=181	max_left_minus=181	max_left_plus=141	max_min_left=68	max_min_left_minus=0	max_min_left_plus=68	max_min_right=99	max_min_right_minus=54	max_min_right_plus=99	max_pos_hash_score=458	max_right=105	max_right_minus=54	max_right_plus=105	neg_log10_pos_hash_p_value=6.2	new_junction_coverage=0.06	new_junction_read_count=4	polymorphism_frequency=5.641e-02	pos_hash_score=4	prediction=polymorphism	reject=COVERAGE_EVENNESS_SKEW,FREQUENCY_CUTOFF	side_1_annotate_key=gene	side_1_continuation=0	side_1_coverage=1.04	side_1_overlap=11	side_1_possible_overlap_registers=239	side_1_read_count=69	side_1_redundant=0	side_2_annotate_key=gene	side_2_continuation=0	side_2_coverage=1.08	side_2_overlap=0	side_2_possible_overlap_registers=228	side_2_read_count=68	side_2_redundant=0	total_non_overlap_reads=4
JC	441	.	CP009273	4475147	-1	CP009273	4476086	1	0	alignment_overlap=12	coverage_minus=5	coverage_plus=4	flanking_left=251	flanking_right=251	frequency=1.315e-01	junction_possible_overlap_registers=227	key=CP009273__4475147__-1__CP009273__4476074__1__12____251__251__0__0	max_left=205	max_left_minus=205	max_left_plus=149	max_min_left=69	max_min_left_minus=53	max_min_left_plus=69	max_min_right=105	max_min_right_minus=105	max_min_right_plus=11	max_pos_hash_score=456	max_right=169	max_right_minus=105	max_right_plus=169	neg_log10_pos_hash_p_value=4.2	new_junction_coverage=0.14	new_junction_read_count=9	polymorphism_frequency=1.315e-01	pos_hash_score=9	prediction=polymorphism	reject=COVERAGE_EVENNESS_SKEW,FREQUENCY_CUTOFF	side_1_annotate_key=gene	side_1_continuation=0	side_1_coverage=0.95	side_1_overlap=12	side_1_possible_overlap_registers=239	side_1_read_count=63	side_1_redundant=0	side_2_annotate_key=gene	side_2_continuation=0	side_2_coverage=0.94	side_2_overlap=0	side_2_possible_overlap_registers=227	side_2_read_count=59	side_2_redundant=0	total_non_overlap_reads=9
JC	442	.	CP009273	4487998	1	CP009273	4489329	-1	0	alignment_overlap=0	coverage_minus=0	coverage_plus=3	flanking_left=251	flanking_right=251	frequency=NA	junction_possible_overlap_registers=239	key=CP009273__4487998__1__CP009273__4489329__-1__0____251__251__1__1	max_left=95	max_left_minus=0	max_left_plus=95	max_min_left=61	max_min_left_minus=0	max_min_left_plus=61	max_min_right=74	max_min_right_minus=0	max_min_right_plus=74	max_pos_hash_score=480	max_right=224	max_right_minus=0	max_right_plus=224	neg_log10_pos_hash_p_value=7.0	new_junction_coverage=0.06	new_junction_read_count=4	polymorphism_frequency=NA	pos_hash_score=3	prediction=unknown	reject=COVERAGE_EVENNESS_SKEW	side_1_annotate_key=repeat	side_1_continuation=0	side_1_coverage=NA	side_1_overlap=0	side_1_read_count=NA	side_1_redundant=1	side_2_annotate_key=repeat	side_2_continuation=0	side_2_coverage=NA	side_2_overlap=0	side_2_possible_overlap_registers=NA	side_2_read_count=NA	side_2_redundant=1	total_non_overlap_reads=3
JC	443	.	CP009273	4491776	-1	CP009273	4492477	1	0	alignment_overlap=10	coverage_minus=4	coverage_plus=5	flanking_left=251	flanking_right=251	frequency=1.383e-01	junction_possible_overlap_registers=229	key=CP009273__4491776__-1__CP009273__4492467__1__10____251__251__0__0	max_left=211	max_left_minus=211	max_left_plus=182	max_min_left=38	max_min_left_minus=23	max_min_left_plus=38	max_min_right=58	max_min_right_minus=41	max_min_right_plus=58	max_pos_hash_score=460	max_right=84	max_right_minus=84	max_right_plus=84	neg_log10_pos_hash_p_value=4.2	new_junction_coverage=0.16	new_junction_read_count=10	polymorphism_frequency=1.383e-01	pos_hash_score=9	prediction=polymorphism	reject=COVERAGE_EVENNESS_SKEW,FREQUENCY_CUTOFF	side_1_annotate_key=gene	side_1_continuation=0	side_1_coverage=0.85	side_1_overlap=10	side_1_possible_overlap_registers=239	side_1_read_count=56	side_1_redundant=0	side_2_annotate_key=gene	side_2_continuation=0	side_2_coverage=1.12	side_2_overlap=0	side_2_possible_overlap_registers=229	side_2_read_count=71	side_2_redundant=0	total_non_overlap_reads=9
JC	444	.	CP009273	4498719	-1	CP009273	4499881	1	0	alignment_overlap=9	coverage_minus=2	coverage_plus=2	flanking_left=251	flanking_right=251	frequency=5.862e-02	junction_possible_overlap_registers=230	key=CP009273__4498719__-1__CP009273__4499872__1__9____251__251__0__0	max_left=162	max_left_minus=161	max_left_plus=162	max_min_left=18	max_min_left_minus=18	max_min_left_plus=9	max_min_right=72	max_min_right_minus=72	max_min_right_plus=72	max_pos_hash_score=462	max_right=72	max_right_minus=72	max_right_plus=72	neg_log10_pos_hash_p_value=6.3	new_junction_coverage=0.06	new_junction_read_count=4	polymorphism_frequency=5.862e-02	pos_hash_score=4	prediction=polymorphism	reject=COVERAGE_EVENNESS_SKEW,FREQUENCY_CUTOFF	side_1_annotate_key=gene	side_1_continuation=0	side_1_coverage=1.01	side_1_overlap=9	side_1_possible_overlap_registers=239	side_1_read_count=67	side_1_redundant=0	side_2_annotate_key=gene	side_2_continuation=0	side_2_coverage=1.00	side_2_overlap=0	side_2_possible_overlap_registers=230	side_2_read_count=64	side_2_redundant=0	total_non_overlap_reads=4
JC	445	.	CP009273	4500134	-1	CP009273	4500994	1	0	alignment_overlap=10	coverage_minus=2	coverage_plus=2	flanking_left=251	flanking_right=251	frequency=6.932e-02	junction_possible_overlap_registers=229	key=CP009273__4500134__-1__CP009273__4500984__1__10____251__251__0__0	max_left=143	max_left_minus=143	max_left_plus=143	max_min_left=0	max_min_left_minus=0	max_min_left_plus=0	max_min_right=68	max_min_right_minus=68	max_min_right_plus=68	max_pos_hash_score=460	max_right=68	max_right_minus=68	max_right_plus=68	neg_log10_pos_hash_p_value=6.2	new_junction_coverage=0.06	new_junction_read_count=4	polymorphism_frequency=6.932e-02	pos_hash_score=4	prediction=polymorphism	reject=COVERAGE_EVENNESS_SKEW,FREQUENCY_CUTOFF	side_1_annotate_key=gene	side_1_continuation=0	side_1_coverage=0.94	side_1_overlap=10	side_1_possible_overlap_registers=239	side_1_read_count=62	side_1_redundant=0	side_2_annotate_key=gene	side_2_continuation=0	side_2_coverage=0.76	side_2_overlap=0	side_2_possible_overlap_registers=229	side_2_read_count=48	side_2_redundant=0	total_non_overlap_reads=4
JC	446	.	CP009273	4532499	1	CP009273	4532813	1	0	alignment_overlap=9	coverage_minus=5	coverage_plus=3	flanking_left=251	flanking_right=251	frequency=1.316e-01	junction_possible_overlap_registers=230	key=CP009273__4532499__1__CP009273__4532804__1__9____251__251__0__0	max_left=210	max_left_minus=210	max_left_plus=186	max_min_left=95	max_min_left_minus=95	max_min_left_plus=88	max_min_right=70	max_min_right_minus=32	max_min_right_plus=70	max_pos_hash_score=462	max_right=204	max_right_minus=204	max_right_plus=153	neg_log10_pos_hash_p_value=4.9	new_junction_coverage=0.13	new_junction_read_count=8	polymorphism_frequency=1.316e-01	pos_hash_score=7	prediction=polymorphism	reject=COVERAGE_EVENNESS_SKEW,FREQUENCY_CUTOFF	side_1_annotate_key=gene	side_1_continuation=0	side_1_coverage=0.98	side_1_overlap=9	side_1_possible_overlap_registers=239	side_1_read_count=65	side_1_redundant=0	side_2_annotate_key=gene	side_2_continuation=0	side_2_coverage=0.67	side_2_overlap=0	side_2_possible_overlap_registers=230	side_2_read_count=43	side_2_redundant=0	total_non_overlap_reads=8
JC	447	.	CP009273	4532507	-1	CP009273	4532803	-1	0	alignment_overlap=9	coverage_minus=2	coverage_plus=7	flanking_left=251	flanking_right=251	frequency=1.492e-01	junction_possible_overlap_registers=230	key=CP009273__4532507__-1__CP009273__4532812__-1__9____251__251__0__0	max_left=237	max_left_minus=237	max_left_plus=224	max_min_left=78	max_min_left_minus=0	max_min_left_plus=78	max_min_right=95	max_min_right_minus=57	max_min_right_plus=95	max_pos_hash_score=462	max_right=228	max_right_minus=57	max_right_plus=228	neg_log10_pos_hash_p_value=4.3	new_junction_coverage=0.14	new_junction_read_count=9	polymorphism_frequency=1.492e-01	pos_hash_score=9	prediction=polymorphism	reject=COVERAGE_EVENNESS_SKEW,FREQUENCY_CUTOFF	side_1_annotate_key=gene	side_1_continuation=0	side_1_coverage=0.95	side_1_overlap=9	side_1_possible_overlap_registers=239	side_1_read_count=63	side_1_redundant=0	side_2_annotate_key=gene	side_2_continuation=0	side_2_coverage=0.66	side_2_overlap=0	side_2_possible_overlap_registers=230	side_2_read_count=42	side_2_redundant=0	total_non_overlap_reads=9
JC	448	.	CP009273	4548439	-1	CP009273	4549571	1	0	alignment_overlap=12	coverage_minus=2	coverage_plus=2	flanking_left=251	flanking_right=251	frequency=7.310e-02	junction_possible_overlap_registers=227	key=CP009273__4548439__-1__CP009273__4549559__1__12____251__251__0__0	max_left=50	max_left_minus=50	max_left_plus=33	max_min_left=26	max_min_left_minus=0	max_min_left_plus=26	max_min_right=20	max_min_right_minus=20	max_min_right_plus=17	max_pos_hash_score=456	max_right=134	max_right_minus=20	max_right_plus=134	neg_log10_pos_hash_p_value=6.2	new_junction_coverage=0.08	new_junction_read_count=5	polymorphism_frequency=7.310e-02	pos_hash_score=4	prediction=polymorphism	reject=COVERAGE_EVENNESS_SKEW,FREQUENCY_CUTOFF	side_1_annotate_key=gene	side_1_continuation=0	side_1_coverage=0.66	side_1_overlap=12	side_1_possible_overlap_registers=239	side_1_read_count=44	side_1_redundant=0	side_2_annotate_key=gene	side_2_continuation=0	side_2_coverage=1.35	side_2_overlap=0	side_2_possible_overlap_registers=227	side_2_read_count=85	side_2_redundant=0	total_non_overlap_reads=4
JC	449	.	CP009273	4569260	-1	CP009273	4570263	1	0	alignment_overlap=10	coverage_minus=1	coverage_plus=2	flanking_left=251	flanking_right=251	frequency=4.308e-02	junction_possible_overlap_registers=229	key=CP009273__4569260__-1__CP009273__4570253__1__10____251__251__0__0	max_left=49	max_left_minus=49	max_left_plus=27	max_min_left=49	max_min_left_minus=49	max_min_left_plus=27	max_min_right=0	max_min_right_minus=0	max_min_right_plus=0	max_pos_hash_score=460	max_right=58	max_right_minus=58	max_right_plus=58	neg_log10_pos_hash_p_value=6.8	new_junction_coverage=0.05	new_junction_read_count=3	polymorphism_frequency=4.308e-02	pos_hash_score=3	prediction=polymorphism	reject=COVERAGE_EVENNESS_SKEW,FREQUENCY_CUTOFF	side_1_annotate_key=gene	side_1_continuation=0	side_1_coverage=0.98	side_1_overlap=10	side_1_possible_overlap_registers=239	side_1_read_count=65	side_1_redundant=0	side_2_annotate_key=gene	side_2_continuation=0	side_2_coverage=1.12	side_2_overlap=0	side_2_possible_overlap_registers=229	side_2_read_count=71	side_2_redundant=0	total_non_overlap_reads=3
JC	450	.	CP009273	4573161	-1	CP009273	4573781	1	0	alignment_overlap=9	coverage_minus=3	coverage_plus=1	flanking_left=251	flanking_right=251	frequency=7.925e-02	junction_possible_overlap_registers=230	key=CP009273__4573161__-1__CP009273__4573772__1__9____251__251__0__0	max_left=220	max_left_minus=220	max_left_plus=73	max_min_left=96	max_min_left_minus=96	max_min_left_plus=73	max_min_right=8	max_min_right_minus=8	max_min_right_plus=0	max_pos_hash_score=462	max_right=169	max_right_minus=145	max_right_plus=169	neg_log10_pos_hash_p_value=6.3	new_junction_coverage=0.08	new_junction_read_count=5	polymorphism_frequency=7.925e-02	pos_hash_score=4	prediction=polymorphism	reject=COVERAGE_EVENNESS_SKEW,FREQUENCY_CUTOFF	side_1_annotate_key=gene	side_1_continuation=0	side_1_coverage=1.13	side_1_overlap=9	side_1_possible_overlap_registers=239	side_1_read_count=75	side_1_redundant=0	side_2_annotate_key=gene	side_2_continuation=0	side_2_coverage=0.69	side_2_overlap=0	side_2_possible_overlap_registers=230	side_2_read_count=44	side_2_redundant=0	total_non_overlap_reads=4
JC	451	.	CP009273	4575124	-1	CP009273	4576247	1	0	alignment_overlap=10	coverage_minus=2	coverage_plus=1	flanking_left=251	flanking_right=251	frequency=5.147e-02	junction_possible_overlap_registers=229	key=CP009273__4575124__-1__CP009273__4576237__1__10____251__251__0__0	max_left=133	max_left_minus=133	max_left_plus=82	max_min_left=82	max_min_left_minus=82	max_min_left_plus=82	max_min_right=22	max_min_right_minus=22	max_min_right_plus=0	max_pos_hash_score=460	max_right=149	max_right_minus=149	max_right_plus=149	neg_log10_pos_hash_p_value=6.8	new_junction_coverage=0.05	new_junction_read_count=3	polymorphism_frequency=5.147e-02	pos_hash_score=3	prediction=polymorphism	reject=COVERAGE_EVENNESS_SKEW,FREQUENCY_CUTOFF	side_1_annotate_key=gene	side_1_continuation=0	side_1_coverage=0.88	side_1_overlap=10	side_1_possible_overlap_registers=239	side_1_read_count=58	side_1_redundant=0	side_2_annotate_key=gene	side_2_continuation=0	side_2_coverage=0.87	side_2_overlap=0	side_2_possible_overlap_registers=229	side_2_read_count=55	side_2_redundant=0	total_non_overlap_reads=3
JC	452	.	CP009273	4581821	-1	CP009273	4582829	1	0	alignment_overlap=12	coverage_minus=5	coverage_plus=4	flanking_left=251	flanking_right=251	frequency=1.262e-01	junction_possible_overlap_registers=227	key=CP009273__4581821__-1__CP009273__4582817__1__12____251__251__0__0	max_left=149	max_left_minus=149	max_left_plus=149	max_min_left=56	max_min_left_minus=56	max_min_left_plus=13	max_min_right=59	max_min_right_minus=59	max_min_right_plus=46	max_pos_hash_score=456	max_right=232	max_right_minus=183	max_right_plus=232	neg_log10_pos_hash_p_value=4.2	new_junction_coverage=0.16	new_junction_read_count=10	polymorphism_frequency=1.262e-01	pos_hash_score=9	prediction=polymorphism	reject=COVERAGE_EVENNESS_SKEW,FREQUENCY_CUTOFF	side_1_annotate_key=gene	side_1_continuation=0	side_1_coverage=1.34	side_1_overlap=12	side_1_possible_overlap_registers=239	side_1_read_count=89	side_1_redundant=0	side_2_annotate_key=gene	side_2_continuation=0	side_2_coverage=0.86	side_2_overlap=0	side_2_possible_overlap_registers=227	side_2_read_count=54	side_2_redundant=0	total_non_overlap_reads=9
JC	453	.	CP009273	4595910	-1	CP009273	4596148	1	0	alignment_overlap=7	coverage_minus=3	coverage_plus=4	flanking_left=251	flanking_right=251	frequency=1.311e-01	junction_possible_overlap_registers=232	key=CP009273__4595910__-1__CP009273__4596141__1__7____251__251__0__0	max_left=143	max_left_minus=143	max_left_plus=86	max_min_left=108	max_min_left_minus=108	max_min_left_plus=86	max_min_right=96	max_min_right_minus=96	max_min_right_plus=0	max_pos_hash_score=466	max_right=195	max_right_minus=135	max_right_plus=195	neg_log10_pos_hash_p_value=5.0	new_junction_coverage=0.12	new_junction_read_count=8	polymorphism_frequency=1.311e-01	pos_hash_score=7	prediction=polymorphism	reject=COVERAGE_EVENNESS_SKEW,FREQUENCY_CUTOFF	side_1_annotate_key=gene	side_1_continuation=0	side_1_coverage=1.01	side_1_overlap=7	side_1_possible_overlap_registers=239	side_1_read_count=67	side_1_redundant=0	side_2_annotate_key=gene	side_2_continuation=0	side_2_coverage=0.64	side_2_overlap=0	side_2_possible_overlap_registers=232	side_2_read_count=41	side_2_redundant=0	total_non_overlap_reads=7
JC	454	.	CP009273	4613734	-1	CP009273	4614455	1	0	alignment_overlap=9	coverage_minus=2	coverage_plus=3	flanking_left=251	flanking_right=251	frequency=7.329e-02	junction_possible_overlap_registers=230	key=CP009273__4613734__-1__CP009273__4614446__1__9____251__251__0__0	max_left=165	max_left_minus=165	max_left_plus=153	max_min_left=2	max_min_left_minus=0	max_min_left_plus=2	max_min_right=107	max_min_right_minus=76	max_min_right_plus=107	max_pos_hash_score=462	max_right=177	max_right_minus=76	max_right_plus=177	neg_log10_pos_hash_p_value=5.8	new_junction_coverage=0.08	new_junction_read_count=5	polymorphism_frequency=7.329e-02	pos_hash_score=5	prediction=polymorphism	reject=COVERAGE_EVENNESS_SKEW,FREQUENCY_CUTOFF	side_1_annotate_key=gene	side_1_continuation=0	side_1_coverage=1.03	side_1_overlap=9	side_1_possible_overlap_registers=239	side_1_read_count=68	side_1_redundant=0	side_2_annotate_key=gene	side_2_continuation=0	side_2_coverage=0.96	side_2_overlap=0	side_2_possible_overlap_registers=230	side_2_read_count=61	side_2_redundant=0	total_non_overlap_reads=5
JC	455	.	CP009273	4615239	-1	CP009273	4616140	1	0	alignment_overlap=12	coverage_minus=1	coverage_plus=3	flanking_left=251	flanking_right=251	frequency=7.949e-02	junction_possible_overlap_registers=227	key=CP009273__4615239__-1__CP009273__4616128__1__12____251__251__0__0	max_left=171	max_left_minus=171	max_left_plus=155	max_min_left=107	max_min_left_minus=0	max_min_left_plus=107	max_min_right=68	max_min_right_minus=68	max_min_right_plus=36	max_pos_hash_score=456	max_right=146	max_right_minus=68	max_right_plus=146	neg_log10_pos_hash_p_value=6.2	new_junction_coverage=0.06	new_junction_read_count=4	polymorphism_frequency=7.949e-02	pos_hash_score=4	prediction=polymorphism	reject=COVERAGE_EVENNESS_SKEW,FREQUENCY_CUTOFF	side_1_annotate_key=gene	side_1_continuation=0	side_1_coverage=0.71	side_1_overlap=12	side_1_possible_overlap_registers=239	side_1_read_count=47	side_1_redundant=0	side_2_annotate_key=gene	side_2_continuation=0	side_2_coverage=0.76	side_2_overlap=0	side_2_possible_overlap_registers=227	side_2_read_count=48	side_2_redundant=0	total_non_overlap_reads=4
JC	456	.	CP009273	4618949	-1	CP009273	4619796	1	0	alignment_overlap=22	coverage_minus=2	coverage_plus=2	flanking_left=251	flanking_right=251	frequency=8.182e-02	junction_possible_overlap_registers=217	key=CP009273__4618949__-1__CP009273__4619774__1__22____251__251__0__0	max_left=137	max_left_minus=137	max_left_plus=132	max_min_left=91	max_min_left_minus=91	max_min_left_plus=51	max_min_right=96	max_min_right_minus=5	max_min_right_plus=96	max_pos_hash_score=436	max_right=178	max_right_minus=138	max_right_plus=178	neg_log10_pos_hash_p_value=6.0	new_junction_coverage=0.07	new_junction_read_count=4	polymorphism_frequency=8.182e-02	pos_hash_score=4	prediction=polymorphism	reject=COVERAGE_EVENNESS_SKEW,FREQUENCY_CUTOFF	side_1_annotate_key=gene	side_1_continuation=0	side_1_coverage=0.53	side_1_overlap=22	side_1_possible_overlap_registers=239	side_1_read_count=35	side_1_redundant=0	side_2_annotate_key=gene	side_2_continuation=0	side_2_coverage=0.96	side_2_overlap=0	side_2_possible_overlap_registers=217	side_2_read_count=58	side_2_redundant=0	total_non_overlap_reads=4
JC	457	.	CP009273	4619007	-1	CP009273	4619854	1	0	alignment_overlap=14	coverage_minus=2	coverage_plus=1	flanking_left=251	flanking_right=251	frequency=5.940e-02	junction_possible_overlap_registers=225	key=CP009273__4619007__-1__CP009273__4619840__1__14____251__251__0__0	max_left=193	max_left_minus=193	max_left_plus=81	max_min_left=81	max_min_left_minus=0	max_min_left_plus=81	max_min_right=38	max_min_right_minus=38	max_min_right_plus=0	max_pos_hash_score=452	max_right=100	max_right_minus=38	max_right_plus=100	neg_log10_pos_hash_p_value=6.7	new_junction_coverage=0.05	new_junction_read_count=3	polymorphism_frequency=5.940e-02	pos_hash_score=3	prediction=polymorphism	reject=COVERAGE_EVENNESS_SKEW,FREQUENCY_CUTOFF	side_1_annotate_key=gene	side_1_continuation=0	side_1_coverage=0.51	side_1_overlap=14	side_1_possible_overlap_registers=239	side_1_read_count=34	side_1_redundant=0	side_2_annotate_key=gene	side_2_continuation=0	side_2_coverage=1.01	side_2_overlap=0	side_2_possible_overlap_registers=225	side_2_read_count=63	side_2_redundant=0	total_non_overlap_reads=3
UN	458	.	CP009273	15609	15611
UN	459	.	CP009273	15613	16505
UN	460	.	CP009273	20027	20323
UN	461	.	CP009273	220450	221025
UN	462	.	CP009273	221039	221039
UN	463	.	CP009273	221616	221845
UN	464	.	CP009273	221848	221848
UN	465	.	CP009273	223706	224955
UN	466	.	CP009273	224965	224965
UN	467	.	CP009273	266463	366988
UN	468	.	CP009273	366997	366997
UN	469	.	CP009273	376961	377815
UN	470	.	CP009273	387387	388217
UN	471	.	CP009273	521539	521936
UN	472	.	CP009273	521939	521940
UN	473	.	CP009273	562440	563274
UN	474	.	CP009273	563282	563282
UN	475	.	CP009273	570236	570237
UN	476	.	CP009273	570245	570245
UN	477	.	CP009273	570255	570255
UN	478	.	CP009273	570261	570261
UN	479	.	CP009273	570263	570263
UN	480	.	CP009273	570265	571012
UN	481	.	CP009273	603704	604596
UN	482	.	CP009273	683528	684281
UN	483	.	CP009273	1089926	1090722
UN	484	.	CP009273	1092574	1092574
UN	485	.	CP009273	1390536	1391285
UN	486	.	CP009273	1391287	1391287
UN	487	.	CP009273	1427124	1427217
UN	488	.	CP009273	1462384	1462385
UN	489	.	CP009273	1462387	1463268
UN	490	.	CP009273	1463759	1463762
UN	491	.	CP009273	1463764	1464561
UN	492	.	CP009273	1464563	1464564
UN	493	.	CP009273	1464566	1464566
UN	494	.	CP009273	1464568	1464568
UN	495	.	CP009273	1464570	1464570
UN	496	.	CP009273	1522807	1522807
UN	497	.	CP009273	1522809	1522809
UN	498	.	CP009273	1522812	1523203
UN	499	.	CP009273	1565328	1565414
UN	500	.	CP009273	1565419	1565419
UN	501	.	CP009273	1565425	1565427
UN	502	.	CP009273	1565431	1565431
UN	503	.	CP009273	1628593	1628696
UN	504	.	CP009273	1645341	1645582
UN	505	.	CP009273	2060430	2060554
UN	506	.	CP009273	2062617	2062618
UN	507	.	CP009273	2062620	2063537
UN	508	.	CP009273	2095472	2096196
UN	509	.	CP009273	2096200	2096201
UN	510	.	CP009273	2163862	2163863
UN	511	.	CP009273	2163865	2163865
UN	512	.	CP009273	2163867	2164684
UN	513	.	CP009273	2282640	2283365
UN	514	.	CP009273	2507965	2508918
UN	515	.	CP009273	2508922	2508922
UN	516	.	CP009273	2719649	2722370
UN	517	.	CP009273	2722372	2722372
UN	518	.	CP009273	2723156	2724094
UN	519	.	CP009273	2850455	2853011
UN	520	.	CP009273	2989940	2990835
UN	521	.	CP009273	3123720	3124484
UN	522	.	CP009273	3124491	3124491
UN	523	.	CP009273	3179700	3180545
UN	524	.	CP009273	3180547	3180547
UN	525	.	CP009273	3180549	3180549
UN	526	.	CP009273	3359143	3359889
UN	527	.	CP009273	3417243	3417784
UN	528	.	CP009273	3418235	3419973
UN	529	.	CP009273	3420404	3421699
UN	530	.	CP009273	3421701	3421701
UN	531	.	CP009273	3463753	3463857
UN	532	.	CP009273	3577019	3577324
UN	533	.	CP009273	3577335	3577335
UN	534	.	CP009273	3612853	3614217
UN	535	.	CP009273	3614220	3614221
UN	536	.	CP009273	3614224	3614225
UN	537	.	CP009273	3614229	3614231
UN	538	.	CP009273	3614235	3614235
UN	539	.	CP009273	3614238	3614238
UN	540	.	CP009273	3614659	3614659
UN	541	.	CP009273	3614662	3615434
UN	542	.	CP009273	3645613	3646359
UN	543	.	CP009273	3659971	3660055
UN	544	.	CP009273	3660058	3660058
UN	545	.	CP009273	3755808	3755808
UN	546	.	CP009273	3755814	3755814
UN	547	.	CP009273	3755817	3755817
UN	548	.	CP009273	3755826	3755826
UN	549	.	CP009273	3755828	3757230
UN	550	.	CP009273	3757673	3758435
UN	551	.	CP009273	3935629	3936543
UN	552	.	CP009273	3937646	3937646
UN	553	.	CP009273	3937651	3938696
UN	554	.	CP009273	4028757	4028886
UN	555	.	CP009273	4029323	4030236
UN	556	.	CP009273	4031434	4031815
UN	557	.	CP009273	4032325	4032523
UN	558	.	CP009273	4032967	4033759
UN	559	.	CP009273	4033762	4033762
UN	560	.	CP009273	4156453	4157929
UN	561	.	CP009273	4157931	4157932
UN	562	.	CP009273	4157934	4157935
UN	563	.	CP009273	4158700	4161355
UN	564	.	CP009273	4166703	4166817
UN	565	.	CP009273	4198271	4199443
UN	566	.	CP009273	4200178	4202819
UN	567	.	CP009273	4488229	4489103
UN	568	.	CP009273	4497511	4498257
