# Supplementary material for: Mutators can drive the evolution of multi-resistance to antibiotics
Source: PLoS Genet. 2023 Jun 13;19(6):e1010791. doi: 10.1371/journal.pgen.1010791 (PMC10292718; doi:10.1371/journal.pgen.1010791)
Supplement: S2 File — (ZIP) [file pgen.1010791.s005.zip › 058845_highC11150E3.gd]

#=GENOME_DIFF	1.0
#=CREATED	17:10:31 06 May 2022
#=PROGRAM	breseq 0.36.1 
#=COMMAND	/mnt/fls01-home01/mqbssdgg/breseq-0.36.1-Linux-x86_64/bin/breseq -r BW25113-fixed.gb -o 058845_highC11150E3 058845_highC11150E3_1_trimmed.fastq.gz 058845_highC11150E3_2_trimmed.fastq.gz 058845_highC11150E3_U1_trimmed.fastq.gz 058845_highC11150E3_U2_trimmed.fastq.gz
#=REFSEQ	BW25113-fixed.gb
#=READSEQ	058845_highC11150E3_1_trimmed.fastq.gz
#=READSEQ	058845_highC11150E3_2_trimmed.fastq.gz
#=READSEQ	058845_highC11150E3_U1_trimmed.fastq.gz
#=READSEQ	058845_highC11150E3_U2_trimmed.fastq.gz
#=CONVERTED-BASES	233677167
#=CONVERTED-READS	964905
#=INPUT-BASES	233710357
#=INPUT-READS	965122
#=MAPPED-BASES	231833071
#=MAPPED-READS	952549
SNP	1	43	CP009273	19617	C
SNP	2	44	CP009273	107258	G
SNP	3	46	CP009273	244229	T
INS	4	47	CP009273	326760	A	repeat_length=1	repeat_new_copies=7	repeat_ref_copies=6	repeat_seq=A
SNP	5	48	CP009273	336291	A
SNP	6	49	CP009273	374745	G
SNP	7	50	CP009273	422044	G
SNP	8	51	CP009273	481338	T
INS	9	54	CP009273	665290	G	repeat_length=1	repeat_new_copies=7	repeat_ref_copies=6	repeat_seq=G
SNP	10	55	CP009273	728131	T
SNP	11	60	CP009273	873119	G
INS	12	63	CP009273	1107705	G	repeat_length=1	repeat_new_copies=7	repeat_ref_copies=6	repeat_seq=G
SNP	13	66	CP009273	1264993	G
INS	14	76	CP009273	1452882	G	repeat_length=1	repeat_new_copies=7	repeat_ref_copies=6	repeat_seq=G
SNP	15	81	CP009273	1515531	T
SNP	16	82	CP009273	1697966	C
SNP	17	85	CP009273	1848593	G
SNP	18	86	CP009273	1885320	C
SNP	19	87	CP009273	1957164	T
SNP	20	88	CP009273	1985889	A
SNP	21	89	CP009273	2027154	T
SNP	22	90	CP009273	2109856	A
SNP	23	91	CP009273	2142734	T
SNP	24	92	CP009273	2175089	T
SNP	25	95	CP009273	2306634	A
SNP	26	96	CP009273	2409960	A
SNP	27	97	CP009273	2476697	C
SNP	28	98	CP009273	2548119	A
SNP	29	99	CP009273	2590129	A
SNP	30	106	CP009273	2912255	G
DEL	31	107	CP009273	3094398	1	repeat_length=1	repeat_new_copies=6	repeat_ref_copies=7	repeat_seq=C
INS	32	112	CP009273	3263847	C	repeat_length=1	repeat_new_copies=8	repeat_ref_copies=7	repeat_seq=C
SNP	33	113	CP009273	3276921	C
SNP	34	114	CP009273	3307546	A
SNP	35	117	CP009273	3797939	C
SNP	36	118	CP009273	3872203	C
INS	37	119	CP009273	3908868	A	repeat_length=1	repeat_new_copies=9	repeat_ref_copies=8	repeat_seq=A
DEL	38	120	CP009273	3925013	1	repeat_length=1	repeat_new_copies=4	repeat_ref_copies=5	repeat_seq=T
SNP	39	123	CP009273	4172773	A
SNP	40	124	CP009273	4543370	C
SNP	41	125	CP009273	4550249	T
SNP	42	127	CP009273	4614025	T
RA	43	.	CP009273	19617	0	T	C	consensus_score=193.7	frequency=1	major_base=C	major_cov=17/32	major_frequency=1.000e+00	minor_base=N	minor_cov=0/0	new_cov=17/32	polymorphism_frequency=1.000e+00	polymorphism_score=NA	prediction=consensus	ref_cov=0/0	total_cov=17/32
RA	44	.	CP009273	107258	0	A	G	consensus_score=136.8	frequency=1	major_base=G	major_cov=18/19	major_frequency=1.000e+00	minor_base=N	minor_cov=0/0	new_cov=18/19	polymorphism_frequency=1.000e+00	polymorphism_score=NA	prediction=consensus	ref_cov=0/0	total_cov=18/19
RA	45	.	CP009273	173017	0	C	T	bias_e_value=4544120	bias_p_value=0.98114	consensus_reject=FREQUENCY_CUTOFF	consensus_score=99.2	fisher_strand_p_value=1	frequency=2.340e-01	ks_quality_p_value=0.812176	major_base=C	major_cov=18/18	major_frequency=7.660e-01	minor_base=T	minor_cov=6/5	new_cov=6/5	polymorphism_frequency=2.340e-01	polymorphism_score=31.7	prediction=polymorphism	ref_cov=18/18	total_cov=24/23
RA	46	.	CP009273	244229	0	C	T	consensus_score=229.8	frequency=1	major_base=T	major_cov=25/33	major_frequency=1.000e+00	minor_base=N	minor_cov=0/0	new_cov=25/33	polymorphism_frequency=1.000e+00	polymorphism_score=NA	prediction=consensus	ref_cov=0/0	total_cov=25/33
RA	47	.	CP009273	326760	1	.	A	consensus_score=210.4	frequency=1	major_base=A	major_cov=26/27	major_frequency=1.000e+00	minor_base=N	minor_cov=0/0	new_cov=26/27	polymorphism_frequency=1.000e+00	polymorphism_score=NA	prediction=consensus	ref_cov=0/0	total_cov=26/27
RA	48	.	CP009273	336291	0	G	A	bias_e_value=3884630	bias_p_value=0.838748	consensus_score=165.0	fisher_strand_p_value=0.488889	frequency=1	ks_quality_p_value=1	major_base=A	major_cov=21/23	major_frequency=9.778e-01	minor_base=C	minor_cov=1/0	new_cov=21/23	polymorphism_frequency=9.778e-01	polymorphism_score=NA	prediction=consensus	ref_cov=0/0	total_cov=23/23
RA	49	.	CP009273	374745	0	A	G	consensus_score=159.0	frequency=1	major_base=G	major_cov=24/17	major_frequency=1.000e+00	minor_base=N	minor_cov=0/0	new_cov=24/17	polymorphism_frequency=1.000e+00	polymorphism_score=NA	prediction=consensus	ref_cov=0/0	total_cov=24/17
RA	50	.	CP009273	422044	0	A	G	bias_e_value=3850510	bias_p_value=0.83138	consensus_score=181.3	fisher_strand_p_value=0.479167	frequency=1	ks_quality_p_value=0.999114	major_base=G	major_cov=22/25	major_frequency=9.792e-01	minor_base=.	minor_cov=1/0	new_cov=22/25	polymorphism_frequency=9.792e-01	polymorphism_score=-2.9	prediction=consensus	ref_cov=0/0	total_cov=23/25
RA	51	.	CP009273	481338	0	C	T	consensus_score=210.5	frequency=1	major_base=T	major_cov=20/33	major_frequency=1.000e+00	minor_base=N	minor_cov=0/0	new_cov=20/33	polymorphism_frequency=1.000e+00	polymorphism_score=NA	prediction=consensus	ref_cov=0/0	total_cov=20/33
RA	52	.	CP009273	520596	0	C	T	bias_e_value=4631470	bias_p_value=1	consensus_reject=FREQUENCY_CUTOFF	consensus_score=87.0	fisher_strand_p_value=1	frequency=2.162e-01	ks_quality_p_value=1	major_base=C	major_cov=13/16	major_frequency=7.838e-01	minor_base=T	minor_cov=3/5	new_cov=3/5	polymorphism_frequency=2.162e-01	polymorphism_score=18.9	prediction=polymorphism	ref_cov=13/16	total_cov=16/21
RA	53	.	CP009273	556036	0	C	T	bias_e_value=4040920	bias_p_value=0.872493	consensus_reject=FREQUENCY_CUTOFF	consensus_score=18.5	fisher_strand_p_value=0.539599	frequency=4.423e-01	ks_quality_p_value=1	major_base=C	major_cov=22/7	major_frequency=5.577e-01	minor_base=T	minor_cov=15/8	new_cov=15/8	polymorphism_frequency=4.423e-01	polymorphism_score=79.5	prediction=polymorphism	ref_cov=22/7	total_cov=37/15
RA	54	.	CP009273	665290	1	.	G	consensus_score=157.5	frequency=1	major_base=G	major_cov=24/17	major_frequency=1.000e+00	minor_base=N	minor_cov=0/0	new_cov=24/17	polymorphism_frequency=1.000e+00	polymorphism_score=NA	prediction=consensus	ref_cov=0/0	total_cov=24/17
RA	55	.	CP009273	728131	0	C	T	consensus_score=124.6	frequency=1	major_base=T	major_cov=35/18	major_frequency=1.000e+00	minor_base=N	minor_cov=0/0	new_cov=35/18	polymorphism_frequency=1.000e+00	polymorphism_score=NA	prediction=consensus	ref_cov=0/0	total_cov=35/18
RA	56	.	CP009273	732119	0	C	T	bias_e_value=4631470	bias_p_value=1	consensus_reject=FREQUENCY_CUTOFF	consensus_score=112.0	fisher_strand_p_value=1	frequency=2.400e-01	ks_quality_p_value=1	major_base=C	major_cov=9/29	major_frequency=7.600e-01	minor_base=T	minor_cov=3/9	new_cov=3/9	polymorphism_frequency=2.400e-01	polymorphism_score=30.5	prediction=polymorphism	ref_cov=9/29	total_cov=16/38
RA	57	.	CP009273	746693	0	C	T	bias_e_value=4631230	bias_p_value=0.999948	consensus_reject=FREQUENCY_CUTOFF	consensus_score=29.2	fisher_strand_p_value=1	frequency=5.870e-01	ks_quality_p_value=0.989797	major_base=T	major_cov=13/14	major_frequency=5.870e-01	minor_base=C	minor_cov=10/9	new_cov=13/14	polymorphism_frequency=5.870e-01	polymorphism_score=61.0	prediction=polymorphism	ref_cov=10/9	total_cov=23/24
RA	58	.	CP009273	776601	0	T	.	bias_e_value=4346890	bias_p_value=0.938555	consensus_reject=FREQUENCY_CUTOFF	consensus_score=136.9	fisher_strand_p_value=0.670589	frequency=2.000e-01	ks_quality_p_value=1	major_base=T	major_cov=32/8	major_frequency=8.000e-01	minor_base=.	minor_cov=7/3	new_cov=7/3	polymorphism_frequency=2.000e-01	polymorphism_score=31.8	prediction=polymorphism	ref_cov=32/8	total_cov=40/11
RA	59	.	CP009273	863878	1	.	C	bias_e_value=4015530	bias_p_value=0.867011	consensus_reject=SCORE_CUTOFF,FREQUENCY_CUTOFF	consensus_score=-1.7	fisher_strand_p_value=0.530829	frequency=4.634e-01	ks_quality_p_value=1	major_base=.	major_cov=11/11	major_frequency=5.366e-01	minor_base=C	minor_cov=12/7	new_cov=12/7	polymorphism_frequency=4.634e-01	polymorphism_score=88.2	prediction=polymorphism	ref_cov=11/11	total_cov=23/18
RA	60	.	CP009273	873119	0	A	G	consensus_score=171.1	frequency=1	major_base=G	major_cov=23/20	major_frequency=1.000e+00	minor_base=N	minor_cov=0/0	new_cov=23/20	polymorphism_frequency=1.000e+00	polymorphism_score=NA	prediction=consensus	ref_cov=0/0	total_cov=23/20
RA	61	.	CP009273	1092574	0	C	A	bias_e_value=4631400	bias_p_value=0.999985	consensus_reject=SCORE_CUTOFF,FREQUENCY_CUTOFF	consensus_score=9.4	fisher_strand_p_value=1	frequency=5.862e-01	ks_quality_p_value=0.994606	major_base=A	major_cov=7/10	major_frequency=5.862e-01	minor_base=C	minor_cov=5/7	new_cov=7/10	polymorphism_frequency=5.862e-01	polymorphism_score=28.8	prediction=polymorphism	ref_cov=5/7	total_cov=12/17
RA	62	.	CP009273	1093935	0	A	G	bias_e_value=4631470	bias_p_value=1	consensus_reject=SCORE_CUTOFF,FREQUENCY_CUTOFF	consensus_score=7.0	fisher_strand_p_value=1	frequency=5.254e-01	ks_quality_p_value=1	major_base=G	major_cov=12/19	major_frequency=5.254e-01	minor_base=A	minor_cov=11/17	new_cov=12/19	polymorphism_frequency=5.254e-01	polymorphism_score=96.7	prediction=polymorphism	ref_cov=11/17	total_cov=23/36
RA	63	.	CP009273	1107705	1	.	G	consensus_score=149.9	frequency=1	major_base=G	major_cov=16/23	major_frequency=1.000e+00	minor_base=N	minor_cov=0/0	new_cov=16/23	polymorphism_frequency=1.000e+00	polymorphism_score=NA	prediction=consensus	ref_cov=0/0	total_cov=16/23
RA	64	.	CP009273	1264906	0	C	T	bias_e_value=4480180	bias_p_value=0.967335	consensus_reject=FREQUENCY_CUTOFF	consensus_score=120.5	fisher_strand_p_value=0.755541	frequency=2.321e-01	ks_quality_p_value=1	major_base=C	major_cov=23/20	major_frequency=7.679e-01	minor_base=T	minor_cov=6/7	new_cov=6/7	polymorphism_frequency=2.321e-01	polymorphism_score=36.5	prediction=polymorphism	ref_cov=23/20	total_cov=32/28
RA	65	.	CP009273	1264907	0	G	T	bias_e_value=4149940	bias_p_value=0.896031	consensus_reject=FREQUENCY_CUTOFF	consensus_score=99.3	fisher_strand_p_value=1	frequency=2.500e-01	ks_quality_p_value=0.580164	major_base=G	major_cov=24/21	major_frequency=7.500e-01	minor_base=T	minor_cov=8/7	new_cov=8/7	polymorphism_frequency=2.500e-01	polymorphism_score=40.8	prediction=polymorphism	ref_cov=24/21	total_cov=32/28
RA	66	.	CP009273	1264993	0	A	G	bias_e_value=3272340	bias_p_value=0.706545	consensus_score=101.8	fisher_strand_p_value=0.339768	frequency=1	ks_quality_p_value=1	major_base=G	major_cov=15/17	major_frequency=8.649e-01	minor_base=A	minor_cov=4/1	new_cov=15/17	polymorphism_frequency=8.649e-01	polymorphism_score=7.9	prediction=consensus	ref_cov=4/1	total_cov=21/20
RA	67	.	CP009273	1265030	0	G	T	bias_e_value=4631470	bias_p_value=1	consensus_reject=FREQUENCY_CUTOFF	consensus_score=49.5	fisher_strand_p_value=1	frequency=2.727e-01	ks_quality_p_value=1	major_base=G	major_cov=12/12	major_frequency=7.273e-01	minor_base=T	minor_cov=5/4	new_cov=5/4	polymorphism_frequency=2.727e-01	polymorphism_score=18.7	prediction=polymorphism	ref_cov=12/12	total_cov=17/16
RA	68	.	CP009273	1265068	0	T	A	bias_e_value=4631470	bias_p_value=1	consensus_reject=FREQUENCY_CUTOFF	consensus_score=56.9	fisher_strand_p_value=1	frequency=2.069e-01	ks_quality_p_value=1	major_base=T	major_cov=13/10	major_frequency=7.931e-01	minor_base=A	minor_cov=3/3	new_cov=3/3	polymorphism_frequency=2.069e-01	polymorphism_score=10.5	prediction=polymorphism	ref_cov=13/10	total_cov=16/13
RA	69	.	CP009273	1265353	0	T	G	bias_e_value=3545850	bias_p_value=0.765598	consensus_reject=FREQUENCY_CUTOFF	consensus_score=81.7	fisher_strand_p_value=0.47961	frequency=2.128e-01	ks_quality_p_value=0.831924	major_base=T	major_cov=21/16	major_frequency=7.872e-01	minor_base=G	minor_cov=4/6	new_cov=4/6	polymorphism_frequency=2.128e-01	polymorphism_score=22.9	prediction=polymorphism	ref_cov=21/16	total_cov=25/22
RA	70	.	CP009273	1265441	0	T	C	bias_e_value=4631470	bias_p_value=1	consensus_reject=FREQUENCY_CUTOFF	consensus_score=88.1	fisher_strand_p_value=1	frequency=2.093e-01	ks_quality_p_value=1	major_base=T	major_cov=14/20	major_frequency=7.907e-01	minor_base=C	minor_cov=3/6	new_cov=3/6	polymorphism_frequency=2.093e-01	polymorphism_score=19.1	prediction=polymorphism	ref_cov=14/20	total_cov=20/28
RA	71	.	CP009273	1265442	0	T	G	bias_e_value=4425810	bias_p_value=0.955595	consensus_reject=FREQUENCY_CUTOFF	consensus_score=86.3	fisher_strand_p_value=0.717192	frequency=2.174e-01	ks_quality_p_value=1	major_base=T	major_cov=15/21	major_frequency=7.826e-01	minor_base=G	minor_cov=3/7	new_cov=3/7	polymorphism_frequency=2.174e-01	polymorphism_score=11.1	prediction=polymorphism	ref_cov=15/21	total_cov=20/28
RA	72	.	CP009273	1265465	0	T	A	bias_e_value=2733900	bias_p_value=0.590287	consensus_reject=FREQUENCY_CUTOFF	consensus_score=46.7	fisher_strand_p_value=0.245495	frequency=3.030e-01	ks_quality_p_value=1	major_base=T	major_cov=11/12	major_frequency=6.970e-01	minor_base=A	minor_cov=2/8	new_cov=2/8	polymorphism_frequency=3.030e-01	polymorphism_score=12.1	prediction=polymorphism	ref_cov=11/12	total_cov=13/20
RA	73	.	CP009273	1265976	0	G	T	bias_e_value=4541570	bias_p_value=0.98059	consensus_reject=FREQUENCY_CUTOFF	consensus_score=227.0	fisher_strand_p_value=0.809553	frequency=2.157e-01	ks_quality_p_value=1	major_base=G	major_cov=37/43	major_frequency=7.843e-01	minor_base=T	minor_cov=9/13	new_cov=9/13	polymorphism_frequency=2.157e-01	polymorphism_score=37.1	prediction=polymorphism	ref_cov=37/43	total_cov=46/56
RA	74	.	CP009273	1266001	0	G	T	bias_e_value=3993670	bias_p_value=0.86229	consensus_reject=FREQUENCY_CUTOFF	consensus_score=164.8	fisher_strand_p_value=0.523456	frequency=2.752e-01	ks_quality_p_value=1	major_base=G	major_cov=36/43	major_frequency=7.248e-01	minor_base=T	minor_cov=16/14	new_cov=16/14	polymorphism_frequency=2.752e-01	polymorphism_score=69.5	prediction=polymorphism	ref_cov=36/43	total_cov=52/57
RA	75	.	CP009273	1282249	0	A	G	bias_e_value=4401400	bias_p_value=0.950325	consensus_reject=FREQUENCY_CUTOFF	consensus_score=43.4	fisher_strand_p_value=0.702596	frequency=3.438e-01	ks_quality_p_value=0.998918	major_base=A	major_cov=7/14	major_frequency=6.562e-01	minor_base=G	minor_cov=5/6	new_cov=5/6	polymorphism_frequency=3.438e-01	polymorphism_score=29.2	prediction=polymorphism	ref_cov=7/14	total_cov=12/22
RA	76	.	CP009273	1452882	1	.	G	bias_e_value=4631470	bias_p_value=0.999999	consensus_score=178.7	fisher_strand_p_value=1	frequency=1	ks_quality_p_value=0.99899	major_base=G	major_cov=33/11	major_frequency=9.778e-01	minor_base=.	minor_cov=1/0	new_cov=33/11	polymorphism_frequency=9.778e-01	polymorphism_score=-2.8	prediction=consensus	ref_cov=1/0	total_cov=34/11
RA	77	.	CP009273	1460458	0	T	C	bias_e_value=4488180	bias_p_value=0.969062	consensus_reject=FREQUENCY_CUTOFF	consensus_score=95.8	fisher_strand_p_value=0.761792	frequency=2.885e-01	ks_quality_p_value=1	major_base=T	major_cov=15/22	major_frequency=7.115e-01	minor_base=C	minor_cov=7/8	new_cov=7/8	polymorphism_frequency=2.885e-01	polymorphism_score=36.0	prediction=polymorphism	ref_cov=15/22	total_cov=25/31
RA	78	.	CP009273	1460467	0	G	A	bias_e_value=4631470	bias_p_value=1	consensus_reject=FREQUENCY_CUTOFF	consensus_score=103.5	fisher_strand_p_value=1	frequency=2.500e-01	ks_quality_p_value=1	major_base=G	major_cov=17/22	major_frequency=7.500e-01	minor_base=A	minor_cov=5/8	new_cov=5/8	polymorphism_frequency=2.500e-01	polymorphism_score=34.2	prediction=polymorphism	ref_cov=17/22	total_cov=24/31
RA	79	.	CP009273	1460515	0	G	C	bias_e_value=3713630	bias_p_value=0.801825	consensus_reject=FREQUENCY_CUTOFF	consensus_score=98.0	fisher_strand_p_value=0.541377	frequency=2.778e-01	ks_quality_p_value=0.814079	major_base=G	major_cov=21/18	major_frequency=7.222e-01	minor_base=C	minor_cov=10/5	new_cov=10/5	polymorphism_frequency=2.778e-01	polymorphism_score=48.9	prediction=polymorphism	ref_cov=21/18	total_cov=31/23
RA	80	.	CP009273	1460893	0	T	A	bias_e_value=255138	bias_p_value=0.0550878	consensus_reject=FREQUENCY_CUTOFF	consensus_score=118.1	fisher_strand_p_value=0.00979118	frequency=2.128e-01	ks_quality_p_value=1	major_base=T	major_cov=21/16	major_frequency=7.872e-01	minor_base=A	minor_cov=10/0	new_cov=10/0	polymorphism_frequency=2.128e-01	polymorphism_score=12.5	prediction=polymorphism	ref_cov=21/16	total_cov=33/17
RA	81	.	CP009273	1515531	0	C	T	bias_e_value=4631470	bias_p_value=1	consensus_score=185.1	fisher_strand_p_value=1	frequency=1	ks_quality_p_value=1	major_base=T	major_cov=29/17	major_frequency=9.787e-01	minor_base=G	minor_cov=1/0	new_cov=29/17	polymorphism_frequency=9.787e-01	polymorphism_score=NA	prediction=consensus	ref_cov=0/0	total_cov=30/17
RA	82	.	CP009273	1697966	0	T	C	consensus_score=172.9	frequency=1	major_base=C	major_cov=26/19	major_frequency=1.000e+00	minor_base=N	minor_cov=0/0	new_cov=26/19	polymorphism_frequency=1.000e+00	polymorphism_score=NA	prediction=consensus	ref_cov=0/0	total_cov=26/19
RA	83	.	CP009273	1740240	0	C	T	bias_e_value=4044600	bias_p_value=0.873287	consensus_reject=FREQUENCY_CUTOFF	consensus_score=58.5	fisher_strand_p_value=0.621936	frequency=3.824e-01	ks_quality_p_value=0.869684	major_base=C	major_cov=18/24	major_frequency=6.176e-01	minor_base=T	minor_cov=13/13	new_cov=13/13	polymorphism_frequency=3.824e-01	polymorphism_score=87.9	prediction=polymorphism	ref_cov=18/24	total_cov=31/37
RA	84	.	CP009273	1745661	0	C	T	bias_e_value=3971160	bias_p_value=0.857431	consensus_reject=FREQUENCY_CUTOFF	consensus_score=60.1	fisher_strand_p_value=0.578507	frequency=6.429e-01	ks_quality_p_value=0.892003	major_base=T	major_cov=16/20	major_frequency=6.429e-01	minor_base=C	minor_cov=11/9	new_cov=16/20	polymorphism_frequency=6.429e-01	polymorphism_score=64.9	prediction=polymorphism	ref_cov=11/9	total_cov=27/29
RA	85	.	CP009273	1848593	0	A	G	consensus_score=195.2	frequency=1	major_base=G	major_cov=25/26	major_frequency=1.000e+00	minor_base=N	minor_cov=0/0	new_cov=25/26	polymorphism_frequency=1.000e+00	polymorphism_score=NA	prediction=consensus	ref_cov=0/0	total_cov=25/26
RA	86	.	CP009273	1885320	0	T	C	consensus_score=65.2	frequency=1	major_base=C	major_cov=10/8	major_frequency=1.000e+00	minor_base=N	minor_cov=0/0	new_cov=10/8	polymorphism_frequency=1.000e+00	polymorphism_score=NA	prediction=consensus	ref_cov=0/0	total_cov=10/8
RA	87	.	CP009273	1957164	0	C	T	consensus_score=244.6	frequency=1	major_base=T	major_cov=30/33	major_frequency=1.000e+00	minor_base=N	minor_cov=0/0	new_cov=30/33	polymorphism_frequency=1.000e+00	polymorphism_score=NA	prediction=consensus	ref_cov=0/0	total_cov=30/33
RA	88	.	CP009273	1985889	0	G	A	consensus_score=165.5	frequency=1	major_base=A	major_cov=19/23	major_frequency=1.000e+00	minor_base=N	minor_cov=0/0	new_cov=19/23	polymorphism_frequency=1.000e+00	polymorphism_score=NA	prediction=consensus	ref_cov=0/0	total_cov=19/23
RA	89	.	CP009273	2027154	0	C	T	consensus_score=224.3	frequency=1	major_base=T	major_cov=36/19	major_frequency=1.000e+00	minor_base=N	minor_cov=0/0	new_cov=36/19	polymorphism_frequency=1.000e+00	polymorphism_score=NA	prediction=consensus	ref_cov=0/0	total_cov=36/19
RA	90	.	CP009273	2109856	0	G	A	consensus_score=207.9	frequency=1	major_base=A	major_cov=27/25	major_frequency=1.000e+00	minor_base=N	minor_cov=0/0	new_cov=27/25	polymorphism_frequency=1.000e+00	polymorphism_score=NA	prediction=consensus	ref_cov=0/0	total_cov=27/25
RA	91	.	CP009273	2142734	0	C	T	consensus_score=138.8	frequency=1	major_base=T	major_cov=15/20	major_frequency=1.000e+00	minor_base=N	minor_cov=0/0	new_cov=15/20	polymorphism_frequency=1.000e+00	polymorphism_score=NA	prediction=consensus	ref_cov=0/0	total_cov=15/20
RA	92	.	CP009273	2175089	0	C	T	consensus_score=184.7	frequency=1	major_base=T	major_cov=27/20	major_frequency=1.000e+00	minor_base=N	minor_cov=0/0	new_cov=27/20	polymorphism_frequency=1.000e+00	polymorphism_score=NA	prediction=consensus	ref_cov=0/0	total_cov=27/20
RA	93	.	CP009273	2199933	0	G	A	bias_e_value=4457660	bias_p_value=0.962473	consensus_reject=FREQUENCY_CUTOFF	consensus_score=25.9	fisher_strand_p_value=0.738857	frequency=4.286e-01	ks_quality_p_value=1	major_base=G	major_cov=22/6	major_frequency=5.714e-01	minor_base=A	minor_cov=15/6	new_cov=15/6	polymorphism_frequency=4.286e-01	polymorphism_score=69.2	prediction=polymorphism	ref_cov=22/6	total_cov=37/12
RA	94	.	CP009273	2298001	0	G	T	bias_e_value=2272050	bias_p_value=0.490569	consensus_reject=FREQUENCY_CUTOFF	consensus_score=110.9	fisher_strand_p_value=0.181113	frequency=2.353e-01	ks_quality_p_value=1	major_base=G	major_cov=11/28	major_frequency=7.647e-01	minor_base=T	minor_cov=6/6	new_cov=6/6	polymorphism_frequency=2.353e-01	polymorphism_score=14.6	prediction=polymorphism	ref_cov=11/28	total_cov=17/34
RA	95	.	CP009273	2306634	0	T	A	consensus_score=156.9	frequency=1	major_base=A	major_cov=14/27	major_frequency=1.000e+00	minor_base=N	minor_cov=0/0	new_cov=14/27	polymorphism_frequency=1.000e+00	polymorphism_score=NA	prediction=consensus	ref_cov=0/0	total_cov=14/27
RA	96	.	CP009273	2409960	0	G	A	consensus_score=152.2	frequency=1	major_base=A	major_cov=18/20	major_frequency=1.000e+00	minor_base=N	minor_cov=0/0	new_cov=18/20	polymorphism_frequency=1.000e+00	polymorphism_score=NA	prediction=consensus	ref_cov=0/0	total_cov=18/20
RA	97	.	CP009273	2476697	0	T	C	consensus_score=212.5	frequency=1	major_base=C	major_cov=36/19	major_frequency=1.000e+00	minor_base=N	minor_cov=0/0	new_cov=36/19	polymorphism_frequency=1.000e+00	polymorphism_score=NA	prediction=consensus	ref_cov=0/0	total_cov=36/19
RA	98	.	CP009273	2548119	0	G	A	consensus_score=115.2	frequency=1	major_base=A	major_cov=13/16	major_frequency=1.000e+00	minor_base=N	minor_cov=0/0	new_cov=13/16	polymorphism_frequency=1.000e+00	polymorphism_score=NA	prediction=consensus	ref_cov=0/0	total_cov=13/16
RA	99	.	CP009273	2590129	0	G	A	consensus_score=128.3	frequency=1	major_base=A	major_cov=16/16	major_frequency=1.000e+00	minor_base=N	minor_cov=0/0	new_cov=16/16	polymorphism_frequency=1.000e+00	polymorphism_score=NA	prediction=consensus	ref_cov=0/0	total_cov=16/16
RA	100	.	CP009273	2811372	0	T	A	bias_e_value=1401950	bias_p_value=0.302701	consensus_reject=FREQUENCY_CUTOFF	consensus_score=94.9	fisher_strand_p_value=0.0883393	frequency=2.727e-01	ks_quality_p_value=1	major_base=T	major_cov=13/19	major_frequency=7.273e-01	minor_base=A	minor_cov=9/3	new_cov=9/3	polymorphism_frequency=2.727e-01	polymorphism_score=19.2	prediction=polymorphism	ref_cov=13/19	total_cov=22/22
RA	101	.	CP009273	2811683	0	G	A	bias_e_value=4388610	bias_p_value=0.947562	consensus_reject=FREQUENCY_CUTOFF	consensus_score=31.0	fisher_strand_p_value=0.694153	frequency=3.448e-01	ks_quality_p_value=1	major_base=G	major_cov=11/8	major_frequency=6.552e-01	minor_base=A	minor_cov=7/3	new_cov=7/3	polymorphism_frequency=3.448e-01	polymorphism_score=27.1	prediction=polymorphism	ref_cov=11/8	total_cov=18/16
RA	102	.	CP009273	2811690	0	G	T	bias_e_value=4437860	bias_p_value=0.958197	consensus_reject=FREQUENCY_CUTOFF	consensus_score=26.6	fisher_strand_p_value=0.737428	frequency=3.784e-01	ks_quality_p_value=0.983353	major_base=G	major_cov=12/11	major_frequency=6.216e-01	minor_base=T	minor_cov=6/8	new_cov=6/8	polymorphism_frequency=3.784e-01	polymorphism_score=35.1	prediction=polymorphism	ref_cov=12/11	total_cov=18/19
RA	103	.	CP009273	2811801	0	C	G	bias_e_value=4418310	bias_p_value=0.953976	consensus_reject=FREQUENCY_CUTOFF	consensus_score=143.0	fisher_strand_p_value=0.744548	frequency=2.264e-01	ks_quality_p_value=0.956783	major_base=C	major_cov=20/21	major_frequency=7.736e-01	minor_base=G	minor_cov=7/5	new_cov=7/5	polymorphism_frequency=2.264e-01	polymorphism_score=38.6	prediction=polymorphism	ref_cov=20/21	total_cov=27/26
RA	104	.	CP009273	2811812	0	C	T	bias_e_value=3229880	bias_p_value=0.697376	consensus_reject=FREQUENCY_CUTOFF	consensus_score=124.2	fisher_strand_p_value=0.737878	frequency=2.075e-01	ks_quality_p_value=0.449087	major_base=C	major_cov=23/19	major_frequency=7.925e-01	minor_base=T	minor_cov=7/4	new_cov=7/4	polymorphism_frequency=2.075e-01	polymorphism_score=30.9	prediction=polymorphism	ref_cov=23/19	total_cov=31/24
RA	105	.	CP009273	2811825	0	T	G	bias_e_value=4631470	bias_p_value=1	consensus_reject=FREQUENCY_CUTOFF	consensus_score=121.3	fisher_strand_p_value=1	frequency=2.281e-01	ks_quality_p_value=1	major_base=T	major_cov=24/20	major_frequency=7.719e-01	minor_base=G	minor_cov=7/6	new_cov=7/6	polymorphism_frequency=2.281e-01	polymorphism_score=30.5	prediction=polymorphism	ref_cov=24/20	total_cov=31/26
RA	106	.	CP009273	2912255	0	A	G	consensus_score=233.7	frequency=1	major_base=G	major_cov=36/27	major_frequency=1.000e+00	minor_base=N	minor_cov=0/0	new_cov=36/27	polymorphism_frequency=1.000e+00	polymorphism_score=NA	prediction=consensus	ref_cov=0/0	total_cov=36/27
RA	107	.	CP009273	3094398	0	C	.	consensus_score=141.8	frequency=1	major_base=.	major_cov=12/19	major_frequency=1.000e+00	minor_base=N	minor_cov=0/0	new_cov=12/19	polymorphism_frequency=1.000e+00	polymorphism_score=NA	prediction=consensus	ref_cov=0/0	total_cov=12/19
RA	108	.	CP009273	3188059	0	A	.	bias_e_value=3756670	bias_p_value=0.811118	consensus_reject=FREQUENCY_CUTOFF	consensus_score=90.3	fisher_strand_p_value=0.690565	frequency=2.286e-01	ks_quality_p_value=0.654895	major_base=A	major_cov=14/13	major_frequency=7.714e-01	minor_base=.	minor_cov=3/5	new_cov=3/5	polymorphism_frequency=2.286e-01	polymorphism_score=25.2	prediction=polymorphism	ref_cov=14/13	total_cov=17/18
RA	109	.	CP009273	3188061	0	T	G	bias_e_value=4318920	bias_p_value=0.932515	consensus_reject=FREQUENCY_CUTOFF	consensus_score=71.9	fisher_strand_p_value=0.693262	frequency=2.353e-01	ks_quality_p_value=0.946078	major_base=T	major_cov=13/13	major_frequency=7.647e-01	minor_base=G	minor_cov=3/5	new_cov=3/5	polymorphism_frequency=2.353e-01	polymorphism_score=16.3	prediction=polymorphism	ref_cov=13/13	total_cov=17/18
RA	110	.	CP009273	3188067	0	G	A	bias_e_value=4396990	bias_p_value=0.949373	consensus_reject=FREQUENCY_CUTOFF	consensus_score=73.9	fisher_strand_p_value=0.699161	frequency=2.424e-01	ks_quality_p_value=1	major_base=G	major_cov=12/13	major_frequency=7.576e-01	minor_base=A	minor_cov=3/5	new_cov=3/5	polymorphism_frequency=2.424e-01	polymorphism_score=19.9	prediction=polymorphism	ref_cov=12/13	total_cov=16/18
RA	111	.	CP009273	3247169	1	.	C	bias_e_value=4494070	bias_p_value=0.970334	consensus_reject=FREQUENCY_CUTOFF	consensus_score=101.6	fisher_strand_p_value=0.766522	frequency=5.510e-01	ks_quality_p_value=1	major_base=C	major_cov=18/9	major_frequency=5.510e-01	minor_base=.	minor_cov=13/9	new_cov=18/9	polymorphism_frequency=5.510e-01	polymorphism_score=91.2	prediction=polymorphism	ref_cov=13/9	total_cov=31/18
RA	112	.	CP009273	3263847	1	.	C	bias_e_value=4631300	bias_p_value=0.999963	consensus_score=162.2	fisher_strand_p_value=1	frequency=1	ks_quality_p_value=0.991379	major_base=C	major_cov=22/20	major_frequency=9.545e-01	minor_base=.	minor_cov=1/1	new_cov=22/20	polymorphism_frequency=9.545e-01	polymorphism_score=1.1	prediction=consensus	ref_cov=1/1	total_cov=23/22
RA	113	.	CP009273	3276921	0	T	C	consensus_score=237.9	frequency=1	major_base=C	major_cov=38/22	major_frequency=1.000e+00	minor_base=N	minor_cov=0/0	new_cov=38/22	polymorphism_frequency=1.000e+00	polymorphism_score=NA	prediction=consensus	ref_cov=0/0	total_cov=38/22
RA	114	.	CP009273	3307546	0	G	A	consensus_score=211.9	frequency=1	major_base=A	major_cov=11/43	major_frequency=1.000e+00	minor_base=N	minor_cov=0/0	new_cov=11/43	polymorphism_frequency=1.000e+00	polymorphism_score=NA	prediction=consensus	ref_cov=0/0	total_cov=11/43
RA	115	.	CP009273	3309846	0	T	C	bias_e_value=2151040	bias_p_value=0.46444	consensus_reject=FREQUENCY_CUTOFF	consensus_score=135.1	fisher_strand_p_value=0.18036	frequency=2.000e-01	ks_quality_p_value=0.921439	major_base=T	major_cov=17/27	major_frequency=8.000e-01	minor_base=C	minor_cov=7/4	new_cov=7/4	polymorphism_frequency=2.000e-01	polymorphism_score=30.3	prediction=polymorphism	ref_cov=17/27	total_cov=24/31
RA	116	.	CP009273	3384766	0	A	C	bias_e_value=77230.6	bias_p_value=0.0166752	consensus_reject=FREQUENCY_CUTOFF	consensus_score=123.7	fisher_strand_p_value=0.0023665	frequency=2.105e-01	ks_quality_p_value=1	major_base=A	major_cov=27/18	major_frequency=7.895e-01	minor_base=C	minor_cov=1/11	new_cov=1/11	polymorphism_frequency=2.105e-01	polymorphism_score=13.8	prediction=polymorphism	ref_cov=27/18	total_cov=28/29
RA	117	.	CP009273	3797939	0	T	C	consensus_score=183.1	frequency=1	major_base=C	major_cov=29/19	major_frequency=1.000e+00	minor_base=N	minor_cov=0/0	new_cov=29/19	polymorphism_frequency=1.000e+00	polymorphism_score=NA	prediction=consensus	ref_cov=0/0	total_cov=29/19
RA	118	.	CP009273	3872203	0	T	C	consensus_score=128.6	frequency=1	major_base=C	major_cov=23/11	major_frequency=1.000e+00	minor_base=N	minor_cov=0/0	new_cov=23/11	polymorphism_frequency=1.000e+00	polymorphism_score=NA	prediction=consensus	ref_cov=0/0	total_cov=23/11
RA	119	.	CP009273	3908868	1	.	A	bias_e_value=4631430	bias_p_value=0.999992	consensus_score=247.9	fisher_strand_p_value=1	frequency=1	ks_quality_p_value=0.9961	major_base=A	major_cov=42/21	major_frequency=9.692e-01	minor_base=.	minor_cov=1/1	new_cov=42/21	polymorphism_frequency=9.692e-01	polymorphism_score=0.2	prediction=consensus	ref_cov=1/1	total_cov=43/22
RA	120	.	CP009273	3925013	0	T	.	bias_e_value=3950170	bias_p_value=0.852898	consensus_score=156.4	fisher_strand_p_value=0.509246	frequency=1	ks_quality_p_value=1	major_base=.	major_cov=15/21	major_frequency=9.474e-01	minor_base=T	minor_cov=0/2	new_cov=15/21	polymorphism_frequency=9.474e-01	polymorphism_score=2.0	prediction=consensus	ref_cov=0/2	total_cov=15/23
RA	121	.	CP009273	4161576	0	A	C	bias_e_value=813463	bias_p_value=0.175638	consensus_reject=FREQUENCY_CUTOFF	consensus_score=73.5	fisher_strand_p_value=0.0422446	frequency=2.162e-01	ks_quality_p_value=0.997905	major_base=A	major_cov=12/17	major_frequency=7.838e-01	minor_base=C	minor_cov=7/1	new_cov=7/1	polymorphism_frequency=2.162e-01	polymorphism_score=15.5	prediction=polymorphism	ref_cov=12/17	total_cov=19/18
RA	122	.	CP009273	4161681	0	G	A	bias_e_value=2346850	bias_p_value=0.506719	consensus_reject=FREQUENCY_CUTOFF	consensus_score=45.9	fisher_strand_p_value=0.190711	frequency=2.917e-01	ks_quality_p_value=1	major_base=G	major_cov=9/8	major_frequency=7.083e-01	minor_base=A	minor_cov=6/1	new_cov=6/1	polymorphism_frequency=2.917e-01	polymorphism_score=12.1	prediction=polymorphism	ref_cov=9/8	total_cov=16/10
RA	123	.	CP009273	4172773	0	G	A	consensus_score=350.5	frequency=1	major_base=A	major_cov=49/39	major_frequency=1.000e+00	minor_base=N	minor_cov=0/0	new_cov=49/39	polymorphism_frequency=1.000e+00	polymorphism_score=NA	prediction=consensus	ref_cov=0/0	total_cov=49/39
RA	124	.	CP009273	4543370	0	T	C	consensus_score=184.9	frequency=1	major_base=C	major_cov=17/30	major_frequency=1.000e+00	minor_base=N	minor_cov=0/0	new_cov=17/30	polymorphism_frequency=1.000e+00	polymorphism_score=NA	prediction=consensus	ref_cov=0/0	total_cov=17/30
RA	125	.	CP009273	4550249	0	C	T	bias_e_value=3527600	bias_p_value=0.761659	consensus_score=146.5	fisher_strand_p_value=0.394737	frequency=1	ks_quality_p_value=1	major_base=T	major_cov=23/14	major_frequency=9.737e-01	minor_base=C	minor_cov=0/1	new_cov=23/14	polymorphism_frequency=9.737e-01	polymorphism_score=-5.5	prediction=consensus	ref_cov=0/1	total_cov=23/15
RA	126	.	CP009273	4596147	0	G	.	bias_e_value=301068	bias_p_value=0.0650049	consensus_reject=FREQUENCY_CUTOFF	consensus_score=68.2	fisher_strand_p_value=0.0168176	frequency=7.353e-01	ks_quality_p_value=0.712608	major_base=.	major_cov=18/7	major_frequency=7.353e-01	minor_base=G	minor_cov=2/7	new_cov=18/7	polymorphism_frequency=7.353e-01	polymorphism_score=36.7	prediction=polymorphism	ref_cov=2/7	total_cov=20/14
RA	127	.	CP009273	4614025	0	C	T	consensus_score=171.2	frequency=1	major_base=T	major_cov=32/11	major_frequency=1.000e+00	minor_base=N	minor_cov=0/0	new_cov=32/11	polymorphism_frequency=1.000e+00	polymorphism_score=NA	prediction=consensus	ref_cov=0/0	total_cov=32/11
MC	128	.	CP009273	2850431	2853031	0	0	left_inside_cov=12	left_outside_cov=14	right_inside_cov=12	right_outside_cov=13
JC	129	.	CP009273	1	1	CP009273	4631469	-1	0	alignment_overlap=0	circular_chromosome=1	coverage_minus=28	coverage_plus=6	flanking_left=251	flanking_right=251	frequency=1	junction_possible_overlap_registers=241	key=CP009273__1__1__CP009273__4631469__-1__0____251__251__0__0	max_left=241	max_left_minus=241	max_left_plus=179	max_min_left=122	max_min_left_minus=122	max_min_left_plus=32	max_min_right=116	max_min_right_minus=102	max_min_right_plus=116	max_pos_hash_score=482	max_right=240	max_right_minus=239	max_right_plus=240	neg_log10_pos_hash_p_value=0.6	new_junction_coverage=0.68	new_junction_read_count=34	polymorphism_frequency=1.000e+00	pos_hash_score=29	prediction=consensus	side_1_annotate_key=gene	side_1_continuation=0	side_1_coverage=0.00	side_1_overlap=0	side_1_possible_overlap_registers=241	side_1_read_count=0	side_1_redundant=0	side_2_annotate_key=gene	side_2_continuation=0	side_2_coverage=0.00	side_2_overlap=0	side_2_possible_overlap_registers=241	side_2_read_count=0	side_2_redundant=0	total_non_overlap_reads=34
JC	130	.	CP009273	47531	-1	CP009273	48391	1	0	alignment_overlap=9	coverage_minus=2	coverage_plus=2	flanking_left=251	flanking_right=251	frequency=7.785e-02	junction_possible_overlap_registers=232	key=CP009273__47531__-1__CP009273__48382__1__9____251__251__0__0	max_left=91	max_left_minus=91	max_left_plus=91	max_min_left=80	max_min_left_minus=80	max_min_left_plus=7	max_min_right=85	max_min_right_minus=85	max_min_right_plus=85	max_pos_hash_score=464	max_right=174	max_right_minus=162	max_right_plus=174	neg_log10_pos_hash_p_value=4.8	new_junction_coverage=0.08	new_junction_read_count=4	polymorphism_frequency=7.785e-02	pos_hash_score=4	prediction=polymorphism	reject=COVERAGE_EVENNESS_SKEW,FREQUENCY_CUTOFF	side_1_annotate_key=gene	side_1_continuation=0	side_1_coverage=1.21	side_1_overlap=9	side_1_possible_overlap_registers=241	side_1_read_count=60	side_1_redundant=0	side_2_annotate_key=gene	side_2_continuation=0	side_2_coverage=0.77	side_2_overlap=0	side_2_possible_overlap_registers=232	side_2_read_count=37	side_2_redundant=0	total_non_overlap_reads=4
JC	131	.	CP009273	66063	-1	CP009273	67299	1	0	alignment_overlap=11	coverage_minus=2	coverage_plus=1	flanking_left=251	flanking_right=251	frequency=6.126e-02	junction_possible_overlap_registers=230	key=CP009273__66063__-1__CP009273__67288__1__11____251__251__0__0	max_left=110	max_left_minus=110	max_left_plus=110	max_min_left=54	max_min_left_minus=54	max_min_left_plus=0	max_min_right=47	max_min_right_minus=4	max_min_right_plus=47	max_pos_hash_score=460	max_right=186	max_right_minus=186	max_right_plus=47	neg_log10_pos_hash_p_value=5.3	new_junction_coverage=0.06	new_junction_read_count=3	polymorphism_frequency=6.126e-02	pos_hash_score=3	prediction=polymorphism	reject=COVERAGE_EVENNESS_SKEW,FREQUENCY_CUTOFF	side_1_annotate_key=gene	side_1_continuation=0	side_1_coverage=0.90	side_1_overlap=11	side_1_possible_overlap_registers=241	side_1_read_count=45	side_1_redundant=0	side_2_annotate_key=gene	side_2_continuation=0	side_2_coverage=1.03	side_2_overlap=0	side_2_possible_overlap_registers=230	side_2_read_count=49	side_2_redundant=0	total_non_overlap_reads=3
JC	132	.	CP009273	76499	-1	CP009273	77244	1	0	alignment_overlap=10	coverage_minus=2	coverage_plus=2	flanking_left=251	flanking_right=251	frequency=7.381e-02	junction_possible_overlap_registers=231	key=CP009273__76499__-1__CP009273__77234__1__10____251__251__0__0	max_left=152	max_left_minus=152	max_left_plus=133	max_min_left=33	max_min_left_minus=0	max_min_left_plus=33	max_min_right=37	max_min_right_minus=37	max_min_right_plus=37	max_pos_hash_score=462	max_right=160	max_right_minus=37	max_right_plus=160	neg_log10_pos_hash_p_value=4.8	new_junction_coverage=0.08	new_junction_read_count=4	polymorphism_frequency=7.381e-02	pos_hash_score=4	prediction=polymorphism	reject=COVERAGE_EVENNESS_SKEW,FREQUENCY_CUTOFF	side_1_annotate_key=gene	side_1_continuation=0	side_1_coverage=0.78	side_1_overlap=10	side_1_possible_overlap_registers=241	side_1_read_count=39	side_1_redundant=0	side_2_annotate_key=gene	side_2_continuation=0	side_2_coverage=1.32	side_2_overlap=0	side_2_possible_overlap_registers=231	side_2_read_count=63	side_2_redundant=0	total_non_overlap_reads=4
JC	133	.	CP009273	115887	-1	CP009273	116498	1	0	alignment_overlap=7	coverage_minus=1	coverage_plus=2	flanking_left=251	flanking_right=251	frequency=4.607e-02	junction_possible_overlap_registers=234	key=CP009273__115887__-1__CP009273__116491__1__7____251__251__0__0	max_left=122	max_left_minus=122	max_left_plus=121	max_min_left=108	max_min_left_minus=0	max_min_left_plus=108	max_min_right=96	max_min_right_minus=88	max_min_right_plus=96	max_pos_hash_score=468	max_right=136	max_right_minus=88	max_right_plus=136	neg_log10_pos_hash_p_value=5.4	new_junction_coverage=0.06	new_junction_read_count=3	polymorphism_frequency=4.607e-02	pos_hash_score=3	prediction=polymorphism	reject=COVERAGE_EVENNESS_SKEW,FREQUENCY_CUTOFF	side_1_annotate_key=gene	side_1_continuation=0	side_1_coverage=1.23	side_1_overlap=7	side_1_possible_overlap_registers=241	side_1_read_count=61	side_1_redundant=0	side_2_annotate_key=gene	side_2_continuation=0	side_2_coverage=1.34	side_2_overlap=0	side_2_possible_overlap_registers=234	side_2_read_count=65	side_2_redundant=0	total_non_overlap_reads=3
JC	134	.	CP009273	122474	-1	CP009273	123315	1	0	alignment_overlap=18	coverage_minus=2	coverage_plus=1	flanking_left=251	flanking_right=251	frequency=9.459e-02	junction_possible_overlap_registers=223	key=CP009273__122474__-1__CP009273__123297__1__18____251__251__0__0	max_left=172	max_left_minus=172	max_left_plus=116	max_min_left=0	max_min_left_minus=0	max_min_left_plus=0	max_min_right=61	max_min_right_minus=61	max_min_right_plus=47	max_pos_hash_score=446	max_right=61	max_right_minus=61	max_right_plus=47	neg_log10_pos_hash_p_value=5.2	new_junction_coverage=0.07	new_junction_read_count=3	polymorphism_frequency=9.459e-02	pos_hash_score=3	prediction=polymorphism	reject=COVERAGE_EVENNESS_SKEW,FREQUENCY_CUTOFF	side_1_annotate_key=gene	side_1_continuation=0	side_1_coverage=0.42	side_1_overlap=18	side_1_possible_overlap_registers=241	side_1_read_count=21	side_1_redundant=0	side_2_annotate_key=gene	side_2_continuation=0	side_2_coverage=0.82	side_2_overlap=0	side_2_possible_overlap_registers=223	side_2_read_count=38	side_2_redundant=0	total_non_overlap_reads=3
JC	135	.	CP009273	122775	-1	CP009273	123316	1	0	alignment_overlap=18	coverage_minus=4	coverage_plus=3	flanking_left=251	flanking_right=251	frequency=1.852e-01	junction_possible_overlap_registers=223	key=CP009273__122775__-1__CP009273__123298__1__18____251__251__0__0	max_left=144	max_left_minus=144	max_left_plus=144	max_min_left=71	max_min_left_minus=71	max_min_left_plus=58	max_min_right=27	max_min_right_minus=27	max_min_right_plus=27	max_pos_hash_score=446	max_right=161	max_right_minus=161	max_right_plus=132	neg_log10_pos_hash_p_value=3.9	new_junction_coverage=0.17	new_junction_read_count=8	polymorphism_frequency=1.852e-01	pos_hash_score=6	prediction=polymorphism	reject=COVERAGE_EVENNESS_SKEW,FREQUENCY_CUTOFF	side_1_annotate_key=gene	side_1_continuation=0	side_1_coverage=0.70	side_1_overlap=18	side_1_possible_overlap_registers=241	side_1_read_count=35	side_1_redundant=0	side_2_annotate_key=gene	side_2_continuation=0	side_2_coverage=0.82	side_2_overlap=0	side_2_possible_overlap_registers=223	side_2_read_count=38	side_2_redundant=0	total_non_overlap_reads=7
JC	136	.	CP009273	130715	-1	CP009273	131575	1	0	alignment_overlap=9	coverage_minus=2	coverage_plus=2	flanking_left=251	flanking_right=251	frequency=8.648e-02	junction_possible_overlap_registers=232	key=CP009273__130715__-1__CP009273__131566__1__9____251__251__0__0	max_left=59	max_left_minus=59	max_left_plus=58	max_min_left=59	max_min_left_minus=59	max_min_left_plus=6	max_min_right=40	max_min_right_minus=40	max_min_right_plus=40	max_pos_hash_score=464	max_right=85	max_right_minus=85	max_right_plus=85	neg_log10_pos_hash_p_value=4.8	new_junction_coverage=0.08	new_junction_read_count=4	polymorphism_frequency=8.648e-02	pos_hash_score=4	prediction=polymorphism	reject=COVERAGE_EVENNESS_SKEW,FREQUENCY_CUTOFF	side_1_annotate_key=gene	side_1_continuation=0	side_1_coverage=0.80	side_1_overlap=9	side_1_possible_overlap_registers=241	side_1_read_count=40	side_1_redundant=0	side_2_annotate_key=gene	side_2_continuation=0	side_2_coverage=0.96	side_2_overlap=0	side_2_possible_overlap_registers=232	side_2_read_count=46	side_2_redundant=0	total_non_overlap_reads=4
JC	137	.	CP009273	170419	-1	CP009273	170876	1	0	alignment_overlap=11	coverage_minus=1	coverage_plus=2	flanking_left=251	flanking_right=251	frequency=6.053e-02	junction_possible_overlap_registers=230	key=CP009273__170419__-1__CP009273__170865__1__11____251__251__0__0	max_left=154	max_left_minus=154	max_left_plus=58	max_min_left=58	max_min_left_minus=0	max_min_left_plus=58	max_min_right=86	max_min_right_minus=86	max_min_right_plus=0	max_pos_hash_score=460	max_right=182	max_right_minus=86	max_right_plus=182	neg_log10_pos_hash_p_value=5.3	new_junction_coverage=0.06	new_junction_read_count=3	polymorphism_frequency=6.053e-02	pos_hash_score=3	prediction=polymorphism	reject=COVERAGE_EVENNESS_SKEW,FREQUENCY_CUTOFF	side_1_annotate_key=gene	side_1_continuation=0	side_1_coverage=0.82	side_1_overlap=11	side_1_possible_overlap_registers=241	side_1_read_count=41	side_1_redundant=0	side_2_annotate_key=gene	side_2_continuation=0	side_2_coverage=1.14	side_2_overlap=0	side_2_possible_overlap_registers=230	side_2_read_count=54	side_2_redundant=0	total_non_overlap_reads=3
JC	138	.	CP009273	180814	-1	CP009273	181957	1	0	alignment_overlap=12	coverage_minus=2	coverage_plus=2	flanking_left=251	flanking_right=251	frequency=9.078e-02	junction_possible_overlap_registers=229	key=CP009273__180814__-1__CP009273__181945__1__12____251__251__0__0	max_left=108	max_left_minus=108	max_left_plus=107	max_min_left=61	max_min_left_minus=61	max_min_left_plus=61	max_min_right=81	max_min_right_minus=81	max_min_right_plus=81	max_pos_hash_score=458	max_right=104	max_right_minus=104	max_right_plus=104	neg_log10_pos_hash_p_value=4.8	new_junction_coverage=0.11	new_junction_read_count=5	polymorphism_frequency=9.078e-02	pos_hash_score=4	prediction=polymorphism	reject=COVERAGE_EVENNESS_SKEW,FREQUENCY_CUTOFF	side_1_annotate_key=gene	side_1_continuation=0	side_1_coverage=1.15	side_1_overlap=12	side_1_possible_overlap_registers=241	side_1_read_count=57	side_1_redundant=0	side_2_annotate_key=gene	side_2_continuation=0	side_2_coverage=0.97	side_2_overlap=0	side_2_possible_overlap_registers=229	side_2_read_count=46	side_2_redundant=0	total_non_overlap_reads=4
JC	139	.	CP009273	186466	-1	CP009273	187798	1	0	alignment_overlap=11	coverage_minus=1	coverage_plus=2	flanking_left=251	flanking_right=251	frequency=7.823e-02	junction_possible_overlap_registers=230	key=CP009273__186466__-1__CP009273__187787__1__11____251__251__0__0	max_left=155	max_left_minus=49	max_left_plus=155	max_min_left=49	max_min_left_minus=49	max_min_left_plus=0	max_min_right=84	max_min_right_minus=0	max_min_right_plus=84	max_pos_hash_score=460	max_right=84	max_right_minus=69	max_right_plus=84	neg_log10_pos_hash_p_value=5.3	new_junction_coverage=0.08	new_junction_read_count=4	polymorphism_frequency=7.823e-02	pos_hash_score=3	prediction=polymorphism	reject=COVERAGE_EVENNESS_SKEW,FREQUENCY_CUTOFF	side_1_annotate_key=gene	side_1_continuation=0	side_1_coverage=1.21	side_1_overlap=11	side_1_possible_overlap_registers=241	side_1_read_count=60	side_1_redundant=0	side_2_annotate_key=gene	side_2_continuation=0	side_2_coverage=0.78	side_2_overlap=0	side_2_possible_overlap_registers=230	side_2_read_count=37	side_2_redundant=0	total_non_overlap_reads=3
JC	140	.	CP009273	198955	-1	CP009273	199664	1	0	alignment_overlap=9	coverage_minus=2	coverage_plus=2	flanking_left=251	flanking_right=251	frequency=8.953e-02	junction_possible_overlap_registers=232	key=CP009273__198955__-1__CP009273__199655__1__9____251__251__0__0	max_left=90	max_left_minus=90	max_left_plus=71	max_min_left=90	max_min_left_minus=90	max_min_left_plus=71	max_min_right=16	max_min_right_minus=16	max_min_right_plus=16	max_pos_hash_score=464	max_right=171	max_right_minus=151	max_right_plus=171	neg_log10_pos_hash_p_value=4.8	new_junction_coverage=0.08	new_junction_read_count=4	polymorphism_frequency=8.953e-02	pos_hash_score=4	prediction=polymorphism	reject=COVERAGE_EVENNESS_SKEW,FREQUENCY_CUTOFF	side_1_annotate_key=gene	side_1_continuation=0	side_1_coverage=0.88	side_1_overlap=9	side_1_possible_overlap_registers=241	side_1_read_count=44	side_1_redundant=0	side_2_annotate_key=gene	side_2_continuation=0	side_2_coverage=0.81	side_2_overlap=0	side_2_possible_overlap_registers=232	side_2_read_count=39	side_2_redundant=0	total_non_overlap_reads=4
JC	141	.	CP009273	243511	-1	CP009273	244358	1	0	alignment_overlap=10	coverage_minus=1	coverage_plus=2	flanking_left=251	flanking_right=251	frequency=4.796e-02	junction_possible_overlap_registers=231	key=CP009273__243511__-1__CP009273__244348__1__10____251__251__0__0	max_left=156	max_left_minus=156	max_left_plus=68	max_min_left=68	max_min_left_minus=0	max_min_left_plus=68	max_min_right=16	max_min_right_minus=16	max_min_right_plus=0	max_pos_hash_score=462	max_right=173	max_right_minus=16	max_right_plus=173	neg_log10_pos_hash_p_value=5.3	new_junction_coverage=0.06	new_junction_read_count=3	polymorphism_frequency=4.796e-02	pos_hash_score=3	prediction=polymorphism	reject=COVERAGE_EVENNESS_SKEW,FREQUENCY_CUTOFF	side_1_annotate_key=gene	side_1_continuation=0	side_1_coverage=0.92	side_1_overlap=10	side_1_possible_overlap_registers=241	side_1_read_count=46	side_1_redundant=0	side_2_annotate_key=gene	side_2_continuation=0	side_2_coverage=1.57	side_2_overlap=0	side_2_possible_overlap_registers=231	side_2_read_count=75	side_2_redundant=0	total_non_overlap_reads=3
JC	142	.	CP009273	256927	-1	CP009273	257728	1	0	alignment_overlap=10	coverage_minus=1	coverage_plus=2	flanking_left=251	flanking_right=251	frequency=5.975e-02	junction_possible_overlap_registers=231	key=CP009273__256927__-1__CP009273__257718__1__10____251__251__0__0	max_left=128	max_left_minus=128	max_left_plus=128	max_min_left=34	max_min_left_minus=0	max_min_left_plus=34	max_min_right=65	max_min_right_minus=45	max_min_right_plus=65	max_pos_hash_score=462	max_right=65	max_right_minus=45	max_right_plus=65	neg_log10_pos_hash_p_value=5.3	new_junction_coverage=0.06	new_junction_read_count=3	polymorphism_frequency=5.975e-02	pos_hash_score=3	prediction=polymorphism	reject=COVERAGE_EVENNESS_SKEW,FREQUENCY_CUTOFF	side_1_annotate_key=gene	side_1_continuation=0	side_1_coverage=0.76	side_1_overlap=10	side_1_possible_overlap_registers=241	side_1_read_count=38	side_1_redundant=0	side_2_annotate_key=gene	side_2_continuation=0	side_2_coverage=1.22	side_2_overlap=0	side_2_possible_overlap_registers=231	side_2_read_count=58	side_2_redundant=0	total_non_overlap_reads=3
JC	143	.	CP009273	278837	-1	CP009273	279599	1	0	alignment_overlap=10	coverage_minus=3	coverage_plus=1	flanking_left=251	flanking_right=251	frequency=1.321e-01	junction_possible_overlap_registers=231	key=CP009273__278837__-1__CP009273__279589__1__10____251__251__0__0	max_left=88	max_left_minus=88	max_left_plus=44	max_min_left=44	max_min_left_minus=44	max_min_left_plus=44	max_min_right=9	max_min_right_minus=9	max_min_right_plus=0	max_pos_hash_score=462	max_right=91	max_right_minus=91	max_right_plus=91	neg_log10_pos_hash_p_value=4.8	new_junction_coverage=0.08	new_junction_read_count=4	polymorphism_frequency=1.321e-01	pos_hash_score=4	prediction=polymorphism	reject=COVERAGE_EVENNESS_SKEW,FREQUENCY_CUTOFF	side_1_annotate_key=gene	side_1_continuation=0	side_1_coverage=0.70	side_1_overlap=10	side_1_possible_overlap_registers=241	side_1_read_count=35	side_1_redundant=0	side_2_annotate_key=gene	side_2_continuation=0	side_2_coverage=0.40	side_2_overlap=0	side_2_possible_overlap_registers=231	side_2_read_count=19	side_2_redundant=0	total_non_overlap_reads=4
JC	144	.	CP009273	278979	-1	CP009273	279883	1	0	alignment_overlap=13	coverage_minus=3	coverage_plus=5	flanking_left=251	flanking_right=251	frequency=2.871e-01	junction_possible_overlap_registers=228	key=CP009273__278979__-1__CP009273__279870__1__13____251__251__0__0	max_left=160	max_left_minus=160	max_left_plus=160	max_min_left=103	max_min_left_minus=0	max_min_left_plus=103	max_min_right=63	max_min_right_minus=54	max_min_right_plus=63	max_pos_hash_score=456	max_right=216	max_right_minus=54	max_right_plus=216	neg_log10_pos_hash_p_value=3.3	new_junction_coverage=0.17	new_junction_read_count=8	polymorphism_frequency=2.871e-01	pos_hash_score=8	prediction=polymorphism	reject=COVERAGE_EVENNESS_SKEW	side_1_annotate_key=gene	side_1_continuation=0	side_1_coverage=0.42	side_1_overlap=13	side_1_possible_overlap_registers=241	side_1_read_count=21	side_1_redundant=0	side_2_annotate_key=repeat	side_2_continuation=0	side_2_coverage=NA	side_2_overlap=0	side_2_possible_overlap_registers=NA	side_2_read_count=NA	side_2_redundant=0	total_non_overlap_reads=8
JC	145	.	CP009273	287441	-1	CP009273	288210	1	0	alignment_overlap=10	coverage_minus=5	coverage_plus=2	flanking_left=251	flanking_right=251	frequency=9.955e-02	junction_possible_overlap_registers=231	key=CP009273__287441__-1__CP009273__288200__1__10____251__251__0__0	max_left=239	max_left_minus=239	max_left_plus=129	max_min_left=35	max_min_left_minus=0	max_min_left_plus=35	max_min_right=112	max_min_right_minus=71	max_min_right_plus=112	max_pos_hash_score=462	max_right=112	max_right_minus=71	max_right_plus=112	neg_log10_pos_hash_p_value=3.7	new_junction_coverage=0.15	new_junction_read_count=7	polymorphism_frequency=9.955e-02	pos_hash_score=7	prediction=polymorphism	reject=COVERAGE_EVENNESS_SKEW,FREQUENCY_CUTOFF	side_1_annotate_key=gene	side_1_continuation=0	side_1_coverage=1.15	side_1_overlap=10	side_1_possible_overlap_registers=241	side_1_read_count=57	side_1_redundant=0	side_2_annotate_key=gene	side_2_continuation=0	side_2_coverage=1.51	side_2_overlap=0	side_2_possible_overlap_registers=231	side_2_read_count=72	side_2_redundant=0	total_non_overlap_reads=7
JC	146	.	CP009273	305205	-1	CP009273	306004	1	0	alignment_overlap=10	coverage_minus=3	coverage_plus=4	flanking_left=251	flanking_right=251	frequency=1.264e-01	junction_possible_overlap_registers=231	key=CP009273__305205__-1__CP009273__305994__1__10____251__251__0__0	max_left=151	max_left_minus=151	max_left_plus=54	max_min_left=54	max_min_left_minus=32	max_min_left_plus=54	max_min_right=65	max_min_right_minus=65	max_min_right_plus=0	max_pos_hash_score=462	max_right=157	max_right_minus=157	max_right_plus=157	neg_log10_pos_hash_p_value=3.7	new_junction_coverage=0.15	new_junction_read_count=7	polymorphism_frequency=1.264e-01	pos_hash_score=7	prediction=polymorphism	reject=COVERAGE_EVENNESS_SKEW,FREQUENCY_CUTOFF	side_1_annotate_key=gene	side_1_continuation=0	side_1_coverage=1.06	side_1_overlap=10	side_1_possible_overlap_registers=241	side_1_read_count=53	side_1_redundant=0	side_2_annotate_key=gene	side_2_continuation=0	side_2_coverage=0.96	side_2_overlap=0	side_2_possible_overlap_registers=231	side_2_read_count=46	side_2_redundant=0	total_non_overlap_reads=7
JC	147	.	CP009273	344974	-1	CP009273	345954	1	0	alignment_overlap=10	coverage_minus=2	coverage_plus=1	flanking_left=251	flanking_right=251	frequency=6.777e-02	junction_possible_overlap_registers=231	key=CP009273__344974__-1__CP009273__345944__1__10____251__251__0__0	max_left=140	max_left_minus=140	max_left_plus=94	max_min_left=0	max_min_left_minus=0	max_min_left_plus=0	max_min_right=64	max_min_right_minus=64	max_min_right_plus=53	max_pos_hash_score=462	max_right=64	max_right_minus=64	max_right_plus=53	neg_log10_pos_hash_p_value=5.3	new_junction_coverage=0.08	new_junction_read_count=4	polymorphism_frequency=6.777e-02	pos_hash_score=3	prediction=polymorphism	reject=COVERAGE_EVENNESS_SKEW,FREQUENCY_CUTOFF	side_1_annotate_key=gene	side_1_continuation=0	side_1_coverage=0.94	side_1_overlap=10	side_1_possible_overlap_registers=241	side_1_read_count=47	side_1_redundant=0	side_2_annotate_key=gene	side_2_continuation=0	side_2_coverage=1.36	side_2_overlap=0	side_2_possible_overlap_registers=231	side_2_read_count=65	side_2_redundant=0	total_non_overlap_reads=3
JC	148	.	CP009273	360104	1	CP009273	360286	-1	0	alignment_overlap=0	coverage_minus=7	coverage_plus=11	flanking_left=251	flanking_right=251	frequency=4.615e-01	junction_possible_overlap_registers=241	key=CP009273__360104__1__CP009273__360286__-1__0____251__251__0__0	max_left=235	max_left_minus=235	max_left_plus=207	max_min_left=73	max_min_left_minus=73	max_min_left_plus=71	max_min_right=117	max_min_right_minus=99	max_min_right_plus=117	max_pos_hash_score=482	max_right=197	max_right_minus=197	max_right_plus=139	neg_log10_pos_hash_p_value=1.7	new_junction_coverage=0.42	new_junction_read_count=21	polymorphism_frequency=4.615e-01	pos_hash_score=17	prediction=polymorphism	side_1_annotate_key=gene	side_1_continuation=0	side_1_coverage=0.50	side_1_overlap=0	side_1_possible_overlap_registers=241	side_1_read_count=25	side_1_redundant=0	side_2_annotate_key=gene	side_2_continuation=0	side_2_coverage=0.48	side_2_overlap=0	side_2_possible_overlap_registers=241	side_2_read_count=24	side_2_redundant=0	total_non_overlap_reads=18
JC	149	.	CP009273	382095	-1	CP009273	382917	1	0	alignment_overlap=10	coverage_minus=4	coverage_plus=4	flanking_left=251	flanking_right=251	frequency=1.346e-01	junction_possible_overlap_registers=231	key=CP009273__382095__-1__CP009273__382907__1__10____251__251__0__0	max_left=235	max_left_minus=235	max_left_plus=127	max_min_left=91	max_min_left_minus=0	max_min_left_plus=91	max_min_right=50	max_min_right_minus=50	max_min_right_plus=45	max_pos_hash_score=462	max_right=150	max_right_minus=50	max_right_plus=150	neg_log10_pos_hash_p_value=3.3	new_junction_coverage=0.17	new_junction_read_count=8	polymorphism_frequency=1.346e-01	pos_hash_score=8	prediction=polymorphism	reject=COVERAGE_EVENNESS_SKEW,FREQUENCY_CUTOFF	side_1_annotate_key=gene	side_1_continuation=0	side_1_coverage=1.04	side_1_overlap=10	side_1_possible_overlap_registers=241	side_1_read_count=52	side_1_redundant=0	side_2_annotate_key=gene	side_2_continuation=0	side_2_coverage=1.11	side_2_overlap=0	side_2_possible_overlap_registers=231	side_2_read_count=53	side_2_redundant=0	total_non_overlap_reads=8
JC	150	.	CP009273	382914	-1	CP009273	383972	1	0	alignment_overlap=9	coverage_minus=2	coverage_plus=1	flanking_left=251	flanking_right=251	frequency=5.041e-02	junction_possible_overlap_registers=232	key=CP009273__382914__-1__CP009273__383963__1__9____251__251__0__0	max_left=195	max_left_minus=195	max_left_plus=96	max_min_left=0	max_min_left_minus=0	max_min_left_plus=0	max_min_right=49	max_min_right_minus=49	max_min_right_plus=49	max_pos_hash_score=464	max_right=49	max_right_minus=49	max_right_plus=49	neg_log10_pos_hash_p_value=5.3	new_junction_coverage=0.06	new_junction_read_count=3	polymorphism_frequency=5.041e-02	pos_hash_score=3	prediction=polymorphism	reject=COVERAGE_EVENNESS_SKEW,FREQUENCY_CUTOFF	side_1_annotate_key=gene	side_1_continuation=0	side_1_coverage=1.06	side_1_overlap=9	side_1_possible_overlap_registers=241	side_1_read_count=53	side_1_redundant=0	side_2_annotate_key=gene	side_2_continuation=0	side_2_coverage=1.29	side_2_overlap=0	side_2_possible_overlap_registers=232	side_2_read_count=62	side_2_redundant=0	total_non_overlap_reads=3
JC	151	.	CP009273	404363	-1	CP009273	405775	1	0	alignment_overlap=7	coverage_minus=1	coverage_plus=2	flanking_left=251	flanking_right=251	frequency=5.788e-02	junction_possible_overlap_registers=234	key=CP009273__404363__-1__CP009273__405768__1__7____251__251__0__0	max_left=211	max_left_minus=211	max_left_plus=189	max_min_left=0	max_min_left_minus=0	max_min_left_plus=0	max_min_right=55	max_min_right_minus=33	max_min_right_plus=55	max_pos_hash_score=468	max_right=55	max_right_minus=33	max_right_plus=55	neg_log10_pos_hash_p_value=5.4	new_junction_coverage=0.06	new_junction_read_count=3	polymorphism_frequency=5.788e-02	pos_hash_score=3	prediction=polymorphism	reject=COVERAGE_EVENNESS_SKEW,FREQUENCY_CUTOFF	side_1_annotate_key=gene	side_1_continuation=0	side_1_coverage=0.92	side_1_overlap=7	side_1_possible_overlap_registers=241	side_1_read_count=46	side_1_redundant=0	side_2_annotate_key=gene	side_2_continuation=0	side_2_coverage=1.10	side_2_overlap=0	side_2_possible_overlap_registers=234	side_2_read_count=53	side_2_redundant=0	total_non_overlap_reads=3
JC	152	.	CP009273	422043	-1	CP009273	423438	1	0	alignment_overlap=4	coverage_minus=2	coverage_plus=2	flanking_left=251	flanking_right=251	frequency=8.316e-02	junction_possible_overlap_registers=237	key=CP009273__422043__-1__CP009273__423434__1__4____251__251__0__0	max_left=245	max_left_minus=242	max_left_plus=245	max_min_left=111	max_min_left_minus=0	max_min_left_plus=111	max_min_right=115	max_min_right_minus=115	max_min_right_plus=2	max_pos_hash_score=474	max_right=135	max_right_minus=115	max_right_plus=135	neg_log10_pos_hash_p_value=4.9	new_junction_coverage=0.08	new_junction_read_count=4	polymorphism_frequency=8.316e-02	pos_hash_score=4	prediction=polymorphism	reject=COVERAGE_EVENNESS_SKEW,FREQUENCY_CUTOFF	side_1_annotate_key=gene	side_1_continuation=0	side_1_coverage=0.96	side_1_overlap=4	side_1_possible_overlap_registers=241	side_1_read_count=48	side_1_redundant=0	side_2_annotate_key=gene	side_2_continuation=0	side_2_coverage=0.84	side_2_overlap=0	side_2_possible_overlap_registers=237	side_2_read_count=41	side_2_redundant=0	total_non_overlap_reads=4
JC	153	.	CP009273	438409	-1	CP009273	438950	1	0	alignment_overlap=1	coverage_minus=4	coverage_plus=1	flanking_left=251	flanking_right=251	frequency=1.033e-01	junction_possible_overlap_registers=240	key=CP009273__438409__-1__CP009273__438949__1__1____251__251__0__0	max_left=98	max_left_minus=98	max_left_plus=32	max_min_left=98	max_min_left_minus=98	max_min_left_plus=32	max_min_right=57	max_min_right_minus=57	max_min_right_plus=0	max_pos_hash_score=480	max_right=152	max_right_minus=152	max_right_plus=106	neg_log10_pos_hash_p_value=5.5	new_junction_coverage=0.10	new_junction_read_count=5	polymorphism_frequency=1.033e-01	pos_hash_score=3	prediction=polymorphism	reject=COVERAGE_EVENNESS_SKEW,FREQUENCY_CUTOFF	side_1_annotate_key=gene	side_1_continuation=0	side_1_coverage=0.88	side_1_overlap=1	side_1_possible_overlap_registers=241	side_1_read_count=44	side_1_redundant=0	side_2_annotate_key=gene	side_2_continuation=0	side_2_coverage=0.87	side_2_overlap=0	side_2_possible_overlap_registers=240	side_2_read_count=43	side_2_redundant=0	total_non_overlap_reads=5
JC	154	.	CP009273	484154	-1	CP009273	485160	1	0	alignment_overlap=10	coverage_minus=2	coverage_plus=2	flanking_left=251	flanking_right=251	frequency=7.164e-02	junction_possible_overlap_registers=231	key=CP009273__484154__-1__CP009273__485150__1__10____251__251__0__0	max_left=22	max_left_minus=22	max_left_plus=22	max_min_left=9	max_min_left_minus=9	max_min_left_plus=9	max_min_right=21	max_min_right_minus=21	max_min_right_plus=21	max_pos_hash_score=462	max_right=56	max_right_minus=56	max_right_plus=56	neg_log10_pos_hash_p_value=4.8	new_junction_coverage=0.08	new_junction_read_count=4	polymorphism_frequency=7.164e-02	pos_hash_score=4	prediction=polymorphism	reject=COVERAGE_EVENNESS_SKEW,FREQUENCY_CUTOFF	side_1_annotate_key=gene	side_1_continuation=0	side_1_coverage=1.12	side_1_overlap=10	side_1_possible_overlap_registers=241	side_1_read_count=56	side_1_redundant=0	side_2_annotate_key=gene	side_2_continuation=0	side_2_coverage=1.05	side_2_overlap=0	side_2_possible_overlap_registers=231	side_2_read_count=50	side_2_redundant=0	total_non_overlap_reads=4
JC	155	.	CP009273	520624	-1	CP009273	522125	1	0	alignment_overlap=11	coverage_minus=2	coverage_plus=2	flanking_left=251	flanking_right=251	frequency=8.295e-02	junction_possible_overlap_registers=230	key=CP009273__520624__-1__CP009273__522114__1__11____251__251__0__0	max_left=105	max_left_minus=105	max_left_plus=105	max_min_left=7	max_min_left_minus=7	max_min_left_plus=7	max_min_right=54	max_min_right_minus=54	max_min_right_plus=54	max_pos_hash_score=460	max_right=54	max_right_minus=54	max_right_plus=54	neg_log10_pos_hash_p_value=4.8	new_junction_coverage=0.08	new_junction_read_count=4	polymorphism_frequency=8.295e-02	pos_hash_score=4	prediction=polymorphism	reject=COVERAGE_EVENNESS_SKEW,FREQUENCY_CUTOFF	side_1_annotate_key=gene	side_1_continuation=0	side_1_coverage=0.68	side_1_overlap=11	side_1_possible_overlap_registers=241	side_1_read_count=34	side_1_redundant=0	side_2_annotate_key=gene	side_2_continuation=0	side_2_coverage=1.18	side_2_overlap=0	side_2_possible_overlap_registers=230	side_2_read_count=56	side_2_redundant=0	total_non_overlap_reads=4
JC	156	.	CP009273	532891	-1	CP009273	533876	1	0	alignment_overlap=11	coverage_minus=4	coverage_plus=4	flanking_left=251	flanking_right=251	frequency=1.173e-01	junction_possible_overlap_registers=230	key=CP009273__532891__-1__CP009273__533865__1__11____251__251__0__0	max_left=153	max_left_minus=153	max_left_plus=153	max_min_left=53	max_min_left_minus=0	max_min_left_plus=53	max_min_right=63	max_min_right_minus=26	max_min_right_plus=63	max_pos_hash_score=460	max_right=83	max_right_minus=26	max_right_plus=83	neg_log10_pos_hash_p_value=3.6	new_junction_coverage=0.17	new_junction_read_count=8	polymorphism_frequency=1.173e-01	pos_hash_score=7	prediction=polymorphism	reject=COVERAGE_EVENNESS_SKEW,FREQUENCY_CUTOFF	side_1_annotate_key=gene	side_1_continuation=0	side_1_coverage=1.12	side_1_overlap=11	side_1_possible_overlap_registers=241	side_1_read_count=56	side_1_redundant=0	side_2_annotate_key=gene	side_2_continuation=0	side_2_coverage=1.41	side_2_overlap=0	side_2_possible_overlap_registers=230	side_2_read_count=67	side_2_redundant=0	total_non_overlap_reads=8
JC	157	.	CP009273	544545	-1	CP009273	545620	1	0	alignment_overlap=8	coverage_minus=1	coverage_plus=2	flanking_left=251	flanking_right=251	frequency=5.451e-02	junction_possible_overlap_registers=233	key=CP009273__544545__-1__CP009273__545612__1__8____251__251__0__0	max_left=97	max_left_minus=97	max_left_plus=97	max_min_left=97	max_min_left_minus=0	max_min_left_plus=97	max_min_right=96	max_min_right_minus=96	max_min_right_plus=0	max_pos_hash_score=466	max_right=141	max_right_minus=96	max_right_plus=141	neg_log10_pos_hash_p_value=5.4	new_junction_coverage=0.06	new_junction_read_count=3	polymorphism_frequency=5.451e-02	pos_hash_score=3	prediction=polymorphism	reject=COVERAGE_EVENNESS_SKEW,FREQUENCY_CUTOFF	side_1_annotate_key=gene	side_1_continuation=0	side_1_coverage=1.17	side_1_overlap=8	side_1_possible_overlap_registers=241	side_1_read_count=58	side_1_redundant=0	side_2_annotate_key=gene	side_2_continuation=0	side_2_coverage=1.00	side_2_overlap=0	side_2_possible_overlap_registers=233	side_2_read_count=48	side_2_redundant=0	total_non_overlap_reads=3
JC	158	.	CP009273	577575	-1	CP009273	578345	1	0	alignment_overlap=10	coverage_minus=0	coverage_plus=4	flanking_left=251	flanking_right=251	frequency=4.796e-02	junction_possible_overlap_registers=231	key=CP009273__577575__-1__CP009273__578335__1__10____251__251__0__0	max_left=133	max_left_minus=0	max_left_plus=133	max_min_left=24	max_min_left_minus=0	max_min_left_plus=24	max_min_right=108	max_min_right_minus=0	max_min_right_plus=108	max_pos_hash_score=462	max_right=108	max_right_minus=0	max_right_plus=108	neg_log10_pos_hash_p_value=4.8	new_junction_coverage=0.08	new_junction_read_count=4	polymorphism_frequency=4.796e-02	pos_hash_score=4	prediction=polymorphism	reject=COVERAGE_EVENNESS_SKEW,FREQUENCY_CUTOFF	side_1_annotate_key=gene	side_1_continuation=0	side_1_coverage=1.55	side_1_overlap=10	side_1_possible_overlap_registers=241	side_1_read_count=77	side_1_redundant=0	side_2_annotate_key=gene	side_2_continuation=0	side_2_coverage=1.78	side_2_overlap=0	side_2_possible_overlap_registers=231	side_2_read_count=85	side_2_redundant=0	total_non_overlap_reads=4
JC	159	.	CP009273	603466	-1	CP009273	604816	1	0	alignment_overlap=12	coverage_minus=8	coverage_plus=1	flanking_left=251	flanking_right=251	frequency=1.474e-01	junction_possible_overlap_registers=229	key=CP009273__603466__-1__CP009273__604804__1__12____251__251__0__0	max_left=198	max_left_minus=198	max_left_plus=115	max_min_left=115	max_min_left_minus=37	max_min_left_plus=115	max_min_right=104	max_min_right_minus=104	max_min_right_plus=0	max_pos_hash_score=458	max_right=202	max_right_minus=202	max_right_plus=124	neg_log10_pos_hash_p_value=4.0	new_junction_coverage=0.19	new_junction_read_count=9	polymorphism_frequency=1.474e-01	pos_hash_score=6	prediction=polymorphism	reject=COVERAGE_EVENNESS_SKEW,FREQUENCY_CUTOFF	side_1_annotate_key=gene	side_1_continuation=0	side_1_coverage=0.76	side_1_overlap=12	side_1_possible_overlap_registers=241	side_1_read_count=38	side_1_redundant=0	side_2_annotate_key=gene	side_2_continuation=0	side_2_coverage=1.44	side_2_overlap=0	side_2_possible_overlap_registers=229	side_2_read_count=68	side_2_redundant=0	total_non_overlap_reads=9
JC	160	.	CP009273	606321	-1	CP009273	606925	1	0	alignment_overlap=10	coverage_minus=2	coverage_plus=2	flanking_left=251	flanking_right=251	frequency=9.142e-02	junction_possible_overlap_registers=231	key=CP009273__606321__-1__CP009273__606915__1__10____251__251__0__0	max_left=228	max_left_minus=228	max_left_plus=89	max_min_left=89	max_min_left_minus=0	max_min_left_plus=89	max_min_right=67	max_min_right_minus=67	max_min_right_plus=0	max_pos_hash_score=462	max_right=173	max_right_minus=67	max_right_plus=173	neg_log10_pos_hash_p_value=4.8	new_junction_coverage=0.13	new_junction_read_count=6	polymorphism_frequency=9.142e-02	pos_hash_score=4	prediction=polymorphism	reject=COVERAGE_EVENNESS_SKEW,FREQUENCY_CUTOFF	side_1_annotate_key=gene	side_1_continuation=0	side_1_coverage=1.33	side_1_overlap=10	side_1_possible_overlap_registers=241	side_1_read_count=66	side_1_redundant=0	side_2_annotate_key=gene	side_2_continuation=0	side_2_coverage=1.17	side_2_overlap=0	side_2_possible_overlap_registers=231	side_2_read_count=56	side_2_redundant=0	total_non_overlap_reads=4
JC	161	.	CP009273	620957	-1	CP009273	621666	1	0	alignment_overlap=11	coverage_minus=2	coverage_plus=3	flanking_left=251	flanking_right=251	frequency=1.023e-01	junction_possible_overlap_registers=230	key=CP009273__620957__-1__CP009273__621655__1__11____251__251__0__0	max_left=166	max_left_minus=137	max_left_plus=166	max_min_left=118	max_min_left_minus=0	max_min_left_plus=118	max_min_right=117	max_min_right_minus=117	max_min_right_plus=74	max_pos_hash_score=460	max_right=121	max_right_minus=117	max_right_plus=121	neg_log10_pos_hash_p_value=4.4	new_junction_coverage=0.11	new_junction_read_count=5	polymorphism_frequency=1.023e-01	pos_hash_score=5	prediction=polymorphism	reject=COVERAGE_EVENNESS_SKEW,FREQUENCY_CUTOFF	side_1_annotate_key=gene	side_1_continuation=0	side_1_coverage=1.00	side_1_overlap=11	side_1_possible_overlap_registers=241	side_1_read_count=50	side_1_redundant=0	side_2_annotate_key=gene	side_2_continuation=0	side_2_coverage=0.84	side_2_overlap=0	side_2_possible_overlap_registers=230	side_2_read_count=40	side_2_redundant=0	total_non_overlap_reads=5
JC	162	.	CP009273	643797	-1	CP009273	644716	1	0	alignment_overlap=12	coverage_minus=4	coverage_plus=4	flanking_left=251	flanking_right=251	frequency=1.686e-01	junction_possible_overlap_registers=229	key=CP009273__643797__-1__CP009273__644704__1__12____251__251__0__0	max_left=158	max_left_minus=158	max_left_plus=87	max_min_left=87	max_min_left_minus=87	max_min_left_plus=87	max_min_right=89	max_min_right_minus=89	max_min_right_plus=11	max_pos_hash_score=458	max_right=200	max_right_minus=143	max_right_plus=200	neg_log10_pos_hash_p_value=3.3	new_junction_coverage=0.19	new_junction_read_count=9	polymorphism_frequency=1.686e-01	pos_hash_score=8	prediction=polymorphism	reject=COVERAGE_EVENNESS_SKEW,FREQUENCY_CUTOFF	side_1_annotate_key=gene	side_1_continuation=0	side_1_coverage=0.90	side_1_overlap=12	side_1_possible_overlap_registers=241	side_1_read_count=45	side_1_redundant=0	side_2_annotate_key=gene	side_2_continuation=0	side_2_coverage=0.97	side_2_overlap=0	side_2_possible_overlap_registers=229	side_2_read_count=46	side_2_redundant=0	total_non_overlap_reads=8
JC	163	.	CP009273	680998	-1	CP009273	681697	1	0	alignment_overlap=12	coverage_minus=6	coverage_plus=2	flanking_left=251	flanking_right=251	frequency=1.630e-01	junction_possible_overlap_registers=229	key=CP009273__680998__-1__CP009273__681685__1__12____251__251__0__0	max_left=130	max_left_minus=130	max_left_plus=72	max_min_left=72	max_min_left_minus=0	max_min_left_plus=72	max_min_right=107	max_min_right_minus=107	max_min_right_plus=0	max_pos_hash_score=458	max_right=227	max_right_minus=107	max_right_plus=227	neg_log10_pos_hash_p_value=3.6	new_junction_coverage=0.17	new_junction_read_count=8	polymorphism_frequency=1.630e-01	pos_hash_score=7	prediction=polymorphism	reject=COVERAGE_EVENNESS_SKEW,FREQUENCY_CUTOFF	side_1_annotate_key=gene	side_1_continuation=0	side_1_coverage=0.74	side_1_overlap=12	side_1_possible_overlap_registers=241	side_1_read_count=37	side_1_redundant=0	side_2_annotate_key=gene	side_2_continuation=0	side_2_coverage=0.99	side_2_overlap=0	side_2_possible_overlap_registers=229	side_2_read_count=47	side_2_redundant=0	total_non_overlap_reads=8
JC	164	.	CP009273	692197	-1	CP009273	692591	1	0	alignment_overlap=78	coverage_minus=10	coverage_plus=13	flanking_left=251	flanking_right=251	frequency=4.830e-01	junction_possible_overlap_registers=163	key=CP009273__692197__-1__CP009273__692513__1__78____251__251__0__0	max_left=151	max_left_minus=151	max_left_plus=127	max_min_left=52	max_min_left_minus=34	max_min_left_plus=52	max_min_right=77	max_min_right_minus=28	max_min_right_plus=77	max_pos_hash_score=326	max_right=163	max_right_minus=163	max_right_plus=154	neg_log10_pos_hash_p_value=1.1	new_junction_coverage=0.71	new_junction_read_count=24	polymorphism_frequency=4.830e-01	pos_hash_score=14	prediction=polymorphism	side_1_annotate_key=gene	side_1_continuation=0	side_1_coverage=0.78	side_1_overlap=78	side_1_possible_overlap_registers=241	side_1_read_count=39	side_1_redundant=0	side_2_annotate_key=gene	side_2_continuation=0	side_2_coverage=0.74	side_2_overlap=0	side_2_possible_overlap_registers=163	side_2_read_count=25	side_2_redundant=0	total_non_overlap_reads=23
JC	165	.	CP009273	699624	-1	CP009273	700141	1	0	alignment_overlap=12	coverage_minus=1	coverage_plus=3	flanking_left=251	flanking_right=251	frequency=9.400e-02	junction_possible_overlap_registers=229	key=CP009273__699624__-1__CP009273__700129__1__12____251__251__0__0	max_left=156	max_left_minus=95	max_left_plus=156	max_min_left=9	max_min_left_minus=0	max_min_left_plus=9	max_min_right=83	max_min_right_minus=70	max_min_right_plus=83	max_pos_hash_score=458	max_right=176	max_right_minus=70	max_right_plus=176	neg_log10_pos_hash_p_value=4.8	new_junction_coverage=0.08	new_junction_read_count=4	polymorphism_frequency=9.400e-02	pos_hash_score=4	prediction=polymorphism	reject=COVERAGE_EVENNESS_SKEW,FREQUENCY_CUTOFF	side_1_annotate_key=gene	side_1_continuation=0	side_1_coverage=0.76	side_1_overlap=12	side_1_possible_overlap_registers=241	side_1_read_count=38	side_1_redundant=0	side_2_annotate_key=gene	side_2_continuation=0	side_2_coverage=0.87	side_2_overlap=0	side_2_possible_overlap_registers=229	side_2_read_count=41	side_2_redundant=0	total_non_overlap_reads=4
JC	166	.	CP009273	726618	-1	CP009273	727690	1	0	alignment_overlap=10	coverage_minus=1	coverage_plus=4	flanking_left=251	flanking_right=251	frequency=1.424e-01	junction_possible_overlap_registers=231	key=CP009273__726618__-1__CP009273__727680__1__10____251__251__0__0	max_left=28	max_left_minus=28	max_left_plus=28	max_min_left=19	max_min_left_minus=0	max_min_left_plus=19	max_min_right=28	max_min_right_minus=26	max_min_right_plus=28	max_pos_hash_score=462	max_right=57	max_right_minus=26	max_right_plus=57	neg_log10_pos_hash_p_value=4.4	new_junction_coverage=0.13	new_junction_read_count=6	polymorphism_frequency=1.424e-01	pos_hash_score=5	prediction=polymorphism	reject=COVERAGE_EVENNESS_SKEW,FREQUENCY_CUTOFF	side_1_annotate_key=gene	side_1_continuation=0	side_1_coverage=0.82	side_1_overlap=10	side_1_possible_overlap_registers=241	side_1_read_count=41	side_1_redundant=0	side_2_annotate_key=gene	side_2_continuation=0	side_2_coverage=0.69	side_2_overlap=0	side_2_possible_overlap_registers=231	side_2_read_count=33	side_2_redundant=0	total_non_overlap_reads=5
JC	167	.	CP009273	726618	-1	CP009273	3615203	1	0	alignment_overlap=10	coverage_minus=1	coverage_plus=3	flanking_left=251	flanking_right=251	frequency=1.129e-01	junction_possible_overlap_registers=231	key=CP009273__726618__-1__CP009273__3615193__1__10____251__251__0__1	max_left=28	max_left_minus=28	max_left_plus=28	max_min_left=10	max_min_left_minus=0	max_min_left_plus=10	max_min_right=28	max_min_right_minus=26	max_min_right_plus=28	max_pos_hash_score=462	max_right=52	max_right_minus=26	max_right_plus=52	neg_log10_pos_hash_p_value=4.8	new_junction_coverage=0.10	new_junction_read_count=5	polymorphism_frequency=1.129e-01	pos_hash_score=4	prediction=polymorphism	reject=COVERAGE_EVENNESS_SKEW,FREQUENCY_CUTOFF	side_1_annotate_key=gene	side_1_continuation=0	side_1_coverage=0.82	side_1_overlap=10	side_1_possible_overlap_registers=241	side_1_read_count=41	side_1_redundant=0	side_2_annotate_key=repeat	side_2_continuation=0	side_2_coverage=NA	side_2_overlap=0	side_2_possible_overlap_registers=NA	side_2_read_count=NA	side_2_redundant=1	total_non_overlap_reads=4
JC	168	.	CP009273	727680	1	CP009273	3614121	-1	0	alignment_overlap=10	coverage_minus=4	coverage_plus=1	flanking_left=251	flanking_right=251	frequency=1.517e-01	junction_possible_overlap_registers=231	key=CP009273__727680__1__CP009273__3614131__-1__10____251__251__0__1	max_left=57	max_left_minus=57	max_left_plus=26	max_min_left=26	max_min_left_minus=0	max_min_left_plus=26	max_min_right=28	max_min_right_minus=28	max_min_right_plus=0	max_pos_hash_score=462	max_right=28	max_right_minus=28	max_right_plus=28	neg_log10_pos_hash_p_value=4.4	new_junction_coverage=0.13	new_junction_read_count=6	polymorphism_frequency=1.517e-01	pos_hash_score=5	prediction=polymorphism	reject=COVERAGE_EVENNESS_SKEW,FREQUENCY_CUTOFF	side_1_annotate_key=gene	side_1_continuation=0	side_1_coverage=0.70	side_1_overlap=10	side_1_possible_overlap_registers=241	side_1_read_count=35	side_1_redundant=0	side_2_annotate_key=repeat	side_2_continuation=0	side_2_coverage=NA	side_2_overlap=0	side_2_possible_overlap_registers=NA	side_2_read_count=NA	side_2_redundant=1	total_non_overlap_reads=5
JC	169	.	CP009273	727698	-1	CP009273	3615882	1	0	alignment_overlap=10	coverage_minus=1	coverage_plus=2	flanking_left=251	flanking_right=251	frequency=6.528e-02	junction_possible_overlap_registers=231	key=CP009273__727698__-1__CP009273__3615872__1__10____251__251__0__0	max_left=128	max_left_minus=42	max_left_plus=128	max_min_left=24	max_min_left_minus=0	max_min_left_plus=24	max_min_right=113	max_min_right_minus=3	max_min_right_plus=113	max_pos_hash_score=462	max_right=113	max_right_minus=3	max_right_plus=113	neg_log10_pos_hash_p_value=5.3	new_junction_coverage=0.08	new_junction_read_count=4	polymorphism_frequency=6.528e-02	pos_hash_score=3	prediction=polymorphism	reject=COVERAGE_EVENNESS_SKEW,FREQUENCY_CUTOFF	side_1_annotate_key=gene	side_1_continuation=0	side_1_coverage=0.70	side_1_overlap=10	side_1_possible_overlap_registers=241	side_1_read_count=35	side_1_redundant=0	side_2_annotate_key=gene	side_2_continuation=0	side_2_coverage=1.70	side_2_overlap=0	side_2_possible_overlap_registers=231	side_2_read_count=81	side_2_redundant=0	total_non_overlap_reads=3
JC	170	.	CP009273	727698	-1	CP009273	3758873	1	0	alignment_overlap=10	coverage_minus=1	coverage_plus=2	flanking_left=251	flanking_right=251	frequency=9.352e-02	junction_possible_overlap_registers=231	key=CP009273__727698__-1__CP009273__3758863__1__10____251__251__0__0	max_left=128	max_left_minus=42	max_left_plus=128	max_min_left=24	max_min_left_minus=0	max_min_left_plus=24	max_min_right=113	max_min_right_minus=3	max_min_right_plus=113	max_pos_hash_score=462	max_right=113	max_right_minus=3	max_right_plus=113	neg_log10_pos_hash_p_value=5.3	new_junction_coverage=0.08	new_junction_read_count=4	polymorphism_frequency=9.352e-02	pos_hash_score=3	prediction=polymorphism	reject=COVERAGE_EVENNESS_SKEW,FREQUENCY_CUTOFF	side_1_annotate_key=gene	side_1_continuation=0	side_1_coverage=0.70	side_1_overlap=10	side_1_possible_overlap_registers=241	side_1_read_count=35	side_1_redundant=0	side_2_annotate_key=gene	side_2_continuation=0	side_2_coverage=0.92	side_2_overlap=0	side_2_possible_overlap_registers=231	side_2_read_count=44	side_2_redundant=0	total_non_overlap_reads=3
JC	171	.	CP009273	733405	-1	CP009273	734360	1	0	alignment_overlap=20	coverage_minus=2	coverage_plus=3	flanking_left=251	flanking_right=251	frequency=9.552e-02	junction_possible_overlap_registers=221	key=CP009273__733405__-1__CP009273__734340__1__20____251__251__0__0	max_left=128	max_left_minus=100	max_left_plus=128	max_min_left=100	max_min_left_minus=100	max_min_left_plus=46	max_min_right=103	max_min_right_minus=68	max_min_right_plus=103	max_pos_hash_score=442	max_right=185	max_right_minus=131	max_right_plus=185	neg_log10_pos_hash_p_value=4.2	new_junction_coverage=0.11	new_junction_read_count=5	polymorphism_frequency=9.552e-02	pos_hash_score=5	prediction=polymorphism	reject=COVERAGE_EVENNESS_SKEW,FREQUENCY_CUTOFF	side_1_annotate_key=gene	side_1_continuation=0	side_1_coverage=1.04	side_1_overlap=20	side_1_possible_overlap_registers=241	side_1_read_count=52	side_1_redundant=0	side_2_annotate_key=gene	side_2_continuation=0	side_2_coverage=1.03	side_2_overlap=0	side_2_possible_overlap_registers=221	side_2_read_count=47	side_2_redundant=0	total_non_overlap_reads=5
JC	172	.	CP009273	733417	-1	CP009273	734372	1	0	alignment_overlap=11	coverage_minus=2	coverage_plus=2	flanking_left=251	flanking_right=251	frequency=7.374e-02	junction_possible_overlap_registers=230	key=CP009273__733417__-1__CP009273__734361__1__11____251__251__0__0	max_left=121	max_left_minus=121	max_left_plus=121	max_min_left=80	max_min_left_minus=80	max_min_left_plus=0	max_min_right=56	max_min_right_minus=55	max_min_right_plus=56	max_pos_hash_score=460	max_right=160	max_right_minus=160	max_right_plus=56	neg_log10_pos_hash_p_value=4.8	new_junction_coverage=0.08	new_junction_read_count=4	polymorphism_frequency=7.374e-02	pos_hash_score=4	prediction=polymorphism	reject=COVERAGE_EVENNESS_SKEW,FREQUENCY_CUTOFF	side_1_annotate_key=gene	side_1_continuation=0	side_1_coverage=1.10	side_1_overlap=11	side_1_possible_overlap_registers=241	side_1_read_count=55	side_1_redundant=0	side_2_annotate_key=gene	side_2_continuation=0	side_2_coverage=1.01	side_2_overlap=0	side_2_possible_overlap_registers=230	side_2_read_count=48	side_2_redundant=0	total_non_overlap_reads=4
JC	173	.	CP009273	742337	-1	CP009273	743152	1	0	alignment_overlap=8	coverage_minus=3	coverage_plus=1	flanking_left=251	flanking_right=251	frequency=1.017e-01	junction_possible_overlap_registers=233	key=CP009273__742337__-1__CP009273__743144__1__8____251__251__0__0	max_left=106	max_left_minus=106	max_left_plus=106	max_min_left=0	max_min_left_minus=0	max_min_left_plus=0	max_min_right=44	max_min_right_minus=44	max_min_right_plus=44	max_pos_hash_score=466	max_right=44	max_right_minus=44	max_right_plus=44	neg_log10_pos_hash_p_value=4.9	new_junction_coverage=0.10	new_junction_read_count=5	polymorphism_frequency=1.017e-01	pos_hash_score=4	prediction=polymorphism	reject=COVERAGE_EVENNESS_SKEW,FREQUENCY_CUTOFF	side_1_annotate_key=gene	side_1_continuation=0	side_1_coverage=1.00	side_1_overlap=8	side_1_possible_overlap_registers=241	side_1_read_count=50	side_1_redundant=0	side_2_annotate_key=gene	side_2_continuation=0	side_2_coverage=0.83	side_2_overlap=0	side_2_possible_overlap_registers=233	side_2_read_count=40	side_2_redundant=0	total_non_overlap_reads=4
JC	174	.	CP009273	749501	-1	CP009273	750413	1	0	alignment_overlap=8	coverage_minus=1	coverage_plus=2	flanking_left=251	flanking_right=251	frequency=4.608e-02	junction_possible_overlap_registers=233	key=CP009273__749501__-1__CP009273__750405__1__8____251__251__0__0	max_left=102	max_left_minus=102	max_left_plus=27	max_min_left=102	max_min_left_minus=102	max_min_left_plus=27	max_min_right=0	max_min_right_minus=0	max_min_right_plus=0	max_pos_hash_score=466	max_right=198	max_right_minus=140	max_right_plus=198	neg_log10_pos_hash_p_value=5.4	new_junction_coverage=0.06	new_junction_read_count=3	polymorphism_frequency=4.608e-02	pos_hash_score=3	prediction=polymorphism	reject=COVERAGE_EVENNESS_SKEW,FREQUENCY_CUTOFF	side_1_annotate_key=gene	side_1_continuation=0	side_1_coverage=1.08	side_1_overlap=8	side_1_possible_overlap_registers=241	side_1_read_count=54	side_1_redundant=0	side_2_annotate_key=gene	side_2_continuation=0	side_2_coverage=1.50	side_2_overlap=0	side_2_possible_overlap_registers=233	side_2_read_count=72	side_2_redundant=0	total_non_overlap_reads=3
JC	175	.	CP009273	776085	-1	CP009273	776375	1	0	alignment_overlap=76	coverage_minus=0	coverage_plus=7	flanking_left=251	flanking_right=251	frequency=1.712e-01	junction_possible_overlap_registers=165	key=CP009273__776085__-1__CP009273__776299__1__76____251__251__0__0	max_left=53	max_left_minus=0	max_left_plus=53	max_min_left=35	max_min_left_minus=0	max_min_left_plus=35	max_min_right=42	max_min_right_minus=0	max_min_right_plus=42	max_pos_hash_score=330	max_right=136	max_right_minus=0	max_right_plus=136	neg_log10_pos_hash_p_value=2.5	new_junction_coverage=0.23	new_junction_read_count=8	polymorphism_frequency=1.712e-01	pos_hash_score=7	prediction=polymorphism	reject=FREQUENCY_CUTOFF	side_1_annotate_key=gene	side_1_continuation=0	side_1_coverage=1.25	side_1_overlap=76	side_1_possible_overlap_registers=241	side_1_read_count=62	side_1_redundant=0	side_2_annotate_key=gene	side_2_continuation=0	side_2_coverage=1.03	side_2_overlap=0	side_2_possible_overlap_registers=165	side_2_read_count=35	side_2_redundant=0	total_non_overlap_reads=7
JC	176	.	CP009273	776085	-1	CP009273	776679	1	0	alignment_overlap=76	coverage_minus=5	coverage_plus=10	flanking_left=251	flanking_right=251	frequency=3.017e-01	junction_possible_overlap_registers=165	key=CP009273__776085__-1__CP009273__776603__1__76____251__251__0__0	max_left=165	max_left_minus=163	max_left_plus=165	max_min_left=59	max_min_left_minus=59	max_min_left_plus=26	max_min_right=63	max_min_right_minus=46	max_min_right_plus=63	max_pos_hash_score=330	max_right=149	max_right_minus=85	max_right_plus=149	neg_log10_pos_hash_p_value=1.3	new_junction_coverage=0.44	new_junction_read_count=15	polymorphism_frequency=3.017e-01	pos_hash_score=13	prediction=polymorphism	side_1_annotate_key=gene	side_1_continuation=0	side_1_coverage=1.25	side_1_overlap=76	side_1_possible_overlap_registers=241	side_1_read_count=62	side_1_redundant=0	side_2_annotate_key=gene	side_2_continuation=0	side_2_coverage=0.79	side_2_overlap=0	side_2_possible_overlap_registers=165	side_2_read_count=27	side_2_redundant=0	total_non_overlap_reads=15
JC	177	.	CP009273	776678	-1	CP009273	777109	1	0	alignment_overlap=76	coverage_minus=11	coverage_plus=3	flanking_left=251	flanking_right=251	frequency=4.801e-01	junction_possible_overlap_registers=165	key=CP009273__776678__-1__CP009273__777033__1__76____251__251__0__0	max_left=131	max_left_minus=131	max_left_plus=50	max_min_left=41	max_min_left_minus=0	max_min_left_plus=41	max_min_right=66	max_min_right_minus=66	max_min_right_plus=45	max_pos_hash_score=330	max_right=93	max_right_minus=66	max_right_plus=93	neg_log10_pos_hash_p_value=1.6	new_junction_coverage=0.44	new_junction_read_count=15	polymorphism_frequency=4.801e-01	pos_hash_score=11	prediction=polymorphism	side_1_annotate_key=gene	side_1_continuation=0	side_1_coverage=0.54	side_1_overlap=76	side_1_possible_overlap_registers=241	side_1_read_count=27	side_1_redundant=0	side_2_annotate_key=gene	side_2_continuation=0	side_2_coverage=0.41	side_2_overlap=0	side_2_possible_overlap_registers=165	side_2_read_count=14	side_2_redundant=0	total_non_overlap_reads=14
JC	178	.	CP009273	800697	-1	CP009273	801872	1	0	alignment_overlap=8	coverage_minus=2	coverage_plus=2	flanking_left=251	flanking_right=251	frequency=8.210e-02	junction_possible_overlap_registers=233	key=CP009273__800697__-1__CP009273__801864__1__8____251__251__0__0	max_left=99	max_left_minus=99	max_left_plus=78	max_min_left=99	max_min_left_minus=99	max_min_left_plus=78	max_min_right=2	max_min_right_minus=2	max_min_right_plus=0	max_pos_hash_score=466	max_right=165	max_right_minus=144	max_right_plus=165	neg_log10_pos_hash_p_value=4.9	new_junction_coverage=0.08	new_junction_read_count=4	polymorphism_frequency=8.210e-02	pos_hash_score=4	prediction=polymorphism	reject=COVERAGE_EVENNESS_SKEW,FREQUENCY_CUTOFF	side_1_annotate_key=gene	side_1_continuation=0	side_1_coverage=0.94	side_1_overlap=8	side_1_possible_overlap_registers=241	side_1_read_count=47	side_1_redundant=0	side_2_annotate_key=gene	side_2_continuation=0	side_2_coverage=0.91	side_2_overlap=0	side_2_possible_overlap_registers=233	side_2_read_count=44	side_2_redundant=0	total_non_overlap_reads=4
JC	179	.	CP009273	807171	-1	CP009273	808283	1	0	alignment_overlap=10	coverage_minus=2	coverage_plus=1	flanking_left=251	flanking_right=251	frequency=6.405e-02	junction_possible_overlap_registers=231	key=CP009273__807171__-1__CP009273__808273__1__10____251__251__0__0	max_left=117	max_left_minus=117	max_left_plus=52	max_min_left=52	max_min_left_minus=52	max_min_left_plus=52	max_min_right=1	max_min_right_minus=1	max_min_right_plus=0	max_pos_hash_score=462	max_right=173	max_right_minus=173	max_right_plus=173	neg_log10_pos_hash_p_value=5.3	new_junction_coverage=0.06	new_junction_read_count=3	polymorphism_frequency=6.405e-02	pos_hash_score=3	prediction=polymorphism	reject=COVERAGE_EVENNESS_SKEW,FREQUENCY_CUTOFF	side_1_annotate_key=gene	side_1_continuation=0	side_1_coverage=1.12	side_1_overlap=10	side_1_possible_overlap_registers=241	side_1_read_count=56	side_1_redundant=0	side_2_annotate_key=gene	side_2_continuation=0	side_2_coverage=0.71	side_2_overlap=0	side_2_possible_overlap_registers=231	side_2_read_count=34	side_2_redundant=0	total_non_overlap_reads=3
JC	180	.	CP009273	827150	-1	CP009273	828190	1	0	alignment_overlap=9	coverage_minus=3	coverage_plus=2	flanking_left=251	flanking_right=251	frequency=1.182e-01	junction_possible_overlap_registers=232	key=CP009273__827150__-1__CP009273__828181__1__9____251__251__0__0	max_left=160	max_left_minus=160	max_left_plus=63	max_min_left=63	max_min_left_minus=0	max_min_left_plus=63	max_min_right=106	max_min_right_minus=106	max_min_right_plus=0	max_pos_hash_score=464	max_right=179	max_right_minus=106	max_right_plus=179	neg_log10_pos_hash_p_value=4.4	new_junction_coverage=0.10	new_junction_read_count=5	polymorphism_frequency=1.182e-01	pos_hash_score=5	prediction=polymorphism	reject=COVERAGE_EVENNESS_SKEW,FREQUENCY_CUTOFF	side_1_annotate_key=gene	side_1_continuation=0	side_1_coverage=0.76	side_1_overlap=9	side_1_possible_overlap_registers=241	side_1_read_count=38	side_1_redundant=0	side_2_annotate_key=gene	side_2_continuation=0	side_2_coverage=0.79	side_2_overlap=0	side_2_possible_overlap_registers=232	side_2_read_count=38	side_2_redundant=0	total_non_overlap_reads=5
JC	181	.	CP009273	851970	-1	CP009273	852820	1	0	alignment_overlap=15	coverage_minus=3	coverage_plus=5	flanking_left=251	flanking_right=251	frequency=1.552e-01	junction_possible_overlap_registers=226	key=CP009273__851970__-1__CP009273__852805__1__15____251__251__0__0	max_left=195	max_left_minus=105	max_left_plus=195	max_min_left=105	max_min_left_minus=105	max_min_left_plus=54	max_min_right=25	max_min_right_minus=0	max_min_right_plus=25	max_pos_hash_score=452	max_right=209	max_right_minus=176	max_right_plus=209	neg_log10_pos_hash_p_value=3.3	new_junction_coverage=0.19	new_junction_read_count=9	polymorphism_frequency=1.552e-01	pos_hash_score=8	prediction=polymorphism	reject=COVERAGE_EVENNESS_SKEW,FREQUENCY_CUTOFF	side_1_annotate_key=gene	side_1_continuation=0	side_1_coverage=1.31	side_1_overlap=15	side_1_possible_overlap_registers=241	side_1_read_count=65	side_1_redundant=0	side_2_annotate_key=gene	side_2_continuation=0	side_2_coverage=0.79	side_2_overlap=0	side_2_possible_overlap_registers=226	side_2_read_count=37	side_2_redundant=0	total_non_overlap_reads=8
JC	182	.	CP009273	862357	-1	CP009273	863539	1	0	alignment_overlap=11	coverage_minus=4	coverage_plus=4	flanking_left=251	flanking_right=251	frequency=1.396e-01	junction_possible_overlap_registers=230	key=CP009273__862357__-1__CP009273__863528__1__11____251__251__0__0	max_left=107	max_left_minus=107	max_left_plus=29	max_min_left=107	max_min_left_minus=107	max_min_left_plus=29	max_min_right=27	max_min_right_minus=27	max_min_right_plus=0	max_pos_hash_score=460	max_right=133	max_right_minus=133	max_right_plus=126	neg_log10_pos_hash_p_value=3.3	new_junction_coverage=0.17	new_junction_read_count=8	polymorphism_frequency=1.396e-01	pos_hash_score=8	prediction=polymorphism	reject=COVERAGE_EVENNESS_SKEW,FREQUENCY_CUTOFF	side_1_annotate_key=gene	side_1_continuation=0	side_1_coverage=1.06	side_1_overlap=11	side_1_possible_overlap_registers=241	side_1_read_count=53	side_1_redundant=0	side_2_annotate_key=gene	side_2_continuation=0	side_2_coverage=1.01	side_2_overlap=0	side_2_possible_overlap_registers=230	side_2_read_count=48	side_2_redundant=0	total_non_overlap_reads=8
JC	183	.	CP009273	889696	-1	CP009273	890604	1	0	alignment_overlap=9	coverage_minus=3	coverage_plus=2	flanking_left=251	flanking_right=251	frequency=8.736e-02	junction_possible_overlap_registers=232	key=CP009273__889696__-1__CP009273__890595__1__9____251__251__0__0	max_left=56	max_left_minus=56	max_left_plus=55	max_min_left=56	max_min_left_minus=56	max_min_left_plus=55	max_min_right=0	max_min_right_minus=0	max_min_right_plus=0	max_pos_hash_score=464	max_right=193	max_right_minus=193	max_right_plus=126	neg_log10_pos_hash_p_value=4.4	new_junction_coverage=0.10	new_junction_read_count=5	polymorphism_frequency=8.736e-02	pos_hash_score=5	prediction=polymorphism	reject=COVERAGE_EVENNESS_SKEW,FREQUENCY_CUTOFF	side_1_annotate_key=gene	side_1_continuation=0	side_1_coverage=0.82	side_1_overlap=9	side_1_possible_overlap_registers=241	side_1_read_count=41	side_1_redundant=0	side_2_annotate_key=gene	side_2_continuation=0	side_2_coverage=1.36	side_2_overlap=0	side_2_possible_overlap_registers=232	side_2_read_count=65	side_2_redundant=0	total_non_overlap_reads=5
JC	184	.	CP009273	890147	-1	CP009273	891346	1	0	alignment_overlap=12	coverage_minus=4	coverage_plus=3	flanking_left=251	flanking_right=251	frequency=1.269e-01	junction_possible_overlap_registers=229	key=CP009273__890147__-1__CP009273__891334__1__12____251__251__0__0	max_left=218	max_left_minus=218	max_left_plus=113	max_min_left=112	max_min_left_minus=4	max_min_left_plus=112	max_min_right=99	max_min_right_minus=99	max_min_right_plus=99	max_pos_hash_score=458	max_right=127	max_right_minus=99	max_right_plus=127	neg_log10_pos_hash_p_value=4.0	new_junction_coverage=0.15	new_junction_read_count=7	polymorphism_frequency=1.269e-01	pos_hash_score=6	prediction=polymorphism	reject=COVERAGE_EVENNESS_SKEW,FREQUENCY_CUTOFF	side_1_annotate_key=gene	side_1_continuation=0	side_1_coverage=1.08	side_1_overlap=12	side_1_possible_overlap_registers=241	side_1_read_count=54	side_1_redundant=0	side_2_annotate_key=gene	side_2_continuation=0	side_2_coverage=0.95	side_2_overlap=0	side_2_possible_overlap_registers=229	side_2_read_count=45	side_2_redundant=0	total_non_overlap_reads=7
JC	185	.	CP009273	892243	-1	CP009273	893062	1	0	alignment_overlap=9	coverage_minus=4	coverage_plus=3	flanking_left=251	flanking_right=251	frequency=1.260e-01	junction_possible_overlap_registers=232	key=CP009273__892243__-1__CP009273__893053__1__9____251__251__0__0	max_left=129	max_left_minus=129	max_left_plus=84	max_min_left=84	max_min_left_minus=0	max_min_left_plus=84	max_min_right=35	max_min_right_minus=35	max_min_right_plus=0	max_pos_hash_score=464	max_right=159	max_right_minus=35	max_right_plus=159	neg_log10_pos_hash_p_value=4.0	new_junction_coverage=0.15	new_junction_read_count=7	polymorphism_frequency=1.260e-01	pos_hash_score=6	prediction=polymorphism	reject=COVERAGE_EVENNESS_SKEW,FREQUENCY_CUTOFF	side_1_annotate_key=gene	side_1_continuation=0	side_1_coverage=1.00	side_1_overlap=9	side_1_possible_overlap_registers=241	side_1_read_count=50	side_1_redundant=0	side_2_annotate_key=gene	side_2_continuation=0	side_2_coverage=1.02	side_2_overlap=0	side_2_possible_overlap_registers=232	side_2_read_count=49	side_2_redundant=0	total_non_overlap_reads=7
JC	186	.	CP009273	892270	-1	CP009273	893089	1	0	alignment_overlap=9	coverage_minus=2	coverage_plus=1	flanking_left=251	flanking_right=251	frequency=6.165e-02	junction_possible_overlap_registers=232	key=CP009273__892270__-1__CP009273__893080__1__9____251__251__0__0	max_left=114	max_left_minus=114	max_left_plus=94	max_min_left=114	max_min_left_minus=114	max_min_left_plus=94	max_min_right=5	max_min_right_minus=5	max_min_right_plus=0	max_pos_hash_score=464	max_right=147	max_right_minus=125	max_right_plus=147	neg_log10_pos_hash_p_value=5.3	new_junction_coverage=0.06	new_junction_read_count=3	polymorphism_frequency=6.165e-02	pos_hash_score=3	prediction=polymorphism	reject=COVERAGE_EVENNESS_SKEW,FREQUENCY_CUTOFF	side_1_annotate_key=gene	side_1_continuation=0	side_1_coverage=0.90	side_1_overlap=9	side_1_possible_overlap_registers=241	side_1_read_count=45	side_1_redundant=0	side_2_annotate_key=gene	side_2_continuation=0	side_2_coverage=1.00	side_2_overlap=0	side_2_possible_overlap_registers=232	side_2_read_count=48	side_2_redundant=0	total_non_overlap_reads=3
JC	187	.	CP009273	913571	-1	CP009273	914318	1	0	alignment_overlap=10	coverage_minus=3	coverage_plus=3	flanking_left=251	flanking_right=251	frequency=1.130e-01	junction_possible_overlap_registers=231	key=CP009273__913571__-1__CP009273__914308__1__10____251__251__0__0	max_left=210	max_left_minus=210	max_left_plus=79	max_min_left=26	max_min_left_minus=0	max_min_left_plus=26	max_min_right=55	max_min_right_minus=29	max_min_right_plus=55	max_pos_hash_score=462	max_right=134	max_right_minus=29	max_right_plus=134	neg_log10_pos_hash_p_value=4.0	new_junction_coverage=0.15	new_junction_read_count=7	polymorphism_frequency=1.130e-01	pos_hash_score=6	prediction=polymorphism	reject=COVERAGE_EVENNESS_SKEW,FREQUENCY_CUTOFF	side_1_annotate_key=gene	side_1_continuation=0	side_1_coverage=1.04	side_1_overlap=10	side_1_possible_overlap_registers=241	side_1_read_count=52	side_1_redundant=0	side_2_annotate_key=gene	side_2_continuation=0	side_2_coverage=1.26	side_2_overlap=0	side_2_possible_overlap_registers=231	side_2_read_count=60	side_2_redundant=0	total_non_overlap_reads=6
JC	188	.	CP009273	974332	-1	CP009273	975086	1	0	alignment_overlap=10	coverage_minus=1	coverage_plus=2	flanking_left=251	flanking_right=251	frequency=7.615e-02	junction_possible_overlap_registers=231	key=CP009273__974332__-1__CP009273__975076__1__10____251__251__0__0	max_left=82	max_left_minus=71	max_left_plus=82	max_min_left=82	max_min_left_minus=0	max_min_left_plus=82	max_min_right=12	max_min_right_minus=12	max_min_right_plus=0	max_pos_hash_score=462	max_right=160	max_right_minus=12	max_right_plus=160	neg_log10_pos_hash_p_value=5.3	new_junction_coverage=0.06	new_junction_read_count=3	polymorphism_frequency=7.615e-02	pos_hash_score=3	prediction=polymorphism	reject=COVERAGE_EVENNESS_SKEW,FREQUENCY_CUTOFF	side_1_annotate_key=gene	side_1_continuation=0	side_1_coverage=0.58	side_1_overlap=10	side_1_possible_overlap_registers=241	side_1_read_count=29	side_1_redundant=0	side_2_annotate_key=gene	side_2_continuation=0	side_2_coverage=0.94	side_2_overlap=0	side_2_possible_overlap_registers=231	side_2_read_count=45	side_2_redundant=0	total_non_overlap_reads=3
JC	189	.	CP009273	1073798	-1	CP009273	1074304	1	0	alignment_overlap=10	coverage_minus=3	coverage_plus=2	flanking_left=251	flanking_right=251	frequency=1.113e-01	junction_possible_overlap_registers=231	key=CP009273__1073798__-1__CP009273__1074294__1__10____251__251__0__0	max_left=202	max_left_minus=202	max_left_plus=42	max_min_left=42	max_min_left_minus=42	max_min_left_plus=42	max_min_right=7	max_min_right_minus=7	max_min_right_plus=0	max_pos_hash_score=462	max_right=181	max_right_minus=92	max_right_plus=181	neg_log10_pos_hash_p_value=4.4	new_junction_coverage=0.13	new_junction_read_count=6	polymorphism_frequency=1.113e-01	pos_hash_score=5	prediction=polymorphism	reject=COVERAGE_EVENNESS_SKEW,FREQUENCY_CUTOFF	side_1_annotate_key=gene	side_1_continuation=0	side_1_coverage=1.06	side_1_overlap=10	side_1_possible_overlap_registers=241	side_1_read_count=53	side_1_redundant=0	side_2_annotate_key=gene	side_2_continuation=0	side_2_coverage=0.94	side_2_overlap=0	side_2_possible_overlap_registers=231	side_2_read_count=45	side_2_redundant=0	total_non_overlap_reads=5
JC	190	.	CP009273	1076081	-1	CP009273	1076185	-1	0	alignment_overlap=9	coverage_minus=2	coverage_plus=1	flanking_left=251	flanking_right=251	frequency=6.576e-02	junction_possible_overlap_registers=232	key=CP009273__1076081__-1__CP009273__1076194__-1__9____251__251__0__0	max_left=72	max_left_minus=20	max_left_plus=72	max_min_left=20	max_min_left_minus=20	max_min_left_plus=0	max_min_right=24	max_min_right_minus=0	max_min_right_plus=24	max_pos_hash_score=464	max_right=88	max_right_minus=88	max_right_plus=24	neg_log10_pos_hash_p_value=5.3	new_junction_coverage=0.06	new_junction_read_count=3	polymorphism_frequency=6.576e-02	pos_hash_score=3	prediction=polymorphism	reject=COVERAGE_EVENNESS_SKEW,FREQUENCY_CUTOFF	side_1_annotate_key=gene	side_1_continuation=0	side_1_coverage=0.94	side_1_overlap=9	side_1_possible_overlap_registers=241	side_1_read_count=47	side_1_redundant=0	side_2_annotate_key=gene	side_2_continuation=0	side_2_coverage=0.83	side_2_overlap=0	side_2_possible_overlap_registers=232	side_2_read_count=40	side_2_redundant=0	total_non_overlap_reads=3
JC	191	.	CP009273	1076225	-1	CP009273	1076913	1	0	alignment_overlap=11	coverage_minus=2	coverage_plus=3	flanking_left=251	flanking_right=251	frequency=1.075e-01	junction_possible_overlap_registers=230	key=CP009273__1076225__-1__CP009273__1076902__1__11____251__251__0__0	max_left=107	max_left_minus=107	max_left_plus=105	max_min_left=107	max_min_left_minus=107	max_min_left_plus=105	max_min_right=0	max_min_right_minus=0	max_min_right_plus=0	max_pos_hash_score=460	max_right=151	max_right_minus=151	max_right_plus=151	neg_log10_pos_hash_p_value=4.4	new_junction_coverage=0.11	new_junction_read_count=5	polymorphism_frequency=1.075e-01	pos_hash_score=5	prediction=polymorphism	reject=COVERAGE_EVENNESS_SKEW,FREQUENCY_CUTOFF	side_1_annotate_key=gene	side_1_continuation=0	side_1_coverage=0.86	side_1_overlap=11	side_1_possible_overlap_registers=241	side_1_read_count=43	side_1_redundant=0	side_2_annotate_key=gene	side_2_continuation=0	side_2_coverage=0.88	side_2_overlap=0	side_2_possible_overlap_registers=230	side_2_read_count=42	side_2_redundant=0	total_non_overlap_reads=5
JC	192	.	CP009273	1078070	-1	CP009273	1079345	1	0	alignment_overlap=10	coverage_minus=1	coverage_plus=2	flanking_left=251	flanking_right=251	frequency=5.792e-02	junction_possible_overlap_registers=231	key=CP009273__1078070__-1__CP009273__1079335__1__10____251__251__0__0	max_left=132	max_left_minus=99	max_left_plus=132	max_min_left=99	max_min_left_minus=99	max_min_left_plus=10	max_min_right=108	max_min_right_minus=0	max_min_right_plus=108	max_pos_hash_score=462	max_right=156	max_right_minus=142	max_right_plus=156	neg_log10_pos_hash_p_value=5.3	new_junction_coverage=0.06	new_junction_read_count=3	polymorphism_frequency=5.792e-02	pos_hash_score=3	prediction=polymorphism	reject=COVERAGE_EVENNESS_SKEW,FREQUENCY_CUTOFF	side_1_annotate_key=gene	side_1_continuation=0	side_1_coverage=1.17	side_1_overlap=10	side_1_possible_overlap_registers=241	side_1_read_count=58	side_1_redundant=0	side_2_annotate_key=gene	side_2_continuation=0	side_2_coverage=0.88	side_2_overlap=0	side_2_possible_overlap_registers=231	side_2_read_count=42	side_2_redundant=0	total_non_overlap_reads=3
JC	193	.	CP009273	1094549	-1	CP009273	1095754	1	0	alignment_overlap=10	coverage_minus=2	coverage_plus=1	flanking_left=251	flanking_right=251	frequency=4.507e-02	junction_possible_overlap_registers=231	key=CP009273__1094549__-1__CP009273__1095744__1__10____251__251__0__0	max_left=95	max_left_minus=95	max_left_plus=95	max_min_left=79	max_min_left_minus=79	max_min_left_plus=0	max_min_right=85	max_min_right_minus=85	max_min_right_plus=85	max_pos_hash_score=462	max_right=85	max_right_minus=85	max_right_plus=85	neg_log10_pos_hash_p_value=5.3	new_junction_coverage=0.06	new_junction_read_count=3	polymorphism_frequency=4.507e-02	pos_hash_score=3	prediction=polymorphism	reject=COVERAGE_EVENNESS_SKEW,FREQUENCY_CUTOFF	side_1_annotate_key=gene	side_1_continuation=0	side_1_coverage=1.39	side_1_overlap=10	side_1_possible_overlap_registers=241	side_1_read_count=69	side_1_redundant=0	side_2_annotate_key=gene	side_2_continuation=0	side_2_coverage=1.28	side_2_overlap=0	side_2_possible_overlap_registers=231	side_2_read_count=61	side_2_redundant=0	total_non_overlap_reads=3
JC	194	.	CP009273	1105070	-1	CP009273	1106127	1	0	alignment_overlap=13	coverage_minus=2	coverage_plus=1	flanking_left=251	flanking_right=251	frequency=5.707e-02	junction_possible_overlap_registers=228	key=CP009273__1105070__-1__CP009273__1106114__1__13____251__251__0__0	max_left=61	max_left_minus=61	max_left_plus=3	max_min_left=56	max_min_left_minus=56	max_min_left_plus=3	max_min_right=34	max_min_right_minus=34	max_min_right_plus=0	max_pos_hash_score=456	max_right=221	max_right_minus=181	max_right_plus=221	neg_log10_pos_hash_p_value=5.3	new_junction_coverage=0.06	new_junction_read_count=3	polymorphism_frequency=5.707e-02	pos_hash_score=3	prediction=polymorphism	reject=COVERAGE_EVENNESS_SKEW,FREQUENCY_CUTOFF	side_1_annotate_key=gene	side_1_continuation=0	side_1_coverage=1.06	side_1_overlap=13	side_1_possible_overlap_registers=241	side_1_read_count=53	side_1_redundant=0	side_2_annotate_key=gene	side_2_continuation=0	side_2_coverage=1.04	side_2_overlap=0	side_2_possible_overlap_registers=228	side_2_read_count=49	side_2_redundant=0	total_non_overlap_reads=3
JC	195	.	CP009273	1107783	-1	CP009273	1108660	1	0	alignment_overlap=10	coverage_minus=1	coverage_plus=2	flanking_left=251	flanking_right=251	frequency=7.834e-02	junction_possible_overlap_registers=231	key=CP009273__1107783__-1__CP009273__1108650__1__10____251__251__0__0	max_left=71	max_left_minus=70	max_left_plus=71	max_min_left=71	max_min_left_minus=70	max_min_left_plus=71	max_min_right=0	max_min_right_minus=0	max_min_right_plus=0	max_pos_hash_score=462	max_right=166	max_right_minus=166	max_right_plus=166	neg_log10_pos_hash_p_value=5.3	new_junction_coverage=0.06	new_junction_read_count=3	polymorphism_frequency=7.834e-02	pos_hash_score=3	prediction=polymorphism	reject=COVERAGE_EVENNESS_SKEW,FREQUENCY_CUTOFF	side_1_annotate_key=gene	side_1_continuation=0	side_1_coverage=0.68	side_1_overlap=10	side_1_possible_overlap_registers=241	side_1_read_count=34	side_1_redundant=0	side_2_annotate_key=gene	side_2_continuation=0	side_2_coverage=0.80	side_2_overlap=0	side_2_possible_overlap_registers=231	side_2_read_count=38	side_2_redundant=0	total_non_overlap_reads=3
JC	196	.	CP009273	1129389	-1	CP009273	1130305	1	0	alignment_overlap=9	coverage_minus=3	coverage_plus=2	flanking_left=251	flanking_right=251	frequency=9.620e-02	junction_possible_overlap_registers=232	key=CP009273__1129389__-1__CP009273__1130296__1__9____251__251__0__0	max_left=239	max_left_minus=239	max_left_plus=80	max_min_left=80	max_min_left_minus=0	max_min_left_plus=80	max_min_right=58	max_min_right_minus=58	max_min_right_plus=0	max_pos_hash_score=464	max_right=215	max_right_minus=58	max_right_plus=215	neg_log10_pos_hash_p_value=4.4	new_junction_coverage=0.10	new_junction_read_count=5	polymorphism_frequency=9.620e-02	pos_hash_score=5	prediction=polymorphism	reject=COVERAGE_EVENNESS_SKEW,FREQUENCY_CUTOFF	side_1_annotate_key=gene	side_1_continuation=0	side_1_coverage=1.10	side_1_overlap=9	side_1_possible_overlap_registers=241	side_1_read_count=55	side_1_redundant=0	side_2_annotate_key=gene	side_2_continuation=0	side_2_coverage=0.86	side_2_overlap=0	side_2_possible_overlap_registers=232	side_2_read_count=41	side_2_redundant=0	total_non_overlap_reads=5
JC	197	.	CP009273	1151715	-1	CP009273	1152866	1	0	alignment_overlap=13	coverage_minus=2	coverage_plus=1	flanking_left=251	flanking_right=251	frequency=5.127e-02	junction_possible_overlap_registers=228	key=CP009273__1151715__-1__CP009273__1152853__1__13____251__251__0__0	max_left=62	max_left_minus=62	max_left_plus=62	max_min_left=62	max_min_left_minus=62	max_min_left_plus=62	max_min_right=0	max_min_right_minus=0	max_min_right_plus=0	max_pos_hash_score=456	max_right=96	max_right_minus=96	max_right_plus=72	neg_log10_pos_hash_p_value=5.3	new_junction_coverage=0.06	new_junction_read_count=3	polymorphism_frequency=5.127e-02	pos_hash_score=3	prediction=polymorphism	reject=COVERAGE_EVENNESS_SKEW,FREQUENCY_CUTOFF	side_1_annotate_key=gene	side_1_continuation=0	side_1_coverage=1.10	side_1_overlap=13	side_1_possible_overlap_registers=241	side_1_read_count=55	side_1_redundant=0	side_2_annotate_key=gene	side_2_continuation=0	side_2_coverage=1.25	side_2_overlap=0	side_2_possible_overlap_registers=228	side_2_read_count=59	side_2_redundant=0	total_non_overlap_reads=3
JC	198	.	CP009273	1161581	-1	CP009273	1162077	1	0	alignment_overlap=15	coverage_minus=1	coverage_plus=9	flanking_left=251	flanking_right=251	frequency=1.862e-01	junction_possible_overlap_registers=226	key=CP009273__1161581__-1__CP009273__1162062__1__15____251__251__0__0	max_left=151	max_left_minus=151	max_left_plus=78	max_min_left=20	max_min_left_minus=0	max_min_left_plus=20	max_min_right=85	max_min_right_minus=85	max_min_right_plus=71	max_pos_hash_score=452	max_right=216	max_right_minus=85	max_right_plus=216	neg_log10_pos_hash_p_value=3.0	new_junction_coverage=0.24	new_junction_read_count=11	polymorphism_frequency=1.862e-01	pos_hash_score=9	prediction=polymorphism	reject=FREQUENCY_CUTOFF	side_1_annotate_key=gene	side_1_continuation=0	side_1_coverage=0.92	side_1_overlap=15	side_1_possible_overlap_registers=241	side_1_read_count=46	side_1_redundant=0	side_2_annotate_key=gene	side_2_continuation=0	side_2_coverage=1.14	side_2_overlap=0	side_2_possible_overlap_registers=226	side_2_read_count=53	side_2_redundant=0	total_non_overlap_reads=10
JC	199	.	CP009273	1168275	-1	CP009273	1169305	1	0	alignment_overlap=12	coverage_minus=2	coverage_plus=2	flanking_left=251	flanking_right=251	frequency=1.029e-01	junction_possible_overlap_registers=229	key=CP009273__1168275__-1__CP009273__1169293__1__12____251__251__0__0	max_left=153	max_left_minus=153	max_left_plus=13	max_min_left=82	max_min_left_minus=82	max_min_left_plus=13	max_min_right=86	max_min_right_minus=86	max_min_right_plus=0	max_pos_hash_score=458	max_right=199	max_right_minus=155	max_right_plus=199	neg_log10_pos_hash_p_value=4.8	new_junction_coverage=0.08	new_junction_read_count=4	polymorphism_frequency=1.029e-01	pos_hash_score=4	prediction=polymorphism	reject=COVERAGE_EVENNESS_SKEW,FREQUENCY_CUTOFF	side_1_annotate_key=gene	side_1_continuation=0	side_1_coverage=0.50	side_1_overlap=12	side_1_possible_overlap_registers=241	side_1_read_count=25	side_1_redundant=0	side_2_annotate_key=gene	side_2_continuation=0	side_2_coverage=0.97	side_2_overlap=0	side_2_possible_overlap_registers=229	side_2_read_count=46	side_2_redundant=0	total_non_overlap_reads=4
JC	200	.	CP009273	1203246	1	CP009273	1205075	1	0	alignment_overlap=16	coverage_minus=23	coverage_plus=18	flanking_left=251	flanking_right=251	frequency=1	junction_possible_overlap_registers=225	key=CP009273__1203246__1__CP009273__1205059__1__16____251__251__0__0	max_left=226	max_left_minus=226	max_left_plus=210	max_min_left=115	max_min_left_minus=108	max_min_left_plus=115	max_min_right=114	max_min_right_minus=88	max_min_right_plus=114	max_pos_hash_score=450	max_right=218	max_right_minus=203	max_right_plus=218	neg_log10_pos_hash_p_value=0.3	new_junction_coverage=0.90	new_junction_read_count=42	polymorphism_frequency=9.670e-01	pos_hash_score=33	prediction=consensus	side_1_annotate_key=gene	side_1_continuation=0	side_1_coverage=0.04	side_1_overlap=16	side_1_possible_overlap_registers=241	side_1_read_count=2	side_1_redundant=0	side_2_annotate_key=gene	side_2_continuation=0	side_2_coverage=0.02	side_2_overlap=0	side_2_possible_overlap_registers=225	side_2_read_count=1	side_2_redundant=0	total_non_overlap_reads=41
JC	201	.	CP009273	1203261	-1	CP009273	1205058	-1	0	alignment_overlap=16	coverage_minus=19	coverage_plus=12	flanking_left=251	flanking_right=251	frequency=1	junction_possible_overlap_registers=225	key=CP009273__1203261__-1__CP009273__1205074__-1__16____251__251__0__0	max_left=226	max_left_minus=199	max_left_plus=226	max_min_left=99	max_min_left_minus=99	max_min_left_plus=76	max_min_right=102	max_min_right_minus=93	max_min_right_plus=102	max_pos_hash_score=450	max_right=226	max_right_minus=213	max_right_plus=226	neg_log10_pos_hash_p_value=0.8	new_junction_coverage=0.69	new_junction_read_count=32	polymorphism_frequency=9.571e-01	pos_hash_score=23	prediction=consensus	side_1_annotate_key=gene	side_1_continuation=0	side_1_coverage=0.04	side_1_overlap=16	side_1_possible_overlap_registers=241	side_1_read_count=2	side_1_redundant=0	side_2_annotate_key=gene	side_2_continuation=0	side_2_coverage=0.02	side_2_overlap=0	side_2_possible_overlap_registers=225	side_2_read_count=1	side_2_redundant=0	total_non_overlap_reads=31
JC	202	.	CP009273	1227747	-1	CP009273	1228455	1	0	alignment_overlap=10	coverage_minus=4	coverage_plus=5	flanking_left=251	flanking_right=251	frequency=1.916e-01	junction_possible_overlap_registers=231	key=CP009273__1227747__-1__CP009273__1228445__1__10____251__251__0__0	max_left=219	max_left_minus=219	max_left_plus=219	max_min_left=43	max_min_left_minus=0	max_min_left_plus=43	max_min_right=55	max_min_right_minus=13	max_min_right_plus=55	max_pos_hash_score=462	max_right=198	max_right_minus=13	max_right_plus=198	neg_log10_pos_hash_p_value=3.1	new_junction_coverage=0.23	new_junction_read_count=11	polymorphism_frequency=1.916e-01	pos_hash_score=9	prediction=polymorphism	reject=COVERAGE_EVENNESS_SKEW,FREQUENCY_CUTOFF	side_1_annotate_key=gene	side_1_continuation=0	side_1_coverage=1.04	side_1_overlap=10	side_1_possible_overlap_registers=241	side_1_read_count=52	side_1_redundant=0	side_2_annotate_key=gene	side_2_continuation=0	side_2_coverage=0.90	side_2_overlap=0	side_2_possible_overlap_registers=231	side_2_read_count=43	side_2_redundant=0	total_non_overlap_reads=9
JC	203	.	CP009273	1282362	-1	CP009273	1283013	1	0	alignment_overlap=20	coverage_minus=1	coverage_plus=2	flanking_left=251	flanking_right=251	frequency=9.741e-02	junction_possible_overlap_registers=221	key=CP009273__1282362__-1__CP009273__1282993__1__20____251__251__0__0	max_left=193	max_left_minus=47	max_left_plus=193	max_min_left=47	max_min_left_minus=47	max_min_left_plus=14	max_min_right=34	max_min_right_minus=0	max_min_right_plus=34	max_pos_hash_score=442	max_right=86	max_right_minus=86	max_right_plus=60	neg_log10_pos_hash_p_value=5.2	new_junction_coverage=0.07	new_junction_read_count=3	polymorphism_frequency=9.741e-02	pos_hash_score=3	prediction=polymorphism	reject=COVERAGE_EVENNESS_SKEW,FREQUENCY_CUTOFF	side_1_annotate_key=gene	side_1_continuation=0	side_1_coverage=0.58	side_1_overlap=20	side_1_possible_overlap_registers=241	side_1_read_count=29	side_1_redundant=0	side_2_annotate_key=gene	side_2_continuation=0	side_2_coverage=0.64	side_2_overlap=0	side_2_possible_overlap_registers=221	side_2_read_count=29	side_2_redundant=0	total_non_overlap_reads=3
JC	204	.	CP009273	1282785	-1	CP009273	1283080	1	0	alignment_overlap=87	coverage_minus=4	coverage_plus=7	flanking_left=251	flanking_right=251	frequency=3.446e-01	junction_possible_overlap_registers=154	key=CP009273__1282785__-1__CP009273__1282993__1__87____251__251__0__0	max_left=82	max_left_minus=82	max_left_plus=22	max_min_left=57	max_min_left_minus=57	max_min_left_plus=22	max_min_right=81	max_min_right_minus=81	max_min_right_plus=0	max_pos_hash_score=308	max_right=140	max_right_minus=117	max_right_plus=140	neg_log10_pos_hash_p_value=1.4	new_junction_coverage=0.38	new_junction_read_count=12	polymorphism_frequency=3.446e-01	pos_hash_score=11	prediction=polymorphism	side_1_annotate_key=gene	side_1_continuation=0	side_1_coverage=0.74	side_1_overlap=87	side_1_possible_overlap_registers=241	side_1_read_count=37	side_1_redundant=0	side_2_annotate_key=gene	side_2_continuation=0	side_2_coverage=0.69	side_2_overlap=0	side_2_possible_overlap_registers=154	side_2_read_count=22	side_2_redundant=0	total_non_overlap_reads=11
JC	205	.	CP009273	1314756	-1	CP009273	1315874	1	0	alignment_overlap=11	coverage_minus=2	coverage_plus=2	flanking_left=251	flanking_right=251	frequency=8.573e-02	junction_possible_overlap_registers=230	key=CP009273__1314756__-1__CP009273__1315863__1__11____251__251__0__0	max_left=166	max_left_minus=166	max_left_plus=166	max_min_left=25	max_min_left_minus=0	max_min_left_plus=25	max_min_right=72	max_min_right_minus=72	max_min_right_plus=72	max_pos_hash_score=460	max_right=72	max_right_minus=72	max_right_plus=72	neg_log10_pos_hash_p_value=4.8	new_junction_coverage=0.08	new_junction_read_count=4	polymorphism_frequency=8.573e-02	pos_hash_score=4	prediction=polymorphism	reject=COVERAGE_EVENNESS_SKEW,FREQUENCY_CUTOFF	side_1_annotate_key=gene	side_1_continuation=0	side_1_coverage=0.74	side_1_overlap=11	side_1_possible_overlap_registers=241	side_1_read_count=37	side_1_redundant=0	side_2_annotate_key=gene	side_2_continuation=0	side_2_coverage=1.05	side_2_overlap=0	side_2_possible_overlap_registers=230	side_2_read_count=50	side_2_redundant=0	total_non_overlap_reads=4
JC	206	.	CP009273	1365267	-1	CP009273	1365686	1	0	alignment_overlap=15	coverage_minus=1	coverage_plus=3	flanking_left=251	flanking_right=251	frequency=6.103e-02	junction_possible_overlap_registers=226	key=CP009273__1365267__-1__CP009273__1365671__1__15____251__251__0__0	max_left=109	max_left_minus=109	max_left_plus=74	max_min_left=109	max_min_left_minus=109	max_min_left_plus=74	max_min_right=0	max_min_right_minus=0	max_min_right_plus=0	max_pos_hash_score=452	max_right=162	max_right_minus=127	max_right_plus=162	neg_log10_pos_hash_p_value=4.7	new_junction_coverage=0.09	new_junction_read_count=4	polymorphism_frequency=6.103e-02	pos_hash_score=4	prediction=polymorphism	reject=COVERAGE_EVENNESS_SKEW,FREQUENCY_CUTOFF	side_1_annotate_key=gene	side_1_continuation=0	side_1_coverage=1.27	side_1_overlap=15	side_1_possible_overlap_registers=241	side_1_read_count=63	side_1_redundant=0	side_2_annotate_key=gene	side_2_continuation=0	side_2_coverage=1.37	side_2_overlap=0	side_2_possible_overlap_registers=226	side_2_read_count=64	side_2_redundant=0	total_non_overlap_reads=4
JC	207	.	CP009273	1367793	-1	CP009273	1368656	1	0	alignment_overlap=10	coverage_minus=3	coverage_plus=2	flanking_left=251	flanking_right=251	frequency=1.134e-01	junction_possible_overlap_registers=231	key=CP009273__1367793__-1__CP009273__1368646__1__10____251__251__0__0	max_left=130	max_left_minus=130	max_left_plus=43	max_min_left=43	max_min_left_minus=0	max_min_left_plus=43	max_min_right=66	max_min_right_minus=66	max_min_right_plus=0	max_pos_hash_score=462	max_right=159	max_right_minus=66	max_right_plus=159	neg_log10_pos_hash_p_value=4.4	new_junction_coverage=0.10	new_junction_read_count=5	polymorphism_frequency=1.134e-01	pos_hash_score=5	prediction=polymorphism	reject=COVERAGE_EVENNESS_SKEW,FREQUENCY_CUTOFF	side_1_annotate_key=gene	side_1_continuation=0	side_1_coverage=0.86	side_1_overlap=10	side_1_possible_overlap_registers=241	side_1_read_count=43	side_1_redundant=0	side_2_annotate_key=gene	side_2_continuation=0	side_2_coverage=0.78	side_2_overlap=0	side_2_possible_overlap_registers=231	side_2_read_count=37	side_2_redundant=0	total_non_overlap_reads=5
JC	208	.	CP009273	1381851	-1	CP009273	1382808	1	0	alignment_overlap=9	coverage_minus=2	coverage_plus=1	flanking_left=251	flanking_right=251	frequency=7.877e-02	junction_possible_overlap_registers=232	key=CP009273__1381851__-1__CP009273__1382799__1__9____251__251__0__0	max_left=99	max_left_minus=99	max_left_plus=5	max_min_left=99	max_min_left_minus=99	max_min_left_plus=5	max_min_right=38	max_min_right_minus=38	max_min_right_plus=0	max_pos_hash_score=464	max_right=142	max_right_minus=142	max_right_plus=84	neg_log10_pos_hash_p_value=5.3	new_junction_coverage=0.06	new_junction_read_count=3	polymorphism_frequency=7.877e-02	pos_hash_score=3	prediction=polymorphism	reject=COVERAGE_EVENNESS_SKEW,FREQUENCY_CUTOFF	side_1_annotate_key=gene	side_1_continuation=0	side_1_coverage=0.98	side_1_overlap=9	side_1_possible_overlap_registers=241	side_1_read_count=49	side_1_redundant=0	side_2_annotate_key=gene	side_2_continuation=0	side_2_coverage=0.48	side_2_overlap=0	side_2_possible_overlap_registers=232	side_2_read_count=23	side_2_redundant=0	total_non_overlap_reads=3
JC	209	.	CP009273	1444970	-1	CP009273	1445520	1	0	alignment_overlap=9	coverage_minus=1	coverage_plus=2	flanking_left=251	flanking_right=251	frequency=4.102e-02	junction_possible_overlap_registers=232	key=CP009273__1444970__-1__CP009273__1445511__1__9____251__251__0__0	max_left=125	max_left_minus=125	max_left_plus=117	max_min_left=64	max_min_left_minus=0	max_min_left_plus=64	max_min_right=117	max_min_right_minus=117	max_min_right_plus=75	max_pos_hash_score=464	max_right=178	max_right_minus=117	max_right_plus=178	neg_log10_pos_hash_p_value=5.3	new_junction_coverage=0.06	new_junction_read_count=3	polymorphism_frequency=4.102e-02	pos_hash_score=3	prediction=polymorphism	reject=COVERAGE_EVENNESS_SKEW,FREQUENCY_CUTOFF	side_1_annotate_key=gene	side_1_continuation=0	side_1_coverage=1.47	side_1_overlap=9	side_1_possible_overlap_registers=241	side_1_read_count=73	side_1_redundant=0	side_2_annotate_key=gene	side_2_continuation=0	side_2_coverage=1.46	side_2_overlap=0	side_2_possible_overlap_registers=232	side_2_read_count=70	side_2_redundant=0	total_non_overlap_reads=3
JC	210	.	CP009273	1466902	-1	CP009273	1468337	1	0	alignment_overlap=12	coverage_minus=3	coverage_plus=2	flanking_left=251	flanking_right=251	frequency=8.267e-02	junction_possible_overlap_registers=229	key=CP009273__1466902__-1__CP009273__1468325__1__12____251__251__0__0	max_left=150	max_left_minus=150	max_left_plus=62	max_min_left=118	max_min_left_minus=118	max_min_left_plus=62	max_min_right=88	max_min_right_minus=88	max_min_right_plus=0	max_pos_hash_score=458	max_right=161	max_right_minus=161	max_right_plus=161	neg_log10_pos_hash_p_value=4.4	new_junction_coverage=0.11	new_junction_read_count=5	polymorphism_frequency=8.267e-02	pos_hash_score=5	prediction=polymorphism	reject=COVERAGE_EVENNESS_SKEW,FREQUENCY_CUTOFF	side_1_annotate_key=gene	side_1_continuation=0	side_1_coverage=1.23	side_1_overlap=12	side_1_possible_overlap_registers=241	side_1_read_count=61	side_1_redundant=0	side_2_annotate_key=gene	side_2_continuation=0	side_2_coverage=1.12	side_2_overlap=0	side_2_possible_overlap_registers=229	side_2_read_count=53	side_2_redundant=0	total_non_overlap_reads=5
JC	211	.	CP009273	1506574	-1	CP009273	1507915	1	0	alignment_overlap=11	coverage_minus=3	coverage_plus=3	flanking_left=251	flanking_right=251	frequency=9.051e-02	junction_possible_overlap_registers=230	key=CP009273__1506574__-1__CP009273__1507904__1__11____251__251__0__0	max_left=90	max_left_minus=90	max_left_plus=73	max_min_left=90	max_min_left_minus=90	max_min_left_plus=73	max_min_right=0	max_min_right_minus=0	max_min_right_plus=0	max_pos_hash_score=460	max_right=208	max_right_minus=150	max_right_plus=208	neg_log10_pos_hash_p_value=4.0	new_junction_coverage=0.13	new_junction_read_count=6	polymorphism_frequency=9.051e-02	pos_hash_score=6	prediction=polymorphism	reject=COVERAGE_EVENNESS_SKEW,FREQUENCY_CUTOFF	side_1_annotate_key=gene	side_1_continuation=0	side_1_coverage=1.06	side_1_overlap=11	side_1_possible_overlap_registers=241	side_1_read_count=53	side_1_redundant=0	side_2_annotate_key=gene	side_2_continuation=0	side_2_coverage=1.47	side_2_overlap=0	side_2_possible_overlap_registers=230	side_2_read_count=70	side_2_redundant=0	total_non_overlap_reads=6
JC	212	.	CP009273	1563274	-1	CP009273	1564619	1	0	alignment_overlap=11	coverage_minus=2	coverage_plus=2	flanking_left=251	flanking_right=251	frequency=8.015e-02	junction_possible_overlap_registers=230	key=CP009273__1563274__-1__CP009273__1564608__1__11____251__251__0__0	max_left=30	max_left_minus=30	max_left_plus=30	max_min_left=30	max_min_left_minus=18	max_min_left_plus=30	max_min_right=17	max_min_right_minus=17	max_min_right_plus=0	max_pos_hash_score=460	max_right=88	max_right_minus=53	max_right_plus=88	neg_log10_pos_hash_p_value=4.8	new_junction_coverage=0.08	new_junction_read_count=4	polymorphism_frequency=8.015e-02	pos_hash_score=4	prediction=polymorphism	reject=COVERAGE_EVENNESS_SKEW,FREQUENCY_CUTOFF	side_1_annotate_key=gene	side_1_continuation=0	side_1_coverage=0.96	side_1_overlap=11	side_1_possible_overlap_registers=241	side_1_read_count=48	side_1_redundant=0	side_2_annotate_key=gene	side_2_continuation=0	side_2_coverage=0.97	side_2_overlap=0	side_2_possible_overlap_registers=230	side_2_read_count=46	side_2_redundant=0	total_non_overlap_reads=4
JC	213	.	CP009273	1591056	-1	CP009273	1591834	1	0	alignment_overlap=10	coverage_minus=8	coverage_plus=7	flanking_left=251	flanking_right=251	frequency=1.798e-01	junction_possible_overlap_registers=231	key=CP009273__1591056__-1__CP009273__1591824__1__10____251__251__0__0	max_left=193	max_left_minus=193	max_left_plus=127	max_min_left=68	max_min_left_minus=47	max_min_left_plus=68	max_min_right=114	max_min_right_minus=47	max_min_right_plus=114	max_pos_hash_score=462	max_right=182	max_right_minus=110	max_right_plus=182	neg_log10_pos_hash_p_value=2.4	new_junction_coverage=0.34	new_junction_read_count=16	polymorphism_frequency=1.798e-01	pos_hash_score=12	prediction=polymorphism	reject=FREQUENCY_CUTOFF	side_1_annotate_key=gene	side_1_continuation=0	side_1_coverage=1.49	side_1_overlap=10	side_1_possible_overlap_registers=241	side_1_read_count=74	side_1_redundant=0	side_2_annotate_key=gene	side_2_continuation=0	side_2_coverage=1.57	side_2_overlap=0	side_2_possible_overlap_registers=231	side_2_read_count=75	side_2_redundant=0	total_non_overlap_reads=15
JC	214	.	CP009273	1600289	-1	CP009273	1601057	1	0	alignment_overlap=13	coverage_minus=5	coverage_plus=3	flanking_left=251	flanking_right=251	frequency=1.310e-01	junction_possible_overlap_registers=228	key=CP009273__1600289__-1__CP009273__1601044__1__13____251__251__0__0	max_left=103	max_left_minus=92	max_left_plus=103	max_min_left=103	max_min_left_minus=88	max_min_left_plus=103	max_min_right=2	max_min_right_minus=2	max_min_right_plus=0	max_pos_hash_score=456	max_right=164	max_right_minus=164	max_right_plus=155	neg_log10_pos_hash_p_value=3.6	new_junction_coverage=0.17	new_junction_read_count=8	polymorphism_frequency=1.310e-01	pos_hash_score=7	prediction=polymorphism	reject=COVERAGE_EVENNESS_SKEW,FREQUENCY_CUTOFF	side_1_annotate_key=gene	side_1_continuation=0	side_1_coverage=1.06	side_1_overlap=13	side_1_possible_overlap_registers=241	side_1_read_count=53	side_1_redundant=0	side_2_annotate_key=gene	side_2_continuation=0	side_2_coverage=1.19	side_2_overlap=0	side_2_possible_overlap_registers=228	side_2_read_count=56	side_2_redundant=0	total_non_overlap_reads=8
JC	215	.	CP009273	1619746	-1	CP009273	1620662	1	0	alignment_overlap=10	coverage_minus=3	coverage_plus=3	flanking_left=251	flanking_right=251	frequency=9.314e-02	junction_possible_overlap_registers=231	key=CP009273__1619746__-1__CP009273__1620652__1__10____251__251__0__0	max_left=85	max_left_minus=63	max_left_plus=85	max_min_left=85	max_min_left_minus=48	max_min_left_plus=85	max_min_right=2	max_min_right_minus=2	max_min_right_plus=0	max_pos_hash_score=462	max_right=234	max_right_minus=234	max_right_plus=186	neg_log10_pos_hash_p_value=4.0	new_junction_coverage=0.13	new_junction_read_count=6	polymorphism_frequency=9.314e-02	pos_hash_score=6	prediction=polymorphism	reject=COVERAGE_EVENNESS_SKEW,FREQUENCY_CUTOFF	side_1_annotate_key=gene	side_1_continuation=0	side_1_coverage=1.04	side_1_overlap=10	side_1_possible_overlap_registers=241	side_1_read_count=52	side_1_redundant=0	side_2_annotate_key=gene	side_2_continuation=0	side_2_coverage=1.40	side_2_overlap=0	side_2_possible_overlap_registers=231	side_2_read_count=67	side_2_redundant=0	total_non_overlap_reads=6
JC	216	.	CP009273	1670864	-1	CP009273	1671883	1	0	alignment_overlap=10	coverage_minus=5	coverage_plus=3	flanking_left=251	flanking_right=251	frequency=1.749e-01	junction_possible_overlap_registers=231	key=CP009273__1670864__-1__CP009273__1671873__1__10____251__251__0__0	max_left=195	max_left_minus=195	max_left_plus=26	max_min_left=26	max_min_left_minus=0	max_min_left_plus=26	max_min_right=80	max_min_right_minus=80	max_min_right_plus=0	max_pos_hash_score=462	max_right=181	max_right_minus=80	max_right_plus=181	neg_log10_pos_hash_p_value=3.3	new_junction_coverage=0.17	new_junction_read_count=8	polymorphism_frequency=1.749e-01	pos_hash_score=8	prediction=polymorphism	reject=COVERAGE_EVENNESS_SKEW,FREQUENCY_CUTOFF	side_1_annotate_key=gene	side_1_continuation=0	side_1_coverage=0.72	side_1_overlap=10	side_1_possible_overlap_registers=241	side_1_read_count=36	side_1_redundant=0	side_2_annotate_key=gene	side_2_continuation=0	side_2_coverage=0.86	side_2_overlap=0	side_2_possible_overlap_registers=231	side_2_read_count=41	side_2_redundant=0	total_non_overlap_reads=8
JC	217	.	CP009273	1679333	-1	CP009273	1680555	1	0	alignment_overlap=10	coverage_minus=2	coverage_plus=1	flanking_left=251	flanking_right=251	frequency=8.266e-02	junction_possible_overlap_registers=231	key=CP009273__1679333__-1__CP009273__1680545__1__10____251__251__0__0	max_left=85	max_left_minus=85	max_left_plus=40	max_min_left=40	max_min_left_minus=0	max_min_left_plus=40	max_min_right=23	max_min_right_minus=23	max_min_right_plus=0	max_pos_hash_score=462	max_right=55	max_right_minus=23	max_right_plus=55	neg_log10_pos_hash_p_value=5.3	new_junction_coverage=0.06	new_junction_read_count=3	polymorphism_frequency=8.266e-02	pos_hash_score=3	prediction=polymorphism	reject=COVERAGE_EVENNESS_SKEW,FREQUENCY_CUTOFF	side_1_annotate_key=gene	side_1_continuation=0	side_1_coverage=0.68	side_1_overlap=10	side_1_possible_overlap_registers=241	side_1_read_count=34	side_1_redundant=0	side_2_annotate_key=gene	side_2_continuation=0	side_2_coverage=0.71	side_2_overlap=0	side_2_possible_overlap_registers=231	side_2_read_count=34	side_2_redundant=0	total_non_overlap_reads=3
JC	218	.	CP009273	1709015	-1	CP009273	1709646	1	0	alignment_overlap=11	coverage_minus=1	coverage_plus=4	flanking_left=251	flanking_right=251	frequency=9.731e-02	junction_possible_overlap_registers=230	key=CP009273__1709015__-1__CP009273__1709635__1__11____251__251__0__0	max_left=167	max_left_minus=167	max_left_plus=118	max_min_left=118	max_min_left_minus=0	max_min_left_plus=118	max_min_right=56	max_min_right_minus=56	max_min_right_plus=0	max_pos_hash_score=460	max_right=140	max_right_minus=56	max_right_plus=140	neg_log10_pos_hash_p_value=4.4	new_junction_coverage=0.11	new_junction_read_count=5	polymorphism_frequency=9.731e-02	pos_hash_score=5	prediction=polymorphism	reject=COVERAGE_EVENNESS_SKEW,FREQUENCY_CUTOFF	side_1_annotate_key=gene	side_1_continuation=0	side_1_coverage=0.98	side_1_overlap=11	side_1_possible_overlap_registers=241	side_1_read_count=49	side_1_redundant=0	side_2_annotate_key=gene	side_2_continuation=0	side_2_coverage=0.97	side_2_overlap=0	side_2_possible_overlap_registers=230	side_2_read_count=46	side_2_redundant=0	total_non_overlap_reads=5
JC	219	.	CP009273	1729893	-1	CP009273	1730845	1	0	alignment_overlap=6	coverage_minus=1	coverage_plus=2	flanking_left=251	flanking_right=251	frequency=6.274e-02	junction_possible_overlap_registers=235	key=CP009273__1729893__-1__CP009273__1730839__1__6____251__251__0__0	max_left=147	max_left_minus=147	max_left_plus=147	max_min_left=7	max_min_left_minus=0	max_min_left_plus=7	max_min_right=44	max_min_right_minus=44	max_min_right_plus=44	max_pos_hash_score=470	max_right=115	max_right_minus=44	max_right_plus=115	neg_log10_pos_hash_p_value=5.4	new_junction_coverage=0.06	new_junction_read_count=3	polymorphism_frequency=6.274e-02	pos_hash_score=3	prediction=polymorphism	reject=COVERAGE_EVENNESS_SKEW,FREQUENCY_CUTOFF	side_1_annotate_key=gene	side_1_continuation=0	side_1_coverage=1.10	side_1_overlap=6	side_1_possible_overlap_registers=241	side_1_read_count=55	side_1_redundant=0	side_2_annotate_key=gene	side_2_continuation=0	side_2_coverage=0.74	side_2_overlap=0	side_2_possible_overlap_registers=235	side_2_read_count=36	side_2_redundant=0	total_non_overlap_reads=3
JC	220	.	CP009273	1737853	-1	CP009273	1738802	1	0	alignment_overlap=10	coverage_minus=2	coverage_plus=4	flanking_left=251	flanking_right=251	frequency=1.085e-01	junction_possible_overlap_registers=231	key=CP009273__1737853__-1__CP009273__1738792__1__10____251__251__0__0	max_left=154	max_left_minus=146	max_left_plus=154	max_min_left=41	max_min_left_minus=41	max_min_left_plus=22	max_min_right=86	max_min_right_minus=32	max_min_right_plus=86	max_pos_hash_score=462	max_right=115	max_right_minus=114	max_right_plus=115	neg_log10_pos_hash_p_value=4.0	new_junction_coverage=0.13	new_junction_read_count=6	polymorphism_frequency=1.085e-01	pos_hash_score=6	prediction=polymorphism	reject=COVERAGE_EVENNESS_SKEW,FREQUENCY_CUTOFF	side_1_annotate_key=gene	side_1_continuation=0	side_1_coverage=1.15	side_1_overlap=10	side_1_possible_overlap_registers=241	side_1_read_count=57	side_1_redundant=0	side_2_annotate_key=gene	side_2_continuation=0	side_2_coverage=0.92	side_2_overlap=0	side_2_possible_overlap_registers=231	side_2_read_count=44	side_2_redundant=0	total_non_overlap_reads=6
JC	221	.	CP009273	1747265	-1	CP009273	1747953	1	0	alignment_overlap=10	coverage_minus=2	coverage_plus=2	flanking_left=251	flanking_right=251	frequency=6.956e-02	junction_possible_overlap_registers=231	key=CP009273__1747265__-1__CP009273__1747943__1__10____251__251__0__0	max_left=112	max_left_minus=112	max_left_plus=95	max_min_left=112	max_min_left_minus=112	max_min_left_plus=95	max_min_right=5	max_min_right_minus=0	max_min_right_plus=5	max_pos_hash_score=462	max_right=129	max_right_minus=129	max_right_plus=117	neg_log10_pos_hash_p_value=4.8	new_junction_coverage=0.10	new_junction_read_count=5	polymorphism_frequency=6.956e-02	pos_hash_score=4	prediction=polymorphism	reject=COVERAGE_EVENNESS_SKEW,FREQUENCY_CUTOFF	side_1_annotate_key=gene	side_1_continuation=0	side_1_coverage=1.08	side_1_overlap=10	side_1_possible_overlap_registers=241	side_1_read_count=54	side_1_redundant=0	side_2_annotate_key=gene	side_2_continuation=0	side_2_coverage=1.72	side_2_overlap=0	side_2_possible_overlap_registers=231	side_2_read_count=82	side_2_redundant=0	total_non_overlap_reads=4
JC	222	.	CP009273	1757073	-1	CP009273	1758140	1	0	alignment_overlap=13	coverage_minus=2	coverage_plus=3	flanking_left=251	flanking_right=251	frequency=1.033e-01	junction_possible_overlap_registers=228	key=CP009273__1757073__-1__CP009273__1758127__1__13____251__251__0__0	max_left=225	max_left_minus=77	max_left_plus=225	max_min_left=19	max_min_left_minus=19	max_min_left_plus=19	max_min_right=53	max_min_right_minus=53	max_min_right_plus=13	max_pos_hash_score=456	max_right=213	max_right_minus=53	max_right_plus=213	neg_log10_pos_hash_p_value=4.3	new_junction_coverage=0.11	new_junction_read_count=5	polymorphism_frequency=1.033e-01	pos_hash_score=5	prediction=polymorphism	reject=COVERAGE_EVENNESS_SKEW,FREQUENCY_CUTOFF	side_1_annotate_key=gene	side_1_continuation=0	side_1_coverage=0.82	side_1_overlap=13	side_1_possible_overlap_registers=241	side_1_read_count=41	side_1_redundant=0	side_2_annotate_key=gene	side_2_continuation=0	side_2_coverage=1.02	side_2_overlap=0	side_2_possible_overlap_registers=228	side_2_read_count=48	side_2_redundant=0	total_non_overlap_reads=5
JC	223	.	CP009273	1788471	-1	CP009273	1789317	1	0	alignment_overlap=10	coverage_minus=1	coverage_plus=2	flanking_left=251	flanking_right=251	frequency=6.385e-02	junction_possible_overlap_registers=231	key=CP009273__1788471__-1__CP009273__1789307__1__10____251__251__0__0	max_left=84	max_left_minus=84	max_left_plus=71	max_min_left=84	max_min_left_minus=84	max_min_left_plus=15	max_min_right=22	max_min_right_minus=0	max_min_right_plus=22	max_pos_hash_score=462	max_right=104	max_right_minus=104	max_right_plus=104	neg_log10_pos_hash_p_value=5.3	new_junction_coverage=0.06	new_junction_read_count=3	polymorphism_frequency=6.385e-02	pos_hash_score=3	prediction=polymorphism	reject=COVERAGE_EVENNESS_SKEW,FREQUENCY_CUTOFF	side_1_annotate_key=gene	side_1_continuation=0	side_1_coverage=0.98	side_1_overlap=10	side_1_possible_overlap_registers=241	side_1_read_count=49	side_1_redundant=0	side_2_annotate_key=gene	side_2_continuation=0	side_2_coverage=0.86	side_2_overlap=0	side_2_possible_overlap_registers=231	side_2_read_count=41	side_2_redundant=0	total_non_overlap_reads=3
JC	224	.	CP009273	1805547	-1	CP009273	1806310	1	0	alignment_overlap=7	coverage_minus=1	coverage_plus=5	flanking_left=251	flanking_right=251	frequency=1.191e-01	junction_possible_overlap_registers=234	key=CP009273__1805547__-1__CP009273__1806303__1__7____251__251__0__0	max_left=77	max_left_minus=68	max_left_plus=77	max_min_left=68	max_min_left_minus=68	max_min_left_plus=59	max_min_right=19	max_min_right_minus=0	max_min_right_plus=19	max_pos_hash_score=468	max_right=185	max_right_minus=175	max_right_plus=185	neg_log10_pos_hash_p_value=4.4	new_junction_coverage=0.12	new_junction_read_count=6	polymorphism_frequency=1.191e-01	pos_hash_score=5	prediction=polymorphism	reject=COVERAGE_EVENNESS_SKEW,FREQUENCY_CUTOFF	side_1_annotate_key=gene	side_1_continuation=0	side_1_coverage=0.86	side_1_overlap=7	side_1_possible_overlap_registers=241	side_1_read_count=43	side_1_redundant=0	side_2_annotate_key=gene	side_2_continuation=0	side_2_coverage=0.97	side_2_overlap=0	side_2_possible_overlap_registers=234	side_2_read_count=47	side_2_redundant=0	total_non_overlap_reads=6
JC	225	.	CP009273	1890986	-1	CP009273	1891788	1	0	alignment_overlap=11	coverage_minus=3	coverage_plus=2	flanking_left=251	flanking_right=251	frequency=7.305e-02	junction_possible_overlap_registers=230	key=CP009273__1890986__-1__CP009273__1891777__1__11____251__251__0__0	max_left=186	max_left_minus=186	max_left_plus=156	max_min_left=32	max_min_left_minus=0	max_min_left_plus=32	max_min_right=84	max_min_right_minus=2	max_min_right_plus=84	max_pos_hash_score=460	max_right=84	max_right_minus=2	max_right_plus=84	neg_log10_pos_hash_p_value=4.8	new_junction_coverage=0.11	new_junction_read_count=5	polymorphism_frequency=7.305e-02	pos_hash_score=4	prediction=polymorphism	reject=COVERAGE_EVENNESS_SKEW,FREQUENCY_CUTOFF	side_1_annotate_key=gene	side_1_continuation=0	side_1_coverage=1.37	side_1_overlap=11	side_1_possible_overlap_registers=241	side_1_read_count=68	side_1_redundant=0	side_2_annotate_key=gene	side_2_continuation=0	side_2_coverage=1.31	side_2_overlap=0	side_2_possible_overlap_registers=230	side_2_read_count=62	side_2_redundant=0	total_non_overlap_reads=5
JC	226	.	CP009273	1917906	-1	CP009273	1919101	1	0	alignment_overlap=13	coverage_minus=5	coverage_plus=5	flanking_left=251	flanking_right=251	frequency=1.969e-01	junction_possible_overlap_registers=228	key=CP009273__1917906__-1__CP009273__1919088__1__13____251__251__0__0	max_left=214	max_left_minus=214	max_left_plus=145	max_min_left=43	max_min_left_minus=43	max_min_left_plus=15	max_min_right=101	max_min_right_minus=101	max_min_right_plus=93	max_pos_hash_score=456	max_right=201	max_right_minus=171	max_right_plus=201	neg_log10_pos_hash_p_value=3.3	new_junction_coverage=0.23	new_junction_read_count=11	polymorphism_frequency=1.969e-01	pos_hash_score=8	prediction=polymorphism	reject=COVERAGE_EVENNESS_SKEW,FREQUENCY_CUTOFF	side_1_annotate_key=gene	side_1_continuation=0	side_1_coverage=0.84	side_1_overlap=13	side_1_possible_overlap_registers=241	side_1_read_count=42	side_1_redundant=0	side_2_annotate_key=gene	side_2_continuation=0	side_2_coverage=1.06	side_2_overlap=0	side_2_possible_overlap_registers=228	side_2_read_count=50	side_2_redundant=0	total_non_overlap_reads=10
JC	227	.	CP009273	1950777	-1	CP009273	1951654	1	0	alignment_overlap=9	coverage_minus=1	coverage_plus=2	flanking_left=251	flanking_right=251	frequency=6.507e-02	junction_possible_overlap_registers=232	key=CP009273__1950777__-1__CP009273__1951645__1__9____251__251__0__0	max_left=114	max_left_minus=114	max_left_plus=110	max_min_left=8	max_min_left_minus=0	max_min_left_plus=8	max_min_right=33	max_min_right_minus=33	max_min_right_plus=33	max_pos_hash_score=464	max_right=109	max_right_minus=33	max_right_plus=109	neg_log10_pos_hash_p_value=5.3	new_junction_coverage=0.06	new_junction_read_count=3	polymorphism_frequency=6.507e-02	pos_hash_score=3	prediction=polymorphism	reject=COVERAGE_EVENNESS_SKEW,FREQUENCY_CUTOFF	side_1_annotate_key=gene	side_1_continuation=0	side_1_coverage=0.96	side_1_overlap=9	side_1_possible_overlap_registers=241	side_1_read_count=48	side_1_redundant=0	side_2_annotate_key=gene	side_2_continuation=0	side_2_coverage=0.83	side_2_overlap=0	side_2_possible_overlap_registers=232	side_2_read_count=40	side_2_redundant=0	total_non_overlap_reads=3
JC	228	.	CP009273	1951891	-1	CP009273	1953104	1	0	alignment_overlap=10	coverage_minus=1	coverage_plus=2	flanking_left=251	flanking_right=251	frequency=4.310e-02	junction_possible_overlap_registers=231	key=CP009273__1951891__-1__CP009273__1953094__1__10____251__251__0__0	max_left=50	max_left_minus=50	max_left_plus=44	max_min_left=24	max_min_left_minus=0	max_min_left_plus=24	max_min_right=40	max_min_right_minus=40	max_min_right_plus=40	max_pos_hash_score=462	max_right=40	max_right_minus=40	max_right_plus=40	neg_log10_pos_hash_p_value=5.3	new_junction_coverage=0.06	new_junction_read_count=3	polymorphism_frequency=4.310e-02	pos_hash_score=3	prediction=polymorphism	reject=COVERAGE_EVENNESS_SKEW,FREQUENCY_CUTOFF	side_1_annotate_key=gene	side_1_continuation=0	side_1_coverage=1.35	side_1_overlap=10	side_1_possible_overlap_registers=241	side_1_read_count=67	side_1_redundant=0	side_2_annotate_key=gene	side_2_continuation=0	side_2_coverage=1.45	side_2_overlap=0	side_2_possible_overlap_registers=231	side_2_read_count=69	side_2_redundant=0	total_non_overlap_reads=3
JC	229	.	CP009273	1993192	-1	CP009273	1993820	1	0	alignment_overlap=10	coverage_minus=2	coverage_plus=4	flanking_left=251	flanking_right=251	frequency=1.130e-01	junction_possible_overlap_registers=231	key=CP009273__1993192__-1__CP009273__1993810__1__10____251__251__0__0	max_left=129	max_left_minus=129	max_left_plus=105	max_min_left=13	max_min_left_minus=0	max_min_left_plus=13	max_min_right=83	max_min_right_minus=59	max_min_right_plus=83	max_pos_hash_score=462	max_right=166	max_right_minus=59	max_right_plus=166	neg_log10_pos_hash_p_value=4.4	new_junction_coverage=0.15	new_junction_read_count=7	polymorphism_frequency=1.130e-01	pos_hash_score=5	prediction=polymorphism	reject=COVERAGE_EVENNESS_SKEW,FREQUENCY_CUTOFF	side_1_annotate_key=gene	side_1_continuation=0	side_1_coverage=1.04	side_1_overlap=10	side_1_possible_overlap_registers=241	side_1_read_count=52	side_1_redundant=0	side_2_annotate_key=gene	side_2_continuation=0	side_2_coverage=1.26	side_2_overlap=0	side_2_possible_overlap_registers=231	side_2_read_count=60	side_2_redundant=0	total_non_overlap_reads=6
JC	230	.	CP009273	2022962	-1	CP009273	2023747	1	0	alignment_overlap=9	coverage_minus=3	coverage_plus=1	flanking_left=251	flanking_right=251	frequency=7.961e-02	junction_possible_overlap_registers=232	key=CP009273__2022962__-1__CP009273__2023738__1__9____251__251__0__0	max_left=134	max_left_minus=134	max_left_plus=1	max_min_left=54	max_min_left_minus=54	max_min_left_plus=1	max_min_right=108	max_min_right_minus=108	max_min_right_plus=0	max_pos_hash_score=464	max_right=108	max_right_minus=108	max_right_plus=44	neg_log10_pos_hash_p_value=4.8	new_junction_coverage=0.10	new_junction_read_count=5	polymorphism_frequency=7.961e-02	pos_hash_score=4	prediction=polymorphism	reject=COVERAGE_EVENNESS_SKEW,FREQUENCY_CUTOFF	side_1_annotate_key=gene	side_1_continuation=0	side_1_coverage=1.29	side_1_overlap=9	side_1_possible_overlap_registers=241	side_1_read_count=64	side_1_redundant=0	side_2_annotate_key=gene	side_2_continuation=0	side_2_coverage=1.13	side_2_overlap=0	side_2_possible_overlap_registers=232	side_2_read_count=54	side_2_redundant=0	total_non_overlap_reads=4
JC	231	.	CP009273	2029077	-1	CP009273	2030425	1	0	alignment_overlap=11	coverage_minus=4	coverage_plus=1	flanking_left=251	flanking_right=251	frequency=8.299e-02	junction_possible_overlap_registers=230	key=CP009273__2029077__-1__CP009273__2030414__1__11____251__251__0__0	max_left=74	max_left_minus=74	max_left_plus=71	max_min_left=74	max_min_left_minus=74	max_min_left_plus=0	max_min_right=21	max_min_right_minus=21	max_min_right_plus=21	max_pos_hash_score=460	max_right=166	max_right_minus=166	max_right_plus=21	neg_log10_pos_hash_p_value=4.8	new_junction_coverage=0.11	new_junction_read_count=5	polymorphism_frequency=8.299e-02	pos_hash_score=4	prediction=polymorphism	reject=COVERAGE_EVENNESS_SKEW,FREQUENCY_CUTOFF	side_1_annotate_key=gene	side_1_continuation=0	side_1_coverage=1.10	side_1_overlap=11	side_1_possible_overlap_registers=241	side_1_read_count=55	side_1_redundant=0	side_2_annotate_key=gene	side_2_continuation=0	side_2_coverage=1.22	side_2_overlap=0	side_2_possible_overlap_registers=230	side_2_read_count=58	side_2_redundant=0	total_non_overlap_reads=5
JC	232	.	CP009273	2049624	-1	CP009273	2050713	1	0	alignment_overlap=10	coverage_minus=1	coverage_plus=3	flanking_left=251	flanking_right=251	frequency=7.347e-02	junction_possible_overlap_registers=231	key=CP009273__2049624__-1__CP009273__2050703__1__10____251__251__0__0	max_left=75	max_left_minus=75	max_left_plus=75	max_min_left=44	max_min_left_minus=0	max_min_left_plus=44	max_min_right=38	max_min_right_minus=38	max_min_right_plus=38	max_pos_hash_score=462	max_right=57	max_right_minus=38	max_right_plus=57	neg_log10_pos_hash_p_value=4.8	new_junction_coverage=0.08	new_junction_read_count=4	polymorphism_frequency=7.347e-02	pos_hash_score=4	prediction=polymorphism	reject=COVERAGE_EVENNESS_SKEW,FREQUENCY_CUTOFF	side_1_annotate_key=gene	side_1_continuation=0	side_1_coverage=1.02	side_1_overlap=10	side_1_possible_overlap_registers=241	side_1_read_count=51	side_1_redundant=0	side_2_annotate_key=gene	side_2_continuation=0	side_2_coverage=1.09	side_2_overlap=0	side_2_possible_overlap_registers=231	side_2_read_count=52	side_2_redundant=0	total_non_overlap_reads=4
JC	233	.	CP009273	2067703	-1	CP009273	2068362	1	0	alignment_overlap=9	coverage_minus=2	coverage_plus=3	flanking_left=251	flanking_right=251	frequency=1.115e-01	junction_possible_overlap_registers=232	key=CP009273__2067703__-1__CP009273__2068353__1__9____251__251__0__0	max_left=61	max_left_minus=61	max_left_plus=61	max_min_left=61	max_min_left_minus=61	max_min_left_plus=61	max_min_right=0	max_min_right_minus=0	max_min_right_plus=0	max_pos_hash_score=464	max_right=178	max_right_minus=153	max_right_plus=178	neg_log10_pos_hash_p_value=4.4	new_junction_coverage=0.10	new_junction_read_count=5	polymorphism_frequency=1.115e-01	pos_hash_score=5	prediction=polymorphism	reject=COVERAGE_EVENNESS_SKEW,FREQUENCY_CUTOFF	side_1_annotate_key=gene	side_1_continuation=0	side_1_coverage=0.70	side_1_overlap=9	side_1_possible_overlap_registers=241	side_1_read_count=35	side_1_redundant=0	side_2_annotate_key=gene	side_2_continuation=0	side_2_coverage=0.96	side_2_overlap=0	side_2_possible_overlap_registers=232	side_2_read_count=46	side_2_redundant=0	total_non_overlap_reads=5
JC	234	.	CP009273	2074534	-1	CP009273	2075318	1	0	alignment_overlap=11	coverage_minus=2	coverage_plus=2	flanking_left=251	flanking_right=251	frequency=7.083e-02	junction_possible_overlap_registers=230	key=CP009273__2074534__-1__CP009273__2075307__1__11____251__251__0__0	max_left=150	max_left_minus=150	max_left_plus=150	max_min_left=2	max_min_left_minus=0	max_min_left_plus=2	max_min_right=46	max_min_right_minus=46	max_min_right_plus=46	max_pos_hash_score=460	max_right=164	max_right_minus=46	max_right_plus=164	neg_log10_pos_hash_p_value=4.8	new_junction_coverage=0.08	new_junction_read_count=4	polymorphism_frequency=7.083e-02	pos_hash_score=4	prediction=polymorphism	reject=COVERAGE_EVENNESS_SKEW,FREQUENCY_CUTOFF	side_1_annotate_key=gene	side_1_continuation=0	side_1_coverage=1.35	side_1_overlap=11	side_1_possible_overlap_registers=241	side_1_read_count=67	side_1_redundant=0	side_2_annotate_key=gene	side_2_continuation=0	side_2_coverage=0.86	side_2_overlap=0	side_2_possible_overlap_registers=230	side_2_read_count=41	side_2_redundant=0	total_non_overlap_reads=4
JC	235	.	CP009273	2079446	-1	CP009273	2080893	1	0	alignment_overlap=10	coverage_minus=2	coverage_plus=2	flanking_left=251	flanking_right=251	frequency=8.094e-02	junction_possible_overlap_registers=231	key=CP009273__2079446__-1__CP009273__2080883__1__10____251__251__0__0	max_left=142	max_left_minus=142	max_left_plus=113	max_min_left=113	max_min_left_minus=0	max_min_left_plus=113	max_min_right=99	max_min_right_minus=99	max_min_right_plus=4	max_pos_hash_score=462	max_right=120	max_right_minus=99	max_right_plus=120	neg_log10_pos_hash_p_value=4.8	new_junction_coverage=0.08	new_junction_read_count=4	polymorphism_frequency=8.094e-02	pos_hash_score=4	prediction=polymorphism	reject=COVERAGE_EVENNESS_SKEW,FREQUENCY_CUTOFF	side_1_annotate_key=gene	side_1_continuation=0	side_1_coverage=1.04	side_1_overlap=10	side_1_possible_overlap_registers=241	side_1_read_count=52	side_1_redundant=0	side_2_annotate_key=gene	side_2_continuation=0	side_2_coverage=0.86	side_2_overlap=0	side_2_possible_overlap_registers=231	side_2_read_count=41	side_2_redundant=0	total_non_overlap_reads=4
JC	236	.	CP009273	2079448	-1	CP009273	2080139	1	0	alignment_overlap=11	coverage_minus=3	coverage_plus=5	flanking_left=251	flanking_right=251	frequency=1.283e-01	junction_possible_overlap_registers=230	key=CP009273__2079448__-1__CP009273__2080128__1__11____251__251__0__0	max_left=172	max_left_minus=72	max_left_plus=172	max_min_left=72	max_min_left_minus=72	max_min_left_plus=15	max_min_right=68	max_min_right_minus=8	max_min_right_plus=68	max_pos_hash_score=460	max_right=179	max_right_minus=112	max_right_plus=179	neg_log10_pos_hash_p_value=3.3	new_junction_coverage=0.17	new_junction_read_count=8	polymorphism_frequency=1.283e-01	pos_hash_score=8	prediction=polymorphism	reject=COVERAGE_EVENNESS_SKEW,FREQUENCY_CUTOFF	side_1_annotate_key=gene	side_1_continuation=0	side_1_coverage=1.02	side_1_overlap=11	side_1_possible_overlap_registers=241	side_1_read_count=51	side_1_redundant=0	side_2_annotate_key=gene	side_2_continuation=0	side_2_coverage=1.26	side_2_overlap=0	side_2_possible_overlap_registers=230	side_2_read_count=60	side_2_redundant=0	total_non_overlap_reads=8
JC	237	.	CP009273	2085070	-1	CP009273	2085819	1	0	alignment_overlap=10	coverage_minus=1	coverage_plus=2	flanking_left=251	flanking_right=251	frequency=7.298e-02	junction_possible_overlap_registers=231	key=CP009273__2085070__-1__CP009273__2085809__1__10____251__251__0__0	max_left=97	max_left_minus=97	max_left_plus=97	max_min_left=97	max_min_left_minus=97	max_min_left_plus=97	max_min_right=0	max_min_right_minus=0	max_min_right_plus=0	max_pos_hash_score=462	max_right=125	max_right_minus=125	max_right_plus=125	neg_log10_pos_hash_p_value=5.3	new_junction_coverage=0.06	new_junction_read_count=3	polymorphism_frequency=7.298e-02	pos_hash_score=3	prediction=polymorphism	reject=COVERAGE_EVENNESS_SKEW,FREQUENCY_CUTOFF	side_1_annotate_key=gene	side_1_continuation=0	side_1_coverage=0.86	side_1_overlap=10	side_1_possible_overlap_registers=241	side_1_read_count=43	side_1_redundant=0	side_2_annotate_key=gene	side_2_continuation=0	side_2_coverage=0.73	side_2_overlap=0	side_2_possible_overlap_registers=231	side_2_read_count=35	side_2_redundant=0	total_non_overlap_reads=3
JC	238	.	CP009273	2087666	-1	CP009273	2088991	1	0	alignment_overlap=10	coverage_minus=3	coverage_plus=2	flanking_left=251	flanking_right=251	frequency=6.747e-02	junction_possible_overlap_registers=231	key=CP009273__2087666__-1__CP009273__2088981__1__10____251__251__0__0	max_left=94	max_left_minus=94	max_left_plus=1	max_min_left=94	max_min_left_minus=94	max_min_left_plus=1	max_min_right=79	max_min_right_minus=79	max_min_right_plus=0	max_pos_hash_score=462	max_right=183	max_right_minus=181	max_right_plus=183	neg_log10_pos_hash_p_value=4.8	new_junction_coverage=0.10	new_junction_read_count=5	polymorphism_frequency=6.747e-02	pos_hash_score=4	prediction=polymorphism	reject=COVERAGE_EVENNESS_SKEW,FREQUENCY_CUTOFF	side_1_annotate_key=gene	side_1_continuation=0	side_1_coverage=1.35	side_1_overlap=10	side_1_possible_overlap_registers=241	side_1_read_count=67	side_1_redundant=0	side_2_annotate_key=gene	side_2_continuation=0	side_2_coverage=1.55	side_2_overlap=0	side_2_possible_overlap_registers=231	side_2_read_count=74	side_2_redundant=0	total_non_overlap_reads=5
JC	239	.	CP009273	2107143	-1	CP009273	2108002	1	0	alignment_overlap=10	coverage_minus=3	coverage_plus=2	flanking_left=251	flanking_right=251	frequency=6.379e-02	junction_possible_overlap_registers=231	key=CP009273__2107143__-1__CP009273__2107992__1__10____251__251__0__0	max_left=214	max_left_minus=214	max_left_plus=81	max_min_left=34	max_min_left_minus=34	max_min_left_plus=10	max_min_right=39	max_min_right_minus=29	max_min_right_plus=39	max_pos_hash_score=462	max_right=93	max_right_minus=93	max_right_plus=93	neg_log10_pos_hash_p_value=4.4	new_junction_coverage=0.10	new_junction_read_count=5	polymorphism_frequency=6.379e-02	pos_hash_score=5	prediction=polymorphism	reject=COVERAGE_EVENNESS_SKEW,FREQUENCY_CUTOFF	side_1_annotate_key=gene	side_1_continuation=0	side_1_coverage=1.57	side_1_overlap=10	side_1_possible_overlap_registers=241	side_1_read_count=78	side_1_redundant=0	side_2_annotate_key=gene	side_2_continuation=0	side_2_coverage=1.51	side_2_overlap=0	side_2_possible_overlap_registers=231	side_2_read_count=72	side_2_redundant=0	total_non_overlap_reads=5
JC	240	.	CP009273	2107530	-1	CP009273	2108313	1	0	alignment_overlap=9	coverage_minus=2	coverage_plus=1	flanking_left=251	flanking_right=251	frequency=5.008e-02	junction_possible_overlap_registers=232	key=CP009273__2107530__-1__CP009273__2108304__1__9____251__251__0__0	max_left=60	max_left_minus=60	max_left_plus=60	max_min_left=60	max_min_left_minus=60	max_min_left_plus=60	max_min_right=0	max_min_right_minus=0	max_min_right_plus=0	max_pos_hash_score=464	max_right=99	max_right_minus=99	max_right_plus=99	neg_log10_pos_hash_p_value=5.3	new_junction_coverage=0.06	new_junction_read_count=3	polymorphism_frequency=5.008e-02	pos_hash_score=3	prediction=polymorphism	reject=COVERAGE_EVENNESS_SKEW,FREQUENCY_CUTOFF	side_1_annotate_key=gene	side_1_continuation=0	side_1_coverage=1.19	side_1_overlap=9	side_1_possible_overlap_registers=241	side_1_read_count=59	side_1_redundant=0	side_2_annotate_key=gene	side_2_continuation=0	side_2_coverage=1.19	side_2_overlap=0	side_2_possible_overlap_registers=232	side_2_read_count=57	side_2_redundant=0	total_non_overlap_reads=3
JC	241	.	CP009273	2110203	-1	CP009273	2111166	1	0	alignment_overlap=2	coverage_minus=2	coverage_plus=1	flanking_left=251	flanking_right=251	frequency=5.958e-02	junction_possible_overlap_registers=239	key=CP009273__2110203__-1__CP009273__2111164__1__2____251__251__0__0	max_left=100	max_left_minus=100	max_left_plus=100	max_min_left=100	max_min_left_minus=100	max_min_left_plus=100	max_min_right=0	max_min_right_minus=0	max_min_right_plus=0	max_pos_hash_score=478	max_right=151	max_right_minus=151	max_right_plus=110	neg_log10_pos_hash_p_value=5.4	new_junction_coverage=0.06	new_junction_read_count=3	polymorphism_frequency=5.958e-02	pos_hash_score=3	prediction=polymorphism	reject=COVERAGE_EVENNESS_SKEW,FREQUENCY_CUTOFF	side_1_annotate_key=gene	side_1_continuation=0	side_1_coverage=0.72	side_1_overlap=2	side_1_possible_overlap_registers=241	side_1_read_count=36	side_1_redundant=0	side_2_annotate_key=gene	side_2_continuation=0	side_2_coverage=1.20	side_2_overlap=0	side_2_possible_overlap_registers=239	side_2_read_count=59	side_2_redundant=0	total_non_overlap_reads=3
JC	242	.	CP009273	2126171	-1	CP009273	2127035	1	0	alignment_overlap=10	coverage_minus=2	coverage_plus=1	flanking_left=251	flanking_right=251	frequency=8.751e-02	junction_possible_overlap_registers=231	key=CP009273__2126171__-1__CP009273__2127025__1__10____251__251__0__0	max_left=32	max_left_minus=32	max_left_plus=28	max_min_left=32	max_min_left_minus=32	max_min_left_plus=28	max_min_right=0	max_min_right_minus=0	max_min_right_plus=0	max_pos_hash_score=462	max_right=102	max_right_minus=102	max_right_plus=102	neg_log10_pos_hash_p_value=5.3	new_junction_coverage=0.08	new_junction_read_count=4	polymorphism_frequency=8.751e-02	pos_hash_score=3	prediction=polymorphism	reject=COVERAGE_EVENNESS_SKEW,FREQUENCY_CUTOFF	side_1_annotate_key=gene	side_1_continuation=0	side_1_coverage=0.76	side_1_overlap=10	side_1_possible_overlap_registers=241	side_1_read_count=38	side_1_redundant=0	side_2_annotate_key=gene	side_2_continuation=0	side_2_coverage=0.99	side_2_overlap=0	side_2_possible_overlap_registers=231	side_2_read_count=47	side_2_redundant=0	total_non_overlap_reads=3
JC	243	.	CP009273	2153758	-1	CP009273	2154902	1	0	alignment_overlap=13	coverage_minus=4	coverage_plus=5	flanking_left=251	flanking_right=251	frequency=1.512e-01	junction_possible_overlap_registers=228	key=CP009273__2153758__-1__CP009273__2154889__1__13____251__251__0__0	max_left=190	max_left_minus=190	max_left_plus=156	max_min_left=51	max_min_left_minus=43	max_min_left_plus=51	max_min_right=110	max_min_right_minus=110	max_min_right_plus=82	max_pos_hash_score=456	max_right=199	max_right_minus=187	max_right_plus=199	neg_log10_pos_hash_p_value=3.3	new_junction_coverage=0.19	new_junction_read_count=9	polymorphism_frequency=1.512e-01	pos_hash_score=8	prediction=polymorphism	reject=COVERAGE_EVENNESS_SKEW,FREQUENCY_CUTOFF	side_1_annotate_key=gene	side_1_continuation=0	side_1_coverage=1.10	side_1_overlap=13	side_1_possible_overlap_registers=241	side_1_read_count=55	side_1_redundant=0	side_2_annotate_key=gene	side_2_continuation=0	side_2_coverage=1.04	side_2_overlap=0	side_2_possible_overlap_registers=228	side_2_read_count=49	side_2_redundant=0	total_non_overlap_reads=9
JC	244	.	CP009273	2154506	-1	CP009273	2155626	1	0	alignment_overlap=12	coverage_minus=3	coverage_plus=3	flanking_left=251	flanking_right=251	frequency=1.227e-01	junction_possible_overlap_registers=229	key=CP009273__2154506__-1__CP009273__2155614__1__12____251__251__0__0	max_left=100	max_left_minus=100	max_left_plus=44	max_min_left=44	max_min_left_minus=42	max_min_left_plus=44	max_min_right=78	max_min_right_minus=78	max_min_right_plus=0	max_pos_hash_score=458	max_right=231	max_right_minus=231	max_right_plus=90	neg_log10_pos_hash_p_value=4.4	new_junction_coverage=0.15	new_junction_read_count=7	polymorphism_frequency=1.227e-01	pos_hash_score=5	prediction=polymorphism	reject=COVERAGE_EVENNESS_SKEW,FREQUENCY_CUTOFF	side_1_annotate_key=gene	side_1_continuation=0	side_1_coverage=1.19	side_1_overlap=12	side_1_possible_overlap_registers=241	side_1_read_count=59	side_1_redundant=0	side_2_annotate_key=gene	side_2_continuation=0	side_2_coverage=0.93	side_2_overlap=0	side_2_possible_overlap_registers=229	side_2_read_count=44	side_2_redundant=0	total_non_overlap_reads=6
JC	245	.	CP009273	2166731	-1	CP009273	2167560	1	0	alignment_overlap=10	coverage_minus=2	coverage_plus=2	flanking_left=251	flanking_right=251	frequency=4.915e-02	junction_possible_overlap_registers=231	key=CP009273__2166731__-1__CP009273__2167550__1__10____251__251__0__0	max_left=124	max_left_minus=86	max_left_plus=124	max_min_left=86	max_min_left_minus=86	max_min_left_plus=0	max_min_right=92	max_min_right_minus=7	max_min_right_plus=92	max_pos_hash_score=462	max_right=154	max_right_minus=154	max_right_plus=92	neg_log10_pos_hash_p_value=4.8	new_junction_coverage=0.08	new_junction_read_count=4	polymorphism_frequency=4.915e-02	pos_hash_score=4	prediction=polymorphism	reject=COVERAGE_EVENNESS_SKEW,FREQUENCY_CUTOFF	side_1_annotate_key=gene	side_1_continuation=0	side_1_coverage=1.57	side_1_overlap=10	side_1_possible_overlap_registers=241	side_1_read_count=78	side_1_redundant=0	side_2_annotate_key=gene	side_2_continuation=0	side_2_coverage=1.68	side_2_overlap=0	side_2_possible_overlap_registers=231	side_2_read_count=80	side_2_redundant=0	total_non_overlap_reads=4
JC	246	.	CP009273	2204451	-1	CP009273	2205582	1	0	alignment_overlap=9	coverage_minus=2	coverage_plus=2	flanking_left=251	flanking_right=251	frequency=8.593e-02	junction_possible_overlap_registers=232	key=CP009273__2204451__-1__CP009273__2205573__1__9____251__251__0__0	max_left=96	max_left_minus=96	max_left_plus=96	max_min_left=96	max_min_left_minus=96	max_min_left_plus=96	max_min_right=20	max_min_right_minus=20	max_min_right_plus=20	max_pos_hash_score=464	max_right=116	max_right_minus=116	max_right_plus=116	neg_log10_pos_hash_p_value=4.8	new_junction_coverage=0.08	new_junction_read_count=4	polymorphism_frequency=8.593e-02	pos_hash_score=4	prediction=polymorphism	reject=COVERAGE_EVENNESS_SKEW,FREQUENCY_CUTOFF	side_1_annotate_key=gene	side_1_continuation=0	side_1_coverage=1.02	side_1_overlap=9	side_1_possible_overlap_registers=241	side_1_read_count=51	side_1_redundant=0	side_2_annotate_key=gene	side_2_continuation=0	side_2_coverage=0.75	side_2_overlap=0	side_2_possible_overlap_registers=232	side_2_read_count=36	side_2_redundant=0	total_non_overlap_reads=4
JC	247	.	CP009273	2213471	-1	CP009273	2214468	1	0	alignment_overlap=12	coverage_minus=2	coverage_plus=1	flanking_left=251	flanking_right=251	frequency=5.529e-02	junction_possible_overlap_registers=229	key=CP009273__2213471__-1__CP009273__2214456__1__12____251__251__0__0	max_left=85	max_left_minus=85	max_left_plus=85	max_min_left=48	max_min_left_minus=48	max_min_left_plus=0	max_min_right=44	max_min_right_minus=27	max_min_right_plus=44	max_pos_hash_score=458	max_right=66	max_right_minus=66	max_right_plus=44	neg_log10_pos_hash_p_value=5.3	new_junction_coverage=0.06	new_junction_read_count=3	polymorphism_frequency=5.529e-02	pos_hash_score=3	prediction=polymorphism	reject=COVERAGE_EVENNESS_SKEW,FREQUENCY_CUTOFF	side_1_annotate_key=gene	side_1_continuation=0	side_1_coverage=1.00	side_1_overlap=12	side_1_possible_overlap_registers=241	side_1_read_count=50	side_1_redundant=0	side_2_annotate_key=gene	side_2_continuation=0	side_2_coverage=1.16	side_2_overlap=0	side_2_possible_overlap_registers=229	side_2_read_count=55	side_2_redundant=0	total_non_overlap_reads=3
JC	248	.	CP009273	2248148	-1	CP009273	2249087	1	0	alignment_overlap=9	coverage_minus=1	coverage_plus=3	flanking_left=251	flanking_right=251	frequency=7.107e-02	junction_possible_overlap_registers=232	key=CP009273__2248148__-1__CP009273__2249078__1__9____251__251__0__0	max_left=92	max_left_minus=92	max_left_plus=57	max_min_left=92	max_min_left_minus=92	max_min_left_plus=57	max_min_right=43	max_min_right_minus=0	max_min_right_plus=43	max_pos_hash_score=464	max_right=185	max_right_minus=150	max_right_plus=185	neg_log10_pos_hash_p_value=5.3	new_junction_coverage=0.08	new_junction_read_count=4	polymorphism_frequency=7.107e-02	pos_hash_score=3	prediction=polymorphism	reject=COVERAGE_EVENNESS_SKEW,FREQUENCY_CUTOFF	side_1_annotate_key=gene	side_1_continuation=0	side_1_coverage=1.31	side_1_overlap=9	side_1_possible_overlap_registers=241	side_1_read_count=65	side_1_redundant=0	side_2_annotate_key=gene	side_2_continuation=0	side_2_coverage=0.88	side_2_overlap=0	side_2_possible_overlap_registers=232	side_2_read_count=42	side_2_redundant=0	total_non_overlap_reads=4
JC	249	.	CP009273	2254009	-1	CP009273	2254965	1	0	alignment_overlap=11	coverage_minus=3	coverage_plus=2	flanking_left=251	flanking_right=251	frequency=8.485e-02	junction_possible_overlap_registers=230	key=CP009273__2254009__-1__CP009273__2254954__1__11____251__251__0__0	max_left=130	max_left_minus=130	max_left_plus=94	max_min_left=94	max_min_left_minus=66	max_min_left_plus=94	max_min_right=37	max_min_right_minus=37	max_min_right_plus=0	max_pos_hash_score=460	max_right=117	max_right_minus=114	max_right_plus=117	neg_log10_pos_hash_p_value=4.4	new_junction_coverage=0.11	new_junction_read_count=5	polymorphism_frequency=8.485e-02	pos_hash_score=5	prediction=polymorphism	reject=COVERAGE_EVENNESS_SKEW,FREQUENCY_CUTOFF	side_1_annotate_key=gene	side_1_continuation=0	side_1_coverage=0.94	side_1_overlap=11	side_1_possible_overlap_registers=241	side_1_read_count=47	side_1_redundant=0	side_2_annotate_key=gene	side_2_continuation=0	side_2_coverage=1.33	side_2_overlap=0	side_2_possible_overlap_registers=230	side_2_read_count=63	side_2_redundant=0	total_non_overlap_reads=5
JC	250	.	CP009273	2267536	-1	CP009273	2268631	1	0	alignment_overlap=11	coverage_minus=2	coverage_plus=3	flanking_left=251	flanking_right=251	frequency=9.533e-02	junction_possible_overlap_registers=230	key=CP009273__2267536__-1__CP009273__2268620__1__11____251__251__0__0	max_left=136	max_left_minus=70	max_left_plus=136	max_min_left=70	max_min_left_minus=70	max_min_left_plus=70	max_min_right=15	max_min_right_minus=0	max_min_right_plus=15	max_pos_hash_score=460	max_right=125	max_right_minus=125	max_right_plus=125	neg_log10_pos_hash_p_value=4.4	new_junction_coverage=0.11	new_junction_read_count=5	polymorphism_frequency=9.533e-02	pos_hash_score=5	prediction=polymorphism	reject=COVERAGE_EVENNESS_SKEW,FREQUENCY_CUTOFF	side_1_annotate_key=gene	side_1_continuation=0	side_1_coverage=0.92	side_1_overlap=11	side_1_possible_overlap_registers=241	side_1_read_count=46	side_1_redundant=0	side_2_annotate_key=gene	side_2_continuation=0	side_2_coverage=1.07	side_2_overlap=0	side_2_possible_overlap_registers=230	side_2_read_count=51	side_2_redundant=0	total_non_overlap_reads=5
JC	251	.	CP009273	2274966	-1	CP009273	2275448	1	0	alignment_overlap=4	coverage_minus=1	coverage_plus=2	flanking_left=251	flanking_right=251	frequency=4.728e-02	junction_possible_overlap_registers=237	key=CP009273__2274966__-1__CP009273__2275444__1__4____251__251__0__0	max_left=131	max_left_minus=131	max_left_plus=112	max_min_left=112	max_min_left_minus=0	max_min_left_plus=112	max_min_right=115	max_min_right_minus=115	max_min_right_plus=0	max_pos_hash_score=474	max_right=149	max_right_minus=115	max_right_plus=149	neg_log10_pos_hash_p_value=5.4	new_junction_coverage=0.06	new_junction_read_count=3	polymorphism_frequency=4.728e-02	pos_hash_score=3	prediction=polymorphism	reject=COVERAGE_EVENNESS_SKEW,FREQUENCY_CUTOFF	side_1_annotate_key=gene	side_1_continuation=0	side_1_coverage=1.33	side_1_overlap=4	side_1_possible_overlap_registers=241	side_1_read_count=66	side_1_redundant=0	side_2_annotate_key=gene	side_2_continuation=0	side_2_coverage=1.14	side_2_overlap=0	side_2_possible_overlap_registers=237	side_2_read_count=56	side_2_redundant=0	total_non_overlap_reads=3
JC	252	.	CP009273	2321946	-1	CP009273	2322995	1	0	alignment_overlap=9	coverage_minus=3	coverage_plus=3	flanking_left=251	flanking_right=251	frequency=1.164e-01	junction_possible_overlap_registers=232	key=CP009273__2321946__-1__CP009273__2322986__1__9____251__251__0__0	max_left=156	max_left_minus=156	max_left_plus=57	max_min_left=57	max_min_left_minus=0	max_min_left_plus=57	max_min_right=91	max_min_right_minus=91	max_min_right_plus=0	max_pos_hash_score=464	max_right=184	max_right_minus=91	max_right_plus=184	neg_log10_pos_hash_p_value=4.8	new_junction_coverage=0.13	new_junction_read_count=6	polymorphism_frequency=1.164e-01	pos_hash_score=4	prediction=polymorphism	reject=COVERAGE_EVENNESS_SKEW,FREQUENCY_CUTOFF	side_1_annotate_key=gene	side_1_continuation=0	side_1_coverage=1.02	side_1_overlap=9	side_1_possible_overlap_registers=241	side_1_read_count=51	side_1_redundant=0	side_2_annotate_key=gene	side_2_continuation=0	side_2_coverage=0.88	side_2_overlap=0	side_2_possible_overlap_registers=232	side_2_read_count=42	side_2_redundant=0	total_non_overlap_reads=6
JC	253	.	CP009273	2340606	-1	CP009273	2341624	1	0	alignment_overlap=6	coverage_minus=1	coverage_plus=2	flanking_left=251	flanking_right=251	frequency=6.910e-02	junction_possible_overlap_registers=235	key=CP009273__2340606__-1__CP009273__2341618__1__6____251__251__0__0	max_left=114	max_left_minus=62	max_left_plus=114	max_min_left=62	max_min_left_minus=62	max_min_left_plus=52	max_min_right=110	max_min_right_minus=0	max_min_right_plus=110	max_pos_hash_score=470	max_right=185	max_right_minus=183	max_right_plus=185	neg_log10_pos_hash_p_value=5.4	new_junction_coverage=0.06	new_junction_read_count=3	polymorphism_frequency=6.910e-02	pos_hash_score=3	prediction=polymorphism	reject=COVERAGE_EVENNESS_SKEW,FREQUENCY_CUTOFF	side_1_annotate_key=gene	side_1_continuation=0	side_1_coverage=0.94	side_1_overlap=6	side_1_possible_overlap_registers=241	side_1_read_count=47	side_1_redundant=0	side_2_annotate_key=gene	side_2_continuation=0	side_2_coverage=0.72	side_2_overlap=0	side_2_possible_overlap_registers=235	side_2_read_count=35	side_2_redundant=0	total_non_overlap_reads=3
JC	254	.	CP009273	2353401	-1	CP009273	2354329	1	0	alignment_overlap=11	coverage_minus=3	coverage_plus=3	flanking_left=251	flanking_right=251	frequency=9.190e-02	junction_possible_overlap_registers=230	key=CP009273__2353401__-1__CP009273__2354318__1__11____251__251__0__0	max_left=145	max_left_minus=145	max_left_plus=130	max_min_left=83	max_min_left_minus=0	max_min_left_plus=83	max_min_right=98	max_min_right_minus=98	max_min_right_plus=61	max_pos_hash_score=460	max_right=216	max_right_minus=98	max_right_plus=216	neg_log10_pos_hash_p_value=4.0	new_junction_coverage=0.13	new_junction_read_count=6	polymorphism_frequency=9.190e-02	pos_hash_score=6	prediction=polymorphism	reject=COVERAGE_EVENNESS_SKEW,FREQUENCY_CUTOFF	side_1_annotate_key=gene	side_1_continuation=0	side_1_coverage=1.06	side_1_overlap=11	side_1_possible_overlap_registers=241	side_1_read_count=53	side_1_redundant=0	side_2_annotate_key=gene	side_2_continuation=0	side_2_coverage=1.43	side_2_overlap=0	side_2_possible_overlap_registers=230	side_2_read_count=68	side_2_redundant=0	total_non_overlap_reads=6
JC	255	.	CP009273	2366946	-1	CP009273	2367749	1	0	alignment_overlap=10	coverage_minus=1	coverage_plus=2	flanking_left=251	flanking_right=251	frequency=5.673e-02	junction_possible_overlap_registers=231	key=CP009273__2366946__-1__CP009273__2367739__1__10____251__251__0__0	max_left=27	max_left_minus=27	max_left_plus=27	max_min_left=27	max_min_left_minus=0	max_min_left_plus=27	max_min_right=27	max_min_right_minus=27	max_min_right_plus=0	max_pos_hash_score=462	max_right=206	max_right_minus=27	max_right_plus=206	neg_log10_pos_hash_p_value=5.3	new_junction_coverage=0.06	new_junction_read_count=3	polymorphism_frequency=5.673e-02	pos_hash_score=3	prediction=polymorphism	reject=COVERAGE_EVENNESS_SKEW,FREQUENCY_CUTOFF	side_1_annotate_key=gene	side_1_continuation=0	side_1_coverage=1.08	side_1_overlap=10	side_1_possible_overlap_registers=241	side_1_read_count=54	side_1_redundant=0	side_2_annotate_key=gene	side_2_continuation=0	side_2_coverage=1.01	side_2_overlap=0	side_2_possible_overlap_registers=231	side_2_read_count=48	side_2_redundant=0	total_non_overlap_reads=3
JC	256	.	CP009273	2371438	-1	CP009273	2372721	1	0	alignment_overlap=12	coverage_minus=1	coverage_plus=2	flanking_left=251	flanking_right=251	frequency=7.263e-02	junction_possible_overlap_registers=229	key=CP009273__2371438__-1__CP009273__2372709__1__12____251__251__0__0	max_left=33	max_left_minus=33	max_left_plus=33	max_min_left=33	max_min_left_minus=0	max_min_left_plus=33	max_min_right=21	max_min_right_minus=21	max_min_right_plus=0	max_pos_hash_score=458	max_right=112	max_right_minus=21	max_right_plus=112	neg_log10_pos_hash_p_value=5.3	new_junction_coverage=0.06	new_junction_read_count=3	polymorphism_frequency=7.263e-02	pos_hash_score=3	prediction=polymorphism	reject=COVERAGE_EVENNESS_SKEW,FREQUENCY_CUTOFF	side_1_annotate_key=gene	side_1_continuation=0	side_1_coverage=0.56	side_1_overlap=12	side_1_possible_overlap_registers=241	side_1_read_count=28	side_1_redundant=0	side_2_annotate_key=gene	side_2_continuation=0	side_2_coverage=1.06	side_2_overlap=0	side_2_possible_overlap_registers=229	side_2_read_count=50	side_2_redundant=0	total_non_overlap_reads=3
JC	257	.	CP009273	2390759	-1	CP009273	2392010	1	0	alignment_overlap=11	coverage_minus=2	coverage_plus=2	flanking_left=251	flanking_right=251	frequency=8.528e-02	junction_possible_overlap_registers=230	key=CP009273__2390759__-1__CP009273__2391999__1__11____251__251__0__0	max_left=48	max_left_minus=48	max_left_plus=48	max_min_left=48	max_min_left_minus=48	max_min_left_plus=48	max_min_right=0	max_min_right_minus=0	max_min_right_plus=0	max_pos_hash_score=460	max_right=171	max_right_minus=171	max_right_plus=171	neg_log10_pos_hash_p_value=4.8	new_junction_coverage=0.08	new_junction_read_count=4	polymorphism_frequency=8.528e-02	pos_hash_score=4	prediction=polymorphism	reject=COVERAGE_EVENNESS_SKEW,FREQUENCY_CUTOFF	side_1_annotate_key=gene	side_1_continuation=0	side_1_coverage=0.96	side_1_overlap=11	side_1_possible_overlap_registers=241	side_1_read_count=48	side_1_redundant=0	side_2_annotate_key=gene	side_2_continuation=0	side_2_coverage=0.84	side_2_overlap=0	side_2_possible_overlap_registers=230	side_2_read_count=40	side_2_redundant=0	total_non_overlap_reads=4
JC	258	.	CP009273	2446179	-1	CP009273	2447265	1	0	alignment_overlap=10	coverage_minus=3	coverage_plus=2	flanking_left=251	flanking_right=251	frequency=7.606e-02	junction_possible_overlap_registers=231	key=CP009273__2446179__-1__CP009273__2447255__1__10____251__251__0__0	max_left=130	max_left_minus=130	max_left_plus=130	max_min_left=105	max_min_left_minus=105	max_min_left_plus=1	max_min_right=66	max_min_right_minus=65	max_min_right_plus=66	max_pos_hash_score=462	max_right=136	max_right_minus=136	max_right_plus=109	neg_log10_pos_hash_p_value=4.4	new_junction_coverage=0.10	new_junction_read_count=5	polymorphism_frequency=7.606e-02	pos_hash_score=5	prediction=polymorphism	reject=COVERAGE_EVENNESS_SKEW,FREQUENCY_CUTOFF	side_1_annotate_key=gene	side_1_continuation=0	side_1_coverage=1.23	side_1_overlap=10	side_1_possible_overlap_registers=241	side_1_read_count=61	side_1_redundant=0	side_2_annotate_key=gene	side_2_continuation=0	side_2_coverage=1.32	side_2_overlap=0	side_2_possible_overlap_registers=231	side_2_read_count=63	side_2_redundant=0	total_non_overlap_reads=5
JC	259	.	CP009273	2448728	-1	CP009273	2449492	1	0	alignment_overlap=10	coverage_minus=2	coverage_plus=2	flanking_left=251	flanking_right=251	frequency=8.176e-02	junction_possible_overlap_registers=231	key=CP009273__2448728__-1__CP009273__2449482__1__10____251__251__0__0	max_left=49	max_left_minus=49	max_left_plus=34	max_min_left=49	max_min_left_minus=49	max_min_left_plus=34	max_min_right=0	max_min_right_minus=0	max_min_right_plus=0	max_pos_hash_score=462	max_right=224	max_right_minus=191	max_right_plus=224	neg_log10_pos_hash_p_value=4.8	new_junction_coverage=0.08	new_junction_read_count=4	polymorphism_frequency=8.176e-02	pos_hash_score=4	prediction=polymorphism	reject=COVERAGE_EVENNESS_SKEW,FREQUENCY_CUTOFF	side_1_annotate_key=gene	side_1_continuation=0	side_1_coverage=1.04	side_1_overlap=10	side_1_possible_overlap_registers=241	side_1_read_count=52	side_1_redundant=0	side_2_annotate_key=gene	side_2_continuation=0	side_2_coverage=0.84	side_2_overlap=0	side_2_possible_overlap_registers=231	side_2_read_count=40	side_2_redundant=0	total_non_overlap_reads=4
JC	260	.	CP009273	2452382	-1	CP009273	2453119	1	0	alignment_overlap=11	coverage_minus=4	coverage_plus=4	flanking_left=251	flanking_right=251	frequency=2.217e-01	junction_possible_overlap_registers=230	key=CP009273__2452382__-1__CP009273__2453108__1__11____251__251__0__0	max_left=232	max_left_minus=232	max_left_plus=106	max_min_left=106	max_min_left_minus=75	max_min_left_plus=106	max_min_right=14	max_min_right_minus=14	max_min_right_plus=0	max_pos_hash_score=460	max_right=169	max_right_minus=169	max_right_plus=156	neg_log10_pos_hash_p_value=3.6	new_junction_coverage=0.21	new_junction_read_count=10	polymorphism_frequency=2.217e-01	pos_hash_score=7	prediction=polymorphism	reject=COVERAGE_EVENNESS_SKEW	side_1_annotate_key=gene	side_1_continuation=0	side_1_coverage=0.78	side_1_overlap=11	side_1_possible_overlap_registers=241	side_1_read_count=39	side_1_redundant=0	side_2_annotate_key=gene	side_2_continuation=0	side_2_coverage=0.69	side_2_overlap=0	side_2_possible_overlap_registers=230	side_2_read_count=33	side_2_redundant=0	total_non_overlap_reads=8
JC	261	.	CP009273	2472637	-1	CP009273	2473737	1	0	alignment_overlap=8	coverage_minus=1	coverage_plus=3	flanking_left=251	flanking_right=251	frequency=6.898e-02	junction_possible_overlap_registers=233	key=CP009273__2472637__-1__CP009273__2473729__1__8____251__251__0__0	max_left=176	max_left_minus=176	max_left_plus=98	max_min_left=98	max_min_left_minus=0	max_min_left_plus=98	max_min_right=55	max_min_right_minus=55	max_min_right_plus=29	max_pos_hash_score=466	max_right=145	max_right_minus=55	max_right_plus=145	neg_log10_pos_hash_p_value=4.9	new_junction_coverage=0.08	new_junction_read_count=4	polymorphism_frequency=6.898e-02	pos_hash_score=4	prediction=polymorphism	reject=COVERAGE_EVENNESS_SKEW,FREQUENCY_CUTOFF	side_1_annotate_key=gene	side_1_continuation=0	side_1_coverage=1.23	side_1_overlap=8	side_1_possible_overlap_registers=241	side_1_read_count=61	side_1_redundant=0	side_2_annotate_key=gene	side_2_continuation=0	side_2_coverage=1.02	side_2_overlap=0	side_2_possible_overlap_registers=233	side_2_read_count=49	side_2_redundant=0	total_non_overlap_reads=4
JC	262	.	CP009273	2500294	-1	CP009273	2501359	1	0	alignment_overlap=10	coverage_minus=2	coverage_plus=2	flanking_left=251	flanking_right=251	frequency=7.910e-02	junction_possible_overlap_registers=231	key=CP009273__2500294__-1__CP009273__2501349__1__10____251__251__0__0	max_left=104	max_left_minus=104	max_left_plus=68	max_min_left=104	max_min_left_minus=104	max_min_left_plus=52	max_min_right=25	max_min_right_minus=1	max_min_right_plus=25	max_pos_hash_score=462	max_right=126	max_right_minus=126	max_right_plus=126	neg_log10_pos_hash_p_value=4.8	new_junction_coverage=0.08	new_junction_read_count=4	polymorphism_frequency=7.910e-02	pos_hash_score=4	prediction=polymorphism	reject=COVERAGE_EVENNESS_SKEW,FREQUENCY_CUTOFF	side_1_annotate_key=gene	side_1_continuation=0	side_1_coverage=0.90	side_1_overlap=10	side_1_possible_overlap_registers=241	side_1_read_count=45	side_1_redundant=0	side_2_annotate_key=gene	side_2_continuation=0	side_2_coverage=1.05	side_2_overlap=0	side_2_possible_overlap_registers=231	side_2_read_count=50	side_2_redundant=0	total_non_overlap_reads=4
JC	263	.	CP009273	2509940	-1	CP009273	2510664	1	0	alignment_overlap=14	coverage_minus=3	coverage_plus=2	flanking_left=251	flanking_right=251	frequency=9.353e-02	junction_possible_overlap_registers=227	key=CP009273__2509940__-1__CP009273__2510650__1__14____251__251__0__0	max_left=116	max_left_minus=116	max_left_plus=116	max_min_left=5	max_min_left_minus=5	max_min_left_plus=4	max_min_right=57	max_min_right_minus=57	max_min_right_plus=57	max_pos_hash_score=454	max_right=118	max_right_minus=104	max_right_plus=118	neg_log10_pos_hash_p_value=4.8	new_junction_coverage=0.11	new_junction_read_count=5	polymorphism_frequency=9.353e-02	pos_hash_score=4	prediction=polymorphism	reject=COVERAGE_EVENNESS_SKEW,FREQUENCY_CUTOFF	side_1_annotate_key=gene	side_1_continuation=0	side_1_coverage=1.06	side_1_overlap=14	side_1_possible_overlap_registers=241	side_1_read_count=53	side_1_redundant=0	side_2_annotate_key=gene	side_2_continuation=0	side_2_coverage=1.00	side_2_overlap=0	side_2_possible_overlap_registers=227	side_2_read_count=47	side_2_redundant=0	total_non_overlap_reads=5
JC	264	.	CP009273	2510252	-1	CP009273	2511016	1	0	alignment_overlap=10	coverage_minus=2	coverage_plus=1	flanking_left=251	flanking_right=251	frequency=7.779e-02	junction_possible_overlap_registers=231	key=CP009273__2510252__-1__CP009273__2511006__1__10____251__251__0__0	max_left=179	max_left_minus=179	max_left_plus=13	max_min_left=98	max_min_left_minus=98	max_min_left_plus=13	max_min_right=62	max_min_right_minus=62	max_min_right_plus=0	max_pos_hash_score=462	max_right=224	max_right_minus=143	max_right_plus=224	neg_log10_pos_hash_p_value=5.3	new_junction_coverage=0.06	new_junction_read_count=3	polymorphism_frequency=7.779e-02	pos_hash_score=3	prediction=polymorphism	reject=COVERAGE_EVENNESS_SKEW,FREQUENCY_CUTOFF	side_1_annotate_key=gene	side_1_continuation=0	side_1_coverage=0.90	side_1_overlap=10	side_1_possible_overlap_registers=241	side_1_read_count=45	side_1_redundant=0	side_2_annotate_key=gene	side_2_continuation=0	side_2_coverage=0.59	side_2_overlap=0	side_2_possible_overlap_registers=231	side_2_read_count=28	side_2_redundant=0	total_non_overlap_reads=3
JC	265	.	CP009273	2532318	-1	CP009273	2533309	1	0	alignment_overlap=11	coverage_minus=1	coverage_plus=2	flanking_left=251	flanking_right=251	frequency=1.102e-01	junction_possible_overlap_registers=230	key=CP009273__2532318__-1__CP009273__2533298__1__11____251__251__0__0	max_left=118	max_left_minus=118	max_left_plus=84	max_min_left=5	max_min_left_minus=0	max_min_left_plus=5	max_min_right=78	max_min_right_minus=78	max_min_right_plus=45	max_pos_hash_score=460	max_right=78	max_right_minus=78	max_right_plus=78	neg_log10_pos_hash_p_value=5.3	new_junction_coverage=0.08	new_junction_read_count=4	polymorphism_frequency=1.102e-01	pos_hash_score=3	prediction=polymorphism	reject=COVERAGE_EVENNESS_SKEW,FREQUENCY_CUTOFF	side_1_annotate_key=gene	side_1_continuation=0	side_1_coverage=0.62	side_1_overlap=11	side_1_possible_overlap_registers=241	side_1_read_count=31	side_1_redundant=0	side_2_annotate_key=gene	side_2_continuation=0	side_2_coverage=0.74	side_2_overlap=0	side_2_possible_overlap_registers=230	side_2_read_count=35	side_2_redundant=0	total_non_overlap_reads=3
JC	266	.	CP009273	2576588	-1	CP009273	2577584	1	0	alignment_overlap=10	coverage_minus=2	coverage_plus=3	flanking_left=251	flanking_right=251	frequency=1.274e-01	junction_possible_overlap_registers=231	key=CP009273__2576588__-1__CP009273__2577574__1__10____251__251__0__0	max_left=156	max_left_minus=156	max_left_plus=30	max_min_left=30	max_min_left_minus=30	max_min_left_plus=30	max_min_right=85	max_min_right_minus=85	max_min_right_plus=0	max_pos_hash_score=462	max_right=237	max_right_minus=85	max_right_plus=237	neg_log10_pos_hash_p_value=4.4	new_junction_coverage=0.10	new_junction_read_count=5	polymorphism_frequency=1.274e-01	pos_hash_score=5	prediction=polymorphism	reject=COVERAGE_EVENNESS_SKEW,FREQUENCY_CUTOFF	side_1_annotate_key=gene	side_1_continuation=0	side_1_coverage=0.74	side_1_overlap=10	side_1_possible_overlap_registers=241	side_1_read_count=37	side_1_redundant=0	side_2_annotate_key=gene	side_2_continuation=0	side_2_coverage=0.69	side_2_overlap=0	side_2_possible_overlap_registers=231	side_2_read_count=33	side_2_redundant=0	total_non_overlap_reads=5
JC	267	.	CP009273	2585293	-1	CP009273	2585981	1	0	alignment_overlap=8	coverage_minus=2	coverage_plus=1	flanking_left=251	flanking_right=251	frequency=6.661e-02	junction_possible_overlap_registers=233	key=CP009273__2585293__-1__CP009273__2585973__1__8____251__251__0__0	max_left=66	max_left_minus=66	max_left_plus=66	max_min_left=27	max_min_left_minus=27	max_min_left_plus=0	max_min_right=27	max_min_right_minus=27	max_min_right_plus=27	max_pos_hash_score=466	max_right=30	max_right_minus=30	max_right_plus=27	neg_log10_pos_hash_p_value=5.4	new_junction_coverage=0.06	new_junction_read_count=3	polymorphism_frequency=6.661e-02	pos_hash_score=3	prediction=polymorphism	reject=COVERAGE_EVENNESS_SKEW,FREQUENCY_CUTOFF	side_1_annotate_key=gene	side_1_continuation=0	side_1_coverage=1.17	side_1_overlap=8	side_1_possible_overlap_registers=241	side_1_read_count=58	side_1_redundant=0	side_2_annotate_key=gene	side_2_continuation=0	side_2_coverage=0.58	side_2_overlap=0	side_2_possible_overlap_registers=233	side_2_read_count=28	side_2_redundant=0	total_non_overlap_reads=3
JC	268	.	CP009273	2604290	-1	CP009273	2605533	1	0	alignment_overlap=12	coverage_minus=2	coverage_plus=4	flanking_left=251	flanking_right=251	frequency=1.210e-01	junction_possible_overlap_registers=229	key=CP009273__2604290__-1__CP009273__2605521__1__12____251__251__0__0	max_left=165	max_left_minus=85	max_left_plus=165	max_min_left=51	max_min_left_minus=51	max_min_left_plus=47	max_min_right=74	max_min_right_minus=21	max_min_right_plus=74	max_pos_hash_score=458	max_right=205	max_right_minus=188	max_right_plus=205	neg_log10_pos_hash_p_value=4.0	new_junction_coverage=0.13	new_junction_read_count=6	polymorphism_frequency=1.210e-01	pos_hash_score=6	prediction=polymorphism	reject=COVERAGE_EVENNESS_SKEW,FREQUENCY_CUTOFF	side_1_annotate_key=gene	side_1_continuation=0	side_1_coverage=0.72	side_1_overlap=12	side_1_possible_overlap_registers=241	side_1_read_count=36	side_1_redundant=0	side_2_annotate_key=gene	side_2_continuation=0	side_2_coverage=1.12	side_2_overlap=0	side_2_possible_overlap_registers=229	side_2_read_count=53	side_2_redundant=0	total_non_overlap_reads=6
JC	269	.	CP009273	2608671	-1	CP009273	2609642	1	0	alignment_overlap=11	coverage_minus=3	coverage_plus=2	flanking_left=251	flanking_right=251	frequency=1.142e-01	junction_possible_overlap_registers=230	key=CP009273__2608671__-1__CP009273__2609631__1__11____251__251__0__0	max_left=131	max_left_minus=131	max_left_plus=131	max_min_left=28	max_min_left_minus=28	max_min_left_plus=0	max_min_right=43	max_min_right_minus=15	max_min_right_plus=43	max_pos_hash_score=460	max_right=85	max_right_minus=85	max_right_plus=43	neg_log10_pos_hash_p_value=4.4	new_junction_coverage=0.11	new_junction_read_count=5	polymorphism_frequency=1.142e-01	pos_hash_score=5	prediction=polymorphism	reject=COVERAGE_EVENNESS_SKEW,FREQUENCY_CUTOFF	side_1_annotate_key=gene	side_1_continuation=0	side_1_coverage=0.64	side_1_overlap=11	side_1_possible_overlap_registers=241	side_1_read_count=32	side_1_redundant=0	side_2_annotate_key=gene	side_2_continuation=0	side_2_coverage=0.99	side_2_overlap=0	side_2_possible_overlap_registers=230	side_2_read_count=47	side_2_redundant=0	total_non_overlap_reads=5
JC	270	.	CP009273	2608897	-1	CP009273	2609796	1	0	alignment_overlap=12	coverage_minus=1	coverage_plus=2	flanking_left=251	flanking_right=251	frequency=7.623e-02	junction_possible_overlap_registers=229	key=CP009273__2608897__-1__CP009273__2609784__1__12____251__251__0__0	max_left=142	max_left_minus=142	max_left_plus=127	max_min_left=7	max_min_left_minus=0	max_min_left_plus=7	max_min_right=111	max_min_right_minus=97	max_min_right_plus=111	max_pos_hash_score=458	max_right=111	max_right_minus=97	max_right_plus=111	neg_log10_pos_hash_p_value=5.3	new_junction_coverage=0.06	new_junction_read_count=3	polymorphism_frequency=7.623e-02	pos_hash_score=3	prediction=polymorphism	reject=COVERAGE_EVENNESS_SKEW,FREQUENCY_CUTOFF	side_1_annotate_key=gene	side_1_continuation=0	side_1_coverage=0.92	side_1_overlap=12	side_1_possible_overlap_registers=241	side_1_read_count=46	side_1_redundant=0	side_2_annotate_key=gene	side_2_continuation=0	side_2_coverage=0.61	side_2_overlap=0	side_2_possible_overlap_registers=229	side_2_read_count=29	side_2_redundant=0	total_non_overlap_reads=3
JC	271	.	CP009273	2626565	-1	CP009273	2627722	1	0	alignment_overlap=12	coverage_minus=3	coverage_plus=1	flanking_left=251	flanking_right=251	frequency=1.223e-01	junction_possible_overlap_registers=229	key=CP009273__2626565__-1__CP009273__2627710__1__12____251__251__0__0	max_left=125	max_left_minus=125	max_left_plus=2	max_min_left=50	max_min_left_minus=50	max_min_left_plus=2	max_min_right=109	max_min_right_minus=109	max_min_right_plus=0	max_pos_hash_score=458	max_right=131	max_right_minus=131	max_right_plus=131	neg_log10_pos_hash_p_value=4.8	new_junction_coverage=0.11	new_junction_read_count=5	polymorphism_frequency=1.223e-01	pos_hash_score=4	prediction=polymorphism	reject=COVERAGE_EVENNESS_SKEW,FREQUENCY_CUTOFF	side_1_annotate_key=gene	side_1_continuation=0	side_1_coverage=0.90	side_1_overlap=12	side_1_possible_overlap_registers=241	side_1_read_count=45	side_1_redundant=0	side_2_annotate_key=gene	side_2_continuation=0	side_2_coverage=0.61	side_2_overlap=0	side_2_possible_overlap_registers=229	side_2_read_count=29	side_2_redundant=0	total_non_overlap_reads=4
JC	272	.	CP009273	2649672	-1	CP009273	2650662	1	0	alignment_overlap=9	coverage_minus=3	coverage_plus=1	flanking_left=251	flanking_right=251	frequency=1.064e-01	junction_possible_overlap_registers=232	key=CP009273__2649672__-1__CP009273__2650653__1__9____251__251__0__0	max_left=182	max_left_minus=182	max_left_plus=108	max_min_left=108	max_min_left_minus=73	max_min_left_plus=108	max_min_right=13	max_min_right_minus=13	max_min_right_plus=0	max_pos_hash_score=464	max_right=169	max_right_minus=169	max_right_plus=134	neg_log10_pos_hash_p_value=5.3	new_junction_coverage=0.08	new_junction_read_count=4	polymorphism_frequency=1.064e-01	pos_hash_score=3	prediction=polymorphism	reject=COVERAGE_EVENNESS_SKEW,FREQUENCY_CUTOFF	side_1_annotate_key=gene	side_1_continuation=0	side_1_coverage=0.42	side_1_overlap=9	side_1_possible_overlap_registers=241	side_1_read_count=21	side_1_redundant=0	side_2_annotate_key=gene	side_2_continuation=0	side_2_coverage=0.98	side_2_overlap=0	side_2_possible_overlap_registers=232	side_2_read_count=47	side_2_redundant=0	total_non_overlap_reads=4
JC	273	.	CP009273	2663851	-1	CP009273	2664648	1	0	alignment_overlap=9	coverage_minus=4	coverage_plus=2	flanking_left=251	flanking_right=251	frequency=1.464e-01	junction_possible_overlap_registers=232	key=CP009273__2663851__-1__CP009273__2664639__1__9____251__251__0__0	max_left=145	max_left_minus=145	max_left_plus=52	max_min_left=74	max_min_left_minus=74	max_min_left_plus=37	max_min_right=4	max_min_right_minus=4	max_min_right_plus=4	max_pos_hash_score=464	max_right=191	max_right_minus=191	max_right_plus=191	neg_log10_pos_hash_p_value=4.0	new_junction_coverage=0.13	new_junction_read_count=6	polymorphism_frequency=1.464e-01	pos_hash_score=6	prediction=polymorphism	reject=COVERAGE_EVENNESS_SKEW,FREQUENCY_CUTOFF	side_1_annotate_key=gene	side_1_continuation=0	side_1_coverage=0.56	side_1_overlap=9	side_1_possible_overlap_registers=241	side_1_read_count=28	side_1_redundant=0	side_2_annotate_key=gene	side_2_continuation=0	side_2_coverage=0.90	side_2_overlap=0	side_2_possible_overlap_registers=232	side_2_read_count=43	side_2_redundant=0	total_non_overlap_reads=6
JC	274	.	CP009273	2698286	-1	CP009273	2698821	1	0	alignment_overlap=11	coverage_minus=1	coverage_plus=2	flanking_left=251	flanking_right=251	frequency=7.298e-02	junction_possible_overlap_registers=230	key=CP009273__2698286__-1__CP009273__2698810__1__11____251__251__0__0	max_left=72	max_left_minus=72	max_left_plus=72	max_min_left=31	max_min_left_minus=0	max_min_left_plus=31	max_min_right=57	max_min_right_minus=57	max_min_right_plus=57	max_pos_hash_score=460	max_right=57	max_right_minus=57	max_right_plus=57	neg_log10_pos_hash_p_value=5.3	new_junction_coverage=0.06	new_junction_read_count=3	polymorphism_frequency=7.298e-02	pos_hash_score=3	prediction=polymorphism	reject=COVERAGE_EVENNESS_SKEW,FREQUENCY_CUTOFF	side_1_annotate_key=gene	side_1_continuation=0	side_1_coverage=0.78	side_1_overlap=11	side_1_possible_overlap_registers=241	side_1_read_count=39	side_1_redundant=0	side_2_annotate_key=gene	side_2_continuation=0	side_2_coverage=0.82	side_2_overlap=0	side_2_possible_overlap_registers=230	side_2_read_count=39	side_2_redundant=0	total_non_overlap_reads=3
JC	275	.	CP009273	2774353	-1	CP009273	2775137	1	0	alignment_overlap=12	coverage_minus=2	coverage_plus=3	flanking_left=251	flanking_right=251	frequency=5.802e-02	junction_possible_overlap_registers=229	key=CP009273__2774353__-1__CP009273__2775125__1__12____251__251__0__0	max_left=184	max_left_minus=184	max_left_plus=86	max_min_left=86	max_min_left_minus=25	max_min_left_plus=86	max_min_right=38	max_min_right_minus=38	max_min_right_plus=0	max_pos_hash_score=458	max_right=201	max_right_minus=71	max_right_plus=201	neg_log10_pos_hash_p_value=4.4	new_junction_coverage=0.11	new_junction_read_count=5	polymorphism_frequency=5.802e-02	pos_hash_score=5	prediction=polymorphism	reject=COVERAGE_EVENNESS_SKEW,FREQUENCY_CUTOFF	side_1_annotate_key=gene	side_1_continuation=0	side_1_coverage=1.47	side_1_overlap=12	side_1_possible_overlap_registers=241	side_1_read_count=73	side_1_redundant=0	side_2_annotate_key=gene	side_2_continuation=0	side_2_coverage=1.97	side_2_overlap=0	side_2_possible_overlap_registers=229	side_2_read_count=93	side_2_redundant=0	total_non_overlap_reads=5
JC	276	.	CP009273	2799407	-1	CP009273	2799945	1	0	alignment_overlap=12	coverage_minus=3	coverage_plus=2	flanking_left=251	flanking_right=251	frequency=1.118e-01	junction_possible_overlap_registers=229	key=CP009273__2799407__-1__CP009273__2799933__1__12____251__251__0__0	max_left=138	max_left_minus=138	max_left_plus=86	max_min_left=0	max_min_left_minus=0	max_min_left_plus=0	max_min_right=38	max_min_right_minus=28	max_min_right_plus=38	max_pos_hash_score=458	max_right=38	max_right_minus=28	max_right_plus=38	neg_log10_pos_hash_p_value=4.4	new_junction_coverage=0.13	new_junction_read_count=6	polymorphism_frequency=1.118e-01	pos_hash_score=5	prediction=polymorphism	reject=COVERAGE_EVENNESS_SKEW,FREQUENCY_CUTOFF	side_1_annotate_key=gene	side_1_continuation=0	side_1_coverage=1.08	side_1_overlap=12	side_1_possible_overlap_registers=241	side_1_read_count=54	side_1_redundant=0	side_2_annotate_key=gene	side_2_continuation=0	side_2_coverage=0.93	side_2_overlap=0	side_2_possible_overlap_registers=229	side_2_read_count=44	side_2_redundant=0	total_non_overlap_reads=5
JC	277	.	CP009273	2811027	-1	CP009273	2811161	1	0	alignment_overlap=19	coverage_minus=4	coverage_plus=1	flanking_left=251	flanking_right=251	frequency=7.600e-02	junction_possible_overlap_registers=222	key=CP009273__2811027__-1__CP009273__2811142__1__19____251__251__0__0	max_left=151	max_left_minus=151	max_left_plus=117	max_min_left=0	max_min_left_minus=0	max_min_left_plus=0	max_min_right=42	max_min_right_minus=42	max_min_right_plus=42	max_pos_hash_score=444	max_right=42	max_right_minus=42	max_right_plus=42	neg_log10_pos_hash_p_value=4.2	new_junction_coverage=0.13	new_junction_read_count=6	polymorphism_frequency=7.600e-02	pos_hash_score=5	prediction=polymorphism	reject=COVERAGE_EVENNESS_SKEW,FREQUENCY_CUTOFF	side_1_annotate_key=gene	side_1_continuation=0	side_1_coverage=1.81	side_1_overlap=19	side_1_possible_overlap_registers=241	side_1_read_count=90	side_1_redundant=0	side_2_annotate_key=gene	side_2_continuation=0	side_2_coverage=1.37	side_2_overlap=0	side_2_possible_overlap_registers=222	side_2_read_count=63	side_2_redundant=0	total_non_overlap_reads=5
JC	278	.	CP009273	2811027	-1	CP009273	2811436	1	0	alignment_overlap=19	coverage_minus=4	coverage_plus=1	flanking_left=251	flanking_right=251	frequency=1.078e-01	junction_possible_overlap_registers=222	key=CP009273__2811027__-1__CP009273__2811417__1__19____251__251__0__0	max_left=151	max_left_minus=151	max_left_plus=117	max_min_left=0	max_min_left_minus=0	max_min_left_plus=0	max_min_right=42	max_min_right_minus=42	max_min_right_plus=42	max_pos_hash_score=444	max_right=42	max_right_minus=42	max_right_plus=42	neg_log10_pos_hash_p_value=4.2	new_junction_coverage=0.15	new_junction_read_count=7	polymorphism_frequency=1.078e-01	pos_hash_score=5	prediction=polymorphism	reject=COVERAGE_EVENNESS_SKEW,FREQUENCY_CUTOFF	side_1_annotate_key=gene	side_1_continuation=0	side_1_coverage=1.81	side_1_overlap=19	side_1_possible_overlap_registers=241	side_1_read_count=90	side_1_redundant=0	side_2_annotate_key=gene	side_2_continuation=0	side_2_coverage=0.72	side_2_overlap=0	side_2_possible_overlap_registers=222	side_2_read_count=33	side_2_redundant=0	total_non_overlap_reads=5
JC	279	.	CP009273	2811027	-1	CP009273	2811575	1	0	alignment_overlap=21	coverage_minus=4	coverage_plus=2	flanking_left=251	flanking_right=251	frequency=1.175e-01	junction_possible_overlap_registers=220	key=CP009273__2811027__-1__CP009273__2811554__1__21____251__251__0__0	max_left=149	max_left_minus=149	max_left_plus=115	max_min_left=5	max_min_left_minus=0	max_min_left_plus=5	max_min_right=42	max_min_right_minus=42	max_min_right_plus=42	max_pos_hash_score=440	max_right=214	max_right_minus=42	max_right_plus=214	neg_log10_pos_hash_p_value=3.8	new_junction_coverage=0.15	new_junction_read_count=7	polymorphism_frequency=1.175e-01	pos_hash_score=6	prediction=polymorphism	reject=COVERAGE_EVENNESS_SKEW,FREQUENCY_CUTOFF	side_1_annotate_key=gene	side_1_continuation=0	side_1_coverage=1.81	side_1_overlap=21	side_1_possible_overlap_registers=241	side_1_read_count=90	side_1_redundant=0	side_2_annotate_key=gene	side_2_continuation=0	side_2_coverage=0.51	side_2_overlap=0	side_2_possible_overlap_registers=220	side_2_read_count=23	side_2_redundant=0	total_non_overlap_reads=6
JC	280	.	CP009273	2811027	-1	CP009273	2811850	1	0	alignment_overlap=19	coverage_minus=4	coverage_plus=4	flanking_left=251	flanking_right=251	frequency=1.119e-01	junction_possible_overlap_registers=222	key=CP009273__2811027__-1__CP009273__2811831__1__19____251__251__0__0	max_left=151	max_left_minus=151	max_left_plus=117	max_min_left=19	max_min_left_minus=0	max_min_left_plus=19	max_min_right=42	max_min_right_minus=42	max_min_right_plus=42	max_pos_hash_score=444	max_right=189	max_right_minus=42	max_right_plus=189	neg_log10_pos_hash_p_value=3.5	new_junction_coverage=0.20	new_junction_read_count=9	polymorphism_frequency=1.119e-01	pos_hash_score=7	prediction=polymorphism	reject=COVERAGE_EVENNESS_SKEW,FREQUENCY_CUTOFF	side_1_annotate_key=gene	side_1_continuation=0	side_1_coverage=1.81	side_1_overlap=19	side_1_possible_overlap_registers=241	side_1_read_count=90	side_1_redundant=0	side_2_annotate_key=gene	side_2_continuation=0	side_2_coverage=1.31	side_2_overlap=0	side_2_possible_overlap_registers=222	side_2_read_count=60	side_2_redundant=0	total_non_overlap_reads=8
JC	281	.	CP009273	2834496	-1	CP009273	2835387	1	0	alignment_overlap=11	coverage_minus=3	coverage_plus=2	flanking_left=251	flanking_right=251	frequency=1.269e-01	junction_possible_overlap_registers=230	key=CP009273__2834496__-1__CP009273__2835376__1__11____251__251__0__0	max_left=186	max_left_minus=186	max_left_plus=78	max_min_left=78	max_min_left_minus=41	max_min_left_plus=78	max_min_right=54	max_min_right_minus=54	max_min_right_plus=0	max_pos_hash_score=460	max_right=213	max_right_minus=54	max_right_plus=213	neg_log10_pos_hash_p_value=4.4	new_junction_coverage=0.13	new_junction_read_count=6	polymorphism_frequency=1.269e-01	pos_hash_score=5	prediction=polymorphism	reject=COVERAGE_EVENNESS_SKEW,FREQUENCY_CUTOFF	side_1_annotate_key=gene	side_1_continuation=0	side_1_coverage=0.62	side_1_overlap=11	side_1_possible_overlap_registers=241	side_1_read_count=31	side_1_redundant=0	side_2_annotate_key=gene	side_2_continuation=0	side_2_coverage=1.12	side_2_overlap=0	side_2_possible_overlap_registers=230	side_2_read_count=53	side_2_redundant=0	total_non_overlap_reads=5
JC	282	.	CP009273	2871151	-1	CP009273	2871825	1	0	alignment_overlap=19	coverage_minus=4	coverage_plus=2	flanking_left=251	flanking_right=251	frequency=1.316e-01	junction_possible_overlap_registers=222	key=CP009273__2871151__-1__CP009273__2871806__1__19____251__251__0__0	max_left=209	max_left_minus=209	max_left_plus=63	max_min_left=63	max_min_left_minus=63	max_min_left_plus=63	max_min_right=7	max_min_right_minus=7	max_min_right_plus=0	max_pos_hash_score=444	max_right=109	max_right_minus=109	max_right_plus=109	neg_log10_pos_hash_p_value=3.9	new_junction_coverage=0.13	new_junction_read_count=6	polymorphism_frequency=1.316e-01	pos_hash_score=6	prediction=polymorphism	reject=COVERAGE_EVENNESS_SKEW,FREQUENCY_CUTOFF	side_1_annotate_key=gene	side_1_continuation=0	side_1_coverage=0.72	side_1_overlap=19	side_1_possible_overlap_registers=241	side_1_read_count=36	side_1_redundant=0	side_2_annotate_key=gene	side_2_continuation=0	side_2_coverage=1.00	side_2_overlap=0	side_2_possible_overlap_registers=222	side_2_read_count=46	side_2_redundant=0	total_non_overlap_reads=6
JC	283	.	CP009273	2911147	-1	CP009273	2911908	1	0	alignment_overlap=9	coverage_minus=1	coverage_plus=3	flanking_left=251	flanking_right=251	frequency=7.527e-02	junction_possible_overlap_registers=232	key=CP009273__2911147__-1__CP009273__2911899__1__9____251__251__0__0	max_left=112	max_left_minus=112	max_left_plus=61	max_min_left=61	max_min_left_minus=0	max_min_left_plus=61	max_min_right=26	max_min_right_minus=9	max_min_right_plus=26	max_pos_hash_score=464	max_right=65	max_right_minus=9	max_right_plus=65	neg_log10_pos_hash_p_value=4.8	new_junction_coverage=0.08	new_junction_read_count=4	polymorphism_frequency=7.527e-02	pos_hash_score=4	prediction=polymorphism	reject=COVERAGE_EVENNESS_SKEW,FREQUENCY_CUTOFF	side_1_annotate_key=gene	side_1_continuation=0	side_1_coverage=0.92	side_1_overlap=9	side_1_possible_overlap_registers=241	side_1_read_count=46	side_1_redundant=0	side_2_annotate_key=gene	side_2_continuation=0	side_2_coverage=1.13	side_2_overlap=0	side_2_possible_overlap_registers=232	side_2_read_count=54	side_2_redundant=0	total_non_overlap_reads=4
JC	284	.	CP009273	2924671	-1	CP009273	2925423	1	0	alignment_overlap=12	coverage_minus=3	coverage_plus=4	flanking_left=251	flanking_right=251	frequency=1.083e-01	junction_possible_overlap_registers=229	key=CP009273__2924671__-1__CP009273__2925411__1__12____251__251__0__0	max_left=173	max_left_minus=173	max_left_plus=53	max_min_left=53	max_min_left_minus=53	max_min_left_plus=53	max_min_right=32	max_min_right_minus=4	max_min_right_plus=32	max_pos_hash_score=458	max_right=140	max_right_minus=106	max_right_plus=140	neg_log10_pos_hash_p_value=3.6	new_junction_coverage=0.17	new_junction_read_count=8	polymorphism_frequency=1.083e-01	pos_hash_score=7	prediction=polymorphism	reject=COVERAGE_EVENNESS_SKEW,FREQUENCY_CUTOFF	side_1_annotate_key=gene	side_1_continuation=0	side_1_coverage=0.90	side_1_overlap=12	side_1_possible_overlap_registers=241	side_1_read_count=45	side_1_redundant=0	side_2_annotate_key=gene	side_2_continuation=0	side_2_coverage=1.88	side_2_overlap=0	side_2_possible_overlap_registers=229	side_2_read_count=89	side_2_redundant=0	total_non_overlap_reads=7
JC	285	.	CP009273	3002950	-1	CP009273	3003921	1	0	alignment_overlap=9	coverage_minus=2	coverage_plus=1	flanking_left=251	flanking_right=251	frequency=6.251e-02	junction_possible_overlap_registers=232	key=CP009273__3002950__-1__CP009273__3003912__1__9____251__251__0__0	max_left=187	max_left_minus=187	max_left_plus=142	max_min_left=0	max_min_left_minus=0	max_min_left_plus=0	max_min_right=96	max_min_right_minus=23	max_min_right_plus=96	max_pos_hash_score=464	max_right=96	max_right_minus=23	max_right_plus=96	neg_log10_pos_hash_p_value=5.3	new_junction_coverage=0.06	new_junction_read_count=3	polymorphism_frequency=6.251e-02	pos_hash_score=3	prediction=polymorphism	reject=COVERAGE_EVENNESS_SKEW,FREQUENCY_CUTOFF	side_1_annotate_key=gene	side_1_continuation=0	side_1_coverage=1.08	side_1_overlap=9	side_1_possible_overlap_registers=241	side_1_read_count=54	side_1_redundant=0	side_2_annotate_key=gene	side_2_continuation=0	side_2_coverage=0.79	side_2_overlap=0	side_2_possible_overlap_registers=232	side_2_read_count=38	side_2_redundant=0	total_non_overlap_reads=3
JC	286	.	CP009273	3030779	-1	CP009273	3031787	1	0	alignment_overlap=11	coverage_minus=0	coverage_plus=3	flanking_left=251	flanking_right=251	frequency=7.977e-02	junction_possible_overlap_registers=230	key=CP009273__3030779__-1__CP009273__3031776__1__11____251__251__0__0	max_left=187	max_left_minus=0	max_left_plus=187	max_min_left=37	max_min_left_minus=0	max_min_left_plus=37	max_min_right=53	max_min_right_minus=0	max_min_right_plus=53	max_pos_hash_score=460	max_right=61	max_right_minus=0	max_right_plus=61	neg_log10_pos_hash_p_value=5.3	new_junction_coverage=0.06	new_junction_read_count=3	polymorphism_frequency=7.977e-02	pos_hash_score=3	prediction=polymorphism	reject=COVERAGE_EVENNESS_SKEW,FREQUENCY_CUTOFF	side_1_annotate_key=gene	side_1_continuation=0	side_1_coverage=0.78	side_1_overlap=11	side_1_possible_overlap_registers=241	side_1_read_count=39	side_1_redundant=0	side_2_annotate_key=gene	side_2_continuation=0	side_2_coverage=0.67	side_2_overlap=0	side_2_possible_overlap_registers=230	side_2_read_count=32	side_2_redundant=0	total_non_overlap_reads=3
JC	287	.	CP009273	3066710	-1	CP009273	3067899	1	0	alignment_overlap=9	coverage_minus=1	coverage_plus=2	flanking_left=251	flanking_right=251	frequency=4.218e-02	junction_possible_overlap_registers=232	key=CP009273__3066710__-1__CP009273__3067890__1__9____251__251__0__0	max_left=22	max_left_minus=22	max_left_plus=22	max_min_left=22	max_min_left_minus=22	max_min_left_plus=22	max_min_right=0	max_min_right_minus=0	max_min_right_plus=0	max_pos_hash_score=464	max_right=79	max_right_minus=39	max_right_plus=79	neg_log10_pos_hash_p_value=5.3	new_junction_coverage=0.06	new_junction_read_count=3	polymorphism_frequency=4.218e-02	pos_hash_score=3	prediction=polymorphism	reject=COVERAGE_EVENNESS_SKEW,FREQUENCY_CUTOFF	side_1_annotate_key=gene	side_1_continuation=0	side_1_coverage=1.49	side_1_overlap=9	side_1_possible_overlap_registers=241	side_1_read_count=74	side_1_redundant=0	side_2_annotate_key=gene	side_2_continuation=0	side_2_coverage=1.36	side_2_overlap=0	side_2_possible_overlap_registers=232	side_2_read_count=65	side_2_redundant=0	total_non_overlap_reads=3
JC	288	.	CP009273	3088732	-1	CP009273	3089611	1	0	alignment_overlap=8	coverage_minus=2	coverage_plus=2	flanking_left=251	flanking_right=251	frequency=9.052e-02	junction_possible_overlap_registers=233	key=CP009273__3088732__-1__CP009273__3089603__1__8____251__251__0__0	max_left=63	max_left_minus=63	max_left_plus=63	max_min_left=63	max_min_left_minus=63	max_min_left_plus=63	max_min_right=7	max_min_right_minus=7	max_min_right_plus=0	max_pos_hash_score=466	max_right=153	max_right_minus=68	max_right_plus=153	neg_log10_pos_hash_p_value=5.4	new_junction_coverage=0.10	new_junction_read_count=5	polymorphism_frequency=9.052e-02	pos_hash_score=3	prediction=polymorphism	reject=COVERAGE_EVENNESS_SKEW,FREQUENCY_CUTOFF	side_1_annotate_key=gene	side_1_continuation=0	side_1_coverage=0.92	side_1_overlap=8	side_1_possible_overlap_registers=241	side_1_read_count=46	side_1_redundant=0	side_2_annotate_key=gene	side_2_continuation=0	side_2_coverage=1.16	side_2_overlap=0	side_2_possible_overlap_registers=233	side_2_read_count=56	side_2_redundant=0	total_non_overlap_reads=4
JC	289	.	CP009273	3089347	-1	CP009273	3090309	1	0	alignment_overlap=13	coverage_minus=2	coverage_plus=2	flanking_left=251	flanking_right=251	frequency=7.020e-02	junction_possible_overlap_registers=228	key=CP009273__3089347__-1__CP009273__3090296__1__13____251__251__0__0	max_left=105	max_left_minus=105	max_left_plus=105	max_min_left=0	max_min_left_minus=0	max_min_left_plus=0	max_min_right=45	max_min_right_minus=45	max_min_right_plus=45	max_pos_hash_score=456	max_right=45	max_right_minus=45	max_right_plus=45	neg_log10_pos_hash_p_value=5.3	new_junction_coverage=0.08	new_junction_read_count=4	polymorphism_frequency=7.020e-02	pos_hash_score=3	prediction=polymorphism	reject=COVERAGE_EVENNESS_SKEW,FREQUENCY_CUTOFF	side_1_annotate_key=gene	side_1_continuation=0	side_1_coverage=1.51	side_1_overlap=13	side_1_possible_overlap_registers=241	side_1_read_count=75	side_1_redundant=0	side_2_annotate_key=gene	side_2_continuation=0	side_2_coverage=0.74	side_2_overlap=0	side_2_possible_overlap_registers=228	side_2_read_count=35	side_2_redundant=0	total_non_overlap_reads=4
JC	290	.	CP009273	3097062	-1	CP009273	3097743	1	0	alignment_overlap=9	coverage_minus=2	coverage_plus=2	flanking_left=251	flanking_right=251	frequency=1.025e-01	junction_possible_overlap_registers=232	key=CP009273__3097062__-1__CP009273__3097734__1__9____251__251__0__0	max_left=112	max_left_minus=112	max_left_plus=16	max_min_left=112	max_min_left_minus=112	max_min_left_plus=16	max_min_right=0	max_min_right_minus=0	max_min_right_plus=0	max_pos_hash_score=464	max_right=241	max_right_minus=129	max_right_plus=241	neg_log10_pos_hash_p_value=4.8	new_junction_coverage=0.08	new_junction_read_count=4	polymorphism_frequency=1.025e-01	pos_hash_score=4	prediction=polymorphism	reject=COVERAGE_EVENNESS_SKEW,FREQUENCY_CUTOFF	side_1_annotate_key=gene	side_1_continuation=0	side_1_coverage=0.52	side_1_overlap=9	side_1_possible_overlap_registers=241	side_1_read_count=26	side_1_redundant=0	side_2_annotate_key=gene	side_2_continuation=0	side_2_coverage=0.94	side_2_overlap=0	side_2_possible_overlap_registers=232	side_2_read_count=45	side_2_redundant=0	total_non_overlap_reads=4
JC	291	.	CP009273	3196045	-1	CP009273	3197303	1	0	alignment_overlap=14	coverage_minus=2	coverage_plus=2	flanking_left=251	flanking_right=251	frequency=1.059e-01	junction_possible_overlap_registers=227	key=CP009273__3196045__-1__CP009273__3197289__1__14____251__251__0__0	max_left=97	max_left_minus=97	max_left_plus=88	max_min_left=97	max_min_left_minus=97	max_min_left_plus=88	max_min_right=0	max_min_right_minus=0	max_min_right_plus=0	max_pos_hash_score=454	max_right=196	max_right_minus=140	max_right_plus=196	neg_log10_pos_hash_p_value=4.8	new_junction_coverage=0.09	new_junction_read_count=4	polymorphism_frequency=1.059e-01	pos_hash_score=4	prediction=polymorphism	reject=COVERAGE_EVENNESS_SKEW,FREQUENCY_CUTOFF	side_1_annotate_key=gene	side_1_continuation=0	side_1_coverage=0.84	side_1_overlap=14	side_1_possible_overlap_registers=241	side_1_read_count=42	side_1_redundant=0	side_2_annotate_key=gene	side_2_continuation=0	side_2_coverage=0.60	side_2_overlap=0	side_2_possible_overlap_registers=227	side_2_read_count=28	side_2_redundant=0	total_non_overlap_reads=4
JC	292	.	CP009273	3211322	-1	CP009273	3212067	1	0	alignment_overlap=11	coverage_minus=2	coverage_plus=2	flanking_left=251	flanking_right=251	frequency=8.287e-02	junction_possible_overlap_registers=230	key=CP009273__3211322__-1__CP009273__3212056__1__11____251__251__0__0	max_left=125	max_left_minus=125	max_left_plus=85	max_min_left=85	max_min_left_minus=0	max_min_left_plus=85	max_min_right=116	max_min_right_minus=116	max_min_right_plus=0	max_pos_hash_score=460	max_right=155	max_right_minus=116	max_right_plus=155	neg_log10_pos_hash_p_value=4.8	new_junction_coverage=0.08	new_junction_read_count=4	polymorphism_frequency=8.287e-02	pos_hash_score=4	prediction=polymorphism	reject=COVERAGE_EVENNESS_SKEW,FREQUENCY_CUTOFF	side_1_annotate_key=gene	side_1_continuation=0	side_1_coverage=1.08	side_1_overlap=11	side_1_possible_overlap_registers=241	side_1_read_count=54	side_1_redundant=0	side_2_annotate_key=gene	side_2_continuation=0	side_2_coverage=0.78	side_2_overlap=0	side_2_possible_overlap_registers=230	side_2_read_count=37	side_2_redundant=0	total_non_overlap_reads=4
JC	293	.	CP009273	3215745	-1	CP009273	3216489	1	0	alignment_overlap=9	coverage_minus=1	coverage_plus=2	flanking_left=251	flanking_right=251	frequency=6.723e-02	junction_possible_overlap_registers=232	key=CP009273__3215745__-1__CP009273__3216480__1__9____251__251__0__0	max_left=149	max_left_minus=149	max_left_plus=50	max_min_left=50	max_min_left_minus=0	max_min_left_plus=50	max_min_right=61	max_min_right_minus=61	max_min_right_plus=0	max_pos_hash_score=464	max_right=147	max_right_minus=61	max_right_plus=147	neg_log10_pos_hash_p_value=5.3	new_junction_coverage=0.06	new_junction_read_count=3	polymorphism_frequency=6.723e-02	pos_hash_score=3	prediction=polymorphism	reject=COVERAGE_EVENNESS_SKEW,FREQUENCY_CUTOFF	side_1_annotate_key=gene	side_1_continuation=0	side_1_coverage=0.94	side_1_overlap=9	side_1_possible_overlap_registers=241	side_1_read_count=47	side_1_redundant=0	side_2_annotate_key=gene	side_2_continuation=0	side_2_coverage=0.79	side_2_overlap=0	side_2_possible_overlap_registers=232	side_2_read_count=38	side_2_redundant=0	total_non_overlap_reads=3
JC	294	.	CP009273	3237890	-1	CP009273	3238637	1	0	alignment_overlap=10	coverage_minus=3	coverage_plus=2	flanking_left=251	flanking_right=251	frequency=8.771e-02	junction_possible_overlap_registers=231	key=CP009273__3237890__-1__CP009273__3238627__1__10____251__251__0__0	max_left=227	max_left_minus=227	max_left_plus=142	max_min_left=1	max_min_left_minus=0	max_min_left_plus=1	max_min_right=98	max_min_right_minus=81	max_min_right_plus=98	max_pos_hash_score=462	max_right=154	max_right_minus=81	max_right_plus=154	neg_log10_pos_hash_p_value=4.4	new_junction_coverage=0.10	new_junction_read_count=5	polymorphism_frequency=8.771e-02	pos_hash_score=5	prediction=polymorphism	reject=COVERAGE_EVENNESS_SKEW,FREQUENCY_CUTOFF	side_1_annotate_key=gene	side_1_continuation=0	side_1_coverage=0.96	side_1_overlap=10	side_1_possible_overlap_registers=241	side_1_read_count=48	side_1_redundant=0	side_2_annotate_key=gene	side_2_continuation=0	side_2_coverage=1.22	side_2_overlap=0	side_2_possible_overlap_registers=231	side_2_read_count=58	side_2_redundant=0	total_non_overlap_reads=5
JC	295	.	CP009273	3263258	-1	CP009273	3263598	1	0	alignment_overlap=18	coverage_minus=4	coverage_plus=3	flanking_left=251	flanking_right=251	frequency=1.400e-01	junction_possible_overlap_registers=223	key=CP009273__3263258__-1__CP009273__3263580__1__18____251__251__0__0	max_left=229	max_left_minus=229	max_left_plus=109	max_min_left=109	max_min_left_minus=0	max_min_left_plus=109	max_min_right=90	max_min_right_minus=90	max_min_right_plus=0	max_pos_hash_score=446	max_right=120	max_right_minus=90	max_right_plus=120	neg_log10_pos_hash_p_value=3.5	new_junction_coverage=0.15	new_junction_read_count=7	polymorphism_frequency=1.400e-01	pos_hash_score=7	prediction=polymorphism	reject=COVERAGE_EVENNESS_SKEW,FREQUENCY_CUTOFF	side_1_annotate_key=gene	side_1_continuation=0	side_1_coverage=1.08	side_1_overlap=18	side_1_possible_overlap_registers=241	side_1_read_count=54	side_1_redundant=0	side_2_annotate_key=gene	side_2_continuation=0	side_2_coverage=0.78	side_2_overlap=0	side_2_possible_overlap_registers=223	side_2_read_count=36	side_2_redundant=0	total_non_overlap_reads=7
JC	296	.	CP009273	3296552	-1	CP009273	3297851	1	0	alignment_overlap=10	coverage_minus=1	coverage_plus=2	flanking_left=251	flanking_right=251	frequency=4.594e-02	junction_possible_overlap_registers=231	key=CP009273__3296552__-1__CP009273__3297841__1__10____251__251__0__0	max_left=145	max_left_minus=130	max_left_plus=145	max_min_left=0	max_min_left_minus=0	max_min_left_plus=0	max_min_right=95	max_min_right_minus=6	max_min_right_plus=95	max_pos_hash_score=462	max_right=95	max_right_minus=6	max_right_plus=95	neg_log10_pos_hash_p_value=5.3	new_junction_coverage=0.06	new_junction_read_count=3	polymorphism_frequency=4.594e-02	pos_hash_score=3	prediction=polymorphism	reject=COVERAGE_EVENNESS_SKEW,FREQUENCY_CUTOFF	side_1_annotate_key=gene	side_1_continuation=0	side_1_coverage=1.31	side_1_overlap=10	side_1_possible_overlap_registers=241	side_1_read_count=65	side_1_redundant=0	side_2_annotate_key=repeat	side_2_continuation=0	side_2_coverage=NA	side_2_overlap=0	side_2_possible_overlap_registers=NA	side_2_read_count=NA	side_2_redundant=0	total_non_overlap_reads=3
JC	297	.	CP009273	3312141	-1	CP009273	3313062	1	0	alignment_overlap=10	coverage_minus=1	coverage_plus=2	flanking_left=251	flanking_right=251	frequency=5.141e-02	junction_possible_overlap_registers=231	key=CP009273__3312141__-1__CP009273__3313052__1__10____251__251__0__0	max_left=214	max_left_minus=214	max_left_plus=95	max_min_left=95	max_min_left_minus=0	max_min_left_plus=95	max_min_right=85	max_min_right_minus=27	max_min_right_plus=85	max_pos_hash_score=462	max_right=144	max_right_minus=27	max_right_plus=144	neg_log10_pos_hash_p_value=5.3	new_junction_coverage=0.06	new_junction_read_count=3	polymorphism_frequency=5.141e-02	pos_hash_score=3	prediction=polymorphism	reject=COVERAGE_EVENNESS_SKEW,FREQUENCY_CUTOFF	side_1_annotate_key=gene	side_1_continuation=0	side_1_coverage=1.10	side_1_overlap=10	side_1_possible_overlap_registers=241	side_1_read_count=55	side_1_redundant=0	side_2_annotate_key=gene	side_2_continuation=0	side_2_coverage=1.22	side_2_overlap=0	side_2_possible_overlap_registers=231	side_2_read_count=58	side_2_redundant=0	total_non_overlap_reads=3
JC	298	.	CP009273	3361017	-1	CP009273	3362077	1	0	alignment_overlap=11	coverage_minus=2	coverage_plus=3	flanking_left=251	flanking_right=251	frequency=1.452e-01	junction_possible_overlap_registers=230	key=CP009273__3361017__-1__CP009273__3362066__1__11____251__251__0__0	max_left=232	max_left_minus=151	max_left_plus=232	max_min_left=0	max_min_left_minus=0	max_min_left_plus=0	max_min_right=103	max_min_right_minus=103	max_min_right_plus=103	max_pos_hash_score=460	max_right=103	max_right_minus=103	max_right_plus=103	neg_log10_pos_hash_p_value=4.4	new_junction_coverage=0.11	new_junction_read_count=5	polymorphism_frequency=1.452e-01	pos_hash_score=5	prediction=polymorphism	reject=COVERAGE_EVENNESS_SKEW,FREQUENCY_CUTOFF	side_1_annotate_key=gene	side_1_continuation=0	side_1_coverage=0.94	side_1_overlap=11	side_1_possible_overlap_registers=241	side_1_read_count=47	side_1_redundant=0	side_2_annotate_key=gene	side_2_continuation=0	side_2_coverage=0.29	side_2_overlap=0	side_2_possible_overlap_registers=230	side_2_read_count=14	side_2_redundant=0	total_non_overlap_reads=5
JC	299	.	CP009273	3362440	-1	CP009273	3363316	1	0	alignment_overlap=6	coverage_minus=2	coverage_plus=1	flanking_left=251	flanking_right=251	frequency=8.310e-02	junction_possible_overlap_registers=235	key=CP009273__3362440__-1__CP009273__3363310__1__6____251__251__0__0	max_left=96	max_left_minus=96	max_left_plus=72	max_min_left=96	max_min_left_minus=96	max_min_left_plus=72	max_min_right=0	max_min_right_minus=0	max_min_right_plus=0	max_pos_hash_score=470	max_right=159	max_right_minus=159	max_right_plus=159	neg_log10_pos_hash_p_value=5.4	new_junction_coverage=0.06	new_junction_read_count=3	polymorphism_frequency=8.310e-02	pos_hash_score=3	prediction=polymorphism	reject=COVERAGE_EVENNESS_SKEW,FREQUENCY_CUTOFF	side_1_annotate_key=gene	side_1_continuation=0	side_1_coverage=0.64	side_1_overlap=6	side_1_possible_overlap_registers=241	side_1_read_count=32	side_1_redundant=0	side_2_annotate_key=gene	side_2_continuation=0	side_2_coverage=0.72	side_2_overlap=0	side_2_possible_overlap_registers=235	side_2_read_count=35	side_2_redundant=0	total_non_overlap_reads=3
JC	300	.	CP009273	3365419	-1	CP009273	3366343	1	0	alignment_overlap=7	coverage_minus=2	coverage_plus=10	flanking_left=251	flanking_right=251	frequency=2.147e-01	junction_possible_overlap_registers=234	key=CP009273__3365419__-1__CP009273__3366336__1__7____251__251__0__0	max_left=209	max_left_minus=201	max_left_plus=209	max_min_left=47	max_min_left_minus=0	max_min_left_plus=47	max_min_right=102	max_min_right_minus=51	max_min_right_plus=102	max_pos_hash_score=468	max_right=157	max_right_minus=51	max_right_plus=157	neg_log10_pos_hash_p_value=2.9	new_junction_coverage=0.27	new_junction_read_count=13	polymorphism_frequency=2.147e-01	pos_hash_score=10	prediction=polymorphism	side_1_annotate_key=gene	side_1_continuation=0	side_1_coverage=0.62	side_1_overlap=7	side_1_possible_overlap_registers=241	side_1_read_count=31	side_1_redundant=0	side_2_annotate_key=gene	side_2_continuation=0	side_2_coverage=1.34	side_2_overlap=0	side_2_possible_overlap_registers=234	side_2_read_count=65	side_2_redundant=0	total_non_overlap_reads=12
JC	301	.	CP009273	3367165	-1	CP009273	3367721	1	0	alignment_overlap=11	coverage_minus=4	coverage_plus=9	flanking_left=251	flanking_right=251	frequency=1.876e-01	junction_possible_overlap_registers=230	key=CP009273__3367165__-1__CP009273__3367710__1__11____251__251__0__0	max_left=180	max_left_minus=180	max_left_plus=80	max_min_left=80	max_min_left_minus=6	max_min_left_plus=80	max_min_right=95	max_min_right_minus=95	max_min_right_plus=0	max_pos_hash_score=460	max_right=229	max_right_minus=214	max_right_plus=229	neg_log10_pos_hash_p_value=2.6	new_junction_coverage=0.27	new_junction_read_count=13	polymorphism_frequency=1.876e-01	pos_hash_score=11	prediction=polymorphism	reject=FREQUENCY_CUTOFF	side_1_annotate_key=gene	side_1_continuation=0	side_1_coverage=1.06	side_1_overlap=11	side_1_possible_overlap_registers=241	side_1_read_count=53	side_1_redundant=0	side_2_annotate_key=gene	side_2_continuation=0	side_2_coverage=1.31	side_2_overlap=0	side_2_possible_overlap_registers=230	side_2_read_count=62	side_2_redundant=0	total_non_overlap_reads=13
JC	302	.	CP009273	3412055	-1	CP009273	3413239	1	0	alignment_overlap=12	coverage_minus=2	coverage_plus=3	flanking_left=251	flanking_right=251	frequency=7.204e-02	junction_possible_overlap_registers=229	key=CP009273__3412055__-1__CP009273__3413227__1__12____251__251__0__0	max_left=117	max_left_minus=90	max_left_plus=117	max_min_left=5	max_min_left_minus=0	max_min_left_plus=5	max_min_right=51	max_min_right_minus=36	max_min_right_plus=51	max_pos_hash_score=458	max_right=154	max_right_minus=36	max_right_plus=154	neg_log10_pos_hash_p_value=4.4	new_junction_coverage=0.11	new_junction_read_count=5	polymorphism_frequency=7.204e-02	pos_hash_score=5	prediction=polymorphism	reject=COVERAGE_EVENNESS_SKEW,FREQUENCY_CUTOFF	side_1_annotate_key=gene	side_1_continuation=0	side_1_coverage=1.29	side_1_overlap=12	side_1_possible_overlap_registers=241	side_1_read_count=64	side_1_redundant=0	side_2_annotate_key=gene	side_2_continuation=0	side_2_coverage=1.44	side_2_overlap=0	side_2_possible_overlap_registers=229	side_2_read_count=68	side_2_redundant=0	total_non_overlap_reads=5
JC	303	.	CP009273	3417431	-1	CP009273	3418311	1	0	alignment_overlap=9	coverage_minus=5	coverage_plus=7	flanking_left=251	flanking_right=251	frequency=NA	junction_possible_overlap_registers=232	key=CP009273__3417431__-1__CP009273__3418302__1__9____251__251__1__1	max_left=90	max_left_minus=81	max_left_plus=90	max_min_left=30	max_min_left_minus=30	max_min_left_plus=25	max_min_right=73	max_min_right_minus=73	max_min_right_plus=36	max_pos_hash_score=464	max_right=202	max_right_minus=73	max_right_plus=202	neg_log10_pos_hash_p_value=2.4	new_junction_coverage=0.25	new_junction_read_count=12	polymorphism_frequency=NA	pos_hash_score=12	prediction=unknown	side_1_annotate_key=repeat	side_1_continuation=0	side_1_coverage=NA	side_1_overlap=9	side_1_read_count=NA	side_1_redundant=1	side_2_annotate_key=repeat	side_2_continuation=0	side_2_coverage=NA	side_2_overlap=0	side_2_possible_overlap_registers=NA	side_2_read_count=NA	side_2_redundant=1	total_non_overlap_reads=12
JC	304	.	CP009273	3426659	-1	CP009273	3427843	1	0	alignment_overlap=9	coverage_minus=2	coverage_plus=1	flanking_left=251	flanking_right=251	frequency=5.311e-02	junction_possible_overlap_registers=232	key=CP009273__3426659__-1__CP009273__3427834__1__9____251__251__0__0	max_left=87	max_left_minus=87	max_left_plus=87	max_min_left=87	max_min_left_minus=87	max_min_left_plus=87	max_min_right=15	max_min_right_minus=15	max_min_right_plus=0	max_pos_hash_score=464	max_right=120	max_right_minus=120	max_right_plus=120	neg_log10_pos_hash_p_value=5.3	new_junction_coverage=0.06	new_junction_read_count=3	polymorphism_frequency=5.311e-02	pos_hash_score=3	prediction=polymorphism	reject=COVERAGE_EVENNESS_SKEW,FREQUENCY_CUTOFF	side_1_annotate_key=gene	side_1_continuation=0	side_1_coverage=1.08	side_1_overlap=9	side_1_possible_overlap_registers=241	side_1_read_count=54	side_1_redundant=0	side_2_annotate_key=gene	side_2_continuation=0	side_2_coverage=1.15	side_2_overlap=0	side_2_possible_overlap_registers=232	side_2_read_count=55	side_2_redundant=0	total_non_overlap_reads=3
JC	305	.	CP009273	3431050	-1	CP009273	3431922	1	0	alignment_overlap=0	coverage_minus=1	coverage_plus=4	flanking_left=251	flanking_right=251	frequency=9.346e-02	junction_possible_overlap_registers=241	key=CP009273__3431050__-1__CP009273__3431922__1__0____251__251__0__0	max_left=188	max_left_minus=39	max_left_plus=188	max_min_left=29	max_min_left_minus=0	max_min_left_plus=29	max_min_right=58	max_min_right_minus=35	max_min_right_plus=58	max_pos_hash_score=482	max_right=70	max_right_minus=35	max_right_plus=70	neg_log10_pos_hash_p_value=5.0	new_junction_coverage=0.10	new_junction_read_count=5	polymorphism_frequency=9.346e-02	pos_hash_score=4	prediction=polymorphism	reject=COVERAGE_EVENNESS_SKEW,FREQUENCY_CUTOFF	side_1_annotate_key=gene	side_1_continuation=0	side_1_coverage=1.02	side_1_overlap=0	side_1_possible_overlap_registers=241	side_1_read_count=51	side_1_redundant=0	side_2_annotate_key=gene	side_2_continuation=0	side_2_coverage=0.92	side_2_overlap=0	side_2_possible_overlap_registers=241	side_2_read_count=46	side_2_redundant=0	total_non_overlap_reads=5
JC	306	.	CP009273	3445163	-1	CP009273	3445738	1	0	alignment_overlap=11	coverage_minus=2	coverage_plus=4	flanking_left=251	flanking_right=251	frequency=1.169e-01	junction_possible_overlap_registers=230	key=CP009273__3445163__-1__CP009273__3445727__1__11____251__251__0__0	max_left=120	max_left_minus=115	max_left_plus=120	max_min_left=25	max_min_left_minus=25	max_min_left_plus=25	max_min_right=120	max_min_right_minus=31	max_min_right_plus=120	max_pos_hash_score=460	max_right=164	max_right_minus=31	max_right_plus=164	neg_log10_pos_hash_p_value=4.0	new_junction_coverage=0.13	new_junction_read_count=6	polymorphism_frequency=1.169e-01	pos_hash_score=6	prediction=polymorphism	reject=COVERAGE_EVENNESS_SKEW,FREQUENCY_CUTOFF	side_1_annotate_key=gene	side_1_continuation=0	side_1_coverage=1.04	side_1_overlap=11	side_1_possible_overlap_registers=241	side_1_read_count=52	side_1_redundant=0	side_2_annotate_key=gene	side_2_continuation=0	side_2_coverage=0.86	side_2_overlap=0	side_2_possible_overlap_registers=230	side_2_read_count=41	side_2_redundant=0	total_non_overlap_reads=6
JC	307	.	CP009273	3462132	-1	CP009273	3463069	1	0	alignment_overlap=12	coverage_minus=4	coverage_plus=4	flanking_left=251	flanking_right=251	frequency=1.062e-01	junction_possible_overlap_registers=229	key=CP009273__3462132__-1__CP009273__3463057__1__12____251__251__0__0	max_left=198	max_left_minus=198	max_left_plus=198	max_min_left=85	max_min_left_minus=85	max_min_left_plus=20	max_min_right=35	max_min_right_minus=11	max_min_right_plus=35	max_pos_hash_score=458	max_right=154	max_right_minus=154	max_right_plus=152	neg_log10_pos_hash_p_value=4.0	new_junction_coverage=0.17	new_junction_read_count=8	polymorphism_frequency=1.062e-01	pos_hash_score=6	prediction=polymorphism	reject=COVERAGE_EVENNESS_SKEW,FREQUENCY_CUTOFF	side_1_annotate_key=gene	side_1_continuation=0	side_1_coverage=1.75	side_1_overlap=12	side_1_possible_overlap_registers=241	side_1_read_count=87	side_1_redundant=0	side_2_annotate_key=gene	side_2_continuation=0	side_2_coverage=1.10	side_2_overlap=0	side_2_possible_overlap_registers=229	side_2_read_count=52	side_2_redundant=0	total_non_overlap_reads=8
JC	308	.	CP009273	3472133	-1	CP009273	3473238	1	0	alignment_overlap=13	coverage_minus=2	coverage_plus=2	flanking_left=251	flanking_right=251	frequency=1.021e-01	junction_possible_overlap_registers=228	key=CP009273__3472133__-1__CP009273__3473225__1__13____251__251__0__0	max_left=82	max_left_minus=82	max_left_plus=82	max_min_left=47	max_min_left_minus=0	max_min_left_plus=47	max_min_right=40	max_min_right_minus=40	max_min_right_plus=40	max_pos_hash_score=456	max_right=191	max_right_minus=40	max_right_plus=191	neg_log10_pos_hash_p_value=4.8	new_junction_coverage=0.11	new_junction_read_count=5	polymorphism_frequency=1.021e-01	pos_hash_score=4	prediction=polymorphism	reject=COVERAGE_EVENNESS_SKEW,FREQUENCY_CUTOFF	side_1_annotate_key=gene	side_1_continuation=0	side_1_coverage=0.76	side_1_overlap=13	side_1_possible_overlap_registers=241	side_1_read_count=38	side_1_redundant=0	side_2_annotate_key=gene	side_2_continuation=0	side_2_coverage=1.10	side_2_overlap=0	side_2_possible_overlap_registers=228	side_2_read_count=52	side_2_redundant=0	total_non_overlap_reads=4
JC	309	.	CP009273	3473065	-1	CP009273	3474718	1	0	alignment_overlap=11	coverage_minus=1	coverage_plus=2	flanking_left=251	flanking_right=251	frequency=5.777e-02	junction_possible_overlap_registers=230	key=CP009273__3473065__-1__CP009273__3474707__1__11____251__251__0__0	max_left=38	max_left_minus=38	max_left_plus=38	max_min_left=38	max_min_left_minus=38	max_min_left_plus=38	max_min_right=0	max_min_right_minus=0	max_min_right_plus=0	max_pos_hash_score=460	max_right=144	max_right_minus=107	max_right_plus=144	neg_log10_pos_hash_p_value=5.3	new_junction_coverage=0.06	new_junction_read_count=3	polymorphism_frequency=5.777e-02	pos_hash_score=3	prediction=polymorphism	reject=COVERAGE_EVENNESS_SKEW,FREQUENCY_CUTOFF	side_1_annotate_key=gene	side_1_continuation=0	side_1_coverage=0.94	side_1_overlap=11	side_1_possible_overlap_registers=241	side_1_read_count=47	side_1_redundant=0	side_2_annotate_key=gene	side_2_continuation=0	side_2_coverage=1.12	side_2_overlap=0	side_2_possible_overlap_registers=230	side_2_read_count=53	side_2_redundant=0	total_non_overlap_reads=3
JC	310	.	CP009273	3512611	-1	CP009273	3513571	1	0	alignment_overlap=10	coverage_minus=2	coverage_plus=3	flanking_left=251	flanking_right=251	frequency=9.381e-02	junction_possible_overlap_registers=231	key=CP009273__3512611__-1__CP009273__3513561__1__10____251__251__0__0	max_left=159	max_left_minus=159	max_left_plus=159	max_min_left=38	max_min_left_minus=0	max_min_left_plus=38	max_min_right=50	max_min_right_minus=47	max_min_right_plus=50	max_pos_hash_score=462	max_right=199	max_right_minus=47	max_right_plus=199	neg_log10_pos_hash_p_value=4.4	new_junction_coverage=0.10	new_junction_read_count=5	polymorphism_frequency=9.381e-02	pos_hash_score=5	prediction=polymorphism	reject=COVERAGE_EVENNESS_SKEW,FREQUENCY_CUTOFF	side_1_annotate_key=gene	side_1_continuation=0	side_1_coverage=1.17	side_1_overlap=10	side_1_possible_overlap_registers=241	side_1_read_count=58	side_1_redundant=0	side_2_annotate_key=gene	side_2_continuation=0	side_2_coverage=0.86	side_2_overlap=0	side_2_possible_overlap_registers=231	side_2_read_count=41	side_2_redundant=0	total_non_overlap_reads=5
JC	311	.	CP009273	3538893	-1	CP009273	3539430	1	0	alignment_overlap=11	coverage_minus=2	coverage_plus=1	flanking_left=251	flanking_right=251	frequency=5.085e-02	junction_possible_overlap_registers=230	key=CP009273__3538893__-1__CP009273__3539419__1__11____251__251__0__0	max_left=50	max_left_minus=50	max_left_plus=50	max_min_left=50	max_min_left_minus=2	max_min_left_plus=50	max_min_right=22	max_min_right_minus=22	max_min_right_plus=0	max_pos_hash_score=460	max_right=238	max_right_minus=238	max_right_plus=172	neg_log10_pos_hash_p_value=5.3	new_junction_coverage=0.06	new_junction_read_count=3	polymorphism_frequency=5.085e-02	pos_hash_score=3	prediction=polymorphism	reject=COVERAGE_EVENNESS_SKEW,FREQUENCY_CUTOFF	side_1_annotate_key=gene	side_1_continuation=0	side_1_coverage=1.33	side_1_overlap=11	side_1_possible_overlap_registers=241	side_1_read_count=66	side_1_redundant=0	side_2_annotate_key=gene	side_2_continuation=0	side_2_coverage=1.03	side_2_overlap=0	side_2_possible_overlap_registers=230	side_2_read_count=49	side_2_redundant=0	total_non_overlap_reads=3
JC	312	.	CP009273	3554880	-1	CP009273	3555897	1	0	alignment_overlap=12	coverage_minus=2	coverage_plus=1	flanking_left=251	flanking_right=251	frequency=5.940e-02	junction_possible_overlap_registers=229	key=CP009273__3554880__-1__CP009273__3555885__1__12____251__251__0__0	max_left=106	max_left_minus=106	max_left_plus=106	max_min_left=0	max_min_left_minus=0	max_min_left_plus=0	max_min_right=91	max_min_right_minus=53	max_min_right_plus=91	max_pos_hash_score=458	max_right=91	max_right_minus=53	max_right_plus=91	neg_log10_pos_hash_p_value=5.3	new_junction_coverage=0.06	new_junction_read_count=3	polymorphism_frequency=5.940e-02	pos_hash_score=3	prediction=polymorphism	reject=COVERAGE_EVENNESS_SKEW,FREQUENCY_CUTOFF	side_1_annotate_key=gene	side_1_continuation=0	side_1_coverage=0.80	side_1_overlap=12	side_1_possible_overlap_registers=241	side_1_read_count=40	side_1_redundant=0	side_2_annotate_key=gene	side_2_continuation=0	side_2_coverage=1.21	side_2_overlap=0	side_2_possible_overlap_registers=229	side_2_read_count=57	side_2_redundant=0	total_non_overlap_reads=3
JC	313	.	CP009273	3566949	-1	CP009273	3568113	1	0	alignment_overlap=10	coverage_minus=2	coverage_plus=2	flanking_left=251	flanking_right=251	frequency=6.722e-02	junction_possible_overlap_registers=231	key=CP009273__3566949__-1__CP009273__3568103__1__10____251__251__0__0	max_left=139	max_left_minus=139	max_left_plus=90	max_min_left=79	max_min_left_minus=0	max_min_left_plus=79	max_min_right=103	max_min_right_minus=103	max_min_right_plus=60	max_pos_hash_score=462	max_right=163	max_right_minus=103	max_right_plus=163	neg_log10_pos_hash_p_value=4.8	new_junction_coverage=0.08	new_junction_read_count=4	polymorphism_frequency=6.722e-02	pos_hash_score=4	prediction=polymorphism	reject=COVERAGE_EVENNESS_SKEW,FREQUENCY_CUTOFF	side_1_annotate_key=gene	side_1_continuation=0	side_1_coverage=0.96	side_1_overlap=10	side_1_possible_overlap_registers=241	side_1_read_count=48	side_1_redundant=0	side_2_annotate_key=gene	side_2_continuation=0	side_2_coverage=1.36	side_2_overlap=0	side_2_possible_overlap_registers=231	side_2_read_count=65	side_2_redundant=0	total_non_overlap_reads=4
JC	314	.	CP009273	3569966	-1	CP009273	3570902	1	0	alignment_overlap=9	coverage_minus=2	coverage_plus=1	flanking_left=251	flanking_right=251	frequency=6.295e-02	junction_possible_overlap_registers=232	key=CP009273__3569966__-1__CP009273__3570893__1__9____251__251__0__0	max_left=148	max_left_minus=148	max_left_plus=129	max_min_left=0	max_min_left_minus=0	max_min_left_plus=0	max_min_right=84	max_min_right_minus=84	max_min_right_plus=84	max_pos_hash_score=464	max_right=84	max_right_minus=84	max_right_plus=84	neg_log10_pos_hash_p_value=5.3	new_junction_coverage=0.06	new_junction_read_count=3	polymorphism_frequency=6.295e-02	pos_hash_score=3	prediction=polymorphism	reject=COVERAGE_EVENNESS_SKEW,FREQUENCY_CUTOFF	side_1_annotate_key=gene	side_1_continuation=0	side_1_coverage=0.90	side_1_overlap=9	side_1_possible_overlap_registers=241	side_1_read_count=45	side_1_redundant=0	side_2_annotate_key=gene	side_2_continuation=0	side_2_coverage=0.96	side_2_overlap=0	side_2_possible_overlap_registers=232	side_2_read_count=46	side_2_redundant=0	total_non_overlap_reads=3
JC	315	.	CP009273	3579940	-1	CP009273	3581087	1	0	alignment_overlap=10	coverage_minus=1	coverage_plus=2	flanking_left=251	flanking_right=251	frequency=7.834e-02	junction_possible_overlap_registers=231	key=CP009273__3579940__-1__CP009273__3581077__1__10____251__251__0__0	max_left=115	max_left_minus=50	max_left_plus=115	max_min_left=115	max_min_left_minus=50	max_min_left_plus=115	max_min_right=0	max_min_right_minus=0	max_min_right_plus=0	max_pos_hash_score=462	max_right=126	max_right_minus=65	max_right_plus=126	neg_log10_pos_hash_p_value=5.3	new_junction_coverage=0.06	new_junction_read_count=3	polymorphism_frequency=7.834e-02	pos_hash_score=3	prediction=polymorphism	reject=COVERAGE_EVENNESS_SKEW,FREQUENCY_CUTOFF	side_1_annotate_key=gene	side_1_continuation=0	side_1_coverage=0.68	side_1_overlap=10	side_1_possible_overlap_registers=241	side_1_read_count=34	side_1_redundant=0	side_2_annotate_key=gene	side_2_continuation=0	side_2_coverage=0.80	side_2_overlap=0	side_2_possible_overlap_registers=231	side_2_read_count=38	side_2_redundant=0	total_non_overlap_reads=3
JC	316	.	CP009273	3614121	-1	CP009273	3615193	1	0	alignment_overlap=10	coverage_minus=1	coverage_plus=3	flanking_left=251	flanking_right=251	frequency=1	junction_possible_overlap_registers=231	key=CP009273__3614131__-1__CP009273__3615193__1__10____251__251__1__0	max_left=28	max_left_minus=28	max_left_plus=28	max_min_left=10	max_min_left_minus=0	max_min_left_plus=10	max_min_right=28	max_min_right_minus=26	max_min_right_plus=28	max_pos_hash_score=462	max_right=52	max_right_minus=26	max_right_plus=52	neg_log10_pos_hash_p_value=4.8	new_junction_coverage=0.10	new_junction_read_count=5	polymorphism_frequency=1.000e+00	pos_hash_score=4	prediction=consensus	reject=COVERAGE_EVENNESS_SKEW	side_1_annotate_key=repeat	side_1_continuation=0	side_1_coverage=NA	side_1_overlap=0	side_1_read_count=NA	side_1_redundant=1	side_2_annotate_key=gene	side_2_continuation=0	side_2_coverage=0.00	side_2_overlap=10	side_2_possible_overlap_registers=241	side_2_read_count=0	side_2_redundant=0	total_non_overlap_reads=4
JC	317	.	CP009273	3615201	-1	CP009273	3615872	1	0	alignment_overlap=10	coverage_minus=1	coverage_plus=2	flanking_left=251	flanking_right=251	frequency=4.787e-02	junction_possible_overlap_registers=231	key=CP009273__3615211__-1__CP009273__3615872__1__10____251__251__1__0	max_left=128	max_left_minus=42	max_left_plus=128	max_min_left=24	max_min_left_minus=0	max_min_left_plus=24	max_min_right=113	max_min_right_minus=3	max_min_right_plus=113	max_pos_hash_score=462	max_right=113	max_right_minus=3	max_right_plus=113	neg_log10_pos_hash_p_value=5.3	new_junction_coverage=0.08	new_junction_read_count=4	polymorphism_frequency=4.787e-02	pos_hash_score=3	prediction=polymorphism	reject=COVERAGE_EVENNESS_SKEW,FREQUENCY_CUTOFF	side_1_annotate_key=repeat	side_1_continuation=0	side_1_coverage=NA	side_1_overlap=0	side_1_read_count=NA	side_1_redundant=1	side_2_annotate_key=gene	side_2_continuation=0	side_2_coverage=1.67	side_2_overlap=10	side_2_possible_overlap_registers=241	side_2_read_count=83	side_2_redundant=0	total_non_overlap_reads=3
JC	318	.	CP009273	3616188	-1	CP009273	3762084	1	0	alignment_overlap=4	coverage_minus=2	coverage_plus=3	flanking_left=251	flanking_right=251	frequency=5.097e-02	junction_possible_overlap_registers=237	key=CP009273__3616188__-1__CP009273__3762080__1__4____251__251__0__0	max_left=52	max_left_minus=52	max_left_plus=52	max_min_left=52	max_min_left_minus=52	max_min_left_plus=52	max_min_right=0	max_min_right_minus=0	max_min_right_plus=0	max_pos_hash_score=474	max_right=156	max_right_minus=120	max_right_plus=156	neg_log10_pos_hash_p_value=4.9	new_junction_coverage=0.10	new_junction_read_count=5	polymorphism_frequency=5.097e-02	pos_hash_score=4	prediction=polymorphism	reject=COVERAGE_EVENNESS_SKEW,FREQUENCY_CUTOFF	side_1_annotate_key=gene	side_1_continuation=0	side_1_coverage=2.17	side_1_overlap=4	side_1_possible_overlap_registers=241	side_1_read_count=108	side_1_redundant=0	side_2_annotate_key=gene	side_2_continuation=0	side_2_coverage=1.63	side_2_overlap=0	side_2_possible_overlap_registers=237	side_2_read_count=80	side_2_redundant=0	total_non_overlap_reads=5
JC	319	.	CP009273	3616198	-1	CP009273	3762100	1	-6	alignment_overlap=-6	coverage_minus=2	coverage_plus=2	flanking_left=251	flanking_right=251	frequency=3.998e-02	junction_possible_overlap_registers=235	key=CP009273__3616198__-1__CP009273__3762100__1__-6__GTATAT__251__251__0__0	max_left=63	max_left_minus=63	max_left_plus=63	max_min_left=63	max_min_left_minus=63	max_min_left_plus=63	max_min_right=0	max_min_right_minus=0	max_min_right_plus=0	max_pos_hash_score=470	max_right=140	max_right_minus=140	max_right_plus=140	neg_log10_pos_hash_p_value=4.9	new_junction_coverage=0.08	new_junction_read_count=4	polymorphism_frequency=3.998e-02	pos_hash_score=4	prediction=polymorphism	reject=COVERAGE_EVENNESS_SKEW,FREQUENCY_CUTOFF	side_1_annotate_key=gene	side_1_continuation=0	side_1_coverage=2.25	side_1_overlap=0	side_1_possible_overlap_registers=241	side_1_read_count=112	side_1_redundant=0	side_2_annotate_key=gene	side_2_continuation=0	side_2_coverage=1.71	side_2_overlap=0	side_2_possible_overlap_registers=241	side_2_read_count=85	side_2_redundant=0	total_non_overlap_reads=4	unique_read_sequence=GTATAT
JC	320	.	CP009273	3641506	-1	CP009273	3641738	1	0	alignment_overlap=58	coverage_minus=2	coverage_plus=3	flanking_left=251	flanking_right=251	frequency=1.322e-01	junction_possible_overlap_registers=183	key=CP009273__3641506__-1__CP009273__3641680__1__58____251__251__0__0	max_left=123	max_left_minus=92	max_left_plus=123	max_min_left=43	max_min_left_minus=0	max_min_left_plus=43	max_min_right=87	max_min_right_minus=87	max_min_right_plus=69	max_pos_hash_score=366	max_right=167	max_right_minus=87	max_right_plus=167	neg_log10_pos_hash_p_value=3.6	new_junction_coverage=0.16	new_junction_read_count=6	polymorphism_frequency=1.322e-01	pos_hash_score=5	prediction=polymorphism	reject=COVERAGE_EVENNESS_SKEW,FREQUENCY_CUTOFF	side_1_annotate_key=gene	side_1_continuation=0	side_1_coverage=1.10	side_1_overlap=58	side_1_possible_overlap_registers=241	side_1_read_count=55	side_1_redundant=0	side_2_annotate_key=gene	side_2_continuation=0	side_2_coverage=0.98	side_2_overlap=0	side_2_possible_overlap_registers=183	side_2_read_count=37	side_2_redundant=0	total_non_overlap_reads=5
JC	321	.	CP009273	3668980	-1	CP009273	3669736	1	0	alignment_overlap=9	coverage_minus=3	coverage_plus=3	flanking_left=251	flanking_right=251	frequency=1.003e-01	junction_possible_overlap_registers=232	key=CP009273__3668980__-1__CP009273__3669727__1__9____251__251__0__0	max_left=48	max_left_minus=48	max_left_plus=48	max_min_left=48	max_min_left_minus=48	max_min_left_plus=48	max_min_right=5	max_min_right_minus=5	max_min_right_plus=0	max_pos_hash_score=464	max_right=203	max_right_minus=100	max_right_plus=203	neg_log10_pos_hash_p_value=4.4	new_junction_coverage=0.13	new_junction_read_count=6	polymorphism_frequency=1.003e-01	pos_hash_score=5	prediction=polymorphism	reject=COVERAGE_EVENNESS_SKEW,FREQUENCY_CUTOFF	side_1_annotate_key=gene	side_1_continuation=0	side_1_coverage=1.25	side_1_overlap=9	side_1_possible_overlap_registers=241	side_1_read_count=62	side_1_redundant=0	side_2_annotate_key=gene	side_2_continuation=0	side_2_coverage=1.00	side_2_overlap=0	side_2_possible_overlap_registers=232	side_2_read_count=48	side_2_redundant=0	total_non_overlap_reads=6
JC	322	.	CP009273	3668981	-1	CP009273	3669734	1	0	alignment_overlap=9	coverage_minus=4	coverage_plus=3	flanking_left=251	flanking_right=251	frequency=1.161e-01	junction_possible_overlap_registers=232	key=CP009273__3668981__-1__CP009273__3669725__1__9____251__251__0__0	max_left=66	max_left_minus=66	max_left_plus=15	max_min_left=66	max_min_left_minus=66	max_min_left_plus=15	max_min_right=14	max_min_right_minus=14	max_min_right_plus=0	max_pos_hash_score=464	max_right=163	max_right_minus=134	max_right_plus=163	neg_log10_pos_hash_p_value=3.7	new_junction_coverage=0.15	new_junction_read_count=7	polymorphism_frequency=1.161e-01	pos_hash_score=7	prediction=polymorphism	reject=COVERAGE_EVENNESS_SKEW,FREQUENCY_CUTOFF	side_1_annotate_key=gene	side_1_continuation=0	side_1_coverage=1.29	side_1_overlap=9	side_1_possible_overlap_registers=241	side_1_read_count=64	side_1_redundant=0	side_2_annotate_key=gene	side_2_continuation=0	side_2_coverage=0.94	side_2_overlap=0	side_2_possible_overlap_registers=232	side_2_read_count=45	side_2_redundant=0	total_non_overlap_reads=7
JC	323	.	CP009273	3668983	-1	CP009273	3670015	1	0	alignment_overlap=11	coverage_minus=6	coverage_plus=7	flanking_left=251	flanking_right=251	frequency=1.805e-01	junction_possible_overlap_registers=230	key=CP009273__3668983__-1__CP009273__3670004__1__11____251__251__0__0	max_left=226	max_left_minus=226	max_left_plus=219	max_min_left=25	max_min_left_minus=24	max_min_left_plus=25	max_min_right=29	max_min_right_minus=29	max_min_right_plus=29	max_pos_hash_score=460	max_right=163	max_right_minus=163	max_right_plus=163	neg_log10_pos_hash_p_value=2.4	new_junction_coverage=0.27	new_junction_read_count=13	polymorphism_frequency=1.805e-01	pos_hash_score=12	prediction=polymorphism	reject=FREQUENCY_CUTOFF	side_1_annotate_key=gene	side_1_continuation=0	side_1_coverage=1.29	side_1_overlap=11	side_1_possible_overlap_registers=241	side_1_read_count=64	side_1_redundant=0	side_2_annotate_key=gene	side_2_continuation=0	side_2_coverage=1.20	side_2_overlap=0	side_2_possible_overlap_registers=230	side_2_read_count=57	side_2_redundant=0	total_non_overlap_reads=13
JC	324	.	CP009273	3682050	-1	CP009273	3683036	1	0	alignment_overlap=8	coverage_minus=2	coverage_plus=3	flanking_left=251	flanking_right=251	frequency=9.362e-02	junction_possible_overlap_registers=233	key=CP009273__3682050__-1__CP009273__3683028__1__8____251__251__0__0	max_left=90	max_left_minus=90	max_left_plus=88	max_min_left=88	max_min_left_minus=69	max_min_left_plus=88	max_min_right=47	max_min_right_minus=47	max_min_right_plus=0	max_pos_hash_score=466	max_right=187	max_right_minus=174	max_right_plus=187	neg_log10_pos_hash_p_value=4.4	new_junction_coverage=0.10	new_junction_read_count=5	polymorphism_frequency=9.362e-02	pos_hash_score=5	prediction=polymorphism	reject=COVERAGE_EVENNESS_SKEW,FREQUENCY_CUTOFF	side_1_annotate_key=gene	side_1_continuation=0	side_1_coverage=1.33	side_1_overlap=8	side_1_possible_overlap_registers=241	side_1_read_count=66	side_1_redundant=0	side_2_annotate_key=gene	side_2_continuation=0	side_2_coverage=0.69	side_2_overlap=0	side_2_possible_overlap_registers=233	side_2_read_count=33	side_2_redundant=0	total_non_overlap_reads=5
JC	325	.	CP009273	3684495	-1	CP009273	3685813	1	0	alignment_overlap=11	coverage_minus=3	coverage_plus=2	flanking_left=251	flanking_right=251	frequency=7.254e-02	junction_possible_overlap_registers=230	key=CP009273__3684495__-1__CP009273__3685802__1__11____251__251__0__0	max_left=91	max_left_minus=91	max_left_plus=91	max_min_left=91	max_min_left_minus=91	max_min_left_plus=91	max_min_right=0	max_min_right_minus=0	max_min_right_plus=0	max_pos_hash_score=460	max_right=97	max_right_minus=97	max_right_plus=97	neg_log10_pos_hash_p_value=4.4	new_junction_coverage=0.11	new_junction_read_count=5	polymorphism_frequency=7.254e-02	pos_hash_score=5	prediction=polymorphism	reject=COVERAGE_EVENNESS_SKEW,FREQUENCY_CUTOFF	side_1_annotate_key=gene	side_1_continuation=0	side_1_coverage=1.39	side_1_overlap=11	side_1_possible_overlap_registers=241	side_1_read_count=69	side_1_redundant=0	side_2_annotate_key=gene	side_2_continuation=0	side_2_coverage=1.31	side_2_overlap=0	side_2_possible_overlap_registers=230	side_2_read_count=62	side_2_redundant=0	total_non_overlap_reads=5
JC	326	.	CP009273	3698802	-1	CP009273	3699860	1	0	alignment_overlap=10	coverage_minus=3	coverage_plus=5	flanking_left=251	flanking_right=251	frequency=9.272e-02	junction_possible_overlap_registers=231	key=CP009273__3698802__-1__CP009273__3699850__1__10____251__251__0__0	max_left=143	max_left_minus=143	max_left_plus=140	max_min_left=36	max_min_left_minus=0	max_min_left_plus=36	max_min_right=118	max_min_right_minus=55	max_min_right_plus=118	max_pos_hash_score=462	max_right=118	max_right_minus=55	max_right_plus=118	neg_log10_pos_hash_p_value=3.7	new_junction_coverage=0.17	new_junction_read_count=8	polymorphism_frequency=9.272e-02	pos_hash_score=7	prediction=polymorphism	reject=COVERAGE_EVENNESS_SKEW,FREQUENCY_CUTOFF	side_1_annotate_key=gene	side_1_continuation=0	side_1_coverage=1.67	side_1_overlap=10	side_1_possible_overlap_registers=241	side_1_read_count=83	side_1_redundant=0	side_2_annotate_key=gene	side_2_continuation=0	side_2_coverage=1.61	side_2_overlap=0	side_2_possible_overlap_registers=231	side_2_read_count=77	side_2_redundant=0	total_non_overlap_reads=8
JC	327	.	CP009273	3737989	-1	CP009273	3738718	1	0	alignment_overlap=12	coverage_minus=2	coverage_plus=2	flanking_left=251	flanking_right=251	frequency=4.374e-02	junction_possible_overlap_registers=229	key=CP009273__3737989__-1__CP009273__3738706__1__12____251__251__0__0	max_left=35	max_left_minus=35	max_left_plus=25	max_min_left=25	max_min_left_minus=24	max_min_left_plus=25	max_min_right=2	max_min_right_minus=2	max_min_right_plus=0	max_pos_hash_score=458	max_right=214	max_right_minus=70	max_right_plus=214	neg_log10_pos_hash_p_value=4.8	new_junction_coverage=0.08	new_junction_read_count=4	polymorphism_frequency=4.374e-02	pos_hash_score=4	prediction=polymorphism	reject=COVERAGE_EVENNESS_SKEW,FREQUENCY_CUTOFF	side_1_annotate_key=gene	side_1_continuation=0	side_1_coverage=1.65	side_1_overlap=12	side_1_possible_overlap_registers=241	side_1_read_count=82	side_1_redundant=0	side_2_annotate_key=gene	side_2_continuation=0	side_2_coverage=2.05	side_2_overlap=0	side_2_possible_overlap_registers=229	side_2_read_count=97	side_2_redundant=0	total_non_overlap_reads=4
JC	328	.	CP009273	3743165	-1	CP009273	3743792	1	0	alignment_overlap=11	coverage_minus=2	coverage_plus=1	flanking_left=251	flanking_right=251	frequency=5.419e-02	junction_possible_overlap_registers=230	key=CP009273__3743165__-1__CP009273__3743781__1__11____251__251__0__0	max_left=105	max_left_minus=105	max_left_plus=36	max_min_left=36	max_min_left_minus=0	max_min_left_plus=36	max_min_right=79	max_min_right_minus=79	max_min_right_plus=0	max_pos_hash_score=460	max_right=99	max_right_minus=79	max_right_plus=99	neg_log10_pos_hash_p_value=5.3	new_junction_coverage=0.06	new_junction_read_count=3	polymorphism_frequency=5.419e-02	pos_hash_score=3	prediction=polymorphism	reject=COVERAGE_EVENNESS_SKEW,FREQUENCY_CUTOFF	side_1_annotate_key=gene	side_1_continuation=0	side_1_coverage=1.00	side_1_overlap=11	side_1_possible_overlap_registers=241	side_1_read_count=50	side_1_redundant=0	side_2_annotate_key=gene	side_2_continuation=0	side_2_coverage=1.20	side_2_overlap=0	side_2_possible_overlap_registers=230	side_2_read_count=57	side_2_redundant=0	total_non_overlap_reads=3
JC	329	.	CP009273	3753015	-1	CP009273	3753762	1	0	alignment_overlap=9	coverage_minus=2	coverage_plus=1	flanking_left=251	flanking_right=251	frequency=5.661e-02	junction_possible_overlap_registers=232	key=CP009273__3753015__-1__CP009273__3753753__1__9____251__251__0__0	max_left=68	max_left_minus=68	max_left_plus=68	max_min_left=28	max_min_left_minus=28	max_min_left_plus=0	max_min_right=47	max_min_right_minus=44	max_min_right_plus=47	max_pos_hash_score=464	max_right=47	max_right_minus=44	max_right_plus=47	neg_log10_pos_hash_p_value=5.3	new_junction_coverage=0.06	new_junction_read_count=3	polymorphism_frequency=5.661e-02	pos_hash_score=3	prediction=polymorphism	reject=COVERAGE_EVENNESS_SKEW,FREQUENCY_CUTOFF	side_1_annotate_key=gene	side_1_continuation=0	side_1_coverage=1.08	side_1_overlap=9	side_1_possible_overlap_registers=241	side_1_read_count=54	side_1_redundant=0	side_2_annotate_key=gene	side_2_continuation=0	side_2_coverage=1.00	side_2_overlap=0	side_2_possible_overlap_registers=232	side_2_read_count=48	side_2_redundant=0	total_non_overlap_reads=3
JC	330	.	CP009273	3755644	-1	CP009273	3756254	1	0	alignment_overlap=10	coverage_minus=2	coverage_plus=2	flanking_left=251	flanking_right=251	frequency=7.174e-02	junction_possible_overlap_registers=231	key=CP009273__3755644__-1__CP009273__3756244__1__10____251__251__0__1	max_left=146	max_left_minus=146	max_left_plus=146	max_min_left=0	max_min_left_minus=0	max_min_left_plus=0	max_min_right=44	max_min_right_minus=44	max_min_right_plus=44	max_pos_hash_score=462	max_right=44	max_right_minus=44	max_right_plus=44	neg_log10_pos_hash_p_value=4.8	new_junction_coverage=0.08	new_junction_read_count=4	polymorphism_frequency=7.174e-02	pos_hash_score=4	prediction=polymorphism	reject=COVERAGE_EVENNESS_SKEW,FREQUENCY_CUTOFF	side_1_annotate_key=gene	side_1_continuation=0	side_1_coverage=1.08	side_1_overlap=10	side_1_possible_overlap_registers=241	side_1_read_count=54	side_1_redundant=0	side_2_annotate_key=repeat	side_2_continuation=0	side_2_coverage=NA	side_2_overlap=0	side_2_possible_overlap_registers=NA	side_2_read_count=NA	side_2_redundant=1	total_non_overlap_reads=4
JC	331	.	CP009273	3758192	-1	CP009273	3758863	1	0	alignment_overlap=10	coverage_minus=1	coverage_plus=2	flanking_left=251	flanking_right=251	frequency=8.487e-02	junction_possible_overlap_registers=231	key=CP009273__3758202__-1__CP009273__3758863__1__10____251__251__1__0	max_left=128	max_left_minus=42	max_left_plus=128	max_min_left=24	max_min_left_minus=0	max_min_left_plus=24	max_min_right=113	max_min_right_minus=3	max_min_right_plus=113	max_pos_hash_score=462	max_right=113	max_right_minus=3	max_right_plus=113	neg_log10_pos_hash_p_value=5.3	new_junction_coverage=0.08	new_junction_read_count=4	polymorphism_frequency=8.487e-02	pos_hash_score=3	prediction=polymorphism	reject=COVERAGE_EVENNESS_SKEW,FREQUENCY_CUTOFF	side_1_annotate_key=repeat	side_1_continuation=0	side_1_coverage=NA	side_1_overlap=0	side_1_read_count=NA	side_1_redundant=1	side_2_annotate_key=gene	side_2_continuation=0	side_2_coverage=0.90	side_2_overlap=10	side_2_possible_overlap_registers=241	side_2_read_count=45	side_2_redundant=0	total_non_overlap_reads=3
JC	332	.	CP009273	3759179	-1	CP009273	3762084	1	0	alignment_overlap=4	coverage_minus=2	coverage_plus=3	flanking_left=251	flanking_right=251	frequency=6.296e-02	junction_possible_overlap_registers=237	key=CP009273__3759179__-1__CP009273__3762080__1__4____251__251__0__0	max_left=52	max_left_minus=52	max_left_plus=52	max_min_left=52	max_min_left_minus=52	max_min_left_plus=52	max_min_right=0	max_min_right_minus=0	max_min_right_plus=0	max_pos_hash_score=474	max_right=156	max_right_minus=120	max_right_plus=156	neg_log10_pos_hash_p_value=4.9	new_junction_coverage=0.10	new_junction_read_count=5	polymorphism_frequency=6.296e-02	pos_hash_score=4	prediction=polymorphism	reject=COVERAGE_EVENNESS_SKEW,FREQUENCY_CUTOFF	side_1_annotate_key=gene	side_1_continuation=0	side_1_coverage=1.41	side_1_overlap=4	side_1_possible_overlap_registers=241	side_1_read_count=70	side_1_redundant=0	side_2_annotate_key=gene	side_2_continuation=0	side_2_coverage=1.63	side_2_overlap=0	side_2_possible_overlap_registers=237	side_2_read_count=80	side_2_redundant=0	total_non_overlap_reads=5
JC	333	.	CP009273	3759203	-1	CP009273	3762108	1	0	alignment_overlap=8	coverage_minus=2	coverage_plus=2	flanking_left=251	flanking_right=251	frequency=5.072e-02	junction_possible_overlap_registers=233	key=CP009273__3759203__-1__CP009273__3762100__1__8____251__251__0__0	max_left=69	max_left_minus=69	max_left_plus=69	max_min_left=69	max_min_left_minus=69	max_min_left_plus=69	max_min_right=0	max_min_right_minus=0	max_min_right_plus=0	max_pos_hash_score=466	max_right=132	max_right_minus=132	max_right_plus=132	neg_log10_pos_hash_p_value=4.9	new_junction_coverage=0.08	new_junction_read_count=4	polymorphism_frequency=5.072e-02	pos_hash_score=4	prediction=polymorphism	reject=COVERAGE_EVENNESS_SKEW,FREQUENCY_CUTOFF	side_1_annotate_key=gene	side_1_continuation=0	side_1_coverage=1.37	side_1_overlap=8	side_1_possible_overlap_registers=241	side_1_read_count=68	side_1_redundant=0	side_2_annotate_key=gene	side_2_continuation=0	side_2_coverage=1.75	side_2_overlap=0	side_2_possible_overlap_registers=233	side_2_read_count=84	side_2_redundant=0	total_non_overlap_reads=4
JC	334	.	CP009273	3773416	-1	CP009273	3774353	1	0	alignment_overlap=12	coverage_minus=3	coverage_plus=2	flanking_left=251	flanking_right=251	frequency=1.132e-01	junction_possible_overlap_registers=229	key=CP009273__3773416__-1__CP009273__3774341__1__12____251__251__0__0	max_left=150	max_left_minus=150	max_left_plus=149	max_min_left=49	max_min_left_minus=49	max_min_left_plus=0	max_min_right=93	max_min_right_minus=56	max_min_right_plus=93	max_pos_hash_score=458	max_right=93	max_right_minus=56	max_right_plus=93	neg_log10_pos_hash_p_value=4.4	new_junction_coverage=0.11	new_junction_read_count=5	polymorphism_frequency=1.132e-01	pos_hash_score=5	prediction=polymorphism	reject=COVERAGE_EVENNESS_SKEW,FREQUENCY_CUTOFF	side_1_annotate_key=gene	side_1_continuation=0	side_1_coverage=1.06	side_1_overlap=12	side_1_possible_overlap_registers=241	side_1_read_count=53	side_1_redundant=0	side_2_annotate_key=gene	side_2_continuation=0	side_2_coverage=0.59	side_2_overlap=0	side_2_possible_overlap_registers=229	side_2_read_count=28	side_2_redundant=0	total_non_overlap_reads=5
JC	335	.	CP009273	3783978	-1	CP009273	3785120	1	0	alignment_overlap=10	coverage_minus=1	coverage_plus=2	flanking_left=251	flanking_right=251	frequency=5.101e-02	junction_possible_overlap_registers=231	key=CP009273__3783978__-1__CP009273__3785110__1__10____251__251__0__0	max_left=74	max_left_minus=41	max_left_plus=74	max_min_left=74	max_min_left_minus=41	max_min_left_plus=74	max_min_right=0	max_min_right_minus=0	max_min_right_plus=0	max_pos_hash_score=462	max_right=102	max_right_minus=65	max_right_plus=102	neg_log10_pos_hash_p_value=5.3	new_junction_coverage=0.06	new_junction_read_count=3	polymorphism_frequency=5.101e-02	pos_hash_score=3	prediction=polymorphism	reject=COVERAGE_EVENNESS_SKEW,FREQUENCY_CUTOFF	side_1_annotate_key=gene	side_1_continuation=0	side_1_coverage=1.15	side_1_overlap=10	side_1_possible_overlap_registers=241	side_1_read_count=57	side_1_redundant=0	side_2_annotate_key=gene	side_2_continuation=0	side_2_coverage=1.19	side_2_overlap=0	side_2_possible_overlap_registers=231	side_2_read_count=57	side_2_redundant=0	total_non_overlap_reads=3
JC	336	.	CP009273	3787371	-1	CP009273	3788618	1	0	alignment_overlap=7	coverage_minus=3	coverage_plus=3	flanking_left=251	flanking_right=251	frequency=1.177e-01	junction_possible_overlap_registers=234	key=CP009273__3787371__-1__CP009273__3788611__1__7____251__251__0__0	max_left=169	max_left_minus=169	max_left_plus=122	max_min_left=29	max_min_left_minus=29	max_min_left_plus=29	max_min_right=78	max_min_right_minus=75	max_min_right_plus=78	max_pos_hash_score=468	max_right=94	max_right_minus=94	max_right_plus=94	neg_log10_pos_hash_p_value=4.0	new_junction_coverage=0.14	new_junction_read_count=7	polymorphism_frequency=1.177e-01	pos_hash_score=6	prediction=polymorphism	reject=COVERAGE_EVENNESS_SKEW,FREQUENCY_CUTOFF	side_1_annotate_key=gene	side_1_continuation=0	side_1_coverage=0.74	side_1_overlap=7	side_1_possible_overlap_registers=241	side_1_read_count=37	side_1_redundant=0	side_2_annotate_key=gene	side_2_continuation=0	side_2_coverage=1.43	side_2_overlap=0	side_2_possible_overlap_registers=234	side_2_read_count=69	side_2_redundant=0	total_non_overlap_reads=6
JC	337	.	CP009273	3809022	-1	CP009273	3810069	1	0	alignment_overlap=9	coverage_minus=3	coverage_plus=2	flanking_left=251	flanking_right=251	frequency=1.085e-01	junction_possible_overlap_registers=232	key=CP009273__3809022__-1__CP009273__3810060__1__9____251__251__0__0	max_left=203	max_left_minus=203	max_left_plus=104	max_min_left=104	max_min_left_minus=104	max_min_left_plus=104	max_min_right=26	max_min_right_minus=26	max_min_right_plus=21	max_pos_hash_score=464	max_right=111	max_right_minus=111	max_right_plus=111	neg_log10_pos_hash_p_value=4.4	new_junction_coverage=0.10	new_junction_read_count=5	polymorphism_frequency=1.085e-01	pos_hash_score=5	prediction=polymorphism	reject=COVERAGE_EVENNESS_SKEW,FREQUENCY_CUTOFF	side_1_annotate_key=gene	side_1_continuation=0	side_1_coverage=0.98	side_1_overlap=9	side_1_possible_overlap_registers=241	side_1_read_count=49	side_1_redundant=0	side_2_annotate_key=gene	side_2_continuation=0	side_2_coverage=0.73	side_2_overlap=0	side_2_possible_overlap_registers=232	side_2_read_count=35	side_2_redundant=0	total_non_overlap_reads=5
JC	338	.	CP009273	3822547	-1	CP009273	3823493	1	0	alignment_overlap=12	coverage_minus=2	coverage_plus=2	flanking_left=251	flanking_right=251	frequency=1.032e-01	junction_possible_overlap_registers=229	key=CP009273__3822547__-1__CP009273__3823481__1__12____251__251__0__0	max_left=103	max_left_minus=103	max_left_plus=22	max_min_left=31	max_min_left_minus=31	max_min_left_plus=22	max_min_right=95	max_min_right_minus=95	max_min_right_plus=0	max_pos_hash_score=458	max_right=159	max_right_minus=102	max_right_plus=159	neg_log10_pos_hash_p_value=4.8	new_junction_coverage=0.11	new_junction_read_count=5	polymorphism_frequency=1.032e-01	pos_hash_score=4	prediction=polymorphism	reject=COVERAGE_EVENNESS_SKEW,FREQUENCY_CUTOFF	side_1_annotate_key=gene	side_1_continuation=0	side_1_coverage=0.86	side_1_overlap=12	side_1_possible_overlap_registers=241	side_1_read_count=43	side_1_redundant=0	side_2_annotate_key=gene	side_2_continuation=0	side_2_coverage=0.97	side_2_overlap=0	side_2_possible_overlap_registers=229	side_2_read_count=46	side_2_redundant=0	total_non_overlap_reads=4
JC	339	.	CP009273	3886834	-1	CP009273	3887906	1	0	alignment_overlap=11	coverage_minus=2	coverage_plus=2	flanking_left=251	flanking_right=251	frequency=7.607e-02	junction_possible_overlap_registers=230	key=CP009273__3886834__-1__CP009273__3887895__1__11____251__251__0__0	max_left=69	max_left_minus=69	max_left_plus=69	max_min_left=69	max_min_left_minus=69	max_min_left_plus=69	max_min_right=0	max_min_right_minus=0	max_min_right_plus=0	max_pos_hash_score=460	max_right=142	max_right_minus=142	max_right_plus=142	neg_log10_pos_hash_p_value=4.8	new_junction_coverage=0.08	new_junction_read_count=4	polymorphism_frequency=7.607e-02	pos_hash_score=4	prediction=polymorphism	reject=COVERAGE_EVENNESS_SKEW,FREQUENCY_CUTOFF	side_1_annotate_key=gene	side_1_continuation=0	side_1_coverage=1.25	side_1_overlap=11	side_1_possible_overlap_registers=241	side_1_read_count=62	side_1_redundant=0	side_2_annotate_key=gene	side_2_continuation=0	side_2_coverage=0.80	side_2_overlap=0	side_2_possible_overlap_registers=230	side_2_read_count=38	side_2_redundant=0	total_non_overlap_reads=4
JC	340	.	CP009273	3888382	-1	CP009273	3889277	1	0	alignment_overlap=8	coverage_minus=2	coverage_plus=2	flanking_left=251	flanking_right=251	frequency=6.617e-02	junction_possible_overlap_registers=233	key=CP009273__3888382__-1__CP009273__3889269__1__8____251__251__0__0	max_left=115	max_left_minus=115	max_left_plus=62	max_min_left=115	max_min_left_minus=115	max_min_left_plus=4	max_min_right=36	max_min_right_minus=36	max_min_right_plus=36	max_pos_hash_score=466	max_right=128	max_right_minus=128	max_right_plus=128	neg_log10_pos_hash_p_value=4.9	new_junction_coverage=0.08	new_junction_read_count=4	polymorphism_frequency=6.617e-02	pos_hash_score=4	prediction=polymorphism	reject=COVERAGE_EVENNESS_SKEW,FREQUENCY_CUTOFF	side_1_annotate_key=gene	side_1_continuation=0	side_1_coverage=0.66	side_1_overlap=8	side_1_possible_overlap_registers=241	side_1_read_count=33	side_1_redundant=0	side_2_annotate_key=gene	side_2_continuation=0	side_2_coverage=1.68	side_2_overlap=0	side_2_possible_overlap_registers=233	side_2_read_count=81	side_2_redundant=0	total_non_overlap_reads=4
JC	341	.	CP009273	3917856	-1	CP009273	3918425	1	0	alignment_overlap=10	coverage_minus=2	coverage_plus=2	flanking_left=251	flanking_right=251	frequency=8.695e-02	junction_possible_overlap_registers=231	key=CP009273__3917856__-1__CP009273__3918415__1__10____251__251__0__0	max_left=159	max_left_minus=159	max_left_plus=20	max_min_left=102	max_min_left_minus=102	max_min_left_plus=20	max_min_right=82	max_min_right_minus=82	max_min_right_plus=0	max_pos_hash_score=462	max_right=221	max_right_minus=139	max_right_plus=221	neg_log10_pos_hash_p_value=4.8	new_junction_coverage=0.08	new_junction_read_count=4	polymorphism_frequency=8.695e-02	pos_hash_score=4	prediction=polymorphism	reject=COVERAGE_EVENNESS_SKEW,FREQUENCY_CUTOFF	side_1_annotate_key=gene	side_1_continuation=0	side_1_coverage=0.96	side_1_overlap=10	side_1_possible_overlap_registers=241	side_1_read_count=48	side_1_redundant=0	side_2_annotate_key=gene	side_2_continuation=0	side_2_coverage=0.80	side_2_overlap=0	side_2_possible_overlap_registers=231	side_2_read_count=38	side_2_redundant=0	total_non_overlap_reads=4
JC	342	.	CP009273	3928230	-1	CP009273	3929261	1	0	alignment_overlap=7	coverage_minus=1	coverage_plus=2	flanking_left=251	flanking_right=251	frequency=5.541e-02	junction_possible_overlap_registers=234	key=CP009273__3928230__-1__CP009273__3929254__1__7____251__251__0__0	max_left=75	max_left_minus=29	max_left_plus=75	max_min_left=75	max_min_left_minus=29	max_min_left_plus=75	max_min_right=0	max_min_right_minus=0	max_min_right_plus=0	max_pos_hash_score=468	max_right=116	max_right_minus=56	max_right_plus=116	neg_log10_pos_hash_p_value=5.4	new_junction_coverage=0.06	new_junction_read_count=3	polymorphism_frequency=5.541e-02	pos_hash_score=3	prediction=polymorphism	reject=COVERAGE_EVENNESS_SKEW,FREQUENCY_CUTOFF	side_1_annotate_key=gene	side_1_continuation=0	side_1_coverage=1.19	side_1_overlap=7	side_1_possible_overlap_registers=241	side_1_read_count=59	side_1_redundant=0	side_2_annotate_key=gene	side_2_continuation=0	side_2_coverage=0.93	side_2_overlap=0	side_2_possible_overlap_registers=234	side_2_read_count=45	side_2_redundant=0	total_non_overlap_reads=3
JC	343	.	CP009273	3951857	-1	CP009273	3952524	1	0	alignment_overlap=11	coverage_minus=3	coverage_plus=1	flanking_left=251	flanking_right=251	frequency=7.214e-02	junction_possible_overlap_registers=230	key=CP009273__3951857__-1__CP009273__3952513__1__11____251__251__0__0	max_left=120	max_left_minus=120	max_left_plus=2	max_min_left=89	max_min_left_minus=89	max_min_left_plus=2	max_min_right=87	max_min_right_minus=87	max_min_right_plus=0	max_pos_hash_score=460	max_right=187	max_right_minus=151	max_right_plus=187	neg_log10_pos_hash_p_value=5.3	new_junction_coverage=0.08	new_junction_read_count=4	polymorphism_frequency=7.214e-02	pos_hash_score=3	prediction=polymorphism	reject=COVERAGE_EVENNESS_SKEW,FREQUENCY_CUTOFF	side_1_annotate_key=gene	side_1_continuation=0	side_1_coverage=1.37	side_1_overlap=11	side_1_possible_overlap_registers=241	side_1_read_count=68	side_1_redundant=0	side_2_annotate_key=gene	side_2_continuation=0	side_2_coverage=0.80	side_2_overlap=0	side_2_possible_overlap_registers=230	side_2_read_count=38	side_2_redundant=0	total_non_overlap_reads=4
JC	344	.	CP009273	3957919	-1	CP009273	3959102	1	0	alignment_overlap=12	coverage_minus=3	coverage_plus=3	flanking_left=251	flanking_right=251	frequency=1.026e-01	junction_possible_overlap_registers=229	key=CP009273__3957919__-1__CP009273__3959090__1__12____251__251__0__0	max_left=60	max_left_minus=60	max_left_plus=45	max_min_left=41	max_min_left_minus=6	max_min_left_plus=41	max_min_right=24	max_min_right_minus=24	max_min_right_plus=24	max_pos_hash_score=458	max_right=233	max_right_minus=233	max_right_plus=219	neg_log10_pos_hash_p_value=4.0	new_junction_coverage=0.15	new_junction_read_count=7	polymorphism_frequency=1.026e-01	pos_hash_score=6	prediction=polymorphism	reject=COVERAGE_EVENNESS_SKEW,FREQUENCY_CUTOFF	side_1_annotate_key=gene	side_1_continuation=0	side_1_coverage=1.43	side_1_overlap=12	side_1_possible_overlap_registers=241	side_1_read_count=71	side_1_redundant=0	side_2_annotate_key=gene	side_2_continuation=0	side_2_coverage=1.16	side_2_overlap=0	side_2_possible_overlap_registers=229	side_2_read_count=55	side_2_redundant=0	total_non_overlap_reads=6
JC	345	.	CP009273	3991760	-1	CP009273	3992934	1	0	alignment_overlap=5	coverage_minus=2	coverage_plus=1	flanking_left=251	flanking_right=251	frequency=5.466e-02	junction_possible_overlap_registers=236	key=CP009273__3991760__-1__CP009273__3992929__1__5____251__251__0__0	max_left=78	max_left_minus=78	max_left_plus=78	max_min_left=78	max_min_left_minus=78	max_min_left_plus=78	max_min_right=0	max_min_right_minus=0	max_min_right_plus=0	max_pos_hash_score=472	max_right=137	max_right_minus=136	max_right_plus=137	neg_log10_pos_hash_p_value=5.4	new_junction_coverage=0.06	new_junction_read_count=3	polymorphism_frequency=5.466e-02	pos_hash_score=3	prediction=polymorphism	reject=COVERAGE_EVENNESS_SKEW,FREQUENCY_CUTOFF	side_1_annotate_key=gene	side_1_continuation=0	side_1_coverage=1.19	side_1_overlap=5	side_1_possible_overlap_registers=241	side_1_read_count=59	side_1_redundant=0	side_2_annotate_key=gene	side_2_continuation=0	side_2_coverage=0.94	side_2_overlap=0	side_2_possible_overlap_registers=236	side_2_read_count=46	side_2_redundant=0	total_non_overlap_reads=3
JC	346	.	CP009273	4003765	-1	CP009273	4004542	1	0	alignment_overlap=9	coverage_minus=3	coverage_plus=3	flanking_left=251	flanking_right=251	frequency=1.028e-01	junction_possible_overlap_registers=232	key=CP009273__4003765__-1__CP009273__4004533__1__9____251__251__0__0	max_left=141	max_left_minus=141	max_left_plus=133	max_min_left=15	max_min_left_minus=15	max_min_left_plus=14	max_min_right=86	max_min_right_minus=86	max_min_right_plus=78	max_pos_hash_score=464	max_right=86	max_right_minus=86	max_right_plus=79	neg_log10_pos_hash_p_value=4.4	new_junction_coverage=0.15	new_junction_read_count=7	polymorphism_frequency=1.028e-01	pos_hash_score=5	prediction=polymorphism	reject=COVERAGE_EVENNESS_SKEW,FREQUENCY_CUTOFF	side_1_annotate_key=gene	side_1_continuation=0	side_1_coverage=1.00	side_1_overlap=9	side_1_possible_overlap_registers=241	side_1_read_count=50	side_1_redundant=0	side_2_annotate_key=gene	side_2_continuation=0	side_2_coverage=1.54	side_2_overlap=0	side_2_possible_overlap_registers=232	side_2_read_count=74	side_2_redundant=0	total_non_overlap_reads=6
JC	347	.	CP009273	4025960	-1	CP009273	4026396	1	0	alignment_overlap=11	coverage_minus=2	coverage_plus=3	flanking_left=251	flanking_right=251	frequency=1.147e-01	junction_possible_overlap_registers=230	key=CP009273__4025960__-1__CP009273__4026385__1__11____251__251__0__0	max_left=149	max_left_minus=149	max_left_plus=103	max_min_left=103	max_min_left_minus=0	max_min_left_plus=103	max_min_right=91	max_min_right_minus=91	max_min_right_plus=0	max_pos_hash_score=460	max_right=194	max_right_minus=91	max_right_plus=194	neg_log10_pos_hash_p_value=5.3	new_junction_coverage=0.11	new_junction_read_count=5	polymorphism_frequency=1.147e-01	pos_hash_score=3	prediction=polymorphism	reject=COVERAGE_EVENNESS_SKEW,FREQUENCY_CUTOFF	side_1_annotate_key=gene	side_1_continuation=0	side_1_coverage=0.78	side_1_overlap=11	side_1_possible_overlap_registers=241	side_1_read_count=39	side_1_redundant=0	side_2_annotate_key=gene	side_2_continuation=0	side_2_coverage=0.84	side_2_overlap=0	side_2_possible_overlap_registers=230	side_2_read_count=40	side_2_redundant=0	total_non_overlap_reads=5
JC	348	.	CP009273	4047281	-1	CP009273	4048945	1	0	alignment_overlap=10	coverage_minus=2	coverage_plus=2	flanking_left=251	flanking_right=251	frequency=1.046e-01	junction_possible_overlap_registers=231	key=CP009273__4047281__-1__CP009273__4048935__1__10____251__251__0__0	max_left=51	max_left_minus=51	max_left_plus=51	max_min_left=26	max_min_left_minus=26	max_min_left_plus=26	max_min_right=6	max_min_right_minus=5	max_min_right_plus=6	max_pos_hash_score=462	max_right=27	max_right_minus=27	max_right_plus=27	neg_log10_pos_hash_p_value=4.8	new_junction_coverage=0.08	new_junction_read_count=4	polymorphism_frequency=1.046e-01	pos_hash_score=4	prediction=polymorphism	reject=COVERAGE_EVENNESS_SKEW,FREQUENCY_CUTOFF	side_1_annotate_key=gene	side_1_continuation=0	side_1_coverage=0.72	side_1_overlap=10	side_1_possible_overlap_registers=241	side_1_read_count=36	side_1_redundant=0	side_2_annotate_key=gene	side_2_continuation=0	side_2_coverage=0.71	side_2_overlap=0	side_2_possible_overlap_registers=231	side_2_read_count=34	side_2_redundant=0	total_non_overlap_reads=4
JC	349	.	CP009273	4067235	-1	CP009273	4067906	1	0	alignment_overlap=7	coverage_minus=1	coverage_plus=2	flanking_left=251	flanking_right=251	frequency=6.921e-02	junction_possible_overlap_registers=234	key=CP009273__4067235__-1__CP009273__4067899__1__7____251__251__0__0	max_left=154	max_left_minus=154	max_left_plus=150	max_min_left=10	max_min_left_minus=0	max_min_left_plus=10	max_min_right=93	max_min_right_minus=90	max_min_right_plus=93	max_pos_hash_score=468	max_right=134	max_right_minus=90	max_right_plus=134	neg_log10_pos_hash_p_value=5.4	new_junction_coverage=0.06	new_junction_read_count=3	polymorphism_frequency=6.921e-02	pos_hash_score=3	prediction=polymorphism	reject=COVERAGE_EVENNESS_SKEW,FREQUENCY_CUTOFF	side_1_annotate_key=gene	side_1_continuation=0	side_1_coverage=0.90	side_1_overlap=7	side_1_possible_overlap_registers=241	side_1_read_count=45	side_1_redundant=0	side_2_annotate_key=gene	side_2_continuation=0	side_2_coverage=0.77	side_2_overlap=0	side_2_possible_overlap_registers=234	side_2_read_count=37	side_2_redundant=0	total_non_overlap_reads=3
JC	350	.	CP009273	4072557	-1	CP009273	4072996	1	0	alignment_overlap=22	coverage_minus=8	coverage_plus=9	flanking_left=251	flanking_right=251	frequency=2.637e-01	junction_possible_overlap_registers=219	key=CP009273__4072557__-1__CP009273__4072974__1__22____251__251__0__0	max_left=152	max_left_minus=152	max_left_plus=114	max_min_left=114	max_min_left_minus=100	max_min_left_plus=114	max_min_right=72	max_min_right_minus=72	max_min_right_plus=0	max_pos_hash_score=438	max_right=213	max_right_minus=118	max_right_plus=213	neg_log10_pos_hash_p_value=2.0	new_junction_coverage=0.44	new_junction_read_count=20	polymorphism_frequency=2.637e-01	pos_hash_score=13	prediction=polymorphism	side_1_annotate_key=gene	side_1_continuation=0	side_1_coverage=1.17	side_1_overlap=22	side_1_possible_overlap_registers=241	side_1_read_count=58	side_1_redundant=0	side_2_annotate_key=gene	side_2_continuation=0	side_2_coverage=1.30	side_2_overlap=0	side_2_possible_overlap_registers=219	side_2_read_count=59	side_2_redundant=0	total_non_overlap_reads=17
JC	351	.	CP009273	4103057	-1	CP009273	4105075	1	0	alignment_overlap=13	coverage_minus=3	coverage_plus=2	flanking_left=251	flanking_right=251	frequency=7.300e-02	junction_possible_overlap_registers=228	key=CP009273__4103057__-1__CP009273__4105062__1__13____251__251__0__0	max_left=168	max_left_minus=168	max_left_plus=168	max_min_left=0	max_min_left_minus=0	max_min_left_plus=0	max_min_right=111	max_min_right_minus=111	max_min_right_plus=80	max_pos_hash_score=456	max_right=111	max_right_minus=111	max_right_plus=80	neg_log10_pos_hash_p_value=4.3	new_junction_coverage=0.11	new_junction_read_count=5	polymorphism_frequency=7.300e-02	pos_hash_score=5	prediction=polymorphism	reject=COVERAGE_EVENNESS_SKEW,FREQUENCY_CUTOFF	side_1_annotate_key=gene	side_1_continuation=0	side_1_coverage=1.12	side_1_overlap=13	side_1_possible_overlap_registers=241	side_1_read_count=56	side_1_redundant=0	side_2_annotate_key=gene	side_2_continuation=0	side_2_coverage=1.57	side_2_overlap=0	side_2_possible_overlap_registers=228	side_2_read_count=74	side_2_redundant=0	total_non_overlap_reads=5
JC	352	.	CP009273	4134566	-1	CP009273	4135465	1	0	alignment_overlap=10	coverage_minus=2	coverage_plus=2	flanking_left=251	flanking_right=251	frequency=8.080e-02	junction_possible_overlap_registers=231	key=CP009273__4134566__-1__CP009273__4135455__1__10____251__251__0__0	max_left=167	max_left_minus=167	max_left_plus=167	max_min_left=0	max_min_left_minus=0	max_min_left_plus=0	max_min_right=53	max_min_right_minus=33	max_min_right_plus=53	max_pos_hash_score=462	max_right=53	max_right_minus=33	max_right_plus=53	neg_log10_pos_hash_p_value=4.8	new_junction_coverage=0.08	new_junction_read_count=4	polymorphism_frequency=8.080e-02	pos_hash_score=4	prediction=polymorphism	reject=COVERAGE_EVENNESS_SKEW,FREQUENCY_CUTOFF	side_1_annotate_key=gene	side_1_continuation=0	side_1_coverage=0.96	side_1_overlap=10	side_1_possible_overlap_registers=241	side_1_read_count=48	side_1_redundant=0	side_2_annotate_key=gene	side_2_continuation=0	side_2_coverage=0.94	side_2_overlap=0	side_2_possible_overlap_registers=231	side_2_read_count=45	side_2_redundant=0	total_non_overlap_reads=4
JC	353	.	CP009273	4274048	-1	CP009273	4274559	1	0	alignment_overlap=12	coverage_minus=2	coverage_plus=2	flanking_left=251	flanking_right=251	frequency=5.530e-02	junction_possible_overlap_registers=229	key=CP009273__4274048__-1__CP009273__4274547__1__12____251__251__0__0	max_left=218	max_left_minus=218	max_left_plus=142	max_min_left=4	max_min_left_minus=0	max_min_left_plus=4	max_min_right=104	max_min_right_minus=104	max_min_right_plus=97	max_pos_hash_score=458	max_right=169	max_right_minus=104	max_right_plus=169	neg_log10_pos_hash_p_value=4.8	new_junction_coverage=0.08	new_junction_read_count=4	polymorphism_frequency=5.530e-02	pos_hash_score=4	prediction=polymorphism	reject=COVERAGE_EVENNESS_SKEW,FREQUENCY_CUTOFF	side_1_annotate_key=gene	side_1_continuation=0	side_1_coverage=1.35	side_1_overlap=12	side_1_possible_overlap_registers=241	side_1_read_count=67	side_1_redundant=0	side_2_annotate_key=gene	side_2_continuation=0	side_2_coverage=1.54	side_2_overlap=0	side_2_possible_overlap_registers=229	side_2_read_count=73	side_2_redundant=0	total_non_overlap_reads=4
JC	354	.	CP009273	4275538	-1	CP009273	4276346	1	0	alignment_overlap=11	coverage_minus=2	coverage_plus=1	flanking_left=251	flanking_right=251	frequency=5.547e-02	junction_possible_overlap_registers=230	key=CP009273__4275538__-1__CP009273__4276335__1__11____251__251__0__0	max_left=225	max_left_minus=225	max_left_plus=100	max_min_left=100	max_min_left_minus=0	max_min_left_plus=100	max_min_right=77	max_min_right_minus=77	max_min_right_plus=0	max_pos_hash_score=460	max_right=140	max_right_minus=77	max_right_plus=140	neg_log10_pos_hash_p_value=5.3	new_junction_coverage=0.06	new_junction_read_count=3	polymorphism_frequency=5.547e-02	pos_hash_score=3	prediction=polymorphism	reject=COVERAGE_EVENNESS_SKEW,FREQUENCY_CUTOFF	side_1_annotate_key=gene	side_1_continuation=0	side_1_coverage=0.80	side_1_overlap=11	side_1_possible_overlap_registers=241	side_1_read_count=40	side_1_redundant=0	side_2_annotate_key=gene	side_2_continuation=0	side_2_coverage=1.35	side_2_overlap=0	side_2_possible_overlap_registers=230	side_2_read_count=64	side_2_redundant=0	total_non_overlap_reads=3
JC	355	.	CP009273	4281130	-1	CP009273	4282022	1	0	alignment_overlap=13	coverage_minus=3	coverage_plus=1	flanking_left=251	flanking_right=251	frequency=1.366e-01	junction_possible_overlap_registers=228	key=CP009273__4281130__-1__CP009273__4282009__1__13____251__251__0__0	max_left=118	max_left_minus=70	max_left_plus=118	max_min_left=118	max_min_left_minus=45	max_min_left_plus=118	max_min_right=25	max_min_right_minus=25	max_min_right_plus=0	max_pos_hash_score=456	max_right=195	max_right_minus=195	max_right_plus=120	neg_log10_pos_hash_p_value=4.8	new_junction_coverage=0.13	new_junction_read_count=6	polymorphism_frequency=1.366e-01	pos_hash_score=4	prediction=polymorphism	reject=COVERAGE_EVENNESS_SKEW,FREQUENCY_CUTOFF	side_1_annotate_key=gene	side_1_continuation=0	side_1_coverage=0.80	side_1_overlap=13	side_1_possible_overlap_registers=241	side_1_read_count=40	side_1_redundant=0	side_2_annotate_key=gene	side_2_continuation=0	side_2_coverage=0.81	side_2_overlap=0	side_2_possible_overlap_registers=228	side_2_read_count=38	side_2_redundant=0	total_non_overlap_reads=4
JC	356	.	CP009273	4305470	-1	CP009273	4306436	1	0	alignment_overlap=7	coverage_minus=2	coverage_plus=3	flanking_left=251	flanking_right=251	frequency=1.448e-01	junction_possible_overlap_registers=234	key=CP009273__4305470__-1__CP009273__4306429__1__7____251__251__0__0	max_left=59	max_left_minus=54	max_left_plus=59	max_min_left=59	max_min_left_minus=54	max_min_left_plus=59	max_min_right=9	max_min_right_minus=9	max_min_right_plus=0	max_pos_hash_score=468	max_right=124	max_right_minus=124	max_right_plus=124	neg_log10_pos_hash_p_value=4.4	new_junction_coverage=0.10	new_junction_read_count=5	polymorphism_frequency=1.448e-01	pos_hash_score=5	prediction=polymorphism	reject=COVERAGE_EVENNESS_SKEW,FREQUENCY_CUTOFF	side_1_annotate_key=gene	side_1_continuation=0	side_1_coverage=0.66	side_1_overlap=7	side_1_possible_overlap_registers=241	side_1_read_count=33	side_1_redundant=0	side_2_annotate_key=gene	side_2_continuation=0	side_2_coverage=0.56	side_2_overlap=0	side_2_possible_overlap_registers=234	side_2_read_count=27	side_2_redundant=0	total_non_overlap_reads=5
JC	357	.	CP009273	4363643	-1	CP009273	4364512	1	0	alignment_overlap=10	coverage_minus=2	coverage_plus=3	flanking_left=251	flanking_right=251	frequency=9.474e-02	junction_possible_overlap_registers=231	key=CP009273__4363643__-1__CP009273__4364502__1__10____251__251__0__0	max_left=85	max_left_minus=85	max_left_plus=83	max_min_left=14	max_min_left_minus=0	max_min_left_plus=14	max_min_right=25	max_min_right_minus=25	max_min_right_plus=25	max_pos_hash_score=462	max_right=131	max_right_minus=25	max_right_plus=131	neg_log10_pos_hash_p_value=4.4	new_junction_coverage=0.10	new_junction_read_count=5	polymorphism_frequency=9.474e-02	pos_hash_score=5	prediction=polymorphism	reject=COVERAGE_EVENNESS_SKEW,FREQUENCY_CUTOFF	side_1_annotate_key=gene	side_1_continuation=0	side_1_coverage=1.19	side_1_overlap=10	side_1_possible_overlap_registers=241	side_1_read_count=59	side_1_redundant=0	side_2_annotate_key=gene	side_2_continuation=0	side_2_coverage=0.82	side_2_overlap=0	side_2_possible_overlap_registers=231	side_2_read_count=39	side_2_redundant=0	total_non_overlap_reads=5
JC	358	.	CP009273	4373390	-1	CP009273	4374584	1	0	alignment_overlap=9	coverage_minus=1	coverage_plus=2	flanking_left=251	flanking_right=251	frequency=5.319e-02	junction_possible_overlap_registers=232	key=CP009273__4373390__-1__CP009273__4374575__1__9____251__251__0__0	max_left=136	max_left_minus=136	max_left_plus=136	max_min_left=0	max_min_left_minus=0	max_min_left_plus=0	max_min_right=64	max_min_right_minus=64	max_min_right_plus=64	max_pos_hash_score=464	max_right=64	max_right_minus=64	max_right_plus=64	neg_log10_pos_hash_p_value=5.3	new_junction_coverage=0.06	new_junction_read_count=3	polymorphism_frequency=5.319e-02	pos_hash_score=3	prediction=polymorphism	reject=COVERAGE_EVENNESS_SKEW,FREQUENCY_CUTOFF	side_1_annotate_key=gene	side_1_continuation=0	side_1_coverage=1.19	side_1_overlap=9	side_1_possible_overlap_registers=241	side_1_read_count=59	side_1_redundant=0	side_2_annotate_key=gene	side_2_continuation=0	side_2_coverage=1.04	side_2_overlap=0	side_2_possible_overlap_registers=232	side_2_read_count=50	side_2_redundant=0	total_non_overlap_reads=3
JC	359	.	CP009273	4388307	-1	CP009273	4389368	1	0	alignment_overlap=11	coverage_minus=1	coverage_plus=2	flanking_left=251	flanking_right=251	frequency=8.718e-02	junction_possible_overlap_registers=230	key=CP009273__4388307__-1__CP009273__4389357__1__11____251__251__0__0	max_left=34	max_left_minus=34	max_left_plus=33	max_min_left=33	max_min_left_minus=0	max_min_left_plus=33	max_min_right=34	max_min_right_minus=34	max_min_right_plus=0	max_pos_hash_score=460	max_right=34	max_right_minus=34	max_right_plus=34	neg_log10_pos_hash_p_value=5.3	new_junction_coverage=0.08	new_junction_read_count=4	polymorphism_frequency=8.718e-02	pos_hash_score=3	prediction=polymorphism	reject=COVERAGE_EVENNESS_SKEW,FREQUENCY_CUTOFF	side_1_annotate_key=gene	side_1_continuation=0	side_1_coverage=0.98	side_1_overlap=11	side_1_possible_overlap_registers=241	side_1_read_count=49	side_1_redundant=0	side_2_annotate_key=gene	side_2_continuation=0	side_2_coverage=0.78	side_2_overlap=0	side_2_possible_overlap_registers=230	side_2_read_count=37	side_2_redundant=0	total_non_overlap_reads=3
JC	360	.	CP009273	4404270	-1	CP009273	4405540	1	0	alignment_overlap=11	coverage_minus=3	coverage_plus=2	flanking_left=251	flanking_right=251	frequency=7.761e-02	junction_possible_overlap_registers=230	key=CP009273__4404270__-1__CP009273__4405529__1__11____251__251__0__0	max_left=190	max_left_minus=190	max_left_plus=180	max_min_left=83	max_min_left_minus=83	max_min_left_plus=40	max_min_right=60	max_min_right_minus=50	max_min_right_plus=60	max_pos_hash_score=460	max_right=100	max_right_minus=100	max_right_plus=100	neg_log10_pos_hash_p_value=4.4	new_junction_coverage=0.11	new_junction_read_count=5	polymorphism_frequency=7.761e-02	pos_hash_score=5	prediction=polymorphism	reject=COVERAGE_EVENNESS_SKEW,FREQUENCY_CUTOFF	side_1_annotate_key=gene	side_1_continuation=0	side_1_coverage=0.94	side_1_overlap=11	side_1_possible_overlap_registers=241	side_1_read_count=47	side_1_redundant=0	side_2_annotate_key=gene	side_2_continuation=0	side_2_coverage=1.56	side_2_overlap=0	side_2_possible_overlap_registers=230	side_2_read_count=74	side_2_redundant=0	total_non_overlap_reads=5
JC	361	.	CP009273	4410933	-1	CP009273	4412137	1	0	alignment_overlap=8	coverage_minus=2	coverage_plus=2	flanking_left=251	flanking_right=251	frequency=6.896e-02	junction_possible_overlap_registers=233	key=CP009273__4410933__-1__CP009273__4412129__1__8____251__251__0__0	max_left=213	max_left_minus=213	max_left_plus=130	max_min_left=57	max_min_left_minus=0	max_min_left_plus=57	max_min_right=113	max_min_right_minus=30	max_min_right_plus=113	max_pos_hash_score=466	max_right=186	max_right_minus=30	max_right_plus=186	neg_log10_pos_hash_p_value=4.9	new_junction_coverage=0.08	new_junction_read_count=4	polymorphism_frequency=6.896e-02	pos_hash_score=4	prediction=polymorphism	reject=COVERAGE_EVENNESS_SKEW,FREQUENCY_CUTOFF	side_1_annotate_key=gene	side_1_continuation=0	side_1_coverage=1.21	side_1_overlap=8	side_1_possible_overlap_registers=241	side_1_read_count=60	side_1_redundant=0	side_2_annotate_key=gene	side_2_continuation=0	side_2_coverage=1.04	side_2_overlap=0	side_2_possible_overlap_registers=233	side_2_read_count=50	side_2_redundant=0	total_non_overlap_reads=4
JC	362	.	CP009273	4441456	-1	CP009273	4442309	1	0	alignment_overlap=11	coverage_minus=2	coverage_plus=3	flanking_left=251	flanking_right=251	frequency=1.345e-01	junction_possible_overlap_registers=230	key=CP009273__4441456__-1__CP009273__4442298__1__11____251__251__0__0	max_left=98	max_left_minus=98	max_left_plus=79	max_min_left=1	max_min_left_minus=0	max_min_left_plus=1	max_min_right=76	max_min_right_minus=45	max_min_right_plus=76	max_pos_hash_score=460	max_right=84	max_right_minus=45	max_right_plus=84	neg_log10_pos_hash_p_value=4.8	new_junction_coverage=0.11	new_junction_read_count=5	polymorphism_frequency=1.345e-01	pos_hash_score=4	prediction=polymorphism	reject=COVERAGE_EVENNESS_SKEW,FREQUENCY_CUTOFF	side_1_annotate_key=gene	side_1_continuation=0	side_1_coverage=0.72	side_1_overlap=11	side_1_possible_overlap_registers=241	side_1_read_count=36	side_1_redundant=0	side_2_annotate_key=gene	side_2_continuation=0	side_2_coverage=0.63	side_2_overlap=0	side_2_possible_overlap_registers=230	side_2_read_count=30	side_2_redundant=0	total_non_overlap_reads=5
JC	363	.	CP009273	4442836	-1	CP009273	4443789	1	0	alignment_overlap=9	coverage_minus=1	coverage_plus=2	flanking_left=251	flanking_right=251	frequency=6.312e-02	junction_possible_overlap_registers=232	key=CP009273__4442836__-1__CP009273__4443780__1__9____251__251__0__0	max_left=147	max_left_minus=147	max_left_plus=139	max_min_left=0	max_min_left_minus=0	max_min_left_plus=0	max_min_right=102	max_min_right_minus=27	max_min_right_plus=102	max_pos_hash_score=464	max_right=102	max_right_minus=27	max_right_plus=102	neg_log10_pos_hash_p_value=5.3	new_junction_coverage=0.06	new_junction_read_count=3	polymorphism_frequency=6.312e-02	pos_hash_score=3	prediction=polymorphism	reject=COVERAGE_EVENNESS_SKEW,FREQUENCY_CUTOFF	side_1_annotate_key=gene	side_1_continuation=0	side_1_coverage=1.04	side_1_overlap=9	side_1_possible_overlap_registers=241	side_1_read_count=52	side_1_redundant=0	side_2_annotate_key=gene	side_2_continuation=0	side_2_coverage=0.81	side_2_overlap=0	side_2_possible_overlap_registers=232	side_2_read_count=39	side_2_redundant=0	total_non_overlap_reads=3
JC	364	.	CP009273	4448781	-1	CP009273	4449908	1	0	alignment_overlap=12	coverage_minus=3	coverage_plus=2	flanking_left=251	flanking_right=251	frequency=1.031e-01	junction_possible_overlap_registers=229	key=CP009273__4448781__-1__CP009273__4449896__1__12____251__251__0__0	max_left=180	max_left_minus=180	max_left_plus=21	max_min_left=21	max_min_left_minus=21	max_min_left_plus=21	max_min_right=59	max_min_right_minus=59	max_min_right_plus=0	max_pos_hash_score=458	max_right=222	max_right_minus=70	max_right_plus=222	neg_log10_pos_hash_p_value=4.4	new_junction_coverage=0.11	new_junction_read_count=5	polymorphism_frequency=1.031e-01	pos_hash_score=5	prediction=polymorphism	reject=COVERAGE_EVENNESS_SKEW,FREQUENCY_CUTOFF	side_1_annotate_key=gene	side_1_continuation=0	side_1_coverage=0.82	side_1_overlap=12	side_1_possible_overlap_registers=241	side_1_read_count=41	side_1_redundant=0	side_2_annotate_key=gene	side_2_continuation=0	side_2_coverage=1.01	side_2_overlap=0	side_2_possible_overlap_registers=229	side_2_read_count=48	side_2_redundant=0	total_non_overlap_reads=5
JC	365	.	CP009273	4457520	-1	CP009273	4458471	1	0	alignment_overlap=9	coverage_minus=2	coverage_plus=2	flanking_left=251	flanking_right=251	frequency=7.161e-02	junction_possible_overlap_registers=232	key=CP009273__4457520__-1__CP009273__4458462__1__9____251__251__0__0	max_left=74	max_left_minus=74	max_left_plus=74	max_min_left=74	max_min_left_minus=74	max_min_left_plus=74	max_min_right=0	max_min_right_minus=0	max_min_right_plus=0	max_pos_hash_score=464	max_right=137	max_right_minus=137	max_right_plus=137	neg_log10_pos_hash_p_value=4.8	new_junction_coverage=0.08	new_junction_read_count=4	polymorphism_frequency=7.161e-02	pos_hash_score=4	prediction=polymorphism	reject=COVERAGE_EVENNESS_SKEW,FREQUENCY_CUTOFF	side_1_annotate_key=gene	side_1_continuation=0	side_1_coverage=1.23	side_1_overlap=9	side_1_possible_overlap_registers=241	side_1_read_count=61	side_1_redundant=0	side_2_annotate_key=gene	side_2_continuation=0	side_2_coverage=0.94	side_2_overlap=0	side_2_possible_overlap_registers=232	side_2_read_count=45	side_2_redundant=0	total_non_overlap_reads=4
JC	366	.	CP009273	4476756	-1	CP009273	4477866	1	0	alignment_overlap=9	coverage_minus=1	coverage_plus=2	flanking_left=251	flanking_right=251	frequency=5.210e-02	junction_possible_overlap_registers=232	key=CP009273__4476756__-1__CP009273__4477857__1__9____251__251__0__0	max_left=133	max_left_minus=133	max_left_plus=132	max_min_left=3	max_min_left_minus=0	max_min_left_plus=3	max_min_right=83	max_min_right_minus=83	max_min_right_plus=83	max_pos_hash_score=464	max_right=83	max_right_minus=83	max_right_plus=83	neg_log10_pos_hash_p_value=5.3	new_junction_coverage=0.06	new_junction_read_count=3	polymorphism_frequency=5.210e-02	pos_hash_score=3	prediction=polymorphism	reject=COVERAGE_EVENNESS_SKEW,FREQUENCY_CUTOFF	side_1_annotate_key=gene	side_1_continuation=0	side_1_coverage=0.98	side_1_overlap=9	side_1_possible_overlap_registers=241	side_1_read_count=49	side_1_redundant=0	side_2_annotate_key=gene	side_2_continuation=0	side_2_coverage=1.29	side_2_overlap=0	side_2_possible_overlap_registers=232	side_2_read_count=62	side_2_redundant=0	total_non_overlap_reads=3
JC	367	.	CP009273	4487998	1	CP009273	4489329	-1	0	alignment_overlap=0	coverage_minus=9	coverage_plus=5	flanking_left=251	flanking_right=251	frequency=NA	junction_possible_overlap_registers=241	key=CP009273__4487998__1__CP009273__4489329__-1__0____251__251__1__1	max_left=225	max_left_minus=147	max_left_plus=225	max_min_left=89	max_min_left_minus=89	max_min_left_plus=22	max_min_right=121	max_min_right_minus=103	max_min_right_plus=121	max_pos_hash_score=482	max_right=229	max_right_minus=224	max_right_plus=229	neg_log10_pos_hash_p_value=2.5	new_junction_coverage=0.28	new_junction_read_count=14	polymorphism_frequency=NA	pos_hash_score=12	prediction=unknown	side_1_annotate_key=repeat	side_1_continuation=0	side_1_coverage=NA	side_1_overlap=0	side_1_read_count=NA	side_1_redundant=1	side_2_annotate_key=repeat	side_2_continuation=0	side_2_coverage=NA	side_2_overlap=0	side_2_possible_overlap_registers=NA	side_2_read_count=NA	side_2_redundant=1	total_non_overlap_reads=14
JC	368	.	CP009273	4532507	-1	CP009273	4532803	-1	0	alignment_overlap=9	coverage_minus=5	coverage_plus=1	flanking_left=251	flanking_right=251	frequency=1.093e-01	junction_possible_overlap_registers=232	key=CP009273__4532507__-1__CP009273__4532812__-1__9____251__251__0__0	max_left=177	max_left_minus=151	max_left_plus=177	max_min_left=6	max_min_left_minus=6	max_min_left_plus=0	max_min_right=101	max_min_right_minus=101	max_min_right_plus=62	max_pos_hash_score=464	max_right=236	max_right_minus=236	max_right_plus=62	neg_log10_pos_hash_p_value=4.4	new_junction_coverage=0.13	new_junction_read_count=6	polymorphism_frequency=1.093e-01	pos_hash_score=5	prediction=polymorphism	reject=COVERAGE_EVENNESS_SKEW,FREQUENCY_CUTOFF	side_1_annotate_key=gene	side_1_continuation=0	side_1_coverage=1.19	side_1_overlap=9	side_1_possible_overlap_registers=241	side_1_read_count=59	side_1_redundant=0	side_2_annotate_key=gene	side_2_continuation=0	side_2_coverage=0.86	side_2_overlap=0	side_2_possible_overlap_registers=232	side_2_read_count=41	side_2_redundant=0	total_non_overlap_reads=6
JC	369	.	CP009273	4564870	-1	CP009273	4565942	1	0	alignment_overlap=7	coverage_minus=1	coverage_plus=2	flanking_left=251	flanking_right=251	frequency=4.255e-02	junction_possible_overlap_registers=234	key=CP009273__4564870__-1__CP009273__4565935__1__7____251__251__0__0	max_left=124	max_left_minus=124	max_left_plus=100	max_min_left=100	max_min_left_minus=0	max_min_left_plus=100	max_min_right=113	max_min_right_minus=113	max_min_right_plus=0	max_pos_hash_score=468	max_right=113	max_right_minus=113	max_right_plus=112	neg_log10_pos_hash_p_value=5.4	new_junction_coverage=0.06	new_junction_read_count=3	polymorphism_frequency=4.255e-02	pos_hash_score=3	prediction=polymorphism	reject=COVERAGE_EVENNESS_SKEW,FREQUENCY_CUTOFF	side_1_annotate_key=gene	side_1_continuation=0	side_1_coverage=1.37	side_1_overlap=7	side_1_possible_overlap_registers=241	side_1_read_count=68	side_1_redundant=0	side_2_annotate_key=gene	side_2_continuation=0	side_2_coverage=1.43	side_2_overlap=0	side_2_possible_overlap_registers=234	side_2_read_count=69	side_2_redundant=0	total_non_overlap_reads=3
JC	370	.	CP009273	4604743	-1	CP009273	4605921	1	0	alignment_overlap=10	coverage_minus=2	coverage_plus=2	flanking_left=251	flanking_right=251	frequency=8.487e-02	junction_possible_overlap_registers=231	key=CP009273__4604743__-1__CP009273__4605911__1__10____251__251__0__0	max_left=130	max_left_minus=130	max_left_plus=126	max_min_left=0	max_min_left_minus=0	max_min_left_plus=0	max_min_right=115	max_min_right_minus=111	max_min_right_plus=115	max_pos_hash_score=462	max_right=115	max_right_minus=111	max_right_plus=115	neg_log10_pos_hash_p_value=4.8	new_junction_coverage=0.08	new_junction_read_count=4	polymorphism_frequency=8.487e-02	pos_hash_score=4	prediction=polymorphism	reject=COVERAGE_EVENNESS_SKEW,FREQUENCY_CUTOFF	side_1_annotate_key=gene	side_1_continuation=0	side_1_coverage=0.84	side_1_overlap=10	side_1_possible_overlap_registers=241	side_1_read_count=42	side_1_redundant=0	side_2_annotate_key=gene	side_2_continuation=0	side_2_coverage=0.96	side_2_overlap=0	side_2_possible_overlap_registers=231	side_2_read_count=46	side_2_redundant=0	total_non_overlap_reads=4
JC	371	.	CP009273	4606152	-1	CP009273	4606968	1	0	alignment_overlap=9	coverage_minus=1	coverage_plus=3	flanking_left=251	flanking_right=251	frequency=8.839e-02	junction_possible_overlap_registers=232	key=CP009273__4606152__-1__CP009273__4606959__1__9____251__251__0__0	max_left=226	max_left_minus=226	max_left_plus=131	max_min_left=76	max_min_left_minus=0	max_min_left_plus=76	max_min_right=111	max_min_right_minus=16	max_min_right_plus=111	max_pos_hash_score=464	max_right=174	max_right_minus=16	max_right_plus=174	neg_log10_pos_hash_p_value=4.8	new_junction_coverage=0.08	new_junction_read_count=4	polymorphism_frequency=8.839e-02	pos_hash_score=4	prediction=polymorphism	reject=COVERAGE_EVENNESS_SKEW,FREQUENCY_CUTOFF	side_1_annotate_key=gene	side_1_continuation=0	side_1_coverage=0.80	side_1_overlap=9	side_1_possible_overlap_registers=241	side_1_read_count=40	side_1_redundant=0	side_2_annotate_key=gene	side_2_continuation=0	side_2_coverage=0.92	side_2_overlap=0	side_2_possible_overlap_registers=232	side_2_read_count=44	side_2_redundant=0	total_non_overlap_reads=4
JC	372	.	CP009273	4607168	-1	CP009273	4608362	1	0	alignment_overlap=10	coverage_minus=2	coverage_plus=3	flanking_left=251	flanking_right=251	frequency=9.160e-02	junction_possible_overlap_registers=231	key=CP009273__4607168__-1__CP009273__4608352__1__10____251__251__0__0	max_left=93	max_left_minus=80	max_left_plus=93	max_min_left=93	max_min_left_minus=3	max_min_left_plus=93	max_min_right=45	max_min_right_minus=43	max_min_right_plus=45	max_pos_hash_score=462	max_right=165	max_right_minus=164	max_right_plus=165	neg_log10_pos_hash_p_value=4.4	new_junction_coverage=0.10	new_junction_read_count=5	polymorphism_frequency=9.160e-02	pos_hash_score=5	prediction=polymorphism	reject=COVERAGE_EVENNESS_SKEW,FREQUENCY_CUTOFF	side_1_annotate_key=gene	side_1_continuation=0	side_1_coverage=0.88	side_1_overlap=10	side_1_possible_overlap_registers=241	side_1_read_count=44	side_1_redundant=0	side_2_annotate_key=gene	side_2_continuation=0	side_2_coverage=1.19	side_2_overlap=0	side_2_possible_overlap_registers=231	side_2_read_count=57	side_2_redundant=0	total_non_overlap_reads=5
JC	373	.	CP009273	4613734	-1	CP009273	4614455	1	0	alignment_overlap=9	coverage_minus=2	coverage_plus=1	flanking_left=251	flanking_right=251	frequency=6.930e-02	junction_possible_overlap_registers=232	key=CP009273__4613734__-1__CP009273__4614446__1__9____251__251__0__0	max_left=63	max_left_minus=63	max_left_plus=62	max_min_left=63	max_min_left_minus=63	max_min_left_plus=62	max_min_right=3	max_min_right_minus=3	max_min_right_plus=0	max_pos_hash_score=464	max_right=65	max_right_minus=65	max_right_plus=65	neg_log10_pos_hash_p_value=5.3	new_junction_coverage=0.06	new_junction_read_count=3	polymorphism_frequency=6.930e-02	pos_hash_score=3	prediction=polymorphism	reject=COVERAGE_EVENNESS_SKEW,FREQUENCY_CUTOFF	side_1_annotate_key=gene	side_1_continuation=0	side_1_coverage=0.76	side_1_overlap=9	side_1_possible_overlap_registers=241	side_1_read_count=38	side_1_redundant=0	side_2_annotate_key=gene	side_2_continuation=0	side_2_coverage=0.92	side_2_overlap=0	side_2_possible_overlap_registers=232	side_2_read_count=44	side_2_redundant=0	total_non_overlap_reads=3
UN	374	.	CP009273	15611	16505
UN	375	.	CP009273	20027	20323
UN	376	.	CP009273	220456	220456
UN	377	.	CP009273	220458	220458
UN	378	.	CP009273	220461	221019
UN	379	.	CP009273	221021	221021
UN	380	.	CP009273	221024	221024
UN	381	.	CP009273	221597	221597
UN	382	.	CP009273	221602	221602
UN	383	.	CP009273	221606	221896
UN	384	.	CP009273	223702	224977
UN	385	.	CP009273	266448	266448
UN	386	.	CP009273	266458	266808
UN	387	.	CP009273	266811	266811
UN	388	.	CP009273	269871	269871
UN	389	.	CP009273	269874	269874
UN	390	.	CP009273	269878	270640
UN	391	.	CP009273	275105	275414
UN	392	.	CP009273	286543	286910
UN	393	.	CP009273	311176	311947
UN	394	.	CP009273	366199	366200
UN	395	.	CP009273	366209	367005
UN	396	.	CP009273	376958	376958
UN	397	.	CP009273	376960	377821
UN	398	.	CP009273	387389	388204
UN	399	.	CP009273	521558	521974
UN	400	.	CP009273	521976	521976
UN	401	.	CP009273	562457	563271
UN	402	.	CP009273	563273	563273
UN	403	.	CP009273	570268	571016
UN	404	.	CP009273	603693	603693
UN	405	.	CP009273	603695	604605
UN	406	.	CP009273	683532	684286
UN	407	.	CP009273	684289	684290
UN	408	.	CP009273	1089903	1090737
UN	409	.	CP009273	1090740	1090740
UN	410	.	CP009273	1092574	1092574
UN	411	.	CP009273	1093935	1093935
UN	412	.	CP009273	1205059	1205074
UN	413	.	CP009273	1390516	1391280
UN	414	.	CP009273	1427088	1427088
UN	415	.	CP009273	1427095	1427217
UN	416	.	CP009273	1428056	1428096
UN	417	.	CP009273	1428098	1428098
UN	418	.	CP009273	1428104	1428104
UN	419	.	CP009273	1462398	1463282
UN	420	.	CP009273	1463284	1463284
UN	421	.	CP009273	1463759	1464564
UN	422	.	CP009273	1464571	1464573
UN	423	.	CP009273	1522818	1523222
UN	424	.	CP009273	1565322	1565395
UN	425	.	CP009273	1565398	1565399
UN	426	.	CP009273	1627707	1627711
UN	427	.	CP009273	1628589	1628682
UN	428	.	CP009273	1628687	1628687
UN	429	.	CP009273	1645327	1645327
UN	430	.	CP009273	1645332	1645582
UN	431	.	CP009273	2060150	2060150
UN	432	.	CP009273	2060158	2060557
UN	433	.	CP009273	2062635	2063538
UN	434	.	CP009273	2063543	2063543
UN	435	.	CP009273	2063545	2063545
UN	436	.	CP009273	2063548	2063548
UN	437	.	CP009273	2095435	2096204
UN	438	.	CP009273	2163851	2163851
UN	439	.	CP009273	2163860	2164713
UN	440	.	CP009273	2282615	2282617
UN	441	.	CP009273	2282619	2282620
UN	442	.	CP009273	2282622	2283359
UN	443	.	CP009273	2507960	2507960
UN	444	.	CP009273	2507962	2508884
UN	445	.	CP009273	2508887	2508888
UN	446	.	CP009273	2508890	2508891
UN	447	.	CP009273	2616152	2616152
UN	448	.	CP009273	2616154	2616155
UN	449	.	CP009273	2616157	2616157
UN	450	.	CP009273	2616159	2616232
UN	451	.	CP009273	2616238	2616239
UN	452	.	CP009273	2616326	2616326
UN	453	.	CP009273	2616328	2616328
UN	454	.	CP009273	2616338	2616339
UN	455	.	CP009273	2616343	2616343
UN	456	.	CP009273	2616351	2616351
UN	457	.	CP009273	2719649	2722382
UN	458	.	CP009273	2722384	2722384
UN	459	.	CP009273	2722387	2722387
UN	460	.	CP009273	2723130	2724091
UN	461	.	CP009273	2850455	2853008
UN	462	.	CP009273	2989905	2990853
UN	463	.	CP009273	3123707	3123707
UN	464	.	CP009273	3123712	3123713
UN	465	.	CP009273	3123715	3124487
UN	466	.	CP009273	3124490	3124491
UN	467	.	CP009273	3124493	3124494
UN	468	.	CP009273	3179658	3180573
UN	469	.	CP009273	3359143	3359143
UN	470	.	CP009273	3359146	3359889
UN	471	.	CP009273	3417256	3417800
UN	472	.	CP009273	3418230	3419984
UN	473	.	CP009273	3420399	3421696
UN	474	.	CP009273	3463735	3463887
UN	475	.	CP009273	3463893	3463893
UN	476	.	CP009273	3463895	3463895
UN	477	.	CP009273	3577028	3577324
UN	478	.	CP009273	3612829	3612829
UN	479	.	CP009273	3612840	3614203
UN	480	.	CP009273	3614206	3614206
UN	481	.	CP009273	3614651	3615421
UN	482	.	CP009273	3645610	3646363
UN	483	.	CP009273	3659968	3660028
UN	484	.	CP009273	3755831	3757208
UN	485	.	CP009273	3757659	3758442
UN	486	.	CP009273	3935609	3936554
UN	487	.	CP009273	3937664	3938691
UN	488	.	CP009273	4028764	4028901
UN	489	.	CP009273	4029320	4030249
UN	490	.	CP009273	4031411	4031814
UN	491	.	CP009273	4032319	4032502
UN	492	.	CP009273	4032507	4032507
UN	493	.	CP009273	4032994	4033774
UN	494	.	CP009273	4033783	4033783
UN	495	.	CP009273	4156429	4156429
UN	496	.	CP009273	4156446	4156446
UN	497	.	CP009273	4156451	4157957
UN	498	.	CP009273	4158740	4161357
UN	499	.	CP009273	4166655	4166655
UN	500	.	CP009273	4166697	4166827
UN	501	.	CP009273	4198267	4199442
UN	502	.	CP009273	4199446	4199446
UN	503	.	CP009273	4200146	4202850
UN	504	.	CP009273	4488214	4489115
UN	505	.	CP009273	4497509	4498281
UN	506	.	CP009273	4498283	4498283
UN	507	.	CP009273	4498285	4498285
UN	508	.	CP009273	4498289	4498289
UN	509	.	CP009273	4498292	4498292
