# Supplementary material for: Mutators can drive the evolution of multi-resistance to antibiotics
Source: PLoS Genet. 2023 Jun 13;19(6):e1010791. doi: 10.1371/journal.pgen.1010791 (PMC10292718; doi:10.1371/journal.pgen.1010791)
Supplement: S2 File — (ZIP) [file pgen.1010791.s005.zip › 058846_highC4150D2.gd]

#=GENOME_DIFF	1.0
#=CREATED	17:29:41 06 May 2022
#=PROGRAM	breseq 0.36.1 
#=COMMAND	/mnt/fls01-home01/mqbssdgg/breseq-0.36.1-Linux-x86_64/bin/breseq -r BW25113-fixed.gb -o 058846_highC4150D2 058846_highC4150D2_1_trimmed.fastq.gz 058846_highC4150D2_2_trimmed.fastq.gz 058846_highC4150D2_U1_trimmed.fastq.gz 058846_highC4150D2_U2_trimmed.fastq.gz
#=REFSEQ	BW25113-fixed.gb
#=READSEQ	058846_highC4150D2_1_trimmed.fastq.gz
#=READSEQ	058846_highC4150D2_2_trimmed.fastq.gz
#=READSEQ	058846_highC4150D2_U1_trimmed.fastq.gz
#=READSEQ	058846_highC4150D2_U2_trimmed.fastq.gz
#=CONVERTED-BASES	434440556
#=CONVERTED-READS	1818636
#=INPUT-BASES	434525688
#=INPUT-READS	1819147
#=MAPPED-BASES	431468986
#=MAPPED-READS	1800034
SNP	1	51	CP009273	7670	G
SNP	2	52	CP009273	19617	C
INS	3	53	CP009273	104040	T	repeat_length=1	repeat_new_copies=10	repeat_ref_copies=9	repeat_seq=T
SNP	4	54	CP009273	107258	G
SNP	5	55	CP009273	233444	G
SNP	6	56	CP009273	244229	T
SNP	7	57	CP009273	374745	G
SNP	8	58	CP009273	417444	A
SNP	9	59	CP009273	422234	G
SNP	10	60	CP009273	676165	T
SNP	11	63	CP009273	853490	G
INS	12	65	CP009273	1107705	G	repeat_length=1	repeat_new_copies=7	repeat_ref_copies=6	repeat_seq=G
INS	13	66	CP009273	1207544	C	repeat_length=1	repeat_new_copies=9	repeat_ref_copies=8	repeat_seq=C
SNP	14	67	CP009273	1213113	C
SNP	15	68	CP009273	1264993	G
SNP	16	71	CP009273	1312639	G
SNP	17	72	CP009273	1356024	A
SNP	18	73	CP009273	1438020	C
SNP	19	78	CP009273	1589193	C
SNP	20	79	CP009273	1613606	A
SNP	21	80	CP009273	1697966	C
SNP	22	81	CP009273	1702686	G
SNP	23	84	CP009273	1889556	T
SNP	24	85	CP009273	1941828	C
SNP	25	86	CP009273	1985889	A
SNP	26	87	CP009273	2012475	G
SNP	27	89	CP009273	2175089	T
SNP	28	90	CP009273	2177153	C
SNP	29	92	CP009273	2195498	C
INS	30	93	CP009273	2290593	C	repeat_length=1	repeat_new_copies=8	repeat_ref_copies=7	repeat_seq=C
SNP	31	98	CP009273	2332640	C
SNP	32	99	CP009273	2392079	C
SNP	33	100	CP009273	2409960	A
INS	34	101	CP009273	2478376	C	repeat_length=1	repeat_new_copies=7	repeat_ref_copies=6	repeat_seq=C
SNP	35	102	CP009273	2590129	A
SNP	36	103	CP009273	2611793	C
SNP	37	104	CP009273	2668601	T
SNP	38	105	CP009273	2752157	C
SNP	39	108	CP009273	2946067	A
INS	40	109	CP009273	2993114	C	repeat_length=1	repeat_new_copies=7	repeat_ref_copies=6	repeat_seq=C
SNP	41	110	CP009273	3135191	C
SNP	42	111	CP009273	3195836	C
SNP	43	112	CP009273	3307546	A
SNP	44	113	CP009273	3312245	A
SNP	45	114	CP009273	3596538	C
DEL	46	115	CP009273	3925013	1	repeat_length=1	repeat_new_copies=4	repeat_ref_copies=5	repeat_seq=T
SNP	47	116	CP009273	3985240	G
SNP	48	117	CP009273	4171615	G
SNP	49	118	CP009273	4392494	G
SNP	50	119	CP009273	4399322	G
RA	51	.	CP009273	7670	0	A	G	consensus_score=292.1	frequency=1	major_base=G	major_cov=49/30	major_frequency=1.000e+00	minor_base=N	minor_cov=0/0	new_cov=49/30	polymorphism_frequency=1.000e+00	polymorphism_score=NA	prediction=consensus	ref_cov=0/0	total_cov=49/30
RA	52	.	CP009273	19617	0	T	C	bias_e_value=4631470	bias_p_value=1	consensus_score=330.5	fisher_strand_p_value=1	frequency=1	ks_quality_p_value=1	major_base=C	major_cov=39/56	major_frequency=9.896e-01	minor_base=A	minor_cov=0/1	new_cov=39/56	polymorphism_frequency=9.896e-01	polymorphism_score=NA	prediction=consensus	ref_cov=0/0	total_cov=39/57
RA	53	.	CP009273	104040	1	.	T	bias_e_value=12736.2	bias_p_value=0.00274993	consensus_score=144.3	fisher_strand_p_value=0.000302024	frequency=1	ks_quality_p_value=1	major_base=T	major_cov=0/40	major_frequency=9.091e-01	minor_base=.	minor_cov=3/1	new_cov=0/40	polymorphism_frequency=9.091e-01	polymorphism_score=7.4	prediction=consensus	ref_cov=3/1	total_cov=3/41
RA	54	.	CP009273	107258	0	A	G	consensus_score=205.8	frequency=1	major_base=G	major_cov=20/42	major_frequency=1.000e+00	minor_base=N	minor_cov=0/0	new_cov=20/42	polymorphism_frequency=1.000e+00	polymorphism_score=NA	prediction=consensus	ref_cov=0/0	total_cov=20/42
RA	55	.	CP009273	233444	0	A	G	consensus_score=273.5	frequency=1	major_base=G	major_cov=41/36	major_frequency=1.000e+00	minor_base=N	minor_cov=0/0	new_cov=41/36	polymorphism_frequency=1.000e+00	polymorphism_score=NA	prediction=consensus	ref_cov=0/0	total_cov=41/36
RA	56	.	CP009273	244229	0	C	T	consensus_score=326.2	frequency=1	major_base=T	major_cov=39/47	major_frequency=1.000e+00	minor_base=N	minor_cov=0/0	new_cov=39/47	polymorphism_frequency=1.000e+00	polymorphism_score=NA	prediction=consensus	ref_cov=0/0	total_cov=39/47
RA	57	.	CP009273	374745	0	A	G	consensus_score=264.4	frequency=1	major_base=G	major_cov=54/22	major_frequency=1.000e+00	minor_base=N	minor_cov=0/0	new_cov=54/22	polymorphism_frequency=1.000e+00	polymorphism_score=NA	prediction=consensus	ref_cov=0/0	total_cov=54/22
RA	58	.	CP009273	417444	0	G	A	consensus_score=497.5	frequency=1	major_base=A	major_cov=71/60	major_frequency=1.000e+00	minor_base=N	minor_cov=0/0	new_cov=71/60	polymorphism_frequency=1.000e+00	polymorphism_score=NA	prediction=consensus	ref_cov=0/0	total_cov=71/60
RA	59	.	CP009273	422234	0	T	G	consensus_score=223.6	frequency=1	major_base=G	major_cov=41/22	major_frequency=1.000e+00	minor_base=N	minor_cov=0/0	new_cov=41/22	polymorphism_frequency=1.000e+00	polymorphism_score=NA	prediction=consensus	ref_cov=0/0	total_cov=41/22
RA	60	.	CP009273	676165	0	C	T	bias_e_value=4631470	bias_p_value=1	consensus_score=353.7	fisher_strand_p_value=1	frequency=1	ks_quality_p_value=1	major_base=T	major_cov=41/50	major_frequency=9.891e-01	minor_base=.	minor_cov=0/1	new_cov=41/50	polymorphism_frequency=9.891e-01	polymorphism_score=-3.5	prediction=consensus	ref_cov=0/0	total_cov=41/51
RA	61	.	CP009273	732071	0	T	C	bias_e_value=3711790	bias_p_value=0.801429	consensus_reject=FREQUENCY_CUTOFF	consensus_score=196.8	fisher_strand_p_value=0.440241	frequency=2.151e-01	ks_quality_p_value=1	major_base=T	major_cov=42/31	major_frequency=7.849e-01	minor_base=C	minor_cov=14/6	new_cov=14/6	polymorphism_frequency=2.151e-01	polymorphism_score=45.6	prediction=polymorphism	ref_cov=42/31	total_cov=76/39
RA	62	.	CP009273	732119	0	C	T	bias_e_value=3004770	bias_p_value=0.648773	consensus_reject=FREQUENCY_CUTOFF	consensus_score=155.1	fisher_strand_p_value=0.28983	frequency=2.405e-01	ks_quality_p_value=1	major_base=C	major_cov=31/29	major_frequency=7.595e-01	minor_base=T	minor_cov=13/6	new_cov=13/6	polymorphism_frequency=2.405e-01	polymorphism_score=52.1	prediction=polymorphism	ref_cov=31/29	total_cov=55/38
RA	63	.	CP009273	853490	0	A	G	consensus_score=292.9	frequency=1	major_base=G	major_cov=34/49	major_frequency=1.000e+00	minor_base=N	minor_cov=0/0	new_cov=34/49	polymorphism_frequency=1.000e+00	polymorphism_score=NA	prediction=consensus	ref_cov=0/0	total_cov=34/49
RA	64	.	CP009273	1092574	0	C	A	bias_e_value=602172	bias_p_value=0.130018	consensus_reject=FREQUENCY_CUTOFF	consensus_score=22.2	fisher_strand_p_value=0.0764272	frequency=3.421e-01	ks_quality_p_value=0.373341	major_base=C	major_cov=6/19	major_frequency=6.579e-01	minor_base=A	minor_cov=0/13	new_cov=0/13	polymorphism_frequency=3.421e-01	polymorphism_score=38.9	prediction=polymorphism	ref_cov=6/19	total_cov=6/32
RA	65	.	CP009273	1107705	1	.	G	bias_e_value=4631470	bias_p_value=1	consensus_score=383.9	fisher_strand_p_value=1	frequency=1	ks_quality_p_value=1	major_base=G	major_cov=41/69	major_frequency=9.821e-01	minor_base=.	minor_cov=1/1	new_cov=41/69	polymorphism_frequency=9.821e-01	polymorphism_score=-0.3	prediction=consensus	ref_cov=1/1	total_cov=42/70
RA	66	.	CP009273	1207544	1	.	C	bias_e_value=2254220	bias_p_value=0.486719	consensus_score=342.7	fisher_strand_p_value=0.299698	frequency=1	ks_quality_p_value=0.596826	major_base=C	major_cov=81/43	major_frequency=9.688e-01	minor_base=.	minor_cov=4/0	new_cov=81/43	polymorphism_frequency=9.688e-01	polymorphism_score=7.2	prediction=consensus	ref_cov=4/0	total_cov=85/43
RA	67	.	CP009273	1213113	0	T	C	consensus_score=415.9	frequency=1	major_base=C	major_cov=41/73	major_frequency=1.000e+00	minor_base=N	minor_cov=0/0	new_cov=41/73	polymorphism_frequency=1.000e+00	polymorphism_score=NA	prediction=consensus	ref_cov=0/0	total_cov=41/73
RA	68	.	CP009273	1264993	0	A	G	bias_e_value=4631390	bias_p_value=0.999984	consensus_score=172.9	fisher_strand_p_value=1	frequency=1	ks_quality_p_value=0.994318	major_base=G	major_cov=26/26	major_frequency=9.630e-01	minor_base=A	minor_cov=1/1	new_cov=26/26	polymorphism_frequency=9.630e-01	polymorphism_score=-0.6	prediction=consensus	ref_cov=1/1	total_cov=29/28
RA	69	.	CP009273	1282249	0	A	G	bias_e_value=1383010	bias_p_value=0.298611	consensus_reject=FREQUENCY_CUTOFF	consensus_score=75.7	fisher_strand_p_value=0.157811	frequency=2.821e-01	ks_quality_p_value=0.549141	major_base=A	major_cov=6/22	major_frequency=7.179e-01	minor_base=G	minor_cov=0/11	new_cov=0/11	polymorphism_frequency=2.821e-01	polymorphism_score=30.6	prediction=polymorphism	ref_cov=6/22	total_cov=8/33
RA	70	.	CP009273	1282287	0	T	A	bias_e_value=4631360	bias_p_value=0.999977	consensus_reject=FREQUENCY_CUTOFF	consensus_score=77.9	fisher_strand_p_value=1	frequency=2.308e-01	ks_quality_p_value=0.993186	major_base=T	major_cov=6/24	major_frequency=7.692e-01	minor_base=A	minor_cov=2/7	new_cov=2/7	polymorphism_frequency=2.308e-01	polymorphism_score=18.6	prediction=polymorphism	ref_cov=6/24	total_cov=10/32
RA	71	.	CP009273	1312639	0	A	G	bias_e_value=4631470	bias_p_value=1	consensus_score=330.0	fisher_strand_p_value=1	frequency=1	ks_quality_p_value=0.999085	major_base=G	major_cov=47/46	major_frequency=9.894e-01	minor_base=T	minor_cov=0/1	new_cov=47/46	polymorphism_frequency=9.894e-01	polymorphism_score=-5.9	prediction=consensus	ref_cov=0/0	total_cov=47/47
RA	72	.	CP009273	1356024	0	G	A	consensus_score=283.4	frequency=1	major_base=A	major_cov=43/33	major_frequency=1.000e+00	minor_base=N	minor_cov=0/0	new_cov=43/33	polymorphism_frequency=1.000e+00	polymorphism_score=NA	prediction=consensus	ref_cov=0/0	total_cov=43/33
RA	73	.	CP009273	1438020	0	T	C	consensus_score=238.5	frequency=1	major_base=C	major_cov=35/34	major_frequency=1.000e+00	minor_base=N	minor_cov=0/0	new_cov=35/34	polymorphism_frequency=1.000e+00	polymorphism_score=NA	prediction=consensus	ref_cov=0/0	total_cov=35/34
RA	74	.	CP009273	1460458	0	T	C	bias_e_value=4267010	bias_p_value=0.921307	consensus_reject=FREQUENCY_CUTOFF	consensus_score=128.4	fisher_strand_p_value=0.630487	frequency=3.293e-01	ks_quality_p_value=1	major_base=T	major_cov=20/35	major_frequency=6.707e-01	minor_base=C	minor_cov=12/15	new_cov=12/15	polymorphism_frequency=3.293e-01	polymorphism_score=82.2	prediction=polymorphism	ref_cov=20/35	total_cov=45/51
RA	75	.	CP009273	1460467	0	G	A	bias_e_value=2796770	bias_p_value=0.603863	consensus_reject=FREQUENCY_CUTOFF	consensus_score=120.4	fisher_strand_p_value=0.647727	frequency=3.333e-01	ks_quality_p_value=0.394146	major_base=G	major_cov=24/34	major_frequency=6.667e-01	minor_base=A	minor_cov=14/15	new_cov=14/15	polymorphism_frequency=3.333e-01	polymorphism_score=93.3	prediction=polymorphism	ref_cov=24/34	total_cov=44/50
RA	76	.	CP009273	1460515	0	G	C	bias_e_value=84598.1	bias_p_value=0.0182659	consensus_reject=FREQUENCY_CUTOFF	consensus_score=110.5	fisher_strand_p_value=0.00276497	frequency=3.288e-01	ks_quality_p_value=0.951899	major_base=G	major_cov=16/33	major_frequency=6.712e-01	minor_base=C	minor_cov=17/7	new_cov=17/7	polymorphism_frequency=3.288e-01	polymorphism_score=77.0	prediction=polymorphism	ref_cov=16/33	total_cov=33/40
RA	77	.	CP009273	1460533	0	T	C	bias_e_value=991794	bias_p_value=0.214143	consensus_reject=FREQUENCY_CUTOFF	consensus_score=129.4	fisher_strand_p_value=0.0548688	frequency=2.203e-01	ks_quality_p_value=1	major_base=T	major_cov=14/32	major_frequency=7.797e-01	minor_base=C	minor_cov=8/5	new_cov=8/5	polymorphism_frequency=2.203e-01	polymorphism_score=29.3	prediction=polymorphism	ref_cov=14/32	total_cov=26/37
RA	78	.	CP009273	1589193	0	T	C	bias_e_value=2606800	bias_p_value=0.562844	consensus_score=327.0	fisher_strand_p_value=0.226493	frequency=1	ks_quality_p_value=1	major_base=C	major_cov=43/49	major_frequency=9.787e-01	minor_base=A	minor_cov=2/0	new_cov=43/49	polymorphism_frequency=9.787e-01	polymorphism_score=NA	prediction=consensus	ref_cov=0/0	total_cov=45/49
RA	79	.	CP009273	1613606	0	G	A	bias_e_value=3814950	bias_p_value=0.823702	consensus_score=415.8	fisher_strand_p_value=0.468468	frequency=1	ks_quality_p_value=1	major_base=A	major_cov=51/59	major_frequency=9.910e-01	minor_base=T	minor_cov=1/0	new_cov=51/59	polymorphism_frequency=9.910e-01	polymorphism_score=NA	prediction=consensus	ref_cov=1/0	total_cov=53/59
RA	80	.	CP009273	1697966	0	T	C	consensus_score=439.5	frequency=1	major_base=C	major_cov=86/40	major_frequency=1.000e+00	minor_base=N	minor_cov=0/0	new_cov=86/40	polymorphism_frequency=1.000e+00	polymorphism_score=NA	prediction=consensus	ref_cov=0/0	total_cov=86/40
RA	81	.	CP009273	1702686	0	A	G	consensus_score=243.5	frequency=1	major_base=G	major_cov=29/41	major_frequency=1.000e+00	minor_base=N	minor_cov=0/0	new_cov=29/41	polymorphism_frequency=1.000e+00	polymorphism_score=NA	prediction=consensus	ref_cov=0/0	total_cov=29/41
RA	82	.	CP009273	1702966	0	T	A	bias_e_value=1617330	bias_p_value=0.349204	consensus_reject=FREQUENCY_CUTOFF	consensus_score=85.0	fisher_strand_p_value=0.108376	frequency=3.276e-01	ks_quality_p_value=1	major_base=T	major_cov=26/13	major_frequency=6.724e-01	minor_base=A	minor_cov=17/2	new_cov=17/2	polymorphism_frequency=3.276e-01	polymorphism_score=24.0	prediction=polymorphism	ref_cov=26/13	total_cov=50/15
RA	83	.	CP009273	1703062	0	T	A	bias_e_value=374999	bias_p_value=0.0809677	consensus_reject=FREQUENCY_CUTOFF	consensus_score=70.8	fisher_strand_p_value=0.0157117	frequency=3.333e-01	ks_quality_p_value=1	major_base=T	major_cov=21/17	major_frequency=6.667e-01	minor_base=A	minor_cov=17/2	new_cov=17/2	polymorphism_frequency=3.333e-01	polymorphism_score=19.8	prediction=polymorphism	ref_cov=21/17	total_cov=39/19
RA	84	.	CP009273	1889556	0	C	T	bias_e_value=3642030	bias_p_value=0.786365	consensus_score=333.0	fisher_strand_p_value=0.445652	frequency=1	ks_quality_p_value=0.947668	major_base=T	major_cov=51/40	major_frequency=9.891e-01	minor_base=A	minor_cov=0/1	new_cov=51/40	polymorphism_frequency=9.891e-01	polymorphism_score=-4.3	prediction=consensus	ref_cov=0/0	total_cov=52/41
RA	85	.	CP009273	1941828	0	T	C	consensus_score=333.9	frequency=1	major_base=C	major_cov=42/52	major_frequency=1.000e+00	minor_base=N	minor_cov=0/0	new_cov=42/52	polymorphism_frequency=1.000e+00	polymorphism_score=NA	prediction=consensus	ref_cov=0/0	total_cov=42/52
RA	86	.	CP009273	1985889	0	G	A	bias_e_value=4631470	bias_p_value=1	consensus_score=403.6	fisher_strand_p_value=1	frequency=1	ks_quality_p_value=1	major_base=A	major_cov=48/60	major_frequency=9.908e-01	minor_base=C	minor_cov=0/1	new_cov=48/60	polymorphism_frequency=9.908e-01	polymorphism_score=NA	prediction=consensus	ref_cov=0/0	total_cov=48/61
RA	87	.	CP009273	2012475	0	A	G	consensus_score=201.0	frequency=1	major_base=G	major_cov=25/32	major_frequency=1.000e+00	minor_base=N	minor_cov=0/0	new_cov=25/32	polymorphism_frequency=1.000e+00	polymorphism_score=NA	prediction=consensus	ref_cov=0/0	total_cov=25/32
RA	88	.	CP009273	2146984	0	T	A	bias_e_value=10537.1	bias_p_value=0.00227512	consensus_reject=FREQUENCY_CUTOFF	consensus_score=165.6	fisher_strand_p_value=0.000244173	frequency=2.338e-01	ks_quality_p_value=1	major_base=T	major_cov=19/40	major_frequency=7.662e-01	minor_base=A	minor_cov=15/3	new_cov=15/3	polymorphism_frequency=2.338e-01	polymorphism_score=28.6	prediction=polymorphism	ref_cov=19/40	total_cov=34/43
RA	89	.	CP009273	2175089	0	C	T	consensus_score=253.8	frequency=1	major_base=T	major_cov=35/34	major_frequency=1.000e+00	minor_base=N	minor_cov=0/0	new_cov=35/34	polymorphism_frequency=1.000e+00	polymorphism_score=NA	prediction=consensus	ref_cov=0/0	total_cov=35/34
RA	90	.	CP009273	2177153	0	T	C	bias_e_value=4631470	bias_p_value=1	consensus_score=417.4	fisher_strand_p_value=1	frequency=1	ks_quality_p_value=1	major_base=C	major_cov=54/64	major_frequency=9.833e-01	minor_base=A	minor_cov=1/1	new_cov=54/64	polymorphism_frequency=9.833e-01	polymorphism_score=NA	prediction=consensus	ref_cov=0/0	total_cov=55/65
RA	91	.	CP009273	2178908	0	T	G	bias_e_value=6.42258e-05	bias_p_value=1.38673e-11	consensus_reject=FREQUENCY_CUTOFF	consensus_score=218.6	fisher_strand_p_value=4.71967e-13	frequency=2.364e-01	ks_quality_p_value=1	major_base=T	major_cov=20/64	major_frequency=7.636e-01	minor_base=G	minor_cov=26/0	new_cov=26/0	polymorphism_frequency=2.364e-01	polymorphism_score=22.6	prediction=polymorphism	ref_cov=20/64	total_cov=46/64
RA	92	.	CP009273	2195498	0	T	C	consensus_score=239.5	frequency=1	major_base=C	major_cov=41/27	major_frequency=1.000e+00	minor_base=N	minor_cov=0/0	new_cov=41/27	polymorphism_frequency=1.000e+00	polymorphism_score=NA	prediction=consensus	ref_cov=0/0	total_cov=41/27
RA	93	.	CP009273	2290593	1	.	C	bias_e_value=4629340	bias_p_value=0.99954	consensus_score=280.5	fisher_strand_p_value=1	frequency=1	ks_quality_p_value=0.969835	major_base=C	major_cov=26/53	major_frequency=9.753e-01	minor_base=.	minor_cov=0/2	new_cov=26/53	polymorphism_frequency=9.753e-01	polymorphism_score=0.6	prediction=consensus	ref_cov=0/2	total_cov=26/56
RA	94	.	CP009273	2298454	0	C	G	bias_e_value=4419200	bias_p_value=0.954167	consensus_reject=FREQUENCY_CUTOFF	consensus_score=106.7	fisher_strand_p_value=0.712935	frequency=2.000e-01	ks_quality_p_value=1	major_base=C	major_cov=20/16	major_frequency=8.000e-01	minor_base=G	minor_cov=4/5	new_cov=4/5	polymorphism_frequency=2.000e-01	polymorphism_score=16.9	prediction=polymorphism	ref_cov=20/16	total_cov=24/22
RA	95	.	CP009273	2298467	0	T	C	bias_e_value=1200260	bias_p_value=0.259152	consensus_reject=FREQUENCY_CUTOFF	consensus_score=80.1	fisher_strand_p_value=0.0711332	frequency=2.564e-01	ks_quality_p_value=1	major_base=T	major_cov=19/10	major_frequency=7.436e-01	minor_base=C	minor_cov=3/7	new_cov=3/7	polymorphism_frequency=2.564e-01	polymorphism_score=18.8	prediction=polymorphism	ref_cov=19/10	total_cov=23/24
RA	96	.	CP009273	2298468	0	G	A	bias_e_value=4430890	bias_p_value=0.956691	consensus_reject=FREQUENCY_CUTOFF	consensus_score=88.0	fisher_strand_p_value=0.720513	frequency=2.093e-01	ks_quality_p_value=1	major_base=G	major_cov=18/16	major_frequency=7.907e-01	minor_base=A	minor_cov=4/5	new_cov=4/5	polymorphism_frequency=2.093e-01	polymorphism_score=21.4	prediction=polymorphism	ref_cov=18/16	total_cov=22/24
RA	97	.	CP009273	2298480	0	T	C	bias_e_value=4453000	bias_p_value=0.961465	consensus_reject=FREQUENCY_CUTOFF	consensus_score=108.6	fisher_strand_p_value=0.735552	frequency=2.000e-01	ks_quality_p_value=1	major_base=T	major_cov=19/21	major_frequency=8.000e-01	minor_base=C	minor_cov=4/6	new_cov=4/6	polymorphism_frequency=2.000e-01	polymorphism_score=15.3	prediction=polymorphism	ref_cov=19/21	total_cov=23/28
RA	98	.	CP009273	2332640	0	T	C	bias_e_value=4631470	bias_p_value=1	consensus_score=314.7	fisher_strand_p_value=1	frequency=1	ks_quality_p_value=1	major_base=C	major_cov=37/51	major_frequency=9.778e-01	minor_base=A	minor_cov=1/1	new_cov=37/51	polymorphism_frequency=9.778e-01	polymorphism_score=NA	prediction=consensus	ref_cov=0/0	total_cov=38/52
RA	99	.	CP009273	2392079	0	A	C	consensus_score=314.8	frequency=1	major_base=C	major_cov=58/31	major_frequency=1.000e+00	minor_base=N	minor_cov=0/0	new_cov=58/31	polymorphism_frequency=1.000e+00	polymorphism_score=NA	prediction=consensus	ref_cov=0/0	total_cov=58/31
RA	100	.	CP009273	2409960	0	G	A	consensus_score=236.4	frequency=1	major_base=A	major_cov=32/32	major_frequency=1.000e+00	minor_base=N	minor_cov=0/0	new_cov=32/32	polymorphism_frequency=1.000e+00	polymorphism_score=NA	prediction=consensus	ref_cov=0/0	total_cov=32/32
RA	101	.	CP009273	2478376	1	.	C	bias_e_value=4630740	bias_p_value=0.999842	consensus_score=491.7	fisher_strand_p_value=1	frequency=1	ks_quality_p_value=0.982281	major_base=C	major_cov=52/85	major_frequency=9.928e-01	minor_base=.	minor_cov=0/1	new_cov=52/85	polymorphism_frequency=9.928e-01	polymorphism_score=-3.2	prediction=consensus	ref_cov=0/1	total_cov=52/86
RA	102	.	CP009273	2590129	0	G	A	consensus_score=377.2	frequency=1	major_base=A	major_cov=45/55	major_frequency=1.000e+00	minor_base=N	minor_cov=0/0	new_cov=45/55	polymorphism_frequency=1.000e+00	polymorphism_score=NA	prediction=consensus	ref_cov=0/0	total_cov=45/55
RA	103	.	CP009273	2611793	0	T	C	consensus_score=359.8	frequency=1	major_base=C	major_cov=36/64	major_frequency=1.000e+00	minor_base=N	minor_cov=0/0	new_cov=36/64	polymorphism_frequency=1.000e+00	polymorphism_score=NA	prediction=consensus	ref_cov=0/0	total_cov=36/64
RA	104	.	CP009273	2668601	0	C	T	consensus_score=318.0	frequency=1	major_base=T	major_cov=39/45	major_frequency=1.000e+00	minor_base=N	minor_cov=0/0	new_cov=39/45	polymorphism_frequency=1.000e+00	polymorphism_score=NA	prediction=consensus	ref_cov=0/0	total_cov=39/45
RA	105	.	CP009273	2752157	0	T	C	consensus_score=414.3	frequency=1	major_base=C	major_cov=53/65	major_frequency=1.000e+00	minor_base=N	minor_cov=0/0	new_cov=53/65	polymorphism_frequency=1.000e+00	polymorphism_score=NA	prediction=consensus	ref_cov=0/0	total_cov=53/65
RA	106	.	CP009273	2811683	0	G	A	bias_e_value=1594210	bias_p_value=0.344212	consensus_reject=FREQUENCY_CUTOFF	consensus_score=73.3	fisher_strand_p_value=0.712495	frequency=2.439e-01	ks_quality_p_value=0.14897	major_base=G	major_cov=18/13	major_frequency=7.561e-01	minor_base=A	minor_cov=7/3	new_cov=7/3	polymorphism_frequency=2.439e-01	polymorphism_score=28.7	prediction=polymorphism	ref_cov=18/13	total_cov=25/21
RA	107	.	CP009273	2811690	0	G	T	bias_e_value=4196790	bias_p_value=0.906147	consensus_reject=FREQUENCY_CUTOFF	consensus_score=67.4	fisher_strand_p_value=0.749034	frequency=2.549e-01	ks_quality_p_value=0.800123	major_base=G	major_cov=20/18	major_frequency=7.451e-01	minor_base=T	minor_cov=8/5	new_cov=8/5	polymorphism_frequency=2.549e-01	polymorphism_score=30.6	prediction=polymorphism	ref_cov=20/18	total_cov=28/23
RA	108	.	CP009273	2946067	0	G	A	consensus_score=302.9	frequency=1	major_base=A	major_cov=50/33	major_frequency=1.000e+00	minor_base=N	minor_cov=0/0	new_cov=50/33	polymorphism_frequency=1.000e+00	polymorphism_score=NA	prediction=consensus	ref_cov=0/0	total_cov=50/33
RA	109	.	CP009273	2993114	1	.	C	bias_e_value=3836220	bias_p_value=0.828294	consensus_score=414.5	fisher_strand_p_value=0.474576	frequency=1	ks_quality_p_value=1	major_base=C	major_cov=62/55	major_frequency=9.915e-01	minor_base=A	minor_cov=0/1	new_cov=62/55	polymorphism_frequency=9.915e-01	polymorphism_score=NA	prediction=consensus	ref_cov=1/0	total_cov=63/56
RA	110	.	CP009273	3135191	0	T	C	bias_e_value=4631040	bias_p_value=0.999906	consensus_score=342.7	fisher_strand_p_value=1	frequency=1	ks_quality_p_value=0.986348	major_base=C	major_cov=39/57	major_frequency=9.897e-01	minor_base=A	minor_cov=0/1	new_cov=39/57	polymorphism_frequency=9.897e-01	polymorphism_score=-4.0	prediction=consensus	ref_cov=0/0	total_cov=39/58
RA	111	.	CP009273	3195836	0	T	C	consensus_score=329.5	frequency=1	major_base=C	major_cov=42/50	major_frequency=1.000e+00	minor_base=N	minor_cov=0/0	new_cov=42/50	polymorphism_frequency=1.000e+00	polymorphism_score=NA	prediction=consensus	ref_cov=0/0	total_cov=42/50
RA	112	.	CP009273	3307546	0	G	A	consensus_score=328.4	frequency=1	major_base=A	major_cov=22/67	major_frequency=1.000e+00	minor_base=N	minor_cov=0/0	new_cov=22/67	polymorphism_frequency=1.000e+00	polymorphism_score=NA	prediction=consensus	ref_cov=0/0	total_cov=22/67
RA	113	.	CP009273	3312245	0	G	A	consensus_score=425.3	frequency=1	major_base=A	major_cov=57/56	major_frequency=1.000e+00	minor_base=N	minor_cov=0/0	new_cov=57/56	polymorphism_frequency=1.000e+00	polymorphism_score=NA	prediction=consensus	ref_cov=0/0	total_cov=57/56
RA	114	.	CP009273	3596538	0	T	C	bias_e_value=4631470	bias_p_value=1	consensus_score=217.5	fisher_strand_p_value=1	frequency=1	ks_quality_p_value=1	major_base=C	major_cov=18/41	major_frequency=9.833e-01	minor_base=G	minor_cov=0/1	new_cov=18/41	polymorphism_frequency=9.833e-01	polymorphism_score=NA	prediction=consensus	ref_cov=0/0	total_cov=18/42
RA	115	.	CP009273	3925013	0	T	.	bias_e_value=1038550	bias_p_value=0.224237	consensus_score=395.7	fisher_strand_p_value=0.0583842	frequency=1	ks_quality_p_value=1	major_base=.	major_cov=44/45	major_frequency=9.468e-01	minor_base=T	minor_cov=0/5	new_cov=44/45	polymorphism_frequency=9.468e-01	polymorphism_score=14.6	prediction=consensus	ref_cov=0/5	total_cov=44/50
RA	116	.	CP009273	3985240	0	A	G	consensus_score=305.8	frequency=1	major_base=G	major_cov=33/57	major_frequency=1.000e+00	minor_base=N	minor_cov=0/0	new_cov=33/57	polymorphism_frequency=1.000e+00	polymorphism_score=NA	prediction=consensus	ref_cov=0/0	total_cov=33/57
RA	117	.	CP009273	4171615	0	A	G	consensus_score=342.2	frequency=1	major_base=G	major_cov=45/50	major_frequency=1.000e+00	minor_base=N	minor_cov=0/0	new_cov=45/50	polymorphism_frequency=1.000e+00	polymorphism_score=NA	prediction=consensus	ref_cov=0/0	total_cov=45/50
RA	118	.	CP009273	4392494	0	A	G	consensus_score=472.8	frequency=1	major_base=G	major_cov=77/52	major_frequency=1.000e+00	minor_base=N	minor_cov=0/0	new_cov=77/52	polymorphism_frequency=1.000e+00	polymorphism_score=NA	prediction=consensus	ref_cov=0/0	total_cov=77/52
RA	119	.	CP009273	4399322	0	A	G	consensus_score=213.1	frequency=1	major_base=G	major_cov=30/29	major_frequency=1.000e+00	minor_base=N	minor_cov=0/0	new_cov=30/29	polymorphism_frequency=1.000e+00	polymorphism_score=NA	prediction=consensus	ref_cov=0/0	total_cov=30/29
RA	120	.	CP009273	4596147	0	G	.	bias_e_value=37833	bias_p_value=0.00816869	consensus_reject=FREQUENCY_CUTOFF	consensus_score=131.5	fisher_strand_p_value=0.00108811	frequency=7.755e-01	ks_quality_p_value=0.953838	major_base=.	major_cov=21/17	major_frequency=7.755e-01	minor_base=G	minor_cov=0/11	new_cov=21/17	polymorphism_frequency=7.755e-01	polymorphism_score=45.8	prediction=polymorphism	ref_cov=0/11	total_cov=21/28
MC	121	.	CP009273	2850422	2853073	0	0	left_inside_cov=30	left_outside_cov=32	right_inside_cov=30	right_outside_cov=34
JC	122	.	CP009273	1	1	CP009273	4631469	-1	0	alignment_overlap=0	circular_chromosome=1	coverage_minus=41	coverage_plus=20	flanking_left=251	flanking_right=251	frequency=1	junction_possible_overlap_registers=237	key=CP009273__1__1__CP009273__4631469__-1__0____251__251__0__0	max_left=243	max_left_minus=243	max_left_plus=237	max_min_left=91	max_min_left_minus=91	max_min_left_plus=86	max_min_right=125	max_min_right_minus=125	max_min_right_plus=115	max_pos_hash_score=476	max_right=242	max_right_minus=221	max_right_plus=242	neg_log10_pos_hash_p_value=0.6	new_junction_coverage=0.68	new_junction_read_count=63	polymorphism_frequency=1.000e+00	pos_hash_score=48	prediction=consensus	side_1_annotate_key=gene	side_1_continuation=0	side_1_coverage=0.00	side_1_overlap=0	side_1_possible_overlap_registers=237	side_1_read_count=0	side_1_redundant=0	side_2_annotate_key=gene	side_2_continuation=0	side_2_coverage=0.00	side_2_overlap=0	side_2_possible_overlap_registers=237	side_2_read_count=0	side_2_redundant=0	total_non_overlap_reads=61
JC	123	.	CP009273	799	1	CP009273	4631319	-1	0	alignment_overlap=10	coverage_minus=3	coverage_plus=1	flanking_left=251	flanking_right=251	frequency=7.564e-02	junction_possible_overlap_registers=227	key=CP009273__799__1__CP009273__4631329__-1__10____251__251__0__0	max_left=230	max_left_minus=230	max_left_plus=97	max_min_left=97	max_min_left_minus=96	max_min_left_plus=97	max_min_right=11	max_min_right_minus=11	max_min_right_plus=0	max_pos_hash_score=456	max_right=144	max_right_minus=115	max_right_plus=144	neg_log10_pos_hash_p_value=8.8	new_junction_coverage=0.06	new_junction_read_count=5	polymorphism_frequency=7.564e-02	pos_hash_score=3	prediction=polymorphism	reject=COVERAGE_EVENNESS_SKEW,FREQUENCY_CUTOFF	side_1_annotate_key=gene	side_1_continuation=0	side_1_coverage=0.97	side_1_overlap=10	side_1_possible_overlap_registers=237	side_1_read_count=90	side_1_redundant=0	side_2_annotate_key=gene	side_2_continuation=0	side_2_coverage=0.40	side_2_overlap=0	side_2_possible_overlap_registers=227	side_2_read_count=36	side_2_redundant=0	total_non_overlap_reads=4
JC	124	.	CP009273	13508	-1	CP009273	14362	1	0	alignment_overlap=11	coverage_minus=3	coverage_plus=4	flanking_left=251	flanking_right=251	frequency=9.880e-02	junction_possible_overlap_registers=226	key=CP009273__13508__-1__CP009273__14351__1__11____251__251__0__0	max_left=207	max_left_minus=207	max_left_plus=207	max_min_left=33	max_min_left_minus=0	max_min_left_plus=33	max_min_right=42	max_min_right_minus=42	max_min_right_plus=16	max_pos_hash_score=454	max_right=43	max_right_minus=42	max_right_plus=43	neg_log10_pos_hash_p_value=7.1	new_junction_coverage=0.09	new_junction_read_count=8	polymorphism_frequency=9.880e-02	pos_hash_score=6	prediction=polymorphism	reject=COVERAGE_EVENNESS_SKEW,FREQUENCY_CUTOFF	side_1_annotate_key=gene	side_1_continuation=0	side_1_coverage=0.71	side_1_overlap=11	side_1_possible_overlap_registers=237	side_1_read_count=66	side_1_redundant=0	side_2_annotate_key=gene	side_2_continuation=0	side_2_coverage=0.94	side_2_overlap=0	side_2_possible_overlap_registers=226	side_2_read_count=83	side_2_redundant=0	total_non_overlap_reads=7
JC	125	.	CP009273	32017	-1	CP009273	32588	1	0	alignment_overlap=10	coverage_minus=4	coverage_plus=0	flanking_left=251	flanking_right=251	frequency=4.548e-02	junction_possible_overlap_registers=227	key=CP009273__32017__-1__CP009273__32578__1__10____251__251__0__0	max_left=141	max_left_minus=141	max_left_plus=0	max_min_left=61	max_min_left_minus=61	max_min_left_plus=0	max_min_right=100	max_min_right_minus=100	max_min_right_plus=0	max_pos_hash_score=456	max_right=102	max_right_minus=102	max_right_plus=0	neg_log10_pos_hash_p_value=8.2	new_junction_coverage=0.04	new_junction_read_count=4	polymorphism_frequency=4.548e-02	pos_hash_score=4	prediction=polymorphism	reject=COVERAGE_EVENNESS_SKEW,FREQUENCY_CUTOFF	side_1_annotate_key=gene	side_1_continuation=0	side_1_coverage=0.79	side_1_overlap=10	side_1_possible_overlap_registers=237	side_1_read_count=73	side_1_redundant=0	side_2_annotate_key=gene	side_2_continuation=0	side_2_coverage=1.10	side_2_overlap=0	side_2_possible_overlap_registers=227	side_2_read_count=98	side_2_redundant=0	total_non_overlap_reads=4
JC	126	.	CP009273	39884	-1	CP009273	40764	1	0	alignment_overlap=9	coverage_minus=3	coverage_plus=1	flanking_left=251	flanking_right=251	frequency=5.625e-02	junction_possible_overlap_registers=228	key=CP009273__39884__-1__CP009273__40755__1__9____251__251__0__0	max_left=182	max_left_minus=182	max_left_plus=154	max_min_left=0	max_min_left_minus=0	max_min_left_plus=0	max_min_right=69	max_min_right_minus=60	max_min_right_plus=69	max_pos_hash_score=458	max_right=69	max_right_minus=60	max_right_plus=69	neg_log10_pos_hash_p_value=8.2	new_junction_coverage=0.06	new_junction_read_count=5	polymorphism_frequency=5.625e-02	pos_hash_score=4	prediction=polymorphism	reject=COVERAGE_EVENNESS_SKEW,FREQUENCY_CUTOFF	side_1_annotate_key=gene	side_1_continuation=0	side_1_coverage=0.92	side_1_overlap=9	side_1_possible_overlap_registers=237	side_1_read_count=85	side_1_redundant=0	side_2_annotate_key=gene	side_2_continuation=0	side_2_coverage=0.96	side_2_overlap=0	side_2_possible_overlap_registers=228	side_2_read_count=86	side_2_redundant=0	total_non_overlap_reads=4
JC	127	.	CP009273	45527	-1	CP009273	46487	1	0	alignment_overlap=13	coverage_minus=3	coverage_plus=2	flanking_left=251	flanking_right=251	frequency=6.988e-02	junction_possible_overlap_registers=224	key=CP009273__45527__-1__CP009273__46474__1__13____251__251__0__0	max_left=84	max_left_minus=84	max_left_plus=73	max_min_left=30	max_min_left_minus=30	max_min_left_plus=2	max_min_right=31	max_min_right_minus=14	max_min_right_plus=31	max_pos_hash_score=450	max_right=232	max_right_minus=79	max_right_plus=232	neg_log10_pos_hash_p_value=7.6	new_junction_coverage=0.07	new_junction_read_count=6	polymorphism_frequency=6.988e-02	pos_hash_score=5	prediction=polymorphism	reject=COVERAGE_EVENNESS_SKEW,FREQUENCY_CUTOFF	side_1_annotate_key=gene	side_1_continuation=0	side_1_coverage=0.84	side_1_overlap=13	side_1_possible_overlap_registers=237	side_1_read_count=78	side_1_redundant=0	side_2_annotate_key=gene	side_2_continuation=0	side_2_coverage=0.98	side_2_overlap=0	side_2_possible_overlap_registers=224	side_2_read_count=86	side_2_redundant=0	total_non_overlap_reads=5
JC	128	.	CP009273	82276	-1	CP009273	83246	1	0	alignment_overlap=8	coverage_minus=1	coverage_plus=2	flanking_left=251	flanking_right=251	frequency=3.505e-02	junction_possible_overlap_registers=229	key=CP009273__82276__-1__CP009273__83238__1__8____251__251__0__0	max_left=166	max_left_minus=166	max_left_plus=41	max_min_left=41	max_min_left_minus=0	max_min_left_plus=41	max_min_right=77	max_min_right_minus=77	max_min_right_plus=0	max_pos_hash_score=460	max_right=91	max_right_minus=77	max_right_plus=91	neg_log10_pos_hash_p_value=8.8	new_junction_coverage=0.03	new_junction_read_count=3	polymorphism_frequency=3.505e-02	pos_hash_score=3	prediction=polymorphism	reject=COVERAGE_EVENNESS_SKEW,FREQUENCY_CUTOFF	side_1_annotate_key=gene	side_1_continuation=0	side_1_coverage=0.89	side_1_overlap=8	side_1_possible_overlap_registers=237	side_1_read_count=83	side_1_redundant=0	side_2_annotate_key=gene	side_2_continuation=0	side_2_coverage=0.95	side_2_overlap=0	side_2_possible_overlap_registers=229	side_2_read_count=85	side_2_redundant=0	total_non_overlap_reads=3
JC	129	.	CP009273	106738	-1	CP009273	107602	1	0	alignment_overlap=9	coverage_minus=3	coverage_plus=1	flanking_left=251	flanking_right=251	frequency=4.369e-02	junction_possible_overlap_registers=228	key=CP009273__106738__-1__CP009273__107593__1__9____251__251__0__0	max_left=160	max_left_minus=160	max_left_plus=127	max_min_left=0	max_min_left_minus=0	max_min_left_plus=0	max_min_right=97	max_min_right_minus=80	max_min_right_plus=97	max_pos_hash_score=458	max_right=97	max_right_minus=80	max_right_plus=97	neg_log10_pos_hash_p_value=8.2	new_junction_coverage=0.04	new_junction_read_count=4	polymorphism_frequency=4.369e-02	pos_hash_score=4	prediction=polymorphism	reject=COVERAGE_EVENNESS_SKEW,FREQUENCY_CUTOFF	side_1_annotate_key=gene	side_1_continuation=0	side_1_coverage=1.10	side_1_overlap=9	side_1_possible_overlap_registers=237	side_1_read_count=102	side_1_redundant=0	side_2_annotate_key=gene	side_2_continuation=0	side_2_coverage=0.86	side_2_overlap=0	side_2_possible_overlap_registers=228	side_2_read_count=77	side_2_redundant=0	total_non_overlap_reads=4
JC	130	.	CP009273	115252	-1	CP009273	116298	1	0	alignment_overlap=7	coverage_minus=5	coverage_plus=2	flanking_left=251	flanking_right=251	frequency=9.102e-02	junction_possible_overlap_registers=230	key=CP009273__115252__-1__CP009273__116291__1__7____251__251__0__0	max_left=182	max_left_minus=182	max_left_plus=60	max_min_left=60	max_min_left_minus=60	max_min_left_plus=60	max_min_right=30	max_min_right_minus=30	max_min_right_plus=11	max_pos_hash_score=462	max_right=159	max_right_minus=159	max_right_plus=159	neg_log10_pos_hash_p_value=6.8	new_junction_coverage=0.10	new_junction_read_count=9	polymorphism_frequency=9.102e-02	pos_hash_score=7	prediction=polymorphism	reject=COVERAGE_EVENNESS_SKEW,FREQUENCY_CUTOFF	side_1_annotate_key=gene	side_1_continuation=0	side_1_coverage=0.82	side_1_overlap=7	side_1_possible_overlap_registers=237	side_1_read_count=76	side_1_redundant=0	side_2_annotate_key=gene	side_2_continuation=0	side_2_coverage=1.18	side_2_overlap=0	side_2_possible_overlap_registers=230	side_2_read_count=106	side_2_redundant=0	total_non_overlap_reads=7
JC	131	.	CP009273	115506	-1	CP009273	116283	1	0	alignment_overlap=11	coverage_minus=4	coverage_plus=6	flanking_left=251	flanking_right=251	frequency=9.133e-02	junction_possible_overlap_registers=226	key=CP009273__115506__-1__CP009273__116272__1__11____251__251__0__0	max_left=236	max_left_minus=236	max_left_plus=49	max_min_left=49	max_min_left_minus=0	max_min_left_plus=49	max_min_right=112	max_min_right_minus=112	max_min_right_plus=0	max_pos_hash_score=454	max_right=227	max_right_minus=112	max_right_plus=227	neg_log10_pos_hash_p_value=6.3	new_junction_coverage=0.12	new_junction_read_count=11	polymorphism_frequency=9.133e-02	pos_hash_score=8	prediction=polymorphism	reject=COVERAGE_EVENNESS_SKEW,FREQUENCY_CUTOFF	side_1_annotate_key=gene	side_1_continuation=0	side_1_coverage=1.18	side_1_overlap=11	side_1_possible_overlap_registers=237	side_1_read_count=110	side_1_redundant=0	side_2_annotate_key=gene	side_2_continuation=0	side_2_coverage=1.29	side_2_overlap=0	side_2_possible_overlap_registers=226	side_2_read_count=114	side_2_redundant=0	total_non_overlap_reads=10
JC	132	.	CP009273	122465	-1	CP009273	123096	1	0	alignment_overlap=3	coverage_minus=2	coverage_plus=2	flanking_left=251	flanking_right=251	frequency=5.743e-02	junction_possible_overlap_registers=234	key=CP009273__122465__-1__CP009273__123093__1__3____251__251__0__0	max_left=154	max_left_minus=154	max_left_plus=41	max_min_left=72	max_min_left_minus=72	max_min_left_plus=41	max_min_right=68	max_min_right_minus=68	max_min_right_plus=0	max_pos_hash_score=470	max_right=207	max_right_minus=175	max_right_plus=207	neg_log10_pos_hash_p_value=8.4	new_junction_coverage=0.04	new_junction_read_count=4	polymorphism_frequency=5.743e-02	pos_hash_score=4	prediction=polymorphism	reject=COVERAGE_EVENNESS_SKEW,FREQUENCY_CUTOFF	side_1_annotate_key=gene	side_1_continuation=0	side_1_coverage=0.60	side_1_overlap=3	side_1_possible_overlap_registers=237	side_1_read_count=56	side_1_redundant=0	side_2_annotate_key=gene	side_2_continuation=0	side_2_coverage=0.83	side_2_overlap=0	side_2_possible_overlap_registers=234	side_2_read_count=76	side_2_redundant=0	total_non_overlap_reads=4
JC	133	.	CP009273	139518	-1	CP009273	140280	1	0	alignment_overlap=10	coverage_minus=3	coverage_plus=4	flanking_left=251	flanking_right=251	frequency=5.529e-02	junction_possible_overlap_registers=227	key=CP009273__139518__-1__CP009273__140270__1__10____251__251__0__0	max_left=146	max_left_minus=146	max_left_plus=146	max_min_left=108	max_min_left_minus=104	max_min_left_plus=108	max_min_right=104	max_min_right_minus=29	max_min_right_plus=104	max_pos_hash_score=456	max_right=229	max_right_minus=137	max_right_plus=229	neg_log10_pos_hash_p_value=6.7	new_junction_coverage=0.08	new_junction_read_count=7	polymorphism_frequency=5.529e-02	pos_hash_score=7	prediction=polymorphism	reject=COVERAGE_EVENNESS_SKEW,FREQUENCY_CUTOFF	side_1_annotate_key=gene	side_1_continuation=0	side_1_coverage=1.23	side_1_overlap=10	side_1_possible_overlap_registers=237	side_1_read_count=114	side_1_redundant=0	side_2_annotate_key=gene	side_2_continuation=0	side_2_coverage=1.46	side_2_overlap=0	side_2_possible_overlap_registers=227	side_2_read_count=130	side_2_redundant=0	total_non_overlap_reads=7
JC	134	.	CP009273	157402	-1	CP009273	158565	1	0	alignment_overlap=10	coverage_minus=3	coverage_plus=2	flanking_left=251	flanking_right=251	frequency=7.335e-02	junction_possible_overlap_registers=227	key=CP009273__157402__-1__CP009273__158555__1__10____251__251__0__0	max_left=130	max_left_minus=130	max_left_plus=52	max_min_left=52	max_min_left_minus=52	max_min_left_plus=52	max_min_right=81	max_min_right_minus=81	max_min_right_plus=0	max_pos_hash_score=456	max_right=101	max_right_minus=101	max_right_plus=101	neg_log10_pos_hash_p_value=7.6	new_junction_coverage=0.08	new_junction_read_count=7	polymorphism_frequency=7.335e-02	pos_hash_score=5	prediction=polymorphism	reject=COVERAGE_EVENNESS_SKEW,FREQUENCY_CUTOFF	side_1_annotate_key=gene	side_1_continuation=0	side_1_coverage=1.06	side_1_overlap=10	side_1_possible_overlap_registers=237	side_1_read_count=98	side_1_redundant=0	side_2_annotate_key=gene	side_2_continuation=0	side_2_coverage=0.93	side_2_overlap=0	side_2_possible_overlap_registers=227	side_2_read_count=83	side_2_redundant=0	total_non_overlap_reads=5
JC	135	.	CP009273	180814	-1	CP009273	181957	1	0	alignment_overlap=12	coverage_minus=2	coverage_plus=2	flanking_left=251	flanking_right=251	frequency=4.367e-02	junction_possible_overlap_registers=225	key=CP009273__180814__-1__CP009273__181945__1__12____251__251__0__0	max_left=61	max_left_minus=61	max_left_plus=61	max_min_left=61	max_min_left_minus=51	max_min_left_plus=61	max_min_right=5	max_min_right_minus=5	max_min_right_plus=0	max_pos_hash_score=452	max_right=133	max_right_minus=133	max_right_plus=133	neg_log10_pos_hash_p_value=8.1	new_junction_coverage=0.05	new_junction_read_count=4	polymorphism_frequency=4.367e-02	pos_hash_score=4	prediction=polymorphism	reject=COVERAGE_EVENNESS_SKEW,FREQUENCY_CUTOFF	side_1_annotate_key=gene	side_1_continuation=0	side_1_coverage=1.02	side_1_overlap=12	side_1_possible_overlap_registers=237	side_1_read_count=95	side_1_redundant=0	side_2_annotate_key=gene	side_2_continuation=0	side_2_coverage=0.96	side_2_overlap=0	side_2_possible_overlap_registers=225	side_2_read_count=85	side_2_redundant=0	total_non_overlap_reads=4
JC	136	.	CP009273	199681	-1	CP009273	200629	1	0	alignment_overlap=13	coverage_minus=3	coverage_plus=1	flanking_left=251	flanking_right=251	frequency=4.741e-02	junction_possible_overlap_registers=224	key=CP009273__199681__-1__CP009273__200616__1__13____251__251__0__0	max_left=69	max_left_minus=69	max_left_plus=59	max_min_left=36	max_min_left_minus=36	max_min_left_plus=0	max_min_right=42	max_min_right_minus=42	max_min_right_plus=10	max_pos_hash_score=450	max_right=56	max_right_minus=56	max_right_plus=10	neg_log10_pos_hash_p_value=8.1	new_junction_coverage=0.05	new_junction_read_count=4	polymorphism_frequency=4.741e-02	pos_hash_score=4	prediction=polymorphism	reject=COVERAGE_EVENNESS_SKEW,FREQUENCY_CUTOFF	side_1_annotate_key=gene	side_1_continuation=0	side_1_coverage=1.03	side_1_overlap=13	side_1_possible_overlap_registers=237	side_1_read_count=96	side_1_redundant=0	side_2_annotate_key=gene	side_2_continuation=0	side_2_coverage=0.80	side_2_overlap=0	side_2_possible_overlap_registers=224	side_2_read_count=70	side_2_redundant=0	total_non_overlap_reads=4
JC	137	.	CP009273	213855	-1	CP009273	214552	1	0	alignment_overlap=12	coverage_minus=5	coverage_plus=4	flanking_left=251	flanking_right=251	frequency=1.168e-01	junction_possible_overlap_registers=225	key=CP009273__213855__-1__CP009273__214540__1__12____251__251__0__0	max_left=204	max_left_minus=204	max_left_plus=85	max_min_left=85	max_min_left_minus=0	max_min_left_plus=85	max_min_right=65	max_min_right_minus=65	max_min_right_plus=0	max_pos_hash_score=452	max_right=202	max_right_minus=65	max_right_plus=202	neg_log10_pos_hash_p_value=5.9	new_junction_coverage=0.12	new_junction_read_count=11	polymorphism_frequency=1.168e-01	pos_hash_score=9	prediction=polymorphism	reject=COVERAGE_EVENNESS_SKEW,FREQUENCY_CUTOFF	side_1_annotate_key=gene	side_1_continuation=0	side_1_coverage=1.00	side_1_overlap=12	side_1_possible_overlap_registers=237	side_1_read_count=93	side_1_redundant=0	side_2_annotate_key=gene	side_2_continuation=0	side_2_coverage=0.88	side_2_overlap=0	side_2_possible_overlap_registers=225	side_2_read_count=78	side_2_redundant=0	total_non_overlap_reads=9
JC	138	.	CP009273	235819	-1	CP009273	734340	1	-14	alignment_overlap=-14	coverage_minus=2	coverage_plus=5	flanking_left=251	flanking_right=251	frequency=7.298e-02	junction_possible_overlap_registers=223	key=CP009273__235819__-1__CP009273__734340__1__-14__TAGAAACTATCTCG__251__251__0__0	max_left=74	max_left_minus=74	max_left_plus=47	max_min_left=74	max_min_left_minus=74	max_min_left_plus=47	max_min_right=0	max_min_right_minus=0	max_min_right_plus=0	max_pos_hash_score=448	max_right=221	max_right_minus=139	max_right_plus=221	neg_log10_pos_hash_p_value=6.6	new_junction_coverage=0.09	new_junction_read_count=8	polymorphism_frequency=7.298e-02	pos_hash_score=7	prediction=polymorphism	reject=COVERAGE_EVENNESS_SKEW,FREQUENCY_CUTOFF	side_1_annotate_key=gene	side_1_continuation=0	side_1_coverage=0.97	side_1_overlap=0	side_1_possible_overlap_registers=237	side_1_read_count=90	side_1_redundant=0	side_2_annotate_key=gene	side_2_continuation=0	side_2_coverage=1.36	side_2_overlap=0	side_2_possible_overlap_registers=237	side_2_read_count=126	side_2_redundant=0	total_non_overlap_reads=7	unique_read_sequence=TAGAAACTATCTCG
JC	139	.	CP009273	243511	-1	CP009273	244358	1	0	alignment_overlap=10	coverage_minus=2	coverage_plus=3	flanking_left=251	flanking_right=251	frequency=5.439e-02	junction_possible_overlap_registers=227	key=CP009273__243511__-1__CP009273__244348__1__10____251__251__0__0	max_left=216	max_left_minus=216	max_left_plus=119	max_min_left=92	max_min_left_minus=0	max_min_left_plus=92	max_min_right=119	max_min_right_minus=56	max_min_right_plus=119	max_pos_hash_score=456	max_right=206	max_right_minus=56	max_right_plus=206	neg_log10_pos_hash_p_value=7.6	new_junction_coverage=0.07	new_junction_read_count=6	polymorphism_frequency=5.439e-02	pos_hash_score=5	prediction=polymorphism	reject=COVERAGE_EVENNESS_SKEW,FREQUENCY_CUTOFF	side_1_annotate_key=gene	side_1_continuation=0	side_1_coverage=1.12	side_1_overlap=10	side_1_possible_overlap_registers=237	side_1_read_count=104	side_1_redundant=0	side_2_annotate_key=gene	side_2_continuation=0	side_2_coverage=1.23	side_2_overlap=0	side_2_possible_overlap_registers=227	side_2_read_count=109	side_2_redundant=0	total_non_overlap_reads=5
JC	140	.	CP009273	256585	-1	CP009273	257731	1	0	alignment_overlap=10	coverage_minus=2	coverage_plus=2	flanking_left=251	flanking_right=251	frequency=4.335e-02	junction_possible_overlap_registers=227	key=CP009273__256585__-1__CP009273__257721__1__10____251__251__0__0	max_left=106	max_left_minus=106	max_left_plus=106	max_min_left=57	max_min_left_minus=0	max_min_left_plus=57	max_min_right=105	max_min_right_minus=25	max_min_right_plus=105	max_pos_hash_score=456	max_right=183	max_right_minus=25	max_right_plus=183	neg_log10_pos_hash_p_value=8.2	new_junction_coverage=0.04	new_junction_read_count=4	polymorphism_frequency=4.335e-02	pos_hash_score=4	prediction=polymorphism	reject=COVERAGE_EVENNESS_SKEW,FREQUENCY_CUTOFF	side_1_annotate_key=gene	side_1_continuation=0	side_1_coverage=0.88	side_1_overlap=10	side_1_possible_overlap_registers=237	side_1_read_count=82	side_1_redundant=0	side_2_annotate_key=gene	side_2_continuation=0	side_2_coverage=1.10	side_2_overlap=0	side_2_possible_overlap_registers=227	side_2_read_count=98	side_2_redundant=0	total_non_overlap_reads=4
JC	141	.	CP009273	259261	-1	CP009273	260486	1	0	alignment_overlap=13	coverage_minus=2	coverage_plus=2	flanking_left=251	flanking_right=251	frequency=4.708e-02	junction_possible_overlap_registers=224	key=CP009273__259261__-1__CP009273__260473__1__13____251__251__0__0	max_left=20	max_left_minus=20	max_left_plus=20	max_min_left=20	max_min_left_minus=20	max_min_left_plus=20	max_min_right=0	max_min_right_minus=0	max_min_right_plus=0	max_pos_hash_score=450	max_right=222	max_right_minus=222	max_right_plus=133	neg_log10_pos_hash_p_value=8.1	new_junction_coverage=0.06	new_junction_read_count=5	polymorphism_frequency=4.708e-02	pos_hash_score=4	prediction=polymorphism	reject=COVERAGE_EVENNESS_SKEW,FREQUENCY_CUTOFF	side_1_annotate_key=gene	side_1_continuation=0	side_1_coverage=0.90	side_1_overlap=13	side_1_possible_overlap_registers=237	side_1_read_count=84	side_1_redundant=0	side_2_annotate_key=gene	side_2_continuation=0	side_2_coverage=1.40	side_2_overlap=0	side_2_possible_overlap_registers=224	side_2_read_count=123	side_2_redundant=0	total_non_overlap_reads=4
JC	142	.	CP009273	269385	-1	CP009273	270206	1	0	alignment_overlap=9	coverage_minus=2	coverage_plus=2	flanking_left=251	flanking_right=251	frequency=4.299e-02	junction_possible_overlap_registers=228	key=CP009273__269389__-1__CP009273__270201__1__9____251__251__0__1	max_left=201	max_left_minus=109	max_left_plus=201	max_min_left=109	max_min_left_minus=109	max_min_left_plus=1	max_min_right=40	max_min_right_minus=31	max_min_right_plus=40	max_pos_hash_score=458	max_right=133	max_right_minus=133	max_right_plus=40	neg_log10_pos_hash_p_value=8.2	new_junction_coverage=0.04	new_junction_read_count=4	polymorphism_frequency=4.299e-02	pos_hash_score=4	prediction=polymorphism	reject=COVERAGE_EVENNESS_SKEW,FREQUENCY_CUTOFF	side_1_annotate_key=gene	side_1_continuation=0	side_1_coverage=1.00	side_1_overlap=5	side_1_possible_overlap_registers=233	side_1_read_count=91	side_1_redundant=0	side_2_annotate_key=repeat	side_2_continuation=0	side_2_coverage=NA	side_2_overlap=4	side_2_possible_overlap_registers=NA	side_2_read_count=NA	side_2_redundant=1	total_non_overlap_reads=4
JC	143	.	CP009273	269389	-1	CP009273	1422401	1	0	alignment_overlap=9	coverage_minus=1	coverage_plus=2	flanking_left=251	flanking_right=251	frequency=3.380e-02	junction_possible_overlap_registers=228	key=CP009273__269389__-1__CP009273__1422392__1__9____251__251__0__0	max_left=201	max_left_minus=49	max_left_plus=201	max_min_left=1	max_min_left_minus=0	max_min_left_plus=1	max_min_right=40	max_min_right_minus=31	max_min_right_plus=40	max_pos_hash_score=458	max_right=40	max_right_minus=31	max_right_plus=40	neg_log10_pos_hash_p_value=8.8	new_junction_coverage=0.03	new_junction_read_count=3	polymorphism_frequency=3.380e-02	pos_hash_score=3	prediction=polymorphism	reject=COVERAGE_EVENNESS_SKEW,FREQUENCY_CUTOFF	side_1_annotate_key=gene	side_1_continuation=0	side_1_coverage=0.99	side_1_overlap=9	side_1_possible_overlap_registers=237	side_1_read_count=92	side_1_redundant=0	side_2_annotate_key=gene	side_2_continuation=0	side_2_coverage=0.93	side_2_overlap=0	side_2_possible_overlap_registers=228	side_2_read_count=83	side_2_redundant=0	total_non_overlap_reads=3
JC	144	.	CP009273	286290	-1	CP009273	287282	1	0	alignment_overlap=10	coverage_minus=1	coverage_plus=2	flanking_left=251	flanking_right=251	frequency=2.707e-02	junction_possible_overlap_registers=227	key=CP009273__286290__-1__CP009273__287272__1__10____251__251__0__0	max_left=221	max_left_minus=221	max_left_plus=120	max_min_left=120	max_min_left_minus=0	max_min_left_plus=120	max_min_right=20	max_min_right_minus=20	max_min_right_plus=0	max_pos_hash_score=456	max_right=121	max_right_minus=20	max_right_plus=121	neg_log10_pos_hash_p_value=8.8	new_junction_coverage=0.03	new_junction_read_count=3	polymorphism_frequency=2.707e-02	pos_hash_score=3	prediction=polymorphism	reject=COVERAGE_EVENNESS_SKEW,FREQUENCY_CUTOFF	side_1_annotate_key=gene	side_1_continuation=0	side_1_coverage=1.12	side_1_overlap=10	side_1_possible_overlap_registers=237	side_1_read_count=104	side_1_redundant=0	side_2_annotate_key=gene	side_2_continuation=0	side_2_coverage=1.30	side_2_overlap=0	side_2_possible_overlap_registers=227	side_2_read_count=116	side_2_redundant=0	total_non_overlap_reads=3
JC	145	.	CP009273	287441	-1	CP009273	288210	1	0	alignment_overlap=10	coverage_minus=1	coverage_plus=5	flanking_left=251	flanking_right=251	frequency=5.856e-02	junction_possible_overlap_registers=227	key=CP009273__287441__-1__CP009273__288200__1__10____251__251__0__0	max_left=121	max_left_minus=121	max_left_plus=93	max_min_left=93	max_min_left_minus=0	max_min_left_plus=93	max_min_right=10	max_min_right_minus=10	max_min_right_plus=0	max_pos_hash_score=456	max_right=153	max_right_minus=10	max_right_plus=153	neg_log10_pos_hash_p_value=7.2	new_junction_coverage=0.07	new_junction_read_count=6	polymorphism_frequency=5.856e-02	pos_hash_score=6	prediction=polymorphism	reject=COVERAGE_EVENNESS_SKEW,FREQUENCY_CUTOFF	side_1_annotate_key=gene	side_1_continuation=0	side_1_coverage=1.04	side_1_overlap=10	side_1_possible_overlap_registers=237	side_1_read_count=97	side_1_redundant=0	side_2_annotate_key=gene	side_2_continuation=0	side_2_coverage=1.12	side_2_overlap=0	side_2_possible_overlap_registers=227	side_2_read_count=100	side_2_redundant=0	total_non_overlap_reads=6
JC	146	.	CP009273	334974	-1	CP009273	336185	1	0	alignment_overlap=8	coverage_minus=2	coverage_plus=1	flanking_left=251	flanking_right=251	frequency=3.949e-02	junction_possible_overlap_registers=229	key=CP009273__334974__-1__CP009273__336177__1__8____251__251__0__0	max_left=231	max_left_minus=231	max_left_plus=28	max_min_left=0	max_min_left_minus=0	max_min_left_plus=0	max_min_right=25	max_min_right_minus=25	max_min_right_plus=25	max_pos_hash_score=460	max_right=25	max_right_minus=25	max_right_plus=25	neg_log10_pos_hash_p_value=8.8	new_junction_coverage=0.03	new_junction_read_count=3	polymorphism_frequency=3.949e-02	pos_hash_score=3	prediction=polymorphism	reject=COVERAGE_EVENNESS_SKEW,FREQUENCY_CUTOFF	side_1_annotate_key=gene	side_1_continuation=0	side_1_coverage=0.66	side_1_overlap=8	side_1_possible_overlap_registers=237	side_1_read_count=61	side_1_redundant=0	side_2_annotate_key=gene	side_2_continuation=0	side_2_coverage=0.97	side_2_overlap=0	side_2_possible_overlap_registers=229	side_2_read_count=87	side_2_redundant=0	total_non_overlap_reads=3
JC	147	.	CP009273	360104	1	CP009273	360286	-1	0	alignment_overlap=0	coverage_minus=4	coverage_plus=4	flanking_left=251	flanking_right=251	frequency=2.703e-01	junction_possible_overlap_registers=237	key=CP009273__360104__1__CP009273__360286__-1__0____251__251__0__0	max_left=200	max_left_minus=130	max_left_plus=200	max_min_left=82	max_min_left_minus=2	max_min_left_plus=82	max_min_right=92	max_min_right_minus=8	max_min_right_plus=92	max_pos_hash_score=476	max_right=249	max_right_minus=249	max_right_plus=122	neg_log10_pos_hash_p_value=6.9	new_junction_coverage=0.11	new_junction_read_count=10	polymorphism_frequency=2.703e-01	pos_hash_score=7	prediction=polymorphism	reject=COVERAGE_EVENNESS_SKEW	side_1_annotate_key=gene	side_1_continuation=0	side_1_coverage=0.36	side_1_overlap=0	side_1_possible_overlap_registers=237	side_1_read_count=33	side_1_redundant=0	side_2_annotate_key=gene	side_2_continuation=0	side_2_coverage=0.23	side_2_overlap=0	side_2_possible_overlap_registers=237	side_2_read_count=21	side_2_redundant=0	total_non_overlap_reads=8
JC	148	.	CP009273	360104	1	CP009273	4161677	1	-6	alignment_overlap=-6	coverage_minus=1	coverage_plus=4	flanking_left=251	flanking_right=251	frequency=1.088e-01	junction_possible_overlap_registers=231	key=CP009273__360104__1__CP009273__4161677__1__-6__AATTCC__251__251__0__0	max_left=200	max_left_minus=100	max_left_plus=200	max_min_left=82	max_min_left_minus=0	max_min_left_plus=82	max_min_right=86	max_min_right_minus=2	max_min_right_plus=86	max_pos_hash_score=464	max_right=116	max_right_minus=2	max_right_plus=116	neg_log10_pos_hash_p_value=8.3	new_junction_coverage=0.06	new_junction_read_count=5	polymorphism_frequency=1.088e-01	pos_hash_score=4	prediction=polymorphism	reject=COVERAGE_EVENNESS_SKEW,FREQUENCY_CUTOFF	side_1_annotate_key=gene	side_1_continuation=0	side_1_coverage=0.38	side_1_overlap=0	side_1_possible_overlap_registers=237	side_1_read_count=35	side_1_redundant=0	side_2_annotate_key=gene	side_2_continuation=0	side_2_coverage=0.53	side_2_overlap=0	side_2_possible_overlap_registers=237	side_2_read_count=49	side_2_redundant=0	total_non_overlap_reads=5	unique_read_sequence=AATTCC
JC	149	.	CP009273	360286	-1	CP009273	4034161	-1	-4	alignment_overlap=-4	coverage_minus=3	coverage_plus=2	flanking_left=251	flanking_right=251	frequency=2.134e-01	junction_possible_overlap_registers=233	key=CP009273__360286__-1__CP009273__4034161__-1__-4__AATT__251__251__0__0	max_left=122	max_left_minus=122	max_left_plus=8	max_min_left=92	max_min_left_minus=92	max_min_left_plus=8	max_min_right=78	max_min_right_minus=78	max_min_right_plus=0	max_pos_hash_score=468	max_right=139	max_right_minus=139	max_right_plus=126	neg_log10_pos_hash_p_value=8.3	new_junction_coverage=0.07	new_junction_read_count=6	polymorphism_frequency=2.134e-01	pos_hash_score=4	prediction=polymorphism	reject=COVERAGE_EVENNESS_SKEW	side_1_annotate_key=gene	side_1_continuation=0	side_1_coverage=0.23	side_1_overlap=0	side_1_possible_overlap_registers=237	side_1_read_count=21	side_1_redundant=0	side_2_annotate_key=gene	side_2_continuation=0	side_2_coverage=0.26	side_2_overlap=0	side_2_possible_overlap_registers=237	side_2_read_count=24	side_2_redundant=0	total_non_overlap_reads=5	unique_read_sequence=AATT
JC	150	.	CP009273	360286	-1	CP009273	4161849	-1	-4	alignment_overlap=-4	coverage_minus=3	coverage_plus=2	flanking_left=251	flanking_right=251	frequency=1.645e-01	junction_possible_overlap_registers=233	key=CP009273__360286__-1__CP009273__4161849__-1__-4__AATT__251__251__0__0	max_left=122	max_left_minus=122	max_left_plus=8	max_min_left=92	max_min_left_minus=92	max_min_left_plus=8	max_min_right=78	max_min_right_minus=78	max_min_right_plus=0	max_pos_hash_score=468	max_right=139	max_right_minus=139	max_right_plus=126	neg_log10_pos_hash_p_value=8.3	new_junction_coverage=0.07	new_junction_read_count=6	polymorphism_frequency=1.645e-01	pos_hash_score=4	prediction=polymorphism	reject=COVERAGE_EVENNESS_SKEW,FREQUENCY_CUTOFF	side_1_annotate_key=gene	side_1_continuation=0	side_1_coverage=0.23	side_1_overlap=0	side_1_possible_overlap_registers=237	side_1_read_count=21	side_1_redundant=0	side_2_annotate_key=gene	side_2_continuation=0	side_2_coverage=0.44	side_2_overlap=0	side_2_possible_overlap_registers=237	side_2_read_count=41	side_2_redundant=0	total_non_overlap_reads=5	unique_read_sequence=AATT
JC	151	.	CP009273	368515	-1	CP009273	369638	1	0	alignment_overlap=10	coverage_minus=2	coverage_plus=2	flanking_left=251	flanking_right=251	frequency=5.323e-02	junction_possible_overlap_registers=227	key=CP009273__368515__-1__CP009273__369628__1__10____251__251__0__0	max_left=46	max_left_minus=46	max_left_plus=46	max_min_left=46	max_min_left_minus=46	max_min_left_plus=46	max_min_right=0	max_min_right_minus=0	max_min_right_plus=0	max_pos_hash_score=456	max_right=116	max_right_minus=71	max_right_plus=116	neg_log10_pos_hash_p_value=8.2	new_junction_coverage=0.04	new_junction_read_count=4	polymorphism_frequency=5.323e-02	pos_hash_score=4	prediction=polymorphism	reject=COVERAGE_EVENNESS_SKEW,FREQUENCY_CUTOFF	side_1_annotate_key=gene	side_1_continuation=0	side_1_coverage=0.69	side_1_overlap=10	side_1_possible_overlap_registers=237	side_1_read_count=64	side_1_redundant=0	side_2_annotate_key=gene	side_2_continuation=0	side_2_coverage=0.91	side_2_overlap=0	side_2_possible_overlap_registers=227	side_2_read_count=81	side_2_redundant=0	total_non_overlap_reads=4
JC	152	.	CP009273	382073	-1	CP009273	383130	1	0	alignment_overlap=11	coverage_minus=2	coverage_plus=1	flanking_left=251	flanking_right=251	frequency=3.950e-02	junction_possible_overlap_registers=226	key=CP009273__382073__-1__CP009273__383119__1__11____251__251__0__0	max_left=142	max_left_minus=142	max_left_plus=105	max_min_left=0	max_min_left_minus=0	max_min_left_plus=0	max_min_right=87	max_min_right_minus=61	max_min_right_plus=87	max_pos_hash_score=454	max_right=87	max_right_minus=61	max_right_plus=87	neg_log10_pos_hash_p_value=8.8	new_junction_coverage=0.03	new_junction_read_count=3	polymorphism_frequency=3.950e-02	pos_hash_score=3	prediction=polymorphism	reject=COVERAGE_EVENNESS_SKEW,FREQUENCY_CUTOFF	side_1_annotate_key=gene	side_1_continuation=0	side_1_coverage=0.72	side_1_overlap=11	side_1_possible_overlap_registers=237	side_1_read_count=67	side_1_redundant=0	side_2_annotate_key=gene	side_2_continuation=0	side_2_coverage=0.93	side_2_overlap=0	side_2_possible_overlap_registers=226	side_2_read_count=82	side_2_redundant=0	total_non_overlap_reads=3
JC	153	.	CP009273	405131	-1	CP009273	405959	1	0	alignment_overlap=9	coverage_minus=2	coverage_plus=2	flanking_left=251	flanking_right=251	frequency=5.388e-02	junction_possible_overlap_registers=228	key=CP009273__405131__-1__CP009273__405950__1__9____251__251__0__0	max_left=59	max_left_minus=59	max_left_plus=20	max_min_left=59	max_min_left_minus=59	max_min_left_plus=13	max_min_right=18	max_min_right_minus=0	max_min_right_plus=18	max_pos_hash_score=458	max_right=187	max_right_minus=183	max_right_plus=187	neg_log10_pos_hash_p_value=8.2	new_junction_coverage=0.06	new_junction_read_count=5	polymorphism_frequency=5.388e-02	pos_hash_score=4	prediction=polymorphism	reject=COVERAGE_EVENNESS_SKEW,FREQUENCY_CUTOFF	side_1_annotate_key=gene	side_1_continuation=0	side_1_coverage=0.97	side_1_overlap=9	side_1_possible_overlap_registers=237	side_1_read_count=90	side_1_redundant=0	side_2_annotate_key=gene	side_2_continuation=0	side_2_coverage=1.00	side_2_overlap=0	side_2_possible_overlap_registers=228	side_2_read_count=89	side_2_redundant=0	total_non_overlap_reads=4
JC	154	.	CP009273	410497	-1	CP009273	411277	1	0	alignment_overlap=11	coverage_minus=2	coverage_plus=1	flanking_left=251	flanking_right=251	frequency=4.347e-02	junction_possible_overlap_registers=226	key=CP009273__410497__-1__CP009273__411266__1__11____251__251__0__0	max_left=183	max_left_minus=183	max_left_plus=77	max_min_left=0	max_min_left_minus=0	max_min_left_plus=0	max_min_right=61	max_min_right_minus=57	max_min_right_plus=61	max_pos_hash_score=454	max_right=61	max_right_minus=57	max_right_plus=61	neg_log10_pos_hash_p_value=8.8	new_junction_coverage=0.03	new_junction_read_count=3	polymorphism_frequency=4.347e-02	pos_hash_score=3	prediction=polymorphism	reject=COVERAGE_EVENNESS_SKEW,FREQUENCY_CUTOFF	side_1_annotate_key=gene	side_1_continuation=0	side_1_coverage=0.69	side_1_overlap=11	side_1_possible_overlap_registers=237	side_1_read_count=64	side_1_redundant=0	side_2_annotate_key=gene	side_2_continuation=0	side_2_coverage=0.80	side_2_overlap=0	side_2_possible_overlap_registers=226	side_2_read_count=71	side_2_redundant=0	total_non_overlap_reads=3
JC	155	.	CP009273	416019	-1	CP009273	417022	1	0	alignment_overlap=11	coverage_minus=2	coverage_plus=4	flanking_left=251	flanking_right=251	frequency=5.611e-02	junction_possible_overlap_registers=226	key=CP009273__416019__-1__CP009273__417011__1__11____251__251__0__0	max_left=227	max_left_minus=227	max_left_plus=172	max_min_left=45	max_min_left_minus=0	max_min_left_plus=45	max_min_right=68	max_min_right_minus=15	max_min_right_plus=68	max_pos_hash_score=454	max_right=195	max_right_minus=15	max_right_plus=195	neg_log10_pos_hash_p_value=7.1	new_junction_coverage=0.07	new_junction_read_count=6	polymorphism_frequency=5.611e-02	pos_hash_score=6	prediction=polymorphism	reject=COVERAGE_EVENNESS_SKEW,FREQUENCY_CUTOFF	side_1_annotate_key=gene	side_1_continuation=0	side_1_coverage=0.96	side_1_overlap=11	side_1_possible_overlap_registers=237	side_1_read_count=89	side_1_redundant=0	side_2_annotate_key=gene	side_2_continuation=0	side_2_coverage=1.32	side_2_overlap=0	side_2_possible_overlap_registers=226	side_2_read_count=117	side_2_redundant=0	total_non_overlap_reads=6
JC	156	.	CP009273	455329	-1	CP009273	455981	1	0	alignment_overlap=12	coverage_minus=3	coverage_plus=2	flanking_left=251	flanking_right=251	frequency=5.762e-02	junction_possible_overlap_registers=225	key=CP009273__455329__-1__CP009273__455969__1__12____251__251__0__0	max_left=107	max_left_minus=107	max_left_plus=97	max_min_left=107	max_min_left_minus=107	max_min_left_plus=25	max_min_right=45	max_min_right_minus=6	max_min_right_plus=45	max_pos_hash_score=452	max_right=209	max_right_minus=132	max_right_plus=209	neg_log10_pos_hash_p_value=7.6	new_junction_coverage=0.07	new_junction_read_count=6	polymorphism_frequency=5.762e-02	pos_hash_score=5	prediction=polymorphism	reject=COVERAGE_EVENNESS_SKEW,FREQUENCY_CUTOFF	side_1_annotate_key=gene	side_1_continuation=0	side_1_coverage=1.22	side_1_overlap=12	side_1_possible_overlap_registers=237	side_1_read_count=113	side_1_redundant=0	side_2_annotate_key=gene	side_2_continuation=0	side_2_coverage=1.01	side_2_overlap=0	side_2_possible_overlap_registers=225	side_2_read_count=89	side_2_redundant=0	total_non_overlap_reads=5
JC	157	.	CP009273	476383	-1	CP009273	477318	1	0	alignment_overlap=12	coverage_minus=2	coverage_plus=1	flanking_left=251	flanking_right=251	frequency=3.459e-02	junction_possible_overlap_registers=225	key=CP009273__476383__-1__CP009273__477306__1__12____251__251__0__0	max_left=119	max_left_minus=119	max_left_plus=48	max_min_left=48	max_min_left_minus=36	max_min_left_plus=48	max_min_right=2	max_min_right_minus=2	max_min_right_plus=0	max_pos_hash_score=452	max_right=89	max_right_minus=89	max_right_plus=73	neg_log10_pos_hash_p_value=8.8	new_junction_coverage=0.03	new_junction_read_count=3	polymorphism_frequency=3.459e-02	pos_hash_score=3	prediction=polymorphism	reject=COVERAGE_EVENNESS_SKEW,FREQUENCY_CUTOFF	side_1_annotate_key=gene	side_1_continuation=0	side_1_coverage=0.97	side_1_overlap=12	side_1_possible_overlap_registers=237	side_1_read_count=90	side_1_redundant=0	side_2_annotate_key=gene	side_2_continuation=0	side_2_coverage=0.93	side_2_overlap=0	side_2_possible_overlap_registers=225	side_2_read_count=82	side_2_redundant=0	total_non_overlap_reads=3
JC	158	.	CP009273	496140	-1	CP009273	496848	1	0	alignment_overlap=10	coverage_minus=3	coverage_plus=5	flanking_left=251	flanking_right=251	frequency=7.290e-02	junction_possible_overlap_registers=227	key=CP009273__496140__-1__CP009273__496838__1__10____251__251__0__0	max_left=153	max_left_minus=153	max_left_plus=66	max_min_left=66	max_min_left_minus=0	max_min_left_plus=66	max_min_right=28	max_min_right_minus=28	max_min_right_plus=0	max_pos_hash_score=456	max_right=212	max_right_minus=28	max_right_plus=212	neg_log10_pos_hash_p_value=6.3	new_junction_coverage=0.09	new_junction_read_count=8	polymorphism_frequency=7.290e-02	pos_hash_score=8	prediction=polymorphism	reject=COVERAGE_EVENNESS_SKEW,FREQUENCY_CUTOFF	side_1_annotate_key=gene	side_1_continuation=0	side_1_coverage=1.15	side_1_overlap=10	side_1_possible_overlap_registers=237	side_1_read_count=107	side_1_redundant=0	side_2_annotate_key=gene	side_2_continuation=0	side_2_coverage=1.14	side_2_overlap=0	side_2_possible_overlap_registers=227	side_2_read_count=101	side_2_redundant=0	total_non_overlap_reads=8
JC	159	.	CP009273	519758	-1	CP009273	520316	1	0	alignment_overlap=11	coverage_minus=2	coverage_plus=1	flanking_left=251	flanking_right=251	frequency=3.799e-02	junction_possible_overlap_registers=226	key=CP009273__519758__-1__CP009273__520305__1__11____251__251__0__0	max_left=124	max_left_minus=124	max_left_plus=5	max_min_left=5	max_min_left_minus=0	max_min_left_plus=5	max_min_right=116	max_min_right_minus=116	max_min_right_plus=0	max_pos_hash_score=454	max_right=231	max_right_minus=116	max_right_plus=231	neg_log10_pos_hash_p_value=8.8	new_junction_coverage=0.03	new_junction_read_count=3	polymorphism_frequency=3.799e-02	pos_hash_score=3	prediction=polymorphism	reject=COVERAGE_EVENNESS_SKEW,FREQUENCY_CUTOFF	side_1_annotate_key=gene	side_1_continuation=0	side_1_coverage=0.71	side_1_overlap=11	side_1_possible_overlap_registers=237	side_1_read_count=66	side_1_redundant=0	side_2_annotate_key=gene	side_2_continuation=0	side_2_coverage=1.01	side_2_overlap=0	side_2_possible_overlap_registers=226	side_2_read_count=89	side_2_redundant=0	total_non_overlap_reads=3
JC	160	.	CP009273	557148	-1	CP009273	557991	1	0	alignment_overlap=11	coverage_minus=4	coverage_plus=4	flanking_left=251	flanking_right=251	frequency=7.988e-02	junction_possible_overlap_registers=226	key=CP009273__557148__-1__CP009273__557980__1__11____251__251__0__0	max_left=121	max_left_minus=100	max_left_plus=121	max_min_left=40	max_min_left_minus=40	max_min_left_plus=11	max_min_right=115	max_min_right_minus=2	max_min_right_plus=115	max_pos_hash_score=454	max_right=115	max_right_minus=106	max_right_plus=115	neg_log10_pos_hash_p_value=7.1	new_junction_coverage=0.09	new_junction_read_count=8	polymorphism_frequency=7.988e-02	pos_hash_score=6	prediction=polymorphism	reject=COVERAGE_EVENNESS_SKEW,FREQUENCY_CUTOFF	side_1_annotate_key=gene	side_1_continuation=0	side_1_coverage=1.09	side_1_overlap=11	side_1_possible_overlap_registers=237	side_1_read_count=101	side_1_redundant=0	side_2_annotate_key=gene	side_2_continuation=0	side_2_coverage=0.99	side_2_overlap=0	side_2_possible_overlap_registers=226	side_2_read_count=88	side_2_redundant=0	total_non_overlap_reads=8
JC	161	.	CP009273	584318	-1	CP009273	585416	1	0	alignment_overlap=9	coverage_minus=2	coverage_plus=2	flanking_left=251	flanking_right=251	frequency=3.721e-02	junction_possible_overlap_registers=228	key=CP009273__584318__-1__CP009273__585407__1__9____251__251__0__0	max_left=175	max_left_minus=175	max_left_plus=170	max_min_left=100	max_min_left_minus=0	max_min_left_plus=100	max_min_right=71	max_min_right_minus=39	max_min_right_plus=71	max_pos_hash_score=458	max_right=140	max_right_minus=39	max_right_plus=140	neg_log10_pos_hash_p_value=8.2	new_junction_coverage=0.04	new_junction_read_count=4	polymorphism_frequency=3.721e-02	pos_hash_score=4	prediction=polymorphism	reject=COVERAGE_EVENNESS_SKEW,FREQUENCY_CUTOFF	side_1_annotate_key=gene	side_1_continuation=0	side_1_coverage=1.14	side_1_overlap=9	side_1_possible_overlap_registers=237	side_1_read_count=106	side_1_redundant=0	side_2_annotate_key=gene	side_2_continuation=0	side_2_coverage=1.18	side_2_overlap=0	side_2_possible_overlap_registers=228	side_2_read_count=105	side_2_redundant=0	total_non_overlap_reads=4
JC	162	.	CP009273	604876	-1	CP009273	605816	1	0	alignment_overlap=12	coverage_minus=2	coverage_plus=1	flanking_left=251	flanking_right=251	frequency=2.903e-02	junction_possible_overlap_registers=225	key=CP009273__604876__-1__CP009273__605804__1__12____251__251__0__0	max_left=86	max_left_minus=86	max_left_plus=39	max_min_left=86	max_min_left_minus=86	max_min_left_plus=39	max_min_right=28	max_min_right_minus=28	max_min_right_plus=0	max_pos_hash_score=452	max_right=200	max_right_minus=153	max_right_plus=200	neg_log10_pos_hash_p_value=8.8	new_junction_coverage=0.03	new_junction_read_count=3	polymorphism_frequency=2.903e-02	pos_hash_score=3	prediction=polymorphism	reject=COVERAGE_EVENNESS_SKEW,FREQUENCY_CUTOFF	side_1_annotate_key=gene	side_1_continuation=0	side_1_coverage=1.13	side_1_overlap=12	side_1_possible_overlap_registers=237	side_1_read_count=105	side_1_redundant=0	side_2_annotate_key=gene	side_2_continuation=0	side_2_coverage=1.15	side_2_overlap=0	side_2_possible_overlap_registers=225	side_2_read_count=101	side_2_redundant=0	total_non_overlap_reads=3
JC	163	.	CP009273	606310	-1	CP009273	607097	1	0	alignment_overlap=4	coverage_minus=2	coverage_plus=3	flanking_left=251	flanking_right=251	frequency=5.176e-02	junction_possible_overlap_registers=233	key=CP009273__606310__-1__CP009273__607093__1__4____251__251__0__0	max_left=94	max_left_minus=94	max_left_plus=75	max_min_left=75	max_min_left_minus=47	max_min_left_plus=75	max_min_right=93	max_min_right_minus=93	max_min_right_plus=0	max_pos_hash_score=468	max_right=174	max_right_minus=93	max_right_plus=174	neg_log10_pos_hash_p_value=7.8	new_junction_coverage=0.05	new_junction_read_count=5	polymorphism_frequency=5.176e-02	pos_hash_score=5	prediction=polymorphism	reject=COVERAGE_EVENNESS_SKEW,FREQUENCY_CUTOFF	side_1_annotate_key=gene	side_1_continuation=0	side_1_coverage=1.15	side_1_overlap=4	side_1_possible_overlap_registers=237	side_1_read_count=107	side_1_redundant=0	side_2_annotate_key=gene	side_2_continuation=0	side_2_coverage=0.85	side_2_overlap=0	side_2_possible_overlap_registers=233	side_2_read_count=78	side_2_redundant=0	total_non_overlap_reads=5
JC	164	.	CP009273	608429	-1	CP009273	609829	1	0	alignment_overlap=12	coverage_minus=1	coverage_plus=2	flanking_left=251	flanking_right=251	frequency=3.560e-02	junction_possible_overlap_registers=225	key=CP009273__608429__-1__CP009273__609817__1__12____251__251__0__0	max_left=75	max_left_minus=75	max_left_plus=75	max_min_left=75	max_min_left_minus=75	max_min_left_plus=75	max_min_right=0	max_min_right_minus=0	max_min_right_plus=0	max_pos_hash_score=452	max_right=154	max_right_minus=86	max_right_plus=154	neg_log10_pos_hash_p_value=8.8	new_junction_coverage=0.03	new_junction_read_count=3	polymorphism_frequency=3.560e-02	pos_hash_score=3	prediction=polymorphism	reject=COVERAGE_EVENNESS_SKEW,FREQUENCY_CUTOFF	side_1_annotate_key=gene	side_1_continuation=0	side_1_coverage=0.95	side_1_overlap=12	side_1_possible_overlap_registers=237	side_1_read_count=88	side_1_redundant=0	side_2_annotate_key=gene	side_2_continuation=0	side_2_coverage=0.90	side_2_overlap=0	side_2_possible_overlap_registers=225	side_2_read_count=79	side_2_redundant=0	total_non_overlap_reads=3
JC	165	.	CP009273	619552	-1	CP009273	620574	1	0	alignment_overlap=11	coverage_minus=3	coverage_plus=1	flanking_left=251	flanking_right=251	frequency=4.650e-02	junction_possible_overlap_registers=226	key=CP009273__619552__-1__CP009273__620563__1__11____251__251__0__0	max_left=228	max_left_minus=228	max_left_plus=106	max_min_left=107	max_min_left_minus=107	max_min_left_plus=106	max_min_right=11	max_min_right_minus=11	max_min_right_plus=0	max_pos_hash_score=454	max_right=133	max_right_minus=133	max_right_plus=133	neg_log10_pos_hash_p_value=8.2	new_junction_coverage=0.05	new_junction_read_count=4	polymorphism_frequency=4.650e-02	pos_hash_score=4	prediction=polymorphism	reject=COVERAGE_EVENNESS_SKEW,FREQUENCY_CUTOFF	side_1_annotate_key=gene	side_1_continuation=0	side_1_coverage=0.92	side_1_overlap=11	side_1_possible_overlap_registers=237	side_1_read_count=85	side_1_redundant=0	side_2_annotate_key=gene	side_2_continuation=0	side_2_coverage=0.94	side_2_overlap=0	side_2_possible_overlap_registers=226	side_2_read_count=83	side_2_redundant=0	total_non_overlap_reads=4
JC	166	.	CP009273	624078	-1	CP009273	624942	1	0	alignment_overlap=11	coverage_minus=1	coverage_plus=2	flanking_left=251	flanking_right=251	frequency=3.102e-02	junction_possible_overlap_registers=226	key=CP009273__624078__-1__CP009273__624931__1__11____251__251__0__0	max_left=66	max_left_minus=66	max_left_plus=66	max_min_left=66	max_min_left_minus=66	max_min_left_plus=66	max_min_right=0	max_min_right_minus=0	max_min_right_plus=0	max_pos_hash_score=454	max_right=137	max_right_minus=136	max_right_plus=137	neg_log10_pos_hash_p_value=8.8	new_junction_coverage=0.03	new_junction_read_count=3	polymorphism_frequency=3.102e-02	pos_hash_score=3	prediction=polymorphism	reject=COVERAGE_EVENNESS_SKEW,FREQUENCY_CUTOFF	side_1_annotate_key=gene	side_1_continuation=0	side_1_coverage=1.06	side_1_overlap=11	side_1_possible_overlap_registers=237	side_1_read_count=98	side_1_redundant=0	side_2_annotate_key=gene	side_2_continuation=0	side_2_coverage=1.06	side_2_overlap=0	side_2_possible_overlap_registers=226	side_2_read_count=94	side_2_redundant=0	total_non_overlap_reads=3
JC	167	.	CP009273	643803	-1	CP009273	644976	1	0	alignment_overlap=10	coverage_minus=2	coverage_plus=2	flanking_left=251	flanking_right=251	frequency=5.462e-02	junction_possible_overlap_registers=227	key=CP009273__643803__-1__CP009273__644966__1__10____251__251__0__0	max_left=171	max_left_minus=171	max_left_plus=45	max_min_left=45	max_min_left_minus=0	max_min_left_plus=45	max_min_right=28	max_min_right_minus=28	max_min_right_plus=22	max_pos_hash_score=456	max_right=58	max_right_minus=28	max_right_plus=58	neg_log10_pos_hash_p_value=8.2	new_junction_coverage=0.06	new_junction_read_count=5	polymorphism_frequency=5.462e-02	pos_hash_score=4	prediction=polymorphism	reject=COVERAGE_EVENNESS_SKEW,FREQUENCY_CUTOFF	side_1_annotate_key=gene	side_1_continuation=0	side_1_coverage=1.00	side_1_overlap=10	side_1_possible_overlap_registers=237	side_1_read_count=93	side_1_redundant=0	side_2_annotate_key=gene	side_2_continuation=0	side_2_coverage=0.94	side_2_overlap=0	side_2_possible_overlap_registers=227	side_2_read_count=84	side_2_redundant=0	total_non_overlap_reads=4
JC	168	.	CP009273	659791	-1	CP009273	661151	1	0	alignment_overlap=10	coverage_minus=2	coverage_plus=1	flanking_left=251	flanking_right=251	frequency=3.201e-02	junction_possible_overlap_registers=227	key=CP009273__659791__-1__CP009273__661141__1__10____251__251__0__0	max_left=211	max_left_minus=211	max_left_plus=55	max_min_left=55	max_min_left_minus=32	max_min_left_plus=55	max_min_right=1	max_min_right_minus=1	max_min_right_plus=0	max_pos_hash_score=456	max_right=182	max_right_minus=54	max_right_plus=182	neg_log10_pos_hash_p_value=8.8	new_junction_coverage=0.03	new_junction_read_count=3	polymorphism_frequency=3.201e-02	pos_hash_score=3	prediction=polymorphism	reject=COVERAGE_EVENNESS_SKEW,FREQUENCY_CUTOFF	side_1_annotate_key=gene	side_1_continuation=0	side_1_coverage=0.92	side_1_overlap=10	side_1_possible_overlap_registers=237	side_1_read_count=85	side_1_redundant=0	side_2_annotate_key=gene	side_2_continuation=0	side_2_coverage=1.12	side_2_overlap=0	side_2_possible_overlap_registers=227	side_2_read_count=100	side_2_redundant=0	total_non_overlap_reads=3
JC	169	.	CP009273	680311	-1	CP009273	681543	1	0	alignment_overlap=8	coverage_minus=2	coverage_plus=1	flanking_left=251	flanking_right=251	frequency=4.039e-02	junction_possible_overlap_registers=229	key=CP009273__680311__-1__CP009273__681535__1__8____251__251__0__0	max_left=221	max_left_minus=221	max_left_plus=142	max_min_left=0	max_min_left_minus=0	max_min_left_plus=0	max_min_right=101	max_min_right_minus=86	max_min_right_plus=101	max_pos_hash_score=460	max_right=101	max_right_minus=86	max_right_plus=101	neg_log10_pos_hash_p_value=8.8	new_junction_coverage=0.03	new_junction_read_count=3	polymorphism_frequency=4.039e-02	pos_hash_score=3	prediction=polymorphism	reject=COVERAGE_EVENNESS_SKEW,FREQUENCY_CUTOFF	side_1_annotate_key=gene	side_1_continuation=0	side_1_coverage=0.79	side_1_overlap=8	side_1_possible_overlap_registers=237	side_1_read_count=73	side_1_redundant=0	side_2_annotate_key=gene	side_2_continuation=0	side_2_coverage=0.80	side_2_overlap=0	side_2_possible_overlap_registers=229	side_2_read_count=72	side_2_redundant=0	total_non_overlap_reads=3
JC	170	.	CP009273	680985	-1	CP009273	681684	1	0	alignment_overlap=4	coverage_minus=4	coverage_plus=7	flanking_left=251	flanking_right=251	frequency=1.219e-01	junction_possible_overlap_registers=233	key=CP009273__680985__-1__CP009273__681680__1__4____251__251__0__0	max_left=224	max_left_minus=224	max_left_plus=118	max_min_left=118	max_min_left_minus=113	max_min_left_plus=118	max_min_right=56	max_min_right_minus=56	max_min_right_plus=0	max_pos_hash_score=468	max_right=208	max_right_minus=133	max_right_plus=208	neg_log10_pos_hash_p_value=5.4	new_junction_coverage=0.12	new_junction_read_count=11	polymorphism_frequency=1.219e-01	pos_hash_score=11	prediction=polymorphism	reject=COVERAGE_EVENNESS_SKEW,FREQUENCY_CUTOFF	side_1_annotate_key=gene	side_1_continuation=0	side_1_coverage=0.95	side_1_overlap=4	side_1_possible_overlap_registers=237	side_1_read_count=88	side_1_redundant=0	side_2_annotate_key=gene	side_2_continuation=0	side_2_coverage=0.79	side_2_overlap=0	side_2_possible_overlap_registers=233	side_2_read_count=72	side_2_redundant=0	total_non_overlap_reads=11
JC	171	.	CP009273	686597	-1	CP009273	687483	1	0	alignment_overlap=9	coverage_minus=2	coverage_plus=1	flanking_left=251	flanking_right=251	frequency=3.477e-02	junction_possible_overlap_registers=228	key=CP009273__686597__-1__CP009273__687474__1__9____251__251__0__0	max_left=146	max_left_minus=146	max_left_plus=103	max_min_left=103	max_min_left_minus=103	max_min_left_plus=103	max_min_right=7	max_min_right_minus=7	max_min_right_plus=0	max_pos_hash_score=458	max_right=133	max_right_minus=133	max_right_plus=133	neg_log10_pos_hash_p_value=8.8	new_junction_coverage=0.03	new_junction_read_count=3	polymorphism_frequency=3.477e-02	pos_hash_score=3	prediction=polymorphism	reject=COVERAGE_EVENNESS_SKEW,FREQUENCY_CUTOFF	side_1_annotate_key=gene	side_1_continuation=0	side_1_coverage=0.69	side_1_overlap=9	side_1_possible_overlap_registers=237	side_1_read_count=64	side_1_redundant=0	side_2_annotate_key=gene	side_2_continuation=0	side_2_coverage=1.18	side_2_overlap=0	side_2_possible_overlap_registers=228	side_2_read_count=105	side_2_redundant=0	total_non_overlap_reads=3
JC	172	.	CP009273	691960	-1	CP009273	692396	1	0	alignment_overlap=29	coverage_minus=4	coverage_plus=6	flanking_left=251	flanking_right=251	frequency=2.036e-01	junction_possible_overlap_registers=208	key=CP009273__691960__-1__CP009273__692367__1__29____251__251__0__0	max_left=200	max_left_minus=200	max_left_plus=196	max_min_left=92	max_min_left_minus=55	max_min_left_plus=92	max_min_right=79	max_min_right_minus=79	max_min_right_plus=79	max_pos_hash_score=418	max_right=167	max_right_minus=167	max_right_plus=160	neg_log10_pos_hash_p_value=5.5	new_junction_coverage=0.15	new_junction_read_count=12	polymorphism_frequency=2.036e-01	pos_hash_score=9	prediction=polymorphism	reject=COVERAGE_EVENNESS_SKEW	side_1_annotate_key=gene	side_1_continuation=0	side_1_coverage=0.45	side_1_overlap=29	side_1_possible_overlap_registers=237	side_1_read_count=42	side_1_redundant=0	side_2_annotate_key=gene	side_2_continuation=0	side_2_coverage=0.70	side_2_overlap=0	side_2_possible_overlap_registers=208	side_2_read_count=57	side_2_redundant=0	total_non_overlap_reads=10
JC	173	.	CP009273	692197	-1	CP009273	692591	1	0	alignment_overlap=78	coverage_minus=13	coverage_plus=13	flanking_left=251	flanking_right=251	frequency=4.325e-01	junction_possible_overlap_registers=159	key=CP009273__692197__-1__CP009273__692513__1__78____251__251__0__0	max_left=160	max_left_minus=160	max_left_plus=72	max_min_left=58	max_min_left_minus=52	max_min_left_plus=58	max_min_right=60	max_min_right_minus=57	max_min_right_plus=60	max_pos_hash_score=320	max_right=163	max_right_minus=163	max_right_plus=149	neg_log10_pos_hash_p_value=1.6	new_junction_coverage=0.43	new_junction_read_count=27	polymorphism_frequency=4.325e-01	pos_hash_score=21	prediction=polymorphism	side_1_annotate_key=gene	side_1_continuation=0	side_1_coverage=0.50	side_1_overlap=78	side_1_possible_overlap_registers=237	side_1_read_count=46	side_1_redundant=0	side_2_annotate_key=gene	side_2_continuation=0	side_2_coverage=0.64	side_2_overlap=0	side_2_possible_overlap_registers=159	side_2_read_count=40	side_2_redundant=0	total_non_overlap_reads=26
JC	174	.	CP009273	716716	-1	CP009273	717874	1	0	alignment_overlap=11	coverage_minus=7	coverage_plus=5	flanking_left=251	flanking_right=251	frequency=1.431e-01	junction_possible_overlap_registers=226	key=CP009273__716716__-1__CP009273__717863__1__11____251__251__0__0	max_left=234	max_left_minus=234	max_left_plus=90	max_min_left=88	max_min_left_minus=80	max_min_left_plus=88	max_min_right=22	max_min_right_minus=17	max_min_right_plus=22	max_pos_hash_score=454	max_right=159	max_right_minus=159	max_right_plus=92	neg_log10_pos_hash_p_value=5.3	new_junction_coverage=0.14	new_junction_read_count=12	polymorphism_frequency=1.431e-01	pos_hash_score=11	prediction=polymorphism	reject=COVERAGE_EVENNESS_SKEW,FREQUENCY_CUTOFF	side_1_annotate_key=gene	side_1_continuation=0	side_1_coverage=0.76	side_1_overlap=11	side_1_possible_overlap_registers=237	side_1_read_count=71	side_1_redundant=0	side_2_annotate_key=gene	side_2_continuation=0	side_2_coverage=0.86	side_2_overlap=0	side_2_possible_overlap_registers=226	side_2_read_count=76	side_2_redundant=0	total_non_overlap_reads=12
JC	175	.	CP009273	718819	-1	CP009273	719772	1	0	alignment_overlap=11	coverage_minus=2	coverage_plus=1	flanking_left=251	flanking_right=251	frequency=3.748e-02	junction_possible_overlap_registers=226	key=CP009273__718819__-1__CP009273__719761__1__11____251__251__0__0	max_left=183	max_left_minus=183	max_left_plus=13	max_min_left=13	max_min_left_minus=0	max_min_left_plus=13	max_min_right=104	max_min_right_minus=104	max_min_right_plus=0	max_pos_hash_score=454	max_right=177	max_right_minus=104	max_right_plus=177	neg_log10_pos_hash_p_value=8.8	new_junction_coverage=0.03	new_junction_read_count=3	polymorphism_frequency=3.748e-02	pos_hash_score=3	prediction=polymorphism	reject=COVERAGE_EVENNESS_SKEW,FREQUENCY_CUTOFF	side_1_annotate_key=gene	side_1_continuation=0	side_1_coverage=0.90	side_1_overlap=11	side_1_possible_overlap_registers=237	side_1_read_count=84	side_1_redundant=0	side_2_annotate_key=gene	side_2_continuation=0	side_2_coverage=0.84	side_2_overlap=0	side_2_possible_overlap_registers=226	side_2_read_count=74	side_2_redundant=0	total_non_overlap_reads=3
JC	176	.	CP009273	725467	-1	CP009273	3613491	1	0	alignment_overlap=10	coverage_minus=3	coverage_plus=2	flanking_left=251	flanking_right=251	frequency=1.176e-01	junction_possible_overlap_registers=227	key=CP009273__725467__-1__CP009273__3613481__1__10____251__251__0__1	max_left=112	max_left_minus=112	max_left_plus=13	max_min_left=112	max_min_left_minus=112	max_min_left_plus=13	max_min_right=27	max_min_right_minus=27	max_min_right_plus=0	max_pos_hash_score=456	max_right=212	max_right_minus=144	max_right_plus=212	neg_log10_pos_hash_p_value=8.8	new_junction_coverage=0.07	new_junction_read_count=6	polymorphism_frequency=1.176e-01	pos_hash_score=3	prediction=polymorphism	reject=COVERAGE_EVENNESS_SKEW,FREQUENCY_CUTOFF	side_1_annotate_key=gene	side_1_continuation=0	side_1_coverage=0.51	side_1_overlap=10	side_1_possible_overlap_registers=237	side_1_read_count=47	side_1_redundant=0	side_2_annotate_key=repeat	side_2_continuation=0	side_2_coverage=NA	side_2_overlap=0	side_2_possible_overlap_registers=NA	side_2_read_count=NA	side_2_redundant=1	total_non_overlap_reads=5
JC	177	.	CP009273	727561	-1	CP009273	728617	1	0	alignment_overlap=9	coverage_minus=2	coverage_plus=1	flanking_left=251	flanking_right=251	frequency=3.654e-02	junction_possible_overlap_registers=228	key=CP009273__727561__-1__CP009273__728608__1__9____251__251__0__0	max_left=69	max_left_minus=69	max_left_plus=69	max_min_left=69	max_min_left_minus=69	max_min_left_plus=69	max_min_right=0	max_min_right_minus=0	max_min_right_plus=0	max_pos_hash_score=458	max_right=80	max_right_minus=80	max_right_plus=80	neg_log10_pos_hash_p_value=8.8	new_junction_coverage=0.03	new_junction_read_count=3	polymorphism_frequency=3.654e-02	pos_hash_score=3	prediction=polymorphism	reject=COVERAGE_EVENNESS_SKEW,FREQUENCY_CUTOFF	side_1_annotate_key=gene	side_1_continuation=0	side_1_coverage=0.51	side_1_overlap=9	side_1_possible_overlap_registers=237	side_1_read_count=47	side_1_redundant=0	side_2_annotate_key=gene	side_2_continuation=0	side_2_coverage=1.27	side_2_overlap=0	side_2_possible_overlap_registers=228	side_2_read_count=113	side_2_redundant=0	total_non_overlap_reads=3
JC	178	.	CP009273	727561	-1	CP009273	3616130	1	0	alignment_overlap=8	coverage_minus=2	coverage_plus=2	flanking_left=251	flanking_right=251	frequency=4.613e-02	junction_possible_overlap_registers=229	key=CP009273__727561__-1__CP009273__3616122__1__8____251__251__0__0	max_left=70	max_left_minus=70	max_left_plus=70	max_min_left=70	max_min_left_minus=70	max_min_left_plus=70	max_min_right=0	max_min_right_minus=0	max_min_right_plus=0	max_pos_hash_score=460	max_right=128	max_right_minus=80	max_right_plus=128	neg_log10_pos_hash_p_value=8.2	new_junction_coverage=0.04	new_junction_read_count=4	polymorphism_frequency=4.613e-02	pos_hash_score=4	prediction=polymorphism	reject=COVERAGE_EVENNESS_SKEW,FREQUENCY_CUTOFF	side_1_annotate_key=gene	side_1_continuation=0	side_1_coverage=0.51	side_1_overlap=8	side_1_possible_overlap_registers=237	side_1_read_count=47	side_1_redundant=0	side_2_annotate_key=gene	side_2_continuation=0	side_2_coverage=1.34	side_2_overlap=0	side_2_possible_overlap_registers=229	side_2_read_count=120	side_2_redundant=0	total_non_overlap_reads=4
JC	179	.	CP009273	728608	1	CP009273	3615065	-1	0	alignment_overlap=9	coverage_minus=1	coverage_plus=2	flanking_left=251	flanking_right=251	frequency=2.663e-02	junction_possible_overlap_registers=228	key=CP009273__728608__1__CP009273__3615074__-1__9____251__251__0__1	max_left=80	max_left_minus=80	max_left_plus=80	max_min_left=0	max_min_left_minus=0	max_min_left_plus=0	max_min_right=69	max_min_right_minus=69	max_min_right_plus=69	max_pos_hash_score=458	max_right=69	max_right_minus=69	max_right_plus=69	neg_log10_pos_hash_p_value=8.8	new_junction_coverage=0.03	new_junction_read_count=3	polymorphism_frequency=2.663e-02	pos_hash_score=3	prediction=polymorphism	reject=COVERAGE_EVENNESS_SKEW,FREQUENCY_CUTOFF	side_1_annotate_key=gene	side_1_continuation=0	side_1_coverage=1.23	side_1_overlap=9	side_1_possible_overlap_registers=237	side_1_read_count=114	side_1_redundant=0	side_2_annotate_key=repeat	side_2_continuation=0	side_2_coverage=NA	side_2_overlap=0	side_2_possible_overlap_registers=NA	side_2_read_count=NA	side_2_redundant=1	total_non_overlap_reads=3
JC	180	.	CP009273	733405	-1	CP009273	734360	1	0	alignment_overlap=20	coverage_minus=6	coverage_plus=11	flanking_left=251	flanking_right=251	frequency=1.387e-01	junction_possible_overlap_registers=217	key=CP009273__733405__-1__CP009273__734340__1__20____251__251__0__0	max_left=163	max_left_minus=163	max_left_plus=149	max_min_left=88	max_min_left_minus=88	max_min_left_plus=88	max_min_right=93	max_min_right_minus=67	max_min_right_plus=93	max_pos_hash_score=436	max_right=201	max_right_minus=127	max_right_plus=201	neg_log10_pos_hash_p_value=4.0	new_junction_coverage=0.21	new_junction_read_count=18	polymorphism_frequency=1.387e-01	pos_hash_score=15	prediction=polymorphism	reject=COVERAGE_EVENNESS_SKEW,FREQUENCY_CUTOFF	side_1_annotate_key=gene	side_1_continuation=0	side_1_coverage=1.20	side_1_overlap=20	side_1_possible_overlap_registers=237	side_1_read_count=111	side_1_redundant=0	side_2_annotate_key=gene	side_2_continuation=0	side_2_coverage=1.44	side_2_overlap=0	side_2_possible_overlap_registers=217	side_2_read_count=122	side_2_redundant=0	total_non_overlap_reads=17
JC	181	.	CP009273	733417	-1	CP009273	734372	1	0	alignment_overlap=11	coverage_minus=2	coverage_plus=2	flanking_left=251	flanking_right=251	frequency=5.027e-02	junction_possible_overlap_registers=226	key=CP009273__733417__-1__CP009273__734361__1__11____251__251__0__0	max_left=121	max_left_minus=109	max_left_plus=121	max_min_left=109	max_min_left_minus=109	max_min_left_plus=40	max_min_right=61	max_min_right_minus=0	max_min_right_plus=61	max_pos_hash_score=454	max_right=203	max_right_minus=203	max_right_plus=93	neg_log10_pos_hash_p_value=8.2	new_junction_coverage=0.07	new_junction_read_count=6	polymorphism_frequency=5.027e-02	pos_hash_score=4	prediction=polymorphism	reject=COVERAGE_EVENNESS_SKEW,FREQUENCY_CUTOFF	side_1_annotate_key=gene	side_1_continuation=0	side_1_coverage=1.23	side_1_overlap=11	side_1_possible_overlap_registers=237	side_1_read_count=114	side_1_redundant=0	side_2_annotate_key=gene	side_2_continuation=0	side_2_coverage=1.33	side_2_overlap=0	side_2_possible_overlap_registers=226	side_2_read_count=118	side_2_redundant=0	total_non_overlap_reads=4
JC	182	.	CP009273	734340	1	CP009273	1527163	-1	-14	alignment_overlap=-14	coverage_minus=8	coverage_plus=4	flanking_left=251	flanking_right=251	frequency=1.068e-01	junction_possible_overlap_registers=223	key=CP009273__734340__1__CP009273__1527163__-1__-14__CGAGATAGTTTCTA__251__251__0__0	max_left=221	max_left_minus=221	max_left_plus=147	max_min_left=0	max_min_left_minus=0	max_min_left_plus=0	max_min_right=55	max_min_right_minus=55	max_min_right_plus=55	max_pos_hash_score=448	max_right=55	max_right_minus=55	max_right_plus=55	neg_log10_pos_hash_p_value=5.5	new_junction_coverage=0.15	new_junction_read_count=13	polymorphism_frequency=1.068e-01	pos_hash_score=10	prediction=polymorphism	reject=COVERAGE_EVENNESS_SKEW,FREQUENCY_CUTOFF	side_1_annotate_key=gene	side_1_continuation=0	side_1_coverage=1.36	side_1_overlap=0	side_1_possible_overlap_registers=237	side_1_read_count=126	side_1_redundant=0	side_2_annotate_key=gene	side_2_continuation=0	side_2_coverage=1.13	side_2_overlap=0	side_2_possible_overlap_registers=237	side_2_read_count=105	side_2_redundant=0	total_non_overlap_reads=12	unique_read_sequence=CGAGATAGTTTCTA
JC	183	.	CP009273	734340	1	CP009273	3618828	-1	-14	alignment_overlap=-14	coverage_minus=8	coverage_plus=4	flanking_left=251	flanking_right=251	frequency=1.003e-01	junction_possible_overlap_registers=223	key=CP009273__734340__1__CP009273__3618828__-1__-14__CGAGATAGTTTCTA__251__251__0__0	max_left=221	max_left_minus=221	max_left_plus=147	max_min_left=0	max_min_left_minus=0	max_min_left_plus=0	max_min_right=55	max_min_right_minus=55	max_min_right_plus=55	max_pos_hash_score=448	max_right=55	max_right_minus=55	max_right_plus=55	neg_log10_pos_hash_p_value=5.5	new_junction_coverage=0.15	new_junction_read_count=13	polymorphism_frequency=1.003e-01	pos_hash_score=10	prediction=polymorphism	reject=COVERAGE_EVENNESS_SKEW,FREQUENCY_CUTOFF	side_1_annotate_key=gene	side_1_continuation=0	side_1_coverage=1.36	side_1_overlap=0	side_1_possible_overlap_registers=237	side_1_read_count=126	side_1_redundant=0	side_2_annotate_key=gene	side_2_continuation=0	side_2_coverage=1.31	side_2_overlap=0	side_2_possible_overlap_registers=237	side_2_read_count=122	side_2_redundant=0	total_non_overlap_reads=12	unique_read_sequence=CGAGATAGTTTCTA
JC	184	.	CP009273	740289	-1	CP009273	741306	1	0	alignment_overlap=13	coverage_minus=2	coverage_plus=2	flanking_left=251	flanking_right=251	frequency=5.672e-02	junction_possible_overlap_registers=224	key=CP009273__740289__-1__CP009273__741293__1__13____251__251__0__0	max_left=186	max_left_minus=186	max_left_plus=140	max_min_left=1	max_min_left_minus=0	max_min_left_plus=1	max_min_right=98	max_min_right_minus=52	max_min_right_plus=98	max_pos_hash_score=450	max_right=98	max_right_minus=52	max_right_plus=98	neg_log10_pos_hash_p_value=8.1	new_junction_coverage=0.05	new_junction_read_count=4	polymorphism_frequency=5.672e-02	pos_hash_score=4	prediction=polymorphism	reject=COVERAGE_EVENNESS_SKEW,FREQUENCY_CUTOFF	side_1_annotate_key=gene	side_1_continuation=0	side_1_coverage=0.78	side_1_overlap=13	side_1_possible_overlap_registers=237	side_1_read_count=72	side_1_redundant=0	side_2_annotate_key=gene	side_2_continuation=0	side_2_coverage=0.74	side_2_overlap=0	side_2_possible_overlap_registers=224	side_2_read_count=65	side_2_redundant=0	total_non_overlap_reads=4
JC	185	.	CP009273	751082	-1	CP009273	751958	1	0	alignment_overlap=10	coverage_minus=2	coverage_plus=2	flanking_left=251	flanking_right=251	frequency=4.110e-02	junction_possible_overlap_registers=227	key=CP009273__751082__-1__CP009273__751948__1__10____251__251__0__0	max_left=168	max_left_minus=128	max_left_plus=168	max_min_left=30	max_min_left_minus=0	max_min_left_plus=30	max_min_right=33	max_min_right_minus=33	max_min_right_plus=24	max_pos_hash_score=456	max_right=33	max_right_minus=33	max_right_plus=33	neg_log10_pos_hash_p_value=8.2	new_junction_coverage=0.04	new_junction_read_count=4	polymorphism_frequency=4.110e-02	pos_hash_score=4	prediction=polymorphism	reject=COVERAGE_EVENNESS_SKEW,FREQUENCY_CUTOFF	side_1_annotate_key=gene	side_1_continuation=0	side_1_coverage=1.11	side_1_overlap=10	side_1_possible_overlap_registers=237	side_1_read_count=103	side_1_redundant=0	side_2_annotate_key=gene	side_2_continuation=0	side_2_coverage=0.99	side_2_overlap=0	side_2_possible_overlap_registers=227	side_2_read_count=88	side_2_redundant=0	total_non_overlap_reads=4
JC	186	.	CP009273	754901	-1	CP009273	755975	1	0	alignment_overlap=11	coverage_minus=3	coverage_plus=3	flanking_left=251	flanking_right=251	frequency=7.255e-02	junction_possible_overlap_registers=226	key=CP009273__754901__-1__CP009273__755964__1__11____251__251__0__0	max_left=211	max_left_minus=211	max_left_plus=50	max_min_left=50	max_min_left_minus=0	max_min_left_plus=50	max_min_right=116	max_min_right_minus=116	max_min_right_plus=0	max_pos_hash_score=454	max_right=172	max_right_minus=116	max_right_plus=172	neg_log10_pos_hash_p_value=8.2	new_junction_coverage=0.07	new_junction_read_count=6	polymorphism_frequency=7.255e-02	pos_hash_score=4	prediction=polymorphism	reject=COVERAGE_EVENNESS_SKEW,FREQUENCY_CUTOFF	side_1_annotate_key=gene	side_1_continuation=0	side_1_coverage=1.07	side_1_overlap=11	side_1_possible_overlap_registers=237	side_1_read_count=99	side_1_redundant=0	side_2_annotate_key=gene	side_2_continuation=0	side_2_coverage=0.67	side_2_overlap=0	side_2_possible_overlap_registers=226	side_2_read_count=59	side_2_redundant=0	total_non_overlap_reads=6
JC	187	.	CP009273	776085	-1	CP009273	776375	1	0	alignment_overlap=76	coverage_minus=4	coverage_plus=9	flanking_left=251	flanking_right=251	frequency=2.320e-01	junction_possible_overlap_registers=161	key=CP009273__776085__-1__CP009273__776299__1__76____251__251__0__0	max_left=174	max_left_minus=115	max_left_plus=174	max_min_left=11	max_min_left_minus=0	max_min_left_plus=11	max_min_right=67	max_min_right_minus=67	max_min_right_plus=27	max_pos_hash_score=324	max_right=172	max_right_minus=67	max_right_plus=172	neg_log10_pos_hash_p_value=3.7	new_junction_coverage=0.22	new_junction_read_count=14	polymorphism_frequency=2.320e-01	pos_hash_score=11	prediction=polymorphism	reject=COVERAGE_EVENNESS_SKEW	side_1_annotate_key=gene	side_1_continuation=0	side_1_coverage=0.85	side_1_overlap=76	side_1_possible_overlap_registers=237	side_1_read_count=79	side_1_redundant=0	side_2_annotate_key=gene	side_2_continuation=0	side_2_coverage=0.62	side_2_overlap=0	side_2_possible_overlap_registers=161	side_2_read_count=39	side_2_redundant=0	total_non_overlap_reads=13
JC	188	.	CP009273	776085	-1	CP009273	776679	1	0	alignment_overlap=76	coverage_minus=5	coverage_plus=7	flanking_left=251	flanking_right=251	frequency=2.045e-01	junction_possible_overlap_registers=161	key=CP009273__776085__-1__CP009273__776603__1__76____251__251__0__0	max_left=174	max_left_minus=100	max_left_plus=174	max_min_left=47	max_min_left_minus=47	max_min_left_plus=4	max_min_right=65	max_min_right_minus=40	max_min_right_plus=65	max_pos_hash_score=324	max_right=150	max_right_minus=128	max_right_plus=150	neg_log10_pos_hash_p_value=3.7	new_junction_coverage=0.19	new_junction_read_count=12	polymorphism_frequency=2.045e-01	pos_hash_score=11	prediction=polymorphism	reject=COVERAGE_EVENNESS_SKEW	side_1_annotate_key=gene	side_1_continuation=0	side_1_coverage=0.86	side_1_overlap=76	side_1_possible_overlap_registers=237	side_1_read_count=80	side_1_redundant=0	side_2_annotate_key=gene	side_2_continuation=0	side_2_coverage=0.62	side_2_overlap=0	side_2_possible_overlap_registers=161	side_2_read_count=39	side_2_redundant=0	total_non_overlap_reads=12
JC	189	.	CP009273	776825	1	CP009273	2514486	-1	-1	alignment_overlap=-1	coverage_minus=7	coverage_plus=3	flanking_left=251	flanking_right=251	frequency=1.942e-01	junction_possible_overlap_registers=236	key=CP009273__776825__1__CP009273__2514486__-1__-1__G__251__251__0__0	max_left=197	max_left_minus=197	max_left_plus=91	max_min_left=0	max_min_left_minus=0	max_min_left_plus=0	max_min_right=77	max_min_right_minus=77	max_min_right_plus=42	max_pos_hash_score=474	max_right=77	max_right_minus=77	max_right_plus=42	neg_log10_pos_hash_p_value=6.5	new_junction_coverage=0.16	new_junction_read_count=15	polymorphism_frequency=1.942e-01	pos_hash_score=8	prediction=polymorphism	reject=COVERAGE_EVENNESS_SKEW,FREQUENCY_CUTOFF	side_1_annotate_key=gene	side_1_continuation=0	side_1_coverage=0.43	side_1_overlap=0	side_1_possible_overlap_registers=237	side_1_read_count=40	side_1_redundant=0	side_2_annotate_key=gene	side_2_continuation=0	side_2_coverage=0.92	side_2_overlap=0	side_2_possible_overlap_registers=237	side_2_read_count=85	side_2_redundant=0	total_non_overlap_reads=10	unique_read_sequence=G
JC	190	.	CP009273	791088	-1	CP009273	791723	1	0	alignment_overlap=12	coverage_minus=2	coverage_plus=3	flanking_left=251	flanking_right=251	frequency=6.968e-02	junction_possible_overlap_registers=225	key=CP009273__791088__-1__CP009273__791711__1__12____251__251__0__0	max_left=223	max_left_minus=223	max_left_plus=146	max_min_left=92	max_min_left_minus=0	max_min_left_plus=92	max_min_right=92	max_min_right_minus=4	max_min_right_plus=92	max_pos_hash_score=452	max_right=134	max_right_minus=4	max_right_plus=134	neg_log10_pos_hash_p_value=7.6	new_junction_coverage=0.06	new_junction_read_count=5	polymorphism_frequency=6.968e-02	pos_hash_score=5	prediction=polymorphism	reject=COVERAGE_EVENNESS_SKEW,FREQUENCY_CUTOFF	side_1_annotate_key=gene	side_1_continuation=0	side_1_coverage=0.74	side_1_overlap=12	side_1_possible_overlap_registers=237	side_1_read_count=69	side_1_redundant=0	side_2_annotate_key=gene	side_2_continuation=0	side_2_coverage=0.77	side_2_overlap=0	side_2_possible_overlap_registers=225	side_2_read_count=68	side_2_redundant=0	total_non_overlap_reads=5
JC	191	.	CP009273	802664	-1	CP009273	803671	1	0	alignment_overlap=9	coverage_minus=2	coverage_plus=3	flanking_left=251	flanking_right=251	frequency=7.184e-02	junction_possible_overlap_registers=228	key=CP009273__802664__-1__CP009273__803662__1__9____251__251__0__0	max_left=115	max_left_minus=115	max_left_plus=21	max_min_left=82	max_min_left_minus=82	max_min_left_plus=21	max_min_right=75	max_min_right_minus=75	max_min_right_plus=0	max_pos_hash_score=458	max_right=136	max_right_minus=136	max_right_plus=136	neg_log10_pos_hash_p_value=7.7	new_junction_coverage=0.06	new_junction_read_count=5	polymorphism_frequency=7.184e-02	pos_hash_score=5	prediction=polymorphism	reject=COVERAGE_EVENNESS_SKEW,FREQUENCY_CUTOFF	side_1_annotate_key=gene	side_1_continuation=0	side_1_coverage=0.80	side_1_overlap=9	side_1_possible_overlap_registers=237	side_1_read_count=74	side_1_redundant=0	side_2_annotate_key=gene	side_2_continuation=0	side_2_coverage=0.65	side_2_overlap=0	side_2_possible_overlap_registers=228	side_2_read_count=58	side_2_redundant=0	total_non_overlap_reads=5
JC	192	.	CP009273	822972	-1	CP009273	823939	1	0	alignment_overlap=0	coverage_minus=2	coverage_plus=3	flanking_left=251	flanking_right=251	frequency=5.208e-02	junction_possible_overlap_registers=237	key=CP009273__822972__-1__CP009273__823939__1__0____251__251__0__0	max_left=231	max_left_minus=231	max_left_plus=90	max_min_left=47	max_min_left_minus=47	max_min_left_plus=47	max_min_right=67	max_min_right_minus=16	max_min_right_plus=67	max_pos_hash_score=476	max_right=67	max_right_minus=57	max_right_plus=67	neg_log10_pos_hash_p_value=7.9	new_junction_coverage=0.05	new_junction_read_count=5	polymorphism_frequency=5.208e-02	pos_hash_score=5	prediction=polymorphism	reject=COVERAGE_EVENNESS_SKEW,FREQUENCY_CUTOFF	side_1_annotate_key=gene	side_1_continuation=0	side_1_coverage=1.20	side_1_overlap=0	side_1_possible_overlap_registers=237	side_1_read_count=111	side_1_redundant=0	side_2_annotate_key=gene	side_2_continuation=0	side_2_coverage=0.76	side_2_overlap=0	side_2_possible_overlap_registers=237	side_2_read_count=71	side_2_redundant=0	total_non_overlap_reads=5
JC	193	.	CP009273	823356	-1	CP009273	824323	1	0	alignment_overlap=7	coverage_minus=2	coverage_plus=2	flanking_left=251	flanking_right=251	frequency=5.112e-02	junction_possible_overlap_registers=230	key=CP009273__823356__-1__CP009273__824316__1__7____251__251__0__0	max_left=95	max_left_minus=95	max_left_plus=95	max_min_left=0	max_min_left_minus=0	max_min_left_plus=0	max_min_right=38	max_min_right_minus=38	max_min_right_plus=38	max_pos_hash_score=462	max_right=38	max_right_minus=38	max_right_plus=38	neg_log10_pos_hash_p_value=8.3	new_junction_coverage=0.04	new_junction_read_count=4	polymorphism_frequency=5.112e-02	pos_hash_score=4	prediction=polymorphism	reject=COVERAGE_EVENNESS_SKEW,FREQUENCY_CUTOFF	side_1_annotate_key=gene	side_1_continuation=0	side_1_coverage=0.92	side_1_overlap=7	side_1_possible_overlap_registers=237	side_1_read_count=85	side_1_redundant=0	side_2_annotate_key=gene	side_2_continuation=0	side_2_coverage=0.73	side_2_overlap=0	side_2_possible_overlap_registers=230	side_2_read_count=66	side_2_redundant=0	total_non_overlap_reads=4
JC	194	.	CP009273	829189	-1	CP009273	830294	1	0	alignment_overlap=6	coverage_minus=1	coverage_plus=2	flanking_left=251	flanking_right=251	frequency=3.212e-02	junction_possible_overlap_registers=231	key=CP009273__829189__-1__CP009273__830288__1__6____251__251__0__0	max_left=141	max_left_minus=141	max_left_plus=139	max_min_left=64	max_min_left_minus=0	max_min_left_plus=64	max_min_right=106	max_min_right_minus=104	max_min_right_plus=106	max_pos_hash_score=464	max_right=181	max_right_minus=104	max_right_plus=181	neg_log10_pos_hash_p_value=8.9	new_junction_coverage=0.03	new_junction_read_count=3	polymorphism_frequency=3.212e-02	pos_hash_score=3	prediction=polymorphism	reject=COVERAGE_EVENNESS_SKEW,FREQUENCY_CUTOFF	side_1_annotate_key=gene	side_1_continuation=0	side_1_coverage=0.94	side_1_overlap=6	side_1_possible_overlap_registers=237	side_1_read_count=87	side_1_redundant=0	side_2_annotate_key=gene	side_2_continuation=0	side_2_coverage=1.06	side_2_overlap=0	side_2_possible_overlap_registers=231	side_2_read_count=96	side_2_redundant=0	total_non_overlap_reads=3
JC	195	.	CP009273	841549	-1	CP009273	842494	1	0	alignment_overlap=12	coverage_minus=2	coverage_plus=2	flanking_left=251	flanking_right=251	frequency=5.685e-02	junction_possible_overlap_registers=225	key=CP009273__841549__-1__CP009273__842482__1__12____251__251__0__0	max_left=129	max_left_minus=129	max_left_plus=18	max_min_left=18	max_min_left_minus=0	max_min_left_plus=18	max_min_right=37	max_min_right_minus=37	max_min_right_plus=0	max_pos_hash_score=452	max_right=180	max_right_minus=37	max_right_plus=180	neg_log10_pos_hash_p_value=8.1	new_junction_coverage=0.05	new_junction_read_count=4	polymorphism_frequency=5.685e-02	pos_hash_score=4	prediction=polymorphism	reject=COVERAGE_EVENNESS_SKEW,FREQUENCY_CUTOFF	side_1_annotate_key=gene	side_1_continuation=0	side_1_coverage=0.70	side_1_overlap=12	side_1_possible_overlap_registers=237	side_1_read_count=65	side_1_redundant=0	side_2_annotate_key=gene	side_2_continuation=0	side_2_coverage=0.81	side_2_overlap=0	side_2_possible_overlap_registers=225	side_2_read_count=71	side_2_redundant=0	total_non_overlap_reads=4
JC	196	.	CP009273	851970	-1	CP009273	852820	1	0	alignment_overlap=15	coverage_minus=1	coverage_plus=3	flanking_left=251	flanking_right=251	frequency=5.604e-02	junction_possible_overlap_registers=222	key=CP009273__851970__-1__CP009273__852805__1__15____251__251__0__0	max_left=104	max_left_minus=94	max_left_plus=104	max_min_left=94	max_min_left_minus=94	max_min_left_plus=34	max_min_right=66	max_min_right_minus=0	max_min_right_plus=66	max_pos_hash_score=446	max_right=126	max_right_minus=126	max_right_plus=66	neg_log10_pos_hash_p_value=8.1	new_junction_coverage=0.06	new_junction_read_count=5	polymorphism_frequency=5.604e-02	pos_hash_score=4	prediction=polymorphism	reject=COVERAGE_EVENNESS_SKEW,FREQUENCY_CUTOFF	side_1_annotate_key=gene	side_1_continuation=0	side_1_coverage=0.95	side_1_overlap=15	side_1_possible_overlap_registers=237	side_1_read_count=88	side_1_redundant=0	side_2_annotate_key=gene	side_2_continuation=0	side_2_coverage=0.99	side_2_overlap=0	side_2_possible_overlap_registers=222	side_2_read_count=86	side_2_redundant=0	total_non_overlap_reads=4
JC	197	.	CP009273	862357	-1	CP009273	863539	1	0	alignment_overlap=11	coverage_minus=5	coverage_plus=4	flanking_left=251	flanking_right=251	frequency=9.450e-02	junction_possible_overlap_registers=226	key=CP009273__862357__-1__CP009273__863528__1__11____251__251__0__0	max_left=147	max_left_minus=147	max_left_plus=147	max_min_left=70	max_min_left_minus=70	max_min_left_plus=70	max_min_right=112	max_min_right_minus=80	max_min_right_plus=112	max_pos_hash_score=454	max_right=210	max_right_minus=210	max_right_plus=165	neg_log10_pos_hash_p_value=5.9	new_junction_coverage=0.10	new_junction_read_count=9	polymorphism_frequency=9.450e-02	pos_hash_score=9	prediction=polymorphism	reject=COVERAGE_EVENNESS_SKEW,FREQUENCY_CUTOFF	side_1_annotate_key=gene	side_1_continuation=0	side_1_coverage=0.82	side_1_overlap=11	side_1_possible_overlap_registers=237	side_1_read_count=76	side_1_redundant=0	side_2_annotate_key=gene	side_2_continuation=0	side_2_coverage=1.13	side_2_overlap=0	side_2_possible_overlap_registers=226	side_2_read_count=100	side_2_redundant=0	total_non_overlap_reads=9
JC	198	.	CP009273	866772	-1	CP009273	867669	1	0	alignment_overlap=10	coverage_minus=2	coverage_plus=3	flanking_left=251	flanking_right=251	frequency=5.917e-02	junction_possible_overlap_registers=227	key=CP009273__866772__-1__CP009273__867659__1__10____251__251__0__0	max_left=203	max_left_minus=203	max_left_plus=174	max_min_left=71	max_min_left_minus=0	max_min_left_plus=71	max_min_right=67	max_min_right_minus=38	max_min_right_plus=67	max_pos_hash_score=456	max_right=170	max_right_minus=38	max_right_plus=170	neg_log10_pos_hash_p_value=7.6	new_junction_coverage=0.06	new_junction_read_count=5	polymorphism_frequency=5.917e-02	pos_hash_score=5	prediction=polymorphism	reject=COVERAGE_EVENNESS_SKEW,FREQUENCY_CUTOFF	side_1_annotate_key=gene	side_1_continuation=0	side_1_coverage=1.02	side_1_overlap=10	side_1_possible_overlap_registers=237	side_1_read_count=95	side_1_redundant=0	side_2_annotate_key=gene	side_2_continuation=0	side_2_coverage=0.76	side_2_overlap=0	side_2_possible_overlap_registers=227	side_2_read_count=68	side_2_redundant=0	total_non_overlap_reads=5
JC	199	.	CP009273	874904	-1	CP009273	875845	1	0	alignment_overlap=8	coverage_minus=5	coverage_plus=1	flanking_left=251	flanking_right=251	frequency=6.831e-02	junction_possible_overlap_registers=229	key=CP009273__874904__-1__CP009273__875837__1__8____251__251__0__0	max_left=218	max_left_minus=218	max_left_plus=47	max_min_left=100	max_min_left_minus=100	max_min_left_plus=0	max_min_right=25	max_min_right_minus=25	max_min_right_plus=17	max_pos_hash_score=460	max_right=143	max_right_minus=143	max_right_plus=17	neg_log10_pos_hash_p_value=7.2	new_junction_coverage=0.08	new_junction_read_count=7	polymorphism_frequency=6.831e-02	pos_hash_score=6	prediction=polymorphism	reject=COVERAGE_EVENNESS_SKEW,FREQUENCY_CUTOFF	side_1_annotate_key=gene	side_1_continuation=0	side_1_coverage=0.97	side_1_overlap=8	side_1_possible_overlap_registers=237	side_1_read_count=90	side_1_redundant=0	side_2_annotate_key=gene	side_2_continuation=0	side_2_coverage=1.16	side_2_overlap=0	side_2_possible_overlap_registers=229	side_2_read_count=104	side_2_redundant=0	total_non_overlap_reads=6
JC	200	.	CP009273	889686	-1	CP009273	890594	1	0	alignment_overlap=3	coverage_minus=2	coverage_plus=2	flanking_left=251	flanking_right=251	frequency=5.152e-02	junction_possible_overlap_registers=234	key=CP009273__889686__-1__CP009273__890591__1__3____251__251__0__0	max_left=185	max_left_minus=185	max_left_plus=129	max_min_left=1	max_min_left_minus=0	max_min_left_plus=1	max_min_right=92	max_min_right_minus=92	max_min_right_plus=48	max_pos_hash_score=470	max_right=116	max_right_minus=92	max_right_plus=116	neg_log10_pos_hash_p_value=8.4	new_junction_coverage=0.05	new_junction_read_count=5	polymorphism_frequency=5.152e-02	pos_hash_score=4	prediction=polymorphism	reject=COVERAGE_EVENNESS_SKEW,FREQUENCY_CUTOFF	side_1_annotate_key=gene	side_1_continuation=0	side_1_coverage=0.76	side_1_overlap=3	side_1_possible_overlap_registers=237	side_1_read_count=71	side_1_redundant=0	side_2_annotate_key=gene	side_2_continuation=0	side_2_coverage=1.24	side_2_overlap=0	side_2_possible_overlap_registers=234	side_2_read_count=114	side_2_redundant=0	total_non_overlap_reads=4
JC	201	.	CP009273	889696	-1	CP009273	890604	1	0	alignment_overlap=9	coverage_minus=2	coverage_plus=2	flanking_left=251	flanking_right=251	frequency=6.144e-02	junction_possible_overlap_registers=228	key=CP009273__889696__-1__CP009273__890595__1__9____251__251__0__0	max_left=56	max_left_minus=56	max_left_plus=51	max_min_left=51	max_min_left_minus=51	max_min_left_plus=51	max_min_right=36	max_min_right_minus=36	max_min_right_plus=0	max_pos_hash_score=458	max_right=135	max_right_minus=113	max_right_plus=135	neg_log10_pos_hash_p_value=8.2	new_junction_coverage=0.07	new_junction_read_count=6	polymorphism_frequency=6.144e-02	pos_hash_score=4	prediction=polymorphism	reject=COVERAGE_EVENNESS_SKEW,FREQUENCY_CUTOFF	side_1_annotate_key=gene	side_1_continuation=0	side_1_coverage=0.76	side_1_overlap=9	side_1_possible_overlap_registers=237	side_1_read_count=71	side_1_redundant=0	side_2_annotate_key=gene	side_2_continuation=0	side_2_coverage=1.29	side_2_overlap=0	side_2_possible_overlap_registers=228	side_2_read_count=115	side_2_redundant=0	total_non_overlap_reads=4
JC	202	.	CP009273	892243	-1	CP009273	893062	1	0	alignment_overlap=9	coverage_minus=1	coverage_plus=3	flanking_left=251	flanking_right=251	frequency=5.898e-02	junction_possible_overlap_registers=228	key=CP009273__892243__-1__CP009273__893053__1__9____251__251__0__0	max_left=72	max_left_minus=30	max_left_plus=72	max_min_left=72	max_min_left_minus=0	max_min_left_plus=72	max_min_right=14	max_min_right_minus=14	max_min_right_plus=0	max_pos_hash_score=458	max_right=95	max_right_minus=14	max_right_plus=95	neg_log10_pos_hash_p_value=8.2	new_junction_coverage=0.07	new_junction_read_count=6	polymorphism_frequency=5.898e-02	pos_hash_score=4	prediction=polymorphism	reject=COVERAGE_EVENNESS_SKEW,FREQUENCY_CUTOFF	side_1_annotate_key=gene	side_1_continuation=0	side_1_coverage=1.00	side_1_overlap=9	side_1_possible_overlap_registers=237	side_1_read_count=93	side_1_redundant=0	side_2_annotate_key=gene	side_2_continuation=0	side_2_coverage=1.14	side_2_overlap=0	side_2_possible_overlap_registers=228	side_2_read_count=102	side_2_redundant=0	total_non_overlap_reads=4
JC	203	.	CP009273	906788	-1	CP009273	907393	1	0	alignment_overlap=8	coverage_minus=2	coverage_plus=1	flanking_left=251	flanking_right=251	frequency=3.820e-02	junction_possible_overlap_registers=229	key=CP009273__906788__-1__CP009273__907385__1__8____251__251__0__0	max_left=53	max_left_minus=53	max_left_plus=48	max_min_left=53	max_min_left_minus=53	max_min_left_plus=48	max_min_right=0	max_min_right_minus=0	max_min_right_plus=0	max_pos_hash_score=460	max_right=190	max_right_minus=190	max_right_plus=92	neg_log10_pos_hash_p_value=8.8	new_junction_coverage=0.03	new_junction_read_count=3	polymorphism_frequency=3.820e-02	pos_hash_score=3	prediction=polymorphism	reject=COVERAGE_EVENNESS_SKEW,FREQUENCY_CUTOFF	side_1_annotate_key=gene	side_1_continuation=0	side_1_coverage=0.61	side_1_overlap=8	side_1_possible_overlap_registers=237	side_1_read_count=57	side_1_redundant=0	side_2_annotate_key=gene	side_2_continuation=0	side_2_coverage=1.07	side_2_overlap=0	side_2_possible_overlap_registers=229	side_2_read_count=96	side_2_redundant=0	total_non_overlap_reads=3
JC	204	.	CP009273	936805	-1	CP009273	937677	1	0	alignment_overlap=8	coverage_minus=2	coverage_plus=2	flanking_left=251	flanking_right=251	frequency=5.748e-02	junction_possible_overlap_registers=229	key=CP009273__936805__-1__CP009273__937669__1__8____251__251__0__0	max_left=209	max_left_minus=209	max_left_plus=116	max_min_left=116	max_min_left_minus=60	max_min_left_plus=116	max_min_right=12	max_min_right_minus=12	max_min_right_plus=0	max_pos_hash_score=460	max_right=183	max_right_minus=164	max_right_plus=183	neg_log10_pos_hash_p_value=8.2	new_junction_coverage=0.06	new_junction_read_count=5	polymorphism_frequency=5.748e-02	pos_hash_score=4	prediction=polymorphism	reject=COVERAGE_EVENNESS_SKEW,FREQUENCY_CUTOFF	side_1_annotate_key=gene	side_1_continuation=0	side_1_coverage=0.97	side_1_overlap=8	side_1_possible_overlap_registers=237	side_1_read_count=90	side_1_redundant=0	side_2_annotate_key=gene	side_2_continuation=0	side_2_coverage=0.86	side_2_overlap=0	side_2_possible_overlap_registers=229	side_2_read_count=77	side_2_redundant=0	total_non_overlap_reads=4
JC	205	.	CP009273	936812	-1	CP009273	937683	1	0	alignment_overlap=7	coverage_minus=4	coverage_plus=3	flanking_left=251	flanking_right=251	frequency=8.072e-02	junction_possible_overlap_registers=230	key=CP009273__936812__-1__CP009273__937676__1__7____251__251__0__0	max_left=204	max_left_minus=204	max_left_plus=180	max_min_left=46	max_min_left_minus=46	max_min_left_plus=46	max_min_right=17	max_min_right_minus=7	max_min_right_plus=17	max_pos_hash_score=462	max_right=166	max_right_minus=78	max_right_plus=166	neg_log10_pos_hash_p_value=6.8	new_junction_coverage=0.08	new_junction_read_count=7	polymorphism_frequency=8.072e-02	pos_hash_score=7	prediction=polymorphism	reject=COVERAGE_EVENNESS_SKEW,FREQUENCY_CUTOFF	side_1_annotate_key=gene	side_1_continuation=0	side_1_coverage=0.94	side_1_overlap=7	side_1_possible_overlap_registers=237	side_1_read_count=87	side_1_redundant=0	side_2_annotate_key=gene	side_2_continuation=0	side_2_coverage=0.83	side_2_overlap=0	side_2_possible_overlap_registers=230	side_2_read_count=75	side_2_redundant=0	total_non_overlap_reads=7
JC	206	.	CP009273	942248	-1	CP009273	943457	1	0	alignment_overlap=9	coverage_minus=2	coverage_plus=4	flanking_left=251	flanking_right=251	frequency=5.234e-02	junction_possible_overlap_registers=228	key=CP009273__942248__-1__CP009273__943448__1__9____251__251__0__0	max_left=187	max_left_minus=187	max_left_plus=179	max_min_left=43	max_min_left_minus=8	max_min_left_plus=43	max_min_right=108	max_min_right_minus=48	max_min_right_plus=108	max_pos_hash_score=458	max_right=155	max_right_minus=90	max_right_plus=155	neg_log10_pos_hash_p_value=7.2	new_junction_coverage=0.07	new_junction_read_count=6	polymorphism_frequency=5.234e-02	pos_hash_score=6	prediction=polymorphism	reject=COVERAGE_EVENNESS_SKEW,FREQUENCY_CUTOFF	side_1_annotate_key=gene	side_1_continuation=0	side_1_coverage=1.34	side_1_overlap=9	side_1_possible_overlap_registers=237	side_1_read_count=124	side_1_redundant=0	side_2_annotate_key=gene	side_2_continuation=0	side_2_coverage=1.10	side_2_overlap=0	side_2_possible_overlap_registers=228	side_2_read_count=98	side_2_redundant=0	total_non_overlap_reads=6
JC	207	.	CP009273	1021792	-1	CP009273	1022896	1	0	alignment_overlap=9	coverage_minus=2	coverage_plus=4	flanking_left=251	flanking_right=251	frequency=5.979e-02	junction_possible_overlap_registers=228	key=CP009273__1021792__-1__CP009273__1022887__1__9____251__251__0__0	max_left=234	max_left_minus=39	max_left_plus=234	max_min_left=39	max_min_left_minus=27	max_min_left_plus=39	max_min_right=8	max_min_right_minus=2	max_min_right_plus=8	max_pos_hash_score=458	max_right=128	max_right_minus=66	max_right_plus=128	neg_log10_pos_hash_p_value=7.2	new_junction_coverage=0.08	new_junction_read_count=7	polymorphism_frequency=5.979e-02	pos_hash_score=6	prediction=polymorphism	reject=COVERAGE_EVENNESS_SKEW,FREQUENCY_CUTOFF	side_1_annotate_key=gene	side_1_continuation=0	side_1_coverage=1.09	side_1_overlap=9	side_1_possible_overlap_registers=237	side_1_read_count=101	side_1_redundant=0	side_2_annotate_key=gene	side_2_continuation=0	side_2_coverage=1.38	side_2_overlap=0	side_2_possible_overlap_registers=228	side_2_read_count=123	side_2_redundant=0	total_non_overlap_reads=6
JC	208	.	CP009273	1033493	-1	CP009273	1033968	1	0	alignment_overlap=11	coverage_minus=2	coverage_plus=1	flanking_left=251	flanking_right=251	frequency=4.360e-02	junction_possible_overlap_registers=226	key=CP009273__1033493__-1__CP009273__1033957__1__11____251__251__0__0	max_left=187	max_left_minus=187	max_left_plus=40	max_min_left=56	max_min_left_minus=56	max_min_left_plus=40	max_min_right=53	max_min_right_minus=53	max_min_right_plus=0	max_pos_hash_score=454	max_right=200	max_right_minus=184	max_right_plus=200	neg_log10_pos_hash_p_value=8.8	new_junction_coverage=0.05	new_junction_read_count=4	polymorphism_frequency=4.360e-02	pos_hash_score=3	prediction=polymorphism	reject=COVERAGE_EVENNESS_SKEW,FREQUENCY_CUTOFF	side_1_annotate_key=gene	side_1_continuation=0	side_1_coverage=1.04	side_1_overlap=11	side_1_possible_overlap_registers=237	side_1_read_count=97	side_1_redundant=0	side_2_annotate_key=gene	side_2_continuation=0	side_2_coverage=0.94	side_2_overlap=0	side_2_possible_overlap_registers=226	side_2_read_count=83	side_2_redundant=0	total_non_overlap_reads=3
JC	209	.	CP009273	1044273	-1	CP009273	1045796	1	0	alignment_overlap=8	coverage_minus=2	coverage_plus=1	flanking_left=251	flanking_right=251	frequency=3.340e-02	junction_possible_overlap_registers=229	key=CP009273__1044273__-1__CP009273__1045788__1__8____251__251__0__0	max_left=88	max_left_minus=88	max_left_plus=8	max_min_left=88	max_min_left_minus=88	max_min_left_plus=8	max_min_right=0	max_min_right_minus=0	max_min_right_plus=0	max_pos_hash_score=460	max_right=184	max_right_minus=184	max_right_plus=161	neg_log10_pos_hash_p_value=8.8	new_junction_coverage=0.03	new_junction_read_count=3	polymorphism_frequency=3.340e-02	pos_hash_score=3	prediction=polymorphism	reject=COVERAGE_EVENNESS_SKEW,FREQUENCY_CUTOFF	side_1_annotate_key=gene	side_1_continuation=0	side_1_coverage=1.07	side_1_overlap=8	side_1_possible_overlap_registers=237	side_1_read_count=99	side_1_redundant=0	side_2_annotate_key=gene	side_2_continuation=0	side_2_coverage=0.87	side_2_overlap=0	side_2_possible_overlap_registers=229	side_2_read_count=78	side_2_redundant=0	total_non_overlap_reads=3
JC	210	.	CP009273	1048771	-1	CP009273	1049716	1	0	alignment_overlap=7	coverage_minus=2	coverage_plus=2	flanking_left=251	flanking_right=251	frequency=5.147e-02	junction_possible_overlap_registers=230	key=CP009273__1048771__-1__CP009273__1049709__1__7____251__251__0__0	max_left=119	max_left_minus=119	max_left_plus=119	max_min_left=75	max_min_left_minus=0	max_min_left_plus=75	max_min_right=85	max_min_right_minus=74	max_min_right_plus=85	max_pos_hash_score=462	max_right=115	max_right_minus=74	max_right_plus=115	neg_log10_pos_hash_p_value=8.3	new_junction_coverage=0.06	new_junction_read_count=5	polymorphism_frequency=5.147e-02	pos_hash_score=4	prediction=polymorphism	reject=COVERAGE_EVENNESS_SKEW,FREQUENCY_CUTOFF	side_1_annotate_key=gene	side_1_continuation=0	side_1_coverage=0.99	side_1_overlap=7	side_1_possible_overlap_registers=237	side_1_read_count=92	side_1_redundant=0	side_2_annotate_key=gene	side_2_continuation=0	side_2_coverage=1.05	side_2_overlap=0	side_2_possible_overlap_registers=230	side_2_read_count=95	side_2_redundant=0	total_non_overlap_reads=4
JC	211	.	CP009273	1050949	-1	CP009273	1052150	1	0	alignment_overlap=9	coverage_minus=2	coverage_plus=1	flanking_left=251	flanking_right=251	frequency=2.880e-02	junction_possible_overlap_registers=228	key=CP009273__1050949__-1__CP009273__1052141__1__9____251__251__0__0	max_left=138	max_left_minus=138	max_left_plus=2	max_min_left=2	max_min_left_minus=0	max_min_left_plus=2	max_min_right=98	max_min_right_minus=98	max_min_right_plus=0	max_pos_hash_score=458	max_right=98	max_right_minus=98	max_right_plus=98	neg_log10_pos_hash_p_value=8.8	new_junction_coverage=0.03	new_junction_read_count=3	polymorphism_frequency=2.880e-02	pos_hash_score=3	prediction=polymorphism	reject=COVERAGE_EVENNESS_SKEW,FREQUENCY_CUTOFF	side_1_annotate_key=gene	side_1_continuation=0	side_1_coverage=1.03	side_1_overlap=9	side_1_possible_overlap_registers=237	side_1_read_count=96	side_1_redundant=0	side_2_annotate_key=gene	side_2_continuation=0	side_2_coverage=1.23	side_2_overlap=0	side_2_possible_overlap_registers=228	side_2_read_count=110	side_2_redundant=0	total_non_overlap_reads=3
JC	212	.	CP009273	1051931	-1	CP009273	1053317	1	0	alignment_overlap=8	coverage_minus=3	coverage_plus=3	flanking_left=251	flanking_right=251	frequency=6.118e-02	junction_possible_overlap_registers=229	key=CP009273__1051931__-1__CP009273__1053309__1__8____251__251__0__0	max_left=111	max_left_minus=111	max_left_plus=111	max_min_left=17	max_min_left_minus=17	max_min_left_plus=16	max_min_right=36	max_min_right_minus=36	max_min_right_plus=36	max_pos_hash_score=460	max_right=133	max_right_minus=133	max_right_plus=133	neg_log10_pos_hash_p_value=7.2	new_junction_coverage=0.07	new_junction_read_count=6	polymorphism_frequency=6.118e-02	pos_hash_score=6	prediction=polymorphism	reject=COVERAGE_EVENNESS_SKEW,FREQUENCY_CUTOFF	side_1_annotate_key=gene	side_1_continuation=0	side_1_coverage=0.92	side_1_overlap=8	side_1_possible_overlap_registers=237	side_1_read_count=85	side_1_redundant=0	side_2_annotate_key=gene	side_2_continuation=0	side_2_coverage=1.14	side_2_overlap=0	side_2_possible_overlap_registers=229	side_2_read_count=102	side_2_redundant=0	total_non_overlap_reads=6
JC	213	.	CP009273	1068080	-1	CP009273	1069194	1	0	alignment_overlap=9	coverage_minus=2	coverage_plus=2	flanking_left=251	flanking_right=251	frequency=4.784e-02	junction_possible_overlap_registers=228	key=CP009273__1068080__-1__CP009273__1069185__1__9____251__251__0__0	max_left=96	max_left_minus=96	max_left_plus=54	max_min_left=96	max_min_left_minus=96	max_min_left_plus=54	max_min_right=27	max_min_right_minus=27	max_min_right_plus=27	max_pos_hash_score=458	max_right=146	max_right_minus=146	max_right_plus=99	neg_log10_pos_hash_p_value=8.2	new_junction_coverage=0.04	new_junction_read_count=4	polymorphism_frequency=4.784e-02	pos_hash_score=4	prediction=polymorphism	reject=COVERAGE_EVENNESS_SKEW,FREQUENCY_CUTOFF	side_1_annotate_key=gene	side_1_continuation=0	side_1_coverage=0.79	side_1_overlap=9	side_1_possible_overlap_registers=237	side_1_read_count=73	side_1_redundant=0	side_2_annotate_key=gene	side_2_continuation=0	side_2_coverage=1.00	side_2_overlap=0	side_2_possible_overlap_registers=228	side_2_read_count=89	side_2_redundant=0	total_non_overlap_reads=4
JC	214	.	CP009273	1073798	-1	CP009273	1074304	1	0	alignment_overlap=10	coverage_minus=3	coverage_plus=2	flanking_left=251	flanking_right=251	frequency=4.930e-02	junction_possible_overlap_registers=227	key=CP009273__1073798__-1__CP009273__1074294__1__10____251__251__0__0	max_left=85	max_left_minus=85	max_left_plus=31	max_min_left=35	max_min_left_minus=35	max_min_left_plus=31	max_min_right=23	max_min_right_minus=23	max_min_right_plus=0	max_pos_hash_score=456	max_right=84	max_right_minus=40	max_right_plus=84	neg_log10_pos_hash_p_value=8.2	new_junction_coverage=0.06	new_junction_read_count=5	polymorphism_frequency=4.930e-02	pos_hash_score=4	prediction=polymorphism	reject=COVERAGE_EVENNESS_SKEW,FREQUENCY_CUTOFF	side_1_annotate_key=gene	side_1_continuation=0	side_1_coverage=1.07	side_1_overlap=10	side_1_possible_overlap_registers=237	side_1_read_count=99	side_1_redundant=0	side_2_annotate_key=gene	side_2_continuation=0	side_2_coverage=1.10	side_2_overlap=0	side_2_possible_overlap_registers=227	side_2_read_count=98	side_2_redundant=0	total_non_overlap_reads=5
JC	215	.	CP009273	1110670	-1	CP009273	1111781	1	0	alignment_overlap=9	coverage_minus=4	coverage_plus=0	flanking_left=251	flanking_right=251	frequency=6.250e-02	junction_possible_overlap_registers=228	key=CP009273__1110670__-1__CP009273__1111772__1__9____251__251__0__0	max_left=194	max_left_minus=194	max_left_plus=0	max_min_left=115	max_min_left_minus=115	max_min_left_plus=0	max_min_right=45	max_min_right_minus=45	max_min_right_plus=0	max_pos_hash_score=458	max_right=127	max_right_minus=127	max_right_plus=0	neg_log10_pos_hash_p_value=8.2	new_junction_coverage=0.07	new_junction_read_count=6	polymorphism_frequency=6.250e-02	pos_hash_score=4	prediction=polymorphism	reject=COVERAGE_EVENNESS_SKEW,FREQUENCY_CUTOFF	side_1_annotate_key=gene	side_1_continuation=0	side_1_coverage=0.85	side_1_overlap=9	side_1_possible_overlap_registers=237	side_1_read_count=79	side_1_redundant=0	side_2_annotate_key=gene	side_2_continuation=0	side_2_coverage=1.16	side_2_overlap=0	side_2_possible_overlap_registers=228	side_2_read_count=104	side_2_redundant=0	total_non_overlap_reads=4
JC	216	.	CP009273	1124642	-1	CP009273	1125479	1	0	alignment_overlap=7	coverage_minus=3	coverage_plus=2	flanking_left=251	flanking_right=251	frequency=5.247e-02	junction_possible_overlap_registers=230	key=CP009273__1124642__-1__CP009273__1125472__1__7____251__251__0__0	max_left=157	max_left_minus=157	max_left_plus=13	max_min_left=67	max_min_left_minus=67	max_min_left_plus=13	max_min_right=87	max_min_right_minus=87	max_min_right_plus=0	max_pos_hash_score=462	max_right=188	max_right_minus=134	max_right_plus=188	neg_log10_pos_hash_p_value=7.7	new_junction_coverage=0.06	new_junction_read_count=5	polymorphism_frequency=5.247e-02	pos_hash_score=5	prediction=polymorphism	reject=COVERAGE_EVENNESS_SKEW,FREQUENCY_CUTOFF	side_1_annotate_key=gene	side_1_continuation=0	side_1_coverage=0.88	side_1_overlap=7	side_1_possible_overlap_registers=237	side_1_read_count=82	side_1_redundant=0	side_2_annotate_key=gene	side_2_continuation=0	side_2_coverage=1.12	side_2_overlap=0	side_2_possible_overlap_registers=230	side_2_read_count=101	side_2_redundant=0	total_non_overlap_reads=5
JC	217	.	CP009273	1136897	-1	CP009273	1138191	1	0	alignment_overlap=13	coverage_minus=2	coverage_plus=2	flanking_left=251	flanking_right=251	frequency=6.226e-02	junction_possible_overlap_registers=224	key=CP009273__1136897__-1__CP009273__1138178__1__13____251__251__0__0	max_left=92	max_left_minus=92	max_left_plus=92	max_min_left=56	max_min_left_minus=56	max_min_left_plus=24	max_min_right=60	max_min_right_minus=60	max_min_right_plus=60	max_pos_hash_score=450	max_right=214	max_right_minus=125	max_right_plus=214	neg_log10_pos_hash_p_value=8.1	new_junction_coverage=0.05	new_junction_read_count=4	polymorphism_frequency=6.226e-02	pos_hash_score=4	prediction=polymorphism	reject=COVERAGE_EVENNESS_SKEW,FREQUENCY_CUTOFF	side_1_annotate_key=gene	side_1_continuation=0	side_1_coverage=0.69	side_1_overlap=13	side_1_possible_overlap_registers=237	side_1_read_count=64	side_1_redundant=0	side_2_annotate_key=gene	side_2_continuation=0	side_2_coverage=0.68	side_2_overlap=0	side_2_possible_overlap_registers=224	side_2_read_count=60	side_2_redundant=0	total_non_overlap_reads=4
JC	218	.	CP009273	1146071	-1	CP009273	1146757	1	0	alignment_overlap=10	coverage_minus=2	coverage_plus=3	flanking_left=251	flanking_right=251	frequency=6.479e-02	junction_possible_overlap_registers=227	key=CP009273__1146071__-1__CP009273__1146747__1__10____251__251__0__0	max_left=167	max_left_minus=167	max_left_plus=143	max_min_left=77	max_min_left_minus=0	max_min_left_plus=77	max_min_right=97	max_min_right_minus=74	max_min_right_plus=97	max_pos_hash_score=456	max_right=163	max_right_minus=74	max_right_plus=163	neg_log10_pos_hash_p_value=7.6	new_junction_coverage=0.06	new_junction_read_count=5	polymorphism_frequency=6.479e-02	pos_hash_score=5	prediction=polymorphism	reject=COVERAGE_EVENNESS_SKEW,FREQUENCY_CUTOFF	side_1_annotate_key=gene	side_1_continuation=0	side_1_coverage=0.68	side_1_overlap=10	side_1_possible_overlap_registers=237	side_1_read_count=63	side_1_redundant=0	side_2_annotate_key=gene	side_2_continuation=0	side_2_coverage=0.94	side_2_overlap=0	side_2_possible_overlap_registers=227	side_2_read_count=84	side_2_redundant=0	total_non_overlap_reads=5
JC	219	.	CP009273	1151715	-1	CP009273	1152866	1	0	alignment_overlap=13	coverage_minus=2	coverage_plus=1	flanking_left=251	flanking_right=251	frequency=3.308e-02	junction_possible_overlap_registers=224	key=CP009273__1151715__-1__CP009273__1152853__1__13____251__251__0__0	max_left=136	max_left_minus=136	max_left_plus=136	max_min_left=38	max_min_left_minus=38	max_min_left_plus=0	max_min_right=74	max_min_right_minus=74	max_min_right_plus=74	max_pos_hash_score=450	max_right=200	max_right_minus=200	max_right_plus=74	neg_log10_pos_hash_p_value=8.7	new_junction_coverage=0.03	new_junction_read_count=3	polymorphism_frequency=3.308e-02	pos_hash_score=3	prediction=polymorphism	reject=COVERAGE_EVENNESS_SKEW,FREQUENCY_CUTOFF	side_1_annotate_key=gene	side_1_continuation=0	side_1_coverage=0.90	side_1_overlap=13	side_1_possible_overlap_registers=237	side_1_read_count=84	side_1_redundant=0	side_2_annotate_key=gene	side_2_continuation=0	side_2_coverage=1.09	side_2_overlap=0	side_2_possible_overlap_registers=224	side_2_read_count=96	side_2_redundant=0	total_non_overlap_reads=3
JC	220	.	CP009273	1161581	-1	CP009273	1162077	1	0	alignment_overlap=15	coverage_minus=5	coverage_plus=11	flanking_left=251	flanking_right=251	frequency=1.910e-01	junction_possible_overlap_registers=222	key=CP009273__1161581__-1__CP009273__1162062__1__15____251__251__0__0	max_left=107	max_left_minus=104	max_left_plus=107	max_min_left=107	max_min_left_minus=75	max_min_left_plus=107	max_min_right=69	max_min_right_minus=69	max_min_right_plus=0	max_pos_hash_score=446	max_right=224	max_right_minus=171	max_right_plus=224	neg_log10_pos_hash_p_value=3.9	new_junction_coverage=0.18	new_junction_read_count=16	polymorphism_frequency=1.910e-01	pos_hash_score=16	prediction=polymorphism	reject=COVERAGE_EVENNESS_SKEW,FREQUENCY_CUTOFF	side_1_annotate_key=gene	side_1_continuation=0	side_1_coverage=0.76	side_1_overlap=15	side_1_possible_overlap_registers=237	side_1_read_count=71	side_1_redundant=0	side_2_annotate_key=gene	side_2_continuation=0	side_2_coverage=0.79	side_2_overlap=0	side_2_possible_overlap_registers=222	side_2_read_count=69	side_2_redundant=0	total_non_overlap_reads=16
JC	221	.	CP009273	1178250	-1	CP009273	1179531	1	0	alignment_overlap=9	coverage_minus=2	coverage_plus=3	flanking_left=251	flanking_right=251	frequency=5.358e-02	junction_possible_overlap_registers=228	key=CP009273__1178250__-1__CP009273__1179522__1__9____251__251__0__0	max_left=197	max_left_minus=197	max_left_plus=177	max_min_left=45	max_min_left_minus=0	max_min_left_plus=45	max_min_right=95	max_min_right_minus=95	max_min_right_plus=82	max_pos_hash_score=458	max_right=95	max_right_minus=95	max_right_plus=95	neg_log10_pos_hash_p_value=7.7	new_junction_coverage=0.06	new_junction_read_count=5	polymorphism_frequency=5.358e-02	pos_hash_score=5	prediction=polymorphism	reject=COVERAGE_EVENNESS_SKEW,FREQUENCY_CUTOFF	side_1_annotate_key=gene	side_1_continuation=0	side_1_coverage=0.96	side_1_overlap=9	side_1_possible_overlap_registers=237	side_1_read_count=89	side_1_redundant=0	side_2_annotate_key=gene	side_2_continuation=0	side_2_coverage=1.02	side_2_overlap=0	side_2_possible_overlap_registers=228	side_2_read_count=91	side_2_redundant=0	total_non_overlap_reads=5
JC	222	.	CP009273	1184092	-1	CP009273	1185586	1	0	alignment_overlap=10	coverage_minus=2	coverage_plus=1	flanking_left=251	flanking_right=251	frequency=3.082e-02	junction_possible_overlap_registers=227	key=CP009273__1184092__-1__CP009273__1185576__1__10____251__251__0__0	max_left=84	max_left_minus=84	max_left_plus=84	max_min_left=39	max_min_left_minus=39	max_min_left_plus=0	max_min_right=51	max_min_right_minus=51	max_min_right_plus=51	max_pos_hash_score=456	max_right=202	max_right_minus=202	max_right_plus=51	neg_log10_pos_hash_p_value=8.8	new_junction_coverage=0.03	new_junction_read_count=3	polymorphism_frequency=3.082e-02	pos_hash_score=3	prediction=polymorphism	reject=COVERAGE_EVENNESS_SKEW,FREQUENCY_CUTOFF	side_1_annotate_key=gene	side_1_continuation=0	side_1_coverage=1.10	side_1_overlap=10	side_1_possible_overlap_registers=237	side_1_read_count=102	side_1_redundant=0	side_2_annotate_key=gene	side_2_continuation=0	side_2_coverage=1.02	side_2_overlap=0	side_2_possible_overlap_registers=227	side_2_read_count=91	side_2_redundant=0	total_non_overlap_reads=3
JC	223	.	CP009273	1203246	1	CP009273	1205075	1	0	alignment_overlap=16	coverage_minus=47	coverage_plus=29	flanking_left=251	flanking_right=251	frequency=1	junction_possible_overlap_registers=221	key=CP009273__1203246__1__CP009273__1205059__1__16____251__251__0__0	max_left=228	max_left_minus=228	max_left_plus=187	max_min_left=112	max_min_left_minus=109	max_min_left_plus=112	max_min_right=116	max_min_right_minus=116	max_min_right_plus=115	max_pos_hash_score=444	max_right=230	max_right_minus=220	max_right_plus=230	neg_log10_pos_hash_p_value=0.3	new_junction_coverage=0.89	new_junction_read_count=77	polymorphism_frequency=8.446e-01	pos_hash_score=55	prediction=consensus	side_1_annotate_key=gene	side_1_continuation=0	side_1_coverage=0.11	side_1_overlap=16	side_1_possible_overlap_registers=237	side_1_read_count=10	side_1_redundant=0	side_2_annotate_key=gene	side_2_continuation=0	side_2_coverage=0.22	side_2_overlap=0	side_2_possible_overlap_registers=221	side_2_read_count=19	side_2_redundant=0	total_non_overlap_reads=76
JC	224	.	CP009273	1203261	-1	CP009273	1205058	-1	0	alignment_overlap=16	coverage_minus=38	coverage_plus=37	flanking_left=251	flanking_right=251	frequency=1	junction_possible_overlap_registers=221	key=CP009273__1203261__-1__CP009273__1205074__-1__16____251__251__0__0	max_left=229	max_left_minus=219	max_left_plus=229	max_min_left=115	max_min_left_minus=115	max_min_left_plus=111	max_min_right=102	max_min_right_minus=102	max_min_right_plus=100	max_pos_hash_score=444	max_right=228	max_right_minus=213	max_right_plus=228	neg_log10_pos_hash_p_value=0.5	new_junction_coverage=0.87	new_junction_read_count=75	polymorphism_frequency=8.412e-01	pos_hash_score=47	prediction=consensus	side_1_annotate_key=gene	side_1_continuation=0	side_1_coverage=0.11	side_1_overlap=16	side_1_possible_overlap_registers=237	side_1_read_count=10	side_1_redundant=0	side_2_annotate_key=gene	side_2_continuation=0	side_2_coverage=0.22	side_2_overlap=0	side_2_possible_overlap_registers=221	side_2_read_count=19	side_2_redundant=0	total_non_overlap_reads=75
JC	225	.	CP009273	1225252	-1	CP009273	1226532	1	0	alignment_overlap=12	coverage_minus=5	coverage_plus=3	flanking_left=251	flanking_right=251	frequency=7.876e-02	junction_possible_overlap_registers=225	key=CP009273__1225252__-1__CP009273__1226520__1__12____251__251__0__0	max_left=140	max_left_minus=140	max_left_plus=60	max_min_left=82	max_min_left_minus=82	max_min_left_plus=60	max_min_right=99	max_min_right_minus=99	max_min_right_plus=0	max_pos_hash_score=452	max_right=228	max_right_minus=228	max_right_plus=179	neg_log10_pos_hash_p_value=6.3	new_junction_coverage=0.09	new_junction_read_count=8	polymorphism_frequency=7.876e-02	pos_hash_score=8	prediction=polymorphism	reject=COVERAGE_EVENNESS_SKEW,FREQUENCY_CUTOFF	side_1_annotate_key=gene	side_1_continuation=0	side_1_coverage=0.82	side_1_overlap=12	side_1_possible_overlap_registers=237	side_1_read_count=76	side_1_redundant=0	side_2_annotate_key=gene	side_2_continuation=0	side_2_coverage=1.30	side_2_overlap=0	side_2_possible_overlap_registers=225	side_2_read_count=115	side_2_redundant=0	total_non_overlap_reads=8
JC	226	.	CP009273	1227747	-1	CP009273	1228455	1	0	alignment_overlap=10	coverage_minus=6	coverage_plus=5	flanking_left=251	flanking_right=251	frequency=1.022e-01	junction_possible_overlap_registers=227	key=CP009273__1227747__-1__CP009273__1228445__1__10____251__251__0__0	max_left=193	max_left_minus=193	max_left_plus=141	max_min_left=58	max_min_left_minus=0	max_min_left_plus=58	max_min_right=111	max_min_right_minus=111	max_min_right_plus=57	max_pos_hash_score=456	max_right=160	max_right_minus=111	max_right_plus=160	neg_log10_pos_hash_p_value=5.3	new_junction_coverage=0.12	new_junction_read_count=11	polymorphism_frequency=1.022e-01	pos_hash_score=11	prediction=polymorphism	reject=COVERAGE_EVENNESS_SKEW,FREQUENCY_CUTOFF	side_1_annotate_key=gene	side_1_continuation=0	side_1_coverage=1.23	side_1_overlap=10	side_1_possible_overlap_registers=237	side_1_read_count=114	side_1_redundant=0	side_2_annotate_key=gene	side_2_continuation=0	side_2_coverage=0.94	side_2_overlap=0	side_2_possible_overlap_registers=227	side_2_read_count=84	side_2_redundant=0	total_non_overlap_reads=11
JC	227	.	CP009273	1231088	-1	CP009273	1232100	1	0	alignment_overlap=9	coverage_minus=1	coverage_plus=3	flanking_left=251	flanking_right=251	frequency=4.739e-02	junction_possible_overlap_registers=228	key=CP009273__1231088__-1__CP009273__1232091__1__9____251__251__0__0	max_left=224	max_left_minus=224	max_left_plus=147	max_min_left=60	max_min_left_minus=0	max_min_left_plus=60	max_min_right=94	max_min_right_minus=18	max_min_right_plus=94	max_pos_hash_score=458	max_right=94	max_right_minus=18	max_right_plus=94	neg_log10_pos_hash_p_value=8.2	new_junction_coverage=0.04	new_junction_read_count=4	polymorphism_frequency=4.739e-02	pos_hash_score=4	prediction=polymorphism	reject=COVERAGE_EVENNESS_SKEW,FREQUENCY_CUTOFF	side_1_annotate_key=gene	side_1_continuation=0	side_1_coverage=0.90	side_1_overlap=9	side_1_possible_overlap_registers=237	side_1_read_count=84	side_1_redundant=0	side_2_annotate_key=gene	side_2_continuation=0	side_2_coverage=0.90	side_2_overlap=0	side_2_possible_overlap_registers=228	side_2_read_count=80	side_2_redundant=0	total_non_overlap_reads=4
JC	228	.	CP009273	1263138	-1	CP009273	1264215	1	0	alignment_overlap=13	coverage_minus=1	coverage_plus=2	flanking_left=251	flanking_right=251	frequency=3.223e-02	junction_possible_overlap_registers=224	key=CP009273__1263138__-1__CP009273__1264202__1__13____251__251__0__0	max_left=168	max_left_minus=168	max_left_plus=72	max_min_left=72	max_min_left_minus=0	max_min_left_plus=72	max_min_right=70	max_min_right_minus=70	max_min_right_plus=0	max_pos_hash_score=450	max_right=122	max_right_minus=70	max_right_plus=122	neg_log10_pos_hash_p_value=8.7	new_junction_coverage=0.03	new_junction_read_count=3	polymorphism_frequency=3.223e-02	pos_hash_score=3	prediction=polymorphism	reject=COVERAGE_EVENNESS_SKEW,FREQUENCY_CUTOFF	side_1_annotate_key=gene	side_1_continuation=0	side_1_coverage=1.14	side_1_overlap=13	side_1_possible_overlap_registers=237	side_1_read_count=106	side_1_redundant=0	side_2_annotate_key=gene	side_2_continuation=0	side_2_coverage=0.91	side_2_overlap=0	side_2_possible_overlap_registers=224	side_2_read_count=80	side_2_redundant=0	total_non_overlap_reads=3
JC	229	.	CP009273	1277099	-1	CP009273	1277916	1	0	alignment_overlap=11	coverage_minus=3	coverage_plus=2	flanking_left=251	flanking_right=251	frequency=7.181e-02	junction_possible_overlap_registers=226	key=CP009273__1277099__-1__CP009273__1277905__1__11____251__251__0__0	max_left=156	max_left_minus=156	max_left_plus=112	max_min_left=75	max_min_left_minus=0	max_min_left_plus=75	max_min_right=80	max_min_right_minus=12	max_min_right_plus=80	max_pos_hash_score=454	max_right=163	max_right_minus=12	max_right_plus=163	neg_log10_pos_hash_p_value=7.6	new_junction_coverage=0.06	new_junction_read_count=5	polymorphism_frequency=7.181e-02	pos_hash_score=5	prediction=polymorphism	reject=COVERAGE_EVENNESS_SKEW,FREQUENCY_CUTOFF	side_1_annotate_key=gene	side_1_continuation=0	side_1_coverage=0.64	side_1_overlap=11	side_1_possible_overlap_registers=237	side_1_read_count=59	side_1_redundant=0	side_2_annotate_key=gene	side_2_continuation=0	side_2_coverage=0.82	side_2_overlap=0	side_2_possible_overlap_registers=226	side_2_read_count=73	side_2_redundant=0	total_non_overlap_reads=5
JC	230	.	CP009273	1282184	-1	CP009273	1282719	1	0	alignment_overlap=21	coverage_minus=1	coverage_plus=3	flanking_left=251	flanking_right=251	frequency=9.477e-02	junction_possible_overlap_registers=216	key=CP009273__1282184__-1__CP009273__1282698__1__21____251__251__0__0	max_left=67	max_left_minus=67	max_left_plus=61	max_min_left=67	max_min_left_minus=67	max_min_left_plus=61	max_min_right=0	max_min_right_minus=0	max_min_right_plus=0	max_pos_hash_score=434	max_right=169	max_right_minus=163	max_right_plus=169	neg_log10_pos_hash_p_value=7.9	new_junction_coverage=0.05	new_junction_read_count=4	polymorphism_frequency=9.477e-02	pos_hash_score=4	prediction=polymorphism	reject=COVERAGE_EVENNESS_SKEW,FREQUENCY_CUTOFF	side_1_annotate_key=gene	side_1_continuation=0	side_1_coverage=0.68	side_1_overlap=21	side_1_possible_overlap_registers=237	side_1_read_count=63	side_1_redundant=0	side_2_annotate_key=gene	side_2_continuation=0	side_2_coverage=0.22	side_2_overlap=0	side_2_possible_overlap_registers=216	side_2_read_count=19	side_2_redundant=0	total_non_overlap_reads=4
JC	231	.	CP009273	1282362	-1	CP009273	1283013	1	0	alignment_overlap=20	coverage_minus=1	coverage_plus=2	flanking_left=251	flanking_right=251	frequency=7.006e-02	junction_possible_overlap_registers=217	key=CP009273__1282362__-1__CP009273__1282993__1__20____251__251__0__0	max_left=130	max_left_minus=25	max_left_plus=130	max_min_left=0	max_min_left_minus=0	max_min_left_plus=0	max_min_right=101	max_min_right_minus=3	max_min_right_plus=101	max_pos_hash_score=436	max_right=101	max_right_minus=3	max_right_plus=101	neg_log10_pos_hash_p_value=8.6	new_junction_coverage=0.04	new_junction_read_count=3	polymorphism_frequency=7.006e-02	pos_hash_score=3	prediction=polymorphism	reject=COVERAGE_EVENNESS_SKEW,FREQUENCY_CUTOFF	side_1_annotate_key=gene	side_1_continuation=0	side_1_coverage=0.30	side_1_overlap=20	side_1_possible_overlap_registers=237	side_1_read_count=28	side_1_redundant=0	side_2_annotate_key=gene	side_2_continuation=0	side_2_coverage=0.64	side_2_overlap=0	side_2_possible_overlap_registers=217	side_2_read_count=54	side_2_redundant=0	total_non_overlap_reads=3
JC	232	.	CP009273	1282785	-1	CP009273	1283080	1	0	alignment_overlap=87	coverage_minus=15	coverage_plus=7	flanking_left=251	flanking_right=251	frequency=4.802e-01	junction_possible_overlap_registers=150	key=CP009273__1282785__-1__CP009273__1282993__1__87____251__251__0__0	max_left=87	max_left_minus=87	max_left_plus=75	max_min_left=77	max_min_left_minus=77	max_min_left_plus=12	max_min_right=77	max_min_right_minus=77	max_min_right_plus=18	max_pos_hash_score=302	max_right=125	max_right_minus=119	max_right_plus=125	neg_log10_pos_hash_p_value=2.2	new_junction_coverage=0.48	new_junction_read_count=28	polymorphism_frequency=4.802e-01	pos_hash_score=16	prediction=polymorphism	side_1_annotate_key=gene	side_1_continuation=0	side_1_coverage=0.33	side_1_overlap=87	side_1_possible_overlap_registers=237	side_1_read_count=31	side_1_redundant=0	side_2_annotate_key=gene	side_2_continuation=0	side_2_coverage=0.70	side_2_overlap=0	side_2_possible_overlap_registers=150	side_2_read_count=41	side_2_redundant=0	total_non_overlap_reads=22
JC	233	.	CP009273	1314756	-1	CP009273	1315874	1	0	alignment_overlap=11	coverage_minus=4	coverage_plus=2	flanking_left=251	flanking_right=251	frequency=8.432e-02	junction_possible_overlap_registers=226	key=CP009273__1314756__-1__CP009273__1315863__1__11____251__251__0__0	max_left=223	max_left_minus=223	max_left_plus=51	max_min_left=97	max_min_left_minus=97	max_min_left_plus=51	max_min_right=17	max_min_right_minus=17	max_min_right_plus=0	max_pos_hash_score=454	max_right=183	max_right_minus=183	max_right_plus=155	neg_log10_pos_hash_p_value=7.1	new_junction_coverage=0.07	new_junction_read_count=6	polymorphism_frequency=8.432e-02	pos_hash_score=6	prediction=polymorphism	reject=COVERAGE_EVENNESS_SKEW,FREQUENCY_CUTOFF	side_1_annotate_key=gene	side_1_continuation=0	side_1_coverage=0.62	side_1_overlap=11	side_1_possible_overlap_registers=237	side_1_read_count=58	side_1_redundant=0	side_2_annotate_key=gene	side_2_continuation=0	side_2_coverage=0.85	side_2_overlap=0	side_2_possible_overlap_registers=226	side_2_read_count=75	side_2_redundant=0	total_non_overlap_reads=6
JC	234	.	CP009273	1367980	-1	CP009273	1368729	1	0	alignment_overlap=12	coverage_minus=2	coverage_plus=3	flanking_left=251	flanking_right=251	frequency=7.468e-02	junction_possible_overlap_registers=225	key=CP009273__1367980__-1__CP009273__1368717__1__12____251__251__0__0	max_left=149	max_left_minus=149	max_left_plus=59	max_min_left=59	max_min_left_minus=47	max_min_left_plus=59	max_min_right=90	max_min_right_minus=90	max_min_right_plus=0	max_pos_hash_score=452	max_right=191	max_right_minus=191	max_right_plus=180	neg_log10_pos_hash_p_value=7.6	new_junction_coverage=0.07	new_junction_read_count=6	polymorphism_frequency=7.468e-02	pos_hash_score=5	prediction=polymorphism	reject=COVERAGE_EVENNESS_SKEW,FREQUENCY_CUTOFF	side_1_annotate_key=gene	side_1_continuation=0	side_1_coverage=0.92	side_1_overlap=12	side_1_possible_overlap_registers=237	side_1_read_count=85	side_1_redundant=0	side_2_annotate_key=gene	side_2_continuation=0	side_2_coverage=0.77	side_2_overlap=0	side_2_possible_overlap_registers=225	side_2_read_count=68	side_2_redundant=0	total_non_overlap_reads=5
JC	235	.	CP009273	1373299	-1	CP009273	1374267	1	0	alignment_overlap=9	coverage_minus=2	coverage_plus=1	flanking_left=251	flanking_right=251	frequency=4.894e-02	junction_possible_overlap_registers=228	key=CP009273__1373299__-1__CP009273__1374258__1__9____251__251__0__0	max_left=130	max_left_minus=130	max_left_plus=62	max_min_left=62	max_min_left_minus=17	max_min_left_plus=62	max_min_right=81	max_min_right_minus=81	max_min_right_plus=0	max_pos_hash_score=458	max_right=81	max_right_minus=81	max_right_plus=81	neg_log10_pos_hash_p_value=8.8	new_junction_coverage=0.04	new_junction_read_count=4	polymorphism_frequency=4.894e-02	pos_hash_score=3	prediction=polymorphism	reject=COVERAGE_EVENNESS_SKEW,FREQUENCY_CUTOFF	side_1_annotate_key=gene	side_1_continuation=0	side_1_coverage=0.72	side_1_overlap=9	side_1_possible_overlap_registers=237	side_1_read_count=67	side_1_redundant=0	side_2_annotate_key=gene	side_2_continuation=0	side_2_coverage=1.02	side_2_overlap=0	side_2_possible_overlap_registers=228	side_2_read_count=91	side_2_redundant=0	total_non_overlap_reads=3
JC	236	.	CP009273	1373796	-1	CP009273	1375256	1	0	alignment_overlap=10	coverage_minus=2	coverage_plus=1	flanking_left=251	flanking_right=251	frequency=3.763e-02	junction_possible_overlap_registers=227	key=CP009273__1373796__-1__CP009273__1375246__1__10____251__251__0__0	max_left=226	max_left_minus=226	max_left_plus=87	max_min_left=87	max_min_left_minus=0	max_min_left_plus=87	max_min_right=52	max_min_right_minus=52	max_min_right_plus=0	max_pos_hash_score=456	max_right=154	max_right_minus=52	max_right_plus=154	neg_log10_pos_hash_p_value=8.8	new_junction_coverage=0.03	new_junction_read_count=3	polymorphism_frequency=3.763e-02	pos_hash_score=3	prediction=polymorphism	reject=COVERAGE_EVENNESS_SKEW,FREQUENCY_CUTOFF	side_1_annotate_key=gene	side_1_continuation=0	side_1_coverage=0.90	side_1_overlap=10	side_1_possible_overlap_registers=237	side_1_read_count=84	side_1_redundant=0	side_2_annotate_key=gene	side_2_continuation=0	side_2_coverage=0.82	side_2_overlap=0	side_2_possible_overlap_registers=227	side_2_read_count=73	side_2_redundant=0	total_non_overlap_reads=3
JC	237	.	CP009273	1392688	-1	CP009273	1393713	1	0	alignment_overlap=11	coverage_minus=2	coverage_plus=1	flanking_left=251	flanking_right=251	frequency=2.393e-02	junction_possible_overlap_registers=226	key=CP009273__1392688__-1__CP009273__1393702__1__11____251__251__0__0	max_left=113	max_left_minus=61	max_left_plus=113	max_min_left=113	max_min_left_minus=9	max_min_left_plus=113	max_min_right=60	max_min_right_minus=60	max_min_right_plus=0	max_pos_hash_score=454	max_right=123	max_right_minus=60	max_right_plus=123	neg_log10_pos_hash_p_value=8.8	new_junction_coverage=0.03	new_junction_read_count=3	polymorphism_frequency=2.393e-02	pos_hash_score=3	prediction=polymorphism	reject=COVERAGE_EVENNESS_SKEW,FREQUENCY_CUTOFF	side_1_annotate_key=gene	side_1_continuation=0	side_1_coverage=1.44	side_1_overlap=11	side_1_possible_overlap_registers=237	side_1_read_count=134	side_1_redundant=0	side_2_annotate_key=gene	side_2_continuation=0	side_2_coverage=1.32	side_2_overlap=0	side_2_possible_overlap_registers=226	side_2_read_count=117	side_2_redundant=0	total_non_overlap_reads=3
JC	238	.	CP009273	1419609	-1	CP009273	1420418	1	0	alignment_overlap=10	coverage_minus=1	coverage_plus=2	flanking_left=251	flanking_right=251	frequency=3.174e-02	junction_possible_overlap_registers=227	key=CP009273__1419609__-1__CP009273__1420408__1__10____251__251__0__0	max_left=68	max_left_minus=40	max_left_plus=68	max_min_left=40	max_min_left_minus=40	max_min_left_plus=1	max_min_right=51	max_min_right_minus=0	max_min_right_plus=51	max_pos_hash_score=456	max_right=51	max_right_minus=48	max_right_plus=51	neg_log10_pos_hash_p_value=8.8	new_junction_coverage=0.03	new_junction_read_count=3	polymorphism_frequency=3.174e-02	pos_hash_score=3	prediction=polymorphism	reject=COVERAGE_EVENNESS_SKEW,FREQUENCY_CUTOFF	side_1_annotate_key=gene	side_1_continuation=0	side_1_coverage=1.01	side_1_overlap=10	side_1_possible_overlap_registers=237	side_1_read_count=94	side_1_redundant=0	side_2_annotate_key=gene	side_2_continuation=0	side_2_coverage=1.05	side_2_overlap=0	side_2_possible_overlap_registers=227	side_2_read_count=93	side_2_redundant=0	total_non_overlap_reads=3
JC	239	.	CP009273	1444053	-1	CP009273	1445032	1	0	alignment_overlap=13	coverage_minus=1	coverage_plus=2	flanking_left=251	flanking_right=251	frequency=3.132e-02	junction_possible_overlap_registers=224	key=CP009273__1444053__-1__CP009273__1445019__1__13____251__251__0__0	max_left=181	max_left_minus=181	max_left_plus=44	max_min_left=44	max_min_left_minus=0	max_min_left_plus=44	max_min_right=57	max_min_right_minus=57	max_min_right_plus=0	max_pos_hash_score=450	max_right=201	max_right_minus=57	max_right_plus=201	neg_log10_pos_hash_p_value=8.7	new_junction_coverage=0.03	new_junction_read_count=3	polymorphism_frequency=3.132e-02	pos_hash_score=3	prediction=polymorphism	reject=COVERAGE_EVENNESS_SKEW,FREQUENCY_CUTOFF	side_1_annotate_key=gene	side_1_continuation=0	side_1_coverage=1.07	side_1_overlap=13	side_1_possible_overlap_registers=237	side_1_read_count=99	side_1_redundant=0	side_2_annotate_key=gene	side_2_continuation=0	side_2_coverage=1.05	side_2_overlap=0	side_2_possible_overlap_registers=224	side_2_read_count=92	side_2_redundant=0	total_non_overlap_reads=3
JC	240	.	CP009273	1445709	-1	CP009273	1446651	1	0	alignment_overlap=8	coverage_minus=2	coverage_plus=2	flanking_left=251	flanking_right=251	frequency=4.670e-02	junction_possible_overlap_registers=229	key=CP009273__1445709__-1__CP009273__1446643__1__8____251__251__0__0	max_left=233	max_left_minus=233	max_left_plus=167	max_min_left=96	max_min_left_minus=0	max_min_left_plus=96	max_min_right=75	max_min_right_minus=24	max_min_right_plus=75	max_pos_hash_score=460	max_right=117	max_right_minus=24	max_right_plus=117	neg_log10_pos_hash_p_value=8.2	new_junction_coverage=0.04	new_junction_read_count=4	polymorphism_frequency=4.670e-02	pos_hash_score=4	prediction=polymorphism	reject=COVERAGE_EVENNESS_SKEW,FREQUENCY_CUTOFF	side_1_annotate_key=gene	side_1_continuation=0	side_1_coverage=0.86	side_1_overlap=8	side_1_possible_overlap_registers=237	side_1_read_count=80	side_1_redundant=0	side_2_annotate_key=gene	side_2_continuation=0	side_2_coverage=0.96	side_2_overlap=0	side_2_possible_overlap_registers=229	side_2_read_count=86	side_2_redundant=0	total_non_overlap_reads=4
JC	241	.	CP009273	1462166	1	CP009273	1463497	-1	0	alignment_overlap=0	coverage_minus=9	coverage_plus=9	flanking_left=251	flanking_right=251	frequency=NA	junction_possible_overlap_registers=237	key=CP009273__1462166__1__CP009273__1463497__-1__0____251__251__1__1	max_left=242	max_left_minus=242	max_left_plus=200	max_min_left=122	max_min_left_minus=122	max_min_left_plus=98	max_min_right=94	max_min_right_minus=64	max_min_right_plus=94	max_pos_hash_score=476	max_right=227	max_right_minus=227	max_right_plus=213	neg_log10_pos_hash_p_value=4.2	new_junction_coverage=0.20	new_junction_read_count=19	polymorphism_frequency=NA	pos_hash_score=16	prediction=unknown	reject=COVERAGE_EVENNESS_SKEW	side_1_annotate_key=repeat	side_1_continuation=0	side_1_coverage=NA	side_1_overlap=0	side_1_read_count=NA	side_1_redundant=1	side_2_annotate_key=repeat	side_2_continuation=0	side_2_coverage=NA	side_2_overlap=0	side_2_possible_overlap_registers=NA	side_2_read_count=NA	side_2_redundant=1	total_non_overlap_reads=18
JC	242	.	CP009273	1477033	-1	CP009273	1478037	1	0	alignment_overlap=13	coverage_minus=5	coverage_plus=5	flanking_left=251	flanking_right=251	frequency=1.089e-01	junction_possible_overlap_registers=224	key=CP009273__1477033__-1__CP009273__1478024__1__13____251__251__0__0	max_left=205	max_left_minus=205	max_left_plus=167	max_min_left=50	max_min_left_minus=19	max_min_left_plus=50	max_min_right=88	max_min_right_minus=15	max_min_right_plus=88	max_pos_hash_score=450	max_right=188	max_right_minus=35	max_right_plus=188	neg_log10_pos_hash_p_value=5.5	new_junction_coverage=0.11	new_junction_read_count=10	polymorphism_frequency=1.089e-01	pos_hash_score=10	prediction=polymorphism	reject=COVERAGE_EVENNESS_SKEW,FREQUENCY_CUTOFF	side_1_annotate_key=gene	side_1_continuation=0	side_1_coverage=1.04	side_1_overlap=13	side_1_possible_overlap_registers=237	side_1_read_count=97	side_1_redundant=0	side_2_annotate_key=gene	side_2_continuation=0	side_2_coverage=0.82	side_2_overlap=0	side_2_possible_overlap_registers=224	side_2_read_count=72	side_2_redundant=0	total_non_overlap_reads=10
JC	243	.	CP009273	1490433	-1	CP009273	1491304	1	0	alignment_overlap=13	coverage_minus=3	coverage_plus=9	flanking_left=251	flanking_right=251	frequency=9.840e-02	junction_possible_overlap_registers=224	key=CP009273__1490433__-1__CP009273__1491291__1__13____251__251__0__0	max_left=213	max_left_minus=90	max_left_plus=213	max_min_left=90	max_min_left_minus=90	max_min_left_plus=70	max_min_right=67	max_min_right_minus=67	max_min_right_plus=25	max_pos_hash_score=450	max_right=234	max_right_minus=147	max_right_plus=234	neg_log10_pos_hash_p_value=4.9	new_junction_coverage=0.14	new_junction_read_count=12	polymorphism_frequency=9.840e-02	pos_hash_score=12	prediction=polymorphism	reject=COVERAGE_EVENNESS_SKEW,FREQUENCY_CUTOFF	side_1_annotate_key=gene	side_1_continuation=0	side_1_coverage=1.20	side_1_overlap=13	side_1_possible_overlap_registers=237	side_1_read_count=111	side_1_redundant=0	side_2_annotate_key=gene	side_2_continuation=0	side_2_coverage=1.31	side_2_overlap=0	side_2_possible_overlap_registers=224	side_2_read_count=115	side_2_redundant=0	total_non_overlap_reads=12
JC	244	.	CP009273	1501989	-1	CP009273	1503048	1	0	alignment_overlap=9	coverage_minus=2	coverage_plus=1	flanking_left=251	flanking_right=251	frequency=2.830e-02	junction_possible_overlap_registers=228	key=CP009273__1501998__-1__CP009273__1503048__1__9____251__251__0__0	max_left=127	max_left_minus=127	max_left_plus=3	max_min_left=3	max_min_left_minus=0	max_min_left_plus=3	max_min_right=115	max_min_right_minus=115	max_min_right_plus=0	max_pos_hash_score=458	max_right=238	max_right_minus=115	max_right_plus=238	neg_log10_pos_hash_p_value=8.8	new_junction_coverage=0.03	new_junction_read_count=3	polymorphism_frequency=2.830e-02	pos_hash_score=3	prediction=polymorphism	reject=COVERAGE_EVENNESS_SKEW,FREQUENCY_CUTOFF	side_1_annotate_key=gene	side_1_continuation=0	side_1_coverage=1.15	side_1_overlap=0	side_1_possible_overlap_registers=228	side_1_read_count=103	side_1_redundant=0	side_2_annotate_key=repeat	side_2_continuation=0	side_2_coverage=NA	side_2_overlap=9	side_2_possible_overlap_registers=NA	side_2_read_count=NA	side_2_redundant=0	total_non_overlap_reads=3
JC	245	.	CP009273	1544437	-1	CP009273	1545500	1	0	alignment_overlap=7	coverage_minus=3	coverage_plus=7	flanking_left=251	flanking_right=251	frequency=8.235e-02	junction_possible_overlap_registers=230	key=CP009273__1544437__-1__CP009273__1545493__1__7____251__251__0__0	max_left=74	max_left_minus=74	max_left_plus=74	max_min_left=74	max_min_left_minus=74	max_min_left_plus=74	max_min_right=0	max_min_right_minus=0	max_min_right_plus=0	max_pos_hash_score=462	max_right=170	max_right_minus=117	max_right_plus=170	neg_log10_pos_hash_p_value=6.4	new_junction_coverage=0.11	new_junction_read_count=10	polymorphism_frequency=8.235e-02	pos_hash_score=8	prediction=polymorphism	reject=COVERAGE_EVENNESS_SKEW,FREQUENCY_CUTOFF	side_1_annotate_key=gene	side_1_continuation=0	side_1_coverage=1.51	side_1_overlap=7	side_1_possible_overlap_registers=237	side_1_read_count=140	side_1_redundant=0	side_2_annotate_key=gene	side_2_continuation=0	side_2_coverage=0.97	side_2_overlap=0	side_2_possible_overlap_registers=230	side_2_read_count=87	side_2_redundant=0	total_non_overlap_reads=10
JC	246	.	CP009273	1544443	-1	CP009273	1545506	1	0	alignment_overlap=5	coverage_minus=5	coverage_plus=3	flanking_left=251	flanking_right=251	frequency=6.662e-02	junction_possible_overlap_registers=232	key=CP009273__1544443__-1__CP009273__1545501__1__5____251__251__0__0	max_left=181	max_left_minus=181	max_left_plus=95	max_min_left=80	max_min_left_minus=45	max_min_left_plus=80	max_min_right=90	max_min_right_minus=65	max_min_right_plus=90	max_pos_hash_score=466	max_right=217	max_right_minus=111	max_right_plus=217	neg_log10_pos_hash_p_value=6.4	new_junction_coverage=0.09	new_junction_read_count=8	polymorphism_frequency=6.662e-02	pos_hash_score=8	prediction=polymorphism	reject=COVERAGE_EVENNESS_SKEW,FREQUENCY_CUTOFF	side_1_annotate_key=gene	side_1_continuation=0	side_1_coverage=1.45	side_1_overlap=5	side_1_possible_overlap_registers=237	side_1_read_count=135	side_1_redundant=0	side_2_annotate_key=gene	side_2_continuation=0	side_2_coverage=1.01	side_2_overlap=0	side_2_possible_overlap_registers=232	side_2_read_count=92	side_2_redundant=0	total_non_overlap_reads=8
JC	247	.	CP009273	1548523	-1	CP009273	1549436	1	0	alignment_overlap=10	coverage_minus=3	coverage_plus=2	flanking_left=251	flanking_right=251	frequency=4.615e-02	junction_possible_overlap_registers=227	key=CP009273__1548523__-1__CP009273__1549426__1__10____251__251__0__0	max_left=105	max_left_minus=105	max_left_plus=23	max_min_left=88	max_min_left_minus=88	max_min_left_plus=23	max_min_right=38	max_min_right_minus=38	max_min_right_plus=0	max_pos_hash_score=456	max_right=153	max_right_minus=153	max_right_plus=60	neg_log10_pos_hash_p_value=7.6	new_junction_coverage=0.06	new_junction_read_count=5	polymorphism_frequency=4.615e-02	pos_hash_score=5	prediction=polymorphism	reject=COVERAGE_EVENNESS_SKEW,FREQUENCY_CUTOFF	side_1_annotate_key=gene	side_1_continuation=0	side_1_coverage=1.10	side_1_overlap=10	side_1_possible_overlap_registers=237	side_1_read_count=102	side_1_redundant=0	side_2_annotate_key=gene	side_2_continuation=0	side_2_coverage=1.23	side_2_overlap=0	side_2_possible_overlap_registers=227	side_2_read_count=109	side_2_redundant=0	total_non_overlap_reads=5
JC	248	.	CP009273	1591056	-1	CP009273	1591834	1	0	alignment_overlap=10	coverage_minus=10	coverage_plus=8	flanking_left=251	flanking_right=251	frequency=1.427e-01	junction_possible_overlap_registers=227	key=CP009273__1591056__-1__CP009273__1591824__1__10____251__251__0__0	max_left=166	max_left_minus=166	max_left_plus=135	max_min_left=76	max_min_left_minus=17	max_min_left_plus=76	max_min_right=106	max_min_right_minus=75	max_min_right_plus=106	max_pos_hash_score=456	max_right=195	max_right_minus=75	max_right_plus=195	neg_log10_pos_hash_p_value=4.0	new_junction_coverage=0.22	new_junction_read_count=20	polymorphism_frequency=1.427e-01	pos_hash_score=16	prediction=polymorphism	reject=COVERAGE_EVENNESS_SKEW,FREQUENCY_CUTOFF	side_1_annotate_key=gene	side_1_continuation=0	side_1_coverage=1.46	side_1_overlap=10	side_1_possible_overlap_registers=237	side_1_read_count=136	side_1_redundant=0	side_2_annotate_key=gene	side_2_continuation=0	side_2_coverage=1.24	side_2_overlap=0	side_2_possible_overlap_registers=227	side_2_read_count=110	side_2_redundant=0	total_non_overlap_reads=18
JC	249	.	CP009273	1597326	-1	CP009273	1598176	1	0	alignment_overlap=12	coverage_minus=5	coverage_plus=4	flanking_left=251	flanking_right=251	frequency=9.196e-02	junction_possible_overlap_registers=225	key=CP009273__1597326__-1__CP009273__1598164__1__12____251__251__0__0	max_left=213	max_left_minus=213	max_left_plus=162	max_min_left=83	max_min_left_minus=83	max_min_left_plus=45	max_min_right=113	max_min_right_minus=113	max_min_right_plus=74	max_pos_hash_score=452	max_right=194	max_right_minus=141	max_right_plus=194	neg_log10_pos_hash_p_value=5.9	new_junction_coverage=0.11	new_junction_read_count=10	polymorphism_frequency=9.196e-02	pos_hash_score=9	prediction=polymorphism	reject=COVERAGE_EVENNESS_SKEW,FREQUENCY_CUTOFF	side_1_annotate_key=gene	side_1_continuation=0	side_1_coverage=0.96	side_1_overlap=12	side_1_possible_overlap_registers=237	side_1_read_count=89	side_1_redundant=0	side_2_annotate_key=gene	side_2_continuation=0	side_2_coverage=1.28	side_2_overlap=0	side_2_possible_overlap_registers=225	side_2_read_count=113	side_2_redundant=0	total_non_overlap_reads=9
JC	250	.	CP009273	1600289	-1	CP009273	1601057	1	0	alignment_overlap=13	coverage_minus=8	coverage_plus=1	flanking_left=251	flanking_right=251	frequency=1.290e-01	junction_possible_overlap_registers=224	key=CP009273__1600289__-1__CP009273__1601044__1__13____251__251__0__0	max_left=210	max_left_minus=210	max_left_plus=1	max_min_left=91	max_min_left_minus=91	max_min_left_plus=1	max_min_right=46	max_min_right_minus=46	max_min_right_plus=0	max_pos_hash_score=450	max_right=236	max_right_minus=150	max_right_plus=236	neg_log10_pos_hash_p_value=7.1	new_junction_coverage=0.14	new_junction_read_count=12	polymorphism_frequency=1.290e-01	pos_hash_score=6	prediction=polymorphism	reject=COVERAGE_EVENNESS_SKEW,FREQUENCY_CUTOFF	side_1_annotate_key=gene	side_1_continuation=0	side_1_coverage=0.79	side_1_overlap=13	side_1_possible_overlap_registers=237	side_1_read_count=73	side_1_redundant=0	side_2_annotate_key=gene	side_2_continuation=0	side_2_coverage=1.06	side_2_overlap=0	side_2_possible_overlap_registers=224	side_2_read_count=93	side_2_redundant=0	total_non_overlap_reads=9
JC	251	.	CP009273	1612691	-1	CP009273	1613691	1	0	alignment_overlap=9	coverage_minus=2	coverage_plus=2	flanking_left=251	flanking_right=251	frequency=3.505e-02	junction_possible_overlap_registers=228	key=CP009273__1612691__-1__CP009273__1613682__1__9____251__251__0__0	max_left=131	max_left_minus=131	max_left_plus=11	max_min_left=11	max_min_left_minus=0	max_min_left_plus=11	max_min_right=110	max_min_right_minus=110	max_min_right_plus=0	max_pos_hash_score=458	max_right=138	max_right_minus=110	max_right_plus=138	neg_log10_pos_hash_p_value=8.2	new_junction_coverage=0.04	new_junction_read_count=4	polymorphism_frequency=3.505e-02	pos_hash_score=4	prediction=polymorphism	reject=COVERAGE_EVENNESS_SKEW,FREQUENCY_CUTOFF	side_1_annotate_key=gene	side_1_continuation=0	side_1_coverage=1.07	side_1_overlap=9	side_1_possible_overlap_registers=237	side_1_read_count=99	side_1_redundant=0	side_2_annotate_key=gene	side_2_continuation=0	side_2_coverage=1.40	side_2_overlap=0	side_2_possible_overlap_registers=228	side_2_read_count=125	side_2_redundant=0	total_non_overlap_reads=4
JC	252	.	CP009273	1620720	-1	CP009273	1621954	1	0	alignment_overlap=9	coverage_minus=1	coverage_plus=2	flanking_left=251	flanking_right=251	frequency=3.506e-02	junction_possible_overlap_registers=228	key=CP009273__1620720__-1__CP009273__1621945__1__9____251__251__0__0	max_left=198	max_left_minus=82	max_left_plus=198	max_min_left=57	max_min_left_minus=0	max_min_left_plus=57	max_min_right=62	max_min_right_minus=62	max_min_right_plus=44	max_pos_hash_score=458	max_right=158	max_right_minus=62	max_right_plus=158	neg_log10_pos_hash_p_value=8.8	new_junction_coverage=0.04	new_junction_read_count=4	polymorphism_frequency=3.506e-02	pos_hash_score=3	prediction=polymorphism	reject=COVERAGE_EVENNESS_SKEW,FREQUENCY_CUTOFF	side_1_annotate_key=gene	side_1_continuation=0	side_1_coverage=1.09	side_1_overlap=9	side_1_possible_overlap_registers=237	side_1_read_count=101	side_1_redundant=0	side_2_annotate_key=gene	side_2_continuation=0	side_2_coverage=1.38	side_2_overlap=0	side_2_possible_overlap_registers=228	side_2_read_count=123	side_2_redundant=0	total_non_overlap_reads=3
JC	253	.	CP009273	1671276	-1	CP009273	1672450	1	0	alignment_overlap=9	coverage_minus=1	coverage_plus=3	flanking_left=251	flanking_right=251	frequency=4.198e-02	junction_possible_overlap_registers=228	key=CP009273__1671276__-1__CP009273__1672441__1__9____251__251__0__0	max_left=134	max_left_minus=46	max_left_plus=134	max_min_left=45	max_min_left_minus=0	max_min_left_plus=45	max_min_right=109	max_min_right_minus=30	max_min_right_plus=109	max_pos_hash_score=458	max_right=181	max_right_minus=30	max_right_plus=181	neg_log10_pos_hash_p_value=8.2	new_junction_coverage=0.04	new_junction_read_count=4	polymorphism_frequency=4.198e-02	pos_hash_score=4	prediction=polymorphism	reject=COVERAGE_EVENNESS_SKEW,FREQUENCY_CUTOFF	side_1_annotate_key=gene	side_1_continuation=0	side_1_coverage=0.97	side_1_overlap=9	side_1_possible_overlap_registers=237	side_1_read_count=90	side_1_redundant=0	side_2_annotate_key=gene	side_2_continuation=0	side_2_coverage=1.07	side_2_overlap=0	side_2_possible_overlap_registers=228	side_2_read_count=96	side_2_redundant=0	total_non_overlap_reads=4
JC	254	.	CP009273	1729893	-1	CP009273	1730845	1	0	alignment_overlap=6	coverage_minus=3	coverage_plus=1	flanking_left=251	flanking_right=251	frequency=6.915e-02	junction_possible_overlap_registers=231	key=CP009273__1729893__-1__CP009273__1730839__1__6____251__251__0__0	max_left=176	max_left_minus=176	max_left_plus=139	max_min_left=0	max_min_left_minus=0	max_min_left_plus=0	max_min_right=53	max_min_right_minus=53	max_min_right_plus=53	max_pos_hash_score=464	max_right=53	max_right_minus=53	max_right_plus=53	neg_log10_pos_hash_p_value=8.3	new_junction_coverage=0.07	new_junction_read_count=6	polymorphism_frequency=6.915e-02	pos_hash_score=4	prediction=polymorphism	reject=COVERAGE_EVENNESS_SKEW,FREQUENCY_CUTOFF	side_1_annotate_key=gene	side_1_continuation=0	side_1_coverage=1.04	side_1_overlap=6	side_1_possible_overlap_registers=237	side_1_read_count=97	side_1_redundant=0	side_2_annotate_key=gene	side_2_continuation=0	side_2_coverage=0.74	side_2_overlap=0	side_2_possible_overlap_registers=231	side_2_read_count=67	side_2_redundant=0	total_non_overlap_reads=4
JC	255	.	CP009273	1733996	-1	CP009273	1735170	1	0	alignment_overlap=9	coverage_minus=2	coverage_plus=1	flanking_left=251	flanking_right=251	frequency=2.567e-02	junction_possible_overlap_registers=228	key=CP009273__1733996__-1__CP009273__1735161__1__9____251__251__0__0	max_left=152	max_left_minus=152	max_left_plus=39	max_min_left=39	max_min_left_minus=0	max_min_left_plus=39	max_min_right=21	max_min_right_minus=21	max_min_right_plus=0	max_pos_hash_score=458	max_right=147	max_right_minus=21	max_right_plus=147	neg_log10_pos_hash_p_value=8.8	new_junction_coverage=0.03	new_junction_read_count=3	polymorphism_frequency=2.567e-02	pos_hash_score=3	prediction=polymorphism	reject=COVERAGE_EVENNESS_SKEW,FREQUENCY_CUTOFF	side_1_annotate_key=gene	side_1_continuation=0	side_1_coverage=0.93	side_1_overlap=9	side_1_possible_overlap_registers=237	side_1_read_count=86	side_1_redundant=0	side_2_annotate_key=gene	side_2_continuation=0	side_2_coverage=1.62	side_2_overlap=0	side_2_possible_overlap_registers=228	side_2_read_count=145	side_2_redundant=0	total_non_overlap_reads=3
JC	256	.	CP009273	1747265	-1	CP009273	1747953	1	0	alignment_overlap=10	coverage_minus=5	coverage_plus=5	flanking_left=251	flanking_right=251	frequency=1.047e-01	junction_possible_overlap_registers=227	key=CP009273__1747265__-1__CP009273__1747943__1__10____251__251__0__0	max_left=185	max_left_minus=185	max_left_plus=79	max_min_left=79	max_min_left_minus=34	max_min_left_plus=79	max_min_right=56	max_min_right_minus=56	max_min_right_plus=0	max_pos_hash_score=456	max_right=179	max_right_minus=104	max_right_plus=179	neg_log10_pos_hash_p_value=5.6	new_junction_coverage=0.12	new_junction_read_count=11	polymorphism_frequency=1.047e-01	pos_hash_score=10	prediction=polymorphism	reject=COVERAGE_EVENNESS_SKEW,FREQUENCY_CUTOFF	side_1_annotate_key=gene	side_1_continuation=0	side_1_coverage=1.00	side_1_overlap=10	side_1_possible_overlap_registers=237	side_1_read_count=93	side_1_redundant=0	side_2_annotate_key=gene	side_2_continuation=0	side_2_coverage=1.11	side_2_overlap=0	side_2_possible_overlap_registers=227	side_2_read_count=99	side_2_redundant=0	total_non_overlap_reads=10
JC	257	.	CP009273	1757073	-1	CP009273	1758140	1	0	alignment_overlap=13	coverage_minus=3	coverage_plus=3	flanking_left=251	flanking_right=251	frequency=6.638e-02	junction_possible_overlap_registers=224	key=CP009273__1757073__-1__CP009273__1758127__1__13____251__251__0__0	max_left=226	max_left_minus=226	max_left_plus=167	max_min_left=0	max_min_left_minus=0	max_min_left_plus=0	max_min_right=117	max_min_right_minus=72	max_min_right_plus=117	max_pos_hash_score=450	max_right=117	max_right_minus=72	max_right_plus=117	neg_log10_pos_hash_p_value=7.6	new_junction_coverage=0.07	new_junction_read_count=6	polymorphism_frequency=6.638e-02	pos_hash_score=5	prediction=polymorphism	reject=COVERAGE_EVENNESS_SKEW,FREQUENCY_CUTOFF	side_1_annotate_key=gene	side_1_continuation=0	side_1_coverage=0.83	side_1_overlap=13	side_1_possible_overlap_registers=237	side_1_read_count=77	side_1_redundant=0	side_2_annotate_key=gene	side_2_continuation=0	side_2_coverage=1.09	side_2_overlap=0	side_2_possible_overlap_registers=224	side_2_read_count=96	side_2_redundant=0	total_non_overlap_reads=6
JC	258	.	CP009273	1789581	-1	CP009273	1790129	1	0	alignment_overlap=9	coverage_minus=1	coverage_plus=2	flanking_left=251	flanking_right=251	frequency=3.637e-02	junction_possible_overlap_registers=228	key=CP009273__1789581__-1__CP009273__1790120__1__9____251__251__0__0	max_left=188	max_left_minus=188	max_left_plus=92	max_min_left=92	max_min_left_minus=0	max_min_left_plus=92	max_min_right=54	max_min_right_minus=54	max_min_right_plus=0	max_pos_hash_score=458	max_right=147	max_right_minus=54	max_right_plus=147	neg_log10_pos_hash_p_value=8.8	new_junction_coverage=0.03	new_junction_read_count=3	polymorphism_frequency=3.637e-02	pos_hash_score=3	prediction=polymorphism	reject=COVERAGE_EVENNESS_SKEW,FREQUENCY_CUTOFF	side_1_annotate_key=gene	side_1_continuation=0	side_1_coverage=0.86	side_1_overlap=9	side_1_possible_overlap_registers=237	side_1_read_count=80	side_1_redundant=0	side_2_annotate_key=gene	side_2_continuation=0	side_2_coverage=0.92	side_2_overlap=0	side_2_possible_overlap_registers=228	side_2_read_count=82	side_2_redundant=0	total_non_overlap_reads=3
JC	259	.	CP009273	1822917	-1	CP009273	1824044	1	0	alignment_overlap=12	coverage_minus=1	coverage_plus=2	flanking_left=251	flanking_right=251	frequency=4.962e-02	junction_possible_overlap_registers=225	key=CP009273__1822917__-1__CP009273__1824032__1__12____251__251__0__0	max_left=86	max_left_minus=77	max_left_plus=86	max_min_left=77	max_min_left_minus=77	max_min_left_plus=77	max_min_right=73	max_min_right_minus=0	max_min_right_plus=73	max_pos_hash_score=452	max_right=150	max_right_minus=109	max_right_plus=150	neg_log10_pos_hash_p_value=8.8	new_junction_coverage=0.03	new_junction_read_count=3	polymorphism_frequency=4.962e-02	pos_hash_score=3	prediction=polymorphism	reject=COVERAGE_EVENNESS_SKEW,FREQUENCY_CUTOFF	side_1_annotate_key=gene	side_1_continuation=0	side_1_coverage=0.66	side_1_overlap=12	side_1_possible_overlap_registers=237	side_1_read_count=61	side_1_redundant=0	side_2_annotate_key=gene	side_2_continuation=0	side_2_coverage=0.65	side_2_overlap=0	side_2_possible_overlap_registers=225	side_2_read_count=57	side_2_redundant=0	total_non_overlap_reads=3
JC	260	.	CP009273	1825138	-1	CP009273	1826108	1	0	alignment_overlap=10	coverage_minus=2	coverage_plus=2	flanking_left=251	flanking_right=251	frequency=3.988e-02	junction_possible_overlap_registers=227	key=CP009273__1825138__-1__CP009273__1826098__1__10____251__251__0__0	max_left=138	max_left_minus=138	max_left_plus=116	max_min_left=10	max_min_left_minus=0	max_min_left_plus=10	max_min_right=103	max_min_right_minus=103	max_min_right_plus=69	max_pos_hash_score=456	max_right=211	max_right_minus=103	max_right_plus=211	neg_log10_pos_hash_p_value=8.2	new_junction_coverage=0.04	new_junction_read_count=4	polymorphism_frequency=3.988e-02	pos_hash_score=4	prediction=polymorphism	reject=COVERAGE_EVENNESS_SKEW,FREQUENCY_CUTOFF	side_1_annotate_key=gene	side_1_continuation=0	side_1_coverage=0.86	side_1_overlap=10	side_1_possible_overlap_registers=237	side_1_read_count=80	side_1_redundant=0	side_2_annotate_key=gene	side_2_continuation=0	side_2_coverage=1.30	side_2_overlap=0	side_2_possible_overlap_registers=227	side_2_read_count=116	side_2_redundant=0	total_non_overlap_reads=4
JC	261	.	CP009273	1827200	-1	CP009273	1827967	1	0	alignment_overlap=10	coverage_minus=7	coverage_plus=4	flanking_left=251	flanking_right=251	frequency=1.145e-01	junction_possible_overlap_registers=227	key=CP009273__1827200__-1__CP009273__1827957__1__10____251__251__0__0	max_left=237	max_left_minus=237	max_left_plus=56	max_min_left=56	max_min_left_minus=55	max_min_left_plus=56	max_min_right=115	max_min_right_minus=115	max_min_right_plus=0	max_pos_hash_score=456	max_right=221	max_right_minus=144	max_right_plus=221	neg_log10_pos_hash_p_value=5.6	new_junction_coverage=0.12	new_junction_read_count=11	polymorphism_frequency=1.145e-01	pos_hash_score=10	prediction=polymorphism	reject=COVERAGE_EVENNESS_SKEW,FREQUENCY_CUTOFF	side_1_annotate_key=gene	side_1_continuation=0	side_1_coverage=0.74	side_1_overlap=10	side_1_possible_overlap_registers=237	side_1_read_count=69	side_1_redundant=0	side_2_annotate_key=gene	side_2_continuation=0	side_2_coverage=1.17	side_2_overlap=0	side_2_possible_overlap_registers=227	side_2_read_count=104	side_2_redundant=0	total_non_overlap_reads=11
JC	262	.	CP009273	1840085	-1	CP009273	1841842	1	0	alignment_overlap=9	coverage_minus=3	coverage_plus=2	flanking_left=251	flanking_right=251	frequency=5.207e-02	junction_possible_overlap_registers=228	key=CP009273__1840085__-1__CP009273__1841833__1__9____251__251__0__0	max_left=72	max_left_minus=72	max_left_plus=72	max_min_left=72	max_min_left_minus=72	max_min_left_plus=72	max_min_right=0	max_min_right_minus=0	max_min_right_plus=0	max_pos_hash_score=458	max_right=162	max_right_minus=162	max_right_plus=139	neg_log10_pos_hash_p_value=8.2	new_junction_coverage=0.06	new_junction_read_count=5	polymorphism_frequency=5.207e-02	pos_hash_score=4	prediction=polymorphism	reject=COVERAGE_EVENNESS_SKEW,FREQUENCY_CUTOFF	side_1_annotate_key=gene	side_1_continuation=0	side_1_coverage=1.12	side_1_overlap=9	side_1_possible_overlap_registers=237	side_1_read_count=104	side_1_redundant=0	side_2_annotate_key=gene	side_2_continuation=0	side_2_coverage=0.92	side_2_overlap=0	side_2_possible_overlap_registers=228	side_2_read_count=82	side_2_redundant=0	total_non_overlap_reads=5
JC	263	.	CP009273	1879283	-1	CP009273	1880197	1	0	alignment_overlap=9	coverage_minus=2	coverage_plus=1	flanking_left=251	flanking_right=251	frequency=2.823e-02	junction_possible_overlap_registers=228	key=CP009273__1879283__-1__CP009273__1880188__1__9____251__251__0__0	max_left=86	max_left_minus=86	max_left_plus=86	max_min_left=58	max_min_left_minus=58	max_min_left_plus=0	max_min_right=36	max_min_right_minus=2	max_min_right_plus=36	max_pos_hash_score=458	max_right=111	max_right_minus=111	max_right_plus=36	neg_log10_pos_hash_p_value=8.8	new_junction_coverage=0.03	new_junction_read_count=3	polymorphism_frequency=2.823e-02	pos_hash_score=3	prediction=polymorphism	reject=COVERAGE_EVENNESS_SKEW,FREQUENCY_CUTOFF	side_1_annotate_key=gene	side_1_continuation=0	side_1_coverage=1.26	side_1_overlap=9	side_1_possible_overlap_registers=237	side_1_read_count=117	side_1_redundant=0	side_2_annotate_key=gene	side_2_continuation=0	side_2_coverage=1.05	side_2_overlap=0	side_2_possible_overlap_registers=228	side_2_read_count=94	side_2_redundant=0	total_non_overlap_reads=3
JC	264	.	CP009273	1891918	-1	CP009273	1892921	1	0	alignment_overlap=11	coverage_minus=1	coverage_plus=2	flanking_left=251	flanking_right=251	frequency=2.819e-02	junction_possible_overlap_registers=226	key=CP009273__1891918__-1__CP009273__1892910__1__11____251__251__0__0	max_left=212	max_left_minus=58	max_left_plus=212	max_min_left=58	max_min_left_minus=58	max_min_left_plus=58	max_min_right=2	max_min_right_minus=0	max_min_right_plus=2	max_pos_hash_score=454	max_right=151	max_right_minus=151	max_right_plus=151	neg_log10_pos_hash_p_value=8.8	new_junction_coverage=0.03	new_junction_read_count=3	polymorphism_frequency=2.819e-02	pos_hash_score=3	prediction=polymorphism	reject=COVERAGE_EVENNESS_SKEW,FREQUENCY_CUTOFF	side_1_annotate_key=gene	side_1_continuation=0	side_1_coverage=1.20	side_1_overlap=11	side_1_possible_overlap_registers=237	side_1_read_count=111	side_1_redundant=0	side_2_annotate_key=gene	side_2_continuation=0	side_2_coverage=1.14	side_2_overlap=0	side_2_possible_overlap_registers=226	side_2_read_count=101	side_2_redundant=0	total_non_overlap_reads=3
JC	265	.	CP009273	1917906	-1	CP009273	1919101	1	0	alignment_overlap=13	coverage_minus=4	coverage_plus=3	flanking_left=251	flanking_right=251	frequency=7.388e-02	junction_possible_overlap_registers=224	key=CP009273__1917906__-1__CP009273__1919088__1__13____251__251__0__0	max_left=120	max_left_minus=120	max_left_plus=79	max_min_left=100	max_min_left_minus=100	max_min_left_plus=79	max_min_right=118	max_min_right_minus=118	max_min_right_plus=0	max_pos_hash_score=450	max_right=203	max_right_minus=138	max_right_plus=203	neg_log10_pos_hash_p_value=7.1	new_junction_coverage=0.08	new_junction_read_count=7	polymorphism_frequency=7.388e-02	pos_hash_score=6	prediction=polymorphism	reject=COVERAGE_EVENNESS_SKEW,FREQUENCY_CUTOFF	side_1_annotate_key=gene	side_1_continuation=0	side_1_coverage=0.88	side_1_overlap=13	side_1_possible_overlap_registers=237	side_1_read_count=82	side_1_redundant=0	side_2_annotate_key=gene	side_2_continuation=0	side_2_coverage=1.12	side_2_overlap=0	side_2_possible_overlap_registers=224	side_2_read_count=98	side_2_redundant=0	total_non_overlap_reads=7
JC	266	.	CP009273	1942748	-1	CP009273	1944063	1	0	alignment_overlap=13	coverage_minus=2	coverage_plus=1	flanking_left=251	flanking_right=251	frequency=3.949e-02	junction_possible_overlap_registers=224	key=CP009273__1942748__-1__CP009273__1944050__1__13____251__251__0__0	max_left=87	max_left_minus=87	max_left_plus=28	max_min_left=87	max_min_left_minus=87	max_min_left_plus=28	max_min_right=24	max_min_right_minus=24	max_min_right_plus=0	max_pos_hash_score=450	max_right=133	max_right_minus=133	max_right_plus=133	neg_log10_pos_hash_p_value=8.7	new_junction_coverage=0.03	new_junction_read_count=3	polymorphism_frequency=3.949e-02	pos_hash_score=3	prediction=polymorphism	reject=COVERAGE_EVENNESS_SKEW,FREQUENCY_CUTOFF	side_1_annotate_key=gene	side_1_continuation=0	side_1_coverage=0.80	side_1_overlap=13	side_1_possible_overlap_registers=237	side_1_read_count=74	side_1_redundant=0	side_2_annotate_key=gene	side_2_continuation=0	side_2_coverage=0.87	side_2_overlap=0	side_2_possible_overlap_registers=224	side_2_read_count=76	side_2_redundant=0	total_non_overlap_reads=3
JC	267	.	CP009273	1950837	-1	CP009273	1951638	1	0	alignment_overlap=12	coverage_minus=2	coverage_plus=3	flanking_left=251	flanking_right=251	frequency=4.532e-02	junction_possible_overlap_registers=225	key=CP009273__1950837__-1__CP009273__1951626__1__12____251__251__0__0	max_left=51	max_left_minus=51	max_left_plus=35	max_min_left=35	max_min_left_minus=29	max_min_left_plus=35	max_min_right=18	max_min_right_minus=18	max_min_right_plus=0	max_pos_hash_score=452	max_right=159	max_right_minus=159	max_right_plus=49	neg_log10_pos_hash_p_value=7.6	new_junction_coverage=0.06	new_junction_read_count=5	polymorphism_frequency=4.532e-02	pos_hash_score=5	prediction=polymorphism	reject=COVERAGE_EVENNESS_SKEW,FREQUENCY_CUTOFF	side_1_annotate_key=gene	side_1_continuation=0	side_1_coverage=1.14	side_1_overlap=12	side_1_possible_overlap_registers=237	side_1_read_count=106	side_1_redundant=0	side_2_annotate_key=gene	side_2_continuation=0	side_2_coverage=1.25	side_2_overlap=0	side_2_possible_overlap_registers=225	side_2_read_count=110	side_2_redundant=0	total_non_overlap_reads=5
JC	268	.	CP009273	1976390	-1	CP009273	1977725	1	0	alignment_overlap=9	coverage_minus=2	coverage_plus=1	flanking_left=251	flanking_right=251	frequency=3.549e-02	junction_possible_overlap_registers=228	key=CP009273__1976390__-1__CP009273__1977716__1__9____251__251__0__0	max_left=58	max_left_minus=58	max_left_plus=47	max_min_left=0	max_min_left_minus=0	max_min_left_plus=0	max_min_right=41	max_min_right_minus=41	max_min_right_plus=41	max_pos_hash_score=458	max_right=41	max_right_minus=41	max_right_plus=41	neg_log10_pos_hash_p_value=8.8	new_junction_coverage=0.03	new_junction_read_count=3	polymorphism_frequency=3.549e-02	pos_hash_score=3	prediction=polymorphism	reject=COVERAGE_EVENNESS_SKEW,FREQUENCY_CUTOFF	side_1_annotate_key=gene	side_1_continuation=0	side_1_coverage=0.84	side_1_overlap=9	side_1_possible_overlap_registers=237	side_1_read_count=78	side_1_redundant=0	side_2_annotate_key=gene	side_2_continuation=0	side_2_coverage=0.99	side_2_overlap=0	side_2_possible_overlap_registers=228	side_2_read_count=88	side_2_redundant=0	total_non_overlap_reads=3
JC	269	.	CP009273	1984912	-1	CP009273	1986197	1	0	alignment_overlap=8	coverage_minus=1	coverage_plus=2	flanking_left=251	flanking_right=251	frequency=3.516e-02	junction_possible_overlap_registers=229	key=CP009273__1984912__-1__CP009273__1986189__1__8____251__251__0__0	max_left=188	max_left_minus=47	max_left_plus=188	max_min_left=32	max_min_left_minus=0	max_min_left_plus=32	max_min_right=54	max_min_right_minus=47	max_min_right_plus=54	max_pos_hash_score=460	max_right=54	max_right_minus=47	max_right_plus=54	neg_log10_pos_hash_p_value=8.8	new_junction_coverage=0.03	new_junction_read_count=3	polymorphism_frequency=3.516e-02	pos_hash_score=3	prediction=polymorphism	reject=COVERAGE_EVENNESS_SKEW,FREQUENCY_CUTOFF	side_1_annotate_key=gene	side_1_continuation=0	side_1_coverage=1.08	side_1_overlap=8	side_1_possible_overlap_registers=237	side_1_read_count=100	side_1_redundant=0	side_2_annotate_key=gene	side_2_continuation=0	side_2_coverage=0.76	side_2_overlap=0	side_2_possible_overlap_registers=229	side_2_read_count=68	side_2_redundant=0	total_non_overlap_reads=3
JC	270	.	CP009273	1988808	-1	CP009273	1989847	1	0	alignment_overlap=11	coverage_minus=4	coverage_plus=2	flanking_left=251	flanking_right=251	frequency=7.316e-02	junction_possible_overlap_registers=226	key=CP009273__1988808__-1__CP009273__1989836__1__11____251__251__0__0	max_left=134	max_left_minus=134	max_left_plus=40	max_min_left=34	max_min_left_minus=34	max_min_left_plus=28	max_min_right=63	max_min_right_minus=63	max_min_right_plus=33	max_pos_hash_score=454	max_right=63	max_right_minus=63	max_right_plus=34	neg_log10_pos_hash_p_value=7.1	new_junction_coverage=0.08	new_junction_read_count=7	polymorphism_frequency=7.316e-02	pos_hash_score=6	prediction=polymorphism	reject=COVERAGE_EVENNESS_SKEW,FREQUENCY_CUTOFF	side_1_annotate_key=gene	side_1_continuation=0	side_1_coverage=1.08	side_1_overlap=11	side_1_possible_overlap_registers=237	side_1_read_count=100	side_1_redundant=0	side_2_annotate_key=gene	side_2_continuation=0	side_2_coverage=0.93	side_2_overlap=0	side_2_possible_overlap_registers=226	side_2_read_count=82	side_2_redundant=0	total_non_overlap_reads=6
JC	271	.	CP009273	1991800	-1	CP009273	1993191	1	0	alignment_overlap=6	coverage_minus=2	coverage_plus=1	flanking_left=251	flanking_right=251	frequency=3.070e-02	junction_possible_overlap_registers=231	key=CP009273__1991800__-1__CP009273__1993185__1__6____251__251__0__0	max_left=177	max_left_minus=177	max_left_plus=2	max_min_left=65	max_min_left_minus=65	max_min_left_plus=2	max_min_right=68	max_min_right_minus=68	max_min_right_plus=0	max_pos_hash_score=464	max_right=175	max_right_minus=108	max_right_plus=175	neg_log10_pos_hash_p_value=8.9	new_junction_coverage=0.03	new_junction_read_count=3	polymorphism_frequency=3.070e-02	pos_hash_score=3	prediction=polymorphism	reject=COVERAGE_EVENNESS_SKEW,FREQUENCY_CUTOFF	side_1_annotate_key=gene	side_1_continuation=0	side_1_coverage=1.08	side_1_overlap=6	side_1_possible_overlap_registers=237	side_1_read_count=100	side_1_redundant=0	side_2_annotate_key=gene	side_2_continuation=0	side_2_coverage=1.02	side_2_overlap=0	side_2_possible_overlap_registers=231	side_2_read_count=92	side_2_redundant=0	total_non_overlap_reads=3
JC	272	.	CP009273	1992677	-1	CP009273	1993820	1	0	alignment_overlap=10	coverage_minus=2	coverage_plus=3	flanking_left=251	flanking_right=251	frequency=6.368e-02	junction_possible_overlap_registers=227	key=CP009273__1992677__-1__CP009273__1993810__1__10____251__251__0__0	max_left=84	max_left_minus=84	max_left_plus=43	max_min_left=1	max_min_left_minus=0	max_min_left_plus=1	max_min_right=41	max_min_right_minus=41	max_min_right_plus=33	max_pos_hash_score=456	max_right=141	max_right_minus=41	max_right_plus=141	neg_log10_pos_hash_p_value=8.2	new_junction_coverage=0.06	new_junction_read_count=5	polymorphism_frequency=6.368e-02	pos_hash_score=4	prediction=polymorphism	reject=COVERAGE_EVENNESS_SKEW,FREQUENCY_CUTOFF	side_1_annotate_key=gene	side_1_continuation=0	side_1_coverage=0.75	side_1_overlap=10	side_1_possible_overlap_registers=237	side_1_read_count=70	side_1_redundant=0	side_2_annotate_key=gene	side_2_continuation=0	side_2_coverage=0.90	side_2_overlap=0	side_2_possible_overlap_registers=227	side_2_read_count=80	side_2_redundant=0	total_non_overlap_reads=5
JC	273	.	CP009273	2023141	-1	CP009273	2023562	1	0	alignment_overlap=11	coverage_minus=3	coverage_plus=2	flanking_left=251	flanking_right=251	frequency=4.817e-02	junction_possible_overlap_registers=226	key=CP009273__2023141__-1__CP009273__2023551__1__11____251__251__0__0	max_left=183	max_left_minus=183	max_left_plus=97	max_min_left=63	max_min_left_minus=0	max_min_left_plus=63	max_min_right=56	max_min_right_minus=56	max_min_right_plus=37	max_pos_hash_score=454	max_right=139	max_right_minus=56	max_right_plus=139	neg_log10_pos_hash_p_value=7.6	new_junction_coverage=0.06	new_junction_read_count=5	polymorphism_frequency=4.817e-02	pos_hash_score=5	prediction=polymorphism	reject=COVERAGE_EVENNESS_SKEW,FREQUENCY_CUTOFF	side_1_annotate_key=gene	side_1_continuation=0	side_1_coverage=1.02	side_1_overlap=11	side_1_possible_overlap_registers=237	side_1_read_count=95	side_1_redundant=0	side_2_annotate_key=gene	side_2_continuation=0	side_2_coverage=1.21	side_2_overlap=0	side_2_possible_overlap_registers=226	side_2_read_count=107	side_2_redundant=0	total_non_overlap_reads=5
JC	274	.	CP009273	2033735	-1	CP009273	2034644	1	0	alignment_overlap=8	coverage_minus=5	coverage_plus=4	flanking_left=251	flanking_right=251	frequency=9.574e-02	junction_possible_overlap_registers=229	key=CP009273__2033743__-1__CP009273__2034644__1__8____251__251__0__0	max_left=233	max_left_minus=233	max_left_plus=222	max_min_left=53	max_min_left_minus=24	max_min_left_plus=53	max_min_right=21	max_min_right_minus=9	max_min_right_plus=21	max_pos_hash_score=460	max_right=190	max_right_minus=75	max_right_plus=190	neg_log10_pos_hash_p_value=6.0	new_junction_coverage=0.10	new_junction_read_count=9	polymorphism_frequency=9.574e-02	pos_hash_score=9	prediction=polymorphism	reject=COVERAGE_EVENNESS_SKEW,FREQUENCY_CUTOFF	side_1_annotate_key=gene	side_1_continuation=0	side_1_coverage=0.95	side_1_overlap=0	side_1_possible_overlap_registers=229	side_1_read_count=85	side_1_redundant=0	side_2_annotate_key=repeat	side_2_continuation=0	side_2_coverage=NA	side_2_overlap=8	side_2_possible_overlap_registers=NA	side_2_read_count=NA	side_2_redundant=0	total_non_overlap_reads=9
JC	275	.	CP009273	2065475	-1	CP009273	2066385	1	0	alignment_overlap=13	coverage_minus=2	coverage_plus=2	flanking_left=251	flanking_right=251	frequency=4.279e-02	junction_possible_overlap_registers=224	key=CP009273__2065475__-1__CP009273__2066372__1__13____251__251__0__0	max_left=156	max_left_minus=156	max_left_plus=101	max_min_left=101	max_min_left_minus=0	max_min_left_plus=101	max_min_right=43	max_min_right_minus=43	max_min_right_plus=0	max_pos_hash_score=450	max_right=107	max_right_minus=43	max_right_plus=107	neg_log10_pos_hash_p_value=8.1	new_junction_coverage=0.05	new_junction_read_count=4	polymorphism_frequency=4.279e-02	pos_hash_score=4	prediction=polymorphism	reject=COVERAGE_EVENNESS_SKEW,FREQUENCY_CUTOFF	side_1_annotate_key=gene	side_1_continuation=0	side_1_coverage=1.18	side_1_overlap=13	side_1_possible_overlap_registers=237	side_1_read_count=110	side_1_redundant=0	side_2_annotate_key=gene	side_2_continuation=0	side_2_coverage=0.85	side_2_overlap=0	side_2_possible_overlap_registers=224	side_2_read_count=75	side_2_redundant=0	total_non_overlap_reads=4
JC	276	.	CP009273	2074534	-1	CP009273	2075318	1	0	alignment_overlap=11	coverage_minus=1	coverage_plus=3	flanking_left=251	flanking_right=251	frequency=5.691e-02	junction_possible_overlap_registers=226	key=CP009273__2074534__-1__CP009273__2075307__1__11____251__251__0__0	max_left=82	max_left_minus=34	max_left_plus=82	max_min_left=78	max_min_left_minus=34	max_min_left_plus=78	max_min_right=46	max_min_right_minus=0	max_min_right_plus=46	max_pos_hash_score=454	max_right=177	max_right_minus=112	max_right_plus=177	neg_log10_pos_hash_p_value=8.2	new_junction_coverage=0.06	new_junction_read_count=5	polymorphism_frequency=5.691e-02	pos_hash_score=4	prediction=polymorphism	reject=COVERAGE_EVENNESS_SKEW,FREQUENCY_CUTOFF	side_1_annotate_key=gene	side_1_continuation=0	side_1_coverage=0.99	side_1_overlap=11	side_1_possible_overlap_registers=237	side_1_read_count=92	side_1_redundant=0	side_2_annotate_key=gene	side_2_continuation=0	side_2_coverage=0.88	side_2_overlap=0	side_2_possible_overlap_registers=226	side_2_read_count=78	side_2_redundant=0	total_non_overlap_reads=4
JC	277	.	CP009273	2076687	-1	CP009273	2077192	1	0	alignment_overlap=10	coverage_minus=1	coverage_plus=3	flanking_left=251	flanking_right=251	frequency=4.748e-02	junction_possible_overlap_registers=227	key=CP009273__2076687__-1__CP009273__2077182__1__10____251__251__0__0	max_left=167	max_left_minus=76	max_left_plus=167	max_min_left=90	max_min_left_minus=0	max_min_left_plus=90	max_min_right=72	max_min_right_minus=31	max_min_right_plus=72	max_pos_hash_score=456	max_right=151	max_right_minus=31	max_right_plus=151	neg_log10_pos_hash_p_value=8.2	new_junction_coverage=0.04	new_junction_read_count=4	polymorphism_frequency=4.748e-02	pos_hash_score=4	prediction=polymorphism	reject=COVERAGE_EVENNESS_SKEW,FREQUENCY_CUTOFF	side_1_annotate_key=gene	side_1_continuation=0	side_1_coverage=0.89	side_1_overlap=10	side_1_possible_overlap_registers=237	side_1_read_count=83	side_1_redundant=0	side_2_annotate_key=gene	side_2_continuation=0	side_2_coverage=0.91	side_2_overlap=0	side_2_possible_overlap_registers=227	side_2_read_count=81	side_2_redundant=0	total_non_overlap_reads=4
JC	278	.	CP009273	2088572	-1	CP009273	2089431	1	0	alignment_overlap=10	coverage_minus=3	coverage_plus=2	flanking_left=251	flanking_right=251	frequency=4.740e-02	junction_possible_overlap_registers=227	key=CP009273__2088572__-1__CP009273__2089421__1__10____251__251__0__0	max_left=161	max_left_minus=161	max_left_plus=10	max_min_left=40	max_min_left_minus=40	max_min_left_plus=10	max_min_right=57	max_min_right_minus=57	max_min_right_plus=0	max_pos_hash_score=456	max_right=123	max_right_minus=123	max_right_plus=76	neg_log10_pos_hash_p_value=7.6	new_junction_coverage=0.06	new_junction_read_count=5	polymorphism_frequency=4.740e-02	pos_hash_score=5	prediction=polymorphism	reject=COVERAGE_EVENNESS_SKEW,FREQUENCY_CUTOFF	side_1_annotate_key=gene	side_1_continuation=0	side_1_coverage=1.02	side_1_overlap=10	side_1_possible_overlap_registers=237	side_1_read_count=95	side_1_redundant=0	side_2_annotate_key=gene	side_2_continuation=0	side_2_coverage=1.24	side_2_overlap=0	side_2_possible_overlap_registers=227	side_2_read_count=110	side_2_redundant=0	total_non_overlap_reads=5
JC	279	.	CP009273	2089146	-1	CP009273	2090016	1	0	alignment_overlap=9	coverage_minus=9	coverage_plus=5	flanking_left=251	flanking_right=251	frequency=1.349e-01	junction_possible_overlap_registers=228	key=CP009273__2089146__-1__CP009273__2090007__1__9____251__251__0__0	max_left=205	max_left_minus=205	max_left_plus=94	max_min_left=72	max_min_left_minus=72	max_min_left_plus=64	max_min_right=77	max_min_right_minus=77	max_min_right_plus=11	max_pos_hash_score=458	max_right=208	max_right_minus=87	max_right_plus=208	neg_log10_pos_hash_p_value=4.7	new_junction_coverage=0.18	new_junction_read_count=16	polymorphism_frequency=1.349e-01	pos_hash_score=13	prediction=polymorphism	reject=COVERAGE_EVENNESS_SKEW,FREQUENCY_CUTOFF	side_1_annotate_key=gene	side_1_continuation=0	side_1_coverage=1.38	side_1_overlap=9	side_1_possible_overlap_registers=237	side_1_read_count=128	side_1_redundant=0	side_2_annotate_key=gene	side_2_continuation=0	side_2_coverage=0.92	side_2_overlap=0	side_2_possible_overlap_registers=228	side_2_read_count=82	side_2_redundant=0	total_non_overlap_reads=14
JC	280	.	CP009273	2114147	-1	CP009273	2115261	1	0	alignment_overlap=12	coverage_minus=4	coverage_plus=4	flanking_left=251	flanking_right=251	frequency=7.715e-02	junction_possible_overlap_registers=225	key=CP009273__2114147__-1__CP009273__2115249__1__12____251__251__0__0	max_left=207	max_left_minus=207	max_left_plus=203	max_min_left=68	max_min_left_minus=68	max_min_left_plus=45	max_min_right=36	max_min_right_minus=29	max_min_right_plus=36	max_pos_hash_score=452	max_right=229	max_right_minus=135	max_right_plus=229	neg_log10_pos_hash_p_value=6.3	new_junction_coverage=0.09	new_junction_read_count=8	polymorphism_frequency=7.715e-02	pos_hash_score=8	prediction=polymorphism	reject=COVERAGE_EVENNESS_SKEW,FREQUENCY_CUTOFF	side_1_annotate_key=gene	side_1_continuation=0	side_1_coverage=0.98	side_1_overlap=12	side_1_possible_overlap_registers=237	side_1_read_count=91	side_1_redundant=0	side_2_annotate_key=gene	side_2_continuation=0	side_2_coverage=1.19	side_2_overlap=0	side_2_possible_overlap_registers=225	side_2_read_count=105	side_2_redundant=0	total_non_overlap_reads=8
JC	281	.	CP009273	2114268	-1	CP009273	2115181	1	0	alignment_overlap=11	coverage_minus=3	coverage_plus=3	flanking_left=251	flanking_right=251	frequency=6.635e-02	junction_possible_overlap_registers=226	key=CP009273__2114268__-1__CP009273__2115170__1__11____251__251__0__0	max_left=170	max_left_minus=114	max_left_plus=170	max_min_left=114	max_min_left_minus=114	max_min_left_plus=106	max_min_right=98	max_min_right_minus=98	max_min_right_plus=46	max_pos_hash_score=454	max_right=132	max_right_minus=126	max_right_plus=132	neg_log10_pos_hash_p_value=7.1	new_junction_coverage=0.07	new_junction_read_count=6	polymorphism_frequency=6.635e-02	pos_hash_score=6	prediction=polymorphism	reject=COVERAGE_EVENNESS_SKEW,FREQUENCY_CUTOFF	side_1_annotate_key=gene	side_1_continuation=0	side_1_coverage=0.96	side_1_overlap=11	side_1_possible_overlap_registers=237	side_1_read_count=89	side_1_redundant=0	side_2_annotate_key=gene	side_2_continuation=0	side_2_coverage=0.95	side_2_overlap=0	side_2_possible_overlap_registers=226	side_2_read_count=84	side_2_redundant=0	total_non_overlap_reads=6
JC	282	.	CP009273	2118921	-1	CP009273	2119535	1	0	alignment_overlap=12	coverage_minus=1	coverage_plus=3	flanking_left=251	flanking_right=251	frequency=4.579e-02	junction_possible_overlap_registers=225	key=CP009273__2118921__-1__CP009273__2119523__1__12____251__251__0__0	max_left=131	max_left_minus=71	max_left_plus=131	max_min_left=71	max_min_left_minus=71	max_min_left_plus=69	max_min_right=108	max_min_right_minus=0	max_min_right_plus=108	max_pos_hash_score=452	max_right=213	max_right_minus=100	max_right_plus=213	neg_log10_pos_hash_p_value=8.1	new_junction_coverage=0.05	new_junction_read_count=4	polymorphism_frequency=4.579e-02	pos_hash_score=4	prediction=polymorphism	reject=COVERAGE_EVENNESS_SKEW,FREQUENCY_CUTOFF	side_1_annotate_key=gene	side_1_continuation=0	side_1_coverage=0.92	side_1_overlap=12	side_1_possible_overlap_registers=237	side_1_read_count=85	side_1_redundant=0	side_2_annotate_key=gene	side_2_continuation=0	side_2_coverage=0.98	side_2_overlap=0	side_2_possible_overlap_registers=225	side_2_read_count=86	side_2_redundant=0	total_non_overlap_reads=4
JC	283	.	CP009273	2119835	-1	CP009273	2120399	1	0	alignment_overlap=11	coverage_minus=4	coverage_plus=2	flanking_left=251	flanking_right=251	frequency=6.638e-02	junction_possible_overlap_registers=226	key=CP009273__2119835__-1__CP009273__2120388__1__11____251__251__0__0	max_left=228	max_left_minus=228	max_left_plus=44	max_min_left=44	max_min_left_minus=0	max_min_left_plus=44	max_min_right=87	max_min_right_minus=87	max_min_right_plus=0	max_pos_hash_score=454	max_right=180	max_right_minus=87	max_right_plus=180	neg_log10_pos_hash_p_value=7.1	new_junction_coverage=0.07	new_junction_read_count=6	polymorphism_frequency=6.638e-02	pos_hash_score=6	prediction=polymorphism	reject=COVERAGE_EVENNESS_SKEW,FREQUENCY_CUTOFF	side_1_annotate_key=gene	side_1_continuation=0	side_1_coverage=0.98	side_1_overlap=11	side_1_possible_overlap_registers=237	side_1_read_count=91	side_1_redundant=0	side_2_annotate_key=gene	side_2_continuation=0	side_2_coverage=0.93	side_2_overlap=0	side_2_possible_overlap_registers=226	side_2_read_count=82	side_2_redundant=0	total_non_overlap_reads=6
JC	284	.	CP009273	2135260	-1	CP009273	2136392	1	0	alignment_overlap=9	coverage_minus=1	coverage_plus=2	flanking_left=251	flanking_right=251	frequency=3.035e-02	junction_possible_overlap_registers=228	key=CP009273__2135260__-1__CP009273__2136383__1__9____251__251__0__0	max_left=186	max_left_minus=186	max_left_plus=22	max_min_left=22	max_min_left_minus=0	max_min_left_plus=22	max_min_right=56	max_min_right_minus=56	max_min_right_plus=0	max_pos_hash_score=458	max_right=164	max_right_minus=56	max_right_plus=164	neg_log10_pos_hash_p_value=8.8	new_junction_coverage=0.03	new_junction_read_count=3	polymorphism_frequency=3.035e-02	pos_hash_score=3	prediction=polymorphism	reject=COVERAGE_EVENNESS_SKEW,FREQUENCY_CUTOFF	side_1_annotate_key=gene	side_1_continuation=0	side_1_coverage=0.94	side_1_overlap=9	side_1_possible_overlap_registers=237	side_1_read_count=87	side_1_redundant=0	side_2_annotate_key=gene	side_2_continuation=0	side_2_coverage=1.21	side_2_overlap=0	side_2_possible_overlap_registers=228	side_2_read_count=108	side_2_redundant=0	total_non_overlap_reads=3
JC	285	.	CP009273	2153758	-1	CP009273	2154902	1	0	alignment_overlap=13	coverage_minus=1	coverage_plus=4	flanking_left=251	flanking_right=251	frequency=5.572e-02	junction_possible_overlap_registers=224	key=CP009273__2153758__-1__CP009273__2154889__1__13____251__251__0__0	max_left=181	max_left_minus=181	max_left_plus=90	max_min_left=33	max_min_left_minus=0	max_min_left_plus=33	max_min_right=57	max_min_right_minus=57	max_min_right_plus=26	max_pos_hash_score=450	max_right=206	max_right_minus=57	max_right_plus=206	neg_log10_pos_hash_p_value=7.6	new_junction_coverage=0.07	new_junction_read_count=6	polymorphism_frequency=5.572e-02	pos_hash_score=5	prediction=polymorphism	reject=COVERAGE_EVENNESS_SKEW,FREQUENCY_CUTOFF	side_1_annotate_key=gene	side_1_continuation=0	side_1_coverage=1.11	side_1_overlap=13	side_1_possible_overlap_registers=237	side_1_read_count=103	side_1_redundant=0	side_2_annotate_key=gene	side_2_continuation=0	side_2_coverage=1.21	side_2_overlap=0	side_2_possible_overlap_registers=224	side_2_read_count=106	side_2_redundant=0	total_non_overlap_reads=5
JC	286	.	CP009273	2166319	-1	CP009273	2167361	1	0	alignment_overlap=9	coverage_minus=1	coverage_plus=2	flanking_left=251	flanking_right=251	frequency=3.306e-02	junction_possible_overlap_registers=228	key=CP009273__2166319__-1__CP009273__2167352__1__9____251__251__0__0	max_left=51	max_left_minus=51	max_left_plus=51	max_min_left=51	max_min_left_minus=51	max_min_left_plus=51	max_min_right=0	max_min_right_minus=0	max_min_right_plus=0	max_pos_hash_score=458	max_right=176	max_right_minus=57	max_right_plus=176	neg_log10_pos_hash_p_value=8.8	new_junction_coverage=0.03	new_junction_read_count=3	polymorphism_frequency=3.306e-02	pos_hash_score=3	prediction=polymorphism	reject=COVERAGE_EVENNESS_SKEW,FREQUENCY_CUTOFF	side_1_annotate_key=gene	side_1_continuation=0	side_1_coverage=0.71	side_1_overlap=9	side_1_possible_overlap_registers=237	side_1_read_count=66	side_1_redundant=0	side_2_annotate_key=gene	side_2_continuation=0	side_2_coverage=1.25	side_2_overlap=0	side_2_possible_overlap_registers=228	side_2_read_count=112	side_2_redundant=0	total_non_overlap_reads=3
JC	287	.	CP009273	2203536	-1	CP009273	2204323	1	0	alignment_overlap=10	coverage_minus=3	coverage_plus=2	flanking_left=251	flanking_right=251	frequency=6.101e-02	junction_possible_overlap_registers=227	key=CP009273__2203536__-1__CP009273__2204313__1__10____251__251__0__0	max_left=220	max_left_minus=220	max_left_plus=162	max_min_left=63	max_min_left_minus=63	max_min_left_plus=1	max_min_right=78	max_min_right_minus=21	max_min_right_plus=78	max_pos_hash_score=456	max_right=148	max_right_minus=131	max_right_plus=148	neg_log10_pos_hash_p_value=7.6	new_junction_coverage=0.06	new_junction_read_count=5	polymorphism_frequency=6.101e-02	pos_hash_score=5	prediction=polymorphism	reject=COVERAGE_EVENNESS_SKEW,FREQUENCY_CUTOFF	side_1_annotate_key=gene	side_1_continuation=0	side_1_coverage=0.79	side_1_overlap=10	side_1_possible_overlap_registers=237	side_1_read_count=73	side_1_redundant=0	side_2_annotate_key=gene	side_2_continuation=0	side_2_coverage=0.94	side_2_overlap=0	side_2_possible_overlap_registers=227	side_2_read_count=84	side_2_redundant=0	total_non_overlap_reads=5
JC	288	.	CP009273	2206943	-1	CP009273	2207742	1	0	alignment_overlap=12	coverage_minus=2	coverage_plus=4	flanking_left=251	flanking_right=251	frequency=7.005e-02	junction_possible_overlap_registers=225	key=CP009273__2206943__-1__CP009273__2207730__1__12____251__251__0__0	max_left=223	max_left_minus=168	max_left_plus=223	max_min_left=69	max_min_left_minus=42	max_min_left_plus=69	max_min_right=16	max_min_right_minus=1	max_min_right_plus=16	max_pos_hash_score=452	max_right=121	max_right_minus=121	max_right_plus=121	neg_log10_pos_hash_p_value=7.1	new_junction_coverage=0.07	new_junction_read_count=6	polymorphism_frequency=7.005e-02	pos_hash_score=6	prediction=polymorphism	reject=COVERAGE_EVENNESS_SKEW,FREQUENCY_CUTOFF	side_1_annotate_key=gene	side_1_continuation=0	side_1_coverage=0.79	side_1_overlap=12	side_1_possible_overlap_registers=237	side_1_read_count=73	side_1_redundant=0	side_2_annotate_key=gene	side_2_continuation=0	side_2_coverage=1.02	side_2_overlap=0	side_2_possible_overlap_registers=225	side_2_read_count=90	side_2_redundant=0	total_non_overlap_reads=6
JC	289	.	CP009273	2321946	-1	CP009273	2322995	1	0	alignment_overlap=9	coverage_minus=3	coverage_plus=1	flanking_left=251	flanking_right=251	frequency=6.674e-02	junction_possible_overlap_registers=228	key=CP009273__2321946__-1__CP009273__2322986__1__9____251__251__0__0	max_left=218	max_left_minus=218	max_left_plus=92	max_min_left=92	max_min_left_minus=55	max_min_left_plus=92	max_min_right=49	max_min_right_minus=49	max_min_right_plus=0	max_pos_hash_score=458	max_right=150	max_right_minus=133	max_right_plus=150	neg_log10_pos_hash_p_value=8.2	new_junction_coverage=0.07	new_junction_read_count=6	polymorphism_frequency=6.674e-02	pos_hash_score=4	prediction=polymorphism	reject=COVERAGE_EVENNESS_SKEW,FREQUENCY_CUTOFF	side_1_annotate_key=gene	side_1_continuation=0	side_1_coverage=0.90	side_1_overlap=9	side_1_possible_overlap_registers=237	side_1_read_count=84	side_1_redundant=0	side_2_annotate_key=gene	side_2_continuation=0	side_2_coverage=0.97	side_2_overlap=0	side_2_possible_overlap_registers=228	side_2_read_count=87	side_2_redundant=0	total_non_overlap_reads=4
JC	290	.	CP009273	2324071	-1	CP009273	2325192	1	0	alignment_overlap=9	coverage_minus=2	coverage_plus=3	flanking_left=251	flanking_right=251	frequency=5.806e-02	junction_possible_overlap_registers=228	key=CP009273__2324071__-1__CP009273__2325183__1__9____251__251__0__0	max_left=86	max_left_minus=86	max_left_plus=74	max_min_left=86	max_min_left_minus=86	max_min_left_plus=74	max_min_right=9	max_min_right_minus=0	max_min_right_plus=9	max_pos_hash_score=458	max_right=184	max_right_minus=156	max_right_plus=184	neg_log10_pos_hash_p_value=7.7	new_junction_coverage=0.06	new_junction_read_count=5	polymorphism_frequency=5.806e-02	pos_hash_score=5	prediction=polymorphism	reject=COVERAGE_EVENNESS_SKEW,FREQUENCY_CUTOFF	side_1_annotate_key=gene	side_1_continuation=0	side_1_coverage=0.79	side_1_overlap=9	side_1_possible_overlap_registers=237	side_1_read_count=73	side_1_redundant=0	side_2_annotate_key=gene	side_2_continuation=0	side_2_coverage=1.03	side_2_overlap=0	side_2_possible_overlap_registers=228	side_2_read_count=92	side_2_redundant=0	total_non_overlap_reads=5
JC	291	.	CP009273	2353401	-1	CP009273	2354329	1	0	alignment_overlap=11	coverage_minus=2	coverage_plus=1	flanking_left=251	flanking_right=251	frequency=2.469e-02	junction_possible_overlap_registers=226	key=CP009273__2353401__-1__CP009273__2354318__1__11____251__251__0__0	max_left=121	max_left_minus=121	max_left_plus=9	max_min_left=61	max_min_left_minus=61	max_min_left_plus=9	max_min_right=119	max_min_right_minus=119	max_min_right_plus=0	max_pos_hash_score=454	max_right=228	max_right_minus=179	max_right_plus=228	neg_log10_pos_hash_p_value=8.8	new_junction_coverage=0.03	new_junction_read_count=3	polymorphism_frequency=2.469e-02	pos_hash_score=3	prediction=polymorphism	reject=COVERAGE_EVENNESS_SKEW,FREQUENCY_CUTOFF	side_1_annotate_key=gene	side_1_continuation=0	side_1_coverage=1.38	side_1_overlap=11	side_1_possible_overlap_registers=237	side_1_read_count=128	side_1_redundant=0	side_2_annotate_key=gene	side_2_continuation=0	side_2_coverage=1.30	side_2_overlap=0	side_2_possible_overlap_registers=226	side_2_read_count=115	side_2_redundant=0	total_non_overlap_reads=3
JC	292	.	CP009273	2364358	-1	CP009273	2365018	1	0	alignment_overlap=10	coverage_minus=2	coverage_plus=1	flanking_left=251	flanking_right=251	frequency=3.676e-02	junction_possible_overlap_registers=227	key=CP009273__2364358__-1__CP009273__2365008__1__10____251__251__0__0	max_left=193	max_left_minus=193	max_left_plus=122	max_min_left=0	max_min_left_minus=0	max_min_left_plus=0	max_min_right=119	max_min_right_minus=80	max_min_right_plus=119	max_pos_hash_score=456	max_right=119	max_right_minus=80	max_right_plus=119	neg_log10_pos_hash_p_value=8.8	new_junction_coverage=0.04	new_junction_read_count=4	polymorphism_frequency=3.676e-02	pos_hash_score=3	prediction=polymorphism	reject=COVERAGE_EVENNESS_SKEW,FREQUENCY_CUTOFF	side_1_annotate_key=gene	side_1_continuation=0	side_1_coverage=1.11	side_1_overlap=10	side_1_possible_overlap_registers=237	side_1_read_count=103	side_1_redundant=0	side_2_annotate_key=gene	side_2_continuation=0	side_2_coverage=1.25	side_2_overlap=0	side_2_possible_overlap_registers=227	side_2_read_count=111	side_2_redundant=0	total_non_overlap_reads=3
JC	293	.	CP009273	2371438	-1	CP009273	2372721	1	0	alignment_overlap=12	coverage_minus=1	coverage_plus=2	flanking_left=251	flanking_right=251	frequency=4.531e-02	junction_possible_overlap_registers=225	key=CP009273__2371438__-1__CP009273__2372709__1__12____251__251__0__0	max_left=82	max_left_minus=82	max_left_plus=71	max_min_left=3	max_min_left_minus=0	max_min_left_plus=3	max_min_right=44	max_min_right_minus=44	max_min_right_plus=44	max_pos_hash_score=452	max_right=56	max_right_minus=44	max_right_plus=56	neg_log10_pos_hash_p_value=8.8	new_junction_coverage=0.03	new_junction_read_count=3	polymorphism_frequency=4.531e-02	pos_hash_score=3	prediction=polymorphism	reject=COVERAGE_EVENNESS_SKEW,FREQUENCY_CUTOFF	side_1_annotate_key=gene	side_1_continuation=0	side_1_coverage=0.55	side_1_overlap=12	side_1_possible_overlap_registers=237	side_1_read_count=51	side_1_redundant=0	side_2_annotate_key=gene	side_2_continuation=0	side_2_coverage=0.88	side_2_overlap=0	side_2_possible_overlap_registers=225	side_2_read_count=78	side_2_redundant=0	total_non_overlap_reads=3
JC	294	.	CP009273	2427587	-1	CP009273	2428892	1	0	alignment_overlap=9	coverage_minus=1	coverage_plus=2	flanking_left=251	flanking_right=251	frequency=3.469e-02	junction_possible_overlap_registers=228	key=CP009273__2427587__-1__CP009273__2428883__1__9____251__251__0__0	max_left=92	max_left_minus=92	max_left_plus=27	max_min_left=27	max_min_left_minus=0	max_min_left_plus=27	max_min_right=51	max_min_right_minus=51	max_min_right_plus=0	max_pos_hash_score=458	max_right=55	max_right_minus=51	max_right_plus=55	neg_log10_pos_hash_p_value=8.8	new_junction_coverage=0.03	new_junction_read_count=3	polymorphism_frequency=3.469e-02	pos_hash_score=3	prediction=polymorphism	reject=COVERAGE_EVENNESS_SKEW,FREQUENCY_CUTOFF	side_1_annotate_key=gene	side_1_continuation=0	side_1_coverage=1.14	side_1_overlap=9	side_1_possible_overlap_registers=237	side_1_read_count=106	side_1_redundant=0	side_2_annotate_key=gene	side_2_continuation=0	side_2_coverage=0.73	side_2_overlap=0	side_2_possible_overlap_registers=228	side_2_read_count=65	side_2_redundant=0	total_non_overlap_reads=3
JC	295	.	CP009273	2432532	-1	CP009273	2433304	1	0	alignment_overlap=8	coverage_minus=3	coverage_plus=3	flanking_left=251	flanking_right=251	frequency=8.743e-02	junction_possible_overlap_registers=229	key=CP009273__2432532__-1__CP009273__2433296__1__8____251__251__0__0	max_left=226	max_left_minus=226	max_left_plus=96	max_min_left=96	max_min_left_minus=92	max_min_left_plus=96	max_min_right=15	max_min_right_minus=15	max_min_right_plus=0	max_pos_hash_score=460	max_right=216	max_right_minus=170	max_right_plus=216	neg_log10_pos_hash_p_value=7.2	new_junction_coverage=0.08	new_junction_read_count=7	polymorphism_frequency=8.743e-02	pos_hash_score=6	prediction=polymorphism	reject=COVERAGE_EVENNESS_SKEW,FREQUENCY_CUTOFF	side_1_annotate_key=gene	side_1_continuation=0	side_1_coverage=0.92	side_1_overlap=8	side_1_possible_overlap_registers=237	side_1_read_count=85	side_1_redundant=0	side_2_annotate_key=gene	side_2_continuation=0	side_2_coverage=0.71	side_2_overlap=0	side_2_possible_overlap_registers=229	side_2_read_count=64	side_2_redundant=0	total_non_overlap_reads=6
JC	296	.	CP009273	2505787	-1	CP009273	2506944	1	0	alignment_overlap=8	coverage_minus=2	coverage_plus=2	flanking_left=251	flanking_right=251	frequency=3.067e-02	junction_possible_overlap_registers=229	key=CP009273__2505787__-1__CP009273__2506936__1__8____251__251__0__0	max_left=233	max_left_minus=149	max_left_plus=233	max_min_left=0	max_min_left_minus=0	max_min_left_plus=0	max_min_right=44	max_min_right_minus=44	max_min_right_plus=43	max_pos_hash_score=460	max_right=44	max_right_minus=44	max_right_plus=43	neg_log10_pos_hash_p_value=8.2	new_junction_coverage=0.04	new_junction_read_count=4	polymorphism_frequency=3.067e-02	pos_hash_score=4	prediction=polymorphism	reject=COVERAGE_EVENNESS_SKEW,FREQUENCY_CUTOFF	side_1_annotate_key=gene	side_1_continuation=0	side_1_coverage=1.01	side_1_overlap=8	side_1_possible_overlap_registers=237	side_1_read_count=94	side_1_redundant=0	side_2_annotate_key=gene	side_2_continuation=0	side_2_coverage=1.81	side_2_overlap=0	side_2_possible_overlap_registers=229	side_2_read_count=162	side_2_redundant=0	total_non_overlap_reads=4
JC	297	.	CP009273	2509934	-1	CP009273	2511136	1	0	alignment_overlap=9	coverage_minus=3	coverage_plus=2	flanking_left=251	flanking_right=251	frequency=4.417e-02	junction_possible_overlap_registers=228	key=CP009273__2509934__-1__CP009273__2511127__1__9____251__251__0__0	max_left=173	max_left_minus=173	max_left_plus=117	max_min_left=115	max_min_left_minus=115	max_min_left_plus=27	max_min_right=115	max_min_right_minus=69	max_min_right_plus=115	max_pos_hash_score=458	max_right=127	max_right_minus=127	max_right_plus=115	neg_log10_pos_hash_p_value=8.8	new_junction_coverage=0.06	new_junction_read_count=5	polymorphism_frequency=4.417e-02	pos_hash_score=3	prediction=polymorphism	reject=COVERAGE_EVENNESS_SKEW,FREQUENCY_CUTOFF	side_1_annotate_key=gene	side_1_continuation=0	side_1_coverage=1.02	side_1_overlap=9	side_1_possible_overlap_registers=237	side_1_read_count=95	side_1_redundant=0	side_2_annotate_key=gene	side_2_continuation=0	side_2_coverage=1.40	side_2_overlap=0	side_2_possible_overlap_registers=228	side_2_read_count=125	side_2_redundant=0	total_non_overlap_reads=5
JC	298	.	CP009273	2549533	-1	CP009273	2550775	1	0	alignment_overlap=11	coverage_minus=2	coverage_plus=2	flanking_left=251	flanking_right=251	frequency=4.764e-02	junction_possible_overlap_registers=226	key=CP009273__2549533__-1__CP009273__2550764__1__11____251__251__0__0	max_left=117	max_left_minus=116	max_left_plus=117	max_min_left=66	max_min_left_minus=0	max_min_left_plus=66	max_min_right=112	max_min_right_minus=7	max_min_right_plus=112	max_pos_hash_score=454	max_right=130	max_right_minus=7	max_right_plus=130	neg_log10_pos_hash_p_value=8.2	new_junction_coverage=0.05	new_junction_read_count=4	polymorphism_frequency=4.764e-02	pos_hash_score=4	prediction=polymorphism	reject=COVERAGE_EVENNESS_SKEW,FREQUENCY_CUTOFF	side_1_annotate_key=gene	side_1_continuation=0	side_1_coverage=0.95	side_1_overlap=11	side_1_possible_overlap_registers=237	side_1_read_count=88	side_1_redundant=0	side_2_annotate_key=gene	side_2_continuation=0	side_2_coverage=0.86	side_2_overlap=0	side_2_possible_overlap_registers=226	side_2_read_count=76	side_2_redundant=0	total_non_overlap_reads=4
JC	299	.	CP009273	2562012	-1	CP009273	2562995	1	0	alignment_overlap=7	coverage_minus=1	coverage_plus=2	flanking_left=251	flanking_right=251	frequency=3.385e-02	junction_possible_overlap_registers=230	key=CP009273__2562012__-1__CP009273__2562988__1__7____251__251__0__0	max_left=107	max_left_minus=89	max_left_plus=107	max_min_left=107	max_min_left_minus=89	max_min_left_plus=107	max_min_right=0	max_min_right_minus=0	max_min_right_plus=0	max_pos_hash_score=462	max_right=155	max_right_minus=155	max_right_plus=136	neg_log10_pos_hash_p_value=8.9	new_junction_coverage=0.03	new_junction_read_count=3	polymorphism_frequency=3.385e-02	pos_hash_score=3	prediction=polymorphism	reject=COVERAGE_EVENNESS_SKEW,FREQUENCY_CUTOFF	side_1_annotate_key=gene	side_1_continuation=0	side_1_coverage=1.00	side_1_overlap=7	side_1_possible_overlap_registers=237	side_1_read_count=93	side_1_redundant=0	side_2_annotate_key=gene	side_2_continuation=0	side_2_coverage=0.90	side_2_overlap=0	side_2_possible_overlap_registers=230	side_2_read_count=81	side_2_redundant=0	total_non_overlap_reads=3
JC	300	.	CP009273	2566826	-1	CP009273	2568190	1	0	alignment_overlap=9	coverage_minus=1	coverage_plus=2	flanking_left=251	flanking_right=251	frequency=4.204e-02	junction_possible_overlap_registers=228	key=CP009273__2566826__-1__CP009273__2568181__1__9____251__251__0__0	max_left=191	max_left_minus=147	max_left_plus=191	max_min_left=10	max_min_left_minus=0	max_min_left_plus=10	max_min_right=95	max_min_right_minus=95	max_min_right_plus=51	max_pos_hash_score=458	max_right=111	max_right_minus=95	max_right_plus=111	neg_log10_pos_hash_p_value=8.8	new_junction_coverage=0.03	new_junction_read_count=3	polymorphism_frequency=4.204e-02	pos_hash_score=3	prediction=polymorphism	reject=COVERAGE_EVENNESS_SKEW,FREQUENCY_CUTOFF	side_1_annotate_key=gene	side_1_continuation=0	side_1_coverage=0.65	side_1_overlap=9	side_1_possible_overlap_registers=237	side_1_read_count=60	side_1_redundant=0	side_2_annotate_key=gene	side_2_continuation=0	side_2_coverage=0.88	side_2_overlap=0	side_2_possible_overlap_registers=228	side_2_read_count=79	side_2_redundant=0	total_non_overlap_reads=3
JC	301	.	CP009273	2576588	-1	CP009273	2577584	1	0	alignment_overlap=10	coverage_minus=6	coverage_plus=7	flanking_left=251	flanking_right=251	frequency=1.743e-01	junction_possible_overlap_registers=227	key=CP009273__2576588__-1__CP009273__2577574__1__10____251__251__0__0	max_left=178	max_left_minus=178	max_left_plus=139	max_min_left=102	max_min_left_minus=102	max_min_left_plus=54	max_min_right=111	max_min_right_minus=111	max_min_right_plus=102	max_pos_hash_score=456	max_right=239	max_right_minus=114	max_right_plus=239	neg_log10_pos_hash_p_value=5.0	new_junction_coverage=0.15	new_junction_read_count=13	polymorphism_frequency=1.743e-01	pos_hash_score=12	prediction=polymorphism	reject=COVERAGE_EVENNESS_SKEW,FREQUENCY_CUTOFF	side_1_annotate_key=gene	side_1_continuation=0	side_1_coverage=0.73	side_1_overlap=10	side_1_possible_overlap_registers=237	side_1_read_count=68	side_1_redundant=0	side_2_annotate_key=gene	side_2_continuation=0	side_2_coverage=0.65	side_2_overlap=0	side_2_possible_overlap_registers=227	side_2_read_count=58	side_2_redundant=0	total_non_overlap_reads=13
JC	302	.	CP009273	2608897	-1	CP009273	2609796	1	0	alignment_overlap=12	coverage_minus=1	coverage_plus=3	flanking_left=251	flanking_right=251	frequency=4.551e-02	junction_possible_overlap_registers=225	key=CP009273__2608897__-1__CP009273__2609784__1__12____251__251__0__0	max_left=125	max_left_minus=20	max_left_plus=125	max_min_left=20	max_min_left_minus=20	max_min_left_plus=2	max_min_right=113	max_min_right_minus=0	max_min_right_plus=113	max_pos_hash_score=452	max_right=219	max_right_minus=219	max_right_plus=113	neg_log10_pos_hash_p_value=8.1	new_junction_coverage=0.05	new_junction_read_count=4	polymorphism_frequency=4.551e-02	pos_hash_score=4	prediction=polymorphism	reject=COVERAGE_EVENNESS_SKEW,FREQUENCY_CUTOFF	side_1_annotate_key=gene	side_1_continuation=0	side_1_coverage=0.89	side_1_overlap=12	side_1_possible_overlap_registers=237	side_1_read_count=83	side_1_redundant=0	side_2_annotate_key=gene	side_2_continuation=0	side_2_coverage=1.01	side_2_overlap=0	side_2_possible_overlap_registers=225	side_2_read_count=89	side_2_redundant=0	total_non_overlap_reads=4
JC	303	.	CP009273	2629839	-1	CP009273	2630449	1	0	alignment_overlap=10	coverage_minus=9	coverage_plus=7	flanking_left=251	flanking_right=251	frequency=1.507e-01	junction_possible_overlap_registers=227	key=CP009273__2629839__-1__CP009273__2630439__1__10____251__251__0__0	max_left=182	max_left_minus=182	max_left_plus=173	max_min_left=90	max_min_left_minus=90	max_min_left_plus=31	max_min_right=68	max_min_right_minus=68	max_min_right_plus=64	max_pos_hash_score=456	max_right=238	max_right_minus=98	max_right_plus=238	neg_log10_pos_hash_p_value=4.5	new_junction_coverage=0.21	new_junction_read_count=19	polymorphism_frequency=1.507e-01	pos_hash_score=14	prediction=polymorphism	reject=COVERAGE_EVENNESS_SKEW,FREQUENCY_CUTOFF	side_1_annotate_key=gene	side_1_continuation=0	side_1_coverage=1.25	side_1_overlap=10	side_1_possible_overlap_registers=237	side_1_read_count=116	side_1_redundant=0	side_2_annotate_key=gene	side_2_continuation=0	side_2_coverage=1.16	side_2_overlap=0	side_2_possible_overlap_registers=227	side_2_read_count=103	side_2_redundant=0	total_non_overlap_reads=16
JC	304	.	CP009273	2630634	-1	CP009273	2631783	1	0	alignment_overlap=9	coverage_minus=2	coverage_plus=1	flanking_left=251	flanking_right=251	frequency=2.894e-02	junction_possible_overlap_registers=228	key=CP009273__2630634__-1__CP009273__2631774__1__9____251__251__0__0	max_left=65	max_left_minus=65	max_left_plus=35	max_min_left=65	max_min_left_minus=65	max_min_left_plus=35	max_min_right=26	max_min_right_minus=26	max_min_right_plus=0	max_pos_hash_score=458	max_right=177	max_right_minus=177	max_right_plus=92	neg_log10_pos_hash_p_value=8.8	new_junction_coverage=0.03	new_junction_read_count=3	polymorphism_frequency=2.894e-02	pos_hash_score=3	prediction=polymorphism	reject=COVERAGE_EVENNESS_SKEW,FREQUENCY_CUTOFF	side_1_annotate_key=gene	side_1_continuation=0	side_1_coverage=1.32	side_1_overlap=9	side_1_possible_overlap_registers=237	side_1_read_count=123	side_1_redundant=0	side_2_annotate_key=gene	side_2_continuation=0	side_2_coverage=0.93	side_2_overlap=0	side_2_possible_overlap_registers=228	side_2_read_count=83	side_2_redundant=0	total_non_overlap_reads=3
JC	305	.	CP009273	2632425	-1	CP009273	2632844	1	0	alignment_overlap=9	coverage_minus=2	coverage_plus=2	flanking_left=251	flanking_right=251	frequency=4.169e-02	junction_possible_overlap_registers=228	key=CP009273__2632425__-1__CP009273__2632835__1__9____251__251__0__0	max_left=215	max_left_minus=215	max_left_plus=84	max_min_left=84	max_min_left_minus=0	max_min_left_plus=84	max_min_right=26	max_min_right_minus=26	max_min_right_plus=0	max_pos_hash_score=458	max_right=158	max_right_minus=26	max_right_plus=158	neg_log10_pos_hash_p_value=8.2	new_junction_coverage=0.04	new_junction_read_count=4	polymorphism_frequency=4.169e-02	pos_hash_score=4	prediction=polymorphism	reject=COVERAGE_EVENNESS_SKEW,FREQUENCY_CUTOFF	side_1_annotate_key=gene	side_1_continuation=0	side_1_coverage=0.88	side_1_overlap=9	side_1_possible_overlap_registers=237	side_1_read_count=82	side_1_redundant=0	side_2_annotate_key=gene	side_2_continuation=0	side_2_coverage=1.18	side_2_overlap=0	side_2_possible_overlap_registers=228	side_2_read_count=105	side_2_redundant=0	total_non_overlap_reads=4
JC	306	.	CP009273	2633425	-1	CP009273	2634124	1	0	alignment_overlap=13	coverage_minus=1	coverage_plus=2	flanking_left=251	flanking_right=251	frequency=3.316e-02	junction_possible_overlap_registers=224	key=CP009273__2633425__-1__CP009273__2634111__1__13____251__251__0__0	max_left=63	max_left_minus=63	max_left_plus=26	max_min_left=63	max_min_left_minus=63	max_min_left_plus=26	max_min_right=0	max_min_right_minus=0	max_min_right_plus=0	max_pos_hash_score=450	max_right=97	max_right_minus=97	max_right_plus=97	neg_log10_pos_hash_p_value=8.7	new_junction_coverage=0.03	new_junction_read_count=3	polymorphism_frequency=3.316e-02	pos_hash_score=3	prediction=polymorphism	reject=COVERAGE_EVENNESS_SKEW,FREQUENCY_CUTOFF	side_1_annotate_key=gene	side_1_continuation=0	side_1_coverage=1.18	side_1_overlap=13	side_1_possible_overlap_registers=237	side_1_read_count=110	side_1_redundant=0	side_2_annotate_key=gene	side_2_continuation=0	side_2_coverage=0.81	side_2_overlap=0	side_2_possible_overlap_registers=224	side_2_read_count=71	side_2_redundant=0	total_non_overlap_reads=3
JC	307	.	CP009273	2638794	-1	CP009273	2639956	1	0	alignment_overlap=13	coverage_minus=2	coverage_plus=2	flanking_left=251	flanking_right=251	frequency=6.824e-02	junction_possible_overlap_registers=224	key=CP009273__2638794__-1__CP009273__2639943__1__13____251__251__0__0	max_left=216	max_left_minus=120	max_left_plus=216	max_min_left=43	max_min_left_minus=0	max_min_left_plus=43	max_min_right=71	max_min_right_minus=71	max_min_right_plus=22	max_pos_hash_score=450	max_right=73	max_right_minus=71	max_right_plus=73	neg_log10_pos_hash_p_value=8.1	new_junction_coverage=0.07	new_junction_read_count=6	polymorphism_frequency=6.824e-02	pos_hash_score=4	prediction=polymorphism	reject=COVERAGE_EVENNESS_SKEW,FREQUENCY_CUTOFF	side_1_annotate_key=gene	side_1_continuation=0	side_1_coverage=1.01	side_1_overlap=13	side_1_possible_overlap_registers=237	side_1_read_count=94	side_1_redundant=0	side_2_annotate_key=gene	side_2_continuation=0	side_2_coverage=0.85	side_2_overlap=0	side_2_possible_overlap_registers=224	side_2_read_count=75	side_2_redundant=0	total_non_overlap_reads=4
JC	308	.	CP009273	2650476	-1	CP009273	2651344	1	0	alignment_overlap=10	coverage_minus=2	coverage_plus=2	flanking_left=251	flanking_right=251	frequency=4.679e-02	junction_possible_overlap_registers=227	key=CP009273__2650476__-1__CP009273__2651334__1__10____251__251__0__0	max_left=111	max_left_minus=111	max_left_plus=52	max_min_left=52	max_min_left_minus=0	max_min_left_plus=52	max_min_right=75	max_min_right_minus=75	max_min_right_plus=18	max_pos_hash_score=456	max_right=75	max_right_minus=75	max_right_plus=75	neg_log10_pos_hash_p_value=8.2	new_junction_coverage=0.04	new_junction_read_count=4	polymorphism_frequency=4.679e-02	pos_hash_score=4	prediction=polymorphism	reject=COVERAGE_EVENNESS_SKEW,FREQUENCY_CUTOFF	side_1_annotate_key=gene	side_1_continuation=0	side_1_coverage=0.78	side_1_overlap=10	side_1_possible_overlap_registers=237	side_1_read_count=72	side_1_redundant=0	side_2_annotate_key=gene	side_2_continuation=0	side_2_coverage=1.06	side_2_overlap=0	side_2_possible_overlap_registers=227	side_2_read_count=94	side_2_redundant=0	total_non_overlap_reads=4
JC	309	.	CP009273	2704570	-1	CP009273	2705881	1	0	alignment_overlap=9	coverage_minus=2	coverage_plus=1	flanking_left=251	flanking_right=251	frequency=3.210e-02	junction_possible_overlap_registers=228	key=CP009273__2704570__-1__CP009273__2705872__1__9____251__251__0__0	max_left=108	max_left_minus=108	max_left_plus=48	max_min_left=108	max_min_left_minus=108	max_min_left_plus=48	max_min_right=0	max_min_right_minus=0	max_min_right_plus=0	max_pos_hash_score=458	max_right=167	max_right_minus=134	max_right_plus=167	neg_log10_pos_hash_p_value=8.8	new_junction_coverage=0.03	new_junction_read_count=3	polymorphism_frequency=3.210e-02	pos_hash_score=3	prediction=polymorphism	reject=COVERAGE_EVENNESS_SKEW,FREQUENCY_CUTOFF	side_1_annotate_key=gene	side_1_continuation=0	side_1_coverage=0.87	side_1_overlap=9	side_1_possible_overlap_registers=237	side_1_read_count=81	side_1_redundant=0	side_2_annotate_key=gene	side_2_continuation=0	side_2_coverage=1.15	side_2_overlap=0	side_2_possible_overlap_registers=228	side_2_read_count=103	side_2_redundant=0	total_non_overlap_reads=3
JC	310	.	CP009273	2713763	-1	CP009273	2714259	1	0	alignment_overlap=11	coverage_minus=2	coverage_plus=2	flanking_left=251	flanking_right=251	frequency=4.638e-02	junction_possible_overlap_registers=226	key=CP009273__2713763__-1__CP009273__2714248__1__11____251__251__0__0	max_left=67	max_left_minus=67	max_left_plus=67	max_min_left=67	max_min_left_minus=60	max_min_left_plus=67	max_min_right=2	max_min_right_minus=2	max_min_right_plus=0	max_pos_hash_score=454	max_right=104	max_right_minus=104	max_right_plus=104	neg_log10_pos_hash_p_value=8.2	new_junction_coverage=0.05	new_junction_read_count=4	polymorphism_frequency=4.638e-02	pos_hash_score=4	prediction=polymorphism	reject=COVERAGE_EVENNESS_SKEW,FREQUENCY_CUTOFF	side_1_annotate_key=gene	side_1_continuation=0	side_1_coverage=0.82	side_1_overlap=11	side_1_possible_overlap_registers=237	side_1_read_count=76	side_1_redundant=0	side_2_annotate_key=gene	side_2_continuation=0	side_2_coverage=1.04	side_2_overlap=0	side_2_possible_overlap_registers=226	side_2_read_count=92	side_2_redundant=0	total_non_overlap_reads=4
JC	311	.	CP009273	2725685	-1	CP009273	2726631	1	0	alignment_overlap=10	coverage_minus=4	coverage_plus=5	flanking_left=251	flanking_right=251	frequency=8.621e-02	junction_possible_overlap_registers=227	key=CP009273__2725685__-1__CP009273__2726621__1__10____251__251__0__0	max_left=111	max_left_minus=111	max_left_plus=71	max_min_left=80	max_min_left_minus=80	max_min_left_plus=71	max_min_right=66	max_min_right_minus=47	max_min_right_plus=66	max_pos_hash_score=456	max_right=170	max_right_minus=95	max_right_plus=170	neg_log10_pos_hash_p_value=6.3	new_junction_coverage=0.10	new_junction_read_count=9	polymorphism_frequency=8.621e-02	pos_hash_score=8	prediction=polymorphism	reject=COVERAGE_EVENNESS_SKEW,FREQUENCY_CUTOFF	side_1_annotate_key=gene	side_1_continuation=0	side_1_coverage=1.08	side_1_overlap=10	side_1_possible_overlap_registers=237	side_1_read_count=100	side_1_redundant=0	side_2_annotate_key=gene	side_2_continuation=0	side_2_coverage=1.07	side_2_overlap=0	side_2_possible_overlap_registers=227	side_2_read_count=95	side_2_redundant=0	total_non_overlap_reads=9
JC	312	.	CP009273	2738809	-1	CP009273	2739592	1	0	alignment_overlap=15	coverage_minus=3	coverage_plus=1	flanking_left=251	flanking_right=251	frequency=5.254e-02	junction_possible_overlap_registers=222	key=CP009273__2738809__-1__CP009273__2739577__1__15____251__251__0__0	max_left=154	max_left_minus=154	max_left_plus=24	max_min_left=24	max_min_left_minus=12	max_min_left_plus=24	max_min_right=82	max_min_right_minus=82	max_min_right_plus=0	max_pos_hash_score=446	max_right=224	max_right_minus=224	max_right_plus=115	neg_log10_pos_hash_p_value=8.1	new_junction_coverage=0.05	new_junction_read_count=4	polymorphism_frequency=5.254e-02	pos_hash_score=4	prediction=polymorphism	reject=COVERAGE_EVENNESS_SKEW,FREQUENCY_CUTOFF	side_1_annotate_key=gene	side_1_continuation=0	side_1_coverage=0.81	side_1_overlap=15	side_1_possible_overlap_registers=237	side_1_read_count=75	side_1_redundant=0	side_2_annotate_key=gene	side_2_continuation=0	side_2_coverage=0.85	side_2_overlap=0	side_2_possible_overlap_registers=222	side_2_read_count=74	side_2_redundant=0	total_non_overlap_reads=4
JC	313	.	CP009273	2755932	-1	CP009273	2756755	1	0	alignment_overlap=9	coverage_minus=2	coverage_plus=4	flanking_left=251	flanking_right=251	frequency=6.628e-02	junction_possible_overlap_registers=228	key=CP009273__2755932__-1__CP009273__2756746__1__9____251__251__0__0	max_left=106	max_left_minus=103	max_left_plus=106	max_min_left=106	max_min_left_minus=0	max_min_left_plus=106	max_min_right=26	max_min_right_minus=26	max_min_right_plus=26	max_pos_hash_score=458	max_right=135	max_right_minus=26	max_right_plus=135	neg_log10_pos_hash_p_value=7.7	new_junction_coverage=0.08	new_junction_read_count=7	polymorphism_frequency=6.628e-02	pos_hash_score=5	prediction=polymorphism	reject=COVERAGE_EVENNESS_SKEW,FREQUENCY_CUTOFF	side_1_annotate_key=gene	side_1_continuation=0	side_1_coverage=1.07	side_1_overlap=9	side_1_possible_overlap_registers=237	side_1_read_count=99	side_1_redundant=0	side_2_annotate_key=gene	side_2_continuation=0	side_2_coverage=1.14	side_2_overlap=0	side_2_possible_overlap_registers=228	side_2_read_count=102	side_2_redundant=0	total_non_overlap_reads=6
JC	314	.	CP009273	2774082	-1	CP009273	2775346	1	0	alignment_overlap=14	coverage_minus=2	coverage_plus=4	flanking_left=251	flanking_right=251	frequency=4.790e-02	junction_possible_overlap_registers=223	key=CP009273__2774082__-1__CP009273__2775332__1__14____251__251__0__0	max_left=202	max_left_minus=144	max_left_plus=202	max_min_left=90	max_min_left_minus=29	max_min_left_plus=90	max_min_right=45	max_min_right_minus=45	max_min_right_plus=14	max_pos_hash_score=448	max_right=169	max_right_minus=168	max_right_plus=169	neg_log10_pos_hash_p_value=7.1	new_junction_coverage=0.07	new_junction_read_count=6	polymorphism_frequency=4.790e-02	pos_hash_score=6	prediction=polymorphism	reject=COVERAGE_EVENNESS_SKEW,FREQUENCY_CUTOFF	side_1_annotate_key=gene	side_1_continuation=0	side_1_coverage=1.18	side_1_overlap=14	side_1_possible_overlap_registers=237	side_1_read_count=110	side_1_redundant=0	side_2_annotate_key=gene	side_2_continuation=0	side_2_coverage=1.55	side_2_overlap=0	side_2_possible_overlap_registers=223	side_2_read_count=135	side_2_redundant=0	total_non_overlap_reads=6
JC	315	.	CP009273	2799697	-1	CP009273	2800791	1	0	alignment_overlap=11	coverage_minus=3	coverage_plus=0	flanking_left=251	flanking_right=251	frequency=3.696e-02	junction_possible_overlap_registers=226	key=CP009273__2799697__-1__CP009273__2800780__1__11____251__251__0__0	max_left=172	max_left_minus=172	max_left_plus=0	max_min_left=73	max_min_left_minus=73	max_min_left_plus=0	max_min_right=65	max_min_right_minus=65	max_min_right_plus=0	max_pos_hash_score=454	max_right=86	max_right_minus=86	max_right_plus=0	neg_log10_pos_hash_p_value=8.8	new_junction_coverage=0.03	new_junction_read_count=3	polymorphism_frequency=3.696e-02	pos_hash_score=3	prediction=polymorphism	reject=COVERAGE_EVENNESS_SKEW,FREQUENCY_CUTOFF	side_1_annotate_key=gene	side_1_continuation=0	side_1_coverage=0.85	side_1_overlap=11	side_1_possible_overlap_registers=237	side_1_read_count=79	side_1_redundant=0	side_2_annotate_key=gene	side_2_continuation=0	side_2_coverage=0.91	side_2_overlap=0	side_2_possible_overlap_registers=226	side_2_read_count=81	side_2_redundant=0	total_non_overlap_reads=3
JC	316	.	CP009273	2807842	-1	CP009273	2808716	1	0	alignment_overlap=7	coverage_minus=2	coverage_plus=2	flanking_left=251	flanking_right=251	frequency=3.353e-02	junction_possible_overlap_registers=230	key=CP009273__2807842__-1__CP009273__2808709__1__7____251__251__0__0	max_left=139	max_left_minus=139	max_left_plus=52	max_min_left=52	max_min_left_minus=0	max_min_left_plus=52	max_min_right=49	max_min_right_minus=49	max_min_right_plus=0	max_pos_hash_score=462	max_right=105	max_right_minus=49	max_right_plus=105	neg_log10_pos_hash_p_value=8.3	new_junction_coverage=0.04	new_junction_read_count=4	polymorphism_frequency=3.353e-02	pos_hash_score=4	prediction=polymorphism	reject=COVERAGE_EVENNESS_SKEW,FREQUENCY_CUTOFF	side_1_annotate_key=gene	side_1_continuation=0	side_1_coverage=1.25	side_1_overlap=7	side_1_possible_overlap_registers=237	side_1_read_count=116	side_1_redundant=0	side_2_annotate_key=gene	side_2_continuation=0	side_2_coverage=1.31	side_2_overlap=0	side_2_possible_overlap_registers=230	side_2_read_count=118	side_2_redundant=0	total_non_overlap_reads=4
JC	317	.	CP009273	2811556	1	CP009273	2811830	-1	0	alignment_overlap=79	coverage_minus=6	coverage_plus=5	flanking_left=251	flanking_right=251	frequency=2.179e-01	junction_possible_overlap_registers=158	key=CP009273__2811556__1__CP009273__2811909__-1__79____251__251__0__0	max_left=121	max_left_minus=121	max_left_plus=121	max_min_left=0	max_min_left_minus=0	max_min_left_plus=0	max_min_right=62	max_min_right_minus=62	max_min_right_plus=51	max_pos_hash_score=318	max_right=62	max_right_minus=62	max_right_plus=51	neg_log10_pos_hash_p_value=4.5	new_junction_coverage=0.27	new_junction_read_count=17	polymorphism_frequency=2.179e-01	pos_hash_score=8	prediction=polymorphism	reject=COVERAGE_EVENNESS_SKEW	side_1_annotate_key=gene	side_1_continuation=0	side_1_coverage=0.45	side_1_overlap=79	side_1_possible_overlap_registers=237	side_1_read_count=42	side_1_redundant=0	side_2_annotate_key=gene	side_2_continuation=0	side_2_coverage=1.52	side_2_overlap=0	side_2_possible_overlap_registers=158	side_2_read_count=94	side_2_redundant=0	total_non_overlap_reads=11
JC	318	.	CP009273	2811634	-1	CP009273	2811910	1	0	alignment_overlap=79	coverage_minus=10	coverage_plus=2	flanking_left=251	flanking_right=251	frequency=1.777e-01	junction_possible_overlap_registers=158	key=CP009273__2811634__-1__CP009273__2811831__1__79____251__251__0__0	max_left=101	max_left_minus=101	max_left_plus=8	max_min_left=82	max_min_left_minus=82	max_min_left_plus=8	max_min_right=71	max_min_right_minus=71	max_min_right_plus=0	max_pos_hash_score=318	max_right=167	max_right_minus=160	max_right_plus=167	neg_log10_pos_hash_p_value=3.9	new_junction_coverage=0.21	new_junction_read_count=13	polymorphism_frequency=1.777e-01	pos_hash_score=10	prediction=polymorphism	reject=COVERAGE_EVENNESS_SKEW,FREQUENCY_CUTOFF	side_1_annotate_key=gene	side_1_continuation=0	side_1_coverage=0.44	side_1_overlap=79	side_1_possible_overlap_registers=237	side_1_read_count=41	side_1_redundant=0	side_2_annotate_key=gene	side_2_continuation=0	side_2_coverage=1.50	side_2_overlap=0	side_2_possible_overlap_registers=158	side_2_read_count=93	side_2_redundant=0	total_non_overlap_reads=12
JC	319	.	CP009273	2811716	-1	CP009273	2811851	1	0	alignment_overlap=20	coverage_minus=1	coverage_plus=2	flanking_left=251	flanking_right=251	frequency=6.051e-02	junction_possible_overlap_registers=217	key=CP009273__2811716__-1__CP009273__2811831__1__20____251__251__0__0	max_left=12	max_left_minus=12	max_left_plus=8	max_min_left=12	max_min_left_minus=12	max_min_left_plus=8	max_min_right=0	max_min_right_minus=0	max_min_right_plus=0	max_pos_hash_score=436	max_right=226	max_right_minus=219	max_right_plus=226	neg_log10_pos_hash_p_value=8.6	new_junction_coverage=0.06	new_junction_read_count=5	polymorphism_frequency=6.051e-02	pos_hash_score=3	prediction=polymorphism	reject=COVERAGE_EVENNESS_SKEW,FREQUENCY_CUTOFF	side_1_annotate_key=gene	side_1_continuation=0	side_1_coverage=0.60	side_1_overlap=20	side_1_possible_overlap_registers=237	side_1_read_count=56	side_1_redundant=0	side_2_annotate_key=gene	side_2_continuation=0	side_2_coverage=1.22	side_2_overlap=0	side_2_possible_overlap_registers=217	side_2_read_count=104	side_2_redundant=0	total_non_overlap_reads=3
JC	320	.	CP009273	2834386	-1	CP009273	2835115	1	0	alignment_overlap=9	coverage_minus=3	coverage_plus=4	flanking_left=251	flanking_right=251	frequency=9.279e-02	junction_possible_overlap_registers=228	key=CP009273__2834386__-1__CP009273__2835106__1__9____251__251__0__0	max_left=48	max_left_minus=48	max_left_plus=48	max_min_left=48	max_min_left_minus=0	max_min_left_plus=48	max_min_right=19	max_min_right_minus=19	max_min_right_plus=0	max_pos_hash_score=458	max_right=199	max_right_minus=19	max_right_plus=199	neg_log10_pos_hash_p_value=7.7	new_junction_coverage=0.08	new_junction_read_count=7	polymorphism_frequency=9.279e-02	pos_hash_score=5	prediction=polymorphism	reject=COVERAGE_EVENNESS_SKEW,FREQUENCY_CUTOFF	side_1_annotate_key=gene	side_1_continuation=0	side_1_coverage=0.88	side_1_overlap=9	side_1_possible_overlap_registers=237	side_1_read_count=82	side_1_redundant=0	side_2_annotate_key=gene	side_2_continuation=0	side_2_coverage=0.65	side_2_overlap=0	side_2_possible_overlap_registers=228	side_2_read_count=58	side_2_redundant=0	total_non_overlap_reads=7
JC	321	.	CP009273	2841455	-1	CP009273	2842556	1	0	alignment_overlap=10	coverage_minus=2	coverage_plus=1	flanking_left=251	flanking_right=251	frequency=3.581e-02	junction_possible_overlap_registers=227	key=CP009273__2841455__-1__CP009273__2842546__1__10____251__251__0__0	max_left=132	max_left_minus=132	max_left_plus=9	max_min_left=9	max_min_left_minus=0	max_min_left_plus=9	max_min_right=109	max_min_right_minus=109	max_min_right_plus=0	max_pos_hash_score=456	max_right=109	max_right_minus=109	max_right_plus=95	neg_log10_pos_hash_p_value=8.8	new_junction_coverage=0.03	new_junction_read_count=3	polymorphism_frequency=3.581e-02	pos_hash_score=3	prediction=polymorphism	reject=COVERAGE_EVENNESS_SKEW,FREQUENCY_CUTOFF	side_1_annotate_key=gene	side_1_continuation=0	side_1_coverage=0.88	side_1_overlap=10	side_1_possible_overlap_registers=237	side_1_read_count=82	side_1_redundant=0	side_2_annotate_key=gene	side_2_continuation=0	side_2_coverage=0.93	side_2_overlap=0	side_2_possible_overlap_registers=227	side_2_read_count=83	side_2_redundant=0	total_non_overlap_reads=3
JC	322	.	CP009273	2847208	-1	CP009273	2848323	1	0	alignment_overlap=15	coverage_minus=3	coverage_plus=4	flanking_left=251	flanking_right=251	frequency=7.038e-02	junction_possible_overlap_registers=222	key=CP009273__2847208__-1__CP009273__2848308__1__15____251__251__0__0	max_left=133	max_left_minus=79	max_left_plus=133	max_min_left=79	max_min_left_minus=79	max_min_left_plus=58	max_min_right=72	max_min_right_minus=7	max_min_right_plus=72	max_pos_hash_score=446	max_right=198	max_right_minus=157	max_right_plus=198	neg_log10_pos_hash_p_value=6.6	new_junction_coverage=0.08	new_junction_read_count=7	polymorphism_frequency=7.038e-02	pos_hash_score=7	prediction=polymorphism	reject=COVERAGE_EVENNESS_SKEW,FREQUENCY_CUTOFF	side_1_annotate_key=gene	side_1_continuation=0	side_1_coverage=1.03	side_1_overlap=15	side_1_possible_overlap_registers=237	side_1_read_count=96	side_1_redundant=0	side_2_annotate_key=gene	side_2_continuation=0	side_2_coverage=1.09	side_2_overlap=0	side_2_possible_overlap_registers=222	side_2_read_count=95	side_2_redundant=0	total_non_overlap_reads=7
JC	323	.	CP009273	2847220	-1	CP009273	2848290	1	0	alignment_overlap=9	coverage_minus=2	coverage_plus=1	flanking_left=251	flanking_right=251	frequency=3.085e-02	junction_possible_overlap_registers=228	key=CP009273__2847220__-1__CP009273__2848281__1__9____251__251__0__0	max_left=95	max_left_minus=95	max_left_plus=94	max_min_left=22	max_min_left_minus=22	max_min_left_plus=0	max_min_right=63	max_min_right_minus=63	max_min_right_plus=63	max_pos_hash_score=458	max_right=123	max_right_minus=123	max_right_plus=63	neg_log10_pos_hash_p_value=8.8	new_junction_coverage=0.03	new_junction_read_count=3	polymorphism_frequency=3.085e-02	pos_hash_score=3	prediction=polymorphism	reject=COVERAGE_EVENNESS_SKEW,FREQUENCY_CUTOFF	side_1_annotate_key=gene	side_1_continuation=0	side_1_coverage=1.00	side_1_overlap=9	side_1_possible_overlap_registers=237	side_1_read_count=93	side_1_redundant=0	side_2_annotate_key=gene	side_2_continuation=0	side_2_coverage=1.11	side_2_overlap=0	side_2_possible_overlap_registers=228	side_2_read_count=99	side_2_redundant=0	total_non_overlap_reads=3
JC	324	.	CP009273	2911680	-1	CP009273	2912267	1	0	alignment_overlap=9	coverage_minus=1	coverage_plus=3	flanking_left=251	flanking_right=251	frequency=6.164e-02	junction_possible_overlap_registers=228	key=CP009273__2911680__-1__CP009273__2912258__1__9____251__251__0__0	max_left=129	max_left_minus=129	max_left_plus=86	max_min_left=86	max_min_left_minus=0	max_min_left_plus=86	max_min_right=113	max_min_right_minus=113	max_min_right_plus=0	max_pos_hash_score=458	max_right=180	max_right_minus=113	max_right_plus=180	neg_log10_pos_hash_p_value=8.2	new_junction_coverage=0.06	new_junction_read_count=5	polymorphism_frequency=6.164e-02	pos_hash_score=4	prediction=polymorphism	reject=COVERAGE_EVENNESS_SKEW,FREQUENCY_CUTOFF	side_1_annotate_key=gene	side_1_continuation=0	side_1_coverage=0.79	side_1_overlap=9	side_1_possible_overlap_registers=237	side_1_read_count=73	side_1_redundant=0	side_2_annotate_key=gene	side_2_continuation=0	side_2_coverage=0.92	side_2_overlap=0	side_2_possible_overlap_registers=228	side_2_read_count=82	side_2_redundant=0	total_non_overlap_reads=4
JC	325	.	CP009273	2924548	-1	CP009273	2925750	1	0	alignment_overlap=8	coverage_minus=2	coverage_plus=1	flanking_left=251	flanking_right=251	frequency=2.769e-02	junction_possible_overlap_registers=229	key=CP009273__2924548__-1__CP009273__2925742__1__8____251__251__0__0	max_left=145	max_left_minus=145	max_left_plus=125	max_min_left=0	max_min_left_minus=0	max_min_left_plus=0	max_min_right=118	max_min_right_minus=23	max_min_right_plus=118	max_pos_hash_score=460	max_right=118	max_right_minus=23	max_right_plus=118	neg_log10_pos_hash_p_value=8.8	new_junction_coverage=0.03	new_junction_read_count=3	polymorphism_frequency=2.769e-02	pos_hash_score=3	prediction=polymorphism	reject=COVERAGE_EVENNESS_SKEW,FREQUENCY_CUTOFF	side_1_annotate_key=gene	side_1_continuation=0	side_1_coverage=0.73	side_1_overlap=8	side_1_possible_overlap_registers=237	side_1_read_count=68	side_1_redundant=0	side_2_annotate_key=gene	side_2_continuation=0	side_2_coverage=1.62	side_2_overlap=0	side_2_possible_overlap_registers=229	side_2_read_count=145	side_2_redundant=0	total_non_overlap_reads=3
JC	326	.	CP009273	2924671	-1	CP009273	2925423	1	0	alignment_overlap=12	coverage_minus=4	coverage_plus=5	flanking_left=251	flanking_right=251	frequency=9.273e-02	junction_possible_overlap_registers=225	key=CP009273__2924671__-1__CP009273__2925411__1__12____251__251__0__0	max_left=200	max_left_minus=199	max_left_plus=200	max_min_left=42	max_min_left_minus=0	max_min_left_plus=42	max_min_right=64	max_min_right_minus=64	max_min_right_plus=37	max_pos_hash_score=452	max_right=164	max_right_minus=64	max_right_plus=164	neg_log10_pos_hash_p_value=5.9	new_junction_coverage=0.10	new_junction_read_count=9	polymorphism_frequency=9.273e-02	pos_hash_score=9	prediction=polymorphism	reject=COVERAGE_EVENNESS_SKEW,FREQUENCY_CUTOFF	side_1_annotate_key=gene	side_1_continuation=0	side_1_coverage=0.61	side_1_overlap=12	side_1_possible_overlap_registers=237	side_1_read_count=57	side_1_redundant=0	side_2_annotate_key=gene	side_2_continuation=0	side_2_coverage=1.38	side_2_overlap=0	side_2_possible_overlap_registers=225	side_2_read_count=122	side_2_redundant=0	total_non_overlap_reads=9
JC	327	.	CP009273	3022867	-1	CP009273	3023848	1	0	alignment_overlap=9	coverage_minus=3	coverage_plus=3	flanking_left=251	flanking_right=251	frequency=7.058e-02	junction_possible_overlap_registers=228	key=CP009273__3022867__-1__CP009273__3023839__1__9____251__251__0__0	max_left=116	max_left_minus=116	max_left_plus=66	max_min_left=66	max_min_left_minus=0	max_min_left_plus=66	max_min_right=53	max_min_right_minus=53	max_min_right_plus=0	max_pos_hash_score=458	max_right=176	max_right_minus=53	max_right_plus=176	neg_log10_pos_hash_p_value=7.2	new_junction_coverage=0.08	new_junction_read_count=7	polymorphism_frequency=7.058e-02	pos_hash_score=6	prediction=polymorphism	reject=COVERAGE_EVENNESS_SKEW,FREQUENCY_CUTOFF	side_1_annotate_key=gene	side_1_continuation=0	side_1_coverage=1.03	side_1_overlap=9	side_1_possible_overlap_registers=237	side_1_read_count=96	side_1_redundant=0	side_2_annotate_key=gene	side_2_continuation=0	side_2_coverage=1.03	side_2_overlap=0	side_2_possible_overlap_registers=228	side_2_read_count=92	side_2_redundant=0	total_non_overlap_reads=6
JC	328	.	CP009273	3037098	-1	CP009273	3038002	1	0	alignment_overlap=10	coverage_minus=3	coverage_plus=2	flanking_left=251	flanking_right=251	frequency=6.979e-02	junction_possible_overlap_registers=227	key=CP009273__3037098__-1__CP009273__3037992__1__10____251__251__0__0	max_left=78	max_left_minus=78	max_left_plus=22	max_min_left=78	max_min_left_minus=78	max_min_left_plus=22	max_min_right=0	max_min_right_minus=0	max_min_right_plus=0	max_pos_hash_score=456	max_right=220	max_right_minus=191	max_right_plus=220	neg_log10_pos_hash_p_value=7.6	new_junction_coverage=0.08	new_junction_read_count=7	polymorphism_frequency=6.979e-02	pos_hash_score=5	prediction=polymorphism	reject=COVERAGE_EVENNESS_SKEW,FREQUENCY_CUTOFF	side_1_annotate_key=gene	side_1_continuation=0	side_1_coverage=1.12	side_1_overlap=10	side_1_possible_overlap_registers=237	side_1_read_count=104	side_1_redundant=0	side_2_annotate_key=gene	side_2_continuation=0	side_2_coverage=0.98	side_2_overlap=0	side_2_possible_overlap_registers=227	side_2_read_count=87	side_2_redundant=0	total_non_overlap_reads=5
JC	329	.	CP009273	3049615	-1	CP009273	3050609	1	0	alignment_overlap=12	coverage_minus=4	coverage_plus=4	flanking_left=251	flanking_right=251	frequency=7.675e-02	junction_possible_overlap_registers=225	key=CP009273__3049615__-1__CP009273__3050597__1__12____251__251__0__0	max_left=188	max_left_minus=188	max_left_plus=188	max_min_left=47	max_min_left_minus=47	max_min_left_plus=47	max_min_right=38	max_min_right_minus=38	max_min_right_plus=38	max_pos_hash_score=452	max_right=78	max_right_minus=78	max_right_plus=78	neg_log10_pos_hash_p_value=6.3	new_junction_coverage=0.09	new_junction_read_count=8	polymorphism_frequency=7.675e-02	pos_hash_score=8	prediction=polymorphism	reject=COVERAGE_EVENNESS_SKEW,FREQUENCY_CUTOFF	side_1_annotate_key=gene	side_1_continuation=0	side_1_coverage=1.17	side_1_overlap=12	side_1_possible_overlap_registers=237	side_1_read_count=109	side_1_redundant=0	side_2_annotate_key=gene	side_2_continuation=0	side_2_coverage=1.01	side_2_overlap=0	side_2_possible_overlap_registers=225	side_2_read_count=89	side_2_redundant=0	total_non_overlap_reads=8
JC	330	.	CP009273	3052396	-1	CP009273	3053287	1	0	alignment_overlap=9	coverage_minus=2	coverage_plus=2	flanking_left=251	flanking_right=251	frequency=4.533e-02	junction_possible_overlap_registers=228	key=CP009273__3052396__-1__CP009273__3053278__1__9____251__251__0__0	max_left=173	max_left_minus=173	max_left_plus=83	max_min_left=83	max_min_left_minus=0	max_min_left_plus=83	max_min_right=109	max_min_right_minus=109	max_min_right_plus=0	max_pos_hash_score=458	max_right=171	max_right_minus=109	max_right_plus=171	neg_log10_pos_hash_p_value=8.2	new_junction_coverage=0.06	new_junction_read_count=5	polymorphism_frequency=4.533e-02	pos_hash_score=4	prediction=polymorphism	reject=COVERAGE_EVENNESS_SKEW,FREQUENCY_CUTOFF	side_1_annotate_key=gene	side_1_continuation=0	side_1_coverage=1.25	side_1_overlap=9	side_1_possible_overlap_registers=237	side_1_read_count=116	side_1_redundant=0	side_2_annotate_key=gene	side_2_continuation=0	side_2_coverage=1.11	side_2_overlap=0	side_2_possible_overlap_registers=228	side_2_read_count=99	side_2_redundant=0	total_non_overlap_reads=4
JC	331	.	CP009273	3061946	-1	CP009273	3062754	1	0	alignment_overlap=13	coverage_minus=3	coverage_plus=6	flanking_left=251	flanking_right=251	frequency=8.505e-02	junction_possible_overlap_registers=224	key=CP009273__3061946__-1__CP009273__3062741__1__13____251__251__0__0	max_left=64	max_left_minus=55	max_left_plus=64	max_min_left=64	max_min_left_minus=55	max_min_left_plus=64	max_min_right=24	max_min_right_minus=24	max_min_right_plus=14	max_pos_hash_score=450	max_right=173	max_right_minus=173	max_right_plus=173	neg_log10_pos_hash_p_value=6.7	new_junction_coverage=0.10	new_junction_read_count=9	polymorphism_frequency=8.505e-02	pos_hash_score=7	prediction=polymorphism	reject=COVERAGE_EVENNESS_SKEW,FREQUENCY_CUTOFF	side_1_annotate_key=gene	side_1_continuation=0	side_1_coverage=1.25	side_1_overlap=13	side_1_possible_overlap_registers=237	side_1_read_count=116	side_1_redundant=0	side_2_annotate_key=gene	side_2_continuation=0	side_2_coverage=0.96	side_2_overlap=0	side_2_possible_overlap_registers=224	side_2_read_count=84	side_2_redundant=0	total_non_overlap_reads=9
JC	332	.	CP009273	3066710	-1	CP009273	3067899	1	0	alignment_overlap=9	coverage_minus=5	coverage_plus=6	flanking_left=251	flanking_right=251	frequency=1.003e-01	junction_possible_overlap_registers=228	key=CP009273__3066710__-1__CP009273__3067890__1__9____251__251__0__0	max_left=226	max_left_minus=226	max_left_plus=107	max_min_left=74	max_min_left_minus=74	max_min_left_plus=46	max_min_right=64	max_min_right_minus=64	max_min_right_plus=64	max_pos_hash_score=458	max_right=229	max_right_minus=112	max_right_plus=229	neg_log10_pos_hash_p_value=5.3	new_junction_coverage=0.12	new_junction_read_count=11	polymorphism_frequency=1.003e-01	pos_hash_score=11	prediction=polymorphism	reject=COVERAGE_EVENNESS_SKEW,FREQUENCY_CUTOFF	side_1_annotate_key=gene	side_1_continuation=0	side_1_coverage=1.02	side_1_overlap=9	side_1_possible_overlap_registers=237	side_1_read_count=95	side_1_redundant=0	side_2_annotate_key=gene	side_2_continuation=0	side_2_coverage=1.19	side_2_overlap=0	side_2_possible_overlap_registers=228	side_2_read_count=106	side_2_redundant=0	total_non_overlap_reads=11
JC	333	.	CP009273	3068697	-1	CP009273	3070069	1	0	alignment_overlap=6	coverage_minus=2	coverage_plus=1	flanking_left=251	flanking_right=251	frequency=3.207e-02	junction_possible_overlap_registers=231	key=CP009273__3068697__-1__CP009273__3070063__1__6____251__251__0__0	max_left=102	max_left_minus=102	max_left_plus=1	max_min_left=30	max_min_left_minus=30	max_min_left_plus=1	max_min_right=77	max_min_right_minus=77	max_min_right_plus=0	max_pos_hash_score=464	max_right=77	max_right_minus=77	max_right_plus=77	neg_log10_pos_hash_p_value=8.9	new_junction_coverage=0.03	new_junction_read_count=3	polymorphism_frequency=3.207e-02	pos_hash_score=3	prediction=polymorphism	reject=COVERAGE_EVENNESS_SKEW,FREQUENCY_CUTOFF	side_1_annotate_key=gene	side_1_continuation=0	side_1_coverage=1.24	side_1_overlap=6	side_1_possible_overlap_registers=237	side_1_read_count=115	side_1_redundant=0	side_2_annotate_key=gene	side_2_continuation=0	side_2_coverage=0.76	side_2_overlap=0	side_2_possible_overlap_registers=231	side_2_read_count=69	side_2_redundant=0	total_non_overlap_reads=3
JC	334	.	CP009273	3100832	-1	CP009273	3101541	1	0	alignment_overlap=10	coverage_minus=2	coverage_plus=1	flanking_left=251	flanking_right=251	frequency=3.676e-02	junction_possible_overlap_registers=227	key=CP009273__3100832__-1__CP009273__3101531__1__10____251__251__0__0	max_left=143	max_left_minus=143	max_left_plus=91	max_min_left=91	max_min_left_minus=0	max_min_left_plus=91	max_min_right=35	max_min_right_minus=35	max_min_right_plus=0	max_pos_hash_score=456	max_right=108	max_right_minus=35	max_right_plus=108	neg_log10_pos_hash_p_value=8.8	new_junction_coverage=0.04	new_junction_read_count=4	polymorphism_frequency=3.676e-02	pos_hash_score=3	prediction=polymorphism	reject=COVERAGE_EVENNESS_SKEW,FREQUENCY_CUTOFF	side_1_annotate_key=gene	side_1_continuation=0	side_1_coverage=1.12	side_1_overlap=10	side_1_possible_overlap_registers=237	side_1_read_count=104	side_1_redundant=0	side_2_annotate_key=gene	side_2_continuation=0	side_2_coverage=1.24	side_2_overlap=0	side_2_possible_overlap_registers=227	side_2_read_count=110	side_2_redundant=0	total_non_overlap_reads=3
JC	335	.	CP009273	3107220	-1	CP009273	3108396	1	0	alignment_overlap=9	coverage_minus=2	coverage_plus=2	flanking_left=251	flanking_right=251	frequency=5.282e-02	junction_possible_overlap_registers=228	key=CP009273__3107220__-1__CP009273__3108387__1__9____251__251__0__0	max_left=133	max_left_minus=133	max_left_plus=133	max_min_left=11	max_min_left_minus=11	max_min_left_plus=0	max_min_right=78	max_min_right_minus=78	max_min_right_plus=78	max_pos_hash_score=458	max_right=79	max_right_minus=79	max_right_plus=78	neg_log10_pos_hash_p_value=8.2	new_junction_coverage=0.04	new_junction_read_count=4	polymorphism_frequency=5.282e-02	pos_hash_score=4	prediction=polymorphism	reject=COVERAGE_EVENNESS_SKEW,FREQUENCY_CUTOFF	side_1_annotate_key=gene	side_1_continuation=0	side_1_coverage=1.00	side_1_overlap=9	side_1_possible_overlap_registers=237	side_1_read_count=93	side_1_redundant=0	side_2_annotate_key=gene	side_2_continuation=0	side_2_coverage=0.60	side_2_overlap=0	side_2_possible_overlap_registers=228	side_2_read_count=54	side_2_redundant=0	total_non_overlap_reads=4
JC	336	.	CP009273	3170557	-1	CP009273	3171748	1	0	alignment_overlap=4	coverage_minus=1	coverage_plus=2	flanking_left=251	flanking_right=251	frequency=2.813e-02	junction_possible_overlap_registers=233	key=CP009273__3170557__-1__CP009273__3171744__1__4____251__251__0__0	max_left=191	max_left_minus=191	max_left_plus=76	max_min_left=76	max_min_left_minus=0	max_min_left_plus=76	max_min_right=55	max_min_right_minus=55	max_min_right_plus=0	max_pos_hash_score=468	max_right=171	max_right_minus=55	max_right_plus=171	neg_log10_pos_hash_p_value=8.9	new_junction_coverage=0.03	new_junction_read_count=3	polymorphism_frequency=2.813e-02	pos_hash_score=3	prediction=polymorphism	reject=COVERAGE_EVENNESS_SKEW,FREQUENCY_CUTOFF	side_1_annotate_key=gene	side_1_continuation=0	side_1_coverage=1.08	side_1_overlap=4	side_1_possible_overlap_registers=237	side_1_read_count=100	side_1_redundant=0	side_2_annotate_key=gene	side_2_continuation=0	side_2_coverage=1.19	side_2_overlap=0	side_2_possible_overlap_registers=233	side_2_read_count=109	side_2_redundant=0	total_non_overlap_reads=3
JC	337	.	CP009273	3192616	-1	CP009273	3193752	1	0	alignment_overlap=10	coverage_minus=2	coverage_plus=1	flanking_left=251	flanking_right=251	frequency=5.062e-02	junction_possible_overlap_registers=227	key=CP009273__3192616__-1__CP009273__3193742__1__10____251__251__0__0	max_left=113	max_left_minus=113	max_left_plus=41	max_min_left=82	max_min_left_minus=82	max_min_left_plus=0	max_min_right=27	max_min_right_minus=27	max_min_right_plus=27	max_pos_hash_score=456	max_right=95	max_right_minus=95	max_right_plus=27	neg_log10_pos_hash_p_value=8.8	new_junction_coverage=0.04	new_junction_read_count=4	polymorphism_frequency=5.062e-02	pos_hash_score=3	prediction=polymorphism	reject=COVERAGE_EVENNESS_SKEW,FREQUENCY_CUTOFF	side_1_annotate_key=gene	side_1_continuation=0	side_1_coverage=0.75	side_1_overlap=10	side_1_possible_overlap_registers=237	side_1_read_count=70	side_1_redundant=0	side_2_annotate_key=gene	side_2_continuation=0	side_2_coverage=0.93	side_2_overlap=0	side_2_possible_overlap_registers=227	side_2_read_count=83	side_2_redundant=0	total_non_overlap_reads=3
JC	338	.	CP009273	3204667	-1	CP009273	3205635	1	0	alignment_overlap=10	coverage_minus=1	coverage_plus=6	flanking_left=251	flanking_right=251	frequency=8.025e-02	junction_possible_overlap_registers=227	key=CP009273__3204667__-1__CP009273__3205625__1__10____251__251__0__0	max_left=182	max_left_minus=119	max_left_plus=182	max_min_left=36	max_min_left_minus=0	max_min_left_plus=36	max_min_right=59	max_min_right_minus=58	max_min_right_plus=59	max_pos_hash_score=456	max_right=191	max_right_minus=58	max_right_plus=191	neg_log10_pos_hash_p_value=6.7	new_junction_coverage=0.08	new_junction_read_count=7	polymorphism_frequency=8.025e-02	pos_hash_score=7	prediction=polymorphism	reject=COVERAGE_EVENNESS_SKEW,FREQUENCY_CUTOFF	side_1_annotate_key=gene	side_1_continuation=0	side_1_coverage=0.90	side_1_overlap=10	side_1_possible_overlap_registers=237	side_1_read_count=84	side_1_redundant=0	side_2_annotate_key=gene	side_2_continuation=0	side_2_coverage=0.90	side_2_overlap=0	side_2_possible_overlap_registers=227	side_2_read_count=80	side_2_redundant=0	total_non_overlap_reads=7
JC	339	.	CP009273	3217558	-1	CP009273	3218615	1	0	alignment_overlap=10	coverage_minus=2	coverage_plus=3	flanking_left=251	flanking_right=251	frequency=5.272e-02	junction_possible_overlap_registers=227	key=CP009273__3217558__-1__CP009273__3218605__1__10____251__251__0__0	max_left=96	max_left_minus=96	max_left_plus=29	max_min_left=96	max_min_left_minus=96	max_min_left_plus=29	max_min_right=0	max_min_right_minus=0	max_min_right_plus=0	max_pos_hash_score=456	max_right=200	max_right_minus=176	max_right_plus=200	neg_log10_pos_hash_p_value=7.6	new_junction_coverage=0.06	new_junction_read_count=5	polymorphism_frequency=5.272e-02	pos_hash_score=5	prediction=polymorphism	reject=COVERAGE_EVENNESS_SKEW,FREQUENCY_CUTOFF	side_1_annotate_key=gene	side_1_continuation=0	side_1_coverage=1.36	side_1_overlap=10	side_1_possible_overlap_registers=237	side_1_read_count=126	side_1_redundant=0	side_2_annotate_key=gene	side_2_continuation=0	side_2_coverage=0.66	side_2_overlap=0	side_2_possible_overlap_registers=227	side_2_read_count=59	side_2_redundant=0	total_non_overlap_reads=5
JC	340	.	CP009273	3227769	-1	CP009273	3228929	1	0	alignment_overlap=11	coverage_minus=2	coverage_plus=2	flanking_left=251	flanking_right=251	frequency=5.509e-02	junction_possible_overlap_registers=226	key=CP009273__3227769__-1__CP009273__3228918__1__11____251__251__0__0	max_left=127	max_left_minus=127	max_left_plus=126	max_min_left=81	max_min_left_minus=81	max_min_left_plus=81	max_min_right=49	max_min_right_minus=2	max_min_right_plus=49	max_pos_hash_score=454	max_right=91	max_right_minus=90	max_right_plus=91	neg_log10_pos_hash_p_value=8.2	new_junction_coverage=0.05	new_junction_read_count=4	polymorphism_frequency=5.509e-02	pos_hash_score=4	prediction=polymorphism	reject=COVERAGE_EVENNESS_SKEW,FREQUENCY_CUTOFF	side_1_annotate_key=gene	side_1_continuation=0	side_1_coverage=0.65	side_1_overlap=11	side_1_possible_overlap_registers=237	side_1_read_count=60	side_1_redundant=0	side_2_annotate_key=gene	side_2_continuation=0	side_2_coverage=0.90	side_2_overlap=0	side_2_possible_overlap_registers=226	side_2_read_count=80	side_2_redundant=0	total_non_overlap_reads=4
JC	341	.	CP009273	3231575	-1	CP009273	3232212	1	0	alignment_overlap=10	coverage_minus=2	coverage_plus=2	flanking_left=251	flanking_right=251	frequency=4.450e-02	junction_possible_overlap_registers=227	key=CP009273__3231575__-1__CP009273__3232202__1__10____251__251__0__0	max_left=214	max_left_minus=214	max_left_plus=161	max_min_left=18	max_min_left_minus=0	max_min_left_plus=18	max_min_right=80	max_min_right_minus=65	max_min_right_plus=80	max_pos_hash_score=456	max_right=165	max_right_minus=65	max_right_plus=165	neg_log10_pos_hash_p_value=8.2	new_junction_coverage=0.04	new_junction_read_count=4	polymorphism_frequency=4.450e-02	pos_hash_score=4	prediction=polymorphism	reject=COVERAGE_EVENNESS_SKEW,FREQUENCY_CUTOFF	side_1_annotate_key=gene	side_1_continuation=0	side_1_coverage=1.08	side_1_overlap=10	side_1_possible_overlap_registers=237	side_1_read_count=100	side_1_redundant=0	side_2_annotate_key=gene	side_2_continuation=0	side_2_coverage=0.85	side_2_overlap=0	side_2_possible_overlap_registers=227	side_2_read_count=76	side_2_redundant=0	total_non_overlap_reads=4
JC	342	.	CP009273	3265893	-1	CP009273	3267207	1	0	alignment_overlap=9	coverage_minus=2	coverage_plus=3	flanking_left=251	flanking_right=251	frequency=5.383e-02	junction_possible_overlap_registers=228	key=CP009273__3265893__-1__CP009273__3267198__1__9____251__251__0__0	max_left=110	max_left_minus=57	max_left_plus=110	max_min_left=110	max_min_left_minus=0	max_min_left_plus=110	max_min_right=37	max_min_right_minus=37	max_min_right_plus=0	max_pos_hash_score=458	max_right=132	max_right_minus=37	max_right_plus=132	neg_log10_pos_hash_p_value=7.7	new_junction_coverage=0.06	new_junction_read_count=5	polymorphism_frequency=5.383e-02	pos_hash_score=5	prediction=polymorphism	reject=COVERAGE_EVENNESS_SKEW,FREQUENCY_CUTOFF	side_1_annotate_key=gene	side_1_continuation=0	side_1_coverage=0.92	side_1_overlap=9	side_1_possible_overlap_registers=237	side_1_read_count=85	side_1_redundant=0	side_2_annotate_key=gene	side_2_continuation=0	side_2_coverage=1.05	side_2_overlap=0	side_2_possible_overlap_registers=228	side_2_read_count=94	side_2_redundant=0	total_non_overlap_reads=5
JC	343	.	CP009273	3303363	-1	CP009273	3304474	1	0	alignment_overlap=12	coverage_minus=2	coverage_plus=2	flanking_left=251	flanking_right=251	frequency=3.698e-02	junction_possible_overlap_registers=225	key=CP009273__3303363__-1__CP009273__3304462__1__12____251__251__0__0	max_left=143	max_left_minus=143	max_left_plus=136	max_min_left=16	max_min_left_minus=0	max_min_left_plus=16	max_min_right=80	max_min_right_minus=80	max_min_right_plus=80	max_pos_hash_score=452	max_right=80	max_right_minus=80	max_right_plus=80	neg_log10_pos_hash_p_value=8.1	new_junction_coverage=0.05	new_junction_read_count=4	polymorphism_frequency=3.698e-02	pos_hash_score=4	prediction=polymorphism	reject=COVERAGE_EVENNESS_SKEW,FREQUENCY_CUTOFF	side_1_annotate_key=gene	side_1_continuation=0	side_1_coverage=1.21	side_1_overlap=12	side_1_possible_overlap_registers=237	side_1_read_count=112	side_1_redundant=0	side_2_annotate_key=gene	side_2_continuation=0	side_2_coverage=1.16	side_2_overlap=0	side_2_possible_overlap_registers=225	side_2_read_count=102	side_2_redundant=0	total_non_overlap_reads=4
JC	344	.	CP009273	3312966	-1	CP009273	3313994	1	0	alignment_overlap=9	coverage_minus=2	coverage_plus=2	flanking_left=251	flanking_right=251	frequency=3.580e-02	junction_possible_overlap_registers=228	key=CP009273__3312966__-1__CP009273__3313985__1__9____251__251__0__0	max_left=148	max_left_minus=148	max_left_plus=128	max_min_left=94	max_min_left_minus=94	max_min_left_plus=6	max_min_right=95	max_min_right_minus=86	max_min_right_plus=95	max_pos_hash_score=458	max_right=115	max_right_minus=115	max_right_plus=95	neg_log10_pos_hash_p_value=8.2	new_junction_coverage=0.04	new_junction_read_count=4	polymorphism_frequency=3.580e-02	pos_hash_score=4	prediction=polymorphism	reject=COVERAGE_EVENNESS_SKEW,FREQUENCY_CUTOFF	side_1_annotate_key=gene	side_1_continuation=0	side_1_coverage=1.28	side_1_overlap=9	side_1_possible_overlap_registers=237	side_1_read_count=119	side_1_redundant=0	side_2_annotate_key=gene	side_2_continuation=0	side_2_coverage=1.13	side_2_overlap=0	side_2_possible_overlap_registers=228	side_2_read_count=101	side_2_redundant=0	total_non_overlap_reads=4
JC	345	.	CP009273	3332118	-1	CP009273	3333035	1	0	alignment_overlap=9	coverage_minus=5	coverage_plus=2	flanking_left=251	flanking_right=251	frequency=7.927e-02	junction_possible_overlap_registers=228	key=CP009273__3332118__-1__CP009273__3333026__1__9____251__251__0__0	max_left=97	max_left_minus=97	max_left_plus=24	max_min_left=24	max_min_left_minus=19	max_min_left_plus=24	max_min_right=43	max_min_right_minus=43	max_min_right_plus=0	max_pos_hash_score=458	max_right=152	max_right_minus=129	max_right_plus=152	neg_log10_pos_hash_p_value=7.2	new_junction_coverage=0.09	new_junction_read_count=8	polymorphism_frequency=7.927e-02	pos_hash_score=6	prediction=polymorphism	reject=COVERAGE_EVENNESS_SKEW,FREQUENCY_CUTOFF	side_1_annotate_key=gene	side_1_continuation=0	side_1_coverage=0.89	side_1_overlap=9	side_1_possible_overlap_registers=237	side_1_read_count=83	side_1_redundant=0	side_2_annotate_key=gene	side_2_continuation=0	side_2_coverage=1.19	side_2_overlap=0	side_2_possible_overlap_registers=228	side_2_read_count=106	side_2_redundant=0	total_non_overlap_reads=7
JC	346	.	CP009273	3362949	-1	CP009273	3363882	1	0	alignment_overlap=6	coverage_minus=3	coverage_plus=2	flanking_left=251	flanking_right=251	frequency=6.788e-02	junction_possible_overlap_registers=231	key=CP009273__3362949__-1__CP009273__3363876__1__6____251__251__0__0	max_left=136	max_left_minus=136	max_left_plus=133	max_min_left=64	max_min_left_minus=64	max_min_left_plus=3	max_min_right=112	max_min_right_minus=38	max_min_right_plus=112	max_pos_hash_score=464	max_right=112	max_right_minus=69	max_right_plus=112	neg_log10_pos_hash_p_value=7.7	new_junction_coverage=0.06	new_junction_read_count=5	polymorphism_frequency=6.788e-02	pos_hash_score=5	prediction=polymorphism	reject=COVERAGE_EVENNESS_SKEW,FREQUENCY_CUTOFF	side_1_annotate_key=gene	side_1_continuation=0	side_1_coverage=0.71	side_1_overlap=6	side_1_possible_overlap_registers=237	side_1_read_count=66	side_1_redundant=0	side_2_annotate_key=gene	side_2_continuation=0	side_2_coverage=0.81	side_2_overlap=0	side_2_possible_overlap_registers=231	side_2_read_count=73	side_2_redundant=0	total_non_overlap_reads=5
JC	347	.	CP009273	3363792	-1	CP009273	3364697	1	0	alignment_overlap=9	coverage_minus=3	coverage_plus=2	flanking_left=251	flanking_right=251	frequency=6.430e-02	junction_possible_overlap_registers=228	key=CP009273__3363792__-1__CP009273__3364688__1__9____251__251__0__0	max_left=221	max_left_minus=221	max_left_plus=53	max_min_left=53	max_min_left_minus=0	max_min_left_plus=53	max_min_right=11	max_min_right_minus=11	max_min_right_plus=0	max_pos_hash_score=458	max_right=103	max_right_minus=11	max_right_plus=103	neg_log10_pos_hash_p_value=7.7	new_junction_coverage=0.06	new_junction_read_count=5	polymorphism_frequency=6.430e-02	pos_hash_score=5	prediction=polymorphism	reject=COVERAGE_EVENNESS_SKEW,FREQUENCY_CUTOFF	side_1_annotate_key=gene	side_1_continuation=0	side_1_coverage=0.70	side_1_overlap=9	side_1_possible_overlap_registers=237	side_1_read_count=65	side_1_redundant=0	side_2_annotate_key=gene	side_2_continuation=0	side_2_coverage=0.93	side_2_overlap=0	side_2_possible_overlap_registers=228	side_2_read_count=83	side_2_redundant=0	total_non_overlap_reads=5
JC	348	.	CP009273	3365419	-1	CP009273	3366343	1	0	alignment_overlap=7	coverage_minus=5	coverage_plus=7	flanking_left=251	flanking_right=251	frequency=9.861e-02	junction_possible_overlap_registers=230	key=CP009273__3365419__-1__CP009273__3366336__1__7____251__251__0__0	max_left=234	max_left_minus=170	max_left_plus=234	max_min_left=57	max_min_left_minus=21	max_min_left_plus=57	max_min_right=106	max_min_right_minus=61	max_min_right_plus=106	max_pos_hash_score=462	max_right=184	max_right_minus=61	max_right_plus=184	neg_log10_pos_hash_p_value=5.4	new_junction_coverage=0.13	new_junction_read_count=12	polymorphism_frequency=9.861e-02	pos_hash_score=11	prediction=polymorphism	reject=COVERAGE_EVENNESS_SKEW,FREQUENCY_CUTOFF	side_1_annotate_key=gene	side_1_continuation=0	side_1_coverage=0.96	side_1_overlap=7	side_1_possible_overlap_registers=237	side_1_read_count=89	side_1_redundant=0	side_2_annotate_key=gene	side_2_continuation=0	side_2_coverage=1.48	side_2_overlap=0	side_2_possible_overlap_registers=230	side_2_read_count=133	side_2_redundant=0	total_non_overlap_reads=12
JC	349	.	CP009273	3367165	-1	CP009273	3367721	1	0	alignment_overlap=11	coverage_minus=11	coverage_plus=7	flanking_left=251	flanking_right=251	frequency=1.461e-01	junction_possible_overlap_registers=226	key=CP009273__3367165__-1__CP009273__3367710__1__11____251__251__0__0	max_left=193	max_left_minus=193	max_left_plus=131	max_min_left=79	max_min_left_minus=75	max_min_left_plus=79	max_min_right=88	max_min_right_minus=88	max_min_right_plus=69	max_pos_hash_score=454	max_right=198	max_right_minus=139	max_right_plus=198	neg_log10_pos_hash_p_value=3.7	new_junction_coverage=0.21	new_junction_read_count=19	polymorphism_frequency=1.461e-01	pos_hash_score=17	prediction=polymorphism	reject=COVERAGE_EVENNESS_SKEW,FREQUENCY_CUTOFF	side_1_annotate_key=gene	side_1_continuation=0	side_1_coverage=1.39	side_1_overlap=11	side_1_possible_overlap_registers=237	side_1_read_count=129	side_1_redundant=0	side_2_annotate_key=gene	side_2_continuation=0	side_2_coverage=1.12	side_2_overlap=0	side_2_possible_overlap_registers=226	side_2_read_count=99	side_2_redundant=0	total_non_overlap_reads=18
JC	350	.	CP009273	3388024	-1	CP009273	3388826	1	0	alignment_overlap=10	coverage_minus=2	coverage_plus=2	flanking_left=251	flanking_right=251	frequency=5.174e-02	junction_possible_overlap_registers=227	key=CP009273__3388024__-1__CP009273__3388816__1__10____251__251__0__0	max_left=166	max_left_minus=166	max_left_plus=162	max_min_left=20	max_min_left_minus=0	max_min_left_plus=20	max_min_right=79	max_min_right_minus=75	max_min_right_plus=79	max_pos_hash_score=456	max_right=107	max_right_minus=75	max_right_plus=107	neg_log10_pos_hash_p_value=8.8	new_junction_coverage=0.04	new_junction_read_count=4	polymorphism_frequency=5.174e-02	pos_hash_score=3	prediction=polymorphism	reject=COVERAGE_EVENNESS_SKEW,FREQUENCY_CUTOFF	side_1_annotate_key=gene	side_1_continuation=0	side_1_coverage=0.86	side_1_overlap=10	side_1_possible_overlap_registers=237	side_1_read_count=80	side_1_redundant=0	side_2_annotate_key=gene	side_2_continuation=0	side_2_coverage=0.79	side_2_overlap=0	side_2_possible_overlap_registers=227	side_2_read_count=70	side_2_redundant=0	total_non_overlap_reads=4
JC	351	.	CP009273	3388486	-1	CP009273	3389354	1	0	alignment_overlap=15	coverage_minus=5	coverage_plus=4	flanking_left=251	flanking_right=251	frequency=1.249e-01	junction_possible_overlap_registers=222	key=CP009273__3388486__-1__CP009273__3389339__1__15____251__251__0__0	max_left=93	max_left_minus=93	max_left_plus=93	max_min_left=93	max_min_left_minus=0	max_min_left_plus=93	max_min_right=39	max_min_right_minus=39	max_min_right_plus=0	max_pos_hash_score=446	max_right=169	max_right_minus=39	max_right_plus=169	neg_log10_pos_hash_p_value=5.8	new_junction_coverage=0.10	new_junction_read_count=9	polymorphism_frequency=1.249e-01	pos_hash_score=9	prediction=polymorphism	reject=COVERAGE_EVENNESS_SKEW,FREQUENCY_CUTOFF	side_1_annotate_key=gene	side_1_continuation=0	side_1_coverage=0.67	side_1_overlap=15	side_1_possible_overlap_registers=237	side_1_read_count=62	side_1_redundant=0	side_2_annotate_key=gene	side_2_continuation=0	side_2_coverage=0.78	side_2_overlap=0	side_2_possible_overlap_registers=222	side_2_read_count=68	side_2_redundant=0	total_non_overlap_reads=9
JC	352	.	CP009273	3461523	-1	CP009273	3462697	1	0	alignment_overlap=6	coverage_minus=1	coverage_plus=2	flanking_left=251	flanking_right=251	frequency=2.674e-02	junction_possible_overlap_registers=231	key=CP009273__3461523__-1__CP009273__3462691__1__6____251__251__0__0	max_left=104	max_left_minus=53	max_left_plus=104	max_min_left=53	max_min_left_minus=53	max_min_left_plus=34	max_min_right=88	max_min_right_minus=0	max_min_right_plus=88	max_pos_hash_score=464	max_right=120	max_right_minus=120	max_right_plus=120	neg_log10_pos_hash_p_value=8.9	new_junction_coverage=0.03	new_junction_read_count=3	polymorphism_frequency=2.674e-02	pos_hash_score=3	prediction=polymorphism	reject=COVERAGE_EVENNESS_SKEW,FREQUENCY_CUTOFF	side_1_annotate_key=gene	side_1_continuation=0	side_1_coverage=1.12	side_1_overlap=6	side_1_possible_overlap_registers=237	side_1_read_count=104	side_1_redundant=0	side_2_annotate_key=gene	side_2_continuation=0	side_2_coverage=1.29	side_2_overlap=0	side_2_possible_overlap_registers=231	side_2_read_count=117	side_2_redundant=0	total_non_overlap_reads=3
JC	353	.	CP009273	3462132	-1	CP009273	3463069	1	0	alignment_overlap=12	coverage_minus=2	coverage_plus=3	flanking_left=251	flanking_right=251	frequency=7.497e-02	junction_possible_overlap_registers=225	key=CP009273__3462132__-1__CP009273__3463057__1__12____251__251__0__0	max_left=99	max_left_minus=99	max_left_plus=41	max_min_left=41	max_min_left_minus=37	max_min_left_plus=41	max_min_right=44	max_min_right_minus=44	max_min_right_plus=0	max_pos_hash_score=452	max_right=198	max_right_minus=83	max_right_plus=198	neg_log10_pos_hash_p_value=7.6	new_junction_coverage=0.08	new_junction_read_count=7	polymorphism_frequency=7.497e-02	pos_hash_score=5	prediction=polymorphism	reject=COVERAGE_EVENNESS_SKEW,FREQUENCY_CUTOFF	side_1_annotate_key=gene	side_1_continuation=0	side_1_coverage=0.90	side_1_overlap=12	side_1_possible_overlap_registers=237	side_1_read_count=84	side_1_redundant=0	side_2_annotate_key=gene	side_2_continuation=0	side_2_coverage=1.06	side_2_overlap=0	side_2_possible_overlap_registers=225	side_2_read_count=93	side_2_redundant=0	total_non_overlap_reads=5
JC	354	.	CP009273	3468803	-1	CP009273	3469591	1	0	alignment_overlap=11	coverage_minus=1	coverage_plus=2	flanking_left=251	flanking_right=251	frequency=3.316e-02	junction_possible_overlap_registers=226	key=CP009273__3468803__-1__CP009273__3469580__1__11____251__251__0__0	max_left=85	max_left_minus=85	max_left_plus=79	max_min_left=85	max_min_left_minus=85	max_min_left_plus=79	max_min_right=0	max_min_right_minus=0	max_min_right_plus=0	max_pos_hash_score=454	max_right=160	max_right_minus=155	max_right_plus=160	neg_log10_pos_hash_p_value=8.8	new_junction_coverage=0.03	new_junction_read_count=3	polymorphism_frequency=3.316e-02	pos_hash_score=3	prediction=polymorphism	reject=COVERAGE_EVENNESS_SKEW,FREQUENCY_CUTOFF	side_1_annotate_key=gene	side_1_continuation=0	side_1_coverage=1.17	side_1_overlap=11	side_1_possible_overlap_registers=237	side_1_read_count=109	side_1_redundant=0	side_2_annotate_key=gene	side_2_continuation=0	side_2_coverage=0.80	side_2_overlap=0	side_2_possible_overlap_registers=226	side_2_read_count=71	side_2_redundant=0	total_non_overlap_reads=3
JC	355	.	CP009273	3488256	-1	CP009273	3489308	1	0	alignment_overlap=12	coverage_minus=2	coverage_plus=2	flanking_left=251	flanking_right=251	frequency=4.672e-02	junction_possible_overlap_registers=225	key=CP009273__3488256__-1__CP009273__3489296__1__12____251__251__0__0	max_left=155	max_left_minus=155	max_left_plus=86	max_min_left=86	max_min_left_minus=86	max_min_left_plus=86	max_min_right=83	max_min_right_minus=83	max_min_right_plus=0	max_pos_hash_score=452	max_right=191	max_right_minus=150	max_right_plus=191	neg_log10_pos_hash_p_value=8.1	new_junction_coverage=0.05	new_junction_read_count=4	polymorphism_frequency=4.672e-02	pos_hash_score=4	prediction=polymorphism	reject=COVERAGE_EVENNESS_SKEW,FREQUENCY_CUTOFF	side_1_annotate_key=gene	side_1_continuation=0	side_1_coverage=1.01	side_1_overlap=12	side_1_possible_overlap_registers=237	side_1_read_count=94	side_1_redundant=0	side_2_annotate_key=gene	side_2_continuation=0	side_2_coverage=0.84	side_2_overlap=0	side_2_possible_overlap_registers=225	side_2_read_count=74	side_2_redundant=0	total_non_overlap_reads=4
JC	356	.	CP009273	3494963	-1	CP009273	3496204	1	0	alignment_overlap=7	coverage_minus=2	coverage_plus=2	flanking_left=251	flanking_right=251	frequency=3.750e-02	junction_possible_overlap_registers=230	key=CP009273__3494963__-1__CP009273__3496197__1__7____251__251__0__0	max_left=80	max_left_minus=80	max_left_plus=74	max_min_left=74	max_min_left_minus=52	max_min_left_plus=74	max_min_right=10	max_min_right_minus=10	max_min_right_plus=0	max_pos_hash_score=462	max_right=128	max_right_minus=57	max_right_plus=128	neg_log10_pos_hash_p_value=8.3	new_junction_coverage=0.04	new_junction_read_count=4	polymorphism_frequency=3.750e-02	pos_hash_score=4	prediction=polymorphism	reject=COVERAGE_EVENNESS_SKEW,FREQUENCY_CUTOFF	side_1_annotate_key=gene	side_1_continuation=0	side_1_coverage=0.97	side_1_overlap=7	side_1_possible_overlap_registers=237	side_1_read_count=90	side_1_redundant=0	side_2_annotate_key=gene	side_2_continuation=0	side_2_coverage=1.31	side_2_overlap=0	side_2_possible_overlap_registers=230	side_2_read_count=118	side_2_redundant=0	total_non_overlap_reads=4
JC	357	.	CP009273	3498693	-1	CP009273	3499189	1	0	alignment_overlap=9	coverage_minus=1	coverage_plus=2	flanking_left=251	flanking_right=251	frequency=4.648e-02	junction_possible_overlap_registers=228	key=CP009273__3498693__-1__CP009273__3499180__1__9____251__251__0__0	max_left=164	max_left_minus=164	max_left_plus=164	max_min_left=48	max_min_left_minus=0	max_min_left_plus=48	max_min_right=56	max_min_right_minus=56	max_min_right_plus=56	max_pos_hash_score=458	max_right=194	max_right_minus=56	max_right_plus=194	neg_log10_pos_hash_p_value=8.8	new_junction_coverage=0.03	new_junction_read_count=3	polymorphism_frequency=4.648e-02	pos_hash_score=3	prediction=polymorphism	reject=COVERAGE_EVENNESS_SKEW,FREQUENCY_CUTOFF	side_1_annotate_key=gene	side_1_continuation=0	side_1_coverage=0.83	side_1_overlap=9	side_1_possible_overlap_registers=237	side_1_read_count=77	side_1_redundant=0	side_2_annotate_key=gene	side_2_continuation=0	side_2_coverage=0.55	side_2_overlap=0	side_2_possible_overlap_registers=228	side_2_read_count=49	side_2_redundant=0	total_non_overlap_reads=3
JC	358	.	CP009273	3538702	-1	CP009273	3538703	1	-6	alignment_overlap=-6	coverage_minus=3	coverage_plus=1	flanking_left=251	flanking_right=251	frequency=8.106e-02	junction_possible_overlap_registers=231	key=CP009273__3538702__-1__CP009273__3538703__1__-6__ACACGT__251__251__0__0	max_left=138	max_left_minus=138	max_left_plus=103	max_min_left=103	max_min_left_minus=103	max_min_left_plus=103	max_min_right=107	max_min_right_minus=107	max_min_right_plus=0	max_pos_hash_score=442	max_right=111	max_right_minus=111	max_right_plus=111	neg_log10_pos_hash_p_value=8.6	new_junction_coverage=0.09	new_junction_read_count=8	polymorphism_frequency=8.106e-02	pos_hash_score=3	prediction=polymorphism	reject=COVERAGE_EVENNESS_SKEW,FREQUENCY_CUTOFF	side_1_annotate_key=gene	side_1_continuation=11	side_1_coverage=0.95	side_1_overlap=0	side_1_possible_overlap_registers=226	side_1_read_count=84	side_1_redundant=0	side_2_annotate_key=gene	side_2_continuation=0	side_2_coverage=1.06	side_2_overlap=0	side_2_possible_overlap_registers=237	side_2_read_count=98	side_2_redundant=0	total_non_overlap_reads=4	unique_read_sequence=ACACGT
JC	359	.	CP009273	3538893	-1	CP009273	3539430	1	0	alignment_overlap=11	coverage_minus=1	coverage_plus=4	flanking_left=251	flanking_right=251	frequency=5.527e-02	junction_possible_overlap_registers=226	key=CP009273__3538893__-1__CP009273__3539419__1__11____251__251__0__0	max_left=210	max_left_minus=210	max_left_plus=70	max_min_left=70	max_min_left_minus=0	max_min_left_plus=70	max_min_right=6	max_min_right_minus=6	max_min_right_plus=0	max_pos_hash_score=454	max_right=223	max_right_minus=6	max_right_plus=223	neg_log10_pos_hash_p_value=7.6	new_junction_coverage=0.06	new_junction_read_count=5	polymorphism_frequency=5.527e-02	pos_hash_score=5	prediction=polymorphism	reject=COVERAGE_EVENNESS_SKEW,FREQUENCY_CUTOFF	side_1_annotate_key=gene	side_1_continuation=0	side_1_coverage=1.17	side_1_overlap=11	side_1_possible_overlap_registers=237	side_1_read_count=109	side_1_redundant=0	side_2_annotate_key=gene	side_2_continuation=0	side_2_coverage=0.76	side_2_overlap=0	side_2_possible_overlap_registers=226	side_2_read_count=67	side_2_redundant=0	total_non_overlap_reads=5
JC	360	.	CP009273	3542552	-1	CP009273	3543459	1	0	alignment_overlap=11	coverage_minus=2	coverage_plus=1	flanking_left=251	flanking_right=251	frequency=3.165e-02	junction_possible_overlap_registers=226	key=CP009273__3542552__-1__CP009273__3543448__1__11____251__251__0__0	max_left=102	max_left_minus=102	max_left_plus=102	max_min_left=77	max_min_left_minus=77	max_min_left_plus=0	max_min_right=32	max_min_right_minus=32	max_min_right_plus=32	max_pos_hash_score=454	max_right=136	max_right_minus=136	max_right_plus=32	neg_log10_pos_hash_p_value=8.8	new_junction_coverage=0.03	new_junction_read_count=3	polymorphism_frequency=3.165e-02	pos_hash_score=3	prediction=polymorphism	reject=COVERAGE_EVENNESS_SKEW,FREQUENCY_CUTOFF	side_1_annotate_key=gene	side_1_continuation=0	side_1_coverage=1.03	side_1_overlap=11	side_1_possible_overlap_registers=237	side_1_read_count=96	side_1_redundant=0	side_2_annotate_key=gene	side_2_continuation=0	side_2_coverage=1.04	side_2_overlap=0	side_2_possible_overlap_registers=226	side_2_read_count=92	side_2_redundant=0	total_non_overlap_reads=3
JC	361	.	CP009273	3579940	-1	CP009273	3581087	1	0	alignment_overlap=10	coverage_minus=5	coverage_plus=4	flanking_left=251	flanking_right=251	frequency=1.306e-01	junction_possible_overlap_registers=227	key=CP009273__3579940__-1__CP009273__3581077__1__10____251__251__0__0	max_left=206	max_left_minus=206	max_left_plus=149	max_min_left=70	max_min_left_minus=70	max_min_left_plus=60	max_min_right=88	max_min_right_minus=88	max_min_right_plus=88	max_pos_hash_score=456	max_right=170	max_right_minus=170	max_right_plus=138	neg_log10_pos_hash_p_value=7.6	new_junction_coverage=0.10	new_junction_read_count=9	polymorphism_frequency=1.306e-01	pos_hash_score=5	prediction=polymorphism	reject=COVERAGE_EVENNESS_SKEW,FREQUENCY_CUTOFF	side_1_annotate_key=gene	side_1_continuation=0	side_1_coverage=0.81	side_1_overlap=10	side_1_possible_overlap_registers=237	side_1_read_count=75	side_1_redundant=0	side_2_annotate_key=gene	side_2_continuation=0	side_2_coverage=0.54	side_2_overlap=0	side_2_possible_overlap_registers=227	side_2_read_count=48	side_2_redundant=0	total_non_overlap_reads=9
JC	362	.	CP009273	3587796	-1	CP009273	3588793	1	0	alignment_overlap=12	coverage_minus=1	coverage_plus=2	flanking_left=251	flanking_right=251	frequency=3.984e-02	junction_possible_overlap_registers=225	key=CP009273__3587796__-1__CP009273__3588781__1__12____251__251__0__0	max_left=99	max_left_minus=87	max_left_plus=99	max_min_left=99	max_min_left_minus=0	max_min_left_plus=99	max_min_right=84	max_min_right_minus=60	max_min_right_plus=84	max_pos_hash_score=452	max_right=140	max_right_minus=60	max_right_plus=140	neg_log10_pos_hash_p_value=8.8	new_junction_coverage=0.03	new_junction_read_count=3	polymorphism_frequency=3.984e-02	pos_hash_score=3	prediction=polymorphism	reject=COVERAGE_EVENNESS_SKEW,FREQUENCY_CUTOFF	side_1_annotate_key=gene	side_1_continuation=0	side_1_coverage=0.72	side_1_overlap=12	side_1_possible_overlap_registers=237	side_1_read_count=67	side_1_redundant=0	side_2_annotate_key=gene	side_2_continuation=0	side_2_coverage=0.92	side_2_overlap=0	side_2_possible_overlap_registers=225	side_2_read_count=81	side_2_redundant=0	total_non_overlap_reads=3
JC	363	.	CP009273	3589032	-1	CP009273	3590010	1	0	alignment_overlap=11	coverage_minus=2	coverage_plus=3	flanking_left=251	flanking_right=251	frequency=5.669e-02	junction_possible_overlap_registers=226	key=CP009273__3589032__-1__CP009273__3589999__1__11____251__251__0__0	max_left=160	max_left_minus=160	max_left_plus=160	max_min_left=77	max_min_left_minus=0	max_min_left_plus=77	max_min_right=92	max_min_right_minus=92	max_min_right_plus=22	max_pos_hash_score=454	max_right=177	max_right_minus=92	max_right_plus=177	neg_log10_pos_hash_p_value=7.6	new_junction_coverage=0.06	new_junction_read_count=5	polymorphism_frequency=5.669e-02	pos_hash_score=5	prediction=polymorphism	reject=COVERAGE_EVENNESS_SKEW,FREQUENCY_CUTOFF	side_1_annotate_key=gene	side_1_continuation=0	side_1_coverage=1.07	side_1_overlap=11	side_1_possible_overlap_registers=237	side_1_read_count=99	side_1_redundant=0	side_2_annotate_key=gene	side_2_continuation=0	side_2_coverage=0.81	side_2_overlap=0	side_2_possible_overlap_registers=226	side_2_read_count=72	side_2_redundant=0	total_non_overlap_reads=5
JC	364	.	CP009273	3598701	-1	CP009273	3599307	1	0	alignment_overlap=11	coverage_minus=3	coverage_plus=2	flanking_left=251	flanking_right=251	frequency=6.665e-02	junction_possible_overlap_registers=226	key=CP009273__3598701__-1__CP009273__3599296__1__11____251__251__0__0	max_left=83	max_left_minus=83	max_left_plus=83	max_min_left=83	max_min_left_minus=83	max_min_left_plus=83	max_min_right=24	max_min_right_minus=24	max_min_right_plus=0	max_pos_hash_score=454	max_right=183	max_right_minus=183	max_right_plus=183	neg_log10_pos_hash_p_value=7.6	new_junction_coverage=0.07	new_junction_read_count=6	polymorphism_frequency=6.665e-02	pos_hash_score=5	prediction=polymorphism	reject=COVERAGE_EVENNESS_SKEW,FREQUENCY_CUTOFF	side_1_annotate_key=gene	side_1_continuation=0	side_1_coverage=0.92	side_1_overlap=11	side_1_possible_overlap_registers=237	side_1_read_count=85	side_1_redundant=0	side_2_annotate_key=gene	side_2_continuation=0	side_2_coverage=0.98	side_2_overlap=0	side_2_possible_overlap_registers=226	side_2_read_count=87	side_2_redundant=0	total_non_overlap_reads=5
JC	365	.	CP009273	3612970	-1	CP009273	3613481	1	0	alignment_overlap=10	coverage_minus=3	coverage_plus=2	flanking_left=251	flanking_right=251	frequency=1	junction_possible_overlap_registers=227	key=CP009273__3612980__-1__CP009273__3613481__1__10____251__251__1__0	max_left=112	max_left_minus=112	max_left_plus=13	max_min_left=112	max_min_left_minus=112	max_min_left_plus=13	max_min_right=27	max_min_right_minus=27	max_min_right_plus=0	max_pos_hash_score=456	max_right=212	max_right_minus=144	max_right_plus=212	neg_log10_pos_hash_p_value=8.8	new_junction_coverage=0.07	new_junction_read_count=6	polymorphism_frequency=1.000e+00	pos_hash_score=3	prediction=consensus	reject=COVERAGE_EVENNESS_SKEW	side_1_annotate_key=repeat	side_1_continuation=0	side_1_coverage=NA	side_1_overlap=0	side_1_read_count=NA	side_1_redundant=1	side_2_annotate_key=gene	side_2_continuation=0	side_2_coverage=0.00	side_2_overlap=10	side_2_possible_overlap_registers=237	side_2_read_count=0	side_2_redundant=0	total_non_overlap_reads=5
JC	366	.	CP009273	3615066	-1	CP009273	3616122	1	0	alignment_overlap=8	coverage_minus=2	coverage_plus=2	flanking_left=251	flanking_right=251	frequency=3.308e-02	junction_possible_overlap_registers=229	key=CP009273__3615074__-1__CP009273__3616122__1__8____251__251__1__0	max_left=70	max_left_minus=70	max_left_plus=70	max_min_left=70	max_min_left_minus=70	max_min_left_plus=70	max_min_right=0	max_min_right_minus=0	max_min_right_plus=0	max_pos_hash_score=460	max_right=128	max_right_minus=80	max_right_plus=128	neg_log10_pos_hash_p_value=8.2	new_junction_coverage=0.04	new_junction_read_count=4	polymorphism_frequency=3.308e-02	pos_hash_score=4	prediction=polymorphism	reject=COVERAGE_EVENNESS_SKEW,FREQUENCY_CUTOFF	side_1_annotate_key=repeat	side_1_continuation=0	side_1_coverage=NA	side_1_overlap=0	side_1_read_count=NA	side_1_redundant=1	side_2_annotate_key=gene	side_2_continuation=0	side_2_coverage=1.30	side_2_overlap=8	side_2_possible_overlap_registers=237	side_2_read_count=121	side_2_redundant=0	total_non_overlap_reads=4
JC	367	.	CP009273	3621665	-1	CP009273	3622323	1	0	alignment_overlap=13	coverage_minus=1	coverage_plus=2	flanking_left=251	flanking_right=251	frequency=5.993e-02	junction_possible_overlap_registers=224	key=CP009273__3621665__-1__CP009273__3622310__1__13____251__251__0__0	max_left=49	max_left_minus=45	max_left_plus=49	max_min_left=49	max_min_left_minus=0	max_min_left_plus=49	max_min_right=22	max_min_right_minus=22	max_min_right_plus=0	max_pos_hash_score=450	max_right=135	max_right_minus=22	max_right_plus=135	neg_log10_pos_hash_p_value=8.7	new_junction_coverage=0.05	new_junction_read_count=4	polymorphism_frequency=5.993e-02	pos_hash_score=3	prediction=polymorphism	reject=COVERAGE_EVENNESS_SKEW,FREQUENCY_CUTOFF	side_1_annotate_key=gene	side_1_continuation=0	side_1_coverage=0.69	side_1_overlap=13	side_1_possible_overlap_registers=237	side_1_read_count=64	side_1_redundant=0	side_2_annotate_key=gene	side_2_continuation=0	side_2_coverage=0.74	side_2_overlap=0	side_2_possible_overlap_registers=224	side_2_read_count=65	side_2_redundant=0	total_non_overlap_reads=3
JC	368	.	CP009273	3639922	-1	CP009273	3640824	1	0	alignment_overlap=10	coverage_minus=1	coverage_plus=3	flanking_left=251	flanking_right=251	frequency=3.572e-02	junction_possible_overlap_registers=227	key=CP009273__3639922__-1__CP009273__3640814__1__10____251__251__0__0	max_left=200	max_left_minus=200	max_left_plus=87	max_min_left=87	max_min_left_minus=0	max_min_left_plus=87	max_min_right=41	max_min_right_minus=41	max_min_right_plus=0	max_pos_hash_score=456	max_right=197	max_right_minus=41	max_right_plus=197	neg_log10_pos_hash_p_value=8.2	new_junction_coverage=0.04	new_junction_read_count=4	polymorphism_frequency=3.572e-02	pos_hash_score=4	prediction=polymorphism	reject=COVERAGE_EVENNESS_SKEW,FREQUENCY_CUTOFF	side_1_annotate_key=gene	side_1_continuation=0	side_1_coverage=1.28	side_1_overlap=10	side_1_possible_overlap_registers=237	side_1_read_count=119	side_1_redundant=0	side_2_annotate_key=gene	side_2_continuation=0	side_2_coverage=1.15	side_2_overlap=0	side_2_possible_overlap_registers=227	side_2_read_count=102	side_2_redundant=0	total_non_overlap_reads=4
JC	369	.	CP009273	3686302	-1	CP009273	3687098	1	0	alignment_overlap=5	coverage_minus=3	coverage_plus=2	flanking_left=251	flanking_right=251	frequency=4.612e-02	junction_possible_overlap_registers=232	key=CP009273__3686302__-1__CP009273__3687093__1__5____251__251__0__0	max_left=73	max_left_minus=73	max_left_plus=58	max_min_left=73	max_min_left_minus=73	max_min_left_plus=58	max_min_right=36	max_min_right_minus=36	max_min_right_plus=0	max_pos_hash_score=466	max_right=152	max_right_minus=152	max_right_plus=121	neg_log10_pos_hash_p_value=7.8	new_junction_coverage=0.06	new_junction_read_count=5	polymorphism_frequency=4.612e-02	pos_hash_score=5	prediction=polymorphism	reject=COVERAGE_EVENNESS_SKEW,FREQUENCY_CUTOFF	side_1_annotate_key=gene	side_1_continuation=0	side_1_coverage=1.10	side_1_overlap=5	side_1_possible_overlap_registers=237	side_1_read_count=102	side_1_redundant=0	side_2_annotate_key=gene	side_2_continuation=0	side_2_coverage=1.18	side_2_overlap=0	side_2_possible_overlap_registers=232	side_2_read_count=107	side_2_redundant=0	total_non_overlap_reads=5
JC	370	.	CP009273	3698791	-1	CP009273	3699849	1	0	alignment_overlap=3	coverage_minus=3	coverage_plus=1	flanking_left=251	flanking_right=251	frequency=5.292e-02	junction_possible_overlap_registers=234	key=CP009273__3698791__-1__CP009273__3699846__1__3____251__251__0__0	max_left=97	max_left_minus=97	max_left_plus=58	max_min_left=58	max_min_left_minus=55	max_min_left_plus=58	max_min_right=79	max_min_right_minus=79	max_min_right_plus=0	max_pos_hash_score=470	max_right=193	max_right_minus=193	max_right_plus=79	neg_log10_pos_hash_p_value=8.4	new_junction_coverage=0.04	new_junction_read_count=4	polymorphism_frequency=5.292e-02	pos_hash_score=4	prediction=polymorphism	reject=COVERAGE_EVENNESS_SKEW,FREQUENCY_CUTOFF	side_1_annotate_key=gene	side_1_continuation=0	side_1_coverage=0.71	side_1_overlap=3	side_1_possible_overlap_registers=237	side_1_read_count=66	side_1_redundant=0	side_2_annotate_key=gene	side_2_continuation=0	side_2_coverage=0.85	side_2_overlap=0	side_2_possible_overlap_registers=234	side_2_read_count=78	side_2_redundant=0	total_non_overlap_reads=4
JC	371	.	CP009273	3703602	-1	CP009273	3704502	1	0	alignment_overlap=11	coverage_minus=4	coverage_plus=2	flanking_left=251	flanking_right=251	frequency=6.635e-02	junction_possible_overlap_registers=226	key=CP009273__3703602__-1__CP009273__3704491__1__11____251__251__0__0	max_left=180	max_left_minus=180	max_left_plus=45	max_min_left=45	max_min_left_minus=0	max_min_left_plus=45	max_min_right=42	max_min_right_minus=42	max_min_right_plus=0	max_pos_hash_score=454	max_right=152	max_right_minus=42	max_right_plus=152	neg_log10_pos_hash_p_value=7.1	new_junction_coverage=0.08	new_junction_read_count=7	polymorphism_frequency=6.635e-02	pos_hash_score=6	prediction=polymorphism	reject=COVERAGE_EVENNESS_SKEW,FREQUENCY_CUTOFF	side_1_annotate_key=gene	side_1_continuation=0	side_1_coverage=1.16	side_1_overlap=11	side_1_possible_overlap_registers=237	side_1_read_count=108	side_1_redundant=0	side_2_annotate_key=gene	side_2_continuation=0	side_2_coverage=1.06	side_2_overlap=0	side_2_possible_overlap_registers=226	side_2_read_count=94	side_2_redundant=0	total_non_overlap_reads=6
JC	372	.	CP009273	3732175	-1	CP009273	3733165	1	0	alignment_overlap=9	coverage_minus=3	coverage_plus=2	flanking_left=251	flanking_right=251	frequency=5.315e-02	junction_possible_overlap_registers=228	key=CP009273__3732175__-1__CP009273__3733156__1__9____251__251__0__0	max_left=215	max_left_minus=215	max_left_plus=10	max_min_left=56	max_min_left_minus=56	max_min_left_plus=10	max_min_right=107	max_min_right_minus=107	max_min_right_plus=0	max_pos_hash_score=458	max_right=125	max_right_minus=125	max_right_plus=125	neg_log10_pos_hash_p_value=7.7	new_junction_coverage=0.06	new_junction_read_count=5	polymorphism_frequency=5.315e-02	pos_hash_score=5	prediction=polymorphism	reject=COVERAGE_EVENNESS_SKEW,FREQUENCY_CUTOFF	side_1_annotate_key=gene	side_1_continuation=0	side_1_coverage=0.81	side_1_overlap=9	side_1_possible_overlap_registers=237	side_1_read_count=75	side_1_redundant=0	side_2_annotate_key=gene	side_2_continuation=0	side_2_coverage=1.19	side_2_overlap=0	side_2_possible_overlap_registers=228	side_2_read_count=106	side_2_redundant=0	total_non_overlap_reads=5
JC	373	.	CP009273	3736537	-1	CP009273	3737335	1	0	alignment_overlap=9	coverage_minus=3	coverage_plus=0	flanking_left=251	flanking_right=251	frequency=3.176e-02	junction_possible_overlap_registers=228	key=CP009273__3736537__-1__CP009273__3737326__1__9____251__251__0__0	max_left=203	max_left_minus=203	max_left_plus=0	max_min_left=52	max_min_left_minus=52	max_min_left_plus=0	max_min_right=35	max_min_right_minus=35	max_min_right_plus=0	max_pos_hash_score=458	max_right=186	max_right_minus=186	max_right_plus=0	neg_log10_pos_hash_p_value=8.8	new_junction_coverage=0.03	new_junction_read_count=3	polymorphism_frequency=3.176e-02	pos_hash_score=3	prediction=polymorphism	reject=COVERAGE_EVENNESS_SKEW,FREQUENCY_CUTOFF	side_1_annotate_key=gene	side_1_continuation=0	side_1_coverage=1.16	side_1_overlap=9	side_1_possible_overlap_registers=237	side_1_read_count=108	side_1_redundant=0	side_2_annotate_key=gene	side_2_continuation=0	side_2_coverage=0.88	side_2_overlap=0	side_2_possible_overlap_registers=228	side_2_read_count=79	side_2_redundant=0	total_non_overlap_reads=3
JC	374	.	CP009273	3773416	-1	CP009273	3774353	1	0	alignment_overlap=12	coverage_minus=2	coverage_plus=3	flanking_left=251	flanking_right=251	frequency=6.909e-02	junction_possible_overlap_registers=225	key=CP009273__3773416__-1__CP009273__3774341__1__12____251__251__0__0	max_left=199	max_left_minus=199	max_left_plus=141	max_min_left=27	max_min_left_minus=0	max_min_left_plus=27	max_min_right=63	max_min_right_minus=28	max_min_right_plus=63	max_pos_hash_score=452	max_right=82	max_right_minus=28	max_right_plus=82	neg_log10_pos_hash_p_value=7.6	new_junction_coverage=0.07	new_junction_read_count=6	polymorphism_frequency=6.909e-02	pos_hash_score=5	prediction=polymorphism	reject=COVERAGE_EVENNESS_SKEW,FREQUENCY_CUTOFF	side_1_annotate_key=gene	side_1_continuation=0	side_1_coverage=1.13	side_1_overlap=12	side_1_possible_overlap_registers=237	side_1_read_count=105	side_1_redundant=0	side_2_annotate_key=gene	side_2_continuation=0	side_2_coverage=0.70	side_2_overlap=0	side_2_possible_overlap_registers=225	side_2_read_count=62	side_2_redundant=0	total_non_overlap_reads=5
JC	375	.	CP009273	3787371	-1	CP009273	3788618	1	0	alignment_overlap=7	coverage_minus=3	coverage_plus=2	flanking_left=251	flanking_right=251	frequency=6.211e-02	junction_possible_overlap_registers=230	key=CP009273__3787371__-1__CP009273__3788611__1__7____251__251__0__0	max_left=134	max_left_minus=115	max_left_plus=134	max_min_left=35	max_min_left_minus=35	max_min_left_plus=0	max_min_right=78	max_min_right_minus=78	max_min_right_plus=65	max_pos_hash_score=462	max_right=78	max_right_minus=78	max_right_plus=65	neg_log10_pos_hash_p_value=7.7	new_junction_coverage=0.07	new_junction_read_count=6	polymorphism_frequency=6.211e-02	pos_hash_score=5	prediction=polymorphism	reject=COVERAGE_EVENNESS_SKEW,FREQUENCY_CUTOFF	side_1_annotate_key=gene	side_1_continuation=0	side_1_coverage=1.02	side_1_overlap=7	side_1_possible_overlap_registers=237	side_1_read_count=95	side_1_redundant=0	side_2_annotate_key=gene	side_2_continuation=0	side_2_coverage=0.99	side_2_overlap=0	side_2_possible_overlap_registers=230	side_2_read_count=89	side_2_redundant=0	total_non_overlap_reads=5
JC	376	.	CP009273	3822547	-1	CP009273	3823493	1	0	alignment_overlap=12	coverage_minus=5	coverage_plus=4	flanking_left=251	flanking_right=251	frequency=1.180e-01	junction_possible_overlap_registers=225	key=CP009273__3822547__-1__CP009273__3823481__1__12____251__251__0__0	max_left=69	max_left_minus=69	max_left_plus=61	max_min_left=61	max_min_left_minus=22	max_min_left_plus=61	max_min_right=2	max_min_right_minus=2	max_min_right_plus=0	max_pos_hash_score=452	max_right=207	max_right_minus=207	max_right_plus=207	neg_log10_pos_hash_p_value=6.7	new_junction_coverage=0.11	new_junction_read_count=10	polymorphism_frequency=1.180e-01	pos_hash_score=7	prediction=polymorphism	reject=COVERAGE_EVENNESS_SKEW,FREQUENCY_CUTOFF	side_1_annotate_key=gene	side_1_continuation=0	side_1_coverage=0.95	side_1_overlap=12	side_1_possible_overlap_registers=237	side_1_read_count=88	side_1_redundant=0	side_2_annotate_key=gene	side_2_continuation=0	side_2_coverage=0.75	side_2_overlap=0	side_2_possible_overlap_registers=225	side_2_read_count=66	side_2_redundant=0	total_non_overlap_reads=9
JC	377	.	CP009273	3859028	-1	CP009273	3859527	1	0	alignment_overlap=4	coverage_minus=2	coverage_plus=2	flanking_left=251	flanking_right=251	frequency=3.403e-02	junction_possible_overlap_registers=233	key=CP009273__3859028__-1__CP009273__3859523__1__4____251__251__0__0	max_left=59	max_left_minus=59	max_left_plus=59	max_min_left=59	max_min_left_minus=59	max_min_left_plus=59	max_min_right=20	max_min_right_minus=20	max_min_right_plus=0	max_pos_hash_score=468	max_right=100	max_right_minus=100	max_right_plus=100	neg_log10_pos_hash_p_value=8.9	new_junction_coverage=0.04	new_junction_read_count=4	polymorphism_frequency=3.403e-02	pos_hash_score=3	prediction=polymorphism	reject=COVERAGE_EVENNESS_SKEW,FREQUENCY_CUTOFF	side_1_annotate_key=gene	side_1_continuation=0	side_1_coverage=1.22	side_1_overlap=4	side_1_possible_overlap_registers=237	side_1_read_count=113	side_1_redundant=0	side_2_annotate_key=gene	side_2_continuation=0	side_2_coverage=1.27	side_2_overlap=0	side_2_possible_overlap_registers=233	side_2_read_count=116	side_2_redundant=0	total_non_overlap_reads=4
JC	378	.	CP009273	3886834	-1	CP009273	3887906	1	0	alignment_overlap=11	coverage_minus=1	coverage_plus=2	flanking_left=251	flanking_right=251	frequency=3.096e-02	junction_possible_overlap_registers=226	key=CP009273__3886834__-1__CP009273__3887895__1__11____251__251__0__0	max_left=173	max_left_minus=173	max_left_plus=131	max_min_left=74	max_min_left_minus=0	max_min_left_plus=74	max_min_right=109	max_min_right_minus=30	max_min_right_plus=109	max_pos_hash_score=454	max_right=142	max_right_minus=30	max_right_plus=142	neg_log10_pos_hash_p_value=8.8	new_junction_coverage=0.03	new_junction_read_count=3	polymorphism_frequency=3.096e-02	pos_hash_score=3	prediction=polymorphism	reject=COVERAGE_EVENNESS_SKEW,FREQUENCY_CUTOFF	side_1_annotate_key=gene	side_1_continuation=0	side_1_coverage=1.21	side_1_overlap=11	side_1_possible_overlap_registers=237	side_1_read_count=112	side_1_redundant=0	side_2_annotate_key=gene	side_2_continuation=0	side_2_coverage=0.91	side_2_overlap=0	side_2_possible_overlap_registers=226	side_2_read_count=81	side_2_redundant=0	total_non_overlap_reads=3
JC	379	.	CP009273	3903353	-1	CP009273	3904643	1	0	alignment_overlap=10	coverage_minus=2	coverage_plus=2	flanking_left=251	flanking_right=251	frequency=5.195e-02	junction_possible_overlap_registers=227	key=CP009273__3903353__-1__CP009273__3904633__1__10____251__251__0__0	max_left=110	max_left_minus=110	max_left_plus=36	max_min_left=36	max_min_left_minus=36	max_min_left_plus=36	max_min_right=3	max_min_right_minus=3	max_min_right_plus=0	max_pos_hash_score=456	max_right=78	max_right_minus=78	max_right_plus=78	neg_log10_pos_hash_p_value=8.2	new_junction_coverage=0.06	new_junction_read_count=5	polymorphism_frequency=5.195e-02	pos_hash_score=4	prediction=polymorphism	reject=COVERAGE_EVENNESS_SKEW,FREQUENCY_CUTOFF	side_1_annotate_key=gene	side_1_continuation=0	side_1_coverage=1.15	side_1_overlap=10	side_1_possible_overlap_registers=237	side_1_read_count=107	side_1_redundant=0	side_2_annotate_key=gene	side_2_continuation=0	side_2_coverage=0.90	side_2_overlap=0	side_2_possible_overlap_registers=227	side_2_read_count=80	side_2_redundant=0	total_non_overlap_reads=4
JC	380	.	CP009273	3905953	-1	CP009273	3906896	1	0	alignment_overlap=9	coverage_minus=1	coverage_plus=4	flanking_left=251	flanking_right=251	frequency=4.191e-02	junction_possible_overlap_registers=228	key=CP009273__3905953__-1__CP009273__3906887__1__9____251__251__0__0	max_left=141	max_left_minus=91	max_left_plus=141	max_min_left=91	max_min_left_minus=91	max_min_left_plus=91	max_min_right=27	max_min_right_minus=0	max_min_right_plus=27	max_pos_hash_score=458	max_right=165	max_right_minus=128	max_right_plus=165	neg_log10_pos_hash_p_value=7.7	new_junction_coverage=0.06	new_junction_read_count=5	polymorphism_frequency=4.191e-02	pos_hash_score=5	prediction=polymorphism	reject=COVERAGE_EVENNESS_SKEW,FREQUENCY_CUTOFF	side_1_annotate_key=gene	side_1_continuation=0	side_1_coverage=1.25	side_1_overlap=9	side_1_possible_overlap_registers=237	side_1_read_count=116	side_1_redundant=0	side_2_annotate_key=gene	side_2_continuation=0	side_2_coverage=1.31	side_2_overlap=0	side_2_possible_overlap_registers=228	side_2_read_count=117	side_2_redundant=0	total_non_overlap_reads=5
JC	381	.	CP009273	3909667	-1	CP009273	3910668	1	0	alignment_overlap=10	coverage_minus=1	coverage_plus=2	flanking_left=251	flanking_right=251	frequency=4.114e-02	junction_possible_overlap_registers=227	key=CP009273__3909667__-1__CP009273__3910658__1__10____251__251__0__0	max_left=93	max_left_minus=69	max_left_plus=93	max_min_left=0	max_min_left_minus=0	max_min_left_plus=0	max_min_right=76	max_min_right_minus=16	max_min_right_plus=76	max_pos_hash_score=456	max_right=76	max_right_minus=16	max_right_plus=76	neg_log10_pos_hash_p_value=8.8	new_junction_coverage=0.03	new_junction_read_count=3	polymorphism_frequency=4.114e-02	pos_hash_score=3	prediction=polymorphism	reject=COVERAGE_EVENNESS_SKEW,FREQUENCY_CUTOFF	side_1_annotate_key=gene	side_1_continuation=0	side_1_coverage=0.81	side_1_overlap=10	side_1_possible_overlap_registers=237	side_1_read_count=75	side_1_redundant=0	side_2_annotate_key=gene	side_2_continuation=0	side_2_coverage=0.76	side_2_overlap=0	side_2_possible_overlap_registers=227	side_2_read_count=68	side_2_redundant=0	total_non_overlap_reads=3
JC	382	.	CP009273	3927286	-1	CP009273	3928031	1	0	alignment_overlap=13	coverage_minus=1	coverage_plus=2	flanking_left=251	flanking_right=251	frequency=3.327e-02	junction_possible_overlap_registers=224	key=CP009273__3927286__-1__CP009273__3928018__1__13____251__251__0__0	max_left=185	max_left_minus=169	max_left_plus=185	max_min_left=0	max_min_left_minus=0	max_min_left_plus=0	max_min_right=103	max_min_right_minus=69	max_min_right_plus=103	max_pos_hash_score=450	max_right=103	max_right_minus=69	max_right_plus=103	neg_log10_pos_hash_p_value=8.7	new_junction_coverage=0.03	new_junction_read_count=3	polymorphism_frequency=3.327e-02	pos_hash_score=3	prediction=polymorphism	reject=COVERAGE_EVENNESS_SKEW,FREQUENCY_CUTOFF	side_1_annotate_key=gene	side_1_continuation=0	side_1_coverage=0.92	side_1_overlap=13	side_1_possible_overlap_registers=237	side_1_read_count=85	side_1_redundant=0	side_2_annotate_key=gene	side_2_continuation=0	side_2_coverage=1.07	side_2_overlap=0	side_2_possible_overlap_registers=224	side_2_read_count=94	side_2_redundant=0	total_non_overlap_reads=3
JC	383	.	CP009273	3957919	-1	CP009273	3959102	1	0	alignment_overlap=12	coverage_minus=3	coverage_plus=4	flanking_left=251	flanking_right=251	frequency=6.847e-02	junction_possible_overlap_registers=225	key=CP009273__3957919__-1__CP009273__3959090__1__12____251__251__0__0	max_left=166	max_left_minus=166	max_left_plus=46	max_min_left=21	max_min_left_minus=0	max_min_left_plus=21	max_min_right=73	max_min_right_minus=73	max_min_right_plus=20	max_pos_hash_score=452	max_right=236	max_right_minus=73	max_right_plus=236	neg_log10_pos_hash_p_value=6.7	new_junction_coverage=0.09	new_junction_read_count=8	polymorphism_frequency=6.847e-02	pos_hash_score=7	prediction=polymorphism	reject=COVERAGE_EVENNESS_SKEW,FREQUENCY_CUTOFF	side_1_annotate_key=gene	side_1_continuation=0	side_1_coverage=1.35	side_1_overlap=12	side_1_possible_overlap_registers=237	side_1_read_count=125	side_1_redundant=0	side_2_annotate_key=gene	side_2_continuation=0	side_2_coverage=1.12	side_2_overlap=0	side_2_possible_overlap_registers=225	side_2_read_count=99	side_2_redundant=0	total_non_overlap_reads=7
JC	384	.	CP009273	3964414	-1	CP009273	3965797	1	0	alignment_overlap=13	coverage_minus=3	coverage_plus=3	flanking_left=251	flanking_right=251	frequency=8.061e-02	junction_possible_overlap_registers=224	key=CP009273__3964414__-1__CP009273__3965784__1__13____251__251__0__0	max_left=227	max_left_minus=227	max_left_plus=119	max_min_left=104	max_min_left_minus=104	max_min_left_plus=90	max_min_right=15	max_min_right_minus=15	max_min_right_plus=15	max_pos_hash_score=450	max_right=177	max_right_minus=134	max_right_plus=177	neg_log10_pos_hash_p_value=7.1	new_junction_coverage=0.08	new_junction_read_count=7	polymorphism_frequency=8.061e-02	pos_hash_score=6	prediction=polymorphism	reject=COVERAGE_EVENNESS_SKEW,FREQUENCY_CUTOFF	side_1_annotate_key=gene	side_1_continuation=0	side_1_coverage=1.04	side_1_overlap=13	side_1_possible_overlap_registers=237	side_1_read_count=97	side_1_redundant=0	side_2_annotate_key=gene	side_2_continuation=0	side_2_coverage=0.77	side_2_overlap=0	side_2_possible_overlap_registers=224	side_2_read_count=68	side_2_redundant=0	total_non_overlap_reads=6
JC	385	.	CP009273	3969285	-1	CP009273	3970181	1	0	alignment_overlap=11	coverage_minus=3	coverage_plus=2	flanking_left=251	flanking_right=251	frequency=5.637e-02	junction_possible_overlap_registers=226	key=CP009273__3969285__-1__CP009273__3970170__1__11____251__251__0__0	max_left=130	max_left_minus=130	max_left_plus=70	max_min_left=70	max_min_left_minus=10	max_min_left_plus=70	max_min_right=67	max_min_right_minus=67	max_min_right_plus=0	max_pos_hash_score=454	max_right=200	max_right_minus=76	max_right_plus=200	neg_log10_pos_hash_p_value=7.6	new_junction_coverage=0.07	new_junction_read_count=6	polymorphism_frequency=5.637e-02	pos_hash_score=5	prediction=polymorphism	reject=COVERAGE_EVENNESS_SKEW,FREQUENCY_CUTOFF	side_1_annotate_key=gene	side_1_continuation=0	side_1_coverage=1.18	side_1_overlap=11	side_1_possible_overlap_registers=237	side_1_read_count=110	side_1_redundant=0	side_2_annotate_key=gene	side_2_continuation=0	side_2_coverage=1.08	side_2_overlap=0	side_2_possible_overlap_registers=226	side_2_read_count=96	side_2_redundant=0	total_non_overlap_reads=5
JC	386	.	CP009273	3970886	-1	CP009273	3971748	1	0	alignment_overlap=10	coverage_minus=3	coverage_plus=3	flanking_left=251	flanking_right=251	frequency=6.924e-02	junction_possible_overlap_registers=227	key=CP009273__3970886__-1__CP009273__3971738__1__10____251__251__0__0	max_left=188	max_left_minus=188	max_left_plus=188	max_min_left=64	max_min_left_minus=64	max_min_left_plus=64	max_min_right=110	max_min_right_minus=10	max_min_right_plus=110	max_pos_hash_score=456	max_right=164	max_right_minus=164	max_right_plus=110	neg_log10_pos_hash_p_value=7.6	new_junction_coverage=0.07	new_junction_read_count=6	polymorphism_frequency=6.924e-02	pos_hash_score=5	prediction=polymorphism	reject=COVERAGE_EVENNESS_SKEW,FREQUENCY_CUTOFF	side_1_annotate_key=gene	side_1_continuation=0	side_1_coverage=0.69	side_1_overlap=10	side_1_possible_overlap_registers=237	side_1_read_count=64	side_1_redundant=0	side_2_annotate_key=gene	side_2_continuation=0	side_2_coverage=1.12	side_2_overlap=0	side_2_possible_overlap_registers=227	side_2_read_count=100	side_2_redundant=0	total_non_overlap_reads=6
JC	387	.	CP009273	4009958	-1	CP009273	4010876	1	0	alignment_overlap=13	coverage_minus=2	coverage_plus=5	flanking_left=251	flanking_right=251	frequency=7.974e-02	junction_possible_overlap_registers=224	key=CP009273__4009958__-1__CP009273__4010863__1__13____251__251__0__0	max_left=85	max_left_minus=85	max_left_plus=41	max_min_left=43	max_min_left_minus=43	max_min_left_plus=41	max_min_right=15	max_min_right_minus=15	max_min_right_plus=0	max_pos_hash_score=450	max_right=197	max_right_minus=47	max_right_plus=197	neg_log10_pos_hash_p_value=6.7	new_junction_coverage=0.08	new_junction_read_count=7	polymorphism_frequency=7.974e-02	pos_hash_score=7	prediction=polymorphism	reject=COVERAGE_EVENNESS_SKEW,FREQUENCY_CUTOFF	side_1_annotate_key=gene	side_1_continuation=0	side_1_coverage=1.07	side_1_overlap=13	side_1_possible_overlap_registers=237	side_1_read_count=99	side_1_redundant=0	side_2_annotate_key=gene	side_2_continuation=0	side_2_coverage=0.77	side_2_overlap=0	side_2_possible_overlap_registers=224	side_2_read_count=68	side_2_redundant=0	total_non_overlap_reads=7
JC	388	.	CP009273	4034161	-1	CP009273	4161677	1	-10	alignment_overlap=-10	coverage_minus=1	coverage_plus=3	flanking_left=251	flanking_right=251	frequency=1.027e-01	junction_possible_overlap_registers=227	key=CP009273__4034161__-1__CP009273__4161677__1__-10__AATTAATTCC__251__251__0__0	max_left=139	max_left_minus=96	max_left_plus=139	max_min_left=78	max_min_left_minus=0	max_min_left_plus=78	max_min_right=86	max_min_right_minus=2	max_min_right_plus=86	max_pos_hash_score=456	max_right=116	max_right_minus=2	max_right_plus=116	neg_log10_pos_hash_p_value=8.8	new_junction_coverage=0.04	new_junction_read_count=4	polymorphism_frequency=1.027e-01	pos_hash_score=3	prediction=polymorphism	reject=COVERAGE_EVENNESS_SKEW,FREQUENCY_CUTOFF	side_1_annotate_key=gene	side_1_continuation=0	side_1_coverage=0.26	side_1_overlap=0	side_1_possible_overlap_registers=237	side_1_read_count=24	side_1_redundant=0	side_2_annotate_key=gene	side_2_continuation=0	side_2_coverage=0.53	side_2_overlap=0	side_2_possible_overlap_registers=237	side_2_read_count=49	side_2_redundant=0	total_non_overlap_reads=4	unique_read_sequence=AATTAATTCC
JC	389	.	CP009273	4058082	-1	CP009273	4059493	1	0	alignment_overlap=5	coverage_minus=2	coverage_plus=1	flanking_left=251	flanking_right=251	frequency=3.129e-02	junction_possible_overlap_registers=232	key=CP009273__4058082__-1__CP009273__4059488__1__5____251__251__0__0	max_left=66	max_left_minus=66	max_left_plus=65	max_min_left=66	max_min_left_minus=66	max_min_left_plus=65	max_min_right=0	max_min_right_minus=0	max_min_right_plus=0	max_pos_hash_score=466	max_right=182	max_right_minus=182	max_right_plus=138	neg_log10_pos_hash_p_value=8.9	new_junction_coverage=0.03	new_junction_read_count=3	polymorphism_frequency=3.129e-02	pos_hash_score=3	prediction=polymorphism	reject=COVERAGE_EVENNESS_SKEW,FREQUENCY_CUTOFF	side_1_annotate_key=gene	side_1_continuation=0	side_1_coverage=1.14	side_1_overlap=5	side_1_possible_overlap_registers=237	side_1_read_count=106	side_1_redundant=0	side_2_annotate_key=gene	side_2_continuation=0	side_2_coverage=0.90	side_2_overlap=0	side_2_possible_overlap_registers=232	side_2_read_count=82	side_2_redundant=0	total_non_overlap_reads=3
JC	390	.	CP009273	4072557	-1	CP009273	4072996	1	0	alignment_overlap=22	coverage_minus=10	coverage_plus=8	flanking_left=251	flanking_right=251	frequency=1.712e-01	junction_possible_overlap_registers=215	key=CP009273__4072557__-1__CP009273__4072974__1__22____251__251__0__0	max_left=181	max_left_minus=181	max_left_plus=147	max_min_left=86	max_min_left_minus=84	max_min_left_plus=86	max_min_right=97	max_min_right_minus=97	max_min_right_plus=81	max_pos_hash_score=432	max_right=224	max_right_minus=116	max_right_plus=224	neg_log10_pos_hash_p_value=3.7	new_junction_coverage=0.23	new_junction_read_count=19	polymorphism_frequency=1.712e-01	pos_hash_score=16	prediction=polymorphism	reject=COVERAGE_EVENNESS_SKEW,FREQUENCY_CUTOFF	side_1_annotate_key=gene	side_1_continuation=0	side_1_coverage=1.16	side_1_overlap=22	side_1_possible_overlap_registers=237	side_1_read_count=108	side_1_redundant=0	side_2_annotate_key=gene	side_2_continuation=0	side_2_coverage=1.02	side_2_overlap=0	side_2_possible_overlap_registers=215	side_2_read_count=86	side_2_redundant=0	total_non_overlap_reads=18
JC	391	.	CP009273	4079506	-1	CP009273	4080523	1	0	alignment_overlap=9	coverage_minus=3	coverage_plus=2	flanking_left=251	flanking_right=251	frequency=6.428e-02	junction_possible_overlap_registers=228	key=CP009273__4079506__-1__CP009273__4080514__1__9____251__251__0__0	max_left=153	max_left_minus=153	max_left_plus=24	max_min_left=26	max_min_left_minus=26	max_min_left_plus=24	max_min_right=89	max_min_right_minus=89	max_min_right_plus=0	max_pos_hash_score=458	max_right=190	max_right_minus=89	max_right_plus=190	neg_log10_pos_hash_p_value=7.7	new_junction_coverage=0.07	new_junction_read_count=6	polymorphism_frequency=6.428e-02	pos_hash_score=5	prediction=polymorphism	reject=COVERAGE_EVENNESS_SKEW,FREQUENCY_CUTOFF	side_1_annotate_key=gene	side_1_continuation=0	side_1_coverage=0.94	side_1_overlap=9	side_1_possible_overlap_registers=237	side_1_read_count=87	side_1_redundant=0	side_2_annotate_key=gene	side_2_continuation=0	side_2_coverage=1.02	side_2_overlap=0	side_2_possible_overlap_registers=228	side_2_read_count=91	side_2_redundant=0	total_non_overlap_reads=5
JC	392	.	CP009273	4183963	-1	CP009273	4184857	1	0	alignment_overlap=8	coverage_minus=1	coverage_plus=2	flanking_left=251	flanking_right=251	frequency=3.589e-02	junction_possible_overlap_registers=229	key=CP009273__4183963__-1__CP009273__4184849__1__8____251__251__0__0	max_left=73	max_left_minus=73	max_left_plus=73	max_min_left=27	max_min_left_minus=0	max_min_left_plus=27	max_min_right=55	max_min_right_minus=45	max_min_right_plus=55	max_pos_hash_score=460	max_right=73	max_right_minus=45	max_right_plus=73	neg_log10_pos_hash_p_value=8.8	new_junction_coverage=0.03	new_junction_read_count=3	polymorphism_frequency=3.589e-02	pos_hash_score=3	prediction=polymorphism	reject=COVERAGE_EVENNESS_SKEW,FREQUENCY_CUTOFF	side_1_annotate_key=gene	side_1_continuation=0	side_1_coverage=0.89	side_1_overlap=8	side_1_possible_overlap_registers=237	side_1_read_count=83	side_1_redundant=0	side_2_annotate_key=gene	side_2_continuation=0	side_2_coverage=0.90	side_2_overlap=0	side_2_possible_overlap_registers=229	side_2_read_count=81	side_2_redundant=0	total_non_overlap_reads=3
JC	393	.	CP009273	4207868	-1	CP009273	4208540	1	0	alignment_overlap=10	coverage_minus=2	coverage_plus=2	flanking_left=251	flanking_right=251	frequency=3.960e-02	junction_possible_overlap_registers=227	key=CP009273__4207868__-1__CP009273__4208530__1__10____251__251__0__0	max_left=106	max_left_minus=106	max_left_plus=106	max_min_left=27	max_min_left_minus=27	max_min_left_plus=0	max_min_right=93	max_min_right_minus=84	max_min_right_plus=93	max_pos_hash_score=456	max_right=93	max_right_minus=84	max_right_plus=93	neg_log10_pos_hash_p_value=8.2	new_junction_coverage=0.04	new_junction_read_count=4	polymorphism_frequency=3.960e-02	pos_hash_score=4	prediction=polymorphism	reject=COVERAGE_EVENNESS_SKEW,FREQUENCY_CUTOFF	side_1_annotate_key=gene	side_1_continuation=0	side_1_coverage=1.01	side_1_overlap=10	side_1_possible_overlap_registers=237	side_1_read_count=94	side_1_redundant=0	side_2_annotate_key=gene	side_2_continuation=0	side_2_coverage=1.17	side_2_overlap=0	side_2_possible_overlap_registers=227	side_2_read_count=104	side_2_redundant=0	total_non_overlap_reads=4
JC	394	.	CP009273	4244295	-1	CP009273	4244842	1	0	alignment_overlap=10	coverage_minus=3	coverage_plus=3	flanking_left=251	flanking_right=251	frequency=6.060e-02	junction_possible_overlap_registers=227	key=CP009273__4244295__-1__CP009273__4244832__1__10____251__251__0__0	max_left=200	max_left_minus=200	max_left_plus=115	max_min_left=51	max_min_left_minus=0	max_min_left_plus=51	max_min_right=41	max_min_right_minus=41	max_min_right_plus=37	max_pos_hash_score=456	max_right=190	max_right_minus=41	max_right_plus=190	neg_log10_pos_hash_p_value=7.2	new_junction_coverage=0.07	new_junction_read_count=6	polymorphism_frequency=6.060e-02	pos_hash_score=6	prediction=polymorphism	reject=COVERAGE_EVENNESS_SKEW,FREQUENCY_CUTOFF	side_1_annotate_key=gene	side_1_continuation=0	side_1_coverage=1.01	side_1_overlap=10	side_1_possible_overlap_registers=237	side_1_read_count=94	side_1_redundant=0	side_2_annotate_key=gene	side_2_continuation=0	side_2_coverage=1.08	side_2_overlap=0	side_2_possible_overlap_registers=227	side_2_read_count=96	side_2_redundant=0	total_non_overlap_reads=6
JC	395	.	CP009273	4248155	-1	CP009273	4249022	1	0	alignment_overlap=6	coverage_minus=4	coverage_plus=3	flanking_left=251	flanking_right=251	frequency=9.759e-02	junction_possible_overlap_registers=231	key=CP009273__4248155__-1__CP009273__4249016__1__6____251__251__0__0	max_left=202	max_left_minus=202	max_left_plus=161	max_min_left=51	max_min_left_minus=51	max_min_left_plus=35	max_min_right=84	max_min_right_minus=53	max_min_right_plus=84	max_pos_hash_score=464	max_right=142	max_right_minus=142	max_right_plus=84	neg_log10_pos_hash_p_value=7.3	new_junction_coverage=0.09	new_junction_read_count=8	polymorphism_frequency=9.759e-02	pos_hash_score=6	prediction=polymorphism	reject=COVERAGE_EVENNESS_SKEW,FREQUENCY_CUTOFF	side_1_annotate_key=gene	side_1_continuation=0	side_1_coverage=0.87	side_1_overlap=6	side_1_possible_overlap_registers=237	side_1_read_count=81	side_1_redundant=0	side_2_annotate_key=gene	side_2_continuation=0	side_2_coverage=0.76	side_2_overlap=0	side_2_possible_overlap_registers=231	side_2_read_count=69	side_2_redundant=0	total_non_overlap_reads=7
JC	396	.	CP009273	4280727	-1	CP009273	4281692	1	0	alignment_overlap=7	coverage_minus=2	coverage_plus=1	flanking_left=251	flanking_right=251	frequency=3.508e-02	junction_possible_overlap_registers=230	key=CP009273__4280727__-1__CP009273__4281685__1__7____251__251__0__0	max_left=114	max_left_minus=114	max_left_plus=76	max_min_left=114	max_min_left_minus=114	max_min_left_plus=76	max_min_right=7	max_min_right_minus=7	max_min_right_plus=0	max_pos_hash_score=462	max_right=129	max_right_minus=129	max_right_plus=106	neg_log10_pos_hash_p_value=8.9	new_junction_coverage=0.03	new_junction_read_count=3	polymorphism_frequency=3.508e-02	pos_hash_score=3	prediction=polymorphism	reject=COVERAGE_EVENNESS_SKEW,FREQUENCY_CUTOFF	side_1_annotate_key=gene	side_1_continuation=0	side_1_coverage=1.09	side_1_overlap=7	side_1_possible_overlap_registers=237	side_1_read_count=101	side_1_redundant=0	side_2_annotate_key=gene	side_2_continuation=0	side_2_coverage=0.74	side_2_overlap=0	side_2_possible_overlap_registers=230	side_2_read_count=67	side_2_redundant=0	total_non_overlap_reads=3
JC	397	.	CP009273	4281130	-1	CP009273	4282022	1	0	alignment_overlap=13	coverage_minus=2	coverage_plus=3	flanking_left=251	flanking_right=251	frequency=6.982e-02	junction_possible_overlap_registers=224	key=CP009273__4281130__-1__CP009273__4282009__1__13____251__251__0__0	max_left=203	max_left_minus=203	max_left_plus=203	max_min_left=82	max_min_left_minus=0	max_min_left_plus=82	max_min_right=31	max_min_right_minus=2	max_min_right_plus=31	max_pos_hash_score=450	max_right=155	max_right_minus=2	max_right_plus=155	neg_log10_pos_hash_p_value=7.6	new_junction_coverage=0.06	new_junction_read_count=5	polymorphism_frequency=6.982e-02	pos_hash_score=5	prediction=polymorphism	reject=COVERAGE_EVENNESS_SKEW,FREQUENCY_CUTOFF	side_1_annotate_key=gene	side_1_continuation=0	side_1_coverage=0.94	side_1_overlap=13	side_1_possible_overlap_registers=237	side_1_read_count=87	side_1_redundant=0	side_2_annotate_key=gene	side_2_continuation=0	side_2_coverage=0.58	side_2_overlap=0	side_2_possible_overlap_registers=224	side_2_read_count=51	side_2_redundant=0	total_non_overlap_reads=5
JC	398	.	CP009273	4288813	-1	CP009273	4289722	1	0	alignment_overlap=9	coverage_minus=5	coverage_plus=3	flanking_left=251	flanking_right=251	frequency=9.821e-02	junction_possible_overlap_registers=228	key=CP009273__4288813__-1__CP009273__4289713__1__9____251__251__0__0	max_left=205	max_left_minus=205	max_left_plus=131	max_min_left=83	max_min_left_minus=83	max_min_left_plus=14	max_min_right=106	max_min_right_minus=71	max_min_right_plus=106	max_pos_hash_score=458	max_right=106	max_right_minus=101	max_right_plus=106	neg_log10_pos_hash_p_value=6.3	new_junction_coverage=0.09	new_junction_read_count=8	polymorphism_frequency=9.821e-02	pos_hash_score=8	prediction=polymorphism	reject=COVERAGE_EVENNESS_SKEW,FREQUENCY_CUTOFF	side_1_annotate_key=gene	side_1_continuation=0	side_1_coverage=0.87	side_1_overlap=9	side_1_possible_overlap_registers=237	side_1_read_count=81	side_1_redundant=0	side_2_annotate_key=gene	side_2_continuation=0	side_2_coverage=0.77	side_2_overlap=0	side_2_possible_overlap_registers=228	side_2_read_count=69	side_2_redundant=0	total_non_overlap_reads=8
JC	399	.	CP009273	4337459	-1	CP009273	4338495	1	0	alignment_overlap=9	coverage_minus=2	coverage_plus=1	flanking_left=251	flanking_right=251	frequency=3.038e-02	junction_possible_overlap_registers=228	key=CP009273__4337459__-1__CP009273__4338486__1__9____251__251__0__0	max_left=179	max_left_minus=179	max_left_plus=123	max_min_left=39	max_min_left_minus=39	max_min_left_plus=0	max_min_right=45	max_min_right_minus=45	max_min_right_plus=45	max_pos_hash_score=458	max_right=63	max_right_minus=63	max_right_plus=45	neg_log10_pos_hash_p_value=8.8	new_junction_coverage=0.03	new_junction_read_count=3	polymorphism_frequency=3.038e-02	pos_hash_score=3	prediction=polymorphism	reject=COVERAGE_EVENNESS_SKEW,FREQUENCY_CUTOFF	side_1_annotate_key=gene	side_1_continuation=0	side_1_coverage=1.00	side_1_overlap=9	side_1_possible_overlap_registers=237	side_1_read_count=93	side_1_redundant=0	side_2_annotate_key=gene	side_2_continuation=0	side_2_coverage=1.14	side_2_overlap=0	side_2_possible_overlap_registers=228	side_2_read_count=102	side_2_redundant=0	total_non_overlap_reads=3
JC	400	.	CP009273	4354282	-1	CP009273	4355315	1	0	alignment_overlap=11	coverage_minus=2	coverage_plus=1	flanking_left=251	flanking_right=251	frequency=3.146e-02	junction_possible_overlap_registers=226	key=CP009273__4354282__-1__CP009273__4355304__1__11____251__251__0__0	max_left=153	max_left_minus=153	max_left_plus=42	max_min_left=42	max_min_left_minus=42	max_min_left_plus=42	max_min_right=85	max_min_right_minus=85	max_min_right_plus=0	max_pos_hash_score=454	max_right=155	max_right_minus=155	max_right_plus=155	neg_log10_pos_hash_p_value=8.8	new_junction_coverage=0.03	new_junction_read_count=3	polymorphism_frequency=3.146e-02	pos_hash_score=3	prediction=polymorphism	reject=COVERAGE_EVENNESS_SKEW,FREQUENCY_CUTOFF	side_1_annotate_key=gene	side_1_continuation=0	side_1_coverage=0.99	side_1_overlap=11	side_1_possible_overlap_registers=237	side_1_read_count=92	side_1_redundant=0	side_2_annotate_key=gene	side_2_continuation=0	side_2_coverage=1.10	side_2_overlap=0	side_2_possible_overlap_registers=226	side_2_read_count=97	side_2_redundant=0	total_non_overlap_reads=3
JC	401	.	CP009273	4367332	-1	CP009273	4368372	1	0	alignment_overlap=9	coverage_minus=3	coverage_plus=3	flanking_left=251	flanking_right=251	frequency=6.659e-02	junction_possible_overlap_registers=228	key=CP009273__4367332__-1__CP009273__4368363__1__9____251__251__0__0	max_left=212	max_left_minus=84	max_left_plus=212	max_min_left=85	max_min_left_minus=30	max_min_left_plus=85	max_min_right=29	max_min_right_minus=29	max_min_right_plus=29	max_pos_hash_score=458	max_right=166	max_right_minus=53	max_right_plus=166	neg_log10_pos_hash_p_value=7.7	new_junction_coverage=0.08	new_junction_read_count=7	polymorphism_frequency=6.659e-02	pos_hash_score=5	prediction=polymorphism	reject=COVERAGE_EVENNESS_SKEW,FREQUENCY_CUTOFF	side_1_annotate_key=gene	side_1_continuation=0	side_1_coverage=1.07	side_1_overlap=9	side_1_possible_overlap_registers=237	side_1_read_count=99	side_1_redundant=0	side_2_annotate_key=gene	side_2_continuation=0	side_2_coverage=1.13	side_2_overlap=0	side_2_possible_overlap_registers=228	side_2_read_count=101	side_2_redundant=0	total_non_overlap_reads=6
JC	402	.	CP009273	4373390	-1	CP009273	4374584	1	0	alignment_overlap=9	coverage_minus=1	coverage_plus=2	flanking_left=251	flanking_right=251	frequency=2.460e-02	junction_possible_overlap_registers=228	key=CP009273__4373390__-1__CP009273__4374575__1__9____251__251__0__0	max_left=84	max_left_minus=84	max_left_plus=58	max_min_left=84	max_min_left_minus=84	max_min_left_plus=58	max_min_right=0	max_min_right_minus=0	max_min_right_plus=0	max_pos_hash_score=458	max_right=169	max_right_minus=158	max_right_plus=169	neg_log10_pos_hash_p_value=8.8	new_junction_coverage=0.03	new_junction_read_count=3	polymorphism_frequency=2.460e-02	pos_hash_score=3	prediction=polymorphism	reject=COVERAGE_EVENNESS_SKEW,FREQUENCY_CUTOFF	side_1_annotate_key=gene	side_1_continuation=0	side_1_coverage=1.16	side_1_overlap=9	side_1_possible_overlap_registers=237	side_1_read_count=108	side_1_redundant=0	side_2_annotate_key=gene	side_2_continuation=0	side_2_coverage=1.50	side_2_overlap=0	side_2_possible_overlap_registers=228	side_2_read_count=134	side_2_redundant=0	total_non_overlap_reads=3
JC	403	.	CP009273	4377890	-1	CP009273	4379193	1	0	alignment_overlap=12	coverage_minus=2	coverage_plus=1	flanking_left=251	flanking_right=251	frequency=4.196e-02	junction_possible_overlap_registers=225	key=CP009273__4377890__-1__CP009273__4379181__1__12____251__251__0__0	max_left=62	max_left_minus=62	max_left_plus=62	max_min_left=62	max_min_left_minus=62	max_min_left_plus=62	max_min_right=0	max_min_right_minus=0	max_min_right_plus=0	max_pos_hash_score=452	max_right=197	max_right_minus=197	max_right_plus=79	neg_log10_pos_hash_p_value=8.8	new_junction_coverage=0.03	new_junction_read_count=3	polymorphism_frequency=4.196e-02	pos_hash_score=3	prediction=polymorphism	reject=COVERAGE_EVENNESS_SKEW,FREQUENCY_CUTOFF	side_1_annotate_key=gene	side_1_continuation=0	side_1_coverage=0.85	side_1_overlap=12	side_1_possible_overlap_registers=237	side_1_read_count=79	side_1_redundant=0	side_2_annotate_key=gene	side_2_continuation=0	side_2_coverage=0.70	side_2_overlap=0	side_2_possible_overlap_registers=225	side_2_read_count=62	side_2_redundant=0	total_non_overlap_reads=3
JC	404	.	CP009273	4388307	-1	CP009273	4389368	1	0	alignment_overlap=11	coverage_minus=1	coverage_plus=2	flanking_left=251	flanking_right=251	frequency=4.313e-02	junction_possible_overlap_registers=226	key=CP009273__4388307__-1__CP009273__4389357__1__11____251__251__0__0	max_left=112	max_left_minus=112	max_left_plus=54	max_min_left=112	max_min_left_minus=112	max_min_left_plus=54	max_min_right=0	max_min_right_minus=0	max_min_right_plus=0	max_pos_hash_score=454	max_right=185	max_right_minus=128	max_right_plus=185	neg_log10_pos_hash_p_value=8.8	new_junction_coverage=0.03	new_junction_read_count=3	polymorphism_frequency=4.313e-02	pos_hash_score=3	prediction=polymorphism	reject=COVERAGE_EVENNESS_SKEW,FREQUENCY_CUTOFF	side_1_annotate_key=gene	side_1_continuation=0	side_1_coverage=0.90	side_1_overlap=11	side_1_possible_overlap_registers=237	side_1_read_count=84	side_1_redundant=0	side_2_annotate_key=gene	side_2_continuation=0	side_2_coverage=0.60	side_2_overlap=0	side_2_possible_overlap_registers=226	side_2_read_count=53	side_2_redundant=0	total_non_overlap_reads=3
JC	405	.	CP009273	4421111	-1	CP009273	4422108	1	0	alignment_overlap=5	coverage_minus=1	coverage_plus=2	flanking_left=251	flanking_right=251	frequency=2.759e-02	junction_possible_overlap_registers=232	key=CP009273__4421116__-1__CP009273__4422108__1__5____251__251__0__0	max_left=244	max_left_minus=244	max_left_plus=124	max_min_left=0	max_min_left_minus=0	max_min_left_plus=0	max_min_right=95	max_min_right_minus=2	max_min_right_plus=95	max_pos_hash_score=466	max_right=95	max_right_minus=2	max_right_plus=95	neg_log10_pos_hash_p_value=8.9	new_junction_coverage=0.03	new_junction_read_count=3	polymorphism_frequency=2.759e-02	pos_hash_score=3	prediction=polymorphism	reject=COVERAGE_EVENNESS_SKEW,FREQUENCY_CUTOFF	side_1_annotate_key=repeat	side_1_continuation=0	side_1_coverage=NA	side_1_overlap=0	side_1_read_count=NA	side_1_redundant=0	side_2_annotate_key=gene	side_2_continuation=0	side_2_coverage=1.16	side_2_overlap=5	side_2_possible_overlap_registers=237	side_2_read_count=108	side_2_redundant=0	total_non_overlap_reads=3
JC	406	.	CP009273	4432267	-1	CP009273	4432990	1	0	alignment_overlap=11	coverage_minus=2	coverage_plus=3	flanking_left=251	flanking_right=251	frequency=5.078e-02	junction_possible_overlap_registers=226	key=CP009273__4432267__-1__CP009273__4432979__1__11____251__251__0__0	max_left=119	max_left_minus=119	max_left_plus=119	max_min_left=45	max_min_left_minus=0	max_min_left_plus=45	max_min_right=47	max_min_right_minus=47	max_min_right_plus=47	max_pos_hash_score=454	max_right=195	max_right_minus=47	max_right_plus=195	neg_log10_pos_hash_p_value=7.6	new_junction_coverage=0.06	new_junction_read_count=5	polymorphism_frequency=5.078e-02	pos_hash_score=5	prediction=polymorphism	reject=COVERAGE_EVENNESS_SKEW,FREQUENCY_CUTOFF	side_1_annotate_key=gene	side_1_continuation=0	side_1_coverage=1.17	side_1_overlap=11	side_1_possible_overlap_registers=237	side_1_read_count=109	side_1_redundant=0	side_2_annotate_key=gene	side_2_continuation=0	side_2_coverage=0.94	side_2_overlap=0	side_2_possible_overlap_registers=226	side_2_read_count=83	side_2_redundant=0	total_non_overlap_reads=5
JC	407	.	CP009273	4434541	-1	CP009273	4435793	1	0	alignment_overlap=12	coverage_minus=2	coverage_plus=2	flanking_left=251	flanking_right=251	frequency=6.549e-02	junction_possible_overlap_registers=225	key=CP009273__4434541__-1__CP009273__4435781__1__12____251__251__0__0	max_left=170	max_left_minus=170	max_left_plus=170	max_min_left=0	max_min_left_minus=0	max_min_left_plus=0	max_min_right=79	max_min_right_minus=77	max_min_right_plus=79	max_pos_hash_score=452	max_right=79	max_right_minus=77	max_right_plus=79	neg_log10_pos_hash_p_value=8.1	new_junction_coverage=0.06	new_junction_read_count=5	polymorphism_frequency=6.549e-02	pos_hash_score=4	prediction=polymorphism	reject=COVERAGE_EVENNESS_SKEW,FREQUENCY_CUTOFF	side_1_annotate_key=gene	side_1_continuation=0	side_1_coverage=0.92	side_1_overlap=12	side_1_possible_overlap_registers=237	side_1_read_count=85	side_1_redundant=0	side_2_annotate_key=gene	side_2_continuation=0	side_2_coverage=0.70	side_2_overlap=0	side_2_possible_overlap_registers=225	side_2_read_count=62	side_2_redundant=0	total_non_overlap_reads=4
JC	408	.	CP009273	4443337	-1	CP009273	4443921	1	0	alignment_overlap=11	coverage_minus=1	coverage_plus=3	flanking_left=251	flanking_right=251	frequency=3.988e-02	junction_possible_overlap_registers=226	key=CP009273__4443337__-1__CP009273__4443910__1__11____251__251__0__0	max_left=169	max_left_minus=169	max_left_plus=139	max_min_left=98	max_min_left_minus=0	max_min_left_plus=98	max_min_right=101	max_min_right_minus=21	max_min_right_plus=101	max_pos_hash_score=454	max_right=141	max_right_minus=21	max_right_plus=141	neg_log10_pos_hash_p_value=8.2	new_junction_coverage=0.05	new_junction_read_count=4	polymorphism_frequency=3.988e-02	pos_hash_score=4	prediction=polymorphism	reject=COVERAGE_EVENNESS_SKEW,FREQUENCY_CUTOFF	side_1_annotate_key=gene	side_1_continuation=0	side_1_coverage=1.02	side_1_overlap=11	side_1_possible_overlap_registers=237	side_1_read_count=95	side_1_redundant=0	side_2_annotate_key=gene	side_2_continuation=0	side_2_coverage=1.15	side_2_overlap=0	side_2_possible_overlap_registers=226	side_2_read_count=102	side_2_redundant=0	total_non_overlap_reads=4
JC	409	.	CP009273	4458746	-1	CP009273	4460016	1	0	alignment_overlap=11	coverage_minus=2	coverage_plus=2	flanking_left=251	flanking_right=251	frequency=4.067e-02	junction_possible_overlap_registers=226	key=CP009273__4458746__-1__CP009273__4460005__1__11____251__251__0__0	max_left=196	max_left_minus=196	max_left_plus=72	max_min_left=72	max_min_left_minus=0	max_min_left_plus=72	max_min_right=52	max_min_right_minus=52	max_min_right_plus=0	max_pos_hash_score=454	max_right=209	max_right_minus=52	max_right_plus=209	neg_log10_pos_hash_p_value=8.2	new_junction_coverage=0.05	new_junction_read_count=4	polymorphism_frequency=4.067e-02	pos_hash_score=4	prediction=polymorphism	reject=COVERAGE_EVENNESS_SKEW,FREQUENCY_CUTOFF	side_1_annotate_key=gene	side_1_continuation=0	side_1_coverage=1.23	side_1_overlap=11	side_1_possible_overlap_registers=237	side_1_read_count=114	side_1_redundant=0	side_2_annotate_key=gene	side_2_continuation=0	side_2_coverage=0.90	side_2_overlap=0	side_2_possible_overlap_registers=226	side_2_read_count=80	side_2_redundant=0	total_non_overlap_reads=4
JC	410	.	CP009273	4473238	-1	CP009273	4474224	1	0	alignment_overlap=10	coverage_minus=2	coverage_plus=1	flanking_left=251	flanking_right=251	frequency=3.677e-02	junction_possible_overlap_registers=227	key=CP009273__4473238__-1__CP009273__4474214__1__10____251__251__0__0	max_left=62	max_left_minus=62	max_left_plus=62	max_min_left=29	max_min_left_minus=29	max_min_left_plus=0	max_min_right=52	max_min_right_minus=52	max_min_right_plus=52	max_pos_hash_score=456	max_right=52	max_right_minus=52	max_right_plus=52	neg_log10_pos_hash_p_value=8.8	new_junction_coverage=0.03	new_junction_read_count=3	polymorphism_frequency=3.677e-02	pos_hash_score=3	prediction=polymorphism	reject=COVERAGE_EVENNESS_SKEW,FREQUENCY_CUTOFF	side_1_annotate_key=gene	side_1_continuation=0	side_1_coverage=0.98	side_1_overlap=10	side_1_possible_overlap_registers=237	side_1_read_count=91	side_1_redundant=0	side_2_annotate_key=gene	side_2_continuation=0	side_2_coverage=0.79	side_2_overlap=0	side_2_possible_overlap_registers=227	side_2_read_count=70	side_2_redundant=0	total_non_overlap_reads=3
JC	411	.	CP009273	4477446	-1	CP009273	4477867	1	0	alignment_overlap=10	coverage_minus=1	coverage_plus=2	flanking_left=251	flanking_right=251	frequency=3.052e-02	junction_possible_overlap_registers=227	key=CP009273__4477446__-1__CP009273__4477857__1__10____251__251__0__0	max_left=94	max_left_minus=94	max_left_plus=94	max_min_left=1	max_min_left_minus=0	max_min_left_plus=1	max_min_right=82	max_min_right_minus=82	max_min_right_plus=82	max_pos_hash_score=456	max_right=82	max_right_minus=82	max_right_plus=82	neg_log10_pos_hash_p_value=8.8	new_junction_coverage=0.03	new_junction_read_count=3	polymorphism_frequency=3.052e-02	pos_hash_score=3	prediction=polymorphism	reject=COVERAGE_EVENNESS_SKEW,FREQUENCY_CUTOFF	side_1_annotate_key=gene	side_1_continuation=0	side_1_coverage=1.13	side_1_overlap=10	side_1_possible_overlap_registers=237	side_1_read_count=105	side_1_redundant=0	side_2_annotate_key=gene	side_2_continuation=0	side_2_coverage=1.01	side_2_overlap=0	side_2_possible_overlap_registers=227	side_2_read_count=90	side_2_redundant=0	total_non_overlap_reads=3
JC	412	.	CP009273	4487997	1	CP009273	4489328	-1	0	alignment_overlap=0	coverage_minus=9	coverage_plus=9	flanking_left=251	flanking_right=251	frequency=1.407e-01	junction_possible_overlap_registers=237	key=CP009273__4487997__1__CP009273__4489328__-1__0____251__251__0__1	max_left=228	max_left_minus=214	max_left_plus=228	max_min_left=95	max_min_left_minus=95	max_min_left_plus=65	max_min_right=121	max_min_right_minus=97	max_min_right_plus=121	max_pos_hash_score=476	max_right=241	max_right_minus=199	max_right_plus=241	neg_log10_pos_hash_p_value=4.2	new_junction_coverage=0.20	new_junction_read_count=19	polymorphism_frequency=1.407e-01	pos_hash_score=16	prediction=polymorphism	reject=COVERAGE_EVENNESS_SKEW,FREQUENCY_CUTOFF	side_1_annotate_key=gene	side_1_continuation=0	side_1_coverage=1.25	side_1_overlap=0	side_1_possible_overlap_registers=237	side_1_read_count=116	side_1_redundant=0	side_2_annotate_key=repeat	side_2_continuation=0	side_2_coverage=NA	side_2_overlap=0	side_2_possible_overlap_registers=NA	side_2_read_count=NA	side_2_redundant=1	total_non_overlap_reads=18
JC	413	.	CP009273	4507711	-1	CP009273	4508811	1	0	alignment_overlap=8	coverage_minus=2	coverage_plus=1	flanking_left=251	flanking_right=251	frequency=2.767e-02	junction_possible_overlap_registers=229	key=CP009273__4507711__-1__CP009273__4508803__1__8____251__251__0__0	max_left=238	max_left_minus=238	max_left_plus=66	max_min_left=66	max_min_left_minus=66	max_min_left_plus=0	max_min_right=21	max_min_right_minus=1	max_min_right_plus=21	max_pos_hash_score=460	max_right=175	max_right_minus=175	max_right_plus=21	neg_log10_pos_hash_p_value=8.8	new_junction_coverage=0.03	new_junction_read_count=3	polymorphism_frequency=2.767e-02	pos_hash_score=3	prediction=polymorphism	reject=COVERAGE_EVENNESS_SKEW,FREQUENCY_CUTOFF	side_1_annotate_key=gene	side_1_continuation=0	side_1_coverage=1.00	side_1_overlap=8	side_1_possible_overlap_registers=237	side_1_read_count=93	side_1_redundant=0	side_2_annotate_key=gene	side_2_continuation=0	side_2_coverage=1.35	side_2_overlap=0	side_2_possible_overlap_registers=229	side_2_read_count=121	side_2_redundant=0	total_non_overlap_reads=3
JC	414	.	CP009273	4532507	-1	CP009273	4532803	-1	0	alignment_overlap=9	coverage_minus=4	coverage_plus=7	flanking_left=251	flanking_right=251	frequency=1.018e-01	junction_possible_overlap_registers=228	key=CP009273__4532507__-1__CP009273__4532812__-1__9____251__251__0__0	max_left=229	max_left_minus=151	max_left_plus=229	max_min_left=102	max_min_left_minus=102	max_min_left_plus=78	max_min_right=101	max_min_right_minus=101	max_min_right_plus=95	max_pos_hash_score=458	max_right=164	max_right_minus=140	max_right_plus=164	neg_log10_pos_hash_p_value=6.7	new_junction_coverage=0.12	new_junction_read_count=11	polymorphism_frequency=1.018e-01	pos_hash_score=7	prediction=polymorphism	reject=COVERAGE_EVENNESS_SKEW,FREQUENCY_CUTOFF	side_1_annotate_key=gene	side_1_continuation=0	side_1_coverage=1.36	side_1_overlap=9	side_1_possible_overlap_registers=237	side_1_read_count=126	side_1_redundant=0	side_2_annotate_key=gene	side_2_continuation=0	side_2_coverage=0.82	side_2_overlap=0	side_2_possible_overlap_registers=228	side_2_read_count=73	side_2_redundant=0	total_non_overlap_reads=11
JC	415	.	CP009273	4569260	-1	CP009273	4570263	1	0	alignment_overlap=10	coverage_minus=1	coverage_plus=2	flanking_left=251	flanking_right=251	frequency=3.920e-02	junction_possible_overlap_registers=227	key=CP009273__4569260__-1__CP009273__4570253__1__10____251__251__0__0	max_left=94	max_left_minus=94	max_left_plus=69	max_min_left=52	max_min_left_minus=0	max_min_left_plus=52	max_min_right=41	max_min_right_minus=10	max_min_right_plus=41	max_pos_hash_score=456	max_right=189	max_right_minus=10	max_right_plus=189	neg_log10_pos_hash_p_value=8.8	new_junction_coverage=0.03	new_junction_read_count=3	polymorphism_frequency=3.920e-02	pos_hash_score=3	prediction=polymorphism	reject=COVERAGE_EVENNESS_SKEW,FREQUENCY_CUTOFF	side_1_annotate_key=gene	side_1_continuation=0	side_1_coverage=0.75	side_1_overlap=10	side_1_possible_overlap_registers=237	side_1_read_count=70	side_1_redundant=0	side_2_annotate_key=gene	side_2_continuation=0	side_2_coverage=0.90	side_2_overlap=0	side_2_possible_overlap_registers=227	side_2_read_count=80	side_2_redundant=0	total_non_overlap_reads=3
JC	416	.	CP009273	4581821	-1	CP009273	4582829	1	0	alignment_overlap=12	coverage_minus=1	coverage_plus=2	flanking_left=251	flanking_right=251	frequency=3.426e-02	junction_possible_overlap_registers=225	key=CP009273__4581821__-1__CP009273__4582817__1__12____251__251__0__0	max_left=187	max_left_minus=187	max_left_plus=157	max_min_left=0	max_min_left_minus=0	max_min_left_plus=0	max_min_right=80	max_min_right_minus=5	max_min_right_plus=80	max_pos_hash_score=452	max_right=80	max_right_minus=5	max_right_plus=80	neg_log10_pos_hash_p_value=8.8	new_junction_coverage=0.03	new_junction_read_count=3	polymorphism_frequency=3.426e-02	pos_hash_score=3	prediction=polymorphism	reject=COVERAGE_EVENNESS_SKEW,FREQUENCY_CUTOFF	side_1_annotate_key=gene	side_1_continuation=0	side_1_coverage=1.25	side_1_overlap=12	side_1_possible_overlap_registers=237	side_1_read_count=116	side_1_redundant=0	side_2_annotate_key=gene	side_2_continuation=0	side_2_coverage=0.67	side_2_overlap=0	side_2_possible_overlap_registers=225	side_2_read_count=59	side_2_redundant=0	total_non_overlap_reads=3
UN	417	.	CP009273	15628	16506
UN	418	.	CP009273	20027	20325
UN	419	.	CP009273	220463	221028
UN	420	.	CP009273	221623	221849
UN	421	.	CP009273	221852	221852
UN	422	.	CP009273	221865	221865
UN	423	.	CP009273	223714	224946
UN	424	.	CP009273	266490	266766
UN	425	.	CP009273	269906	270626
UN	426	.	CP009273	275105	275410
UN	427	.	CP009273	286584	286877
UN	428	.	CP009273	311155	311157
UN	429	.	CP009273	311163	311163
UN	430	.	CP009273	311165	311165
UN	431	.	CP009273	311167	311971
UN	432	.	CP009273	366200	366200
UN	433	.	CP009273	366203	366203
UN	434	.	CP009273	366205	366205
UN	435	.	CP009273	366207	366988
UN	436	.	CP009273	376960	377822
UN	437	.	CP009273	377839	377839
UN	438	.	CP009273	387389	388201
UN	439	.	CP009273	521558	521950
UN	440	.	CP009273	521952	521952
UN	441	.	CP009273	562458	563258
UN	442	.	CP009273	570278	571021
UN	443	.	CP009273	603696	604573
UN	444	.	CP009273	683528	683528
UN	445	.	CP009273	683530	684279
UN	446	.	CP009273	1089917	1089917
UN	447	.	CP009273	1089919	1089921
UN	448	.	CP009273	1089924	1090728
UN	449	.	CP009273	1390530	1391285
UN	450	.	CP009273	1427135	1427135
UN	451	.	CP009273	1427137	1427137
UN	452	.	CP009273	1427139	1427139
UN	453	.	CP009273	1427142	1427217
UN	454	.	CP009273	1462404	1463268
UN	455	.	CP009273	1463788	1464556
UN	456	.	CP009273	1522806	1523197
UN	457	.	CP009273	1523199	1523199
UN	458	.	CP009273	1523207	1523207
UN	459	.	CP009273	1565329	1565329
UN	460	.	CP009273	1565334	1565334
UN	461	.	CP009273	1565338	1565398
UN	462	.	CP009273	1565400	1565410
UN	463	.	CP009273	1628593	1628672
UN	464	.	CP009273	1645333	1645333
UN	465	.	CP009273	1645338	1645574
UN	466	.	CP009273	1645576	1645577
UN	467	.	CP009273	2060431	2060545
UN	468	.	CP009273	2062645	2063537
UN	469	.	CP009273	2063541	2063541
UN	470	.	CP009273	2063544	2063544
UN	471	.	CP009273	2095447	2096197
UN	472	.	CP009273	2163876	2164686
UN	473	.	CP009273	2282626	2282627
UN	474	.	CP009273	2282629	2283354
UN	475	.	CP009273	2283359	2283359
UN	476	.	CP009273	2507978	2508874
UN	477	.	CP009273	2508879	2508880
UN	478	.	CP009273	2719649	2722376
UN	479	.	CP009273	2722379	2722379
UN	480	.	CP009273	2722381	2722381
UN	481	.	CP009273	2723146	2724095
UN	482	.	CP009273	2724105	2724105
UN	483	.	CP009273	2850455	2852993
UN	484	.	CP009273	2989951	2990835
UN	485	.	CP009273	3123711	3123711
UN	486	.	CP009273	3123713	3124476
UN	487	.	CP009273	3179700	3180545
UN	488	.	CP009273	3359144	3359884
UN	489	.	CP009273	3359886	3359886
UN	490	.	CP009273	3417251	3417781
UN	491	.	CP009273	3418242	3419967
UN	492	.	CP009273	3420399	3421696
UN	493	.	CP009273	3463750	3463849
UN	494	.	CP009273	3577023	3577024
UN	495	.	CP009273	3577028	3577324
UN	496	.	CP009273	3612817	3612817
UN	497	.	CP009273	3612824	3612824
UN	498	.	CP009273	3612826	3612826
UN	499	.	CP009273	3612835	3612835
UN	500	.	CP009273	3612842	3612842
UN	501	.	CP009273	3612844	3612844
UN	502	.	CP009273	3612851	3614217
UN	503	.	CP009273	3614666	3615434
UN	504	.	CP009273	3645617	3646363
UN	505	.	CP009273	3659976	3660035
UN	506	.	CP009273	3755831	3757208
UN	507	.	CP009273	3757673	3758410
UN	508	.	CP009273	3935597	3936538
UN	509	.	CP009273	3937658	3938696
UN	510	.	CP009273	4028757	4028757
UN	511	.	CP009273	4028759	4028863
UN	512	.	CP009273	4029302	4029302
UN	513	.	CP009273	4029316	4029316
UN	514	.	CP009273	4029320	4030241
UN	515	.	CP009273	4031398	4031821
UN	516	.	CP009273	4032316	4032505
UN	517	.	CP009273	4032507	4032507
UN	518	.	CP009273	4032989	4033730
UN	519	.	CP009273	4156451	4157914
UN	520	.	CP009273	4158731	4161347
UN	521	.	CP009273	4161349	4161351
UN	522	.	CP009273	4161354	4161354
UN	523	.	CP009273	4161357	4161357
UN	524	.	CP009273	4161364	4161364
UN	525	.	CP009273	4166698	4166813
UN	526	.	CP009273	4166818	4166818
UN	527	.	CP009273	4198269	4199445
UN	528	.	CP009273	4200161	4200161
UN	529	.	CP009273	4200169	4200169
UN	530	.	CP009273	4200176	4202820
UN	531	.	CP009273	4488229	4488236
UN	532	.	CP009273	4488238	4489091
UN	533	.	CP009273	4489097	4489097
UN	534	.	CP009273	4497492	4497492
UN	535	.	CP009273	4497495	4497495
UN	536	.	CP009273	4497498	4497501
UN	537	.	CP009273	4497503	4497504
UN	538	.	CP009273	4497506	4498263
