# Supplementary material for: Mutators can drive the evolution of multi-resistance to antibiotics
Source: PLoS Genet. 2023 Jun 13;19(6):e1010791. doi: 10.1371/journal.pgen.1010791 (PMC10292718; doi:10.1371/journal.pgen.1010791)
Supplement: S2 File — (ZIP) [file pgen.1010791.s005.zip › 058847_highD8150F4.gd]

#=GENOME_DIFF	1.0
#=CREATED	17:36:26 06 May 2022
#=PROGRAM	breseq 0.36.1 
#=COMMAND	/mnt/fls01-home01/mqbssdgg/breseq-0.36.1-Linux-x86_64/bin/breseq -r BW25113-fixed.gb -o 058847_highD8150F4 058847_highD8150F4_1_trimmed.fastq.gz 058847_highD8150F4_2_trimmed.fastq.gz 058847_highD8150F4_U1_trimmed.fastq.gz 058847_highD8150F4_U2_trimmed.fastq.gz
#=REFSEQ	BW25113-fixed.gb
#=READSEQ	058847_highD8150F4_1_trimmed.fastq.gz
#=READSEQ	058847_highD8150F4_2_trimmed.fastq.gz
#=READSEQ	058847_highD8150F4_U1_trimmed.fastq.gz
#=READSEQ	058847_highD8150F4_U2_trimmed.fastq.gz
#=CONVERTED-BASES	553048102
#=CONVERTED-READS	2292501
#=INPUT-BASES	553121914
#=INPUT-READS	2292992
#=MAPPED-BASES	549773610
#=MAPPED-READS	2270715
SNP	1	37	CP009273	19617	C
SNP	2	38	CP009273	107258	G
SNP	3	39	CP009273	244229	T
DEL	4	90	CP009273	267473	99741	between=IS30
SNP	5	40	CP009273	374745	G
DEL	6	41,42	CP009273	375477	2	repeat_length=1	repeat_new_copies=8	repeat_ref_copies=10	repeat_seq=G
SNP	7	43	CP009273	481730	C
SNP	8	44	CP009273	607462	T
SNP	9	46	CP009273	1105487	T
INS	10	47	CP009273	1231734	G	repeat_length=1	repeat_new_copies=7	repeat_ref_copies=6	repeat_seq=G
SNP	11	48	CP009273	1264993	G
SNP	12	51	CP009273	1293030	C
SNP	13	52	CP009273	1372587	G
SNP	14	58	CP009273	1697966	C
SNP	15	62	CP009273	1985889	A
SNP	16	63	CP009273	2020002	G
SNP	17	64	CP009273	2031866	C
SNP	18	65	CP009273	2175089	T
SNP	19	68	CP009273	2332652	A
SNP	20	69	CP009273	2409960	A
INS	21	70	CP009273	2447323	C	repeat_length=1	repeat_new_copies=7	repeat_ref_copies=6	repeat_seq=C
SNP	22	71	CP009273	2590129	A
INS	23	72	CP009273	2760866	C	repeat_length=1	repeat_new_copies=8	repeat_ref_copies=7	repeat_seq=C
SNP	24	75	CP009273	2955845	A
INS	25	76	CP009273	3234343	G	repeat_length=1	repeat_new_copies=8	repeat_ref_copies=7	repeat_seq=G
SNP	26	78	CP009273	3271606	G
SNP	27	79	CP009273	3307546	A
SNP	28	80	CP009273	3785551	C
DEL	29	81	CP009273	3925013	1	repeat_length=1	repeat_new_copies=4	repeat_ref_copies=5	repeat_seq=T
INS	30	82	CP009273	3976044	C	repeat_length=1	repeat_new_copies=9	repeat_ref_copies=8	repeat_seq=C
SNP	31	83	CP009273	4172719	G
SNP	32	84	CP009273	4365575	G
SNP	33	85	CP009273	4399322	G
INS	34	87	CP009273	4492986	G	repeat_length=1	repeat_new_copies=6	repeat_ref_copies=5	repeat_seq=G
DEL	35	88	CP009273	4596147	1	repeat_length=1	repeat_new_copies=7	repeat_ref_copies=8	repeat_seq=G
SNP	36	89	CP009273	4597742	A
RA	37	.	CP009273	19617	0	T	C	consensus_score=450.4	frequency=1	major_base=C	major_cov=48/76	major_frequency=1.000e+00	minor_base=N	minor_cov=0/0	new_cov=48/76	polymorphism_frequency=1.000e+00	polymorphism_score=NA	prediction=consensus	ref_cov=0/0	total_cov=48/76
RA	38	.	CP009273	107258	0	A	G	bias_e_value=3786720	bias_p_value=0.817607	consensus_score=427.3	fisher_strand_p_value=0.46281	frequency=1	ks_quality_p_value=0.995054	major_base=G	major_cov=55/65	major_frequency=9.917e-01	minor_base=T	minor_cov=1/0	new_cov=55/65	polymorphism_frequency=9.917e-01	polymorphism_score=-5.8	prediction=consensus	ref_cov=0/0	total_cov=56/65
RA	39	.	CP009273	244229	0	C	T	consensus_score=500.0	frequency=1	major_base=T	major_cov=57/72	major_frequency=1.000e+00	minor_base=N	minor_cov=0/0	new_cov=57/72	polymorphism_frequency=1.000e+00	polymorphism_score=NA	prediction=consensus	ref_cov=0/0	total_cov=57/72
RA	40	.	CP009273	374745	0	A	G	consensus_score=513.7	frequency=1	major_base=G	major_cov=86/51	major_frequency=1.000e+00	minor_base=N	minor_cov=0/0	new_cov=86/51	polymorphism_frequency=1.000e+00	polymorphism_score=NA	prediction=consensus	ref_cov=0/0	total_cov=86/51
RA	41	.	CP009273	375477	0	G	.	bias_e_value=2174570	bias_p_value=0.469521	consensus_score=570.3	fisher_strand_p_value=0.169035	frequency=1	ks_quality_p_value=1	major_base=.	major_cov=105/19	major_frequency=9.323e-01	minor_base=G	minor_cov=6/3	new_cov=105/19	polymorphism_frequency=9.323e-01	polymorphism_score=30.3	prediction=consensus	ref_cov=6/3	total_cov=111/22
RA	42	.	CP009273	375478	0	G	.	bias_e_value=2111050	bias_p_value=0.455807	consensus_score=599.0	fisher_strand_p_value=0.191285	frequency=1	ks_quality_p_value=0.843867	major_base=.	major_cov=108/20	major_frequency=9.624e-01	minor_base=G	minor_cov=3/2	new_cov=108/20	polymorphism_frequency=9.624e-01	polymorphism_score=13.2	prediction=consensus	ref_cov=3/2	total_cov=111/22
RA	43	.	CP009273	481730	0	T	C	consensus_score=430.5	frequency=1	major_base=C	major_cov=59/57	major_frequency=1.000e+00	minor_base=N	minor_cov=0/0	new_cov=59/57	polymorphism_frequency=1.000e+00	polymorphism_score=NA	prediction=consensus	ref_cov=0/0	total_cov=59/57
RA	44	.	CP009273	607462	0	C	T	consensus_score=337.0	frequency=1	major_base=T	major_cov=48/41	major_frequency=1.000e+00	minor_base=N	minor_cov=0/0	new_cov=48/41	polymorphism_frequency=1.000e+00	polymorphism_score=NA	prediction=consensus	ref_cov=0/0	total_cov=48/41
RA	45	.	CP009273	1092574	0	C	A	bias_e_value=51482.2	bias_p_value=0.0111157	consensus_reject=FREQUENCY_CUTOFF	consensus_score=63.7	fisher_strand_p_value=0.0026229	frequency=3.000e-01	ks_quality_p_value=0.563822	major_base=C	major_cov=19/23	major_frequency=7.000e-01	minor_base=A	minor_cov=1/17	new_cov=1/17	polymorphism_frequency=3.000e-01	polymorphism_score=51.5	prediction=polymorphism	ref_cov=19/23	total_cov=21/40
RA	46	.	CP009273	1105487	0	C	T	bias_e_value=3806610	bias_p_value=0.821901	consensus_score=468.7	fisher_strand_p_value=0.466102	frequency=1	ks_quality_p_value=1	major_base=T	major_cov=54/63	major_frequency=9.915e-01	minor_base=G	minor_cov=1/0	new_cov=54/63	polymorphism_frequency=9.915e-01	polymorphism_score=NA	prediction=consensus	ref_cov=0/0	total_cov=55/63
RA	47	.	CP009273	1231734	1	.	G	consensus_score=448.6	frequency=1	major_base=G	major_cov=60/58	major_frequency=1.000e+00	minor_base=N	minor_cov=0/0	new_cov=60/58	polymorphism_frequency=1.000e+00	polymorphism_score=NA	prediction=consensus	ref_cov=0/0	total_cov=60/58
RA	48	.	CP009273	1264993	0	A	G	bias_e_value=4631470	bias_p_value=1	consensus_score=265.9	fisher_strand_p_value=1	frequency=1	ks_quality_p_value=1	major_base=G	major_cov=47/34	major_frequency=9.529e-01	minor_base=T	minor_cov=2/2	new_cov=47/34	polymorphism_frequency=9.529e-01	polymorphism_score=-5.4	prediction=consensus	ref_cov=2/0	total_cov=51/37
RA	49	.	CP009273	1282249	0	A	G	bias_e_value=4437970	bias_p_value=0.95822	consensus_reject=FREQUENCY_CUTOFF	consensus_score=97.5	fisher_strand_p_value=0.725223	frequency=2.553e-01	ks_quality_p_value=1	major_base=A	major_cov=11/24	major_frequency=7.447e-01	minor_base=G	minor_cov=5/7	new_cov=5/7	polymorphism_frequency=2.553e-01	polymorphism_score=25.4	prediction=polymorphism	ref_cov=11/24	total_cov=18/33
RA	50	.	CP009273	1282287	0	T	A	bias_e_value=2483400	bias_p_value=0.536201	consensus_reject=FREQUENCY_CUTOFF	consensus_score=94.0	fisher_strand_p_value=0.209018	frequency=2.830e-01	ks_quality_p_value=1	major_base=T	major_cov=12/26	major_frequency=7.170e-01	minor_base=A	minor_cov=8/7	new_cov=8/7	polymorphism_frequency=2.830e-01	polymorphism_score=25.1	prediction=polymorphism	ref_cov=12/26	total_cov=20/33
RA	51	.	CP009273	1293030	0	T	C	bias_e_value=4631470	bias_p_value=1	consensus_score=531.0	fisher_strand_p_value=1	frequency=1	ks_quality_p_value=1	major_base=C	major_cov=90/56	major_frequency=9.932e-01	minor_base=A	minor_cov=1/0	new_cov=90/56	polymorphism_frequency=9.932e-01	polymorphism_score=NA	prediction=consensus	ref_cov=0/0	total_cov=91/56
RA	52	.	CP009273	1372587	0	A	G	consensus_score=499.3	frequency=1	major_base=G	major_cov=43/93	major_frequency=1.000e+00	minor_base=N	minor_cov=0/0	new_cov=43/93	polymorphism_frequency=1.000e+00	polymorphism_score=NA	prediction=consensus	ref_cov=0/0	total_cov=43/93
RA	53	.	CP009273	1460458	0	T	C	bias_e_value=3914740	bias_p_value=0.845247	consensus_reject=FREQUENCY_CUTOFF	consensus_score=343.2	fisher_strand_p_value=0.498092	frequency=2.174e-01	ks_quality_p_value=1	major_base=T	major_cov=29/79	major_frequency=7.826e-01	minor_base=C	minor_cov=10/20	new_cov=10/20	polymorphism_frequency=2.174e-01	polymorphism_score=86.4	prediction=polymorphism	ref_cov=29/79	total_cov=45/99
RA	54	.	CP009273	1460467	0	G	A	bias_e_value=2952290	bias_p_value=0.637442	consensus_reject=FREQUENCY_CUTOFF	consensus_score=294.1	fisher_strand_p_value=0.280795	frequency=2.536e-01	ks_quality_p_value=1	major_base=G	major_cov=27/76	major_frequency=7.464e-01	minor_base=A	minor_cov=13/22	new_cov=13/22	polymorphism_frequency=2.536e-01	polymorphism_score=106.3	prediction=polymorphism	ref_cov=27/76	total_cov=42/98
RA	55	.	CP009273	1460695	0	T	G	bias_e_value=4093130	bias_p_value=0.883765	consensus_reject=FREQUENCY_CUTOFF	consensus_score=150.9	fisher_strand_p_value=0.558394	frequency=2.208e-01	ks_quality_p_value=1	major_base=T	major_cov=21/39	major_frequency=7.792e-01	minor_base=G	minor_cov=4/13	new_cov=4/13	polymorphism_frequency=2.208e-01	polymorphism_score=29.9	prediction=polymorphism	ref_cov=21/39	total_cov=25/52
RA	56	.	CP009273	1460752	0	C	T	bias_e_value=4489510	bias_p_value=0.969349	consensus_reject=FREQUENCY_CUTOFF	consensus_score=137.7	fisher_strand_p_value=0.76285	frequency=2.059e-01	ks_quality_p_value=1	major_base=C	major_cov=24/30	major_frequency=7.941e-01	minor_base=T	minor_cov=5/9	new_cov=5/9	polymorphism_frequency=2.059e-01	polymorphism_score=32.3	prediction=polymorphism	ref_cov=24/30	total_cov=32/40
RA	57	.	CP009273	1461046	0	C	T	bias_e_value=2183180	bias_p_value=0.471379	consensus_reject=FREQUENCY_CUTOFF	consensus_score=241.4	fisher_strand_p_value=0.184014	frequency=2.054e-01	ks_quality_p_value=0.924289	major_base=C	major_cov=70/19	major_frequency=7.946e-01	minor_base=T	minor_cov=15/8	new_cov=15/8	polymorphism_frequency=2.054e-01	polymorphism_score=69.5	prediction=polymorphism	ref_cov=70/19	total_cov=85/28
RA	58	.	CP009273	1697966	0	T	C	consensus_score=425.9	frequency=1	major_base=C	major_cov=85/33	major_frequency=1.000e+00	minor_base=N	minor_cov=0/0	new_cov=85/33	polymorphism_frequency=1.000e+00	polymorphism_score=NA	prediction=consensus	ref_cov=0/0	total_cov=85/33
RA	59	.	CP009273	1702966	0	T	A	bias_e_value=619476	bias_p_value=0.133754	consensus_reject=FREQUENCY_CUTOFF	consensus_score=138.7	fisher_strand_p_value=0.0295893	frequency=2.842e-01	ks_quality_p_value=1	major_base=T	major_cov=42/26	major_frequency=7.158e-01	minor_base=A	minor_cov=23/4	new_cov=23/4	polymorphism_frequency=2.842e-01	polymorphism_score=42.3	prediction=polymorphism	ref_cov=42/26	total_cov=70/33
RA	60	.	CP009273	1703062	0	T	A	bias_e_value=29515.8	bias_p_value=0.00637289	consensus_reject=FREQUENCY_CUTOFF	consensus_score=136.3	fisher_strand_p_value=0.000781543	frequency=2.639e-01	ks_quality_p_value=1	major_base=T	major_cov=28/25	major_frequency=7.361e-01	minor_base=A	minor_cov=18/1	new_cov=18/1	polymorphism_frequency=2.639e-01	polymorphism_score=12.0	prediction=polymorphism	ref_cov=28/25	total_cov=49/28
RA	61	.	CP009273	1703187	0	C	A	bias_e_value=473306	bias_p_value=0.102193	consensus_reject=FREQUENCY_CUTOFF	consensus_score=179.6	fisher_strand_p_value=0.021017	frequency=2.151e-01	ks_quality_p_value=1	major_base=C	major_cov=37/36	major_frequency=7.849e-01	minor_base=A	minor_cov=4/16	new_cov=4/16	polymorphism_frequency=2.151e-01	polymorphism_score=25.4	prediction=polymorphism	ref_cov=37/36	total_cov=41/52
RA	62	.	CP009273	1985889	0	G	A	bias_e_value=2720740	bias_p_value=0.587447	consensus_score=426.9	fisher_strand_p_value=0.243478	frequency=1	ks_quality_p_value=1	major_base=A	major_cov=57/55	major_frequency=9.739e-01	minor_base=C	minor_cov=0/3	new_cov=57/55	polymorphism_frequency=9.739e-01	polymorphism_score=NA	prediction=consensus	ref_cov=0/0	total_cov=57/58
RA	63	.	CP009273	2020002	0	A	G	consensus_score=298.1	frequency=1	major_base=G	major_cov=46/32	major_frequency=1.000e+00	minor_base=N	minor_cov=0/0	new_cov=46/32	polymorphism_frequency=1.000e+00	polymorphism_score=NA	prediction=consensus	ref_cov=0/0	total_cov=46/32
RA	64	.	CP009273	2031866	0	T	C	bias_e_value=4631470	bias_p_value=1	consensus_score=661.4	fisher_strand_p_value=1	frequency=1	ks_quality_p_value=1	major_base=C	major_cov=71/101	major_frequency=9.942e-01	minor_base=A	minor_cov=0/1	new_cov=71/101	polymorphism_frequency=9.942e-01	polymorphism_score=NA	prediction=consensus	ref_cov=0/0	total_cov=71/102
RA	65	.	CP009273	2175089	0	C	T	consensus_score=316.0	frequency=1	major_base=T	major_cov=40/40	major_frequency=1.000e+00	minor_base=N	minor_cov=0/0	new_cov=40/40	polymorphism_frequency=1.000e+00	polymorphism_score=NA	prediction=consensus	ref_cov=0/0	total_cov=40/40
RA	66	.	CP009273	2178908	0	T	G	bias_e_value=1.08846e-05	bias_p_value=2.35014e-12	consensus_reject=FREQUENCY_CUTOFF	consensus_score=161.0	fisher_strand_p_value=7.52828e-14	frequency=3.672e-01	ks_quality_p_value=1	major_base=T	major_cov=32/49	major_frequency=6.328e-01	minor_base=G	minor_cov=47/0	new_cov=47/0	polymorphism_frequency=3.672e-01	polymorphism_score=44.4	prediction=polymorphism	ref_cov=32/49	total_cov=79/49
RA	67	.	CP009273	2178926	0	C	A	bias_e_value=29.901	bias_p_value=6.45606e-06	consensus_reject=FREQUENCY_CUTOFF	consensus_score=202.7	fisher_strand_p_value=4.11098e-07	frequency=2.000e-01	ks_quality_p_value=1	major_base=C	major_cov=29/47	major_frequency=8.000e-01	minor_base=A	minor_cov=19/0	new_cov=19/0	polymorphism_frequency=2.000e-01	polymorphism_score=15.9	prediction=polymorphism	ref_cov=29/47	total_cov=48/47
RA	68	.	CP009273	2332652	0	G	A	consensus_score=513.7	frequency=1	major_base=A	major_cov=60/70	major_frequency=1.000e+00	minor_base=N	minor_cov=0/0	new_cov=60/70	polymorphism_frequency=1.000e+00	polymorphism_score=NA	prediction=consensus	ref_cov=0/0	total_cov=60/70
RA	69	.	CP009273	2409960	0	G	A	consensus_score=399.0	frequency=1	major_base=A	major_cov=46/54	major_frequency=1.000e+00	minor_base=N	minor_cov=0/0	new_cov=46/54	polymorphism_frequency=1.000e+00	polymorphism_score=NA	prediction=consensus	ref_cov=0/0	total_cov=46/54
RA	70	.	CP009273	2447323	1	.	C	bias_e_value=2346950	bias_p_value=0.506739	consensus_score=456.7	fisher_strand_p_value=0.190724	frequency=1	ks_quality_p_value=1	major_base=C	major_cov=52/69	major_frequency=9.837e-01	minor_base=.	minor_cov=2/0	new_cov=52/69	polymorphism_frequency=9.837e-01	polymorphism_score=-0.6	prediction=consensus	ref_cov=2/0	total_cov=54/69
RA	71	.	CP009273	2590129	0	G	A	consensus_score=366.2	frequency=1	major_base=A	major_cov=44/48	major_frequency=1.000e+00	minor_base=N	minor_cov=0/0	new_cov=44/48	polymorphism_frequency=1.000e+00	polymorphism_score=NA	prediction=consensus	ref_cov=0/0	total_cov=44/48
RA	72	.	CP009273	2760866	1	.	C	bias_e_value=4625130	bias_p_value=0.99863	consensus_score=184.5	fisher_strand_p_value=1	frequency=1	ks_quality_p_value=0.94812	major_base=C	major_cov=12/39	major_frequency=9.623e-01	minor_base=.	minor_cov=0/2	new_cov=12/39	polymorphism_frequency=9.623e-01	polymorphism_score=0.9	prediction=consensus	ref_cov=0/2	total_cov=12/42
RA	73	.	CP009273	2811683	0	G	A	bias_e_value=2015930	bias_p_value=0.435268	consensus_reject=FREQUENCY_CUTOFF	consensus_score=134.7	fisher_strand_p_value=0.150369	frequency=2.462e-01	ks_quality_p_value=1	major_base=G	major_cov=32/17	major_frequency=7.538e-01	minor_base=A	minor_cov=7/9	new_cov=7/9	polymorphism_frequency=2.462e-01	polymorphism_score=44.6	prediction=polymorphism	ref_cov=32/17	total_cov=39/29
RA	74	.	CP009273	2811690	0	G	T	bias_e_value=1545160	bias_p_value=0.333622	consensus_reject=FREQUENCY_CUTOFF	consensus_score=134.0	fisher_strand_p_value=0.101477	frequency=2.329e-01	ks_quality_p_value=0.999885	major_base=G	major_cov=36/20	major_frequency=7.671e-01	minor_base=T	minor_cov=7/10	new_cov=7/10	polymorphism_frequency=2.329e-01	polymorphism_score=36.5	prediction=polymorphism	ref_cov=36/20	total_cov=43/30
RA	75	.	CP009273	2955845	0	G	A	bias_e_value=3690900	bias_p_value=0.796917	consensus_score=428.8	fisher_strand_p_value=0.434783	frequency=1	ks_quality_p_value=1	major_base=A	major_cov=49/65	major_frequency=9.913e-01	minor_base=C	minor_cov=1/0	new_cov=49/65	polymorphism_frequency=9.913e-01	polymorphism_score=NA	prediction=consensus	ref_cov=0/0	total_cov=50/65
RA	76	.	CP009273	3234343	1	.	G	bias_e_value=4631470	bias_p_value=0.999999	consensus_score=484.7	fisher_strand_p_value=1	frequency=1	ks_quality_p_value=0.998976	major_base=G	major_cov=75/49	major_frequency=9.841e-01	minor_base=.	minor_cov=1/1	new_cov=75/49	polymorphism_frequency=9.841e-01	polymorphism_score=0.3	prediction=consensus	ref_cov=1/1	total_cov=76/50
RA	77	.	CP009273	3263502	0	C	T	bias_e_value=941529	bias_p_value=0.203289	consensus_reject=FREQUENCY_CUTOFF	consensus_score=82.3	fisher_strand_p_value=0.0511738	frequency=2.400e-01	ks_quality_p_value=1	major_base=C	major_cov=19/19	major_frequency=7.600e-01	minor_base=T	minor_cov=2/10	new_cov=2/10	polymorphism_frequency=2.400e-01	polymorphism_score=27.5	prediction=polymorphism	ref_cov=19/19	total_cov=21/39
RA	78	.	CP009273	3271606	0	A	G	consensus_score=492.8	frequency=1	major_base=G	major_cov=63/70	major_frequency=1.000e+00	minor_base=N	minor_cov=0/0	new_cov=63/70	polymorphism_frequency=1.000e+00	polymorphism_score=NA	prediction=consensus	ref_cov=0/0	total_cov=63/70
RA	79	.	CP009273	3307546	0	G	A	consensus_score=382.5	frequency=1	major_base=A	major_cov=13/84	major_frequency=1.000e+00	minor_base=N	minor_cov=0/0	new_cov=13/84	polymorphism_frequency=1.000e+00	polymorphism_score=NA	prediction=consensus	ref_cov=0/0	total_cov=13/84
RA	80	.	CP009273	3785551	0	T	C	consensus_score=457.7	frequency=1	major_base=C	major_cov=80/43	major_frequency=1.000e+00	minor_base=N	minor_cov=0/0	new_cov=80/43	polymorphism_frequency=1.000e+00	polymorphism_score=NA	prediction=consensus	ref_cov=0/0	total_cov=80/43
RA	81	.	CP009273	3925013	0	T	.	bias_e_value=4244740	bias_p_value=0.9165	consensus_score=460.8	fisher_strand_p_value=0.620246	frequency=1	ks_quality_p_value=1	major_base=.	major_cov=49/53	major_frequency=9.623e-01	minor_base=T	minor_cov=1/3	new_cov=49/53	polymorphism_frequency=9.623e-01	polymorphism_score=10.2	prediction=consensus	ref_cov=1/3	total_cov=50/56
RA	82	.	CP009273	3976044	1	.	C	bias_e_value=1575130	bias_p_value=0.340094	consensus_score=400.7	fisher_strand_p_value=0.128614	frequency=1	ks_quality_p_value=0.81104	major_base=C	major_cov=76/41	major_frequency=9.832e-01	minor_base=.	minor_cov=0/2	new_cov=76/41	polymorphism_frequency=9.832e-01	polymorphism_score=0.2	prediction=consensus	ref_cov=0/2	total_cov=76/43
RA	83	.	CP009273	4172719	0	A	G	consensus_score=508.1	frequency=1	major_base=G	major_cov=63/71	major_frequency=1.000e+00	minor_base=N	minor_cov=0/0	new_cov=63/71	polymorphism_frequency=1.000e+00	polymorphism_score=NA	prediction=consensus	ref_cov=0/0	total_cov=63/71
RA	84	.	CP009273	4365575	0	A	G	consensus_score=449.6	frequency=1	major_base=G	major_cov=75/43	major_frequency=1.000e+00	minor_base=N	minor_cov=0/0	new_cov=75/43	polymorphism_frequency=1.000e+00	polymorphism_score=NA	prediction=consensus	ref_cov=0/0	total_cov=75/43
RA	85	.	CP009273	4399322	0	A	G	bias_e_value=4631470	bias_p_value=1	consensus_score=385.8	fisher_strand_p_value=1	frequency=1	ks_quality_p_value=1	major_base=G	major_cov=60/41	major_frequency=9.902e-01	minor_base=T	minor_cov=1/0	new_cov=60/41	polymorphism_frequency=9.902e-01	polymorphism_score=NA	prediction=consensus	ref_cov=0/0	total_cov=61/41
RA	86	.	CP009273	4402596	0	T	G	bias_e_value=3.53303e-08	bias_p_value=7.62831e-15	consensus_reject=FREQUENCY_CUTOFF	consensus_score=249.0	fisher_strand_p_value=2.05498e-16	frequency=2.778e-01	ks_quality_p_value=1	major_base=T	major_cov=22/69	major_frequency=7.222e-01	minor_base=G	minor_cov=35/0	new_cov=35/0	polymorphism_frequency=2.778e-01	polymorphism_score=20.8	prediction=polymorphism	ref_cov=22/69	total_cov=57/69
RA	87	.	CP009273	4492986	1	.	G	bias_e_value=1780190	bias_p_value=0.384369	consensus_score=357.0	fisher_strand_p_value=0.12483	frequency=1	ks_quality_p_value=0.9992	major_base=G	major_cov=46/52	major_frequency=9.608e-01	minor_base=.	minor_cov=0/4	new_cov=46/52	polymorphism_frequency=9.608e-01	polymorphism_score=7.8	prediction=consensus	ref_cov=0/4	total_cov=46/56
RA	88	.	CP009273	4596147	0	G	.	bias_e_value=6308.06	bias_p_value=0.001362	consensus_score=279.9	fisher_strand_p_value=0.00016008	frequency=1	ks_quality_p_value=0.860258	major_base=.	major_cov=53/17	major_frequency=8.537e-01	minor_base=G	minor_cov=2/10	new_cov=53/17	polymorphism_frequency=8.537e-01	polymorphism_score=47.4	prediction=consensus	ref_cov=2/10	total_cov=55/27
RA	89	.	CP009273	4597742	0	G	A	consensus_score=472.4	frequency=1	major_base=A	major_cov=76/42	major_frequency=1.000e+00	minor_base=N	minor_cov=0/0	new_cov=76/42	polymorphism_frequency=1.000e+00	polymorphism_score=NA	prediction=consensus	ref_cov=0/0	total_cov=76/42
MC	90	.	CP009273	267198	367034	270	1042	left_inside_cov=44	left_outside_cov=48	right_inside_cov=43	right_outside_cov=46
MC	91	.	CP009273	2850393	2853083	0	0	left_inside_cov=44	left_outside_cov=46	right_inside_cov=40	right_outside_cov=61
JC	92	.	CP009273	1	1	CP009273	4631469	-1	0	alignment_overlap=0	circular_chromosome=1	coverage_minus=76	coverage_plus=25	flanking_left=251	flanking_right=251	frequency=1	junction_possible_overlap_registers=240	key=CP009273__1__1__CP009273__4631469__-1__0____251__251__0__0	max_left=245	max_left_minus=245	max_left_plus=189	max_min_left=122	max_min_left_minus=122	max_min_left_plus=122	max_min_right=124	max_min_right_minus=124	max_min_right_plus=116	max_pos_hash_score=480	max_right=243	max_right_minus=241	max_right_plus=243	neg_log10_pos_hash_p_value=0.5	new_junction_coverage=0.84	new_junction_read_count=101	polymorphism_frequency=1.000e+00	pos_hash_score=62	prediction=consensus	side_1_annotate_key=gene	side_1_continuation=0	side_1_coverage=0.00	side_1_overlap=0	side_1_possible_overlap_registers=240	side_1_read_count=0	side_1_redundant=0	side_2_annotate_key=gene	side_2_continuation=0	side_2_coverage=0.00	side_2_overlap=0	side_2_possible_overlap_registers=240	side_2_read_count=0	side_2_redundant=0	total_non_overlap_reads=101
JC	93	.	CP009273	13508	-1	CP009273	14503	1	0	alignment_overlap=10	coverage_minus=3	coverage_plus=2	flanking_left=251	flanking_right=251	frequency=4.533e-02	junction_possible_overlap_registers=230	key=CP009273__13508__-1__CP009273__14493__1__10____251__251__0__0	max_left=146	max_left_minus=146	max_left_plus=39	max_min_left=39	max_min_left_minus=0	max_min_left_plus=39	max_min_right=95	max_min_right_minus=95	max_min_right_plus=0	max_pos_hash_score=460	max_right=164	max_right_minus=95	max_right_plus=164	neg_log10_pos_hash_p_value=9.7	new_junction_coverage=0.04	new_junction_read_count=5	polymorphism_frequency=4.533e-02	pos_hash_score=5	prediction=polymorphism	reject=COVERAGE_EVENNESS_SKEW,FREQUENCY_CUTOFF	side_1_annotate_key=gene	side_1_continuation=0	side_1_coverage=0.87	side_1_overlap=10	side_1_possible_overlap_registers=240	side_1_read_count=105	side_1_redundant=0	side_2_annotate_key=gene	side_2_continuation=0	side_2_coverage=0.95	side_2_overlap=0	side_2_possible_overlap_registers=230	side_2_read_count=110	side_2_redundant=0	total_non_overlap_reads=5
JC	94	.	CP009273	53536	-1	CP009273	54513	1	0	alignment_overlap=11	coverage_minus=4	coverage_plus=3	flanking_left=251	flanking_right=251	frequency=6.371e-02	junction_possible_overlap_registers=229	key=CP009273__53536__-1__CP009273__54502__1__11____251__251__0__0	max_left=136	max_left_minus=136	max_left_plus=78	max_min_left=78	max_min_left_minus=40	max_min_left_plus=78	max_min_right=60	max_min_right_minus=60	max_min_right_plus=0	max_pos_hash_score=458	max_right=95	max_right_minus=82	max_right_plus=95	neg_log10_pos_hash_p_value=9.1	new_junction_coverage=0.06	new_junction_read_count=7	polymorphism_frequency=6.371e-02	pos_hash_score=6	prediction=polymorphism	reject=COVERAGE_EVENNESS_SKEW,FREQUENCY_CUTOFF	side_1_annotate_key=gene	side_1_continuation=0	side_1_coverage=0.77	side_1_overlap=11	side_1_possible_overlap_registers=240	side_1_read_count=93	side_1_redundant=0	side_2_annotate_key=gene	side_2_continuation=0	side_2_coverage=1.01	side_2_overlap=0	side_2_possible_overlap_registers=229	side_2_read_count=117	side_2_redundant=0	total_non_overlap_reads=7
JC	95	.	CP009273	93131	-1	CP009273	94397	1	0	alignment_overlap=8	coverage_minus=1	coverage_plus=2	flanking_left=251	flanking_right=251	frequency=2.488e-02	junction_possible_overlap_registers=232	key=CP009273__93131__-1__CP009273__94389__1__8____251__251__0__0	max_left=119	max_left_minus=109	max_left_plus=119	max_min_left=119	max_min_left_minus=0	max_min_left_plus=119	max_min_right=67	max_min_right_minus=67	max_min_right_plus=67	max_pos_hash_score=464	max_right=124	max_right_minus=67	max_right_plus=124	neg_log10_pos_hash_p_value=11.0	new_junction_coverage=0.03	new_junction_read_count=3	polymorphism_frequency=2.488e-02	pos_hash_score=3	prediction=polymorphism	reject=COVERAGE_EVENNESS_SKEW,FREQUENCY_CUTOFF	side_1_annotate_key=gene	side_1_continuation=0	side_1_coverage=1.20	side_1_overlap=8	side_1_possible_overlap_registers=240	side_1_read_count=145	side_1_redundant=0	side_2_annotate_key=gene	side_2_continuation=0	side_2_coverage=0.81	side_2_overlap=0	side_2_possible_overlap_registers=232	side_2_read_count=95	side_2_redundant=0	total_non_overlap_reads=3
JC	96	.	CP009273	94263	-1	CP009273	95197	1	0	alignment_overlap=2	coverage_minus=1	coverage_plus=2	flanking_left=251	flanking_right=251	frequency=2.307e-02	junction_possible_overlap_registers=238	key=CP009273__94263__-1__CP009273__95195__1__2____251__251__0__0	max_left=224	max_left_minus=110	max_left_plus=224	max_min_left=0	max_min_left_minus=0	max_min_left_plus=0	max_min_right=35	max_min_right_minus=35	max_min_right_plus=35	max_pos_hash_score=476	max_right=35	max_right_minus=35	max_right_plus=35	neg_log10_pos_hash_p_value=11.2	new_junction_coverage=0.03	new_junction_read_count=3	polymorphism_frequency=2.307e-02	pos_hash_score=3	prediction=polymorphism	reject=COVERAGE_EVENNESS_SKEW,FREQUENCY_CUTOFF	side_1_annotate_key=gene	side_1_continuation=0	side_1_coverage=0.86	side_1_overlap=2	side_1_possible_overlap_registers=240	side_1_read_count=104	side_1_redundant=0	side_2_annotate_key=gene	side_2_continuation=0	side_2_coverage=1.26	side_2_overlap=0	side_2_possible_overlap_registers=238	side_2_read_count=151	side_2_redundant=0	total_non_overlap_reads=3
JC	97	.	CP009273	97357	-1	CP009273	98826	1	0	alignment_overlap=10	coverage_minus=2	coverage_plus=1	flanking_left=251	flanking_right=251	frequency=2.991e-02	junction_possible_overlap_registers=230	key=CP009273__97357__-1__CP009273__98816__1__10____251__251__0__0	max_left=161	max_left_minus=161	max_left_plus=135	max_min_left=92	max_min_left_minus=92	max_min_left_plus=0	max_min_right=106	max_min_right_minus=80	max_min_right_plus=106	max_pos_hash_score=460	max_right=149	max_right_minus=149	max_right_plus=106	neg_log10_pos_hash_p_value=11.0	new_junction_coverage=0.03	new_junction_read_count=3	polymorphism_frequency=2.991e-02	pos_hash_score=3	prediction=polymorphism	reject=COVERAGE_EVENNESS_SKEW,FREQUENCY_CUTOFF	side_1_annotate_key=gene	side_1_continuation=0	side_1_coverage=0.87	side_1_overlap=10	side_1_possible_overlap_registers=240	side_1_read_count=105	side_1_redundant=0	side_2_annotate_key=gene	side_2_continuation=0	side_2_coverage=0.81	side_2_overlap=0	side_2_possible_overlap_registers=230	side_2_read_count=94	side_2_redundant=0	total_non_overlap_reads=3
JC	98	.	CP009273	115506	-1	CP009273	116283	1	0	alignment_overlap=11	coverage_minus=6	coverage_plus=1	flanking_left=251	flanking_right=251	frequency=6.443e-02	junction_possible_overlap_registers=229	key=CP009273__115506__-1__CP009273__116272__1__11____251__251__0__0	max_left=178	max_left_minus=178	max_left_plus=94	max_min_left=94	max_min_left_minus=94	max_min_left_plus=94	max_min_right=45	max_min_right_minus=45	max_min_right_plus=0	max_pos_hash_score=458	max_right=219	max_right_minus=219	max_right_plus=118	neg_log10_pos_hash_p_value=9.1	new_junction_coverage=0.09	new_junction_read_count=10	polymorphism_frequency=6.443e-02	pos_hash_score=6	prediction=polymorphism	reject=COVERAGE_EVENNESS_SKEW,FREQUENCY_CUTOFF	side_1_annotate_key=gene	side_1_continuation=0	side_1_coverage=1.19	side_1_overlap=11	side_1_possible_overlap_registers=240	side_1_read_count=144	side_1_redundant=0	side_2_annotate_key=gene	side_2_continuation=0	side_2_coverage=1.33	side_2_overlap=0	side_2_possible_overlap_registers=229	side_2_read_count=153	side_2_redundant=0	total_non_overlap_reads=7
JC	99	.	CP009273	122465	-1	CP009273	123096	1	0	alignment_overlap=3	coverage_minus=2	coverage_plus=3	flanking_left=251	flanking_right=251	frequency=6.095e-02	junction_possible_overlap_registers=237	key=CP009273__122465__-1__CP009273__123093__1__3____251__251__0__0	max_left=175	max_left_minus=175	max_left_plus=100	max_min_left=100	max_min_left_minus=9	max_min_left_plus=100	max_min_right=73	max_min_right_minus=73	max_min_right_plus=65	max_pos_hash_score=474	max_right=147	max_right_minus=73	max_right_plus=147	neg_log10_pos_hash_p_value=9.9	new_junction_coverage=0.04	new_junction_read_count=5	polymorphism_frequency=6.095e-02	pos_hash_score=5	prediction=polymorphism	reject=COVERAGE_EVENNESS_SKEW,FREQUENCY_CUTOFF	side_1_annotate_key=gene	side_1_continuation=0	side_1_coverage=0.62	side_1_overlap=3	side_1_possible_overlap_registers=240	side_1_read_count=75	side_1_redundant=0	side_2_annotate_key=gene	side_2_continuation=0	side_2_coverage=0.67	side_2_overlap=0	side_2_possible_overlap_registers=237	side_2_read_count=80	side_2_redundant=0	total_non_overlap_reads=5
JC	100	.	CP009273	122775	-1	CP009273	123316	1	0	alignment_overlap=18	coverage_minus=5	coverage_plus=2	flanking_left=251	flanking_right=251	frequency=9.714e-02	junction_possible_overlap_registers=222	key=CP009273__122775__-1__CP009273__123298__1__18____251__251__0__0	max_left=103	max_left_minus=101	max_left_plus=103	max_min_left=103	max_min_left_minus=101	max_min_left_plus=103	max_min_right=2	max_min_right_minus=2	max_min_right_plus=0	max_pos_hash_score=444	max_right=148	max_right_minus=124	max_right_plus=148	neg_log10_pos_hash_p_value=9.5	new_junction_coverage=0.06	new_junction_read_count=7	polymorphism_frequency=9.714e-02	pos_hash_score=5	prediction=polymorphism	reject=COVERAGE_EVENNESS_SKEW,FREQUENCY_CUTOFF	side_1_annotate_key=gene	side_1_continuation=0	side_1_coverage=0.54	side_1_overlap=18	side_1_possible_overlap_registers=240	side_1_read_count=65	side_1_redundant=0	side_2_annotate_key=gene	side_2_continuation=0	side_2_coverage=0.63	side_2_overlap=0	side_2_possible_overlap_registers=222	side_2_read_count=70	side_2_redundant=0	total_non_overlap_reads=7
JC	101	.	CP009273	133887	-1	CP009273	134979	1	0	alignment_overlap=10	coverage_minus=2	coverage_plus=2	flanking_left=251	flanking_right=251	frequency=4.750e-02	junction_possible_overlap_registers=230	key=CP009273__133887__-1__CP009273__134969__1__10____251__251__0__0	max_left=131	max_left_minus=131	max_left_plus=131	max_min_left=0	max_min_left_minus=0	max_min_left_plus=0	max_min_right=54	max_min_right_minus=22	max_min_right_plus=54	max_pos_hash_score=460	max_right=54	max_right_minus=22	max_right_plus=54	neg_log10_pos_hash_p_value=10.3	new_junction_coverage=0.04	new_junction_read_count=5	polymorphism_frequency=4.750e-02	pos_hash_score=4	prediction=polymorphism	reject=COVERAGE_EVENNESS_SKEW,FREQUENCY_CUTOFF	side_1_annotate_key=gene	side_1_continuation=0	side_1_coverage=0.89	side_1_overlap=10	side_1_possible_overlap_registers=240	side_1_read_count=107	side_1_redundant=0	side_2_annotate_key=gene	side_2_continuation=0	side_2_coverage=0.85	side_2_overlap=0	side_2_possible_overlap_registers=230	side_2_read_count=98	side_2_redundant=0	total_non_overlap_reads=4
JC	102	.	CP009273	139518	-1	CP009273	140280	1	0	alignment_overlap=10	coverage_minus=5	coverage_plus=6	flanking_left=251	flanking_right=251	frequency=7.447e-02	junction_possible_overlap_registers=230	key=CP009273__139518__-1__CP009273__140270__1__10____251__251__0__0	max_left=218	max_left_minus=218	max_left_plus=103	max_min_left=18	max_min_left_minus=8	max_min_left_plus=18	max_min_right=68	max_min_right_minus=56	max_min_right_plus=68	max_pos_hash_score=460	max_right=189	max_right_minus=56	max_right_plus=189	neg_log10_pos_hash_p_value=7.0	new_junction_coverage=0.10	new_junction_read_count=12	polymorphism_frequency=7.447e-02	pos_hash_score=11	prediction=polymorphism	reject=COVERAGE_EVENNESS_SKEW,FREQUENCY_CUTOFF	side_1_annotate_key=gene	side_1_continuation=0	side_1_coverage=1.33	side_1_overlap=10	side_1_possible_overlap_registers=240	side_1_read_count=161	side_1_redundant=0	side_2_annotate_key=gene	side_2_continuation=0	side_2_coverage=1.24	side_2_overlap=0	side_2_possible_overlap_registers=230	side_2_read_count=144	side_2_redundant=0	total_non_overlap_reads=11
JC	103	.	CP009273	162201	-1	CP009273	163186	1	0	alignment_overlap=9	coverage_minus=3	coverage_plus=1	flanking_left=251	flanking_right=251	frequency=3.495e-02	junction_possible_overlap_registers=231	key=CP009273__162201__-1__CP009273__163177__1__9____251__251__0__0	max_left=193	max_left_minus=193	max_left_plus=62	max_min_left=62	max_min_left_minus=0	max_min_left_plus=62	max_min_right=50	max_min_right_minus=50	max_min_right_plus=0	max_pos_hash_score=462	max_right=86	max_right_minus=50	max_right_plus=86	neg_log10_pos_hash_p_value=10.3	new_junction_coverage=0.04	new_junction_read_count=5	polymorphism_frequency=3.495e-02	pos_hash_score=4	prediction=polymorphism	reject=COVERAGE_EVENNESS_SKEW,FREQUENCY_CUTOFF	side_1_annotate_key=gene	side_1_continuation=0	side_1_coverage=1.30	side_1_overlap=9	side_1_possible_overlap_registers=240	side_1_read_count=157	side_1_redundant=0	side_2_annotate_key=gene	side_2_continuation=0	side_2_coverage=1.07	side_2_overlap=0	side_2_possible_overlap_registers=231	side_2_read_count=125	side_2_redundant=0	total_non_overlap_reads=4
JC	104	.	CP009273	174069	-1	CP009273	175062	1	0	alignment_overlap=10	coverage_minus=2	coverage_plus=1	flanking_left=251	flanking_right=251	frequency=2.736e-02	junction_possible_overlap_registers=230	key=CP009273__174069__-1__CP009273__175052__1__10____251__251__0__0	max_left=104	max_left_minus=104	max_left_plus=64	max_min_left=64	max_min_left_minus=0	max_min_left_plus=64	max_min_right=81	max_min_right_minus=81	max_min_right_plus=0	max_pos_hash_score=460	max_right=81	max_right_minus=81	max_right_plus=74	neg_log10_pos_hash_p_value=11.0	new_junction_coverage=0.03	new_junction_read_count=3	polymorphism_frequency=2.736e-02	pos_hash_score=3	prediction=polymorphism	reject=COVERAGE_EVENNESS_SKEW,FREQUENCY_CUTOFF	side_1_annotate_key=gene	side_1_continuation=0	side_1_coverage=0.93	side_1_overlap=10	side_1_possible_overlap_registers=240	side_1_read_count=112	side_1_redundant=0	side_2_annotate_key=gene	side_2_continuation=0	side_2_coverage=0.92	side_2_overlap=0	side_2_possible_overlap_registers=230	side_2_read_count=106	side_2_redundant=0	total_non_overlap_reads=3
JC	105	.	CP009273	180814	-1	CP009273	181957	1	0	alignment_overlap=12	coverage_minus=3	coverage_plus=2	flanking_left=251	flanking_right=251	frequency=3.845e-02	junction_possible_overlap_registers=228	key=CP009273__180814__-1__CP009273__181945__1__12____251__251__0__0	max_left=87	max_left_minus=87	max_left_plus=87	max_min_left=87	max_min_left_minus=87	max_min_left_plus=87	max_min_right=24	max_min_right_minus=24	max_min_right_plus=0	max_pos_hash_score=456	max_right=189	max_right_minus=189	max_right_plus=97	neg_log10_pos_hash_p_value=9.6	new_junction_coverage=0.04	new_junction_read_count=5	polymorphism_frequency=3.845e-02	pos_hash_score=5	prediction=polymorphism	reject=COVERAGE_EVENNESS_SKEW,FREQUENCY_CUTOFF	side_1_annotate_key=gene	side_1_continuation=0	side_1_coverage=1.14	side_1_overlap=12	side_1_possible_overlap_registers=240	side_1_read_count=138	side_1_redundant=0	side_2_annotate_key=gene	side_2_continuation=0	side_2_coverage=1.04	side_2_overlap=0	side_2_possible_overlap_registers=228	side_2_read_count=119	side_2_redundant=0	total_non_overlap_reads=5
JC	106	.	CP009273	181937	-1	CP009273	182880	1	0	alignment_overlap=12	coverage_minus=2	coverage_plus=3	flanking_left=251	flanking_right=251	frequency=4.359e-02	junction_possible_overlap_registers=228	key=CP009273__181937__-1__CP009273__182868__1__12____251__251__0__0	max_left=114	max_left_minus=114	max_left_plus=60	max_min_left=9	max_min_left_minus=0	max_min_left_plus=9	max_min_right=64	max_min_right_minus=64	max_min_right_plus=58	max_pos_hash_score=456	max_right=64	max_right_minus=64	max_right_plus=64	neg_log10_pos_hash_p_value=9.6	new_junction_coverage=0.04	new_junction_read_count=5	polymorphism_frequency=4.359e-02	pos_hash_score=5	prediction=polymorphism	reject=COVERAGE_EVENNESS_SKEW,FREQUENCY_CUTOFF	side_1_annotate_key=gene	side_1_continuation=0	side_1_coverage=1.09	side_1_overlap=12	side_1_possible_overlap_registers=240	side_1_read_count=132	side_1_redundant=0	side_2_annotate_key=gene	side_2_continuation=0	side_2_coverage=0.82	side_2_overlap=0	side_2_possible_overlap_registers=228	side_2_read_count=94	side_2_redundant=0	total_non_overlap_reads=5
JC	107	.	CP009273	184791	-1	CP009273	185753	1	0	alignment_overlap=11	coverage_minus=2	coverage_plus=4	flanking_left=251	flanking_right=251	frequency=6.417e-02	junction_possible_overlap_registers=229	key=CP009273__184791__-1__CP009273__185742__1__11____251__251__0__0	max_left=217	max_left_minus=217	max_left_plus=39	max_min_left=67	max_min_left_minus=67	max_min_left_plus=39	max_min_right=13	max_min_right_minus=13	max_min_right_plus=0	max_pos_hash_score=458	max_right=108	max_right_minus=108	max_right_plus=108	neg_log10_pos_hash_p_value=9.7	new_junction_coverage=0.07	new_junction_read_count=8	polymorphism_frequency=6.417e-02	pos_hash_score=5	prediction=polymorphism	reject=COVERAGE_EVENNESS_SKEW,FREQUENCY_CUTOFF	side_1_annotate_key=gene	side_1_continuation=0	side_1_coverage=0.84	side_1_overlap=11	side_1_possible_overlap_registers=240	side_1_read_count=102	side_1_redundant=0	side_2_annotate_key=gene	side_2_continuation=0	side_2_coverage=1.18	side_2_overlap=0	side_2_possible_overlap_registers=229	side_2_read_count=136	side_2_redundant=0	total_non_overlap_reads=6
JC	108	.	CP009273	187768	-1	CP009273	188288	1	0	alignment_overlap=7	coverage_minus=2	coverage_plus=1	flanking_left=251	flanking_right=251	frequency=2.667e-02	junction_possible_overlap_registers=233	key=CP009273__187768__-1__CP009273__188281__1__7____251__251__0__0	max_left=145	max_left_minus=145	max_left_plus=116	max_min_left=116	max_min_left_minus=0	max_min_left_plus=116	max_min_right=99	max_min_right_minus=99	max_min_right_plus=0	max_pos_hash_score=466	max_right=128	max_right_minus=99	max_right_plus=128	neg_log10_pos_hash_p_value=11.1	new_junction_coverage=0.03	new_junction_read_count=3	polymorphism_frequency=2.667e-02	pos_hash_score=3	prediction=polymorphism	reject=COVERAGE_EVENNESS_SKEW,FREQUENCY_CUTOFF	side_1_annotate_key=gene	side_1_continuation=0	side_1_coverage=0.85	side_1_overlap=7	side_1_possible_overlap_registers=240	side_1_read_count=103	side_1_redundant=0	side_2_annotate_key=gene	side_2_continuation=0	side_2_coverage=1.01	side_2_overlap=0	side_2_possible_overlap_registers=233	side_2_read_count=119	side_2_redundant=0	total_non_overlap_reads=3
JC	109	.	CP009273	194772	-1	CP009273	195748	1	0	alignment_overlap=9	coverage_minus=1	coverage_plus=2	flanking_left=251	flanking_right=251	frequency=2.253e-02	junction_possible_overlap_registers=231	key=CP009273__194772__-1__CP009273__195739__1__9____251__251__0__0	max_left=190	max_left_minus=190	max_left_plus=76	max_min_left=1	max_min_left_minus=0	max_min_left_plus=1	max_min_right=52	max_min_right_minus=52	max_min_right_plus=41	max_pos_hash_score=462	max_right=145	max_right_minus=52	max_right_plus=145	neg_log10_pos_hash_p_value=11.0	new_junction_coverage=0.03	new_junction_read_count=3	polymorphism_frequency=2.253e-02	pos_hash_score=3	prediction=polymorphism	reject=COVERAGE_EVENNESS_SKEW,FREQUENCY_CUTOFF	side_1_annotate_key=gene	side_1_continuation=0	side_1_coverage=1.03	side_1_overlap=9	side_1_possible_overlap_registers=240	side_1_read_count=124	side_1_redundant=0	side_2_annotate_key=gene	side_2_continuation=0	side_2_coverage=1.21	side_2_overlap=0	side_2_possible_overlap_registers=231	side_2_read_count=141	side_2_redundant=0	total_non_overlap_reads=3
JC	110	.	CP009273	213855	-1	CP009273	214552	1	0	alignment_overlap=12	coverage_minus=7	coverage_plus=4	flanking_left=251	flanking_right=251	frequency=8.711e-02	junction_possible_overlap_registers=228	key=CP009273__213855__-1__CP009273__214540__1__12____251__251__0__0	max_left=209	max_left_minus=209	max_left_plus=153	max_min_left=27	max_min_left_minus=0	max_min_left_plus=27	max_min_right=90	max_min_right_minus=90	max_min_right_plus=86	max_pos_hash_score=456	max_right=90	max_right_minus=90	max_right_plus=90	neg_log10_pos_hash_p_value=7.3	new_junction_coverage=0.10	new_junction_read_count=11	polymorphism_frequency=8.711e-02	pos_hash_score=10	prediction=polymorphism	reject=COVERAGE_EVENNESS_SKEW,FREQUENCY_CUTOFF	side_1_annotate_key=gene	side_1_continuation=0	side_1_coverage=1.23	side_1_overlap=12	side_1_possible_overlap_registers=240	side_1_read_count=149	side_1_redundant=0	side_2_annotate_key=gene	side_2_continuation=0	side_2_coverage=0.78	side_2_overlap=0	side_2_possible_overlap_registers=228	side_2_read_count=89	side_2_redundant=0	total_non_overlap_reads=11
JC	111	.	CP009273	217764	-1	CP009273	218966	1	0	alignment_overlap=8	coverage_minus=2	coverage_plus=1	flanking_left=251	flanking_right=251	frequency=2.386e-02	junction_possible_overlap_registers=232	key=CP009273__217764__-1__CP009273__218958__1__8____251__251__0__0	max_left=115	max_left_minus=115	max_left_plus=60	max_min_left=60	max_min_left_minus=60	max_min_left_plus=60	max_min_right=66	max_min_right_minus=66	max_min_right_plus=0	max_pos_hash_score=464	max_right=147	max_right_minus=147	max_right_plus=147	neg_log10_pos_hash_p_value=11.0	new_junction_coverage=0.03	new_junction_read_count=3	polymorphism_frequency=2.386e-02	pos_hash_score=3	prediction=polymorphism	reject=COVERAGE_EVENNESS_SKEW,FREQUENCY_CUTOFF	side_1_annotate_key=gene	side_1_continuation=0	side_1_coverage=1.12	side_1_overlap=8	side_1_possible_overlap_registers=240	side_1_read_count=135	side_1_redundant=0	side_2_annotate_key=gene	side_2_continuation=0	side_2_coverage=0.98	side_2_overlap=0	side_2_possible_overlap_registers=232	side_2_read_count=115	side_2_redundant=0	total_non_overlap_reads=3
JC	112	.	CP009273	224077	-1	CP009273	224957	1	0	alignment_overlap=9	coverage_minus=4	coverage_plus=3	flanking_left=251	flanking_right=251	frequency=2.572e-01	junction_possible_overlap_registers=231	key=CP009273__224086__-1__CP009273__224957__1__9____251__251__1__0	max_left=142	max_left_minus=142	max_left_plus=23	max_min_left=23	max_min_left_minus=0	max_min_left_plus=23	max_min_right=100	max_min_right_minus=100	max_min_right_plus=0	max_pos_hash_score=462	max_right=168	max_right_minus=100	max_right_plus=168	neg_log10_pos_hash_p_value=8.7	new_junction_coverage=0.06	new_junction_read_count=7	polymorphism_frequency=2.572e-01	pos_hash_score=7	prediction=polymorphism	reject=COVERAGE_EVENNESS_SKEW	side_1_annotate_key=repeat	side_1_continuation=0	side_1_coverage=NA	side_1_overlap=0	side_1_read_count=NA	side_1_redundant=1	side_2_annotate_key=gene	side_2_continuation=0	side_2_coverage=0.17	side_2_overlap=9	side_2_possible_overlap_registers=240	side_2_read_count=21	side_2_redundant=0	total_non_overlap_reads=7
JC	113	.	CP009273	224957	1	CP009273	2720712	1	0	alignment_overlap=9	coverage_minus=3	coverage_plus=1	flanking_left=251	flanking_right=251	frequency=1.652e-01	junction_possible_overlap_registers=231	key=CP009273__224957__1__CP009273__2720703__1__9____251__251__0__1	max_left=168	max_left_minus=168	max_left_plus=18	max_min_left=18	max_min_left_minus=0	max_min_left_plus=18	max_min_right=23	max_min_right_minus=23	max_min_right_plus=0	max_pos_hash_score=462	max_right=120	max_right_minus=23	max_right_plus=120	neg_log10_pos_hash_p_value=10.3	new_junction_coverage=0.03	new_junction_read_count=4	polymorphism_frequency=1.652e-01	pos_hash_score=4	prediction=polymorphism	reject=COVERAGE_EVENNESS_SKEW,FREQUENCY_CUTOFF	side_1_annotate_key=gene	side_1_continuation=0	side_1_coverage=0.17	side_1_overlap=9	side_1_possible_overlap_registers=240	side_1_read_count=21	side_1_redundant=0	side_2_annotate_key=repeat	side_2_continuation=0	side_2_coverage=NA	side_2_overlap=0	side_2_possible_overlap_registers=NA	side_2_read_count=NA	side_2_redundant=1	total_non_overlap_reads=4
JC	114	.	CP009273	243511	-1	CP009273	244358	1	0	alignment_overlap=10	coverage_minus=3	coverage_plus=0	flanking_left=251	flanking_right=251	frequency=2.295e-02	junction_possible_overlap_registers=230	key=CP009273__243511__-1__CP009273__244348__1__10____251__251__0__0	max_left=62	max_left_minus=62	max_left_plus=0	max_min_left=62	max_min_left_minus=62	max_min_left_plus=0	max_min_right=56	max_min_right_minus=56	max_min_right_plus=0	max_pos_hash_score=460	max_right=203	max_right_minus=203	max_right_plus=0	neg_log10_pos_hash_p_value=11.0	new_junction_coverage=0.03	new_junction_read_count=3	polymorphism_frequency=2.295e-02	pos_hash_score=3	prediction=polymorphism	reject=COVERAGE_EVENNESS_SKEW,FREQUENCY_CUTOFF	side_1_annotate_key=gene	side_1_continuation=0	side_1_coverage=0.91	side_1_overlap=10	side_1_possible_overlap_registers=240	side_1_read_count=110	side_1_redundant=0	side_2_annotate_key=gene	side_2_continuation=0	side_2_coverage=1.30	side_2_overlap=0	side_2_possible_overlap_registers=230	side_2_read_count=150	side_2_redundant=0	total_non_overlap_reads=3
JC	115	.	CP009273	245360	-1	CP009273	246597	1	0	alignment_overlap=9	coverage_minus=2	coverage_plus=2	flanking_left=251	flanking_right=251	frequency=3.747e-02	junction_possible_overlap_registers=231	key=CP009273__245360__-1__CP009273__246588__1__9____251__251__0__0	max_left=68	max_left_minus=68	max_left_plus=68	max_min_left=68	max_min_left_minus=0	max_min_left_plus=68	max_min_right=35	max_min_right_minus=35	max_min_right_plus=0	max_pos_hash_score=462	max_right=137	max_right_minus=35	max_right_plus=137	neg_log10_pos_hash_p_value=10.3	new_junction_coverage=0.03	new_junction_read_count=4	polymorphism_frequency=3.747e-02	pos_hash_score=4	prediction=polymorphism	reject=COVERAGE_EVENNESS_SKEW,FREQUENCY_CUTOFF	side_1_annotate_key=gene	side_1_continuation=0	side_1_coverage=0.99	side_1_overlap=9	side_1_possible_overlap_registers=240	side_1_read_count=120	side_1_redundant=0	side_2_annotate_key=gene	side_2_continuation=0	side_2_coverage=0.77	side_2_overlap=0	side_2_possible_overlap_registers=231	side_2_read_count=90	side_2_redundant=0	total_non_overlap_reads=4
JC	116	.	CP009273	263132	-1	CP009273	264020	1	0	alignment_overlap=9	coverage_minus=3	coverage_plus=4	flanking_left=251	flanking_right=251	frequency=4.249e-02	junction_possible_overlap_registers=231	key=CP009273__263132__-1__CP009273__264011__1__9____251__251__0__0	max_left=143	max_left_minus=142	max_left_plus=143	max_min_left=17	max_min_left_minus=0	max_min_left_plus=17	max_min_right=98	max_min_right_minus=98	max_min_right_plus=98	max_pos_hash_score=462	max_right=219	max_right_minus=98	max_right_plus=219	neg_log10_pos_hash_p_value=8.7	new_junction_coverage=0.06	new_junction_read_count=7	polymorphism_frequency=4.249e-02	pos_hash_score=7	prediction=polymorphism	reject=COVERAGE_EVENNESS_SKEW,FREQUENCY_CUTOFF	side_1_annotate_key=gene	side_1_continuation=0	side_1_coverage=1.43	side_1_overlap=9	side_1_possible_overlap_registers=240	side_1_read_count=173	side_1_redundant=0	side_2_annotate_key=gene	side_2_continuation=0	side_2_coverage=1.28	side_2_overlap=0	side_2_possible_overlap_registers=231	side_2_read_count=149	side_2_redundant=0	total_non_overlap_reads=7
JC	117	.	CP009273	372701	-1	CP009273	373382	1	0	alignment_overlap=4	coverage_minus=2	coverage_plus=1	flanking_left=251	flanking_right=251	frequency=3.416e-02	junction_possible_overlap_registers=236	key=CP009273__372701__-1__CP009273__373378__1__4____251__251__0__0	max_left=97	max_left_minus=97	max_left_plus=93	max_min_left=93	max_min_left_minus=93	max_min_left_plus=93	max_min_right=2	max_min_right_minus=2	max_min_right_plus=0	max_pos_hash_score=472	max_right=105	max_right_minus=105	max_right_plus=105	neg_log10_pos_hash_p_value=11.1	new_junction_coverage=0.03	new_junction_read_count=4	polymorphism_frequency=3.416e-02	pos_hash_score=3	prediction=polymorphism	reject=COVERAGE_EVENNESS_SKEW,FREQUENCY_CUTOFF	side_1_annotate_key=gene	side_1_continuation=0	side_1_coverage=0.89	side_1_overlap=4	side_1_possible_overlap_registers=240	side_1_read_count=107	side_1_redundant=0	side_2_annotate_key=gene	side_2_continuation=0	side_2_coverage=1.02	side_2_overlap=0	side_2_possible_overlap_registers=236	side_2_read_count=121	side_2_redundant=0	total_non_overlap_reads=3
JC	118	.	CP009273	376714	1	CP009273	378045	-1	0	alignment_overlap=1	coverage_minus=6	coverage_plus=7	flanking_left=251	flanking_right=251	frequency=NA	junction_possible_overlap_registers=239	key=CP009273__376714__1__CP009273__378046__-1__1____251__251__1__1	max_left=246	max_left_minus=241	max_left_plus=246	max_min_left=90	max_min_left_minus=90	max_min_left_plus=36	max_min_right=112	max_min_right_minus=9	max_min_right_plus=112	max_pos_hash_score=478	max_right=240	max_right_minus=213	max_right_plus=240	neg_log10_pos_hash_p_value=7.2	new_junction_coverage=0.12	new_junction_read_count=14	polymorphism_frequency=NA	pos_hash_score=11	prediction=unknown	reject=COVERAGE_EVENNESS_SKEW	side_1_annotate_key=repeat	side_1_continuation=0	side_1_coverage=NA	side_1_overlap=1	side_1_read_count=NA	side_1_redundant=1	side_2_annotate_key=repeat	side_2_continuation=0	side_2_coverage=NA	side_2_overlap=0	side_2_possible_overlap_registers=NA	side_2_read_count=NA	side_2_redundant=1	total_non_overlap_reads=13
JC	119	.	CP009273	377803	1	CP009273	2063968	1	0	alignment_overlap=12	coverage_minus=3	coverage_plus=3	flanking_left=251	flanking_right=251	frequency=7.848e-02	junction_possible_overlap_registers=228	key=CP009273__377803__1__CP009273__2063956__1__12____251__251__0__0	max_left=120	max_left_minus=120	max_left_plus=57	max_min_left=57	max_min_left_minus=55	max_min_left_plus=57	max_min_right=62	max_min_right_minus=62	max_min_right_plus=0	max_pos_hash_score=456	max_right=196	max_right_minus=184	max_right_plus=196	neg_log10_pos_hash_p_value=9.1	new_junction_coverage=0.05	new_junction_read_count=6	polymorphism_frequency=7.848e-02	pos_hash_score=6	prediction=polymorphism	reject=COVERAGE_EVENNESS_SKEW,FREQUENCY_CUTOFF	side_1_annotate_key=gene	side_1_continuation=0	side_1_coverage=0.02	side_1_overlap=12	side_1_possible_overlap_registers=240	side_1_read_count=2	side_1_redundant=0	side_2_annotate_key=gene	side_2_continuation=0	side_2_coverage=1.21	side_2_overlap=0	side_2_possible_overlap_registers=228	side_2_read_count=139	side_2_redundant=0	total_non_overlap_reads=6
JC	120	.	CP009273	381517	-1	CP009273	382351	1	0	alignment_overlap=9	coverage_minus=2	coverage_plus=1	flanking_left=251	flanking_right=251	frequency=3.005e-02	junction_possible_overlap_registers=231	key=CP009273__381517__-1__CP009273__382342__1__9____251__251__0__0	max_left=115	max_left_minus=115	max_left_plus=52	max_min_left=96	max_min_left_minus=96	max_min_left_plus=52	max_min_right=4	max_min_right_minus=4	max_min_right_plus=0	max_pos_hash_score=462	max_right=190	max_right_minus=146	max_right_plus=190	neg_log10_pos_hash_p_value=11.0	new_junction_coverage=0.03	new_junction_read_count=3	polymorphism_frequency=3.005e-02	pos_hash_score=3	prediction=polymorphism	reject=COVERAGE_EVENNESS_SKEW,FREQUENCY_CUTOFF	side_1_annotate_key=gene	side_1_continuation=0	side_1_coverage=0.74	side_1_overlap=9	side_1_possible_overlap_registers=240	side_1_read_count=89	side_1_redundant=0	side_2_annotate_key=gene	side_2_continuation=0	side_2_coverage=0.93	side_2_overlap=0	side_2_possible_overlap_registers=231	side_2_read_count=108	side_2_redundant=0	total_non_overlap_reads=3
JC	121	.	CP009273	382095	-1	CP009273	382917	1	0	alignment_overlap=10	coverage_minus=3	coverage_plus=2	flanking_left=251	flanking_right=251	frequency=5.362e-02	junction_possible_overlap_registers=230	key=CP009273__382095__-1__CP009273__382907__1__10____251__251__0__0	max_left=232	max_left_minus=232	max_left_plus=116	max_min_left=116	max_min_left_minus=0	max_min_left_plus=116	max_min_right=113	max_min_right_minus=113	max_min_right_plus=0	max_pos_hash_score=460	max_right=123	max_right_minus=113	max_right_plus=123	neg_log10_pos_hash_p_value=9.7	new_junction_coverage=0.05	new_junction_read_count=6	polymorphism_frequency=5.362e-02	pos_hash_score=5	prediction=polymorphism	reject=COVERAGE_EVENNESS_SKEW,FREQUENCY_CUTOFF	side_1_annotate_key=gene	side_1_continuation=0	side_1_coverage=0.84	side_1_overlap=10	side_1_possible_overlap_registers=240	side_1_read_count=101	side_1_redundant=0	side_2_annotate_key=gene	side_2_continuation=0	side_2_coverage=0.99	side_2_overlap=0	side_2_possible_overlap_registers=230	side_2_read_count=115	side_2_redundant=0	total_non_overlap_reads=5
JC	122	.	CP009273	382095	-1	CP009273	383019	1	0	alignment_overlap=3	coverage_minus=4	coverage_plus=4	flanking_left=251	flanking_right=251	frequency=7.486e-02	junction_possible_overlap_registers=237	key=CP009273__382095__-1__CP009273__383016__1__3____251__251__0__0	max_left=213	max_left_minus=213	max_left_plus=138	max_min_left=23	max_min_left_minus=0	max_min_left_plus=23	max_min_right=97	max_min_right_minus=97	max_min_right_plus=97	max_pos_hash_score=474	max_right=228	max_right_minus=97	max_right_plus=228	neg_log10_pos_hash_p_value=8.4	new_junction_coverage=0.07	new_junction_read_count=8	polymorphism_frequency=7.486e-02	pos_hash_score=8	prediction=polymorphism	reject=COVERAGE_EVENNESS_SKEW,FREQUENCY_CUTOFF	side_1_annotate_key=gene	side_1_continuation=0	side_1_coverage=0.84	side_1_overlap=3	side_1_possible_overlap_registers=240	side_1_read_count=101	side_1_redundant=0	side_2_annotate_key=gene	side_2_continuation=0	side_2_coverage=0.82	side_2_overlap=0	side_2_possible_overlap_registers=237	side_2_read_count=98	side_2_redundant=0	total_non_overlap_reads=8
JC	123	.	CP009273	388737	-1	CP009273	389734	1	0	alignment_overlap=12	coverage_minus=2	coverage_plus=2	flanking_left=251	flanking_right=251	frequency=2.732e-02	junction_possible_overlap_registers=228	key=CP009273__388737__-1__CP009273__389722__1__12____251__251__0__0	max_left=98	max_left_minus=98	max_left_plus=89	max_min_left=89	max_min_left_minus=88	max_min_left_plus=89	max_min_right=6	max_min_right_minus=6	max_min_right_plus=0	max_pos_hash_score=456	max_right=135	max_right_minus=110	max_right_plus=135	neg_log10_pos_hash_p_value=10.2	new_junction_coverage=0.03	new_junction_read_count=4	polymorphism_frequency=2.732e-02	pos_hash_score=4	prediction=polymorphism	reject=COVERAGE_EVENNESS_SKEW,FREQUENCY_CUTOFF	side_1_annotate_key=gene	side_1_continuation=0	side_1_coverage=1.36	side_1_overlap=12	side_1_possible_overlap_registers=240	side_1_read_count=164	side_1_redundant=0	side_2_annotate_key=gene	side_2_continuation=0	side_2_coverage=1.12	side_2_overlap=0	side_2_possible_overlap_registers=228	side_2_read_count=129	side_2_redundant=0	total_non_overlap_reads=4
JC	124	.	CP009273	410497	-1	CP009273	411277	1	0	alignment_overlap=11	coverage_minus=2	coverage_plus=2	flanking_left=251	flanking_right=251	frequency=4.359e-02	junction_possible_overlap_registers=229	key=CP009273__410497__-1__CP009273__411266__1__11____251__251__0__0	max_left=115	max_left_minus=115	max_left_plus=18	max_min_left=18	max_min_left_minus=18	max_min_left_plus=18	max_min_right=1	max_min_right_minus=1	max_min_right_plus=0	max_pos_hash_score=458	max_right=67	max_right_minus=51	max_right_plus=67	neg_log10_pos_hash_p_value=10.3	new_junction_coverage=0.03	new_junction_read_count=4	polymorphism_frequency=4.359e-02	pos_hash_score=4	prediction=polymorphism	reject=COVERAGE_EVENNESS_SKEW,FREQUENCY_CUTOFF	side_1_annotate_key=gene	side_1_continuation=0	side_1_coverage=0.63	side_1_overlap=11	side_1_possible_overlap_registers=240	side_1_read_count=76	side_1_redundant=0	side_2_annotate_key=gene	side_2_continuation=0	side_2_coverage=0.89	side_2_overlap=0	side_2_possible_overlap_registers=229	side_2_read_count=103	side_2_redundant=0	total_non_overlap_reads=4
JC	125	.	CP009273	414448	-1	CP009273	415405	1	0	alignment_overlap=9	coverage_minus=2	coverage_plus=2	flanking_left=251	flanking_right=251	frequency=3.489e-02	junction_possible_overlap_registers=231	key=CP009273__414448__-1__CP009273__415396__1__9____251__251__0__0	max_left=121	max_left_minus=121	max_left_plus=78	max_min_left=84	max_min_left_minus=84	max_min_left_plus=78	max_min_right=39	max_min_right_minus=39	max_min_right_plus=0	max_pos_hash_score=462	max_right=235	max_right_minus=139	max_right_plus=235	neg_log10_pos_hash_p_value=10.3	new_junction_coverage=0.03	new_junction_read_count=4	polymorphism_frequency=3.489e-02	pos_hash_score=4	prediction=polymorphism	reject=COVERAGE_EVENNESS_SKEW,FREQUENCY_CUTOFF	side_1_annotate_key=gene	side_1_continuation=0	side_1_coverage=1.03	side_1_overlap=9	side_1_possible_overlap_registers=240	side_1_read_count=125	side_1_redundant=0	side_2_annotate_key=gene	side_2_continuation=0	side_2_coverage=0.87	side_2_overlap=0	side_2_possible_overlap_registers=231	side_2_read_count=101	side_2_redundant=0	total_non_overlap_reads=4
JC	126	.	CP009273	429698	-1	CP009273	430628	1	0	alignment_overlap=10	coverage_minus=4	coverage_plus=3	flanking_left=251	flanking_right=251	frequency=5.342e-02	junction_possible_overlap_registers=230	key=CP009273__429698__-1__CP009273__430618__1__10____251__251__0__0	max_left=163	max_left_minus=163	max_left_plus=125	max_min_left=100	max_min_left_minus=1	max_min_left_plus=100	max_min_right=101	max_min_right_minus=101	max_min_right_plus=101	max_pos_hash_score=460	max_right=141	max_right_minus=101	max_right_plus=141	neg_log10_pos_hash_p_value=9.1	new_junction_coverage=0.06	new_junction_read_count=7	polymorphism_frequency=5.342e-02	pos_hash_score=6	prediction=polymorphism	reject=COVERAGE_EVENNESS_SKEW,FREQUENCY_CUTOFF	side_1_annotate_key=gene	side_1_continuation=0	side_1_coverage=0.98	side_1_overlap=10	side_1_possible_overlap_registers=240	side_1_read_count=118	side_1_redundant=0	side_2_annotate_key=gene	side_2_continuation=0	side_2_coverage=1.17	side_2_overlap=0	side_2_possible_overlap_registers=230	side_2_read_count=135	side_2_redundant=0	total_non_overlap_reads=7
JC	127	.	CP009273	431590	-1	CP009273	432393	1	0	alignment_overlap=9	coverage_minus=3	coverage_plus=2	flanking_left=251	flanking_right=251	frequency=4.175e-02	junction_possible_overlap_registers=231	key=CP009273__431590__-1__CP009273__432384__1__9____251__251__0__0	max_left=121	max_left_minus=121	max_left_plus=102	max_min_left=55	max_min_left_minus=55	max_min_left_plus=55	max_min_right=47	max_min_right_minus=47	max_min_right_plus=8	max_pos_hash_score=462	max_right=81	max_right_minus=81	max_right_plus=81	neg_log10_pos_hash_p_value=9.7	new_junction_coverage=0.05	new_junction_read_count=6	polymorphism_frequency=4.175e-02	pos_hash_score=5	prediction=polymorphism	reject=COVERAGE_EVENNESS_SKEW,FREQUENCY_CUTOFF	side_1_annotate_key=gene	side_1_continuation=0	side_1_coverage=1.45	side_1_overlap=9	side_1_possible_overlap_registers=240	side_1_read_count=175	side_1_redundant=0	side_2_annotate_key=gene	side_2_continuation=0	side_2_coverage=0.92	side_2_overlap=0	side_2_possible_overlap_registers=231	side_2_read_count=107	side_2_redundant=0	total_non_overlap_reads=5
JC	128	.	CP009273	466632	-1	CP009273	467377	1	0	alignment_overlap=2	coverage_minus=2	coverage_plus=1	flanking_left=251	flanking_right=251	frequency=2.527e-02	junction_possible_overlap_registers=238	key=CP009273__466632__-1__CP009273__467375__1__2____251__251__0__0	max_left=193	max_left_minus=193	max_left_plus=110	max_min_left=110	max_min_left_minus=0	max_min_left_plus=110	max_min_right=56	max_min_right_minus=56	max_min_right_plus=0	max_pos_hash_score=476	max_right=139	max_right_minus=56	max_right_plus=139	neg_log10_pos_hash_p_value=11.2	new_junction_coverage=0.03	new_junction_read_count=4	polymorphism_frequency=2.527e-02	pos_hash_score=3	prediction=polymorphism	reject=COVERAGE_EVENNESS_SKEW,FREQUENCY_CUTOFF	side_1_annotate_key=gene	side_1_continuation=0	side_1_coverage=1.39	side_1_overlap=2	side_1_possible_overlap_registers=240	side_1_read_count=168	side_1_redundant=0	side_2_annotate_key=gene	side_2_continuation=0	side_2_coverage=1.18	side_2_overlap=0	side_2_possible_overlap_registers=238	side_2_read_count=142	side_2_redundant=0	total_non_overlap_reads=3
JC	129	.	CP009273	468966	-1	CP009273	469856	1	0	alignment_overlap=10	coverage_minus=3	coverage_plus=3	flanking_left=251	flanking_right=251	frequency=6.807e-02	junction_possible_overlap_registers=230	key=CP009273__468966__-1__CP009273__469846__1__10____251__251__0__0	max_left=218	max_left_minus=210	max_left_plus=218	max_min_left=98	max_min_left_minus=98	max_min_left_plus=58	max_min_right=23	max_min_right_minus=16	max_min_right_plus=23	max_pos_hash_score=460	max_right=191	max_right_minus=153	max_right_plus=191	neg_log10_pos_hash_p_value=9.1	new_junction_coverage=0.07	new_junction_read_count=8	polymorphism_frequency=6.807e-02	pos_hash_score=6	prediction=polymorphism	reject=COVERAGE_EVENNESS_SKEW,FREQUENCY_CUTOFF	side_1_annotate_key=gene	side_1_continuation=0	side_1_coverage=0.79	side_1_overlap=10	side_1_possible_overlap_registers=240	side_1_read_count=95	side_1_redundant=0	side_2_annotate_key=gene	side_2_continuation=0	side_2_coverage=1.11	side_2_overlap=0	side_2_possible_overlap_registers=230	side_2_read_count=128	side_2_redundant=0	total_non_overlap_reads=6
JC	130	.	CP009273	492802	-1	CP009273	493547	1	0	alignment_overlap=11	coverage_minus=2	coverage_plus=2	flanking_left=251	flanking_right=251	frequency=5.015e-02	junction_possible_overlap_registers=229	key=CP009273__492802__-1__CP009273__493536__1__11____251__251__0__0	max_left=124	max_left_minus=124	max_left_plus=3	max_min_left=78	max_min_left_minus=78	max_min_left_plus=3	max_min_right=96	max_min_right_minus=96	max_min_right_plus=0	max_pos_hash_score=458	max_right=96	max_right_minus=96	max_right_plus=96	neg_log10_pos_hash_p_value=10.3	new_junction_coverage=0.03	new_junction_read_count=4	polymorphism_frequency=5.015e-02	pos_hash_score=4	prediction=polymorphism	reject=COVERAGE_EVENNESS_SKEW,FREQUENCY_CUTOFF	side_1_annotate_key=gene	side_1_continuation=0	side_1_coverage=0.63	side_1_overlap=11	side_1_possible_overlap_registers=240	side_1_read_count=76	side_1_redundant=0	side_2_annotate_key=gene	side_2_continuation=0	side_2_coverage=0.69	side_2_overlap=0	side_2_possible_overlap_registers=229	side_2_read_count=79	side_2_redundant=0	total_non_overlap_reads=4
JC	131	.	CP009273	527236	-1	CP009273	528394	1	0	alignment_overlap=9	coverage_minus=2	coverage_plus=2	flanking_left=251	flanking_right=251	frequency=3.218e-02	junction_possible_overlap_registers=231	key=CP009273__527236__-1__CP009273__528385__1__9____251__251__0__0	max_left=153	max_left_minus=153	max_left_plus=153	max_min_left=31	max_min_left_minus=31	max_min_left_plus=4	max_min_right=69	max_min_right_minus=30	max_min_right_plus=69	max_pos_hash_score=462	max_right=69	max_right_minus=68	max_right_plus=69	neg_log10_pos_hash_p_value=10.3	new_junction_coverage=0.03	new_junction_read_count=4	polymorphism_frequency=3.218e-02	pos_hash_score=4	prediction=polymorphism	reject=COVERAGE_EVENNESS_SKEW,FREQUENCY_CUTOFF	side_1_annotate_key=gene	side_1_continuation=0	side_1_coverage=1.19	side_1_overlap=9	side_1_possible_overlap_registers=240	side_1_read_count=144	side_1_redundant=0	side_2_annotate_key=gene	side_2_continuation=0	side_2_coverage=0.88	side_2_overlap=0	side_2_possible_overlap_registers=231	side_2_read_count=102	side_2_redundant=0	total_non_overlap_reads=4
JC	132	.	CP009273	532891	-1	CP009273	533876	1	0	alignment_overlap=11	coverage_minus=3	coverage_plus=3	flanking_left=251	flanking_right=251	frequency=4.102e-02	junction_possible_overlap_registers=229	key=CP009273__532891__-1__CP009273__533865__1__11____251__251__0__0	max_left=176	max_left_minus=176	max_left_plus=64	max_min_left=54	max_min_left_minus=0	max_min_left_plus=54	max_min_right=64	max_min_right_minus=64	max_min_right_plus=56	max_pos_hash_score=458	max_right=204	max_right_minus=64	max_right_plus=204	neg_log10_pos_hash_p_value=9.1	new_junction_coverage=0.05	new_junction_read_count=6	polymorphism_frequency=4.102e-02	pos_hash_score=6	prediction=polymorphism	reject=COVERAGE_EVENNESS_SKEW,FREQUENCY_CUTOFF	side_1_annotate_key=gene	side_1_continuation=0	side_1_coverage=0.98	side_1_overlap=11	side_1_possible_overlap_registers=240	side_1_read_count=119	side_1_redundant=0	side_2_annotate_key=gene	side_2_continuation=0	side_2_coverage=1.45	side_2_overlap=0	side_2_possible_overlap_registers=229	side_2_read_count=167	side_2_redundant=0	total_non_overlap_reads=6
JC	133	.	CP009273	544003	-1	CP009273	544904	1	0	alignment_overlap=4	coverage_minus=2	coverage_plus=3	flanking_left=251	flanking_right=251	frequency=3.589e-02	junction_possible_overlap_registers=236	key=CP009273__544003__-1__CP009273__544900__1__4____251__251__0__0	max_left=114	max_left_minus=114	max_left_plus=61	max_min_left=114	max_min_left_minus=114	max_min_left_plus=61	max_min_right=11	max_min_right_minus=11	max_min_right_plus=0	max_pos_hash_score=472	max_right=139	max_right_minus=133	max_right_plus=139	neg_log10_pos_hash_p_value=9.9	new_junction_coverage=0.04	new_junction_read_count=5	polymorphism_frequency=3.589e-02	pos_hash_score=5	prediction=polymorphism	reject=COVERAGE_EVENNESS_SKEW,FREQUENCY_CUTOFF	side_1_annotate_key=gene	side_1_continuation=0	side_1_coverage=1.16	side_1_overlap=4	side_1_possible_overlap_registers=240	side_1_read_count=140	side_1_redundant=0	side_2_annotate_key=gene	side_2_continuation=0	side_2_coverage=1.10	side_2_overlap=0	side_2_possible_overlap_registers=236	side_2_read_count=131	side_2_redundant=0	total_non_overlap_reads=5
JC	134	.	CP009273	557148	-1	CP009273	557991	1	0	alignment_overlap=11	coverage_minus=3	coverage_plus=1	flanking_left=251	flanking_right=251	frequency=2.968e-02	junction_possible_overlap_registers=229	key=CP009273__557148__-1__CP009273__557980__1__11____251__251__0__0	max_left=167	max_left_minus=167	max_left_plus=65	max_min_left=0	max_min_left_minus=0	max_min_left_plus=0	max_min_right=22	max_min_right_minus=22	max_min_right_plus=22	max_pos_hash_score=458	max_right=22	max_right_minus=22	max_right_plus=22	neg_log10_pos_hash_p_value=10.3	new_junction_coverage=0.03	new_junction_read_count=4	polymorphism_frequency=2.968e-02	pos_hash_score=4	prediction=polymorphism	reject=COVERAGE_EVENNESS_SKEW,FREQUENCY_CUTOFF	side_1_annotate_key=gene	side_1_continuation=0	side_1_coverage=1.34	side_1_overlap=11	side_1_possible_overlap_registers=240	side_1_read_count=162	side_1_redundant=0	side_2_annotate_key=gene	side_2_continuation=0	side_2_coverage=0.93	side_2_overlap=0	side_2_possible_overlap_registers=229	side_2_read_count=107	side_2_redundant=0	total_non_overlap_reads=4
JC	135	.	CP009273	584501	-1	CP009273	585639	1	0	alignment_overlap=9	coverage_minus=1	coverage_plus=4	flanking_left=251	flanking_right=251	frequency=4.187e-02	junction_possible_overlap_registers=231	key=CP009273__584501__-1__CP009273__585630__1__9____251__251__0__0	max_left=164	max_left_minus=164	max_left_plus=104	max_min_left=43	max_min_left_minus=0	max_min_left_plus=43	max_min_right=101	max_min_right_minus=78	max_min_right_plus=101	max_pos_hash_score=462	max_right=199	max_right_minus=78	max_right_plus=199	neg_log10_pos_hash_p_value=9.7	new_junction_coverage=0.04	new_junction_read_count=5	polymorphism_frequency=4.187e-02	pos_hash_score=5	prediction=polymorphism	reject=COVERAGE_EVENNESS_SKEW,FREQUENCY_CUTOFF	side_1_annotate_key=gene	side_1_continuation=0	side_1_coverage=0.70	side_1_overlap=9	side_1_possible_overlap_registers=240	side_1_read_count=85	side_1_redundant=0	side_2_annotate_key=gene	side_2_continuation=0	side_2_coverage=1.26	side_2_overlap=0	side_2_possible_overlap_registers=231	side_2_read_count=147	side_2_redundant=0	total_non_overlap_reads=5
JC	136	.	CP009273	604876	-1	CP009273	605816	1	0	alignment_overlap=12	coverage_minus=2	coverage_plus=3	flanking_left=251	flanking_right=251	frequency=3.759e-02	junction_possible_overlap_registers=228	key=CP009273__604876__-1__CP009273__605804__1__12____251__251__0__0	max_left=215	max_left_minus=165	max_left_plus=215	max_min_left=52	max_min_left_minus=0	max_min_left_plus=52	max_min_right=95	max_min_right_minus=95	max_min_right_plus=24	max_pos_hash_score=456	max_right=159	max_right_minus=95	max_right_plus=159	neg_log10_pos_hash_p_value=9.6	new_junction_coverage=0.04	new_junction_read_count=5	polymorphism_frequency=3.759e-02	pos_hash_score=5	prediction=polymorphism	reject=COVERAGE_EVENNESS_SKEW,FREQUENCY_CUTOFF	side_1_annotate_key=gene	side_1_continuation=0	side_1_coverage=0.98	side_1_overlap=12	side_1_possible_overlap_registers=240	side_1_read_count=119	side_1_redundant=0	side_2_annotate_key=gene	side_2_continuation=0	side_2_coverage=1.25	side_2_overlap=0	side_2_possible_overlap_registers=228	side_2_read_count=143	side_2_redundant=0	total_non_overlap_reads=5
JC	137	.	CP009273	606321	-1	CP009273	606925	1	0	alignment_overlap=10	coverage_minus=5	coverage_plus=8	flanking_left=251	flanking_right=251	frequency=9.739e-02	junction_possible_overlap_registers=230	key=CP009273__606321__-1__CP009273__606915__1__10____251__251__0__0	max_left=239	max_left_minus=239	max_left_plus=230	max_min_left=89	max_min_left_minus=0	max_min_left_plus=89	max_min_right=71	max_min_right_minus=71	max_min_right_plus=71	max_pos_hash_score=460	max_right=170	max_right_minus=71	max_right_plus=170	neg_log10_pos_hash_p_value=6.6	new_junction_coverage=0.12	new_junction_read_count=14	polymorphism_frequency=9.739e-02	pos_hash_score=12	prediction=polymorphism	reject=COVERAGE_EVENNESS_SKEW,FREQUENCY_CUTOFF	side_1_annotate_key=gene	side_1_continuation=0	side_1_coverage=1.09	side_1_overlap=10	side_1_possible_overlap_registers=240	side_1_read_count=132	side_1_redundant=0	side_2_annotate_key=gene	side_2_continuation=0	side_2_coverage=1.15	side_2_overlap=0	side_2_possible_overlap_registers=230	side_2_read_count=133	side_2_redundant=0	total_non_overlap_reads=13
JC	138	.	CP009273	608429	-1	CP009273	609829	1	0	alignment_overlap=12	coverage_minus=1	coverage_plus=4	flanking_left=251	flanking_right=251	frequency=4.488e-02	junction_possible_overlap_registers=228	key=CP009273__608429__-1__CP009273__609817__1__12____251__251__0__0	max_left=73	max_left_minus=73	max_left_plus=73	max_min_left=73	max_min_left_minus=73	max_min_left_plus=73	max_min_right=0	max_min_right_minus=0	max_min_right_plus=0	max_pos_hash_score=456	max_right=228	max_right_minus=144	max_right_plus=228	neg_log10_pos_hash_p_value=10.2	new_junction_coverage=0.04	new_junction_read_count=5	polymorphism_frequency=4.488e-02	pos_hash_score=4	prediction=polymorphism	reject=COVERAGE_EVENNESS_SKEW,FREQUENCY_CUTOFF	side_1_annotate_key=gene	side_1_continuation=0	side_1_coverage=0.86	side_1_overlap=12	side_1_possible_overlap_registers=240	side_1_read_count=104	side_1_redundant=0	side_2_annotate_key=gene	side_2_continuation=0	side_2_coverage=0.99	side_2_overlap=0	side_2_possible_overlap_registers=228	side_2_read_count=114	side_2_redundant=0	total_non_overlap_reads=5
JC	139	.	CP009273	619552	-1	CP009273	620574	1	0	alignment_overlap=11	coverage_minus=2	coverage_plus=3	flanking_left=251	flanking_right=251	frequency=4.940e-02	junction_possible_overlap_registers=229	key=CP009273__619552__-1__CP009273__620563__1__11____251__251__0__0	max_left=204	max_left_minus=204	max_left_plus=201	max_min_left=27	max_min_left_minus=0	max_min_left_plus=27	max_min_right=39	max_min_right_minus=5	max_min_right_plus=39	max_pos_hash_score=458	max_right=51	max_right_minus=5	max_right_plus=51	neg_log10_pos_hash_p_value=9.7	new_junction_coverage=0.04	new_junction_read_count=5	polymorphism_frequency=4.940e-02	pos_hash_score=5	prediction=polymorphism	reject=COVERAGE_EVENNESS_SKEW,FREQUENCY_CUTOFF	side_1_annotate_key=gene	side_1_continuation=0	side_1_coverage=0.83	side_1_overlap=11	side_1_possible_overlap_registers=240	side_1_read_count=100	side_1_redundant=0	side_2_annotate_key=gene	side_2_continuation=0	side_2_coverage=0.84	side_2_overlap=0	side_2_possible_overlap_registers=229	side_2_read_count=97	side_2_redundant=0	total_non_overlap_reads=5
JC	140	.	CP009273	623906	-1	CP009273	624943	1	0	alignment_overlap=11	coverage_minus=3	coverage_plus=4	flanking_left=251	flanking_right=251	frequency=6.002e-02	junction_possible_overlap_registers=229	key=CP009273__623906__-1__CP009273__624932__1__11____251__251__0__0	max_left=238	max_left_minus=238	max_left_plus=187	max_min_left=61	max_min_left_minus=61	max_min_left_plus=22	max_min_right=54	max_min_right_minus=1	max_min_right_plus=54	max_pos_hash_score=458	max_right=176	max_right_minus=176	max_right_plus=157	neg_log10_pos_hash_p_value=8.6	new_junction_coverage=0.06	new_junction_read_count=7	polymorphism_frequency=6.002e-02	pos_hash_score=7	prediction=polymorphism	reject=COVERAGE_EVENNESS_SKEW,FREQUENCY_CUTOFF	side_1_annotate_key=gene	side_1_continuation=0	side_1_coverage=0.68	side_1_overlap=11	side_1_possible_overlap_registers=240	side_1_read_count=82	side_1_redundant=0	side_2_annotate_key=gene	side_2_continuation=0	side_2_coverage=1.22	side_2_overlap=0	side_2_possible_overlap_registers=229	side_2_read_count=141	side_2_redundant=0	total_non_overlap_reads=7
JC	141	.	CP009273	624078	-1	CP009273	624942	1	0	alignment_overlap=11	coverage_minus=2	coverage_plus=4	flanking_left=251	flanking_right=251	frequency=5.908e-02	junction_possible_overlap_registers=229	key=CP009273__624078__-1__CP009273__624931__1__11____251__251__0__0	max_left=194	max_left_minus=59	max_left_plus=194	max_min_left=59	max_min_left_minus=59	max_min_left_plus=59	max_min_right=46	max_min_right_minus=30	max_min_right_plus=46	max_pos_hash_score=458	max_right=215	max_right_minus=60	max_right_plus=215	neg_log10_pos_hash_p_value=9.1	new_junction_coverage=0.06	new_junction_read_count=7	polymorphism_frequency=5.908e-02	pos_hash_score=6	prediction=polymorphism	reject=COVERAGE_EVENNESS_SKEW,FREQUENCY_CUTOFF	side_1_annotate_key=gene	side_1_continuation=0	side_1_coverage=0.73	side_1_overlap=11	side_1_possible_overlap_registers=240	side_1_read_count=88	side_1_redundant=0	side_2_annotate_key=gene	side_2_continuation=0	side_2_coverage=1.21	side_2_overlap=0	side_2_possible_overlap_registers=229	side_2_read_count=139	side_2_redundant=0	total_non_overlap_reads=6
JC	142	.	CP009273	625441	-1	CP009273	625929	1	0	alignment_overlap=11	coverage_minus=1	coverage_plus=3	flanking_left=251	flanking_right=251	frequency=2.784e-02	junction_possible_overlap_registers=229	key=CP009273__625441__-1__CP009273__625918__1__11____251__251__0__0	max_left=127	max_left_minus=127	max_left_plus=75	max_min_left=75	max_min_left_minus=0	max_min_left_plus=75	max_min_right=40	max_min_right_minus=40	max_min_right_plus=0	max_pos_hash_score=458	max_right=197	max_right_minus=40	max_right_plus=197	neg_log10_pos_hash_p_value=10.3	new_junction_coverage=0.03	new_junction_read_count=4	polymorphism_frequency=2.784e-02	pos_hash_score=4	prediction=polymorphism	reject=COVERAGE_EVENNESS_SKEW,FREQUENCY_CUTOFF	side_1_annotate_key=gene	side_1_continuation=0	side_1_coverage=1.20	side_1_overlap=11	side_1_possible_overlap_registers=240	side_1_read_count=145	side_1_redundant=0	side_2_annotate_key=gene	side_2_continuation=0	side_2_coverage=1.22	side_2_overlap=0	side_2_possible_overlap_registers=229	side_2_read_count=141	side_2_redundant=0	total_non_overlap_reads=4
JC	143	.	CP009273	643797	-1	CP009273	644716	1	0	alignment_overlap=12	coverage_minus=5	coverage_plus=6	flanking_left=251	flanking_right=251	frequency=1.089e-01	junction_possible_overlap_registers=228	key=CP009273__643797__-1__CP009273__644704__1__12____251__251__0__0	max_left=232	max_left_minus=232	max_left_plus=75	max_min_left=75	max_min_left_minus=62	max_min_left_plus=75	max_min_right=76	max_min_right_minus=76	max_min_right_plus=0	max_pos_hash_score=456	max_right=202	max_right_minus=84	max_right_plus=202	neg_log10_pos_hash_p_value=6.9	new_junction_coverage=0.11	new_junction_read_count=13	polymorphism_frequency=1.089e-01	pos_hash_score=11	prediction=polymorphism	reject=COVERAGE_EVENNESS_SKEW,FREQUENCY_CUTOFF	side_1_annotate_key=gene	side_1_continuation=0	side_1_coverage=0.88	side_1_overlap=12	side_1_possible_overlap_registers=240	side_1_read_count=106	side_1_redundant=0	side_2_annotate_key=gene	side_2_continuation=0	side_2_coverage=0.98	side_2_overlap=0	side_2_possible_overlap_registers=228	side_2_read_count=112	side_2_redundant=0	total_non_overlap_reads=11
JC	144	.	CP009273	677474	-1	CP009273	678649	1	0	alignment_overlap=12	coverage_minus=2	coverage_plus=1	flanking_left=251	flanking_right=251	frequency=4.383e-02	junction_possible_overlap_registers=228	key=CP009273__677474__-1__CP009273__678637__1__12____251__251__0__0	max_left=137	max_left_minus=137	max_left_plus=105	max_min_left=0	max_min_left_minus=0	max_min_left_plus=0	max_min_right=92	max_min_right_minus=92	max_min_right_plus=66	max_pos_hash_score=456	max_right=92	max_right_minus=92	max_right_plus=66	neg_log10_pos_hash_p_value=10.9	new_junction_coverage=0.03	new_junction_read_count=3	polymorphism_frequency=4.383e-02	pos_hash_score=3	prediction=polymorphism	reject=COVERAGE_EVENNESS_SKEW,FREQUENCY_CUTOFF	side_1_annotate_key=gene	side_1_continuation=0	side_1_coverage=0.51	side_1_overlap=12	side_1_possible_overlap_registers=240	side_1_read_count=62	side_1_redundant=0	side_2_annotate_key=gene	side_2_continuation=0	side_2_coverage=0.63	side_2_overlap=0	side_2_possible_overlap_registers=228	side_2_read_count=72	side_2_redundant=0	total_non_overlap_reads=3
JC	145	.	CP009273	680998	-1	CP009273	681697	1	0	alignment_overlap=12	coverage_minus=8	coverage_plus=7	flanking_left=251	flanking_right=251	frequency=1.247e-01	junction_possible_overlap_registers=228	key=CP009273__680998__-1__CP009273__681685__1__12____251__251__0__0	max_left=235	max_left_minus=235	max_left_plus=59	max_min_left=112	max_min_left_minus=112	max_min_left_plus=59	max_min_right=114	max_min_right_minus=114	max_min_right_plus=0	max_pos_hash_score=456	max_right=190	max_right_minus=128	max_right_plus=190	neg_log10_pos_hash_p_value=6.0	new_junction_coverage=0.14	new_junction_read_count=16	polymorphism_frequency=1.247e-01	pos_hash_score=14	prediction=polymorphism	reject=COVERAGE_EVENNESS_SKEW,FREQUENCY_CUTOFF	side_1_annotate_key=gene	side_1_continuation=0	side_1_coverage=1.05	side_1_overlap=12	side_1_possible_overlap_registers=240	side_1_read_count=127	side_1_redundant=0	side_2_annotate_key=gene	side_2_continuation=0	side_2_coverage=0.91	side_2_overlap=0	side_2_possible_overlap_registers=228	side_2_read_count=104	side_2_redundant=0	total_non_overlap_reads=15
JC	146	.	CP009273	692286	-1	CP009273	692396	1	0	alignment_overlap=77	coverage_minus=3	coverage_plus=0	flanking_left=251	flanking_right=251	frequency=6.158e-02	junction_possible_overlap_registers=163	key=CP009273__692286__-1__CP009273__692319__1__77____251__251__0__0	max_left=101	max_left_minus=101	max_left_plus=0	max_min_left=56	max_min_left_minus=56	max_min_left_plus=0	max_min_right=73	max_min_right_minus=73	max_min_right_plus=0	max_pos_hash_score=326	max_right=120	max_right_minus=120	max_right_plus=0	neg_log10_pos_hash_p_value=8.8	new_junction_coverage=0.04	new_junction_read_count=3	polymorphism_frequency=6.158e-02	pos_hash_score=3	prediction=polymorphism	reject=COVERAGE_EVENNESS_SKEW,FREQUENCY_CUTOFF	side_1_annotate_key=gene	side_1_continuation=0	side_1_coverage=0.50	side_1_overlap=77	side_1_possible_overlap_registers=240	side_1_read_count=61	side_1_redundant=0	side_2_annotate_key=gene	side_2_continuation=0	side_2_coverage=0.61	side_2_overlap=0	side_2_possible_overlap_registers=163	side_2_read_count=50	side_2_redundant=0	total_non_overlap_reads=3
JC	147	.	CP009273	725467	-1	CP009273	725978	1	0	alignment_overlap=10	coverage_minus=1	coverage_plus=2	flanking_left=251	flanking_right=251	frequency=5.126e-02	junction_possible_overlap_registers=230	key=CP009273__725467__-1__CP009273__725968__1__10____251__251__0__0	max_left=89	max_left_minus=89	max_left_plus=89	max_min_left=3	max_min_left_minus=0	max_min_left_plus=3	max_min_right=42	max_min_right_minus=42	max_min_right_plus=42	max_pos_hash_score=460	max_right=87	max_right_minus=42	max_right_plus=87	neg_log10_pos_hash_p_value=11.0	new_junction_coverage=0.03	new_junction_read_count=3	polymorphism_frequency=5.126e-02	pos_hash_score=3	prediction=polymorphism	reject=COVERAGE_EVENNESS_SKEW,FREQUENCY_CUTOFF	side_1_annotate_key=gene	side_1_continuation=0	side_1_coverage=0.39	side_1_overlap=10	side_1_possible_overlap_registers=240	side_1_read_count=47	side_1_redundant=0	side_2_annotate_key=gene	side_2_continuation=0	side_2_coverage=0.57	side_2_overlap=0	side_2_possible_overlap_registers=230	side_2_read_count=66	side_2_redundant=0	total_non_overlap_reads=3
JC	148	.	CP009273	725467	-1	CP009273	3613491	1	0	alignment_overlap=10	coverage_minus=2	coverage_plus=4	flanking_left=251	flanking_right=251	frequency=1.508e-01	junction_possible_overlap_registers=230	key=CP009273__725467__-1__CP009273__3613481__1__10____251__251__0__1	max_left=97	max_left_minus=97	max_left_plus=44	max_min_left=55	max_min_left_minus=55	max_min_left_plus=44	max_min_right=42	max_min_right_minus=42	max_min_right_plus=0	max_pos_hash_score=460	max_right=212	max_right_minus=85	max_right_plus=212	neg_log10_pos_hash_p_value=9.1	new_junction_coverage=0.07	new_junction_read_count=8	polymorphism_frequency=1.508e-01	pos_hash_score=6	prediction=polymorphism	reject=COVERAGE_EVENNESS_SKEW,FREQUENCY_CUTOFF	side_1_annotate_key=gene	side_1_continuation=0	side_1_coverage=0.39	side_1_overlap=10	side_1_possible_overlap_registers=240	side_1_read_count=47	side_1_redundant=0	side_2_annotate_key=repeat	side_2_continuation=0	side_2_coverage=NA	side_2_overlap=0	side_2_possible_overlap_registers=NA	side_2_read_count=NA	side_2_redundant=1	total_non_overlap_reads=6
JC	149	.	CP009273	725690	-1	CP009273	726717	1	-3	alignment_overlap=-3	coverage_minus=1	coverage_plus=4	flanking_left=251	flanking_right=251	frequency=5.782e-02	junction_possible_overlap_registers=237	key=CP009273__725690__-1__CP009273__726717__1__-3__AGA__251__251__0__0	max_left=44	max_left_minus=44	max_left_plus=35	max_min_left=44	max_min_left_minus=44	max_min_left_plus=35	max_min_right=0	max_min_right_minus=0	max_min_right_plus=0	max_pos_hash_score=474	max_right=113	max_right_minus=107	max_right_plus=113	neg_log10_pos_hash_p_value=9.9	new_junction_coverage=0.04	new_junction_read_count=5	polymorphism_frequency=5.782e-02	pos_hash_score=5	prediction=polymorphism	reject=COVERAGE_EVENNESS_SKEW,FREQUENCY_CUTOFF	side_1_annotate_key=gene	side_1_continuation=0	side_1_coverage=0.46	side_1_overlap=0	side_1_possible_overlap_registers=240	side_1_read_count=55	side_1_redundant=0	side_2_annotate_key=gene	side_2_continuation=0	side_2_coverage=0.91	side_2_overlap=0	side_2_possible_overlap_registers=240	side_2_read_count=110	side_2_redundant=0	total_non_overlap_reads=5	unique_read_sequence=AGA
JC	150	.	CP009273	725690	-1	CP009273	3614227	1	0	alignment_overlap=13	coverage_minus=1	coverage_plus=4	flanking_left=251	flanking_right=251	frequency=1.250e-01	junction_possible_overlap_registers=227	key=CP009273__725690__-1__CP009273__3614214__1__13____251__251__0__0	max_left=31	max_left_minus=31	max_left_plus=22	max_min_left=31	max_min_left_minus=31	max_min_left_plus=22	max_min_right=0	max_min_right_minus=0	max_min_right_plus=0	max_pos_hash_score=454	max_right=116	max_right_minus=110	max_right_plus=116	neg_log10_pos_hash_p_value=9.6	new_junction_coverage=0.04	new_junction_read_count=5	polymorphism_frequency=1.250e-01	pos_hash_score=5	prediction=polymorphism	reject=COVERAGE_EVENNESS_SKEW,FREQUENCY_CUTOFF	side_1_annotate_key=gene	side_1_continuation=0	side_1_coverage=0.46	side_1_overlap=13	side_1_possible_overlap_registers=240	side_1_read_count=55	side_1_redundant=0	side_2_annotate_key=gene	side_2_continuation=0	side_2_coverage=0.16	side_2_overlap=0	side_2_possible_overlap_registers=227	side_2_read_count=18	side_2_redundant=0	total_non_overlap_reads=5
JC	151	.	CP009273	725690	-1	CP009273	3757218	1	0	alignment_overlap=13	coverage_minus=1	coverage_plus=4	flanking_left=251	flanking_right=251	frequency=1.369e-01	junction_possible_overlap_registers=227	key=CP009273__725690__-1__CP009273__3757205__1__13____251__251__0__0	max_left=31	max_left_minus=31	max_left_plus=22	max_min_left=31	max_min_left_minus=31	max_min_left_plus=22	max_min_right=0	max_min_right_minus=0	max_min_right_plus=0	max_pos_hash_score=454	max_right=116	max_right_minus=110	max_right_plus=116	neg_log10_pos_hash_p_value=9.6	new_junction_coverage=0.04	new_junction_read_count=5	polymorphism_frequency=1.369e-01	pos_hash_score=5	prediction=polymorphism	reject=COVERAGE_EVENNESS_SKEW,FREQUENCY_CUTOFF	side_1_annotate_key=gene	side_1_continuation=0	side_1_coverage=0.46	side_1_overlap=13	side_1_possible_overlap_registers=240	side_1_read_count=55	side_1_redundant=0	side_2_annotate_key=gene	side_2_continuation=0	side_2_coverage=0.10	side_2_overlap=0	side_2_possible_overlap_registers=227	side_2_read_count=11	side_2_redundant=0	total_non_overlap_reads=5
JC	152	.	CP009273	725968	1	CP009273	3612970	-1	0	alignment_overlap=10	coverage_minus=2	coverage_plus=1	flanking_left=251	flanking_right=251	frequency=4.464e-02	junction_possible_overlap_registers=230	key=CP009273__725968__1__CP009273__3612980__-1__10____251__251__0__1	max_left=87	max_left_minus=87	max_left_plus=42	max_min_left=42	max_min_left_minus=42	max_min_left_plus=42	max_min_right=3	max_min_right_minus=3	max_min_right_plus=0	max_pos_hash_score=460	max_right=89	max_right_minus=89	max_right_plus=89	neg_log10_pos_hash_p_value=11.0	new_junction_coverage=0.03	new_junction_read_count=3	polymorphism_frequency=4.464e-02	pos_hash_score=3	prediction=polymorphism	reject=COVERAGE_EVENNESS_SKEW,FREQUENCY_CUTOFF	side_1_annotate_key=gene	side_1_continuation=0	side_1_coverage=0.55	side_1_overlap=10	side_1_possible_overlap_registers=240	side_1_read_count=67	side_1_redundant=0	side_2_annotate_key=repeat	side_2_continuation=0	side_2_coverage=NA	side_2_overlap=0	side_2_possible_overlap_registers=NA	side_2_read_count=NA	side_2_redundant=1	total_non_overlap_reads=3
JC	153	.	CP009273	726717	1	CP009273	3613203	-1	-3	alignment_overlap=-3	coverage_minus=4	coverage_plus=3	flanking_left=251	flanking_right=251	frequency=6.054e-02	junction_possible_overlap_registers=237	key=CP009273__726717__1__CP009273__3613203__-1__-3__TCT__251__251__0__1	max_left=113	max_left_minus=113	max_left_plus=107	max_min_left=68	max_min_left_minus=0	max_min_left_plus=68	max_min_right=44	max_min_right_minus=35	max_min_right_plus=44	max_pos_hash_score=474	max_right=181	max_right_minus=35	max_right_plus=181	neg_log10_pos_hash_p_value=8.8	new_junction_coverage=0.06	new_junction_read_count=7	polymorphism_frequency=6.054e-02	pos_hash_score=7	prediction=polymorphism	reject=COVERAGE_EVENNESS_SKEW,FREQUENCY_CUTOFF	side_1_annotate_key=gene	side_1_continuation=0	side_1_coverage=0.91	side_1_overlap=0	side_1_possible_overlap_registers=240	side_1_read_count=110	side_1_redundant=0	side_2_annotate_key=repeat	side_2_continuation=0	side_2_coverage=NA	side_2_overlap=0	side_2_possible_overlap_registers=NA	side_2_read_count=NA	side_2_redundant=1	total_non_overlap_reads=7	unique_read_sequence=TCT
JC	154	.	CP009273	728685	-1	CP009273	3762094	1	0	alignment_overlap=9	coverage_minus=3	coverage_plus=3	flanking_left=251	flanking_right=251	frequency=3.355e-02	junction_possible_overlap_registers=231	key=CP009273__728685__-1__CP009273__3762085__1__9____251__251__0__0	max_left=54	max_left_minus=54	max_left_plus=54	max_min_left=54	max_min_left_minus=54	max_min_left_plus=54	max_min_right=0	max_min_right_minus=0	max_min_right_plus=0	max_pos_hash_score=462	max_right=146	max_right_minus=128	max_right_plus=146	neg_log10_pos_hash_p_value=9.2	new_junction_coverage=0.05	new_junction_read_count=6	polymorphism_frequency=3.355e-02	pos_hash_score=6	prediction=polymorphism	reject=COVERAGE_EVENNESS_SKEW,FREQUENCY_CUTOFF	side_1_annotate_key=gene	side_1_continuation=0	side_1_coverage=1.61	side_1_overlap=9	side_1_possible_overlap_registers=240	side_1_read_count=194	side_1_redundant=0	side_2_annotate_key=gene	side_2_continuation=0	side_2_coverage=1.37	side_2_overlap=0	side_2_possible_overlap_registers=231	side_2_read_count=159	side_2_redundant=0	total_non_overlap_reads=6
JC	155	.	CP009273	730554	-1	CP009273	3762092	1	0	alignment_overlap=7	coverage_minus=3	coverage_plus=3	flanking_left=251	flanking_right=251	frequency=3.744e-02	junction_possible_overlap_registers=233	key=CP009273__730554__-1__CP009273__3762085__1__7____251__251__0__0	max_left=54	max_left_minus=54	max_left_plus=54	max_min_left=54	max_min_left_minus=54	max_min_left_plus=54	max_min_right=0	max_min_right_minus=0	max_min_right_plus=0	max_pos_hash_score=466	max_right=148	max_right_minus=130	max_right_plus=148	neg_log10_pos_hash_p_value=9.2	new_junction_coverage=0.05	new_junction_read_count=6	polymorphism_frequency=3.744e-02	pos_hash_score=6	prediction=polymorphism	reject=COVERAGE_EVENNESS_SKEW,FREQUENCY_CUTOFF	side_1_annotate_key=gene	side_1_continuation=0	side_1_coverage=1.27	side_1_overlap=7	side_1_possible_overlap_registers=240	side_1_read_count=153	side_1_redundant=0	side_2_annotate_key=gene	side_2_continuation=0	side_2_coverage=1.36	side_2_overlap=0	side_2_possible_overlap_registers=233	side_2_read_count=160	side_2_redundant=0	total_non_overlap_reads=6
JC	156	.	CP009273	733405	-1	CP009273	734360	1	0	alignment_overlap=20	coverage_minus=8	coverage_plus=10	flanking_left=251	flanking_right=251	frequency=1.272e-01	junction_possible_overlap_registers=220	key=CP009273__733405__-1__CP009273__734340__1__20____251__251__0__0	max_left=193	max_left_minus=193	max_left_plus=193	max_min_left=87	max_min_left_minus=87	max_min_left_plus=48	max_min_right=93	max_min_right_minus=70	max_min_right_plus=93	max_pos_hash_score=440	max_right=222	max_right_minus=142	max_right_plus=222	neg_log10_pos_hash_p_value=5.5	new_junction_coverage=0.17	new_junction_read_count=19	polymorphism_frequency=1.272e-01	pos_hash_score=15	prediction=polymorphism	reject=COVERAGE_EVENNESS_SKEW,FREQUENCY_CUTOFF	side_1_annotate_key=gene	side_1_continuation=0	side_1_coverage=1.01	side_1_overlap=20	side_1_possible_overlap_registers=240	side_1_read_count=122	side_1_redundant=0	side_2_annotate_key=gene	side_2_continuation=0	side_2_coverage=1.34	side_2_overlap=0	side_2_possible_overlap_registers=220	side_2_read_count=149	side_2_redundant=0	total_non_overlap_reads=18
JC	157	.	CP009273	736862	-1	CP009273	737784	1	0	alignment_overlap=11	coverage_minus=3	coverage_plus=4	flanking_left=251	flanking_right=251	frequency=4.935e-02	junction_possible_overlap_registers=229	key=CP009273__736862__-1__CP009273__737773__1__11____251__251__0__0	max_left=181	max_left_minus=68	max_left_plus=181	max_min_left=68	max_min_left_minus=68	max_min_left_plus=60	max_min_right=59	max_min_right_minus=0	max_min_right_plus=59	max_pos_hash_score=458	max_right=203	max_right_minus=171	max_right_plus=203	neg_log10_pos_hash_p_value=8.6	new_junction_coverage=0.06	new_junction_read_count=7	polymorphism_frequency=4.935e-02	pos_hash_score=7	prediction=polymorphism	reject=COVERAGE_EVENNESS_SKEW,FREQUENCY_CUTOFF	side_1_annotate_key=gene	side_1_continuation=0	side_1_coverage=1.14	side_1_overlap=11	side_1_possible_overlap_registers=240	side_1_read_count=138	side_1_redundant=0	side_2_annotate_key=gene	side_2_continuation=0	side_2_coverage=1.20	side_2_overlap=0	side_2_possible_overlap_registers=229	side_2_read_count=138	side_2_redundant=0	total_non_overlap_reads=7
JC	158	.	CP009273	742337	-1	CP009273	743152	1	0	alignment_overlap=8	coverage_minus=1	coverage_plus=3	flanking_left=251	flanking_right=251	frequency=3.955e-02	junction_possible_overlap_registers=232	key=CP009273__742337__-1__CP009273__743144__1__8____251__251__0__0	max_left=160	max_left_minus=55	max_left_plus=160	max_min_left=55	max_min_left_minus=55	max_min_left_plus=18	max_min_right=114	max_min_right_minus=0	max_min_right_plus=114	max_pos_hash_score=464	max_right=114	max_right_minus=60	max_right_plus=114	neg_log10_pos_hash_p_value=10.3	new_junction_coverage=0.04	new_junction_read_count=5	polymorphism_frequency=3.955e-02	pos_hash_score=4	prediction=polymorphism	reject=COVERAGE_EVENNESS_SKEW,FREQUENCY_CUTOFF	side_1_annotate_key=gene	side_1_continuation=0	side_1_coverage=1.03	side_1_overlap=8	side_1_possible_overlap_registers=240	side_1_read_count=124	side_1_redundant=0	side_2_annotate_key=gene	side_2_continuation=0	side_2_coverage=1.05	side_2_overlap=0	side_2_possible_overlap_registers=232	side_2_read_count=123	side_2_redundant=0	total_non_overlap_reads=4
JC	159	.	CP009273	755254	-1	CP009273	756113	1	0	alignment_overlap=11	coverage_minus=2	coverage_plus=3	flanking_left=251	flanking_right=251	frequency=6.035e-02	junction_possible_overlap_registers=229	key=CP009273__755254__-1__CP009273__756102__1__11____251__251__0__0	max_left=117	max_left_minus=117	max_left_plus=117	max_min_left=23	max_min_left_minus=23	max_min_left_plus=9	max_min_right=58	max_min_right_minus=58	max_min_right_plus=58	max_pos_hash_score=458	max_right=75	max_right_minus=58	max_right_plus=75	neg_log10_pos_hash_p_value=9.7	new_junction_coverage=0.05	new_junction_read_count=6	polymorphism_frequency=6.035e-02	pos_hash_score=5	prediction=polymorphism	reject=COVERAGE_EVENNESS_SKEW,FREQUENCY_CUTOFF	side_1_annotate_key=gene	side_1_continuation=0	side_1_coverage=0.75	side_1_overlap=11	side_1_possible_overlap_registers=240	side_1_read_count=91	side_1_redundant=0	side_2_annotate_key=gene	side_2_continuation=0	side_2_coverage=0.87	side_2_overlap=0	side_2_possible_overlap_registers=229	side_2_read_count=100	side_2_redundant=0	total_non_overlap_reads=5
JC	160	.	CP009273	773302	-1	CP009273	774131	1	0	alignment_overlap=10	coverage_minus=3	coverage_plus=2	flanking_left=251	flanking_right=251	frequency=4.031e-02	junction_possible_overlap_registers=230	key=CP009273__773302__-1__CP009273__774121__1__10____251__251__0__0	max_left=204	max_left_minus=204	max_left_plus=55	max_min_left=55	max_min_left_minus=22	max_min_left_plus=55	max_min_right=38	max_min_right_minus=38	max_min_right_plus=0	max_pos_hash_score=460	max_right=186	max_right_minus=136	max_right_plus=186	neg_log10_pos_hash_p_value=9.7	new_junction_coverage=0.04	new_junction_read_count=5	polymorphism_frequency=4.031e-02	pos_hash_score=5	prediction=polymorphism	reject=COVERAGE_EVENNESS_SKEW,FREQUENCY_CUTOFF	side_1_annotate_key=gene	side_1_continuation=0	side_1_coverage=1.17	side_1_overlap=10	side_1_possible_overlap_registers=240	side_1_read_count=142	side_1_redundant=0	side_2_annotate_key=gene	side_2_continuation=0	side_2_coverage=0.88	side_2_overlap=0	side_2_possible_overlap_registers=230	side_2_read_count=102	side_2_redundant=0	total_non_overlap_reads=5
JC	161	.	CP009273	774902	-1	CP009273	775896	1	0	alignment_overlap=10	coverage_minus=3	coverage_plus=6	flanking_left=251	flanking_right=251	frequency=9.547e-02	junction_possible_overlap_registers=230	key=CP009273__774902__-1__CP009273__775886__1__10____251__251__0__0	max_left=148	max_left_minus=148	max_left_plus=75	max_min_left=75	max_min_left_minus=58	max_min_left_plus=75	max_min_right=18	max_min_right_minus=13	max_min_right_plus=18	max_pos_hash_score=460	max_right=159	max_right_minus=137	max_right_plus=159	neg_log10_pos_hash_p_value=8.2	new_junction_coverage=0.08	new_junction_read_count=9	polymorphism_frequency=9.547e-02	pos_hash_score=8	prediction=polymorphism	reject=COVERAGE_EVENNESS_SKEW,FREQUENCY_CUTOFF	side_1_annotate_key=gene	side_1_continuation=0	side_1_coverage=0.89	side_1_overlap=10	side_1_possible_overlap_registers=240	side_1_read_count=107	side_1_redundant=0	side_2_annotate_key=gene	side_2_continuation=0	side_2_coverage=0.59	side_2_overlap=0	side_2_possible_overlap_registers=230	side_2_read_count=68	side_2_redundant=0	total_non_overlap_reads=9
JC	162	.	CP009273	776085	-1	CP009273	776375	1	0	alignment_overlap=76	coverage_minus=11	coverage_plus=17	flanking_left=251	flanking_right=251	frequency=2.995e-01	junction_possible_overlap_registers=164	key=CP009273__776085__-1__CP009273__776299__1__76____251__251__0__0	max_left=172	max_left_minus=172	max_left_plus=106	max_min_left=67	max_min_left_minus=27	max_min_left_plus=67	max_min_right=42	max_min_right_minus=37	max_min_right_plus=42	max_pos_hash_score=328	max_right=154	max_right_minus=133	max_right_plus=154	neg_log10_pos_hash_p_value=2.2	new_junction_coverage=0.35	new_junction_read_count=29	polymorphism_frequency=2.995e-01	pos_hash_score=23	prediction=polymorphism	side_1_annotate_key=gene	side_1_continuation=0	side_1_coverage=0.98	side_1_overlap=76	side_1_possible_overlap_registers=240	side_1_read_count=118	side_1_redundant=0	side_2_annotate_key=gene	side_2_continuation=0	side_2_coverage=0.67	side_2_overlap=0	side_2_possible_overlap_registers=164	side_2_read_count=55	side_2_redundant=0	total_non_overlap_reads=28
JC	163	.	CP009273	776085	-1	CP009273	776679	1	0	alignment_overlap=76	coverage_minus=8	coverage_plus=10	flanking_left=251	flanking_right=251	frequency=2.176e-01	junction_possible_overlap_registers=164	key=CP009273__776085__-1__CP009273__776603__1__76____251__251__0__0	max_left=151	max_left_minus=151	max_left_plus=110	max_min_left=73	max_min_left_minus=64	max_min_left_plus=73	max_min_right=70	max_min_right_minus=70	max_min_right_plus=65	max_pos_hash_score=328	max_right=125	max_right_minus=108	max_right_plus=125	neg_log10_pos_hash_p_value=3.4	new_junction_coverage=0.23	new_junction_read_count=19	polymorphism_frequency=2.176e-01	pos_hash_score=17	prediction=polymorphism	reject=COVERAGE_EVENNESS_SKEW	side_1_annotate_key=gene	side_1_continuation=0	side_1_coverage=0.98	side_1_overlap=76	side_1_possible_overlap_registers=240	side_1_read_count=118	side_1_redundant=0	side_2_annotate_key=gene	side_2_continuation=0	side_2_coverage=0.68	side_2_overlap=0	side_2_possible_overlap_registers=164	side_2_read_count=56	side_2_redundant=0	total_non_overlap_reads=18
JC	164	.	CP009273	776374	-1	CP009273	777265	1	0	alignment_overlap=18	coverage_minus=10	coverage_plus=6	flanking_left=251	flanking_right=251	frequency=2.642e-01	junction_possible_overlap_registers=222	key=CP009273__776374__-1__CP009273__777247__1__18____251__251__0__0	max_left=174	max_left_minus=174	max_left_plus=132	max_min_left=15	max_min_left_minus=0	max_min_left_plus=15	max_min_right=37	max_min_right_minus=37	max_min_right_plus=11	max_pos_hash_score=444	max_right=66	max_right_minus=37	max_right_plus=66	neg_log10_pos_hash_p_value=6.4	new_junction_coverage=0.21	new_junction_read_count=23	polymorphism_frequency=2.642e-01	pos_hash_score=12	prediction=polymorphism	reject=COVERAGE_EVENNESS_SKEW	side_1_annotate_key=gene	side_1_continuation=0	side_1_coverage=0.43	side_1_overlap=18	side_1_possible_overlap_registers=240	side_1_read_count=52	side_1_redundant=0	side_2_annotate_key=gene	side_2_continuation=0	side_2_coverage=0.72	side_2_overlap=0	side_2_possible_overlap_registers=222	side_2_read_count=80	side_2_redundant=0	total_non_overlap_reads=16
JC	165	.	CP009273	776374	-1	CP009273	2514844	1	0	alignment_overlap=18	coverage_minus=9	coverage_plus=6	flanking_left=251	flanking_right=251	frequency=2.837e-01	junction_possible_overlap_registers=222	key=CP009273__776374__-1__CP009273__2514826__1__18____251__251__0__0	max_left=174	max_left_minus=174	max_left_plus=132	max_min_left=1	max_min_left_minus=0	max_min_left_plus=1	max_min_right=12	max_min_right_minus=12	max_min_right_plus=11	max_pos_hash_score=444	max_right=167	max_right_minus=12	max_right_plus=167	neg_log10_pos_hash_p_value=6.4	new_junction_coverage=0.20	new_junction_read_count=22	polymorphism_frequency=2.837e-01	pos_hash_score=12	prediction=polymorphism	reject=COVERAGE_EVENNESS_SKEW	side_1_annotate_key=gene	side_1_continuation=0	side_1_coverage=0.43	side_1_overlap=18	side_1_possible_overlap_registers=240	side_1_read_count=52	side_1_redundant=0	side_2_annotate_key=gene	side_2_continuation=0	side_2_coverage=0.56	side_2_overlap=0	side_2_possible_overlap_registers=222	side_2_read_count=63	side_2_redundant=0	total_non_overlap_reads=15
JC	166	.	CP009273	776472	-1	CP009273	777109	1	0	alignment_overlap=18	coverage_minus=6	coverage_plus=2	flanking_left=251	flanking_right=251	frequency=1.818e-01	junction_possible_overlap_registers=222	key=CP009273__776472__-1__CP009273__777091__1__18____251__251__0__0	max_left=177	max_left_minus=177	max_left_plus=60	max_min_left=0	max_min_left_minus=0	max_min_left_plus=0	max_min_right=22	max_min_right_minus=22	max_min_right_plus=22	max_pos_hash_score=444	max_right=22	max_right_minus=22	max_right_plus=22	neg_log10_pos_hash_p_value=8.0	new_junction_coverage=0.10	new_junction_read_count=11	polymorphism_frequency=1.818e-01	pos_hash_score=8	prediction=polymorphism	reject=COVERAGE_EVENNESS_SKEW,FREQUENCY_CUTOFF	side_1_annotate_key=gene	side_1_continuation=0	side_1_coverage=0.33	side_1_overlap=18	side_1_possible_overlap_registers=240	side_1_read_count=40	side_1_redundant=0	side_2_annotate_key=gene	side_2_continuation=0	side_2_coverage=0.55	side_2_overlap=0	side_2_possible_overlap_registers=222	side_2_read_count=62	side_2_redundant=0	total_non_overlap_reads=8
JC	167	.	CP009273	776472	-1	CP009273	777265	1	0	alignment_overlap=37	coverage_minus=8	coverage_plus=8	flanking_left=251	flanking_right=251	frequency=3.256e-01	junction_possible_overlap_registers=203	key=CP009273__776472__-1__CP009273__777228__1__37____251__251__0__0	max_left=158	max_left_minus=158	max_left_plus=41	max_min_left=27	max_min_left_minus=20	max_min_left_plus=27	max_min_right=56	max_min_right_minus=56	max_min_right_plus=22	max_pos_hash_score=406	max_right=150	max_right_minus=149	max_right_plus=150	neg_log10_pos_hash_p_value=4.7	new_junction_coverage=0.20	new_junction_read_count=20	polymorphism_frequency=3.256e-01	pos_hash_score=16	prediction=polymorphism	reject=COVERAGE_EVENNESS_SKEW	side_1_annotate_key=gene	side_1_continuation=0	side_1_coverage=0.33	side_1_overlap=37	side_1_possible_overlap_registers=240	side_1_read_count=40	side_1_redundant=0	side_2_annotate_key=gene	side_2_continuation=0	side_2_coverage=0.48	side_2_overlap=0	side_2_possible_overlap_registers=203	side_2_read_count=49	side_2_redundant=0	total_non_overlap_reads=16
JC	168	.	CP009273	776472	-1	CP009273	2514688	1	0	alignment_overlap=18	coverage_minus=6	coverage_plus=2	flanking_left=251	flanking_right=251	frequency=1.618e-01	junction_possible_overlap_registers=222	key=CP009273__776472__-1__CP009273__2514670__1__18____251__251__0__0	max_left=177	max_left_minus=177	max_left_plus=60	max_min_left=0	max_min_left_minus=0	max_min_left_plus=0	max_min_right=22	max_min_right_minus=22	max_min_right_plus=22	max_pos_hash_score=444	max_right=22	max_right_minus=22	max_right_plus=22	neg_log10_pos_hash_p_value=8.0	new_junction_coverage=0.10	new_junction_read_count=11	polymorphism_frequency=1.618e-01	pos_hash_score=8	prediction=polymorphism	reject=COVERAGE_EVENNESS_SKEW,FREQUENCY_CUTOFF	side_1_annotate_key=gene	side_1_continuation=0	side_1_coverage=0.33	side_1_overlap=18	side_1_possible_overlap_registers=240	side_1_read_count=40	side_1_redundant=0	side_2_annotate_key=gene	side_2_continuation=0	side_2_coverage=0.69	side_2_overlap=0	side_2_possible_overlap_registers=222	side_2_read_count=77	side_2_redundant=0	total_non_overlap_reads=8
JC	169	.	CP009273	776678	-1	CP009273	777265	1	0	alignment_overlap=18	coverage_minus=9	coverage_plus=2	flanking_left=251	flanking_right=251	frequency=1.773e-01	junction_possible_overlap_registers=222	key=CP009273__776678__-1__CP009273__777247__1__18____251__251__0__0	max_left=191	max_left_minus=191	max_left_plus=154	max_min_left=15	max_min_left_minus=0	max_min_left_plus=15	max_min_right=66	max_min_right_minus=66	max_min_right_plus=1	max_pos_hash_score=444	max_right=66	max_right_minus=66	max_right_plus=66	neg_log10_pos_hash_p_value=7.1	new_junction_coverage=0.14	new_junction_read_count=16	polymorphism_frequency=1.773e-01	pos_hash_score=10	prediction=polymorphism	reject=COVERAGE_EVENNESS_SKEW,FREQUENCY_CUTOFF	side_1_annotate_key=gene	side_1_continuation=0	side_1_coverage=0.61	side_1_overlap=18	side_1_possible_overlap_registers=240	side_1_read_count=74	side_1_redundant=0	side_2_annotate_key=gene	side_2_continuation=0	side_2_coverage=0.72	side_2_overlap=0	side_2_possible_overlap_registers=222	side_2_read_count=80	side_2_redundant=0	total_non_overlap_reads=11
JC	170	.	CP009273	776678	-1	CP009273	2514844	1	0	alignment_overlap=18	coverage_minus=9	coverage_plus=2	flanking_left=251	flanking_right=251	frequency=1.958e-01	junction_possible_overlap_registers=222	key=CP009273__776678__-1__CP009273__2514826__1__18____251__251__0__0	max_left=196	max_left_minus=196	max_left_plus=154	max_min_left=1	max_min_left_minus=0	max_min_left_plus=1	max_min_right=37	max_min_right_minus=37	max_min_right_plus=1	max_pos_hash_score=444	max_right=167	max_right_minus=37	max_right_plus=167	neg_log10_pos_hash_p_value=7.1	new_junction_coverage=0.14	new_junction_read_count=16	polymorphism_frequency=1.958e-01	pos_hash_score=10	prediction=polymorphism	reject=COVERAGE_EVENNESS_SKEW,FREQUENCY_CUTOFF	side_1_annotate_key=gene	side_1_continuation=0	side_1_coverage=0.61	side_1_overlap=18	side_1_possible_overlap_registers=240	side_1_read_count=74	side_1_redundant=0	side_2_annotate_key=gene	side_2_continuation=0	side_2_coverage=0.56	side_2_overlap=0	side_2_possible_overlap_registers=222	side_2_read_count=63	side_2_redundant=0	total_non_overlap_reads=11
JC	171	.	CP009273	776825	1	CP009273	2514486	-1	-1	alignment_overlap=-1	coverage_minus=7	coverage_plus=7	flanking_left=251	flanking_right=251	frequency=2.167e-01	junction_possible_overlap_registers=239	key=CP009273__776825__1__CP009273__2514486__-1__-1__G__251__251__0__0	max_left=187	max_left_minus=187	max_left_plus=176	max_min_left=0	max_min_left_minus=0	max_min_left_plus=0	max_min_right=77	max_min_right_minus=77	max_min_right_plus=70	max_pos_hash_score=478	max_right=77	max_right_minus=77	max_right_plus=70	neg_log10_pos_hash_p_value=7.2	new_junction_coverage=0.19	new_junction_read_count=23	polymorphism_frequency=2.167e-01	pos_hash_score=11	prediction=polymorphism	reject=COVERAGE_EVENNESS_SKEW	side_1_annotate_key=gene	side_1_continuation=0	side_1_coverage=0.53	side_1_overlap=0	side_1_possible_overlap_registers=240	side_1_read_count=64	side_1_redundant=0	side_2_annotate_key=gene	side_2_continuation=0	side_2_coverage=0.85	side_2_overlap=0	side_2_possible_overlap_registers=240	side_2_read_count=103	side_2_redundant=0	total_non_overlap_reads=14	unique_read_sequence=G
JC	172	.	CP009273	777033	1	CP009273	2514486	-1	-1	alignment_overlap=-1	coverage_minus=5	coverage_plus=6	flanking_left=251	flanking_right=251	frequency=1.888e-01	junction_possible_overlap_registers=239	key=CP009273__777033__1__CP009273__2514486__-1__-1__G__251__251__0__0	max_left=201	max_left_minus=87	max_left_plus=201	max_min_left=0	max_min_left_minus=0	max_min_left_plus=0	max_min_right=73	max_min_right_minus=73	max_min_right_plus=73	max_pos_hash_score=478	max_right=73	max_right_minus=73	max_right_plus=73	neg_log10_pos_hash_p_value=8.9	new_junction_coverage=0.16	new_junction_read_count=19	polymorphism_frequency=1.888e-01	pos_hash_score=7	prediction=polymorphism	reject=COVERAGE_EVENNESS_SKEW,FREQUENCY_CUTOFF	side_1_annotate_key=gene	side_1_continuation=0	side_1_coverage=0.50	side_1_overlap=0	side_1_possible_overlap_registers=240	side_1_read_count=61	side_1_redundant=0	side_2_annotate_key=gene	side_2_continuation=0	side_2_coverage=0.85	side_2_overlap=0	side_2_possible_overlap_registers=240	side_2_read_count=103	side_2_redundant=0	total_non_overlap_reads=11	unique_read_sequence=G
JC	173	.	CP009273	791944	-1	CP009273	792766	1	0	alignment_overlap=9	coverage_minus=2	coverage_plus=1	flanking_left=251	flanking_right=251	frequency=3.245e-02	junction_possible_overlap_registers=231	key=CP009273__791944__-1__CP009273__792757__1__9____251__251__0__0	max_left=68	max_left_minus=68	max_left_plus=31	max_min_left=59	max_min_left_minus=59	max_min_left_plus=0	max_min_right=36	max_min_right_minus=36	max_min_right_plus=14	max_pos_hash_score=462	max_right=60	max_right_minus=60	max_right_plus=14	neg_log10_pos_hash_p_value=11.0	new_junction_coverage=0.03	new_junction_read_count=4	polymorphism_frequency=3.245e-02	pos_hash_score=3	prediction=polymorphism	reject=COVERAGE_EVENNESS_SKEW,FREQUENCY_CUTOFF	side_1_annotate_key=gene	side_1_continuation=0	side_1_coverage=0.98	side_1_overlap=9	side_1_possible_overlap_registers=240	side_1_read_count=119	side_1_redundant=0	side_2_annotate_key=gene	side_2_continuation=0	side_2_coverage=1.07	side_2_overlap=0	side_2_possible_overlap_registers=231	side_2_read_count=124	side_2_redundant=0	total_non_overlap_reads=3
JC	174	.	CP009273	797443	-1	CP009273	798657	1	0	alignment_overlap=10	coverage_minus=3	coverage_plus=3	flanking_left=251	flanking_right=251	frequency=4.017e-02	junction_possible_overlap_registers=230	key=CP009273__797443__-1__CP009273__798647__1__10____251__251__0__0	max_left=150	max_left_minus=150	max_left_plus=149	max_min_left=0	max_min_left_minus=0	max_min_left_plus=0	max_min_right=92	max_min_right_minus=91	max_min_right_plus=92	max_pos_hash_score=460	max_right=92	max_right_minus=91	max_right_plus=92	neg_log10_pos_hash_p_value=9.1	new_junction_coverage=0.05	new_junction_read_count=6	polymorphism_frequency=4.017e-02	pos_hash_score=6	prediction=polymorphism	reject=COVERAGE_EVENNESS_SKEW,FREQUENCY_CUTOFF	side_1_annotate_key=gene	side_1_continuation=0	side_1_coverage=1.05	side_1_overlap=10	side_1_possible_overlap_registers=240	side_1_read_count=127	side_1_redundant=0	side_2_annotate_key=gene	side_2_continuation=0	side_2_coverage=1.42	side_2_overlap=0	side_2_possible_overlap_registers=230	side_2_read_count=165	side_2_redundant=0	total_non_overlap_reads=6
JC	175	.	CP009273	806401	-1	CP009273	807161	1	0	alignment_overlap=12	coverage_minus=1	coverage_plus=4	flanking_left=251	flanking_right=251	frequency=4.539e-02	junction_possible_overlap_registers=228	key=CP009273__806401__-1__CP009273__807149__1__12____251__251__0__0	max_left=180	max_left_minus=180	max_left_plus=75	max_min_left=75	max_min_left_minus=0	max_min_left_plus=75	max_min_right=59	max_min_right_minus=59	max_min_right_plus=30	max_pos_hash_score=456	max_right=164	max_right_minus=59	max_right_plus=164	neg_log10_pos_hash_p_value=9.6	new_junction_coverage=0.04	new_junction_read_count=5	polymorphism_frequency=4.539e-02	pos_hash_score=5	prediction=polymorphism	reject=COVERAGE_EVENNESS_SKEW,FREQUENCY_CUTOFF	side_1_annotate_key=gene	side_1_continuation=0	side_1_coverage=0.61	side_1_overlap=12	side_1_possible_overlap_registers=240	side_1_read_count=74	side_1_redundant=0	side_2_annotate_key=gene	side_2_continuation=0	side_2_coverage=1.22	side_2_overlap=0	side_2_possible_overlap_registers=228	side_2_read_count=140	side_2_redundant=0	total_non_overlap_reads=5
JC	176	.	CP009273	822971	-1	CP009273	823938	1	0	alignment_overlap=12	coverage_minus=1	coverage_plus=2	flanking_left=251	flanking_right=251	frequency=3.005e-02	junction_possible_overlap_registers=228	key=CP009273__822971__-1__CP009273__823926__1__12____251__251__0__0	max_left=62	max_left_minus=49	max_left_plus=62	max_min_left=49	max_min_left_minus=49	max_min_left_plus=11	max_min_right=44	max_min_right_minus=0	max_min_right_plus=44	max_pos_hash_score=456	max_right=228	max_right_minus=110	max_right_plus=228	neg_log10_pos_hash_p_value=10.9	new_junction_coverage=0.03	new_junction_read_count=3	polymorphism_frequency=3.005e-02	pos_hash_score=3	prediction=polymorphism	reject=COVERAGE_EVENNESS_SKEW,FREQUENCY_CUTOFF	side_1_annotate_key=gene	side_1_continuation=0	side_1_coverage=0.89	side_1_overlap=12	side_1_possible_overlap_registers=240	side_1_read_count=107	side_1_redundant=0	side_2_annotate_key=gene	side_2_continuation=0	side_2_coverage=0.80	side_2_overlap=0	side_2_possible_overlap_registers=228	side_2_read_count=92	side_2_redundant=0	total_non_overlap_reads=3
JC	177	.	CP009273	836695	-1	CP009273	837910	1	0	alignment_overlap=9	coverage_minus=3	coverage_plus=3	flanking_left=251	flanking_right=251	frequency=5.194e-02	junction_possible_overlap_registers=231	key=CP009273__836695__-1__CP009273__837901__1__9____251__251__0__0	max_left=91	max_left_minus=91	max_left_plus=90	max_min_left=91	max_min_left_minus=91	max_min_left_plus=90	max_min_right=4	max_min_right_minus=4	max_min_right_plus=4	max_pos_hash_score=462	max_right=119	max_right_minus=119	max_right_plus=119	neg_log10_pos_hash_p_value=10.3	new_junction_coverage=0.05	new_junction_read_count=6	polymorphism_frequency=5.194e-02	pos_hash_score=4	prediction=polymorphism	reject=COVERAGE_EVENNESS_SKEW,FREQUENCY_CUTOFF	side_1_annotate_key=gene	side_1_continuation=0	side_1_coverage=0.88	side_1_overlap=9	side_1_possible_overlap_registers=240	side_1_read_count=106	side_1_redundant=0	side_2_annotate_key=gene	side_2_continuation=0	side_2_coverage=1.01	side_2_overlap=0	side_2_possible_overlap_registers=231	side_2_read_count=117	side_2_redundant=0	total_non_overlap_reads=6
JC	178	.	CP009273	861341	-1	CP009273	862491	1	0	alignment_overlap=10	coverage_minus=1	coverage_plus=2	flanking_left=251	flanking_right=251	frequency=3.078e-02	junction_possible_overlap_registers=230	key=CP009273__861341__-1__CP009273__862481__1__10____251__251__0__0	max_left=144	max_left_minus=104	max_left_plus=144	max_min_left=0	max_min_left_minus=0	max_min_left_plus=0	max_min_right=96	max_min_right_minus=2	max_min_right_plus=96	max_pos_hash_score=460	max_right=96	max_right_minus=2	max_right_plus=96	neg_log10_pos_hash_p_value=11.0	new_junction_coverage=0.03	new_junction_read_count=3	polymorphism_frequency=3.078e-02	pos_hash_score=3	prediction=polymorphism	reject=COVERAGE_EVENNESS_SKEW,FREQUENCY_CUTOFF	side_1_annotate_key=gene	side_1_continuation=0	side_1_coverage=0.80	side_1_overlap=10	side_1_possible_overlap_registers=240	side_1_read_count=97	side_1_redundant=0	side_2_annotate_key=gene	side_2_continuation=0	side_2_coverage=0.83	side_2_overlap=0	side_2_possible_overlap_registers=230	side_2_read_count=96	side_2_redundant=0	total_non_overlap_reads=3
JC	179	.	CP009273	862352	-1	CP009273	863535	1	-1	alignment_overlap=-1	coverage_minus=3	coverage_plus=2	flanking_left=251	flanking_right=251	frequency=5.501e-02	junction_possible_overlap_registers=239	key=CP009273__862352__-1__CP009273__863535__1__-1__T__251__251__0__0	max_left=176	max_left_minus=176	max_left_plus=71	max_min_left=71	max_min_left_minus=71	max_min_left_plus=71	max_min_right=74	max_min_right_minus=74	max_min_right_plus=0	max_pos_hash_score=478	max_right=125	max_right_minus=91	max_right_plus=125	neg_log10_pos_hash_p_value=9.9	new_junction_coverage=0.05	new_junction_read_count=6	polymorphism_frequency=5.501e-02	pos_hash_score=5	prediction=polymorphism	reject=COVERAGE_EVENNESS_SKEW,FREQUENCY_CUTOFF	side_1_annotate_key=gene	side_1_continuation=0	side_1_coverage=0.80	side_1_overlap=0	side_1_possible_overlap_registers=240	side_1_read_count=97	side_1_redundant=0	side_2_annotate_key=gene	side_2_continuation=0	side_2_coverage=0.91	side_2_overlap=0	side_2_possible_overlap_registers=240	side_2_read_count=110	side_2_redundant=0	total_non_overlap_reads=5	unique_read_sequence=T
JC	180	.	CP009273	889686	-1	CP009273	890594	1	0	alignment_overlap=3	coverage_minus=2	coverage_plus=2	flanking_left=251	flanking_right=251	frequency=3.061e-02	junction_possible_overlap_registers=237	key=CP009273__889686__-1__CP009273__890591__1__3____251__251__0__0	max_left=118	max_left_minus=118	max_left_plus=111	max_min_left=118	max_min_left_minus=118	max_min_left_plus=111	max_min_right=18	max_min_right_minus=18	max_min_right_plus=18	max_pos_hash_score=474	max_right=136	max_right_minus=130	max_right_plus=136	neg_log10_pos_hash_p_value=10.5	new_junction_coverage=0.03	new_junction_read_count=4	polymorphism_frequency=3.061e-02	pos_hash_score=4	prediction=polymorphism	reject=COVERAGE_EVENNESS_SKEW,FREQUENCY_CUTOFF	side_1_annotate_key=gene	side_1_continuation=0	side_1_coverage=1.09	side_1_overlap=3	side_1_possible_overlap_registers=240	side_1_read_count=132	side_1_redundant=0	side_2_annotate_key=gene	side_2_continuation=0	side_2_coverage=1.03	side_2_overlap=0	side_2_possible_overlap_registers=237	side_2_read_count=123	side_2_redundant=0	total_non_overlap_reads=4
JC	181	.	CP009273	889696	-1	CP009273	890604	1	0	alignment_overlap=9	coverage_minus=2	coverage_plus=4	flanking_left=251	flanking_right=251	frequency=4.510e-02	junction_possible_overlap_registers=231	key=CP009273__889696__-1__CP009273__890595__1__9____251__251__0__0	max_left=133	max_left_minus=51	max_left_plus=133	max_min_left=51	max_min_left_minus=51	max_min_left_plus=19	max_min_right=77	max_min_right_minus=0	max_min_right_plus=77	max_pos_hash_score=462	max_right=204	max_right_minus=191	max_right_plus=204	neg_log10_pos_hash_p_value=9.2	new_junction_coverage=0.05	new_junction_read_count=6	polymorphism_frequency=4.510e-02	pos_hash_score=6	prediction=polymorphism	reject=COVERAGE_EVENNESS_SKEW,FREQUENCY_CUTOFF	side_1_annotate_key=gene	side_1_continuation=0	side_1_coverage=1.09	side_1_overlap=9	side_1_possible_overlap_registers=240	side_1_read_count=132	side_1_redundant=0	side_2_annotate_key=gene	side_2_continuation=0	side_2_coverage=1.09	side_2_overlap=0	side_2_possible_overlap_registers=231	side_2_read_count=127	side_2_redundant=0	total_non_overlap_reads=6
JC	182	.	CP009273	892270	-1	CP009273	893089	1	0	alignment_overlap=9	coverage_minus=1	coverage_plus=2	flanking_left=251	flanking_right=251	frequency=3.200e-02	junction_possible_overlap_registers=231	key=CP009273__892270__-1__CP009273__893080__1__9____251__251__0__0	max_left=134	max_left_minus=114	max_left_plus=134	max_min_left=95	max_min_left_minus=0	max_min_left_plus=95	max_min_right=70	max_min_right_minus=8	max_min_right_plus=70	max_pos_hash_score=462	max_right=147	max_right_minus=8	max_right_plus=147	neg_log10_pos_hash_p_value=11.0	new_junction_coverage=0.03	new_junction_read_count=3	polymorphism_frequency=3.200e-02	pos_hash_score=3	prediction=polymorphism	reject=COVERAGE_EVENNESS_SKEW,FREQUENCY_CUTOFF	side_1_annotate_key=gene	side_1_continuation=0	side_1_coverage=0.78	side_1_overlap=9	side_1_possible_overlap_registers=240	side_1_read_count=94	side_1_redundant=0	side_2_annotate_key=gene	side_2_continuation=0	side_2_coverage=0.78	side_2_overlap=0	side_2_possible_overlap_registers=231	side_2_read_count=91	side_2_redundant=0	total_non_overlap_reads=3
JC	183	.	CP009273	907676	-1	CP009273	908826	1	0	alignment_overlap=11	coverage_minus=1	coverage_plus=2	flanking_left=251	flanking_right=251	frequency=3.113e-02	junction_possible_overlap_registers=229	key=CP009273__907676__-1__CP009273__908815__1__11____251__251__0__0	max_left=74	max_left_minus=61	max_left_plus=74	max_min_left=0	max_min_left_minus=0	max_min_left_plus=0	max_min_right=46	max_min_right_minus=20	max_min_right_plus=46	max_pos_hash_score=458	max_right=46	max_right_minus=20	max_right_plus=46	neg_log10_pos_hash_p_value=10.9	new_junction_coverage=0.03	new_junction_read_count=4	polymorphism_frequency=3.113e-02	pos_hash_score=3	prediction=polymorphism	reject=COVERAGE_EVENNESS_SKEW,FREQUENCY_CUTOFF	side_1_annotate_key=gene	side_1_continuation=0	side_1_coverage=1.08	side_1_overlap=11	side_1_possible_overlap_registers=240	side_1_read_count=131	side_1_redundant=0	side_2_annotate_key=gene	side_2_continuation=0	side_2_coverage=1.08	side_2_overlap=0	side_2_possible_overlap_registers=229	side_2_read_count=124	side_2_redundant=0	total_non_overlap_reads=3
JC	184	.	CP009273	921313	1	CP009273	1092450	-1	0	alignment_overlap=46	coverage_minus=6	coverage_plus=9	flanking_left=251	flanking_right=251	frequency=2.080e-01	junction_possible_overlap_registers=194	key=CP009273__921313__1__CP009273__1092496__-1__46____251__251__0__0	max_left=76	max_left_minus=76	max_left_plus=65	max_min_left=65	max_min_left_minus=40	max_min_left_plus=65	max_min_right=61	max_min_right_minus=61	max_min_right_plus=0	max_pos_hash_score=388	max_right=202	max_right_minus=167	max_right_plus=202	neg_log10_pos_hash_p_value=5.3	new_junction_coverage=0.19	new_junction_read_count=19	polymorphism_frequency=2.080e-01	pos_hash_score=13	prediction=polymorphism	reject=COVERAGE_EVENNESS_SKEW	side_1_annotate_key=gene	side_1_continuation=0	side_1_coverage=0.66	side_1_overlap=46	side_1_possible_overlap_registers=240	side_1_read_count=80	side_1_redundant=0	side_2_annotate_key=gene	side_2_continuation=0	side_2_coverage=0.82	side_2_overlap=0	side_2_possible_overlap_registers=194	side_2_read_count=80	side_2_redundant=0	total_non_overlap_reads=15
JC	185	.	CP009273	932377	-1	CP009273	932992	1	0	alignment_overlap=9	coverage_minus=3	coverage_plus=0	flanking_left=251	flanking_right=251	frequency=2.070e-02	junction_possible_overlap_registers=231	key=CP009273__932377__-1__CP009273__932983__1__9____251__251__0__0	max_left=189	max_left_minus=189	max_left_plus=0	max_min_left=78	max_min_left_minus=78	max_min_left_plus=0	max_min_right=53	max_min_right_minus=53	max_min_right_plus=0	max_pos_hash_score=462	max_right=164	max_right_minus=164	max_right_plus=0	neg_log10_pos_hash_p_value=11.0	new_junction_coverage=0.03	new_junction_read_count=3	polymorphism_frequency=2.070e-02	pos_hash_score=3	prediction=polymorphism	reject=COVERAGE_EVENNESS_SKEW,FREQUENCY_CUTOFF	side_1_annotate_key=gene	side_1_continuation=0	side_1_coverage=1.34	side_1_overlap=9	side_1_possible_overlap_registers=240	side_1_read_count=162	side_1_redundant=0	side_2_annotate_key=gene	side_2_continuation=0	side_2_coverage=1.10	side_2_overlap=0	side_2_possible_overlap_registers=231	side_2_read_count=128	side_2_redundant=0	total_non_overlap_reads=3
JC	186	.	CP009273	1003328	-1	CP009273	1004407	1	0	alignment_overlap=8	coverage_minus=3	coverage_plus=3	flanking_left=251	flanking_right=251	frequency=5.372e-02	junction_possible_overlap_registers=232	key=CP009273__1003328__-1__CP009273__1004399__1__8____251__251__0__0	max_left=233	max_left_minus=233	max_left_plus=144	max_min_left=0	max_min_left_minus=0	max_min_left_plus=0	max_min_right=99	max_min_right_minus=21	max_min_right_plus=99	max_pos_hash_score=464	max_right=99	max_right_minus=21	max_right_plus=99	neg_log10_pos_hash_p_value=10.3	new_junction_coverage=0.05	new_junction_read_count=6	polymorphism_frequency=5.372e-02	pos_hash_score=4	prediction=polymorphism	reject=COVERAGE_EVENNESS_SKEW,FREQUENCY_CUTOFF	side_1_annotate_key=gene	side_1_continuation=0	side_1_coverage=0.90	side_1_overlap=8	side_1_possible_overlap_registers=240	side_1_read_count=109	side_1_redundant=0	side_2_annotate_key=gene	side_2_continuation=0	side_2_coverage=0.91	side_2_overlap=0	side_2_possible_overlap_registers=232	side_2_read_count=106	side_2_redundant=0	total_non_overlap_reads=6
JC	187	.	CP009273	1007795	-1	CP009273	1008668	1	0	alignment_overlap=9	coverage_minus=2	coverage_plus=1	flanking_left=251	flanking_right=251	frequency=2.950e-02	junction_possible_overlap_registers=231	key=CP009273__1007795__-1__CP009273__1008659__1__9____251__251__0__0	max_left=217	max_left_minus=217	max_left_plus=122	max_min_left=0	max_min_left_minus=0	max_min_left_plus=0	max_min_right=120	max_min_right_minus=47	max_min_right_plus=120	max_pos_hash_score=462	max_right=120	max_right_minus=47	max_right_plus=120	neg_log10_pos_hash_p_value=11.0	new_junction_coverage=0.03	new_junction_read_count=3	polymorphism_frequency=2.950e-02	pos_hash_score=3	prediction=polymorphism	reject=COVERAGE_EVENNESS_SKEW,FREQUENCY_CUTOFF	side_1_annotate_key=gene	side_1_continuation=0	side_1_coverage=0.79	side_1_overlap=9	side_1_possible_overlap_registers=240	side_1_read_count=96	side_1_redundant=0	side_2_annotate_key=gene	side_2_continuation=0	side_2_coverage=0.90	side_2_overlap=0	side_2_possible_overlap_registers=231	side_2_read_count=105	side_2_redundant=0	total_non_overlap_reads=3
JC	188	.	CP009273	1011495	-1	CP009273	1012122	1	0	alignment_overlap=11	coverage_minus=3	coverage_plus=3	flanking_left=251	flanking_right=251	frequency=5.887e-02	junction_possible_overlap_registers=229	key=CP009273__1011495__-1__CP009273__1012111__1__11____251__251__0__0	max_left=99	max_left_minus=99	max_left_plus=61	max_min_left=61	max_min_left_minus=61	max_min_left_plus=61	max_min_right=25	max_min_right_minus=25	max_min_right_plus=0	max_pos_hash_score=458	max_right=176	max_right_minus=103	max_right_plus=176	neg_log10_pos_hash_p_value=9.1	new_junction_coverage=0.05	new_junction_read_count=6	polymorphism_frequency=5.887e-02	pos_hash_score=6	prediction=polymorphism	reject=COVERAGE_EVENNESS_SKEW,FREQUENCY_CUTOFF	side_1_annotate_key=gene	side_1_continuation=0	side_1_coverage=0.75	side_1_overlap=11	side_1_possible_overlap_registers=240	side_1_read_count=91	side_1_redundant=0	side_2_annotate_key=gene	side_2_continuation=0	side_2_coverage=0.91	side_2_overlap=0	side_2_possible_overlap_registers=229	side_2_read_count=105	side_2_redundant=0	total_non_overlap_reads=6
JC	189	.	CP009273	1012347	-1	CP009273	1013196	1	0	alignment_overlap=9	coverage_minus=2	coverage_plus=1	flanking_left=251	flanking_right=251	frequency=2.645e-02	junction_possible_overlap_registers=231	key=CP009273__1012347__-1__CP009273__1013187__1__9____251__251__0__0	max_left=104	max_left_minus=104	max_left_plus=56	max_min_left=80	max_min_left_minus=80	max_min_left_plus=56	max_min_right=86	max_min_right_minus=86	max_min_right_plus=0	max_pos_hash_score=462	max_right=92	max_right_minus=92	max_right_plus=92	neg_log10_pos_hash_p_value=11.0	new_junction_coverage=0.03	new_junction_read_count=3	polymorphism_frequency=2.645e-02	pos_hash_score=3	prediction=polymorphism	reject=COVERAGE_EVENNESS_SKEW,FREQUENCY_CUTOFF	side_1_annotate_key=gene	side_1_continuation=0	side_1_coverage=0.92	side_1_overlap=9	side_1_possible_overlap_registers=240	side_1_read_count=111	side_1_redundant=0	side_2_annotate_key=gene	side_2_continuation=0	side_2_coverage=0.98	side_2_overlap=0	side_2_possible_overlap_registers=231	side_2_read_count=114	side_2_redundant=0	total_non_overlap_reads=3
JC	190	.	CP009273	1031678	-1	CP009273	1032628	1	0	alignment_overlap=8	coverage_minus=1	coverage_plus=2	flanking_left=251	flanking_right=251	frequency=2.910e-02	junction_possible_overlap_registers=232	key=CP009273__1031678__-1__CP009273__1032620__1__8____251__251__0__0	max_left=160	max_left_minus=160	max_left_plus=88	max_min_left=88	max_min_left_minus=0	max_min_left_plus=88	max_min_right=83	max_min_right_minus=83	max_min_right_plus=0	max_pos_hash_score=464	max_right=155	max_right_minus=83	max_right_plus=155	neg_log10_pos_hash_p_value=11.0	new_junction_coverage=0.03	new_junction_read_count=3	polymorphism_frequency=2.910e-02	pos_hash_score=3	prediction=polymorphism	reject=COVERAGE_EVENNESS_SKEW,FREQUENCY_CUTOFF	side_1_annotate_key=gene	side_1_continuation=0	side_1_coverage=0.95	side_1_overlap=8	side_1_possible_overlap_registers=240	side_1_read_count=115	side_1_redundant=0	side_2_annotate_key=gene	side_2_continuation=0	side_2_coverage=0.76	side_2_overlap=0	side_2_possible_overlap_registers=232	side_2_read_count=89	side_2_redundant=0	total_non_overlap_reads=3
JC	191	.	CP009273	1057123	-1	CP009273	1058045	1	0	alignment_overlap=10	coverage_minus=4	coverage_plus=5	flanking_left=251	flanking_right=251	frequency=8.509e-02	junction_possible_overlap_registers=230	key=CP009273__1057123__-1__CP009273__1058035__1__10____251__251__0__0	max_left=175	max_left_minus=175	max_left_plus=29	max_min_left=56	max_min_left_minus=56	max_min_left_plus=29	max_min_right=68	max_min_right_minus=68	max_min_right_plus=0	max_pos_hash_score=460	max_right=184	max_right_minus=184	max_right_plus=171	neg_log10_pos_hash_p_value=7.8	new_junction_coverage=0.08	new_junction_read_count=9	polymorphism_frequency=8.509e-02	pos_hash_score=9	prediction=polymorphism	reject=COVERAGE_EVENNESS_SKEW,FREQUENCY_CUTOFF	side_1_annotate_key=gene	side_1_continuation=0	side_1_coverage=0.89	side_1_overlap=10	side_1_possible_overlap_registers=240	side_1_read_count=107	side_1_redundant=0	side_2_annotate_key=gene	side_2_continuation=0	side_2_coverage=0.79	side_2_overlap=0	side_2_possible_overlap_registers=230	side_2_read_count=91	side_2_redundant=0	total_non_overlap_reads=9
JC	192	.	CP009273	1068080	-1	CP009273	1069194	1	0	alignment_overlap=9	coverage_minus=2	coverage_plus=2	flanking_left=251	flanking_right=251	frequency=3.599e-02	junction_possible_overlap_registers=231	key=CP009273__1068080__-1__CP009273__1069185__1__9____251__251__0__0	max_left=102	max_left_minus=102	max_left_plus=52	max_min_left=52	max_min_left_minus=0	max_min_left_plus=52	max_min_right=49	max_min_right_minus=49	max_min_right_plus=0	max_pos_hash_score=462	max_right=131	max_right_minus=49	max_right_plus=131	neg_log10_pos_hash_p_value=10.3	new_junction_coverage=0.03	new_junction_read_count=4	polymorphism_frequency=3.599e-02	pos_hash_score=4	prediction=polymorphism	reject=COVERAGE_EVENNESS_SKEW,FREQUENCY_CUTOFF	side_1_annotate_key=gene	side_1_continuation=0	side_1_coverage=1.04	side_1_overlap=9	side_1_possible_overlap_registers=240	side_1_read_count=126	side_1_redundant=0	side_2_annotate_key=gene	side_2_continuation=0	side_2_coverage=0.80	side_2_overlap=0	side_2_possible_overlap_registers=231	side_2_read_count=93	side_2_redundant=0	total_non_overlap_reads=4
JC	193	.	CP009273	1069629	-1	CP009273	1070271	1	0	alignment_overlap=11	coverage_minus=2	coverage_plus=1	flanking_left=251	flanking_right=251	frequency=3.885e-02	junction_possible_overlap_registers=229	key=CP009273__1069629__-1__CP009273__1070260__1__11____251__251__0__0	max_left=226	max_left_minus=226	max_left_plus=182	max_min_left=0	max_min_left_minus=0	max_min_left_plus=0	max_min_right=68	max_min_right_minus=68	max_min_right_plus=58	max_pos_hash_score=458	max_right=68	max_right_minus=68	max_right_plus=58	neg_log10_pos_hash_p_value=10.9	new_junction_coverage=0.03	new_junction_read_count=4	polymorphism_frequency=3.885e-02	pos_hash_score=3	prediction=polymorphism	reject=COVERAGE_EVENNESS_SKEW,FREQUENCY_CUTOFF	side_1_annotate_key=gene	side_1_continuation=0	side_1_coverage=0.92	side_1_overlap=11	side_1_possible_overlap_registers=240	side_1_read_count=111	side_1_redundant=0	side_2_annotate_key=gene	side_2_continuation=0	side_2_coverage=0.80	side_2_overlap=0	side_2_possible_overlap_registers=229	side_2_read_count=92	side_2_redundant=0	total_non_overlap_reads=3
JC	194	.	CP009273	1075041	-1	CP009273	1075918	1	0	alignment_overlap=9	coverage_minus=3	coverage_plus=3	flanking_left=251	flanking_right=251	frequency=5.499e-02	junction_possible_overlap_registers=231	key=CP009273__1075041__-1__CP009273__1075909__1__9____251__251__0__0	max_left=241	max_left_minus=241	max_left_plus=21	max_min_left=31	max_min_left_minus=31	max_min_left_plus=21	max_min_right=1	max_min_right_minus=1	max_min_right_plus=0	max_pos_hash_score=462	max_right=224	max_right_minus=49	max_right_plus=224	neg_log10_pos_hash_p_value=9.2	new_junction_coverage=0.05	new_junction_read_count=6	polymorphism_frequency=5.499e-02	pos_hash_score=6	prediction=polymorphism	reject=COVERAGE_EVENNESS_SKEW,FREQUENCY_CUTOFF	side_1_annotate_key=gene	side_1_continuation=0	side_1_coverage=1.05	side_1_overlap=9	side_1_possible_overlap_registers=240	side_1_read_count=127	side_1_redundant=0	side_2_annotate_key=gene	side_2_continuation=0	side_2_coverage=0.72	side_2_overlap=0	side_2_possible_overlap_registers=231	side_2_read_count=84	side_2_redundant=0	total_non_overlap_reads=6
JC	195	.	CP009273	1105070	-1	CP009273	1106127	1	0	alignment_overlap=13	coverage_minus=2	coverage_plus=3	flanking_left=251	flanking_right=251	frequency=3.842e-02	junction_possible_overlap_registers=227	key=CP009273__1105070__-1__CP009273__1106114__1__13____251__251__0__0	max_left=235	max_left_minus=235	max_left_plus=56	max_min_left=56	max_min_left_minus=56	max_min_left_plus=56	max_min_right=3	max_min_right_minus=3	max_min_right_plus=0	max_pos_hash_score=454	max_right=186	max_right_minus=99	max_right_plus=186	neg_log10_pos_hash_p_value=10.2	new_junction_coverage=0.04	new_junction_read_count=5	polymorphism_frequency=3.842e-02	pos_hash_score=4	prediction=polymorphism	reject=COVERAGE_EVENNESS_SKEW,FREQUENCY_CUTOFF	side_1_annotate_key=gene	side_1_continuation=0	side_1_coverage=1.03	side_1_overlap=13	side_1_possible_overlap_registers=240	side_1_read_count=124	side_1_redundant=0	side_2_annotate_key=gene	side_2_continuation=0	side_2_coverage=1.16	side_2_overlap=0	side_2_possible_overlap_registers=227	side_2_read_count=133	side_2_redundant=0	total_non_overlap_reads=5
JC	196	.	CP009273	1109984	-1	CP009273	1110870	1	0	alignment_overlap=10	coverage_minus=2	coverage_plus=6	flanking_left=251	flanking_right=251	frequency=5.564e-02	junction_possible_overlap_registers=230	key=CP009273__1109984__-1__CP009273__1110860__1__10____251__251__0__0	max_left=118	max_left_minus=118	max_left_plus=114	max_min_left=114	max_min_left_minus=0	max_min_left_plus=114	max_min_right=113	max_min_right_minus=113	max_min_right_plus=82	max_pos_hash_score=460	max_right=224	max_right_minus=113	max_right_plus=224	neg_log10_pos_hash_p_value=8.6	new_junction_coverage=0.07	new_junction_read_count=8	polymorphism_frequency=5.564e-02	pos_hash_score=7	prediction=polymorphism	reject=COVERAGE_EVENNESS_SKEW,FREQUENCY_CUTOFF	side_1_annotate_key=gene	side_1_continuation=0	side_1_coverage=1.28	side_1_overlap=10	side_1_possible_overlap_registers=240	side_1_read_count=155	side_1_redundant=0	side_2_annotate_key=gene	side_2_continuation=0	side_2_coverage=1.06	side_2_overlap=0	side_2_possible_overlap_registers=230	side_2_read_count=123	side_2_redundant=0	total_non_overlap_reads=8
JC	197	.	CP009273	1134556	-1	CP009273	1135571	1	0	alignment_overlap=11	coverage_minus=2	coverage_plus=2	flanking_left=251	flanking_right=251	frequency=3.297e-02	junction_possible_overlap_registers=229	key=CP009273__1134556__-1__CP009273__1135560__1__11____251__251__0__0	max_left=167	max_left_minus=167	max_left_plus=72	max_min_left=72	max_min_left_minus=0	max_min_left_plus=72	max_min_right=27	max_min_right_minus=27	max_min_right_plus=0	max_pos_hash_score=458	max_right=172	max_right_minus=27	max_right_plus=172	neg_log10_pos_hash_p_value=10.3	new_junction_coverage=0.03	new_junction_read_count=4	polymorphism_frequency=3.297e-02	pos_hash_score=4	prediction=polymorphism	reject=COVERAGE_EVENNESS_SKEW,FREQUENCY_CUTOFF	side_1_annotate_key=gene	side_1_continuation=0	side_1_coverage=0.97	side_1_overlap=11	side_1_possible_overlap_registers=240	side_1_read_count=117	side_1_redundant=0	side_2_annotate_key=gene	side_2_continuation=0	side_2_coverage=1.07	side_2_overlap=0	side_2_possible_overlap_registers=229	side_2_read_count=123	side_2_redundant=0	total_non_overlap_reads=4
JC	198	.	CP009273	1161581	-1	CP009273	1162077	1	0	alignment_overlap=15	coverage_minus=7	coverage_plus=14	flanking_left=251	flanking_right=251	frequency=2.224e-01	junction_possible_overlap_registers=225	key=CP009273__1161581__-1__CP009273__1162062__1__15____251__251__0__0	max_left=141	max_left_minus=87	max_left_plus=141	max_min_left=64	max_min_left_minus=51	max_min_left_plus=64	max_min_right=74	max_min_right_minus=68	max_min_right_plus=74	max_pos_hash_score=450	max_right=204	max_right_minus=204	max_right_plus=191	neg_log10_pos_hash_p_value=4.8	new_junction_coverage=0.20	new_junction_read_count=23	polymorphism_frequency=2.224e-01	pos_hash_score=18	prediction=polymorphism	reject=COVERAGE_EVENNESS_SKEW	side_1_annotate_key=gene	side_1_continuation=0	side_1_coverage=0.81	side_1_overlap=15	side_1_possible_overlap_registers=240	side_1_read_count=98	side_1_redundant=0	side_2_annotate_key=gene	side_2_continuation=0	side_2_coverage=0.61	side_2_overlap=0	side_2_possible_overlap_registers=225	side_2_read_count=69	side_2_redundant=0	total_non_overlap_reads=21
JC	199	.	CP009273	1167080	-1	CP009273	1168059	1	0	alignment_overlap=10	coverage_minus=2	coverage_plus=3	flanking_left=251	flanking_right=251	frequency=6.072e-02	junction_possible_overlap_registers=230	key=CP009273__1167080__-1__CP009273__1168049__1__10____251__251__0__0	max_left=37	max_left_minus=32	max_left_plus=37	max_min_left=37	max_min_left_minus=32	max_min_left_plus=37	max_min_right=3	max_min_right_minus=3	max_min_right_plus=0	max_pos_hash_score=460	max_right=92	max_right_minus=92	max_right_plus=92	neg_log10_pos_hash_p_value=11.0	new_junction_coverage=0.05	new_junction_read_count=6	polymorphism_frequency=6.072e-02	pos_hash_score=3	prediction=polymorphism	reject=COVERAGE_EVENNESS_SKEW,FREQUENCY_CUTOFF	side_1_annotate_key=gene	side_1_continuation=0	side_1_coverage=0.87	side_1_overlap=10	side_1_possible_overlap_registers=240	side_1_read_count=105	side_1_redundant=0	side_2_annotate_key=gene	side_2_continuation=0	side_2_coverage=0.73	side_2_overlap=0	side_2_possible_overlap_registers=230	side_2_read_count=85	side_2_redundant=0	total_non_overlap_reads=5
JC	200	.	CP009273	1172836	-1	CP009273	1173978	1	0	alignment_overlap=10	coverage_minus=2	coverage_plus=1	flanking_left=251	flanking_right=251	frequency=2.696e-02	junction_possible_overlap_registers=230	key=CP009273__1172836__-1__CP009273__1173968__1__10____251__251__0__0	max_left=75	max_left_minus=75	max_left_plus=56	max_min_left=56	max_min_left_minus=56	max_min_left_plus=56	max_min_right=1	max_min_right_minus=1	max_min_right_plus=0	max_pos_hash_score=460	max_right=82	max_right_minus=82	max_right_plus=82	neg_log10_pos_hash_p_value=11.0	new_junction_coverage=0.03	new_junction_read_count=3	polymorphism_frequency=2.696e-02	pos_hash_score=3	prediction=polymorphism	reject=COVERAGE_EVENNESS_SKEW,FREQUENCY_CUTOFF	side_1_annotate_key=gene	side_1_continuation=0	side_1_coverage=0.68	side_1_overlap=10	side_1_possible_overlap_registers=240	side_1_read_count=82	side_1_redundant=0	side_2_annotate_key=gene	side_2_continuation=0	side_2_coverage=1.19	side_2_overlap=0	side_2_possible_overlap_registers=230	side_2_read_count=138	side_2_redundant=0	total_non_overlap_reads=3
JC	201	.	CP009273	1184083	-1	CP009273	1185578	1	0	alignment_overlap=3	coverage_minus=1	coverage_plus=2	flanking_left=251	flanking_right=251	frequency=2.377e-02	junction_possible_overlap_registers=237	key=CP009273__1184083__-1__CP009273__1185575__1__3____251__251__0__0	max_left=98	max_left_minus=83	max_left_plus=98	max_min_left=83	max_min_left_minus=83	max_min_left_plus=78	max_min_right=59	max_min_right_minus=0	max_min_right_plus=59	max_pos_hash_score=474	max_right=99	max_right_minus=99	max_right_plus=99	neg_log10_pos_hash_p_value=11.2	new_junction_coverage=0.03	new_junction_read_count=3	polymorphism_frequency=2.377e-02	pos_hash_score=3	prediction=polymorphism	reject=COVERAGE_EVENNESS_SKEW,FREQUENCY_CUTOFF	side_1_annotate_key=gene	side_1_continuation=0	side_1_coverage=1.06	side_1_overlap=3	side_1_possible_overlap_registers=240	side_1_read_count=128	side_1_redundant=0	side_2_annotate_key=gene	side_2_continuation=0	side_2_coverage=1.01	side_2_overlap=0	side_2_possible_overlap_registers=237	side_2_read_count=120	side_2_redundant=0	total_non_overlap_reads=3
JC	202	.	CP009273	1203246	1	CP009273	1205075	1	0	alignment_overlap=16	coverage_minus=73	coverage_plus=57	flanking_left=251	flanking_right=251	frequency=1	junction_possible_overlap_registers=224	key=CP009273__1203246__1__CP009273__1205059__1__16____251__251__0__0	max_left=229	max_left_minus=229	max_left_plus=227	max_min_left=115	max_min_left_minus=109	max_min_left_plus=115	max_min_right=115	max_min_right_minus=107	max_min_right_plus=115	max_pos_hash_score=448	max_right=230	max_right_minus=227	max_right_plus=230	neg_log10_pos_hash_p_value=0.1	new_junction_coverage=1.16	new_junction_read_count=131	polymorphism_frequency=8.827e-01	pos_hash_score=80	prediction=consensus	side_1_annotate_key=gene	side_1_continuation=0	side_1_coverage=0.15	side_1_overlap=16	side_1_possible_overlap_registers=240	side_1_read_count=18	side_1_redundant=0	side_2_annotate_key=gene	side_2_continuation=0	side_2_coverage=0.16	side_2_overlap=0	side_2_possible_overlap_registers=224	side_2_read_count=18	side_2_redundant=0	total_non_overlap_reads=130
JC	203	.	CP009273	1203261	-1	CP009273	1205058	-1	0	alignment_overlap=16	coverage_minus=55	coverage_plus=38	flanking_left=251	flanking_right=251	frequency=1	junction_possible_overlap_registers=224	key=CP009273__1203261__-1__CP009273__1205074__-1__16____251__251__0__0	max_left=232	max_left_minus=232	max_left_plus=224	max_min_left=115	max_min_left_minus=115	max_min_left_plus=85	max_min_right=115	max_min_right_minus=115	max_min_right_plus=75	max_pos_hash_score=448	max_right=230	max_right_minus=213	max_right_plus=230	neg_log10_pos_hash_p_value=0.5	new_junction_coverage=0.83	new_junction_read_count=94	polymorphism_frequency=8.438e-01	pos_hash_score=58	prediction=consensus	side_1_annotate_key=gene	side_1_continuation=0	side_1_coverage=0.15	side_1_overlap=16	side_1_possible_overlap_registers=240	side_1_read_count=18	side_1_redundant=0	side_2_annotate_key=gene	side_2_continuation=0	side_2_coverage=0.16	side_2_overlap=0	side_2_possible_overlap_registers=224	side_2_read_count=18	side_2_redundant=0	total_non_overlap_reads=93
JC	204	.	CP009273	1225252	-1	CP009273	1226532	1	0	alignment_overlap=12	coverage_minus=3	coverage_plus=5	flanking_left=251	flanking_right=251	frequency=6.798e-02	junction_possible_overlap_registers=228	key=CP009273__1225252__-1__CP009273__1226520__1__12____251__251__0__0	max_left=162	max_left_minus=116	max_left_plus=162	max_min_left=116	max_min_left_minus=116	max_min_left_plus=55	max_min_right=77	max_min_right_minus=0	max_min_right_plus=77	max_pos_hash_score=456	max_right=220	max_right_minus=220	max_right_plus=220	neg_log10_pos_hash_p_value=8.1	new_junction_coverage=0.07	new_junction_read_count=8	polymorphism_frequency=6.798e-02	pos_hash_score=8	prediction=polymorphism	reject=COVERAGE_EVENNESS_SKEW,FREQUENCY_CUTOFF	side_1_annotate_key=gene	side_1_continuation=0	side_1_coverage=0.77	side_1_overlap=12	side_1_possible_overlap_registers=240	side_1_read_count=93	side_1_redundant=0	side_2_annotate_key=gene	side_2_continuation=0	side_2_coverage=1.14	side_2_overlap=0	side_2_possible_overlap_registers=228	side_2_read_count=131	side_2_redundant=0	total_non_overlap_reads=8
JC	205	.	CP009273	1253744	-1	CP009273	1254601	1	0	alignment_overlap=11	coverage_minus=1	coverage_plus=4	flanking_left=251	flanking_right=251	frequency=3.878e-02	junction_possible_overlap_registers=229	key=CP009273__1253744__-1__CP009273__1254590__1__11____251__251__0__0	max_left=220	max_left_minus=220	max_left_plus=140	max_min_left=53	max_min_left_minus=0	max_min_left_plus=53	max_min_right=99	max_min_right_minus=3	max_min_right_plus=99	max_pos_hash_score=458	max_right=148	max_right_minus=3	max_right_plus=148	neg_log10_pos_hash_p_value=9.7	new_junction_coverage=0.04	new_junction_read_count=5	polymorphism_frequency=3.878e-02	pos_hash_score=5	prediction=polymorphism	reject=COVERAGE_EVENNESS_SKEW,FREQUENCY_CUTOFF	side_1_annotate_key=gene	side_1_continuation=0	side_1_coverage=1.11	side_1_overlap=11	side_1_possible_overlap_registers=240	side_1_read_count=134	side_1_redundant=0	side_2_annotate_key=gene	side_2_continuation=0	side_2_coverage=1.04	side_2_overlap=0	side_2_possible_overlap_registers=229	side_2_read_count=120	side_2_redundant=0	total_non_overlap_reads=5
JC	206	.	CP009273	1282184	-1	CP009273	1283013	1	0	alignment_overlap=20	coverage_minus=2	coverage_plus=2	flanking_left=251	flanking_right=251	frequency=4.767e-02	junction_possible_overlap_registers=220	key=CP009273__1282184__-1__CP009273__1282993__1__20____251__251__0__0	max_left=83	max_left_minus=83	max_left_plus=83	max_min_left=13	max_min_left_minus=13	max_min_left_plus=13	max_min_right=69	max_min_right_minus=69	max_min_right_plus=69	max_pos_hash_score=440	max_right=126	max_right_minus=126	max_right_plus=126	neg_log10_pos_hash_p_value=10.0	new_junction_coverage=0.04	new_junction_read_count=4	polymorphism_frequency=4.767e-02	pos_hash_score=4	prediction=polymorphism	reject=COVERAGE_EVENNESS_SKEW,FREQUENCY_CUTOFF	side_1_annotate_key=gene	side_1_continuation=0	side_1_coverage=0.71	side_1_overlap=20	side_1_possible_overlap_registers=240	side_1_read_count=86	side_1_redundant=0	side_2_annotate_key=gene	side_2_continuation=0	side_2_coverage=0.73	side_2_overlap=0	side_2_possible_overlap_registers=220	side_2_read_count=81	side_2_redundant=0	total_non_overlap_reads=4
JC	207	.	CP009273	1282362	-1	CP009273	1283013	1	0	alignment_overlap=20	coverage_minus=1	coverage_plus=5	flanking_left=251	flanking_right=251	frequency=1.042e-01	junction_possible_overlap_registers=220	key=CP009273__1282362__-1__CP009273__1282993__1__20____251__251__0__0	max_left=12	max_left_minus=3	max_left_plus=12	max_min_left=12	max_min_left_minus=3	max_min_left_plus=12	max_min_right=0	max_min_right_minus=0	max_min_right_plus=0	max_pos_hash_score=440	max_right=160	max_right_minus=76	max_right_plus=160	neg_log10_pos_hash_p_value=8.9	new_junction_coverage=0.06	new_junction_read_count=7	polymorphism_frequency=1.042e-01	pos_hash_score=6	prediction=polymorphism	reject=COVERAGE_EVENNESS_SKEW,FREQUENCY_CUTOFF	side_1_annotate_key=gene	side_1_continuation=0	side_1_coverage=0.36	side_1_overlap=20	side_1_possible_overlap_registers=240	side_1_read_count=43	side_1_redundant=0	side_2_annotate_key=gene	side_2_continuation=0	side_2_coverage=0.73	side_2_overlap=0	side_2_possible_overlap_registers=220	side_2_read_count=81	side_2_redundant=0	total_non_overlap_reads=6
JC	208	.	CP009273	1282540	-1	CP009273	1283013	1	0	alignment_overlap=20	coverage_minus=2	coverage_plus=5	flanking_left=251	flanking_right=251	frequency=1.331e-01	junction_possible_overlap_registers=220	key=CP009273__1282540__-1__CP009273__1282993__1__20____251__251__0__0	max_left=30	max_left_minus=30	max_left_plus=12	max_min_left=30	max_min_left_minus=30	max_min_left_plus=12	max_min_right=0	max_min_right_minus=0	max_min_right_plus=0	max_pos_hash_score=440	max_right=201	max_right_minus=201	max_right_plus=160	neg_log10_pos_hash_p_value=8.4	new_junction_coverage=0.10	new_junction_read_count=11	polymorphism_frequency=1.331e-01	pos_hash_score=7	prediction=polymorphism	reject=COVERAGE_EVENNESS_SKEW,FREQUENCY_CUTOFF	side_1_annotate_key=gene	side_1_continuation=0	side_1_coverage=0.56	side_1_overlap=20	side_1_possible_overlap_registers=240	side_1_read_count=68	side_1_redundant=0	side_2_annotate_key=gene	side_2_continuation=0	side_2_coverage=0.73	side_2_overlap=0	side_2_possible_overlap_registers=220	side_2_read_count=81	side_2_redundant=0	total_non_overlap_reads=7
JC	209	.	CP009273	1282718	-1	CP009273	1282838	1	0	alignment_overlap=21	coverage_minus=1	coverage_plus=3	flanking_left=251	flanking_right=251	frequency=7.374e-02	junction_possible_overlap_registers=219	key=CP009273__1282718__-1__CP009273__1282817__1__21____251__251__0__0	max_left=72	max_left_minus=72	max_left_plus=72	max_min_left=72	max_min_left_minus=72	max_min_left_plus=72	max_min_right=0	max_min_right_minus=0	max_min_right_plus=0	max_pos_hash_score=438	max_right=151	max_right_minus=113	max_right_plus=151	neg_log10_pos_hash_p_value=10.0	new_junction_coverage=0.04	new_junction_read_count=4	polymorphism_frequency=7.374e-02	pos_hash_score=4	prediction=polymorphism	reject=COVERAGE_EVENNESS_SKEW,FREQUENCY_CUTOFF	side_1_annotate_key=gene	side_1_continuation=0	side_1_coverage=0.52	side_1_overlap=21	side_1_possible_overlap_registers=240	side_1_read_count=63	side_1_redundant=0	side_2_annotate_key=gene	side_2_continuation=0	side_2_coverage=0.39	side_2_overlap=0	side_2_possible_overlap_registers=219	side_2_read_count=43	side_2_redundant=0	total_non_overlap_reads=4
JC	210	.	CP009273	1282785	-1	CP009273	1283080	1	0	alignment_overlap=87	coverage_minus=8	coverage_plus=8	flanking_left=251	flanking_right=251	frequency=2.589e-01	junction_possible_overlap_registers=153	key=CP009273__1282785__-1__CP009273__1282993__1__87____251__251__0__0	max_left=109	max_left_minus=109	max_left_plus=103	max_min_left=47	max_min_left_minus=47	max_min_left_plus=47	max_min_right=79	max_min_right_minus=27	max_min_right_plus=79	max_pos_hash_score=306	max_right=93	max_right_minus=86	max_right_plus=93	neg_log10_pos_hash_p_value=3.7	new_junction_coverage=0.25	new_junction_read_count=19	polymorphism_frequency=2.589e-01	pos_hash_score=14	prediction=polymorphism	reject=COVERAGE_EVENNESS_SKEW	side_1_annotate_key=gene	side_1_continuation=0	side_1_coverage=0.53	side_1_overlap=87	side_1_possible_overlap_registers=240	side_1_read_count=64	side_1_redundant=0	side_2_annotate_key=gene	side_2_continuation=0	side_2_coverage=0.88	side_2_overlap=0	side_2_possible_overlap_registers=153	side_2_read_count=68	side_2_redundant=0	total_non_overlap_reads=16
JC	211	.	CP009273	1298759	-1	CP009273	1300732	1	0	alignment_overlap=5	coverage_minus=1	coverage_plus=2	flanking_left=251	flanking_right=251	frequency=2.320e-02	junction_possible_overlap_registers=235	key=CP009273__1298759__-1__CP009273__1300727__1__5____251__251__0__0	max_left=134	max_left_minus=134	max_left_plus=134	max_min_left=5	max_min_left_minus=0	max_min_left_plus=5	max_min_right=65	max_min_right_minus=65	max_min_right_plus=65	max_pos_hash_score=470	max_right=241	max_right_minus=65	max_right_plus=241	neg_log10_pos_hash_p_value=11.1	new_junction_coverage=0.03	new_junction_read_count=3	polymorphism_frequency=2.320e-02	pos_hash_score=3	prediction=polymorphism	reject=COVERAGE_EVENNESS_SKEW,FREQUENCY_CUTOFF	side_1_annotate_key=gene	side_1_continuation=0	side_1_coverage=1.34	side_1_overlap=5	side_1_possible_overlap_registers=240	side_1_read_count=162	side_1_redundant=0	side_2_annotate_key=gene	side_2_continuation=0	side_2_coverage=0.79	side_2_overlap=0	side_2_possible_overlap_registers=235	side_2_read_count=94	side_2_redundant=0	total_non_overlap_reads=3
JC	212	.	CP009273	1302094	-1	CP009273	1302797	1	0	alignment_overlap=9	coverage_minus=2	coverage_plus=2	flanking_left=251	flanking_right=251	frequency=3.445e-02	junction_possible_overlap_registers=231	key=CP009273__1302094__-1__CP009273__1302788__1__9____251__251__0__0	max_left=236	max_left_minus=236	max_left_plus=99	max_min_left=99	max_min_left_minus=0	max_min_left_plus=99	max_min_right=76	max_min_right_minus=76	max_min_right_plus=0	max_pos_hash_score=462	max_right=236	max_right_minus=76	max_right_plus=236	neg_log10_pos_hash_p_value=10.3	new_junction_coverage=0.04	new_junction_read_count=5	polymorphism_frequency=3.445e-02	pos_hash_score=4	prediction=polymorphism	reject=COVERAGE_EVENNESS_SKEW,FREQUENCY_CUTOFF	side_1_annotate_key=gene	side_1_continuation=0	side_1_coverage=1.05	side_1_overlap=9	side_1_possible_overlap_registers=240	side_1_read_count=127	side_1_redundant=0	side_2_annotate_key=gene	side_2_continuation=0	side_2_coverage=1.36	side_2_overlap=0	side_2_possible_overlap_registers=231	side_2_read_count=158	side_2_redundant=0	total_non_overlap_reads=4
JC	213	.	CP009273	1315672	-1	CP009273	1317143	1	0	alignment_overlap=9	coverage_minus=3	coverage_plus=3	flanking_left=251	flanking_right=251	frequency=5.423e-02	junction_possible_overlap_registers=231	key=CP009273__1315672__-1__CP009273__1317134__1__9____251__251__0__0	max_left=103	max_left_minus=103	max_left_plus=103	max_min_left=22	max_min_left_minus=22	max_min_left_plus=22	max_min_right=77	max_min_right_minus=51	max_min_right_plus=77	max_pos_hash_score=462	max_right=105	max_right_minus=66	max_right_plus=105	neg_log10_pos_hash_p_value=9.2	new_junction_coverage=0.05	new_junction_read_count=6	polymorphism_frequency=5.423e-02	pos_hash_score=6	prediction=polymorphism	reject=COVERAGE_EVENNESS_SKEW,FREQUENCY_CUTOFF	side_1_annotate_key=gene	side_1_continuation=0	side_1_coverage=0.82	side_1_overlap=9	side_1_possible_overlap_registers=240	side_1_read_count=99	side_1_redundant=0	side_2_annotate_key=gene	side_2_continuation=0	side_2_coverage=0.98	side_2_overlap=0	side_2_possible_overlap_registers=231	side_2_read_count=114	side_2_redundant=0	total_non_overlap_reads=6
JC	214	.	CP009273	1317110	-1	CP009273	1318539	1	0	alignment_overlap=9	coverage_minus=3	coverage_plus=3	flanking_left=251	flanking_right=251	frequency=5.273e-02	junction_possible_overlap_registers=231	key=CP009273__1317110__-1__CP009273__1318530__1__9____251__251__0__0	max_left=160	max_left_minus=160	max_left_plus=160	max_min_left=2	max_min_left_minus=0	max_min_left_plus=2	max_min_right=47	max_min_right_minus=30	max_min_right_plus=47	max_pos_hash_score=462	max_right=47	max_right_minus=30	max_right_plus=47	neg_log10_pos_hash_p_value=10.3	new_junction_coverage=0.05	new_junction_read_count=6	polymorphism_frequency=5.273e-02	pos_hash_score=4	prediction=polymorphism	reject=COVERAGE_EVENNESS_SKEW,FREQUENCY_CUTOFF	side_1_annotate_key=gene	side_1_continuation=0	side_1_coverage=0.98	side_1_overlap=9	side_1_possible_overlap_registers=240	side_1_read_count=118	side_1_redundant=0	side_2_annotate_key=gene	side_2_continuation=0	side_2_coverage=0.88	side_2_overlap=0	side_2_possible_overlap_registers=231	side_2_read_count=102	side_2_redundant=0	total_non_overlap_reads=6
JC	215	.	CP009273	1353257	-1	CP009273	1354052	1	0	alignment_overlap=9	coverage_minus=3	coverage_plus=1	flanking_left=251	flanking_right=251	frequency=3.375e-02	junction_possible_overlap_registers=231	key=CP009273__1353257__-1__CP009273__1354043__1__9____251__251__0__0	max_left=105	max_left_minus=105	max_left_plus=3	max_min_left=68	max_min_left_minus=68	max_min_left_plus=3	max_min_right=48	max_min_right_minus=48	max_min_right_plus=0	max_pos_hash_score=462	max_right=131	max_right_minus=131	max_right_plus=48	neg_log10_pos_hash_p_value=11.0	new_junction_coverage=0.03	new_junction_read_count=4	polymorphism_frequency=3.375e-02	pos_hash_score=3	prediction=polymorphism	reject=COVERAGE_EVENNESS_SKEW,FREQUENCY_CUTOFF	side_1_annotate_key=gene	side_1_continuation=0	side_1_coverage=0.87	side_1_overlap=9	side_1_possible_overlap_registers=240	side_1_read_count=105	side_1_redundant=0	side_2_annotate_key=gene	side_2_continuation=0	side_2_coverage=1.10	side_2_overlap=0	side_2_possible_overlap_registers=231	side_2_read_count=128	side_2_redundant=0	total_non_overlap_reads=4
JC	216	.	CP009273	1366730	-1	CP009273	1367891	1	0	alignment_overlap=10	coverage_minus=3	coverage_plus=3	flanking_left=251	flanking_right=251	frequency=5.750e-02	junction_possible_overlap_registers=230	key=CP009273__1366730__-1__CP009273__1367881__1__10____251__251__0__0	max_left=222	max_left_minus=222	max_left_plus=203	max_min_left=45	max_min_left_minus=45	max_min_left_plus=45	max_min_right=38	max_min_right_minus=19	max_min_right_plus=38	max_pos_hash_score=460	max_right=170	max_right_minus=123	max_right_plus=170	neg_log10_pos_hash_p_value=9.1	new_junction_coverage=0.05	new_junction_read_count=6	polymorphism_frequency=5.750e-02	pos_hash_score=6	prediction=polymorphism	reject=COVERAGE_EVENNESS_SKEW,FREQUENCY_CUTOFF	side_1_annotate_key=gene	side_1_continuation=0	side_1_coverage=0.85	side_1_overlap=10	side_1_possible_overlap_registers=240	side_1_read_count=103	side_1_redundant=0	side_2_annotate_key=gene	side_2_continuation=0	side_2_coverage=0.85	side_2_overlap=0	side_2_possible_overlap_registers=230	side_2_read_count=98	side_2_redundant=0	total_non_overlap_reads=6
JC	217	.	CP009273	1367747	-1	CP009273	1368754	1	0	alignment_overlap=3	coverage_minus=1	coverage_plus=2	flanking_left=251	flanking_right=251	frequency=2.756e-02	junction_possible_overlap_registers=237	key=CP009273__1367747__-1__CP009273__1368751__1__3____251__251__0__0	max_left=125	max_left_minus=94	max_left_plus=125	max_min_left=94	max_min_left_minus=94	max_min_left_plus=94	max_min_right=114	max_min_right_minus=0	max_min_right_plus=114	max_pos_hash_score=474	max_right=119	max_right_minus=119	max_right_plus=119	neg_log10_pos_hash_p_value=11.2	new_junction_coverage=0.03	new_junction_read_count=3	polymorphism_frequency=2.756e-02	pos_hash_score=3	prediction=polymorphism	reject=COVERAGE_EVENNESS_SKEW,FREQUENCY_CUTOFF	side_1_annotate_key=gene	side_1_continuation=0	side_1_coverage=0.84	side_1_overlap=3	side_1_possible_overlap_registers=240	side_1_read_count=102	side_1_redundant=0	side_2_annotate_key=gene	side_2_continuation=0	side_2_coverage=0.93	side_2_overlap=0	side_2_possible_overlap_registers=237	side_2_read_count=111	side_2_redundant=0	total_non_overlap_reads=3
JC	218	.	CP009273	1367757	-1	CP009273	1368401	1	0	alignment_overlap=10	coverage_minus=2	coverage_plus=2	flanking_left=251	flanking_right=251	frequency=5.440e-02	junction_possible_overlap_registers=230	key=CP009273__1367757__-1__CP009273__1368391__1__10____251__251__0__0	max_left=79	max_left_minus=79	max_left_plus=79	max_min_left=79	max_min_left_minus=37	max_min_left_plus=79	max_min_right=16	max_min_right_minus=16	max_min_right_plus=0	max_pos_hash_score=460	max_right=91	max_right_minus=47	max_right_plus=91	neg_log10_pos_hash_p_value=10.3	new_junction_coverage=0.04	new_junction_read_count=5	polymorphism_frequency=5.440e-02	pos_hash_score=4	prediction=polymorphism	reject=COVERAGE_EVENNESS_SKEW,FREQUENCY_CUTOFF	side_1_annotate_key=gene	side_1_continuation=0	side_1_coverage=0.83	side_1_overlap=10	side_1_possible_overlap_registers=240	side_1_read_count=100	side_1_redundant=0	side_2_annotate_key=gene	side_2_continuation=0	side_2_coverage=0.67	side_2_overlap=0	side_2_possible_overlap_registers=230	side_2_read_count=78	side_2_redundant=0	total_non_overlap_reads=4
JC	219	.	CP009273	1367767	-1	CP009273	1368936	1	0	alignment_overlap=9	coverage_minus=1	coverage_plus=2	flanking_left=251	flanking_right=251	frequency=2.868e-02	junction_possible_overlap_registers=231	key=CP009273__1367767__-1__CP009273__1368927__1__9____251__251__0__0	max_left=124	max_left_minus=124	max_left_plus=124	max_min_left=0	max_min_left_minus=0	max_min_left_plus=0	max_min_right=36	max_min_right_minus=35	max_min_right_plus=36	max_pos_hash_score=462	max_right=36	max_right_minus=35	max_right_plus=36	neg_log10_pos_hash_p_value=11.0	new_junction_coverage=0.03	new_junction_read_count=3	polymorphism_frequency=2.868e-02	pos_hash_score=3	prediction=polymorphism	reject=COVERAGE_EVENNESS_SKEW,FREQUENCY_CUTOFF	side_1_annotate_key=gene	side_1_continuation=0	side_1_coverage=0.84	side_1_overlap=9	side_1_possible_overlap_registers=240	side_1_read_count=102	side_1_redundant=0	side_2_annotate_key=gene	side_2_continuation=0	side_2_coverage=0.90	side_2_overlap=0	side_2_possible_overlap_registers=231	side_2_read_count=105	side_2_redundant=0	total_non_overlap_reads=3
JC	220	.	CP009273	1394864	-1	CP009273	1395729	1	0	alignment_overlap=10	coverage_minus=2	coverage_plus=1	flanking_left=251	flanking_right=251	frequency=2.875e-02	junction_possible_overlap_registers=230	key=CP009273__1394864__-1__CP009273__1395719__1__10____251__251__0__0	max_left=95	max_left_minus=95	max_left_plus=4	max_min_left=21	max_min_left_minus=21	max_min_left_plus=4	max_min_right=59	max_min_right_minus=59	max_min_right_plus=0	max_pos_hash_score=460	max_right=234	max_right_minus=64	max_right_plus=234	neg_log10_pos_hash_p_value=11.0	new_junction_coverage=0.03	new_junction_read_count=3	polymorphism_frequency=2.875e-02	pos_hash_score=3	prediction=polymorphism	reject=COVERAGE_EVENNESS_SKEW,FREQUENCY_CUTOFF	side_1_annotate_key=gene	side_1_continuation=0	side_1_coverage=0.85	side_1_overlap=10	side_1_possible_overlap_registers=240	side_1_read_count=103	side_1_redundant=0	side_2_annotate_key=gene	side_2_continuation=0	side_2_coverage=0.90	side_2_overlap=0	side_2_possible_overlap_registers=230	side_2_read_count=104	side_2_redundant=0	total_non_overlap_reads=3
JC	221	.	CP009273	1438579	-1	CP009273	1439594	1	0	alignment_overlap=11	coverage_minus=2	coverage_plus=3	flanking_left=251	flanking_right=251	frequency=4.236e-02	junction_possible_overlap_registers=229	key=CP009273__1438579__-1__CP009273__1439583__1__11____251__251__0__0	max_left=239	max_left_minus=239	max_left_plus=105	max_min_left=105	max_min_left_minus=0	max_min_left_plus=105	max_min_right=35	max_min_right_minus=35	max_min_right_plus=0	max_pos_hash_score=458	max_right=172	max_right_minus=35	max_right_plus=172	neg_log10_pos_hash_p_value=9.7	new_junction_coverage=0.04	new_junction_read_count=5	polymorphism_frequency=4.236e-02	pos_hash_score=5	prediction=polymorphism	reject=COVERAGE_EVENNESS_SKEW,FREQUENCY_CUTOFF	side_1_annotate_key=gene	side_1_continuation=0	side_1_coverage=0.71	side_1_overlap=11	side_1_possible_overlap_registers=240	side_1_read_count=86	side_1_redundant=0	side_2_annotate_key=gene	side_2_continuation=0	side_2_coverage=1.25	side_2_overlap=0	side_2_possible_overlap_registers=229	side_2_read_count=144	side_2_redundant=0	total_non_overlap_reads=5
JC	222	.	CP009273	1448556	-1	CP009273	1449845	1	0	alignment_overlap=10	coverage_minus=3	coverage_plus=2	flanking_left=251	flanking_right=251	frequency=4.080e-02	junction_possible_overlap_registers=230	key=CP009273__1448556__-1__CP009273__1449835__1__10____251__251__0__0	max_left=127	max_left_minus=127	max_left_plus=77	max_min_left=113	max_min_left_minus=113	max_min_left_plus=77	max_min_right=65	max_min_right_minus=65	max_min_right_plus=0	max_pos_hash_score=460	max_right=164	max_right_minus=128	max_right_plus=164	neg_log10_pos_hash_p_value=10.3	new_junction_coverage=0.05	new_junction_read_count=6	polymorphism_frequency=4.080e-02	pos_hash_score=4	prediction=polymorphism	reject=COVERAGE_EVENNESS_SKEW,FREQUENCY_CUTOFF	side_1_annotate_key=gene	side_1_continuation=0	side_1_coverage=1.17	side_1_overlap=10	side_1_possible_overlap_registers=240	side_1_read_count=142	side_1_redundant=0	side_2_annotate_key=gene	side_2_continuation=0	side_2_coverage=1.26	side_2_overlap=0	side_2_possible_overlap_registers=230	side_2_read_count=146	side_2_redundant=0	total_non_overlap_reads=5
JC	223	.	CP009273	1462166	1	CP009273	1463497	-1	0	alignment_overlap=0	coverage_minus=6	coverage_plus=8	flanking_left=251	flanking_right=251	frequency=NA	junction_possible_overlap_registers=240	key=CP009273__1462166__1__CP009273__1463497__-1__0____251__251__1__1	max_left=235	max_left_minus=235	max_left_plus=212	max_min_left=109	max_min_left_minus=91	max_min_left_plus=109	max_min_right=62	max_min_right_minus=35	max_min_right_plus=62	max_pos_hash_score=480	max_right=240	max_right_minus=205	max_right_plus=240	neg_log10_pos_hash_p_value=7.3	new_junction_coverage=0.13	new_junction_read_count=16	polymorphism_frequency=NA	pos_hash_score=11	prediction=unknown	reject=COVERAGE_EVENNESS_SKEW	side_1_annotate_key=repeat	side_1_continuation=0	side_1_coverage=NA	side_1_overlap=0	side_1_read_count=NA	side_1_redundant=1	side_2_annotate_key=repeat	side_2_continuation=0	side_2_coverage=NA	side_2_overlap=0	side_2_possible_overlap_registers=NA	side_2_read_count=NA	side_2_redundant=1	total_non_overlap_reads=14
JC	224	.	CP009273	1462410	-1	CP009273	2063968	1	0	alignment_overlap=12	coverage_minus=3	coverage_plus=3	flanking_left=251	flanking_right=251	frequency=7.897e-02	junction_possible_overlap_registers=228	key=CP009273__1462410__-1__CP009273__2063956__1__12____251__251__0__0	max_left=120	max_left_minus=120	max_left_plus=57	max_min_left=57	max_min_left_minus=55	max_min_left_plus=57	max_min_right=62	max_min_right_minus=62	max_min_right_plus=0	max_pos_hash_score=456	max_right=196	max_right_minus=184	max_right_plus=196	neg_log10_pos_hash_p_value=9.1	new_junction_coverage=0.05	new_junction_read_count=6	polymorphism_frequency=7.897e-02	pos_hash_score=6	prediction=polymorphism	reject=COVERAGE_EVENNESS_SKEW,FREQUENCY_CUTOFF	side_1_annotate_key=gene	side_1_continuation=0	side_1_coverage=0.01	side_1_overlap=12	side_1_possible_overlap_registers=240	side_1_read_count=1	side_1_redundant=0	side_2_annotate_key=gene	side_2_continuation=0	side_2_coverage=1.21	side_2_overlap=0	side_2_possible_overlap_registers=228	side_2_read_count=139	side_2_redundant=0	total_non_overlap_reads=6
JC	225	.	CP009273	1474206	-1	CP009273	1475184	1	0	alignment_overlap=9	coverage_minus=2	coverage_plus=1	flanking_left=251	flanking_right=251	frequency=3.315e-02	junction_possible_overlap_registers=231	key=CP009273__1474206__-1__CP009273__1475175__1__9____251__251__0__0	max_left=139	max_left_minus=139	max_left_plus=71	max_min_left=0	max_min_left_minus=0	max_min_left_plus=0	max_min_right=36	max_min_right_minus=36	max_min_right_plus=36	max_pos_hash_score=462	max_right=36	max_right_minus=36	max_right_plus=36	neg_log10_pos_hash_p_value=11.0	new_junction_coverage=0.03	new_junction_read_count=4	polymorphism_frequency=3.315e-02	pos_hash_score=3	prediction=polymorphism	reject=COVERAGE_EVENNESS_SKEW,FREQUENCY_CUTOFF	side_1_annotate_key=gene	side_1_continuation=0	side_1_coverage=1.03	side_1_overlap=9	side_1_possible_overlap_registers=240	side_1_read_count=125	side_1_redundant=0	side_2_annotate_key=gene	side_2_continuation=0	side_2_coverage=0.97	side_2_overlap=0	side_2_possible_overlap_registers=231	side_2_read_count=113	side_2_redundant=0	total_non_overlap_reads=3
JC	226	.	CP009273	1490433	-1	CP009273	1491304	1	0	alignment_overlap=13	coverage_minus=3	coverage_plus=5	flanking_left=251	flanking_right=251	frequency=7.433e-02	junction_possible_overlap_registers=227	key=CP009273__1490433__-1__CP009273__1491291__1__13____251__251__0__0	max_left=217	max_left_minus=217	max_left_plus=99	max_min_left=99	max_min_left_minus=7	max_min_left_plus=99	max_min_right=69	max_min_right_minus=69	max_min_right_plus=18	max_pos_hash_score=454	max_right=223	max_right_minus=161	max_right_plus=223	neg_log10_pos_hash_p_value=8.1	new_junction_coverage=0.08	new_junction_read_count=9	polymorphism_frequency=7.433e-02	pos_hash_score=8	prediction=polymorphism	reject=COVERAGE_EVENNESS_SKEW,FREQUENCY_CUTOFF	side_1_annotate_key=gene	side_1_continuation=0	side_1_coverage=1.04	side_1_overlap=13	side_1_possible_overlap_registers=240	side_1_read_count=126	side_1_redundant=0	side_2_annotate_key=gene	side_2_continuation=0	side_2_coverage=0.92	side_2_overlap=0	side_2_possible_overlap_registers=227	side_2_read_count=105	side_2_redundant=0	total_non_overlap_reads=8
JC	227	.	CP009273	1516772	-1	CP009273	1517984	1	0	alignment_overlap=8	coverage_minus=1	coverage_plus=2	flanking_left=251	flanking_right=251	frequency=2.168e-02	junction_possible_overlap_registers=232	key=CP009273__1516772__-1__CP009273__1517976__1__8____251__251__0__0	max_left=178	max_left_minus=101	max_left_plus=178	max_min_left=62	max_min_left_minus=0	max_min_left_plus=62	max_min_right=97	max_min_right_minus=97	max_min_right_plus=51	max_pos_hash_score=464	max_right=97	max_right_minus=97	max_right_plus=97	neg_log10_pos_hash_p_value=11.0	new_junction_coverage=0.03	new_junction_read_count=3	polymorphism_frequency=2.168e-02	pos_hash_score=3	prediction=polymorphism	reject=COVERAGE_EVENNESS_SKEW,FREQUENCY_CUTOFF	side_1_annotate_key=gene	side_1_continuation=0	side_1_coverage=1.06	side_1_overlap=8	side_1_possible_overlap_registers=240	side_1_read_count=128	side_1_redundant=0	side_2_annotate_key=gene	side_2_continuation=0	side_2_coverage=1.26	side_2_overlap=0	side_2_possible_overlap_registers=232	side_2_read_count=147	side_2_redundant=0	total_non_overlap_reads=3
JC	228	.	CP009273	1544443	-1	CP009273	1545506	1	0	alignment_overlap=5	coverage_minus=3	coverage_plus=3	flanking_left=251	flanking_right=251	frequency=4.718e-02	junction_possible_overlap_registers=235	key=CP009273__1544443__-1__CP009273__1545501__1__5____251__251__0__0	max_left=195	max_left_minus=195	max_left_plus=187	max_min_left=31	max_min_left_minus=0	max_min_left_plus=31	max_min_right=63	max_min_right_minus=54	max_min_right_plus=63	max_pos_hash_score=470	max_right=82	max_right_minus=54	max_right_plus=82	neg_log10_pos_hash_p_value=9.3	new_junction_coverage=0.05	new_junction_read_count=6	polymorphism_frequency=4.718e-02	pos_hash_score=6	prediction=polymorphism	reject=COVERAGE_EVENNESS_SKEW,FREQUENCY_CUTOFF	side_1_annotate_key=gene	side_1_continuation=0	side_1_coverage=1.06	side_1_overlap=5	side_1_possible_overlap_registers=240	side_1_read_count=128	side_1_redundant=0	side_2_annotate_key=gene	side_2_continuation=0	side_2_coverage=0.99	side_2_overlap=0	side_2_possible_overlap_registers=235	side_2_read_count=117	side_2_redundant=0	total_non_overlap_reads=6
JC	229	.	CP009273	1548523	-1	CP009273	1549436	1	0	alignment_overlap=10	coverage_minus=2	coverage_plus=2	flanking_left=251	flanking_right=251	frequency=3.143e-02	junction_possible_overlap_registers=230	key=CP009273__1548523__-1__CP009273__1549426__1__10____251__251__0__0	max_left=180	max_left_minus=169	max_left_plus=180	max_min_left=51	max_min_left_minus=51	max_min_left_plus=51	max_min_right=60	max_min_right_minus=17	max_min_right_plus=60	max_pos_hash_score=460	max_right=60	max_right_minus=55	max_right_plus=60	neg_log10_pos_hash_p_value=10.3	new_junction_coverage=0.03	new_junction_read_count=4	polymorphism_frequency=3.143e-02	pos_hash_score=4	prediction=polymorphism	reject=COVERAGE_EVENNESS_SKEW,FREQUENCY_CUTOFF	side_1_annotate_key=gene	side_1_continuation=0	side_1_coverage=0.89	side_1_overlap=10	side_1_possible_overlap_registers=240	side_1_read_count=107	side_1_redundant=0	side_2_annotate_key=gene	side_2_continuation=0	side_2_coverage=1.24	side_2_overlap=0	side_2_possible_overlap_registers=230	side_2_read_count=144	side_2_redundant=0	total_non_overlap_reads=4
JC	230	.	CP009273	1559875	-1	CP009273	1561013	1	0	alignment_overlap=10	coverage_minus=3	coverage_plus=2	flanking_left=251	flanking_right=251	frequency=4.074e-02	junction_possible_overlap_registers=230	key=CP009273__1559875__-1__CP009273__1561003__1__10____251__251__0__0	max_left=134	max_left_minus=134	max_left_plus=18	max_min_left=103	max_min_left_minus=103	max_min_left_plus=18	max_min_right=105	max_min_right_minus=105	max_min_right_plus=0	max_pos_hash_score=460	max_right=226	max_right_minus=138	max_right_plus=226	neg_log10_pos_hash_p_value=9.7	new_junction_coverage=0.04	new_junction_read_count=5	polymorphism_frequency=4.074e-02	pos_hash_score=5	prediction=polymorphism	reject=COVERAGE_EVENNESS_SKEW,FREQUENCY_CUTOFF	side_1_annotate_key=gene	side_1_continuation=0	side_1_coverage=1.10	side_1_overlap=10	side_1_possible_overlap_registers=240	side_1_read_count=133	side_1_redundant=0	side_2_annotate_key=gene	side_2_continuation=0	side_2_coverage=0.93	side_2_overlap=0	side_2_possible_overlap_registers=230	side_2_read_count=108	side_2_redundant=0	total_non_overlap_reads=5
JC	231	.	CP009273	1591056	-1	CP009273	1591834	1	0	alignment_overlap=10	coverage_minus=5	coverage_plus=5	flanking_left=251	flanking_right=251	frequency=6.180e-02	junction_possible_overlap_registers=230	key=CP009273__1591056__-1__CP009273__1591824__1__10____251__251__0__0	max_left=207	max_left_minus=207	max_left_plus=70	max_min_left=88	max_min_left_minus=88	max_min_left_plus=70	max_min_right=4	max_min_right_minus=4	max_min_right_plus=0	max_pos_hash_score=460	max_right=197	max_right_minus=153	max_right_plus=197	neg_log10_pos_hash_p_value=7.4	new_junction_coverage=0.09	new_junction_read_count=11	polymorphism_frequency=6.180e-02	pos_hash_score=10	prediction=polymorphism	reject=COVERAGE_EVENNESS_SKEW,FREQUENCY_CUTOFF	side_1_annotate_key=gene	side_1_continuation=0	side_1_coverage=1.60	side_1_overlap=10	side_1_possible_overlap_registers=240	side_1_read_count=193	side_1_redundant=0	side_2_annotate_key=gene	side_2_continuation=0	side_2_coverage=1.29	side_2_overlap=0	side_2_possible_overlap_registers=230	side_2_read_count=149	side_2_redundant=0	total_non_overlap_reads=10
JC	232	.	CP009273	1597326	-1	CP009273	1598176	1	0	alignment_overlap=12	coverage_minus=7	coverage_plus=3	flanking_left=251	flanking_right=251	frequency=6.572e-02	junction_possible_overlap_registers=228	key=CP009273__1597326__-1__CP009273__1598164__1__12____251__251__0__0	max_left=179	max_left_minus=179	max_left_plus=100	max_min_left=32	max_min_left_minus=32	max_min_left_plus=7	max_min_right=60	max_min_right_minus=60	max_min_right_plus=12	max_pos_hash_score=456	max_right=114	max_right_minus=114	max_right_plus=114	neg_log10_pos_hash_p_value=7.7	new_junction_coverage=0.09	new_junction_read_count=10	polymorphism_frequency=6.572e-02	pos_hash_score=9	prediction=polymorphism	reject=COVERAGE_EVENNESS_SKEW,FREQUENCY_CUTOFF	side_1_annotate_key=gene	side_1_continuation=0	side_1_coverage=1.11	side_1_overlap=12	side_1_possible_overlap_registers=240	side_1_read_count=134	side_1_redundant=0	side_2_annotate_key=gene	side_2_continuation=0	side_2_coverage=1.37	side_2_overlap=0	side_2_possible_overlap_registers=228	side_2_read_count=157	side_2_redundant=0	total_non_overlap_reads=10
JC	233	.	CP009273	1599751	-1	CP009273	1600688	1	0	alignment_overlap=10	coverage_minus=1	coverage_plus=2	flanking_left=251	flanking_right=251	frequency=3.393e-02	junction_possible_overlap_registers=230	key=CP009273__1599751__-1__CP009273__1600678__1__10____251__251__0__0	max_left=110	max_left_minus=63	max_left_plus=110	max_min_left=63	max_min_left_minus=63	max_min_left_plus=0	max_min_right=71	max_min_right_minus=0	max_min_right_plus=71	max_pos_hash_score=460	max_right=140	max_right_minus=140	max_right_plus=71	neg_log10_pos_hash_p_value=11.0	new_junction_coverage=0.03	new_junction_read_count=4	polymorphism_frequency=3.393e-02	pos_hash_score=3	prediction=polymorphism	reject=COVERAGE_EVENNESS_SKEW,FREQUENCY_CUTOFF	side_1_annotate_key=gene	side_1_continuation=0	side_1_coverage=1.04	side_1_overlap=10	side_1_possible_overlap_registers=240	side_1_read_count=126	side_1_redundant=0	side_2_annotate_key=gene	side_2_continuation=0	side_2_coverage=0.92	side_2_overlap=0	side_2_possible_overlap_registers=230	side_2_read_count=107	side_2_redundant=0	total_non_overlap_reads=3
JC	234	.	CP009273	1606724	-1	CP009273	1607670	1	0	alignment_overlap=9	coverage_minus=2	coverage_plus=1	flanking_left=251	flanking_right=251	frequency=2.833e-02	junction_possible_overlap_registers=231	key=CP009273__1606724__-1__CP009273__1607661__1__9____251__251__0__0	max_left=120	max_left_minus=120	max_left_plus=44	max_min_left=44	max_min_left_minus=44	max_min_left_plus=44	max_min_right=43	max_min_right_minus=43	max_min_right_plus=0	max_pos_hash_score=462	max_right=53	max_right_minus=53	max_right_plus=53	neg_log10_pos_hash_p_value=11.0	new_junction_coverage=0.03	new_junction_read_count=3	polymorphism_frequency=2.833e-02	pos_hash_score=3	prediction=polymorphism	reject=COVERAGE_EVENNESS_SKEW,FREQUENCY_CUTOFF	side_1_annotate_key=gene	side_1_continuation=0	side_1_coverage=0.93	side_1_overlap=9	side_1_possible_overlap_registers=240	side_1_read_count=112	side_1_redundant=0	side_2_annotate_key=gene	side_2_continuation=0	side_2_coverage=0.84	side_2_overlap=0	side_2_possible_overlap_registers=231	side_2_read_count=98	side_2_redundant=0	total_non_overlap_reads=3
JC	235	.	CP009273	1620720	-1	CP009273	1621954	1	0	alignment_overlap=9	coverage_minus=2	coverage_plus=3	flanking_left=251	flanking_right=251	frequency=4.614e-02	junction_possible_overlap_registers=231	key=CP009273__1620720__-1__CP009273__1621945__1__9____251__251__0__0	max_left=176	max_left_minus=176	max_left_plus=50	max_min_left=50	max_min_left_minus=50	max_min_left_plus=50	max_min_right=66	max_min_right_minus=66	max_min_right_plus=0	max_pos_hash_score=462	max_right=213	max_right_minus=158	max_right_plus=213	neg_log10_pos_hash_p_value=9.7	new_junction_coverage=0.05	new_junction_read_count=6	polymorphism_frequency=4.614e-02	pos_hash_score=5	prediction=polymorphism	reject=COVERAGE_EVENNESS_SKEW,FREQUENCY_CUTOFF	side_1_annotate_key=gene	side_1_continuation=0	side_1_coverage=0.87	side_1_overlap=9	side_1_possible_overlap_registers=240	side_1_read_count=105	side_1_redundant=0	side_2_annotate_key=gene	side_2_continuation=0	side_2_coverage=1.26	side_2_overlap=0	side_2_possible_overlap_registers=231	side_2_read_count=147	side_2_redundant=0	total_non_overlap_reads=5
JC	236	.	CP009273	1645562	1	CP009273	2063968	1	0	alignment_overlap=12	coverage_minus=3	coverage_plus=3	flanking_left=251	flanking_right=251	frequency=7.658e-02	junction_possible_overlap_registers=228	key=CP009273__1645562__1__CP009273__2063956__1__12____251__251__0__0	max_left=120	max_left_minus=120	max_left_plus=57	max_min_left=57	max_min_left_minus=55	max_min_left_plus=57	max_min_right=62	max_min_right_minus=62	max_min_right_plus=0	max_pos_hash_score=456	max_right=196	max_right_minus=184	max_right_plus=196	neg_log10_pos_hash_p_value=9.1	new_junction_coverage=0.05	new_junction_read_count=6	polymorphism_frequency=7.658e-02	pos_hash_score=6	prediction=polymorphism	reject=COVERAGE_EVENNESS_SKEW,FREQUENCY_CUTOFF	side_1_annotate_key=gene	side_1_continuation=0	side_1_coverage=0.05	side_1_overlap=12	side_1_possible_overlap_registers=240	side_1_read_count=6	side_1_redundant=0	side_2_annotate_key=gene	side_2_continuation=0	side_2_coverage=1.21	side_2_overlap=0	side_2_possible_overlap_registers=228	side_2_read_count=139	side_2_redundant=0	total_non_overlap_reads=6
JC	237	.	CP009273	1665967	-1	CP009273	1666976	1	0	alignment_overlap=11	coverage_minus=1	coverage_plus=2	flanking_left=251	flanking_right=251	frequency=2.788e-02	junction_possible_overlap_registers=229	key=CP009273__1665967__-1__CP009273__1666965__1__11____251__251__0__0	max_left=201	max_left_minus=201	max_left_plus=177	max_min_left=118	max_min_left_minus=0	max_min_left_plus=118	max_min_right=63	max_min_right_minus=39	max_min_right_plus=63	max_pos_hash_score=458	max_right=122	max_right_minus=39	max_right_plus=122	neg_log10_pos_hash_p_value=10.9	new_junction_coverage=0.03	new_junction_read_count=3	polymorphism_frequency=2.788e-02	pos_hash_score=3	prediction=polymorphism	reject=COVERAGE_EVENNESS_SKEW,FREQUENCY_CUTOFF	side_1_annotate_key=gene	side_1_continuation=0	side_1_coverage=1.04	side_1_overlap=11	side_1_possible_overlap_registers=240	side_1_read_count=126	side_1_redundant=0	side_2_annotate_key=gene	side_2_continuation=0	side_2_coverage=0.77	side_2_overlap=0	side_2_possible_overlap_registers=229	side_2_read_count=89	side_2_redundant=0	total_non_overlap_reads=3
JC	238	.	CP009273	1669938	-1	CP009273	1670740	1	0	alignment_overlap=9	coverage_minus=2	coverage_plus=1	flanking_left=251	flanking_right=251	frequency=2.434e-02	junction_possible_overlap_registers=231	key=CP009273__1669938__-1__CP009273__1670731__1__9____251__251__0__0	max_left=157	max_left_minus=157	max_left_plus=36	max_min_left=36	max_min_left_minus=0	max_min_left_plus=36	max_min_right=80	max_min_right_minus=80	max_min_right_plus=0	max_pos_hash_score=462	max_right=80	max_right_minus=80	max_right_plus=80	neg_log10_pos_hash_p_value=11.0	new_junction_coverage=0.03	new_junction_read_count=3	polymorphism_frequency=2.434e-02	pos_hash_score=3	prediction=polymorphism	reject=COVERAGE_EVENNESS_SKEW,FREQUENCY_CUTOFF	side_1_annotate_key=gene	side_1_continuation=0	side_1_coverage=0.98	side_1_overlap=9	side_1_possible_overlap_registers=240	side_1_read_count=119	side_1_redundant=0	side_2_annotate_key=gene	side_2_continuation=0	side_2_coverage=1.08	side_2_overlap=0	side_2_possible_overlap_registers=231	side_2_read_count=126	side_2_redundant=0	total_non_overlap_reads=3
JC	239	.	CP009273	1670864	-1	CP009273	1671883	1	0	alignment_overlap=10	coverage_minus=1	coverage_plus=2	flanking_left=251	flanking_right=251	frequency=3.417e-02	junction_possible_overlap_registers=230	key=CP009273__1670864__-1__CP009273__1671873__1__10____251__251__0__0	max_left=194	max_left_minus=194	max_left_plus=161	max_min_left=0	max_min_left_minus=0	max_min_left_plus=0	max_min_right=102	max_min_right_minus=1	max_min_right_plus=102	max_pos_hash_score=460	max_right=102	max_right_minus=1	max_right_plus=102	neg_log10_pos_hash_p_value=11.0	new_junction_coverage=0.03	new_junction_read_count=4	polymorphism_frequency=3.417e-02	pos_hash_score=3	prediction=polymorphism	reject=COVERAGE_EVENNESS_SKEW,FREQUENCY_CUTOFF	side_1_annotate_key=gene	side_1_continuation=0	side_1_coverage=0.97	side_1_overlap=10	side_1_possible_overlap_registers=240	side_1_read_count=117	side_1_redundant=0	side_2_annotate_key=gene	side_2_continuation=0	side_2_coverage=0.98	side_2_overlap=0	side_2_possible_overlap_registers=230	side_2_read_count=114	side_2_redundant=0	total_non_overlap_reads=3
JC	240	.	CP009273	1671090	-1	CP009273	1671835	1	0	alignment_overlap=12	coverage_minus=1	coverage_plus=2	flanking_left=251	flanking_right=251	frequency=2.955e-02	junction_possible_overlap_registers=228	key=CP009273__1671090__-1__CP009273__1671823__1__12____251__251__0__0	max_left=158	max_left_minus=19	max_left_plus=158	max_min_left=19	max_min_left_minus=19	max_min_left_plus=19	max_min_right=65	max_min_right_minus=0	max_min_right_plus=65	max_pos_hash_score=456	max_right=65	max_right_minus=51	max_right_plus=65	neg_log10_pos_hash_p_value=10.9	new_junction_coverage=0.03	new_junction_read_count=3	polymorphism_frequency=2.955e-02	pos_hash_score=3	prediction=polymorphism	reject=COVERAGE_EVENNESS_SKEW,FREQUENCY_CUTOFF	side_1_annotate_key=gene	side_1_continuation=0	side_1_coverage=0.65	side_1_overlap=12	side_1_possible_overlap_registers=240	side_1_read_count=79	side_1_redundant=0	side_2_annotate_key=gene	side_2_continuation=0	side_2_coverage=1.06	side_2_overlap=0	side_2_possible_overlap_registers=228	side_2_read_count=122	side_2_redundant=0	total_non_overlap_reads=3
JC	241	.	CP009273	1691731	-1	CP009273	1692671	1	0	alignment_overlap=7	coverage_minus=1	coverage_plus=2	flanking_left=251	flanking_right=251	frequency=2.842e-02	junction_possible_overlap_registers=233	key=CP009273__1691731__-1__CP009273__1692664__1__7____251__251__0__0	max_left=198	max_left_minus=198	max_left_plus=109	max_min_left=109	max_min_left_minus=0	max_min_left_plus=109	max_min_right=46	max_min_right_minus=46	max_min_right_plus=0	max_pos_hash_score=466	max_right=156	max_right_minus=46	max_right_plus=156	neg_log10_pos_hash_p_value=11.1	new_junction_coverage=0.03	new_junction_read_count=3	polymorphism_frequency=2.842e-02	pos_hash_score=3	prediction=polymorphism	reject=COVERAGE_EVENNESS_SKEW,FREQUENCY_CUTOFF	side_1_annotate_key=gene	side_1_continuation=0	side_1_coverage=0.81	side_1_overlap=7	side_1_possible_overlap_registers=240	side_1_read_count=98	side_1_redundant=0	side_2_annotate_key=gene	side_2_continuation=0	side_2_coverage=0.94	side_2_overlap=0	side_2_possible_overlap_registers=233	side_2_read_count=110	side_2_redundant=0	total_non_overlap_reads=3
JC	242	.	CP009273	1709889	-1	CP009273	1710572	1	0	alignment_overlap=11	coverage_minus=3	coverage_plus=3	flanking_left=251	flanking_right=251	frequency=5.976e-02	junction_possible_overlap_registers=229	key=CP009273__1709889__-1__CP009273__1710561__1__11____251__251__0__0	max_left=130	max_left_minus=130	max_left_plus=103	max_min_left=24	max_min_left_minus=0	max_min_left_plus=24	max_min_right=97	max_min_right_minus=10	max_min_right_plus=97	max_pos_hash_score=458	max_right=97	max_right_minus=10	max_right_plus=97	neg_log10_pos_hash_p_value=9.1	new_junction_coverage=0.06	new_junction_read_count=7	polymorphism_frequency=5.976e-02	pos_hash_score=6	prediction=polymorphism	reject=COVERAGE_EVENNESS_SKEW,FREQUENCY_CUTOFF	side_1_annotate_key=gene	side_1_continuation=0	side_1_coverage=1.03	side_1_overlap=11	side_1_possible_overlap_registers=240	side_1_read_count=125	side_1_redundant=0	side_2_annotate_key=gene	side_2_continuation=0	side_2_coverage=0.88	side_2_overlap=0	side_2_possible_overlap_registers=229	side_2_read_count=101	side_2_redundant=0	total_non_overlap_reads=6
JC	243	.	CP009273	1741910	-1	CP009273	1742834	1	0	alignment_overlap=11	coverage_minus=2	coverage_plus=1	flanking_left=251	flanking_right=251	frequency=2.805e-02	junction_possible_overlap_registers=229	key=CP009273__1741910__-1__CP009273__1742823__1__11____251__251__0__0	max_left=51	max_left_minus=51	max_left_plus=21	max_min_left=0	max_min_left_minus=0	max_min_left_plus=0	max_min_right=19	max_min_right_minus=19	max_min_right_plus=19	max_pos_hash_score=458	max_right=19	max_right_minus=19	max_right_plus=19	neg_log10_pos_hash_p_value=10.9	new_junction_coverage=0.03	new_junction_read_count=3	polymorphism_frequency=2.805e-02	pos_hash_score=3	prediction=polymorphism	reject=COVERAGE_EVENNESS_SKEW,FREQUENCY_CUTOFF	side_1_annotate_key=gene	side_1_continuation=0	side_1_coverage=0.74	side_1_overlap=11	side_1_possible_overlap_registers=240	side_1_read_count=89	side_1_redundant=0	side_2_annotate_key=gene	side_2_continuation=0	side_2_coverage=1.07	side_2_overlap=0	side_2_possible_overlap_registers=229	side_2_read_count=123	side_2_redundant=0	total_non_overlap_reads=3
JC	244	.	CP009273	1774178	-1	CP009273	1774942	1	0	alignment_overlap=11	coverage_minus=2	coverage_plus=2	flanking_left=251	flanking_right=251	frequency=3.094e-02	junction_possible_overlap_registers=229	key=CP009273__1774178__-1__CP009273__1774931__1__11____251__251__0__0	max_left=195	max_left_minus=195	max_left_plus=177	max_min_left=100	max_min_left_minus=100	max_min_left_plus=89	max_min_right=63	max_min_right_minus=5	max_min_right_plus=63	max_pos_hash_score=458	max_right=151	max_right_minus=140	max_right_plus=151	neg_log10_pos_hash_p_value=10.3	new_junction_coverage=0.03	new_junction_read_count=4	polymorphism_frequency=3.094e-02	pos_hash_score=4	prediction=polymorphism	reject=COVERAGE_EVENNESS_SKEW,FREQUENCY_CUTOFF	side_1_annotate_key=gene	side_1_continuation=0	side_1_coverage=0.98	side_1_overlap=11	side_1_possible_overlap_registers=240	side_1_read_count=118	side_1_redundant=0	side_2_annotate_key=gene	side_2_continuation=0	side_2_coverage=1.20	side_2_overlap=0	side_2_possible_overlap_registers=229	side_2_read_count=138	side_2_redundant=0	total_non_overlap_reads=4
JC	245	.	CP009273	1805547	-1	CP009273	1806310	1	0	alignment_overlap=7	coverage_minus=1	coverage_plus=4	flanking_left=251	flanking_right=251	frequency=3.532e-02	junction_possible_overlap_registers=233	key=CP009273__1805547__-1__CP009273__1806303__1__7____251__251__0__0	max_left=220	max_left_minus=74	max_left_plus=220	max_min_left=74	max_min_left_minus=74	max_min_left_plus=74	max_min_right=24	max_min_right_minus=0	max_min_right_plus=24	max_pos_hash_score=466	max_right=216	max_right_minus=86	max_right_plus=216	neg_log10_pos_hash_p_value=9.8	new_junction_coverage=0.04	new_junction_read_count=5	polymorphism_frequency=3.532e-02	pos_hash_score=5	prediction=polymorphism	reject=COVERAGE_EVENNESS_SKEW,FREQUENCY_CUTOFF	side_1_annotate_key=gene	side_1_continuation=0	side_1_coverage=1.11	side_1_overlap=7	side_1_possible_overlap_registers=240	side_1_read_count=134	side_1_redundant=0	side_2_annotate_key=gene	side_2_continuation=0	side_2_coverage=1.22	side_2_overlap=0	side_2_possible_overlap_registers=233	side_2_read_count=143	side_2_redundant=0	total_non_overlap_reads=5
JC	246	.	CP009273	1814626	-1	CP009273	1815161	1	0	alignment_overlap=11	coverage_minus=2	coverage_plus=1	flanking_left=251	flanking_right=251	frequency=2.214e-02	junction_possible_overlap_registers=229	key=CP009273__1814626__-1__CP009273__1815150__1__11____251__251__0__0	max_left=129	max_left_minus=129	max_left_plus=111	max_min_left=0	max_min_left_minus=0	max_min_left_plus=0	max_min_right=111	max_min_right_minus=111	max_min_right_plus=44	max_pos_hash_score=458	max_right=111	max_right_minus=111	max_right_plus=44	neg_log10_pos_hash_p_value=10.9	new_junction_coverage=0.03	new_junction_read_count=3	polymorphism_frequency=2.214e-02	pos_hash_score=3	prediction=polymorphism	reject=COVERAGE_EVENNESS_SKEW,FREQUENCY_CUTOFF	side_1_annotate_key=gene	side_1_continuation=0	side_1_coverage=1.08	side_1_overlap=11	side_1_possible_overlap_registers=240	side_1_read_count=131	side_1_redundant=0	side_2_annotate_key=gene	side_2_continuation=0	side_2_coverage=1.21	side_2_overlap=0	side_2_possible_overlap_registers=229	side_2_read_count=140	side_2_redundant=0	total_non_overlap_reads=3
JC	247	.	CP009273	1829650	-1	CP009273	1830685	1	0	alignment_overlap=8	coverage_minus=2	coverage_plus=2	flanking_left=251	flanking_right=251	frequency=3.936e-02	junction_possible_overlap_registers=232	key=CP009273__1829650__-1__CP009273__1830677__1__8____251__251__0__0	max_left=113	max_left_minus=113	max_left_plus=113	max_min_left=70	max_min_left_minus=0	max_min_left_plus=70	max_min_right=70	max_min_right_minus=70	max_min_right_plus=33	max_pos_hash_score=464	max_right=73	max_right_minus=70	max_right_plus=73	neg_log10_pos_hash_p_value=10.3	new_junction_coverage=0.03	new_junction_read_count=4	polymorphism_frequency=3.936e-02	pos_hash_score=4	prediction=polymorphism	reject=COVERAGE_EVENNESS_SKEW,FREQUENCY_CUTOFF	side_1_annotate_key=gene	side_1_continuation=0	side_1_coverage=1.17	side_1_overlap=8	side_1_possible_overlap_registers=240	side_1_read_count=142	side_1_redundant=0	side_2_annotate_key=gene	side_2_continuation=0	side_2_coverage=0.50	side_2_overlap=0	side_2_possible_overlap_registers=232	side_2_read_count=58	side_2_redundant=0	total_non_overlap_reads=4
JC	248	.	CP009273	1834887	-1	CP009273	1835886	1	0	alignment_overlap=4	coverage_minus=1	coverage_plus=2	flanking_left=251	flanking_right=251	frequency=3.118e-02	junction_possible_overlap_registers=236	key=CP009273__1834887__-1__CP009273__1835882__1__4____251__251__0__0	max_left=170	max_left_minus=170	max_left_plus=167	max_min_left=8	max_min_left_minus=0	max_min_left_plus=8	max_min_right=52	max_min_right_minus=52	max_min_right_plus=52	max_pos_hash_score=472	max_right=98	max_right_minus=52	max_right_plus=98	neg_log10_pos_hash_p_value=11.1	new_junction_coverage=0.03	new_junction_read_count=3	polymorphism_frequency=3.118e-02	pos_hash_score=3	prediction=polymorphism	reject=COVERAGE_EVENNESS_SKEW,FREQUENCY_CUTOFF	side_1_annotate_key=gene	side_1_continuation=0	side_1_coverage=0.77	side_1_overlap=4	side_1_possible_overlap_registers=240	side_1_read_count=93	side_1_redundant=0	side_2_annotate_key=gene	side_2_continuation=0	side_2_coverage=0.80	side_2_overlap=0	side_2_possible_overlap_registers=236	side_2_read_count=95	side_2_redundant=0	total_non_overlap_reads=3
JC	249	.	CP009273	1835508	-1	CP009273	1836143	1	0	alignment_overlap=11	coverage_minus=4	coverage_plus=2	flanking_left=251	flanking_right=251	frequency=5.644e-02	junction_possible_overlap_registers=229	key=CP009273__1835508__-1__CP009273__1836132__1__11____251__251__0__0	max_left=135	max_left_minus=87	max_left_plus=135	max_min_left=22	max_min_left_minus=22	max_min_left_plus=0	max_min_right=105	max_min_right_minus=53	max_min_right_plus=105	max_pos_hash_score=458	max_right=218	max_right_minus=218	max_right_plus=105	neg_log10_pos_hash_p_value=9.1	new_junction_coverage=0.05	new_junction_read_count=6	polymorphism_frequency=5.644e-02	pos_hash_score=6	prediction=polymorphism	reject=COVERAGE_EVENNESS_SKEW,FREQUENCY_CUTOFF	side_1_annotate_key=gene	side_1_continuation=0	side_1_coverage=0.79	side_1_overlap=11	side_1_possible_overlap_registers=240	side_1_read_count=96	side_1_redundant=0	side_2_annotate_key=gene	side_2_continuation=0	side_2_coverage=0.95	side_2_overlap=0	side_2_possible_overlap_registers=229	side_2_read_count=109	side_2_redundant=0	total_non_overlap_reads=6
JC	250	.	CP009273	1868655	-1	CP009273	1869558	1	0	alignment_overlap=10	coverage_minus=1	coverage_plus=2	flanking_left=251	flanking_right=251	frequency=3.276e-02	junction_possible_overlap_registers=230	key=CP009273__1868655__-1__CP009273__1869548__1__10____251__251__0__0	max_left=85	max_left_minus=85	max_left_plus=85	max_min_left=38	max_min_left_minus=0	max_min_left_plus=38	max_min_right=85	max_min_right_minus=82	max_min_right_plus=85	max_pos_hash_score=460	max_right=112	max_right_minus=82	max_right_plus=112	neg_log10_pos_hash_p_value=11.0	new_junction_coverage=0.03	new_junction_read_count=4	polymorphism_frequency=3.276e-02	pos_hash_score=3	prediction=polymorphism	reject=COVERAGE_EVENNESS_SKEW,FREQUENCY_CUTOFF	side_1_annotate_key=gene	side_1_continuation=0	side_1_coverage=0.96	side_1_overlap=10	side_1_possible_overlap_registers=240	side_1_read_count=116	side_1_redundant=0	side_2_annotate_key=gene	side_2_continuation=0	side_2_coverage=1.08	side_2_overlap=0	side_2_possible_overlap_registers=230	side_2_read_count=125	side_2_redundant=0	total_non_overlap_reads=3
JC	251	.	CP009273	1884976	-1	CP009273	1885811	1	0	alignment_overlap=6	coverage_minus=3	coverage_plus=1	flanking_left=251	flanking_right=251	frequency=3.678e-02	junction_possible_overlap_registers=234	key=CP009273__1884976__-1__CP009273__1885805__1__6____251__251__0__0	max_left=99	max_left_minus=99	max_left_plus=74	max_min_left=99	max_min_left_minus=99	max_min_left_plus=74	max_min_right=38	max_min_right_minus=38	max_min_right_plus=0	max_pos_hash_score=468	max_right=167	max_right_minus=146	max_right_plus=167	neg_log10_pos_hash_p_value=10.4	new_junction_coverage=0.03	new_junction_read_count=4	polymorphism_frequency=3.678e-02	pos_hash_score=4	prediction=polymorphism	reject=COVERAGE_EVENNESS_SKEW,FREQUENCY_CUTOFF	side_1_annotate_key=gene	side_1_continuation=0	side_1_coverage=0.82	side_1_overlap=6	side_1_possible_overlap_registers=240	side_1_read_count=99	side_1_redundant=0	side_2_annotate_key=gene	side_2_continuation=0	side_2_coverage=0.96	side_2_overlap=0	side_2_possible_overlap_registers=234	side_2_read_count=113	side_2_redundant=0	total_non_overlap_reads=4
JC	252	.	CP009273	1894960	-1	CP009273	1895881	1	0	alignment_overlap=9	coverage_minus=2	coverage_plus=2	flanking_left=251	flanking_right=251	frequency=3.435e-02	junction_possible_overlap_registers=231	key=CP009273__1894960__-1__CP009273__1895872__1__9____251__251__0__0	max_left=155	max_left_minus=155	max_left_plus=67	max_min_left=38	max_min_left_minus=38	max_min_left_plus=37	max_min_right=48	max_min_right_minus=29	max_min_right_plus=48	max_pos_hash_score=462	max_right=48	max_right_minus=48	max_right_plus=48	neg_log10_pos_hash_p_value=11.0	new_junction_coverage=0.03	new_junction_read_count=4	polymorphism_frequency=3.435e-02	pos_hash_score=3	prediction=polymorphism	reject=COVERAGE_EVENNESS_SKEW,FREQUENCY_CUTOFF	side_1_annotate_key=gene	side_1_continuation=0	side_1_coverage=0.90	side_1_overlap=9	side_1_possible_overlap_registers=240	side_1_read_count=109	side_1_redundant=0	side_2_annotate_key=gene	side_2_continuation=0	side_2_coverage=1.03	side_2_overlap=0	side_2_possible_overlap_registers=231	side_2_read_count=120	side_2_redundant=0	total_non_overlap_reads=4
JC	253	.	CP009273	1917906	-1	CP009273	1919101	1	0	alignment_overlap=13	coverage_minus=3	coverage_plus=4	flanking_left=251	flanking_right=251	frequency=5.424e-02	junction_possible_overlap_registers=227	key=CP009273__1917906__-1__CP009273__1919088__1__13____251__251__0__0	max_left=134	max_left_minus=134	max_left_plus=88	max_min_left=88	max_min_left_minus=0	max_min_left_plus=88	max_min_right=104	max_min_right_minus=104	max_min_right_plus=7	max_pos_hash_score=454	max_right=163	max_right_minus=104	max_right_plus=163	neg_log10_pos_hash_p_value=8.6	new_junction_coverage=0.06	new_junction_read_count=7	polymorphism_frequency=5.424e-02	pos_hash_score=7	prediction=polymorphism	reject=COVERAGE_EVENNESS_SKEW,FREQUENCY_CUTOFF	side_1_annotate_key=gene	side_1_continuation=0	side_1_coverage=1.05	side_1_overlap=13	side_1_possible_overlap_registers=240	side_1_read_count=127	side_1_redundant=0	side_2_annotate_key=gene	side_2_continuation=0	side_2_coverage=1.08	side_2_overlap=0	side_2_possible_overlap_registers=227	side_2_read_count=124	side_2_redundant=0	total_non_overlap_reads=7
JC	254	.	CP009273	1920811	-1	CP009273	1921651	1	0	alignment_overlap=10	coverage_minus=1	coverage_plus=2	flanking_left=251	flanking_right=251	frequency=2.440e-02	junction_possible_overlap_registers=230	key=CP009273__1920811__-1__CP009273__1921641__1__10____251__251__0__0	max_left=213	max_left_minus=86	max_left_plus=213	max_min_left=86	max_min_left_minus=86	max_min_left_plus=86	max_min_right=28	max_min_right_minus=0	max_min_right_plus=28	max_pos_hash_score=460	max_right=120	max_right_minus=120	max_right_plus=120	neg_log10_pos_hash_p_value=11.0	new_junction_coverage=0.03	new_junction_read_count=3	polymorphism_frequency=2.440e-02	pos_hash_score=3	prediction=polymorphism	reject=COVERAGE_EVENNESS_SKEW,FREQUENCY_CUTOFF	side_1_annotate_key=gene	side_1_continuation=0	side_1_coverage=1.02	side_1_overlap=10	side_1_possible_overlap_registers=240	side_1_read_count=123	side_1_redundant=0	side_2_annotate_key=gene	side_2_continuation=0	side_2_coverage=1.05	side_2_overlap=0	side_2_possible_overlap_registers=230	side_2_read_count=122	side_2_redundant=0	total_non_overlap_reads=3
JC	255	.	CP009273	1950837	-1	CP009273	1951638	1	0	alignment_overlap=12	coverage_minus=5	coverage_plus=6	flanking_left=251	flanking_right=251	frequency=7.454e-02	junction_possible_overlap_registers=228	key=CP009273__1950837__-1__CP009273__1951626__1__12____251__251__0__0	max_left=207	max_left_minus=207	max_left_plus=140	max_min_left=29	max_min_left_minus=0	max_min_left_plus=29	max_min_right=104	max_min_right_minus=87	max_min_right_plus=104	max_pos_hash_score=456	max_right=176	max_right_minus=87	max_right_plus=176	neg_log10_pos_hash_p_value=7.7	new_junction_coverage=0.10	new_junction_read_count=11	polymorphism_frequency=7.454e-02	pos_hash_score=9	prediction=polymorphism	reject=COVERAGE_EVENNESS_SKEW,FREQUENCY_CUTOFF	side_1_annotate_key=gene	side_1_continuation=0	side_1_coverage=1.30	side_1_overlap=12	side_1_possible_overlap_registers=240	side_1_read_count=157	side_1_redundant=0	side_2_annotate_key=gene	side_2_continuation=0	side_2_coverage=1.08	side_2_overlap=0	side_2_possible_overlap_registers=228	side_2_read_count=124	side_2_redundant=0	total_non_overlap_reads=11
JC	256	.	CP009273	1959132	-1	CP009273	1960151	1	0	alignment_overlap=11	coverage_minus=4	coverage_plus=4	flanking_left=251	flanking_right=251	frequency=8.082e-02	junction_possible_overlap_registers=229	key=CP009273__1959132__-1__CP009273__1960140__1__11____251__251__0__0	max_left=151	max_left_minus=151	max_left_plus=51	max_min_left=59	max_min_left_minus=59	max_min_left_plus=39	max_min_right=89	max_min_right_minus=89	max_min_right_plus=50	max_pos_hash_score=458	max_right=213	max_right_minus=132	max_right_plus=213	neg_log10_pos_hash_p_value=8.2	new_junction_coverage=0.07	new_junction_read_count=8	polymorphism_frequency=8.082e-02	pos_hash_score=8	prediction=polymorphism	reject=COVERAGE_EVENNESS_SKEW,FREQUENCY_CUTOFF	side_1_annotate_key=gene	side_1_continuation=0	side_1_coverage=0.73	side_1_overlap=11	side_1_possible_overlap_registers=240	side_1_read_count=88	side_1_redundant=0	side_2_annotate_key=gene	side_2_continuation=0	side_2_coverage=0.85	side_2_overlap=0	side_2_possible_overlap_registers=229	side_2_read_count=98	side_2_redundant=0	total_non_overlap_reads=8
JC	257	.	CP009273	1962313	-1	CP009273	1962961	1	0	alignment_overlap=10	coverage_minus=4	coverage_plus=4	flanking_left=251	flanking_right=251	frequency=7.085e-02	junction_possible_overlap_registers=230	key=CP009273__1962313__-1__CP009273__1962951__1__10____251__251__0__0	max_left=228	max_left_minus=106	max_left_plus=228	max_min_left=5	max_min_left_minus=0	max_min_left_plus=5	max_min_right=48	max_min_right_minus=48	max_min_right_plus=48	max_pos_hash_score=460	max_right=204	max_right_minus=48	max_right_plus=204	neg_log10_pos_hash_p_value=8.6	new_junction_coverage=0.07	new_junction_read_count=8	polymorphism_frequency=7.085e-02	pos_hash_score=7	prediction=polymorphism	reject=COVERAGE_EVENNESS_SKEW,FREQUENCY_CUTOFF	side_1_annotate_key=gene	side_1_continuation=0	side_1_coverage=0.83	side_1_overlap=10	side_1_possible_overlap_registers=240	side_1_read_count=100	side_1_redundant=0	side_2_annotate_key=gene	side_2_continuation=0	side_2_coverage=0.98	side_2_overlap=0	side_2_possible_overlap_registers=230	side_2_read_count=114	side_2_redundant=0	total_non_overlap_reads=8
JC	258	.	CP009273	1964837	-1	CP009273	1966208	1	0	alignment_overlap=11	coverage_minus=2	coverage_plus=2	flanking_left=251	flanking_right=251	frequency=3.797e-02	junction_possible_overlap_registers=229	key=CP009273__1964837__-1__CP009273__1966197__1__11____251__251__0__0	max_left=193	max_left_minus=193	max_left_plus=50	max_min_left=98	max_min_left_minus=98	max_min_left_plus=50	max_min_right=23	max_min_right_minus=23	max_min_right_plus=23	max_pos_hash_score=458	max_right=190	max_right_minus=142	max_right_plus=190	neg_log10_pos_hash_p_value=10.3	new_junction_coverage=0.03	new_junction_read_count=4	polymorphism_frequency=3.797e-02	pos_hash_score=4	prediction=polymorphism	reject=COVERAGE_EVENNESS_SKEW,FREQUENCY_CUTOFF	side_1_annotate_key=gene	side_1_continuation=0	side_1_coverage=0.96	side_1_overlap=11	side_1_possible_overlap_registers=240	side_1_read_count=116	side_1_redundant=0	side_2_annotate_key=gene	side_2_continuation=0	side_2_coverage=0.80	side_2_overlap=0	side_2_possible_overlap_registers=229	side_2_read_count=92	side_2_redundant=0	total_non_overlap_reads=4
JC	259	.	CP009273	1987480	-1	CP009273	1988649	1	0	alignment_overlap=9	coverage_minus=1	coverage_plus=2	flanking_left=251	flanking_right=251	frequency=2.169e-02	junction_possible_overlap_registers=231	key=CP009273__1987480__-1__CP009273__1988640__1__9____251__251__0__0	max_left=82	max_left_minus=82	max_left_plus=45	max_min_left=45	max_min_left_minus=0	max_min_left_plus=45	max_min_right=42	max_min_right_minus=42	max_min_right_plus=42	max_pos_hash_score=462	max_right=124	max_right_minus=42	max_right_plus=124	neg_log10_pos_hash_p_value=11.0	new_junction_coverage=0.03	new_junction_read_count=3	polymorphism_frequency=2.169e-02	pos_hash_score=3	prediction=polymorphism	reject=COVERAGE_EVENNESS_SKEW,FREQUENCY_CUTOFF	side_1_annotate_key=gene	side_1_continuation=0	side_1_coverage=1.19	side_1_overlap=9	side_1_possible_overlap_registers=240	side_1_read_count=144	side_1_redundant=0	side_2_annotate_key=gene	side_2_continuation=0	side_2_coverage=1.13	side_2_overlap=0	side_2_possible_overlap_registers=231	side_2_read_count=132	side_2_redundant=0	total_non_overlap_reads=3
JC	260	.	CP009273	1992677	-1	CP009273	1993820	1	0	alignment_overlap=10	coverage_minus=3	coverage_plus=5	flanking_left=251	flanking_right=251	frequency=8.764e-02	junction_possible_overlap_registers=230	key=CP009273__1992677__-1__CP009273__1993810__1__10____251__251__0__0	max_left=215	max_left_minus=215	max_left_plus=215	max_min_left=42	max_min_left_minus=42	max_min_left_plus=39	max_min_right=102	max_min_right_minus=26	max_min_right_plus=102	max_pos_hash_score=460	max_right=102	max_right_minus=95	max_right_plus=102	neg_log10_pos_hash_p_value=8.2	new_junction_coverage=0.08	new_junction_read_count=9	polymorphism_frequency=8.764e-02	pos_hash_score=8	prediction=polymorphism	reject=COVERAGE_EVENNESS_SKEW,FREQUENCY_CUTOFF	side_1_annotate_key=gene	side_1_continuation=0	side_1_coverage=0.92	side_1_overlap=10	side_1_possible_overlap_registers=240	side_1_read_count=111	side_1_redundant=0	side_2_annotate_key=gene	side_2_continuation=0	side_2_coverage=0.70	side_2_overlap=0	side_2_possible_overlap_registers=230	side_2_read_count=81	side_2_redundant=0	total_non_overlap_reads=8
JC	261	.	CP009273	1993192	-1	CP009273	1993820	1	0	alignment_overlap=10	coverage_minus=3	coverage_plus=3	flanking_left=251	flanking_right=251	frequency=7.122e-02	junction_possible_overlap_registers=230	key=CP009273__1993192__-1__CP009273__1993810__1__10____251__251__0__0	max_left=117	max_left_minus=61	max_left_plus=117	max_min_left=117	max_min_left_minus=26	max_min_left_plus=117	max_min_right=33	max_min_right_minus=33	max_min_right_plus=0	max_pos_hash_score=460	max_right=141	max_right_minus=52	max_right_plus=141	neg_log10_pos_hash_p_value=9.1	new_junction_coverage=0.06	new_junction_read_count=7	polymorphism_frequency=7.122e-02	pos_hash_score=6	prediction=polymorphism	reject=COVERAGE_EVENNESS_SKEW,FREQUENCY_CUTOFF	side_1_annotate_key=gene	side_1_continuation=0	side_1_coverage=0.88	side_1_overlap=10	side_1_possible_overlap_registers=240	side_1_read_count=106	side_1_redundant=0	side_2_annotate_key=gene	side_2_continuation=0	side_2_coverage=0.70	side_2_overlap=0	side_2_possible_overlap_registers=230	side_2_read_count=81	side_2_redundant=0	total_non_overlap_reads=6
JC	262	.	CP009273	2019737	-1	CP009273	2020548	1	0	alignment_overlap=7	coverage_minus=3	coverage_plus=5	flanking_left=251	flanking_right=251	frequency=8.148e-02	junction_possible_overlap_registers=233	key=CP009273__2019737__-1__CP009273__2020541__1__7____251__251__0__0	max_left=181	max_left_minus=159	max_left_plus=181	max_min_left=62	max_min_left_minus=0	max_min_left_plus=62	max_min_right=85	max_min_right_minus=85	max_min_right_plus=80	max_pos_hash_score=466	max_right=180	max_right_minus=85	max_right_plus=180	neg_log10_pos_hash_p_value=8.3	new_junction_coverage=0.08	new_junction_read_count=9	polymorphism_frequency=8.148e-02	pos_hash_score=8	prediction=polymorphism	reject=COVERAGE_EVENNESS_SKEW,FREQUENCY_CUTOFF	side_1_annotate_key=gene	side_1_continuation=0	side_1_coverage=0.88	side_1_overlap=7	side_1_possible_overlap_registers=240	side_1_read_count=106	side_1_redundant=0	side_2_annotate_key=gene	side_2_continuation=0	side_2_coverage=0.85	side_2_overlap=0	side_2_possible_overlap_registers=233	side_2_read_count=100	side_2_redundant=0	total_non_overlap_reads=8
JC	263	.	CP009273	2024870	-1	CP009273	2025699	1	0	alignment_overlap=10	coverage_minus=1	coverage_plus=2	flanking_left=251	flanking_right=251	frequency=2.732e-02	junction_possible_overlap_registers=230	key=CP009273__2024870__-1__CP009273__2025689__1__10____251__251__0__0	max_left=32	max_left_minus=32	max_left_plus=32	max_min_left=32	max_min_left_minus=32	max_min_left_plus=32	max_min_right=0	max_min_right_minus=0	max_min_right_plus=0	max_pos_hash_score=460	max_right=103	max_right_minus=103	max_right_plus=103	neg_log10_pos_hash_p_value=11.0	new_junction_coverage=0.03	new_junction_read_count=3	polymorphism_frequency=2.732e-02	pos_hash_score=3	prediction=polymorphism	reject=COVERAGE_EVENNESS_SKEW,FREQUENCY_CUTOFF	side_1_annotate_key=gene	side_1_continuation=0	side_1_coverage=0.87	side_1_overlap=10	side_1_possible_overlap_registers=240	side_1_read_count=105	side_1_redundant=0	side_2_annotate_key=gene	side_2_continuation=0	side_2_coverage=0.98	side_2_overlap=0	side_2_possible_overlap_registers=230	side_2_read_count=113	side_2_redundant=0	total_non_overlap_reads=3
JC	264	.	CP009273	2062665	-1	CP009273	2063968	1	0	alignment_overlap=12	coverage_minus=3	coverage_plus=3	flanking_left=251	flanking_right=251	frequency=7.897e-02	junction_possible_overlap_registers=228	key=CP009273__2062665__-1__CP009273__2063956__1__12____251__251__0__0	max_left=120	max_left_minus=120	max_left_plus=57	max_min_left=57	max_min_left_minus=55	max_min_left_plus=57	max_min_right=62	max_min_right_minus=62	max_min_right_plus=0	max_pos_hash_score=456	max_right=196	max_right_minus=184	max_right_plus=196	neg_log10_pos_hash_p_value=9.1	new_junction_coverage=0.05	new_junction_read_count=6	polymorphism_frequency=7.897e-02	pos_hash_score=6	prediction=polymorphism	reject=COVERAGE_EVENNESS_SKEW,FREQUENCY_CUTOFF	side_1_annotate_key=gene	side_1_continuation=0	side_1_coverage=0.01	side_1_overlap=12	side_1_possible_overlap_registers=240	side_1_read_count=1	side_1_redundant=0	side_2_annotate_key=gene	side_2_continuation=0	side_2_coverage=1.21	side_2_overlap=0	side_2_possible_overlap_registers=228	side_2_read_count=139	side_2_redundant=0	total_non_overlap_reads=6
JC	265	.	CP009273	2063956	1	CP009273	2989951	-1	0	alignment_overlap=12	coverage_minus=3	coverage_plus=3	flanking_left=251	flanking_right=251	frequency=7.612e-02	junction_possible_overlap_registers=228	key=CP009273__2063956__1__CP009273__2989963__-1__12____251__251__0__0	max_left=196	max_left_minus=196	max_left_plus=184	max_min_left=62	max_min_left_minus=0	max_min_left_plus=62	max_min_right=57	max_min_right_minus=57	max_min_right_plus=55	max_pos_hash_score=456	max_right=120	max_right_minus=57	max_right_plus=120	neg_log10_pos_hash_p_value=9.1	new_junction_coverage=0.05	new_junction_read_count=6	polymorphism_frequency=7.612e-02	pos_hash_score=6	prediction=polymorphism	reject=COVERAGE_EVENNESS_SKEW,FREQUENCY_CUTOFF	side_1_annotate_key=gene	side_1_continuation=0	side_1_coverage=1.22	side_1_overlap=12	side_1_possible_overlap_registers=240	side_1_read_count=147	side_1_redundant=0	side_2_annotate_key=gene	side_2_continuation=0	side_2_coverage=0.05	side_2_overlap=0	side_2_possible_overlap_registers=228	side_2_read_count=6	side_2_redundant=0	total_non_overlap_reads=6
JC	266	.	CP009273	2063956	1	CP009273	3180554	1	0	alignment_overlap=12	coverage_minus=3	coverage_plus=3	flanking_left=251	flanking_right=251	frequency=7.810e-02	junction_possible_overlap_registers=228	key=CP009273__2063956__1__CP009273__3180542__1__12____251__251__0__0	max_left=196	max_left_minus=196	max_left_plus=184	max_min_left=62	max_min_left_minus=0	max_min_left_plus=62	max_min_right=57	max_min_right_minus=57	max_min_right_plus=55	max_pos_hash_score=456	max_right=120	max_right_minus=57	max_right_plus=120	neg_log10_pos_hash_p_value=9.1	new_junction_coverage=0.05	new_junction_read_count=6	polymorphism_frequency=7.810e-02	pos_hash_score=6	prediction=polymorphism	reject=COVERAGE_EVENNESS_SKEW,FREQUENCY_CUTOFF	side_1_annotate_key=gene	side_1_continuation=0	side_1_coverage=1.22	side_1_overlap=12	side_1_possible_overlap_registers=240	side_1_read_count=147	side_1_redundant=0	side_2_annotate_key=gene	side_2_continuation=0	side_2_coverage=0.02	side_2_overlap=0	side_2_possible_overlap_registers=228	side_2_read_count=2	side_2_redundant=0	total_non_overlap_reads=6
JC	267	.	CP009273	2063956	1	CP009273	4489097	1	0	alignment_overlap=12	coverage_minus=3	coverage_plus=3	flanking_left=251	flanking_right=251	frequency=7.861e-02	junction_possible_overlap_registers=228	key=CP009273__2063956__1__CP009273__4489085__1__12____251__251__0__0	max_left=196	max_left_minus=196	max_left_plus=184	max_min_left=62	max_min_left_minus=0	max_min_left_plus=62	max_min_right=57	max_min_right_minus=57	max_min_right_plus=55	max_pos_hash_score=456	max_right=120	max_right_minus=57	max_right_plus=120	neg_log10_pos_hash_p_value=9.1	new_junction_coverage=0.05	new_junction_read_count=6	polymorphism_frequency=7.861e-02	pos_hash_score=6	prediction=polymorphism	reject=COVERAGE_EVENNESS_SKEW,FREQUENCY_CUTOFF	side_1_annotate_key=gene	side_1_continuation=0	side_1_coverage=1.22	side_1_overlap=12	side_1_possible_overlap_registers=240	side_1_read_count=147	side_1_redundant=0	side_2_annotate_key=gene	side_2_continuation=0	side_2_coverage=0.01	side_2_overlap=0	side_2_possible_overlap_registers=228	side_2_read_count=1	side_2_redundant=0	total_non_overlap_reads=6
JC	268	.	CP009273	2064372	-1	CP009273	2065436	1	0	alignment_overlap=9	coverage_minus=2	coverage_plus=1	flanking_left=251	flanking_right=251	frequency=2.647e-02	junction_possible_overlap_registers=231	key=CP009273__2064372__-1__CP009273__2065427__1__9____251__251__0__0	max_left=135	max_left_minus=135	max_left_plus=135	max_min_left=0	max_min_left_minus=0	max_min_left_plus=0	max_min_right=105	max_min_right_minus=105	max_min_right_plus=102	max_pos_hash_score=462	max_right=105	max_right_minus=105	max_right_plus=102	neg_log10_pos_hash_p_value=11.0	new_junction_coverage=0.03	new_junction_read_count=4	polymorphism_frequency=2.647e-02	pos_hash_score=3	prediction=polymorphism	reject=COVERAGE_EVENNESS_SKEW,FREQUENCY_CUTOFF	side_1_annotate_key=gene	side_1_continuation=0	side_1_coverage=1.28	side_1_overlap=9	side_1_possible_overlap_registers=240	side_1_read_count=155	side_1_redundant=0	side_2_annotate_key=gene	side_2_continuation=0	side_2_coverage=1.25	side_2_overlap=0	side_2_possible_overlap_registers=231	side_2_read_count=145	side_2_redundant=0	total_non_overlap_reads=3
JC	269	.	CP009273	2065475	-1	CP009273	2066385	1	0	alignment_overlap=13	coverage_minus=2	coverage_plus=3	flanking_left=251	flanking_right=251	frequency=4.390e-02	junction_possible_overlap_registers=227	key=CP009273__2065475__-1__CP009273__2066372__1__13____251__251__0__0	max_left=69	max_left_minus=69	max_left_plus=49	max_min_left=18	max_min_left_minus=0	max_min_left_plus=18	max_min_right=56	max_min_right_minus=56	max_min_right_plus=19	max_pos_hash_score=454	max_right=232	max_right_minus=56	max_right_plus=232	neg_log10_pos_hash_p_value=9.6	new_junction_coverage=0.04	new_junction_read_count=5	polymorphism_frequency=4.390e-02	pos_hash_score=5	prediction=polymorphism	reject=COVERAGE_EVENNESS_SKEW,FREQUENCY_CUTOFF	side_1_annotate_key=gene	side_1_continuation=0	side_1_coverage=1.10	side_1_overlap=13	side_1_possible_overlap_registers=240	side_1_read_count=133	side_1_redundant=0	side_2_annotate_key=gene	side_2_continuation=0	side_2_coverage=0.80	side_2_overlap=0	side_2_possible_overlap_registers=227	side_2_read_count=92	side_2_redundant=0	total_non_overlap_reads=5
JC	270	.	CP009273	2066977	-1	CP009273	2067622	1	0	alignment_overlap=9	coverage_minus=2	coverage_plus=1	flanking_left=251	flanking_right=251	frequency=3.422e-02	junction_possible_overlap_registers=231	key=CP009273__2066977__-1__CP009273__2067613__1__9____251__251__0__0	max_left=158	max_left_minus=158	max_left_plus=18	max_min_left=18	max_min_left_minus=0	max_min_left_plus=18	max_min_right=63	max_min_right_minus=63	max_min_right_plus=0	max_pos_hash_score=462	max_right=63	max_right_minus=63	max_right_plus=56	neg_log10_pos_hash_p_value=11.0	new_junction_coverage=0.03	new_junction_read_count=4	polymorphism_frequency=3.422e-02	pos_hash_score=3	prediction=polymorphism	reject=COVERAGE_EVENNESS_SKEW,FREQUENCY_CUTOFF	side_1_annotate_key=gene	side_1_continuation=0	side_1_coverage=0.93	side_1_overlap=9	side_1_possible_overlap_registers=240	side_1_read_count=112	side_1_redundant=0	side_2_annotate_key=gene	side_2_continuation=0	side_2_coverage=1.01	side_2_overlap=0	side_2_possible_overlap_registers=231	side_2_read_count=118	side_2_redundant=0	total_non_overlap_reads=3
JC	271	.	CP009273	2074534	-1	CP009273	2075318	1	0	alignment_overlap=11	coverage_minus=2	coverage_plus=2	flanking_left=251	flanking_right=251	frequency=3.782e-02	junction_possible_overlap_registers=229	key=CP009273__2074534__-1__CP009273__2075307__1__11____251__251__0__0	max_left=139	max_left_minus=139	max_left_plus=67	max_min_left=2	max_min_left_minus=0	max_min_left_plus=2	max_min_right=100	max_min_right_minus=100	max_min_right_plus=57	max_pos_hash_score=458	max_right=201	max_right_minus=100	max_right_plus=201	neg_log10_pos_hash_p_value=10.3	new_junction_coverage=0.03	new_junction_read_count=4	polymorphism_frequency=3.782e-02	pos_hash_score=4	prediction=polymorphism	reject=COVERAGE_EVENNESS_SKEW,FREQUENCY_CUTOFF	side_1_annotate_key=gene	side_1_continuation=0	side_1_coverage=0.98	side_1_overlap=11	side_1_possible_overlap_registers=240	side_1_read_count=119	side_1_redundant=0	side_2_annotate_key=gene	side_2_continuation=0	side_2_coverage=0.78	side_2_overlap=0	side_2_possible_overlap_registers=229	side_2_read_count=90	side_2_redundant=0	total_non_overlap_reads=4
JC	272	.	CP009273	2084150	-1	CP009273	2084990	1	0	alignment_overlap=8	coverage_minus=1	coverage_plus=2	flanking_left=251	flanking_right=251	frequency=2.492e-02	junction_possible_overlap_registers=232	key=CP009273__2084150__-1__CP009273__2084982__1__8____251__251__0__0	max_left=209	max_left_minus=209	max_left_plus=43	max_min_left=43	max_min_left_minus=0	max_min_left_plus=43	max_min_right=1	max_min_right_minus=1	max_min_right_plus=0	max_pos_hash_score=464	max_right=57	max_right_minus=1	max_right_plus=57	neg_log10_pos_hash_p_value=11.0	new_junction_coverage=0.03	new_junction_read_count=3	polymorphism_frequency=2.492e-02	pos_hash_score=3	prediction=polymorphism	reject=COVERAGE_EVENNESS_SKEW,FREQUENCY_CUTOFF	side_1_annotate_key=gene	side_1_continuation=0	side_1_coverage=1.04	side_1_overlap=8	side_1_possible_overlap_registers=240	side_1_read_count=126	side_1_redundant=0	side_2_annotate_key=gene	side_2_continuation=0	side_2_coverage=0.97	side_2_overlap=0	side_2_possible_overlap_registers=232	side_2_read_count=113	side_2_redundant=0	total_non_overlap_reads=3
JC	273	.	CP009273	2084156	-1	CP009273	2085464	1	0	alignment_overlap=10	coverage_minus=3	coverage_plus=3	flanking_left=251	flanking_right=251	frequency=5.088e-02	junction_possible_overlap_registers=230	key=CP009273__2084156__-1__CP009273__2085454__1__10____251__251__0__0	max_left=83	max_left_minus=83	max_left_plus=83	max_min_left=83	max_min_left_minus=83	max_min_left_plus=83	max_min_right=26	max_min_right_minus=26	max_min_right_plus=0	max_pos_hash_score=460	max_right=153	max_right_minus=150	max_right_plus=153	neg_log10_pos_hash_p_value=9.7	new_junction_coverage=0.05	new_junction_read_count=6	polymorphism_frequency=5.088e-02	pos_hash_score=5	prediction=polymorphism	reject=COVERAGE_EVENNESS_SKEW,FREQUENCY_CUTOFF	side_1_annotate_key=gene	side_1_continuation=0	side_1_coverage=1.03	side_1_overlap=10	side_1_possible_overlap_registers=240	side_1_read_count=124	side_1_redundant=0	side_2_annotate_key=gene	side_2_continuation=0	side_2_coverage=0.91	side_2_overlap=0	side_2_possible_overlap_registers=230	side_2_read_count=105	side_2_redundant=0	total_non_overlap_reads=6
JC	274	.	CP009273	2089146	-1	CP009273	2090016	1	0	alignment_overlap=9	coverage_minus=6	coverage_plus=4	flanking_left=251	flanking_right=251	frequency=8.147e-02	junction_possible_overlap_registers=231	key=CP009273__2089146__-1__CP009273__2090007__1__9____251__251__0__0	max_left=141	max_left_minus=141	max_left_plus=49	max_min_left=79	max_min_left_minus=79	max_min_left_plus=49	max_min_right=101	max_min_right_minus=101	max_min_right_plus=0	max_pos_hash_score=462	max_right=193	max_right_minus=163	max_right_plus=193	neg_log10_pos_hash_p_value=7.4	new_junction_coverage=0.09	new_junction_read_count=11	polymorphism_frequency=8.147e-02	pos_hash_score=10	prediction=polymorphism	reject=COVERAGE_EVENNESS_SKEW,FREQUENCY_CUTOFF	side_1_annotate_key=gene	side_1_continuation=0	side_1_coverage=1.09	side_1_overlap=9	side_1_possible_overlap_registers=240	side_1_read_count=132	side_1_redundant=0	side_2_annotate_key=gene	side_2_continuation=0	side_2_coverage=1.04	side_2_overlap=0	side_2_possible_overlap_registers=231	side_2_read_count=121	side_2_redundant=0	total_non_overlap_reads=10
JC	275	.	CP009273	2109117	-1	CP009273	2110373	1	0	alignment_overlap=11	coverage_minus=2	coverage_plus=2	flanking_left=251	flanking_right=251	frequency=3.742e-02	junction_possible_overlap_registers=229	key=CP009273__2109117__-1__CP009273__2110362__1__11____251__251__0__0	max_left=197	max_left_minus=197	max_left_plus=197	max_min_left=73	max_min_left_minus=73	max_min_left_plus=65	max_min_right=23	max_min_right_minus=23	max_min_right_plus=23	max_pos_hash_score=458	max_right=175	max_right_minus=167	max_right_plus=175	neg_log10_pos_hash_p_value=10.3	new_junction_coverage=0.03	new_junction_read_count=4	polymorphism_frequency=3.742e-02	pos_hash_score=4	prediction=polymorphism	reject=COVERAGE_EVENNESS_SKEW,FREQUENCY_CUTOFF	side_1_annotate_key=gene	side_1_continuation=0	side_1_coverage=0.94	side_1_overlap=11	side_1_possible_overlap_registers=240	side_1_read_count=114	side_1_redundant=0	side_2_annotate_key=gene	side_2_continuation=0	side_2_coverage=0.84	side_2_overlap=0	side_2_possible_overlap_registers=229	side_2_read_count=97	side_2_redundant=0	total_non_overlap_reads=4
JC	276	.	CP009273	2112269	-1	CP009273	2113284	1	0	alignment_overlap=15	coverage_minus=1	coverage_plus=2	flanking_left=251	flanking_right=251	frequency=3.488e-02	junction_possible_overlap_registers=225	key=CP009273__2112269__-1__CP009273__2113269__1__15____251__251__0__0	max_left=180	max_left_minus=180	max_left_plus=131	max_min_left=5	max_min_left_minus=0	max_min_left_plus=5	max_min_right=105	max_min_right_minus=56	max_min_right_plus=105	max_pos_hash_score=450	max_right=105	max_right_minus=56	max_right_plus=105	neg_log10_pos_hash_p_value=10.8	new_junction_coverage=0.03	new_junction_read_count=3	polymorphism_frequency=3.488e-02	pos_hash_score=3	prediction=polymorphism	reject=COVERAGE_EVENNESS_SKEW,FREQUENCY_CUTOFF	side_1_annotate_key=gene	side_1_continuation=0	side_1_coverage=0.53	side_1_overlap=15	side_1_possible_overlap_registers=240	side_1_read_count=64	side_1_redundant=0	side_2_annotate_key=gene	side_2_continuation=0	side_2_coverage=0.94	side_2_overlap=0	side_2_possible_overlap_registers=225	side_2_read_count=106	side_2_redundant=0	total_non_overlap_reads=3
JC	277	.	CP009273	2112944	-1	CP009273	2113551	1	0	alignment_overlap=12	coverage_minus=8	coverage_plus=7	flanking_left=251	flanking_right=251	frequency=1.289e-01	junction_possible_overlap_registers=228	key=CP009273__2112944__-1__CP009273__2113539__1__12____251__251__0__0	max_left=227	max_left_minus=168	max_left_plus=227	max_min_left=79	max_min_left_minus=22	max_min_left_plus=79	max_min_right=54	max_min_right_minus=54	max_min_right_plus=27	max_pos_hash_score=456	max_right=217	max_right_minus=217	max_right_plus=134	neg_log10_pos_hash_p_value=6.3	new_junction_coverage=0.14	new_junction_read_count=16	polymorphism_frequency=1.289e-01	pos_hash_score=13	prediction=polymorphism	reject=COVERAGE_EVENNESS_SKEW,FREQUENCY_CUTOFF	side_1_annotate_key=gene	side_1_continuation=0	side_1_coverage=0.78	side_1_overlap=12	side_1_possible_overlap_registers=240	side_1_read_count=94	side_1_redundant=0	side_2_annotate_key=gene	side_2_continuation=0	side_2_coverage=1.11	side_2_overlap=0	side_2_possible_overlap_registers=228	side_2_read_count=127	side_2_redundant=0	total_non_overlap_reads=15
JC	278	.	CP009273	2117708	-1	CP009273	2118134	1	0	alignment_overlap=8	coverage_minus=2	coverage_plus=1	flanking_left=251	flanking_right=251	frequency=2.777e-02	junction_possible_overlap_registers=232	key=CP009273__2117708__-1__CP009273__2118126__1__8____251__251__0__0	max_left=162	max_left_minus=162	max_left_plus=24	max_min_left=24	max_min_left_minus=24	max_min_left_plus=24	max_min_right=1	max_min_right_minus=1	max_min_right_plus=0	max_pos_hash_score=464	max_right=46	max_right_minus=46	max_right_plus=46	neg_log10_pos_hash_p_value=11.0	new_junction_coverage=0.03	new_junction_read_count=3	polymorphism_frequency=2.777e-02	pos_hash_score=3	prediction=polymorphism	reject=COVERAGE_EVENNESS_SKEW,FREQUENCY_CUTOFF	side_1_annotate_key=gene	side_1_continuation=0	side_1_coverage=0.98	side_1_overlap=8	side_1_possible_overlap_registers=240	side_1_read_count=119	side_1_redundant=0	side_2_annotate_key=gene	side_2_continuation=0	side_2_coverage=0.81	side_2_overlap=0	side_2_possible_overlap_registers=232	side_2_read_count=95	side_2_redundant=0	total_non_overlap_reads=3
JC	279	.	CP009273	2126171	-1	CP009273	2127035	1	0	alignment_overlap=10	coverage_minus=2	coverage_plus=3	flanking_left=251	flanking_right=251	frequency=5.010e-02	junction_possible_overlap_registers=230	key=CP009273__2126171__-1__CP009273__2127025__1__10____251__251__0__0	max_left=138	max_left_minus=138	max_left_plus=27	max_min_left=27	max_min_left_minus=0	max_min_left_plus=27	max_min_right=47	max_min_right_minus=47	max_min_right_plus=0	max_pos_hash_score=460	max_right=231	max_right_minus=47	max_right_plus=231	neg_log10_pos_hash_p_value=9.7	new_junction_coverage=0.04	new_junction_read_count=5	polymorphism_frequency=5.010e-02	pos_hash_score=5	prediction=polymorphism	reject=COVERAGE_EVENNESS_SKEW,FREQUENCY_CUTOFF	side_1_annotate_key=gene	side_1_continuation=0	side_1_coverage=0.68	side_1_overlap=10	side_1_possible_overlap_registers=240	side_1_read_count=82	side_1_redundant=0	side_2_annotate_key=gene	side_2_continuation=0	side_2_coverage=0.96	side_2_overlap=0	side_2_possible_overlap_registers=230	side_2_read_count=111	side_2_redundant=0	total_non_overlap_reads=5
JC	280	.	CP009273	2151037	-1	CP009273	2153090	1	0	alignment_overlap=12	coverage_minus=2	coverage_plus=2	flanking_left=251	flanking_right=251	frequency=3.415e-02	junction_possible_overlap_registers=228	key=CP009273__2151037__-1__CP009273__2153078__1__12____251__251__0__0	max_left=93	max_left_minus=93	max_left_plus=93	max_min_left=65	max_min_left_minus=65	max_min_left_plus=1	max_min_right=55	max_min_right_minus=17	max_min_right_plus=55	max_pos_hash_score=456	max_right=238	max_right_minus=174	max_right_plus=238	neg_log10_pos_hash_p_value=10.2	new_junction_coverage=0.03	new_junction_read_count=4	polymorphism_frequency=3.415e-02	pos_hash_score=4	prediction=polymorphism	reject=COVERAGE_EVENNESS_SKEW,FREQUENCY_CUTOFF	side_1_annotate_key=gene	side_1_continuation=0	side_1_coverage=0.95	side_1_overlap=12	side_1_possible_overlap_registers=240	side_1_read_count=115	side_1_redundant=0	side_2_annotate_key=gene	side_2_continuation=0	side_2_coverage=1.02	side_2_overlap=0	side_2_possible_overlap_registers=228	side_2_read_count=117	side_2_redundant=0	total_non_overlap_reads=4
JC	281	.	CP009273	2151449	-1	CP009273	2152520	1	0	alignment_overlap=9	coverage_minus=1	coverage_plus=2	flanking_left=251	flanking_right=251	frequency=3.734e-02	junction_possible_overlap_registers=231	key=CP009273__2151449__-1__CP009273__2152511__1__9____251__251__0__0	max_left=223	max_left_minus=223	max_left_plus=54	max_min_left=54	max_min_left_minus=0	max_min_left_plus=54	max_min_right=22	max_min_right_minus=1	max_min_right_plus=22	max_pos_hash_score=462	max_right=74	max_right_minus=1	max_right_plus=74	neg_log10_pos_hash_p_value=11.0	new_junction_coverage=0.03	new_junction_read_count=4	polymorphism_frequency=3.734e-02	pos_hash_score=3	prediction=polymorphism	reject=COVERAGE_EVENNESS_SKEW,FREQUENCY_CUTOFF	side_1_annotate_key=gene	side_1_continuation=0	side_1_coverage=0.83	side_1_overlap=9	side_1_possible_overlap_registers=240	side_1_read_count=100	side_1_redundant=0	side_2_annotate_key=gene	side_2_continuation=0	side_2_coverage=0.95	side_2_overlap=0	side_2_possible_overlap_registers=231	side_2_read_count=110	side_2_redundant=0	total_non_overlap_reads=3
JC	282	.	CP009273	2160681	-1	CP009273	2161311	1	0	alignment_overlap=18	coverage_minus=1	coverage_plus=2	flanking_left=251	flanking_right=251	frequency=2.679e-02	junction_possible_overlap_registers=222	key=CP009273__2160681__-1__CP009273__2161293__1__18____251__251__0__0	max_left=22	max_left_minus=22	max_left_plus=22	max_min_left=22	max_min_left_minus=0	max_min_left_plus=22	max_min_right=3	max_min_right_minus=3	max_min_right_plus=0	max_pos_hash_score=444	max_right=26	max_right_minus=3	max_right_plus=26	neg_log10_pos_hash_p_value=10.7	new_junction_coverage=0.03	new_junction_read_count=3	polymorphism_frequency=2.679e-02	pos_hash_score=3	prediction=polymorphism	reject=COVERAGE_EVENNESS_SKEW,FREQUENCY_CUTOFF	side_1_annotate_key=gene	side_1_continuation=0	side_1_coverage=0.78	side_1_overlap=18	side_1_possible_overlap_registers=240	side_1_read_count=94	side_1_redundant=0	side_2_annotate_key=gene	side_2_continuation=0	side_2_coverage=1.17	side_2_overlap=0	side_2_possible_overlap_registers=222	side_2_read_count=131	side_2_redundant=0	total_non_overlap_reads=3
JC	283	.	CP009273	2214179	-1	CP009273	2214787	1	0	alignment_overlap=9	coverage_minus=1	coverage_plus=2	flanking_left=251	flanking_right=251	frequency=2.171e-02	junction_possible_overlap_registers=231	key=CP009273__2214179__-1__CP009273__2214778__1__9____251__251__0__0	max_left=44	max_left_minus=44	max_left_plus=44	max_min_left=44	max_min_left_minus=44	max_min_left_plus=44	max_min_right=0	max_min_right_minus=0	max_min_right_plus=0	max_pos_hash_score=462	max_right=141	max_right_minus=141	max_right_plus=141	neg_log10_pos_hash_p_value=11.0	new_junction_coverage=0.03	new_junction_read_count=3	polymorphism_frequency=2.171e-02	pos_hash_score=3	prediction=polymorphism	reject=COVERAGE_EVENNESS_SKEW,FREQUENCY_CUTOFF	side_1_annotate_key=gene	side_1_continuation=0	side_1_coverage=1.25	side_1_overlap=9	side_1_possible_overlap_registers=240	side_1_read_count=151	side_1_redundant=0	side_2_annotate_key=gene	side_2_continuation=0	side_2_coverage=1.07	side_2_overlap=0	side_2_possible_overlap_registers=231	side_2_read_count=125	side_2_redundant=0	total_non_overlap_reads=3
JC	284	.	CP009273	2224717	-1	CP009273	2225969	1	0	alignment_overlap=10	coverage_minus=4	coverage_plus=7	flanking_left=251	flanking_right=251	frequency=9.044e-02	junction_possible_overlap_registers=230	key=CP009273__2224717__-1__CP009273__2225959__1__10____251__251__0__0	max_left=232	max_left_minus=221	max_left_plus=232	max_min_left=80	max_min_left_minus=80	max_min_left_plus=5	max_min_right=113	max_min_right_minus=42	max_min_right_plus=113	max_pos_hash_score=460	max_right=236	max_right_minus=160	max_right_plus=236	neg_log10_pos_hash_p_value=7.0	new_junction_coverage=0.10	new_junction_read_count=12	polymorphism_frequency=9.044e-02	pos_hash_score=11	prediction=polymorphism	reject=COVERAGE_EVENNESS_SKEW,FREQUENCY_CUTOFF	side_1_annotate_key=gene	side_1_continuation=0	side_1_coverage=0.92	side_1_overlap=10	side_1_possible_overlap_registers=240	side_1_read_count=111	side_1_redundant=0	side_2_annotate_key=gene	side_2_continuation=0	side_2_coverage=1.17	side_2_overlap=0	side_2_possible_overlap_registers=230	side_2_read_count=135	side_2_redundant=0	total_non_overlap_reads=11
JC	285	.	CP009273	2239428	-1	CP009273	2240712	1	0	alignment_overlap=11	coverage_minus=2	coverage_plus=1	flanking_left=251	flanking_right=251	frequency=2.756e-02	junction_possible_overlap_registers=229	key=CP009273__2239428__-1__CP009273__2240701__1__11____251__251__0__0	max_left=181	max_left_minus=181	max_left_plus=53	max_min_left=53	max_min_left_minus=0	max_min_left_plus=53	max_min_right=59	max_min_right_minus=59	max_min_right_plus=0	max_pos_hash_score=458	max_right=182	max_right_minus=59	max_right_plus=182	neg_log10_pos_hash_p_value=10.9	new_junction_coverage=0.03	new_junction_read_count=3	polymorphism_frequency=2.756e-02	pos_hash_score=3	prediction=polymorphism	reject=COVERAGE_EVENNESS_SKEW,FREQUENCY_CUTOFF	side_1_annotate_key=gene	side_1_continuation=0	side_1_coverage=0.78	side_1_overlap=11	side_1_possible_overlap_registers=240	side_1_read_count=94	side_1_redundant=0	side_2_annotate_key=gene	side_2_continuation=0	side_2_coverage=1.06	side_2_overlap=0	side_2_possible_overlap_registers=229	side_2_read_count=122	side_2_redundant=0	total_non_overlap_reads=3
JC	286	.	CP009273	2247961	-1	CP009273	2248730	1	0	alignment_overlap=9	coverage_minus=3	coverage_plus=3	flanking_left=251	flanking_right=251	frequency=4.646e-02	junction_possible_overlap_registers=231	key=CP009273__2247961__-1__CP009273__2248721__1__9____251__251__0__0	max_left=153	max_left_minus=153	max_left_plus=146	max_min_left=59	max_min_left_minus=0	max_min_left_plus=59	max_min_right=96	max_min_right_minus=88	max_min_right_plus=96	max_pos_hash_score=462	max_right=110	max_right_minus=88	max_right_plus=110	neg_log10_pos_hash_p_value=9.2	new_junction_coverage=0.05	new_junction_read_count=6	polymorphism_frequency=4.646e-02	pos_hash_score=6	prediction=polymorphism	reject=COVERAGE_EVENNESS_SKEW,FREQUENCY_CUTOFF	side_1_annotate_key=gene	side_1_continuation=0	side_1_coverage=1.03	side_1_overlap=9	side_1_possible_overlap_registers=240	side_1_read_count=125	side_1_redundant=0	side_2_annotate_key=gene	side_2_continuation=0	side_2_coverage=1.08	side_2_overlap=0	side_2_possible_overlap_registers=231	side_2_read_count=126	side_2_redundant=0	total_non_overlap_reads=6
JC	287	.	CP009273	2254009	-1	CP009273	2254965	1	0	alignment_overlap=11	coverage_minus=3	coverage_plus=2	flanking_left=251	flanking_right=251	frequency=3.941e-02	junction_possible_overlap_registers=229	key=CP009273__2254009__-1__CP009273__2254954__1__11____251__251__0__0	max_left=199	max_left_minus=199	max_left_plus=173	max_min_left=30	max_min_left_minus=30	max_min_left_plus=4	max_min_right=67	max_min_right_minus=41	max_min_right_plus=67	max_pos_hash_score=458	max_right=121	max_right_minus=59	max_right_plus=121	neg_log10_pos_hash_p_value=9.7	new_junction_coverage=0.04	new_junction_read_count=5	polymorphism_frequency=3.941e-02	pos_hash_score=5	prediction=polymorphism	reject=COVERAGE_EVENNESS_SKEW,FREQUENCY_CUTOFF	side_1_annotate_key=gene	side_1_continuation=0	side_1_coverage=0.95	side_1_overlap=11	side_1_possible_overlap_registers=240	side_1_read_count=115	side_1_redundant=0	side_2_annotate_key=gene	side_2_continuation=0	side_2_coverage=1.16	side_2_overlap=0	side_2_possible_overlap_registers=229	side_2_read_count=134	side_2_redundant=0	total_non_overlap_reads=5
JC	288	.	CP009273	2265219	-1	CP009273	2266249	1	0	alignment_overlap=11	coverage_minus=4	coverage_plus=2	flanking_left=251	flanking_right=251	frequency=4.976e-02	junction_possible_overlap_registers=229	key=CP009273__2265219__-1__CP009273__2266238__1__11____251__251__0__0	max_left=155	max_left_minus=155	max_left_plus=127	max_min_left=88	max_min_left_minus=65	max_min_left_plus=88	max_min_right=113	max_min_right_minus=84	max_min_right_plus=113	max_pos_hash_score=458	max_right=175	max_right_minus=175	max_right_plus=135	neg_log10_pos_hash_p_value=9.7	new_junction_coverage=0.05	new_junction_read_count=6	polymorphism_frequency=4.976e-02	pos_hash_score=5	prediction=polymorphism	reject=COVERAGE_EVENNESS_SKEW,FREQUENCY_CUTOFF	side_1_annotate_key=gene	side_1_continuation=0	side_1_coverage=1.05	side_1_overlap=11	side_1_possible_overlap_registers=240	side_1_read_count=127	side_1_redundant=0	side_2_annotate_key=gene	side_2_continuation=0	side_2_coverage=0.94	side_2_overlap=0	side_2_possible_overlap_registers=229	side_2_read_count=108	side_2_redundant=0	total_non_overlap_reads=6
JC	289	.	CP009273	2267536	-1	CP009273	2268631	1	0	alignment_overlap=11	coverage_minus=3	coverage_plus=2	flanking_left=251	flanking_right=251	frequency=4.895e-02	junction_possible_overlap_registers=229	key=CP009273__2267536__-1__CP009273__2268620__1__11____251__251__0__0	max_left=137	max_left_minus=137	max_left_plus=62	max_min_left=62	max_min_left_minus=62	max_min_left_plus=62	max_min_right=15	max_min_right_minus=15	max_min_right_plus=0	max_pos_hash_score=458	max_right=125	max_right_minus=125	max_right_plus=125	neg_log10_pos_hash_p_value=9.7	new_junction_coverage=0.04	new_junction_read_count=5	polymorphism_frequency=4.895e-02	pos_hash_score=5	prediction=polymorphism	reject=COVERAGE_EVENNESS_SKEW,FREQUENCY_CUTOFF	side_1_annotate_key=gene	side_1_continuation=0	side_1_coverage=0.85	side_1_overlap=11	side_1_possible_overlap_registers=240	side_1_read_count=103	side_1_redundant=0	side_2_annotate_key=gene	side_2_continuation=0	side_2_coverage=0.83	side_2_overlap=0	side_2_possible_overlap_registers=229	side_2_read_count=96	side_2_redundant=0	total_non_overlap_reads=5
JC	290	.	CP009273	2293024	-1	CP009273	2294266	1	0	alignment_overlap=7	coverage_minus=1	coverage_plus=2	flanking_left=251	flanking_right=251	frequency=2.685e-02	junction_possible_overlap_registers=233	key=CP009273__2293024__-1__CP009273__2294259__1__7____251__251__0__0	max_left=97	max_left_minus=93	max_left_plus=97	max_min_left=0	max_min_left_minus=0	max_min_left_plus=0	max_min_right=74	max_min_right_minus=74	max_min_right_plus=74	max_pos_hash_score=466	max_right=74	max_right_minus=74	max_right_plus=74	neg_log10_pos_hash_p_value=11.1	new_junction_coverage=0.03	new_junction_read_count=3	polymorphism_frequency=2.685e-02	pos_hash_score=3	prediction=polymorphism	reject=COVERAGE_EVENNESS_SKEW,FREQUENCY_CUTOFF	side_1_annotate_key=gene	side_1_continuation=0	side_1_coverage=0.72	side_1_overlap=7	side_1_possible_overlap_registers=240	side_1_read_count=87	side_1_redundant=0	side_2_annotate_key=gene	side_2_continuation=0	side_2_coverage=1.13	side_2_overlap=0	side_2_possible_overlap_registers=233	side_2_read_count=133	side_2_redundant=0	total_non_overlap_reads=3
JC	291	.	CP009273	2293355	-1	CP009273	2294746	1	0	alignment_overlap=9	coverage_minus=2	coverage_plus=2	flanking_left=251	flanking_right=251	frequency=3.669e-02	junction_possible_overlap_registers=231	key=CP009273__2293355__-1__CP009273__2294737__1__9____251__251__0__0	max_left=139	max_left_minus=139	max_left_plus=139	max_min_left=0	max_min_left_minus=0	max_min_left_plus=0	max_min_right=65	max_min_right_minus=65	max_min_right_plus=65	max_pos_hash_score=462	max_right=65	max_right_minus=65	max_right_plus=65	neg_log10_pos_hash_p_value=10.3	new_junction_coverage=0.03	new_junction_read_count=4	polymorphism_frequency=3.669e-02	pos_hash_score=4	prediction=polymorphism	reject=COVERAGE_EVENNESS_SKEW,FREQUENCY_CUTOFF	side_1_annotate_key=gene	side_1_continuation=0	side_1_coverage=0.88	side_1_overlap=9	side_1_possible_overlap_registers=240	side_1_read_count=106	side_1_redundant=0	side_2_annotate_key=gene	side_2_continuation=0	side_2_coverage=0.93	side_2_overlap=0	side_2_possible_overlap_registers=231	side_2_read_count=108	side_2_redundant=0	total_non_overlap_reads=4
JC	292	.	CP009273	2300715	-1	CP009273	2301778	1	0	alignment_overlap=10	coverage_minus=3	coverage_plus=3	flanking_left=251	flanking_right=251	frequency=5.466e-02	junction_possible_overlap_registers=230	key=CP009273__2300715__-1__CP009273__2301768__1__10____251__251__0__0	max_left=139	max_left_minus=139	max_left_plus=105	max_min_left=23	max_min_left_minus=0	max_min_left_plus=23	max_min_right=104	max_min_right_minus=104	max_min_right_plus=35	max_pos_hash_score=460	max_right=218	max_right_minus=104	max_right_plus=218	neg_log10_pos_hash_p_value=9.1	new_junction_coverage=0.05	new_junction_read_count=6	polymorphism_frequency=5.466e-02	pos_hash_score=6	prediction=polymorphism	reject=COVERAGE_EVENNESS_SKEW,FREQUENCY_CUTOFF	side_1_annotate_key=gene	side_1_continuation=0	side_1_coverage=0.69	side_1_overlap=10	side_1_possible_overlap_registers=240	side_1_read_count=83	side_1_redundant=0	side_2_annotate_key=gene	side_2_continuation=0	side_2_coverage=1.11	side_2_overlap=0	side_2_possible_overlap_registers=230	side_2_read_count=128	side_2_redundant=0	total_non_overlap_reads=6
JC	293	.	CP009273	2321946	-1	CP009273	2322995	1	0	alignment_overlap=9	coverage_minus=2	coverage_plus=1	flanking_left=251	flanking_right=251	frequency=2.618e-02	junction_possible_overlap_registers=231	key=CP009273__2321946__-1__CP009273__2322986__1__9____251__251__0__0	max_left=218	max_left_minus=218	max_left_plus=160	max_min_left=0	max_min_left_minus=0	max_min_left_plus=0	max_min_right=91	max_min_right_minus=91	max_min_right_plus=82	max_pos_hash_score=462	max_right=91	max_right_minus=91	max_right_plus=82	neg_log10_pos_hash_p_value=11.0	new_junction_coverage=0.03	new_junction_read_count=3	polymorphism_frequency=2.618e-02	pos_hash_score=3	prediction=polymorphism	reject=COVERAGE_EVENNESS_SKEW,FREQUENCY_CUTOFF	side_1_annotate_key=gene	side_1_continuation=0	side_1_coverage=1.07	side_1_overlap=9	side_1_possible_overlap_registers=240	side_1_read_count=129	side_1_redundant=0	side_2_annotate_key=gene	side_2_continuation=0	side_2_coverage=0.85	side_2_overlap=0	side_2_possible_overlap_registers=231	side_2_read_count=99	side_2_redundant=0	total_non_overlap_reads=3
JC	294	.	CP009273	2324101	-1	CP009273	2325174	1	0	alignment_overlap=9	coverage_minus=1	coverage_plus=2	flanking_left=251	flanking_right=251	frequency=2.505e-02	junction_possible_overlap_registers=231	key=CP009273__2324101__-1__CP009273__2325165__1__9____251__251__0__0	max_left=153	max_left_minus=153	max_left_plus=90	max_min_left=9	max_min_left_minus=0	max_min_left_plus=9	max_min_right=89	max_min_right_minus=89	max_min_right_plus=77	max_pos_hash_score=462	max_right=119	max_right_minus=89	max_right_plus=119	neg_log10_pos_hash_p_value=11.0	new_junction_coverage=0.03	new_junction_read_count=3	polymorphism_frequency=2.505e-02	pos_hash_score=3	prediction=polymorphism	reject=COVERAGE_EVENNESS_SKEW,FREQUENCY_CUTOFF	side_1_annotate_key=gene	side_1_continuation=0	side_1_coverage=0.99	side_1_overlap=9	side_1_possible_overlap_registers=240	side_1_read_count=120	side_1_redundant=0	side_2_annotate_key=gene	side_2_continuation=0	side_2_coverage=1.01	side_2_overlap=0	side_2_possible_overlap_registers=231	side_2_read_count=118	side_2_redundant=0	total_non_overlap_reads=3
JC	295	.	CP009273	2324454	-1	CP009273	2325876	1	0	alignment_overlap=12	coverage_minus=1	coverage_plus=2	flanking_left=251	flanking_right=251	frequency=2.844e-02	junction_possible_overlap_registers=228	key=CP009273__2324454__-1__CP009273__2325864__1__12____251__251__0__0	max_left=123	max_left_minus=49	max_left_plus=123	max_min_left=0	max_min_left_minus=0	max_min_left_plus=0	max_min_right=59	max_min_right_minus=27	max_min_right_plus=59	max_pos_hash_score=456	max_right=59	max_right_minus=27	max_right_plus=59	neg_log10_pos_hash_p_value=10.9	new_junction_coverage=0.03	new_junction_read_count=3	polymorphism_frequency=2.844e-02	pos_hash_score=3	prediction=polymorphism	reject=COVERAGE_EVENNESS_SKEW,FREQUENCY_CUTOFF	side_1_annotate_key=gene	side_1_continuation=0	side_1_coverage=0.84	side_1_overlap=12	side_1_possible_overlap_registers=240	side_1_read_count=101	side_1_redundant=0	side_2_annotate_key=gene	side_2_continuation=0	side_2_coverage=0.95	side_2_overlap=0	side_2_possible_overlap_registers=228	side_2_read_count=109	side_2_redundant=0	total_non_overlap_reads=3
JC	296	.	CP009273	2325675	-1	CP009273	2326729	1	0	alignment_overlap=11	coverage_minus=2	coverage_plus=2	flanking_left=251	flanking_right=251	frequency=3.119e-02	junction_possible_overlap_registers=229	key=CP009273__2325675__-1__CP009273__2326718__1__11____251__251__0__0	max_left=99	max_left_minus=99	max_left_plus=99	max_min_left=99	max_min_left_minus=16	max_min_left_plus=99	max_min_right=94	max_min_right_minus=94	max_min_right_plus=0	max_pos_hash_score=458	max_right=158	max_right_minus=156	max_right_plus=158	neg_log10_pos_hash_p_value=10.3	new_junction_coverage=0.03	new_junction_read_count=4	polymorphism_frequency=3.119e-02	pos_hash_score=4	prediction=polymorphism	reject=COVERAGE_EVENNESS_SKEW,FREQUENCY_CUTOFF	side_1_annotate_key=gene	side_1_continuation=0	side_1_coverage=0.99	side_1_overlap=11	side_1_possible_overlap_registers=240	side_1_read_count=120	side_1_redundant=0	side_2_annotate_key=gene	side_2_continuation=0	side_2_coverage=1.16	side_2_overlap=0	side_2_possible_overlap_registers=229	side_2_read_count=134	side_2_redundant=0	total_non_overlap_reads=4
JC	297	.	CP009273	2332767	-1	CP009273	2333289	1	0	alignment_overlap=10	coverage_minus=5	coverage_plus=2	flanking_left=251	flanking_right=251	frequency=4.691e-02	junction_possible_overlap_registers=230	key=CP009273__2332767__-1__CP009273__2333279__1__10____251__251__0__0	max_left=231	max_left_minus=231	max_left_plus=33	max_min_left=84	max_min_left_minus=84	max_min_left_plus=33	max_min_right=110	max_min_right_minus=110	max_min_right_plus=0	max_pos_hash_score=460	max_right=110	max_right_minus=110	max_right_plus=95	neg_log10_pos_hash_p_value=8.6	new_junction_coverage=0.06	new_junction_read_count=7	polymorphism_frequency=4.691e-02	pos_hash_score=7	prediction=polymorphism	reject=COVERAGE_EVENNESS_SKEW,FREQUENCY_CUTOFF	side_1_annotate_key=gene	side_1_continuation=0	side_1_coverage=1.30	side_1_overlap=10	side_1_possible_overlap_registers=240	side_1_read_count=157	side_1_redundant=0	side_2_annotate_key=gene	side_2_continuation=0	side_2_coverage=1.16	side_2_overlap=0	side_2_possible_overlap_registers=230	side_2_read_count=134	side_2_redundant=0	total_non_overlap_reads=7
JC	298	.	CP009273	2353401	-1	CP009273	2354329	1	0	alignment_overlap=11	coverage_minus=5	coverage_plus=4	flanking_left=251	flanking_right=251	frequency=6.559e-02	junction_possible_overlap_registers=229	key=CP009273__2353401__-1__CP009273__2354318__1__11____251__251__0__0	max_left=204	max_left_minus=204	max_left_plus=189	max_min_left=58	max_min_left_minus=0	max_min_left_plus=58	max_min_right=35	max_min_right_minus=35	max_min_right_plus=34	max_pos_hash_score=458	max_right=214	max_right_minus=35	max_right_plus=214	neg_log10_pos_hash_p_value=7.7	new_junction_coverage=0.09	new_junction_read_count=10	polymorphism_frequency=6.559e-02	pos_hash_score=9	prediction=polymorphism	reject=COVERAGE_EVENNESS_SKEW,FREQUENCY_CUTOFF	side_1_annotate_key=gene	side_1_continuation=0	side_1_coverage=1.27	side_1_overlap=11	side_1_possible_overlap_registers=240	side_1_read_count=154	side_1_redundant=0	side_2_annotate_key=gene	side_2_continuation=0	side_2_coverage=1.20	side_2_overlap=0	side_2_possible_overlap_registers=229	side_2_read_count=138	side_2_redundant=0	total_non_overlap_reads=9
JC	299	.	CP009273	2360387	-1	CP009273	2361868	1	0	alignment_overlap=9	coverage_minus=2	coverage_plus=2	flanking_left=251	flanking_right=251	frequency=3.366e-02	junction_possible_overlap_registers=231	key=CP009273__2360387__-1__CP009273__2361859__1__9____251__251__0__0	max_left=97	max_left_minus=97	max_left_plus=97	max_min_left=35	max_min_left_minus=35	max_min_left_plus=35	max_min_right=61	max_min_right_minus=4	max_min_right_plus=61	max_pos_hash_score=462	max_right=61	max_right_minus=55	max_right_plus=61	neg_log10_pos_hash_p_value=10.3	new_junction_coverage=0.03	new_junction_read_count=4	polymorphism_frequency=3.366e-02	pos_hash_score=4	prediction=polymorphism	reject=COVERAGE_EVENNESS_SKEW,FREQUENCY_CUTOFF	side_1_annotate_key=gene	side_1_continuation=0	side_1_coverage=0.96	side_1_overlap=9	side_1_possible_overlap_registers=240	side_1_read_count=116	side_1_redundant=0	side_2_annotate_key=gene	side_2_continuation=0	side_2_coverage=1.01	side_2_overlap=0	side_2_possible_overlap_registers=231	side_2_read_count=118	side_2_redundant=0	total_non_overlap_reads=4
JC	300	.	CP009273	2362567	-1	CP009273	2363042	1	0	alignment_overlap=9	coverage_minus=2	coverage_plus=1	flanking_left=251	flanking_right=251	frequency=2.268e-02	junction_possible_overlap_registers=231	key=CP009273__2362567__-1__CP009273__2363033__1__9____251__251__0__0	max_left=77	max_left_minus=77	max_left_plus=40	max_min_left=77	max_min_left_minus=77	max_min_left_plus=40	max_min_right=0	max_min_right_minus=0	max_min_right_plus=0	max_pos_hash_score=462	max_right=108	max_right_minus=108	max_right_plus=65	neg_log10_pos_hash_p_value=11.0	new_junction_coverage=0.03	new_junction_read_count=3	polymorphism_frequency=2.268e-02	pos_hash_score=3	prediction=polymorphism	reject=COVERAGE_EVENNESS_SKEW,FREQUENCY_CUTOFF	side_1_annotate_key=gene	side_1_continuation=0	side_1_coverage=1.21	side_1_overlap=9	side_1_possible_overlap_registers=240	side_1_read_count=146	side_1_redundant=0	side_2_annotate_key=gene	side_2_continuation=0	side_2_coverage=1.01	side_2_overlap=0	side_2_possible_overlap_registers=231	side_2_read_count=118	side_2_redundant=0	total_non_overlap_reads=3
JC	301	.	CP009273	2375131	-1	CP009273	2376057	1	0	alignment_overlap=8	coverage_minus=3	coverage_plus=0	flanking_left=251	flanking_right=251	frequency=2.716e-02	junction_possible_overlap_registers=232	key=CP009273__2375131__-1__CP009273__2376049__1__8____251__251__0__0	max_left=188	max_left_minus=188	max_left_plus=0	max_min_left=108	max_min_left_minus=108	max_min_left_plus=0	max_min_right=22	max_min_right_minus=22	max_min_right_plus=0	max_pos_hash_score=464	max_right=135	max_right_minus=135	max_right_plus=0	neg_log10_pos_hash_p_value=11.0	new_junction_coverage=0.03	new_junction_read_count=4	polymorphism_frequency=2.716e-02	pos_hash_score=3	prediction=polymorphism	reject=COVERAGE_EVENNESS_SKEW,FREQUENCY_CUTOFF	side_1_annotate_key=gene	side_1_continuation=0	side_1_coverage=1.35	side_1_overlap=8	side_1_possible_overlap_registers=240	side_1_read_count=163	side_1_redundant=0	side_2_annotate_key=gene	side_2_continuation=0	side_2_coverage=1.10	side_2_overlap=0	side_2_possible_overlap_registers=232	side_2_read_count=129	side_2_redundant=0	total_non_overlap_reads=3
JC	302	.	CP009273	2394160	-1	CP009273	2395217	1	0	alignment_overlap=10	coverage_minus=3	coverage_plus=2	flanking_left=251	flanking_right=251	frequency=3.980e-02	junction_possible_overlap_registers=230	key=CP009273__2394160__-1__CP009273__2395207__1__10____251__251__0__0	max_left=171	max_left_minus=171	max_left_plus=46	max_min_left=46	max_min_left_minus=0	max_min_left_plus=46	max_min_right=20	max_min_right_minus=20	max_min_right_plus=0	max_pos_hash_score=460	max_right=89	max_right_minus=20	max_right_plus=89	neg_log10_pos_hash_p_value=9.7	new_junction_coverage=0.04	new_junction_read_count=5	polymorphism_frequency=3.980e-02	pos_hash_score=5	prediction=polymorphism	reject=COVERAGE_EVENNESS_SKEW,FREQUENCY_CUTOFF	side_1_annotate_key=gene	side_1_continuation=0	side_1_coverage=0.94	side_1_overlap=10	side_1_possible_overlap_registers=240	side_1_read_count=114	side_1_redundant=0	side_2_annotate_key=gene	side_2_continuation=0	side_2_coverage=1.14	side_2_overlap=0	side_2_possible_overlap_registers=230	side_2_read_count=132	side_2_redundant=0	total_non_overlap_reads=5
JC	303	.	CP009273	2394845	-1	CP009273	2396062	1	0	alignment_overlap=9	coverage_minus=3	coverage_plus=3	flanking_left=251	flanking_right=251	frequency=4.944e-02	junction_possible_overlap_registers=231	key=CP009273__2394845__-1__CP009273__2396053__1__9____251__251__0__0	max_left=103	max_left_minus=103	max_left_plus=69	max_min_left=103	max_min_left_minus=103	max_min_left_plus=61	max_min_right=42	max_min_right_minus=42	max_min_right_plus=42	max_pos_hash_score=462	max_right=229	max_right_minus=139	max_right_plus=229	neg_log10_pos_hash_p_value=9.2	new_junction_coverage=0.05	new_junction_read_count=6	polymorphism_frequency=4.944e-02	pos_hash_score=6	prediction=polymorphism	reject=COVERAGE_EVENNESS_SKEW,FREQUENCY_CUTOFF	side_1_annotate_key=gene	side_1_continuation=0	side_1_coverage=1.17	side_1_overlap=9	side_1_possible_overlap_registers=240	side_1_read_count=141	side_1_redundant=0	side_2_annotate_key=gene	side_2_continuation=0	side_2_coverage=0.82	side_2_overlap=0	side_2_possible_overlap_registers=231	side_2_read_count=95	side_2_redundant=0	total_non_overlap_reads=6
JC	304	.	CP009273	2394924	-1	CP009273	2396027	1	0	alignment_overlap=2	coverage_minus=2	coverage_plus=2	flanking_left=251	flanking_right=251	frequency=2.965e-02	junction_possible_overlap_registers=238	key=CP009273__2394924__-1__CP009273__2396025__1__2____251__251__0__0	max_left=240	max_left_minus=240	max_left_plus=157	max_min_left=0	max_min_left_minus=0	max_min_left_plus=0	max_min_right=114	max_min_right_minus=12	max_min_right_plus=114	max_pos_hash_score=476	max_right=114	max_right_minus=12	max_right_plus=114	neg_log10_pos_hash_p_value=10.5	new_junction_coverage=0.03	new_junction_read_count=4	polymorphism_frequency=2.965e-02	pos_hash_score=4	prediction=polymorphism	reject=COVERAGE_EVENNESS_SKEW,FREQUENCY_CUTOFF	side_1_annotate_key=gene	side_1_continuation=0	side_1_coverage=1.20	side_1_overlap=2	side_1_possible_overlap_registers=240	side_1_read_count=145	side_1_redundant=0	side_2_annotate_key=gene	side_2_continuation=0	side_2_coverage=0.98	side_2_overlap=0	side_2_possible_overlap_registers=238	side_2_read_count=118	side_2_redundant=0	total_non_overlap_reads=4
JC	305	.	CP009273	2419679	-1	CP009273	2420683	1	0	alignment_overlap=10	coverage_minus=2	coverage_plus=2	flanking_left=251	flanking_right=251	frequency=3.598e-02	junction_possible_overlap_registers=230	key=CP009273__2419679__-1__CP009273__2420673__1__10____251__251__0__0	max_left=138	max_left_minus=138	max_left_plus=66	max_min_left=73	max_min_left_minus=73	max_min_left_plus=66	max_min_right=103	max_min_right_minus=103	max_min_right_plus=0	max_pos_hash_score=460	max_right=192	max_right_minus=168	max_right_plus=192	neg_log10_pos_hash_p_value=10.3	new_junction_coverage=0.03	new_junction_read_count=4	polymorphism_frequency=3.598e-02	pos_hash_score=4	prediction=polymorphism	reject=COVERAGE_EVENNESS_SKEW,FREQUENCY_CUTOFF	side_1_annotate_key=gene	side_1_continuation=0	side_1_coverage=0.73	side_1_overlap=10	side_1_possible_overlap_registers=240	side_1_read_count=88	side_1_redundant=0	side_2_annotate_key=gene	side_2_continuation=0	side_2_coverage=1.12	side_2_overlap=0	side_2_possible_overlap_registers=230	side_2_read_count=130	side_2_redundant=0	total_non_overlap_reads=4
JC	306	.	CP009273	2433320	-1	CP009273	2434392	1	0	alignment_overlap=10	coverage_minus=2	coverage_plus=3	flanking_left=251	flanking_right=251	frequency=4.677e-02	junction_possible_overlap_registers=230	key=CP009273__2433320__-1__CP009273__2434382__1__10____251__251__0__0	max_left=207	max_left_minus=207	max_left_plus=207	max_min_left=4	max_min_left_minus=0	max_min_left_plus=4	max_min_right=73	max_min_right_minus=61	max_min_right_plus=73	max_pos_hash_score=460	max_right=190	max_right_minus=61	max_right_plus=190	neg_log10_pos_hash_p_value=9.7	new_junction_coverage=0.04	new_junction_read_count=5	polymorphism_frequency=4.677e-02	pos_hash_score=5	prediction=polymorphism	reject=COVERAGE_EVENNESS_SKEW,FREQUENCY_CUTOFF	side_1_annotate_key=gene	side_1_continuation=0	side_1_coverage=0.83	side_1_overlap=10	side_1_possible_overlap_registers=240	side_1_read_count=100	side_1_redundant=0	side_2_annotate_key=gene	side_2_continuation=0	side_2_coverage=0.93	side_2_overlap=0	side_2_possible_overlap_registers=230	side_2_read_count=108	side_2_redundant=0	total_non_overlap_reads=5
JC	307	.	CP009273	2437680	-1	CP009273	2438637	1	0	alignment_overlap=9	coverage_minus=1	coverage_plus=2	flanking_left=251	flanking_right=251	frequency=3.061e-02	junction_possible_overlap_registers=231	key=CP009273__2437680__-1__CP009273__2438628__1__9____251__251__0__0	max_left=114	max_left_minus=114	max_left_plus=33	max_min_left=33	max_min_left_minus=0	max_min_left_plus=33	max_min_right=60	max_min_right_minus=60	max_min_right_plus=0	max_pos_hash_score=462	max_right=237	max_right_minus=60	max_right_plus=237	neg_log10_pos_hash_p_value=11.0	new_junction_coverage=0.03	new_junction_read_count=4	polymorphism_frequency=3.061e-02	pos_hash_score=3	prediction=polymorphism	reject=COVERAGE_EVENNESS_SKEW,FREQUENCY_CUTOFF	side_1_annotate_key=gene	side_1_continuation=0	side_1_coverage=1.24	side_1_overlap=9	side_1_possible_overlap_registers=240	side_1_read_count=150	side_1_redundant=0	side_2_annotate_key=gene	side_2_continuation=0	side_2_coverage=0.94	side_2_overlap=0	side_2_possible_overlap_registers=231	side_2_read_count=109	side_2_redundant=0	total_non_overlap_reads=3
JC	308	.	CP009273	2452382	-1	CP009273	2453119	1	0	alignment_overlap=11	coverage_minus=2	coverage_plus=2	flanking_left=251	flanking_right=251	frequency=3.709e-02	junction_possible_overlap_registers=229	key=CP009273__2452382__-1__CP009273__2453108__1__11____251__251__0__0	max_left=160	max_left_minus=160	max_left_plus=20	max_min_left=58	max_min_left_minus=58	max_min_left_plus=20	max_min_right=80	max_min_right_minus=80	max_min_right_plus=0	max_pos_hash_score=458	max_right=218	max_right_minus=134	max_right_plus=218	neg_log10_pos_hash_p_value=10.3	new_junction_coverage=0.03	new_junction_read_count=4	polymorphism_frequency=3.709e-02	pos_hash_score=4	prediction=polymorphism	reject=COVERAGE_EVENNESS_SKEW,FREQUENCY_CUTOFF	side_1_annotate_key=gene	side_1_continuation=0	side_1_coverage=0.78	side_1_overlap=11	side_1_possible_overlap_registers=240	side_1_read_count=94	side_1_redundant=0	side_2_annotate_key=gene	side_2_continuation=0	side_2_coverage=1.02	side_2_overlap=0	side_2_possible_overlap_registers=229	side_2_read_count=118	side_2_redundant=0	total_non_overlap_reads=4
JC	309	.	CP009273	2493515	-1	CP009273	2494994	1	0	alignment_overlap=12	coverage_minus=2	coverage_plus=1	flanking_left=251	flanking_right=251	frequency=2.677e-02	junction_possible_overlap_registers=228	key=CP009273__2493515__-1__CP009273__2494982__1__12____251__251__0__0	max_left=166	max_left_minus=166	max_left_plus=34	max_min_left=78	max_min_left_minus=78	max_min_left_plus=0	max_min_right=33	max_min_right_minus=33	max_min_right_plus=33	max_pos_hash_score=456	max_right=161	max_right_minus=161	max_right_plus=33	neg_log10_pos_hash_p_value=10.9	new_junction_coverage=0.03	new_junction_read_count=3	polymorphism_frequency=2.677e-02	pos_hash_score=3	prediction=polymorphism	reject=COVERAGE_EVENNESS_SKEW,FREQUENCY_CUTOFF	side_1_annotate_key=gene	side_1_continuation=0	side_1_coverage=1.13	side_1_overlap=12	side_1_possible_overlap_registers=240	side_1_read_count=137	side_1_redundant=0	side_2_annotate_key=gene	side_2_continuation=0	side_2_coverage=0.77	side_2_overlap=0	side_2_possible_overlap_registers=228	side_2_read_count=88	side_2_redundant=0	total_non_overlap_reads=3
JC	310	.	CP009273	2513214	-1	CP009273	2513783	1	0	alignment_overlap=10	coverage_minus=1	coverage_plus=3	flanking_left=251	flanking_right=251	frequency=3.075e-02	junction_possible_overlap_registers=230	key=CP009273__2513214__-1__CP009273__2513773__1__10____251__251__0__0	max_left=121	max_left_minus=121	max_left_plus=82	max_min_left=82	max_min_left_minus=0	max_min_left_plus=82	max_min_right=111	max_min_right_minus=111	max_min_right_plus=0	max_pos_hash_score=460	max_right=151	max_right_minus=111	max_right_plus=151	neg_log10_pos_hash_p_value=10.3	new_junction_coverage=0.03	new_junction_read_count=4	polymorphism_frequency=3.075e-02	pos_hash_score=4	prediction=polymorphism	reject=COVERAGE_EVENNESS_SKEW,FREQUENCY_CUTOFF	side_1_annotate_key=gene	side_1_continuation=0	side_1_coverage=0.96	side_1_overlap=10	side_1_possible_overlap_registers=240	side_1_read_count=116	side_1_redundant=0	side_2_annotate_key=gene	side_2_continuation=0	side_2_coverage=1.22	side_2_overlap=0	side_2_possible_overlap_registers=230	side_2_read_count=141	side_2_redundant=0	total_non_overlap_reads=4
JC	311	.	CP009273	2514139	-1	CP009273	2514825	1	0	alignment_overlap=11	coverage_minus=3	coverage_plus=2	flanking_left=251	flanking_right=251	frequency=5.588e-02	junction_possible_overlap_registers=229	key=CP009273__2514139__-1__CP009273__2514814__1__11____251__251__0__0	max_left=153	max_left_minus=153	max_left_plus=36	max_min_left=36	max_min_left_minus=0	max_min_left_plus=36	max_min_right=103	max_min_right_minus=103	max_min_right_plus=0	max_pos_hash_score=458	max_right=225	max_right_minus=103	max_right_plus=225	neg_log10_pos_hash_p_value=9.7	new_junction_coverage=0.04	new_junction_read_count=5	polymorphism_frequency=5.588e-02	pos_hash_score=5	prediction=polymorphism	reject=COVERAGE_EVENNESS_SKEW,FREQUENCY_CUTOFF	side_1_annotate_key=gene	side_1_continuation=0	side_1_coverage=0.91	side_1_overlap=11	side_1_possible_overlap_registers=240	side_1_read_count=110	side_1_redundant=0	side_2_annotate_key=gene	side_2_continuation=0	side_2_coverage=0.56	side_2_overlap=0	side_2_possible_overlap_registers=229	side_2_read_count=64	side_2_redundant=0	total_non_overlap_reads=5
JC	312	.	CP009273	2534565	-1	CP009273	2535417	1	0	alignment_overlap=15	coverage_minus=2	coverage_plus=3	flanking_left=251	flanking_right=251	frequency=6.557e-02	junction_possible_overlap_registers=225	key=CP009273__2534565__-1__CP009273__2535402__1__15____251__251__0__0	max_left=41	max_left_minus=41	max_left_plus=41	max_min_left=41	max_min_left_minus=26	max_min_left_plus=41	max_min_right=40	max_min_right_minus=40	max_min_right_plus=0	max_pos_hash_score=450	max_right=104	max_right_minus=47	max_right_plus=104	neg_log10_pos_hash_p_value=10.1	new_junction_coverage=0.05	new_junction_read_count=6	polymorphism_frequency=6.557e-02	pos_hash_score=4	prediction=polymorphism	reject=COVERAGE_EVENNESS_SKEW,FREQUENCY_CUTOFF	side_1_annotate_key=gene	side_1_continuation=0	side_1_coverage=0.66	side_1_overlap=15	side_1_possible_overlap_registers=240	side_1_read_count=80	side_1_redundant=0	side_2_annotate_key=gene	side_2_continuation=0	side_2_coverage=0.85	side_2_overlap=0	side_2_possible_overlap_registers=225	side_2_read_count=96	side_2_redundant=0	total_non_overlap_reads=5
JC	313	.	CP009273	2535279	-1	CP009273	2536301	1	0	alignment_overlap=6	coverage_minus=3	coverage_plus=2	flanking_left=251	flanking_right=251	frequency=5.510e-02	junction_possible_overlap_registers=234	key=CP009273__2535279__-1__CP009273__2536295__1__6____251__251__0__0	max_left=145	max_left_minus=145	max_left_plus=145	max_min_left=27	max_min_left_minus=27	max_min_left_plus=27	max_min_right=93	max_min_right_minus=93	max_min_right_plus=93	max_pos_hash_score=468	max_right=203	max_right_minus=94	max_right_plus=203	neg_log10_pos_hash_p_value=9.8	new_junction_coverage=0.05	new_junction_read_count=6	polymorphism_frequency=5.510e-02	pos_hash_score=5	prediction=polymorphism	reject=COVERAGE_EVENNESS_SKEW,FREQUENCY_CUTOFF	side_1_annotate_key=gene	side_1_continuation=0	side_1_coverage=0.74	side_1_overlap=6	side_1_possible_overlap_registers=240	side_1_read_count=89	side_1_redundant=0	side_2_annotate_key=gene	side_2_continuation=0	side_2_coverage=1.01	side_2_overlap=0	side_2_possible_overlap_registers=234	side_2_read_count=119	side_2_redundant=0	total_non_overlap_reads=5
JC	314	.	CP009273	2542356	-1	CP009273	2543819	1	0	alignment_overlap=9	coverage_minus=2	coverage_plus=1	flanking_left=251	flanking_right=251	frequency=2.570e-02	junction_possible_overlap_registers=231	key=CP009273__2542356__-1__CP009273__2543810__1__9____251__251__0__0	max_left=238	max_left_minus=238	max_left_plus=116	max_min_left=0	max_min_left_minus=0	max_min_left_plus=0	max_min_right=67	max_min_right_minus=66	max_min_right_plus=67	max_pos_hash_score=462	max_right=67	max_right_minus=66	max_right_plus=67	neg_log10_pos_hash_p_value=11.0	new_junction_coverage=0.03	new_junction_read_count=3	polymorphism_frequency=2.570e-02	pos_hash_score=3	prediction=polymorphism	reject=COVERAGE_EVENNESS_SKEW,FREQUENCY_CUTOFF	side_1_annotate_key=gene	side_1_continuation=0	side_1_coverage=1.00	side_1_overlap=9	side_1_possible_overlap_registers=240	side_1_read_count=121	side_1_redundant=0	side_2_annotate_key=gene	side_2_continuation=0	side_2_coverage=0.95	side_2_overlap=0	side_2_possible_overlap_registers=231	side_2_read_count=111	side_2_redundant=0	total_non_overlap_reads=3
JC	315	.	CP009273	2550544	-1	CP009273	2551690	1	0	alignment_overlap=11	coverage_minus=2	coverage_plus=2	flanking_left=251	flanking_right=251	frequency=3.424e-02	junction_possible_overlap_registers=229	key=CP009273__2550544__-1__CP009273__2551679__1__11____251__251__0__0	max_left=224	max_left_minus=224	max_left_plus=29	max_min_left=29	max_min_left_minus=0	max_min_left_plus=29	max_min_right=57	max_min_right_minus=57	max_min_right_plus=0	max_pos_hash_score=458	max_right=57	max_right_minus=57	max_right_plus=57	neg_log10_pos_hash_p_value=10.3	new_junction_coverage=0.03	new_junction_read_count=4	polymorphism_frequency=3.424e-02	pos_hash_score=4	prediction=polymorphism	reject=COVERAGE_EVENNESS_SKEW,FREQUENCY_CUTOFF	side_1_annotate_key=gene	side_1_continuation=0	side_1_coverage=0.97	side_1_overlap=11	side_1_possible_overlap_registers=240	side_1_read_count=117	side_1_redundant=0	side_2_annotate_key=gene	side_2_continuation=0	side_2_coverage=0.99	side_2_overlap=0	side_2_possible_overlap_registers=229	side_2_read_count=114	side_2_redundant=0	total_non_overlap_reads=4
JC	316	.	CP009273	2576016	-1	CP009273	2577006	1	0	alignment_overlap=7	coverage_minus=2	coverage_plus=2	flanking_left=251	flanking_right=251	frequency=2.978e-02	junction_possible_overlap_registers=233	key=CP009273__2576016__-1__CP009273__2576999__1__7____251__251__0__0	max_left=35	max_left_minus=35	max_left_plus=29	max_min_left=35	max_min_left_minus=35	max_min_left_plus=29	max_min_right=0	max_min_right_minus=0	max_min_right_plus=0	max_pos_hash_score=466	max_right=99	max_right_minus=99	max_right_plus=99	neg_log10_pos_hash_p_value=10.4	new_junction_coverage=0.03	new_junction_read_count=4	polymorphism_frequency=2.978e-02	pos_hash_score=4	prediction=polymorphism	reject=COVERAGE_EVENNESS_SKEW,FREQUENCY_CUTOFF	side_1_annotate_key=gene	side_1_continuation=0	side_1_coverage=1.23	side_1_overlap=7	side_1_possible_overlap_registers=240	side_1_read_count=149	side_1_redundant=0	side_2_annotate_key=gene	side_2_continuation=0	side_2_coverage=0.99	side_2_overlap=0	side_2_possible_overlap_registers=233	side_2_read_count=116	side_2_redundant=0	total_non_overlap_reads=4
JC	317	.	CP009273	2587383	-1	CP009273	2588620	1	0	alignment_overlap=9	coverage_minus=2	coverage_plus=1	flanking_left=251	flanking_right=251	frequency=3.468e-02	junction_possible_overlap_registers=231	key=CP009273__2587383__-1__CP009273__2588611__1__9____251__251__0__0	max_left=157	max_left_minus=157	max_left_plus=144	max_min_left=0	max_min_left_minus=0	max_min_left_plus=0	max_min_right=98	max_min_right_minus=84	max_min_right_plus=98	max_pos_hash_score=462	max_right=98	max_right_minus=84	max_right_plus=98	neg_log10_pos_hash_p_value=11.0	new_junction_coverage=0.03	new_junction_read_count=3	polymorphism_frequency=3.468e-02	pos_hash_score=3	prediction=polymorphism	reject=COVERAGE_EVENNESS_SKEW,FREQUENCY_CUTOFF	side_1_annotate_key=gene	side_1_continuation=0	side_1_coverage=0.89	side_1_overlap=9	side_1_possible_overlap_registers=240	side_1_read_count=107	side_1_redundant=0	side_2_annotate_key=gene	side_2_continuation=0	side_2_coverage=0.55	side_2_overlap=0	side_2_possible_overlap_registers=231	side_2_read_count=64	side_2_redundant=0	total_non_overlap_reads=3
JC	318	.	CP009273	2608671	-1	CP009273	2609642	1	0	alignment_overlap=11	coverage_minus=2	coverage_plus=3	flanking_left=251	flanking_right=251	frequency=4.172e-02	junction_possible_overlap_registers=229	key=CP009273__2608671__-1__CP009273__2609631__1__11____251__251__0__0	max_left=187	max_left_minus=187	max_left_plus=176	max_min_left=28	max_min_left_minus=28	max_min_left_plus=0	max_min_right=64	max_min_right_minus=52	max_min_right_plus=64	max_pos_hash_score=458	max_right=212	max_right_minus=212	max_right_plus=64	neg_log10_pos_hash_p_value=9.7	new_junction_coverage=0.04	new_junction_read_count=5	polymorphism_frequency=4.172e-02	pos_hash_score=5	prediction=polymorphism	reject=COVERAGE_EVENNESS_SKEW,FREQUENCY_CUTOFF	side_1_annotate_key=gene	side_1_continuation=0	side_1_coverage=0.96	side_1_overlap=11	side_1_possible_overlap_registers=240	side_1_read_count=116	side_1_redundant=0	side_2_annotate_key=gene	side_2_continuation=0	side_2_coverage=1.03	side_2_overlap=0	side_2_possible_overlap_registers=229	side_2_read_count=119	side_2_redundant=0	total_non_overlap_reads=5
JC	319	.	CP009273	2611791	-1	CP009273	2612594	1	0	alignment_overlap=11	coverage_minus=2	coverage_plus=1	flanking_left=251	flanking_right=251	frequency=2.723e-02	junction_possible_overlap_registers=229	key=CP009273__2611791__-1__CP009273__2612583__1__11____251__251__0__0	max_left=42	max_left_minus=42	max_left_plus=29	max_min_left=42	max_min_left_minus=42	max_min_left_plus=29	max_min_right=32	max_min_right_minus=32	max_min_right_plus=0	max_pos_hash_score=458	max_right=197	max_right_minus=197	max_right_plus=32	neg_log10_pos_hash_p_value=10.9	new_junction_coverage=0.03	new_junction_read_count=3	polymorphism_frequency=2.723e-02	pos_hash_score=3	prediction=polymorphism	reject=COVERAGE_EVENNESS_SKEW,FREQUENCY_CUTOFF	side_1_annotate_key=gene	side_1_continuation=0	side_1_coverage=1.02	side_1_overlap=11	side_1_possible_overlap_registers=240	side_1_read_count=123	side_1_redundant=0	side_2_annotate_key=gene	side_2_continuation=0	side_2_coverage=0.84	side_2_overlap=0	side_2_possible_overlap_registers=229	side_2_read_count=97	side_2_redundant=0	total_non_overlap_reads=3
JC	320	.	CP009273	2622776	-1	CP009273	2623428	1	0	alignment_overlap=9	coverage_minus=2	coverage_plus=2	flanking_left=251	flanking_right=251	frequency=2.692e-02	junction_possible_overlap_registers=231	key=CP009273__2622776__-1__CP009273__2623419__1__9____251__251__0__0	max_left=164	max_left_minus=164	max_left_plus=85	max_min_left=85	max_min_left_minus=67	max_min_left_plus=85	max_min_right=45	max_min_right_minus=1	max_min_right_plus=45	max_pos_hash_score=462	max_right=129	max_right_minus=126	max_right_plus=129	neg_log10_pos_hash_p_value=10.3	new_junction_coverage=0.03	new_junction_read_count=4	polymorphism_frequency=2.692e-02	pos_hash_score=4	prediction=polymorphism	reject=COVERAGE_EVENNESS_SKEW,FREQUENCY_CUTOFF	side_1_annotate_key=gene	side_1_continuation=0	side_1_coverage=1.28	side_1_overlap=9	side_1_possible_overlap_registers=240	side_1_read_count=155	side_1_redundant=0	side_2_annotate_key=gene	side_2_continuation=0	side_2_coverage=1.20	side_2_overlap=0	side_2_possible_overlap_registers=231	side_2_read_count=140	side_2_redundant=0	total_non_overlap_reads=4
JC	321	.	CP009273	2631879	-1	CP009273	2632848	1	0	alignment_overlap=9	coverage_minus=2	coverage_plus=2	flanking_left=251	flanking_right=251	frequency=3.309e-02	junction_possible_overlap_registers=231	key=CP009273__2631879__-1__CP009273__2632839__1__9____251__251__0__0	max_left=188	max_left_minus=188	max_left_plus=86	max_min_left=86	max_min_left_minus=0	max_min_left_plus=86	max_min_right=64	max_min_right_minus=64	max_min_right_plus=0	max_pos_hash_score=462	max_right=156	max_right_minus=64	max_right_plus=156	neg_log10_pos_hash_p_value=10.3	new_junction_coverage=0.03	new_junction_read_count=4	polymorphism_frequency=3.309e-02	pos_hash_score=4	prediction=polymorphism	reject=COVERAGE_EVENNESS_SKEW,FREQUENCY_CUTOFF	side_1_annotate_key=gene	side_1_continuation=0	side_1_coverage=0.71	side_1_overlap=9	side_1_possible_overlap_registers=240	side_1_read_count=86	side_1_redundant=0	side_2_annotate_key=gene	side_2_continuation=0	side_2_coverage=1.30	side_2_overlap=0	side_2_possible_overlap_registers=231	side_2_read_count=151	side_2_redundant=0	total_non_overlap_reads=4
JC	322	.	CP009273	2633483	-1	CP009273	2634534	1	0	alignment_overlap=5	coverage_minus=2	coverage_plus=2	flanking_left=251	flanking_right=251	frequency=3.303e-02	junction_possible_overlap_registers=235	key=CP009273__2633483__-1__CP009273__2634529__1__5____251__251__0__0	max_left=113	max_left_minus=113	max_left_plus=91	max_min_left=113	max_min_left_minus=113	max_min_left_plus=91	max_min_right=0	max_min_right_minus=0	max_min_right_plus=0	max_pos_hash_score=470	max_right=201	max_right_minus=133	max_right_plus=201	neg_log10_pos_hash_p_value=11.1	new_junction_coverage=0.03	new_junction_read_count=4	polymorphism_frequency=3.303e-02	pos_hash_score=3	prediction=polymorphism	reject=COVERAGE_EVENNESS_SKEW,FREQUENCY_CUTOFF	side_1_annotate_key=gene	side_1_continuation=0	side_1_coverage=1.10	side_1_overlap=5	side_1_possible_overlap_registers=240	side_1_read_count=133	side_1_redundant=0	side_2_annotate_key=gene	side_2_continuation=0	side_2_coverage=0.88	side_2_overlap=0	side_2_possible_overlap_registers=235	side_2_read_count=104	side_2_redundant=0	total_non_overlap_reads=4
JC	323	.	CP009273	2696955	-1	CP009273	2698138	1	0	alignment_overlap=11	coverage_minus=4	coverage_plus=2	flanking_left=251	flanking_right=251	frequency=5.790e-02	junction_possible_overlap_registers=229	key=CP009273__2696955__-1__CP009273__2698127__1__11____251__251__0__0	max_left=92	max_left_minus=92	max_left_plus=88	max_min_left=92	max_min_left_minus=92	max_min_left_plus=3	max_min_right=84	max_min_right_minus=40	max_min_right_plus=84	max_pos_hash_score=458	max_right=100	max_right_minus=100	max_right_plus=100	neg_log10_pos_hash_p_value=9.7	new_junction_coverage=0.05	new_junction_read_count=6	polymorphism_frequency=5.790e-02	pos_hash_score=5	prediction=polymorphism	reject=COVERAGE_EVENNESS_SKEW,FREQUENCY_CUTOFF	side_1_annotate_key=gene	side_1_continuation=0	side_1_coverage=0.68	side_1_overlap=11	side_1_possible_overlap_registers=240	side_1_read_count=82	side_1_redundant=0	side_2_annotate_key=gene	side_2_continuation=0	side_2_coverage=1.01	side_2_overlap=0	side_2_possible_overlap_registers=229	side_2_read_count=117	side_2_redundant=0	total_non_overlap_reads=6
JC	324	.	CP009273	2719832	-1	CP009273	2720712	1	0	alignment_overlap=9	coverage_minus=4	coverage_plus=4	flanking_left=251	flanking_right=251	frequency=NA	junction_possible_overlap_registers=231	key=CP009273__2719832__-1__CP009273__2720703__1__9____251__251__1__1	max_left=223	max_left_minus=188	max_left_plus=223	max_min_left=79	max_min_left_minus=0	max_min_left_plus=79	max_min_right=77	max_min_right_minus=77	max_min_right_plus=19	max_pos_hash_score=462	max_right=122	max_right_minus=77	max_right_plus=122	neg_log10_pos_hash_p_value=8.7	new_junction_coverage=0.07	new_junction_read_count=8	polymorphism_frequency=NA	pos_hash_score=7	prediction=unknown	reject=COVERAGE_EVENNESS_SKEW	side_1_annotate_key=repeat	side_1_continuation=0	side_1_coverage=NA	side_1_overlap=9	side_1_read_count=NA	side_1_redundant=1	side_2_annotate_key=repeat	side_2_continuation=0	side_2_coverage=NA	side_2_overlap=0	side_2_possible_overlap_registers=NA	side_2_read_count=NA	side_2_redundant=1	total_non_overlap_reads=8
JC	325	.	CP009273	2755932	-1	CP009273	2756755	1	0	alignment_overlap=9	coverage_minus=4	coverage_plus=5	flanking_left=251	flanking_right=251	frequency=7.402e-02	junction_possible_overlap_registers=231	key=CP009273__2755932__-1__CP009273__2756746__1__9____251__251__0__0	max_left=194	max_left_minus=194	max_left_plus=131	max_min_left=12	max_min_left_minus=0	max_min_left_plus=12	max_min_right=95	max_min_right_minus=95	max_min_right_plus=85	max_pos_hash_score=462	max_right=147	max_right_minus=95	max_right_plus=147	neg_log10_pos_hash_p_value=7.8	new_junction_coverage=0.08	new_junction_read_count=9	polymorphism_frequency=7.402e-02	pos_hash_score=9	prediction=polymorphism	reject=COVERAGE_EVENNESS_SKEW,FREQUENCY_CUTOFF	side_1_annotate_key=gene	side_1_continuation=0	side_1_coverage=0.84	side_1_overlap=9	side_1_possible_overlap_registers=240	side_1_read_count=102	side_1_redundant=0	side_2_annotate_key=gene	side_2_continuation=0	side_2_coverage=1.09	side_2_overlap=0	side_2_possible_overlap_registers=231	side_2_read_count=127	side_2_redundant=0	total_non_overlap_reads=9
JC	326	.	CP009273	2774082	-1	CP009273	2775346	1	0	alignment_overlap=14	coverage_minus=4	coverage_plus=4	flanking_left=251	flanking_right=251	frequency=4.078e-02	junction_possible_overlap_registers=226	key=CP009273__2774082__-1__CP009273__2775332__1__14____251__251__0__0	max_left=149	max_left_minus=149	max_left_plus=108	max_min_left=30	max_min_left_minus=17	max_min_left_plus=30	max_min_right=89	max_min_right_minus=88	max_min_right_plus=89	max_pos_hash_score=452	max_right=146	max_right_minus=88	max_right_plus=146	neg_log10_pos_hash_p_value=8.1	new_junction_coverage=0.07	new_junction_read_count=8	polymorphism_frequency=4.078e-02	pos_hash_score=8	prediction=polymorphism	reject=COVERAGE_EVENNESS_SKEW,FREQUENCY_CUTOFF	side_1_annotate_key=gene	side_1_continuation=0	side_1_coverage=1.37	side_1_overlap=14	side_1_possible_overlap_registers=240	side_1_read_count=166	side_1_redundant=0	side_2_annotate_key=gene	side_2_continuation=0	side_2_coverage=1.93	side_2_overlap=0	side_2_possible_overlap_registers=226	side_2_read_count=220	side_2_redundant=0	total_non_overlap_reads=8
JC	327	.	CP009273	2786830	-1	CP009273	2787564	1	0	alignment_overlap=9	coverage_minus=2	coverage_plus=2	flanking_left=251	flanking_right=251	frequency=3.520e-02	junction_possible_overlap_registers=231	key=CP009273__2786830__-1__CP009273__2787555__1__9____251__251__0__0	max_left=199	max_left_minus=199	max_left_plus=29	max_min_left=45	max_min_left_minus=45	max_min_left_plus=2	max_min_right=43	max_min_right_minus=43	max_min_right_plus=25	max_pos_hash_score=462	max_right=171	max_right_minus=171	max_right_plus=67	neg_log10_pos_hash_p_value=10.3	new_junction_coverage=0.04	new_junction_read_count=5	polymorphism_frequency=3.520e-02	pos_hash_score=4	prediction=polymorphism	reject=COVERAGE_EVENNESS_SKEW,FREQUENCY_CUTOFF	side_1_annotate_key=gene	side_1_continuation=0	side_1_coverage=1.08	side_1_overlap=9	side_1_possible_overlap_registers=240	side_1_read_count=131	side_1_redundant=0	side_2_annotate_key=gene	side_2_continuation=0	side_2_coverage=1.27	side_2_overlap=0	side_2_possible_overlap_registers=231	side_2_read_count=148	side_2_redundant=0	total_non_overlap_reads=4
JC	328	.	CP009273	2811027	-1	CP009273	2811436	1	0	alignment_overlap=19	coverage_minus=3	coverage_plus=2	flanking_left=251	flanking_right=251	frequency=9.999e-02	junction_possible_overlap_registers=221	key=CP009273__2811027__-1__CP009273__2811417__1__19____251__251__0__0	max_left=157	max_left_minus=157	max_left_plus=33	max_min_left=33	max_min_left_minus=0	max_min_left_plus=33	max_min_right=75	max_min_right_minus=75	max_min_right_plus=0	max_pos_hash_score=442	max_right=128	max_right_minus=75	max_right_plus=128	neg_log10_pos_hash_p_value=10.0	new_junction_coverage=0.09	new_junction_read_count=10	polymorphism_frequency=9.999e-02	pos_hash_score=4	prediction=polymorphism	reject=COVERAGE_EVENNESS_SKEW,FREQUENCY_CUTOFF	side_1_annotate_key=gene	side_1_continuation=0	side_1_coverage=1.04	side_1_overlap=19	side_1_possible_overlap_registers=240	side_1_read_count=126	side_1_redundant=0	side_2_annotate_key=gene	side_2_continuation=0	side_2_coverage=0.58	side_2_overlap=0	side_2_possible_overlap_registers=221	side_2_read_count=64	side_2_redundant=0	total_non_overlap_reads=5
JC	329	.	CP009273	2811027	-1	CP009273	2811850	1	0	alignment_overlap=19	coverage_minus=2	coverage_plus=2	flanking_left=251	flanking_right=251	frequency=6.569e-02	junction_possible_overlap_registers=221	key=CP009273__2811027__-1__CP009273__2811831__1__19____251__251__0__0	max_left=115	max_left_minus=115	max_left_plus=33	max_min_left=33	max_min_left_minus=0	max_min_left_plus=33	max_min_right=56	max_min_right_minus=56	max_min_right_plus=0	max_pos_hash_score=442	max_right=224	max_right_minus=56	max_right_plus=224	neg_log10_pos_hash_p_value=10.7	new_junction_coverage=0.08	new_junction_read_count=9	polymorphism_frequency=6.569e-02	pos_hash_score=3	prediction=polymorphism	reject=COVERAGE_EVENNESS_SKEW,FREQUENCY_CUTOFF	side_1_annotate_key=gene	side_1_continuation=0	side_1_coverage=1.04	side_1_overlap=19	side_1_possible_overlap_registers=240	side_1_read_count=126	side_1_redundant=0	side_2_annotate_key=gene	side_2_continuation=0	side_2_coverage=1.26	side_2_overlap=0	side_2_possible_overlap_registers=221	side_2_read_count=140	side_2_redundant=0	total_non_overlap_reads=4
JC	330	.	CP009273	2811301	-1	CP009273	2811851	1	0	alignment_overlap=20	coverage_minus=2	coverage_plus=2	flanking_left=251	flanking_right=251	frequency=5.436e-02	junction_possible_overlap_registers=220	key=CP009273__2811301__-1__CP009273__2811831__1__20____251__251__0__0	max_left=24	max_left_minus=24	max_left_plus=14	max_min_left=24	max_min_left_minus=24	max_min_left_plus=14	max_min_right=0	max_min_right_minus=0	max_min_right_plus=0	max_pos_hash_score=440	max_right=223	max_right_minus=64	max_right_plus=223	neg_log10_pos_hash_p_value=10.0	new_junction_coverage=0.05	new_junction_read_count=6	polymorphism_frequency=5.436e-02	pos_hash_score=4	prediction=polymorphism	reject=COVERAGE_EVENNESS_SKEW,FREQUENCY_CUTOFF	side_1_annotate_key=gene	side_1_continuation=0	side_1_coverage=0.62	side_1_overlap=20	side_1_possible_overlap_registers=240	side_1_read_count=75	side_1_redundant=0	side_2_annotate_key=gene	side_2_continuation=0	side_2_coverage=1.26	side_2_overlap=0	side_2_possible_overlap_registers=220	side_2_read_count=140	side_2_redundant=0	total_non_overlap_reads=4
JC	331	.	CP009273	2811556	1	CP009273	2811830	-1	0	alignment_overlap=79	coverage_minus=3	coverage_plus=1	flanking_left=251	flanking_right=251	frequency=7.868e-02	junction_possible_overlap_registers=161	key=CP009273__2811556__1__CP009273__2811909__-1__79____251__251__0__0	max_left=68	max_left_minus=68	max_left_plus=11	max_min_left=0	max_min_left_minus=0	max_min_left_plus=0	max_min_right=63	max_min_right_minus=63	max_min_right_plus=4	max_pos_hash_score=322	max_right=63	max_right_minus=63	max_right_plus=4	neg_log10_pos_hash_p_value=8.0	new_junction_coverage=0.09	new_junction_read_count=7	polymorphism_frequency=7.868e-02	pos_hash_score=4	prediction=polymorphism	reject=COVERAGE_EVENNESS_SKEW,FREQUENCY_CUTOFF	side_1_annotate_key=gene	side_1_continuation=0	side_1_coverage=0.55	side_1_overlap=79	side_1_possible_overlap_registers=240	side_1_read_count=67	side_1_redundant=0	side_2_annotate_key=gene	side_2_continuation=0	side_2_coverage=1.47	side_2_overlap=0	side_2_possible_overlap_registers=161	side_2_read_count=119	side_2_redundant=0	total_non_overlap_reads=4
JC	332	.	CP009273	2811634	-1	CP009273	2811910	1	0	alignment_overlap=79	coverage_minus=11	coverage_plus=4	flanking_left=251	flanking_right=251	frequency=2.005e-01	junction_possible_overlap_registers=161	key=CP009273__2811634__-1__CP009273__2811831__1__79____251__251__0__0	max_left=91	max_left_minus=91	max_left_plus=18	max_min_left=79	max_min_left_minus=79	max_min_left_plus=18	max_min_right=78	max_min_right_minus=78	max_min_right_plus=0	max_pos_hash_score=322	max_right=164	max_right_minus=155	max_right_plus=164	neg_log10_pos_hash_p_value=4.3	new_junction_coverage=0.23	new_junction_read_count=19	polymorphism_frequency=2.005e-01	pos_hash_score=13	prediction=polymorphism	reject=COVERAGE_EVENNESS_SKEW	side_1_annotate_key=gene	side_1_continuation=0	side_1_coverage=0.44	side_1_overlap=79	side_1_possible_overlap_registers=240	side_1_read_count=53	side_1_redundant=0	side_2_annotate_key=gene	side_2_continuation=0	side_2_coverage=1.43	side_2_overlap=0	side_2_possible_overlap_registers=161	side_2_read_count=116	side_2_redundant=0	total_non_overlap_reads=15
JC	333	.	CP009273	2811716	-1	CP009273	2811851	1	0	alignment_overlap=20	coverage_minus=4	coverage_plus=3	flanking_left=251	flanking_right=251	frequency=1.019e-01	junction_possible_overlap_registers=220	key=CP009273__2811716__-1__CP009273__2811831__1__20____251__251__0__0	max_left=10	max_left_minus=9	max_left_plus=10	max_min_left=10	max_min_left_minus=9	max_min_left_plus=10	max_min_right=0	max_min_right_minus=0	max_min_right_plus=0	max_pos_hash_score=440	max_right=223	max_right_minus=65	max_right_plus=223	neg_log10_pos_hash_p_value=8.9	new_junction_coverage=0.11	new_junction_read_count=12	polymorphism_frequency=1.019e-01	pos_hash_score=6	prediction=polymorphism	reject=COVERAGE_EVENNESS_SKEW,FREQUENCY_CUTOFF	side_1_annotate_key=gene	side_1_continuation=0	side_1_coverage=0.65	side_1_overlap=20	side_1_possible_overlap_registers=240	side_1_read_count=78	side_1_redundant=0	side_2_annotate_key=gene	side_2_continuation=0	side_2_coverage=1.26	side_2_overlap=0	side_2_possible_overlap_registers=220	side_2_read_count=140	side_2_redundant=0	total_non_overlap_reads=7
JC	334	.	CP009273	2834386	-1	CP009273	2835115	1	0	alignment_overlap=9	coverage_minus=2	coverage_plus=2	flanking_left=251	flanking_right=251	frequency=3.916e-02	junction_possible_overlap_registers=231	key=CP009273__2834386__-1__CP009273__2835106__1__9____251__251__0__0	max_left=156	max_left_minus=156	max_left_plus=156	max_min_left=35	max_min_left_minus=0	max_min_left_plus=35	max_min_right=61	max_min_right_minus=61	max_min_right_plus=61	max_pos_hash_score=462	max_right=106	max_right_minus=61	max_right_plus=106	neg_log10_pos_hash_p_value=10.3	new_junction_coverage=0.03	new_junction_read_count=4	polymorphism_frequency=3.916e-02	pos_hash_score=4	prediction=polymorphism	reject=COVERAGE_EVENNESS_SKEW,FREQUENCY_CUTOFF	side_1_annotate_key=gene	side_1_continuation=0	side_1_coverage=0.82	side_1_overlap=9	side_1_possible_overlap_registers=240	side_1_read_count=99	side_1_redundant=0	side_2_annotate_key=gene	side_2_continuation=0	side_2_coverage=0.87	side_2_overlap=0	side_2_possible_overlap_registers=231	side_2_read_count=101	side_2_redundant=0	total_non_overlap_reads=4
JC	335	.	CP009273	2847302	-1	CP009273	2848288	1	0	alignment_overlap=9	coverage_minus=2	coverage_plus=1	flanking_left=251	flanking_right=251	frequency=2.897e-02	junction_possible_overlap_registers=231	key=CP009273__2847302__-1__CP009273__2848279__1__9____251__251__0__0	max_left=66	max_left_minus=66	max_left_plus=1	max_min_left=66	max_min_left_minus=66	max_min_left_plus=1	max_min_right=0	max_min_right_minus=0	max_min_right_plus=0	max_pos_hash_score=462	max_right=176	max_right_minus=176	max_right_plus=97	neg_log10_pos_hash_p_value=11.0	new_junction_coverage=0.03	new_junction_read_count=3	polymorphism_frequency=2.897e-02	pos_hash_score=3	prediction=polymorphism	reject=COVERAGE_EVENNESS_SKEW,FREQUENCY_CUTOFF	side_1_annotate_key=gene	side_1_continuation=0	side_1_coverage=0.85	side_1_overlap=9	side_1_possible_overlap_registers=240	side_1_read_count=103	side_1_redundant=0	side_2_annotate_key=gene	side_2_continuation=0	side_2_coverage=0.88	side_2_overlap=0	side_2_possible_overlap_registers=231	side_2_read_count=102	side_2_redundant=0	total_non_overlap_reads=3
JC	336	.	CP009273	2865555	-1	CP009273	2866575	1	0	alignment_overlap=2	coverage_minus=4	coverage_plus=2	flanking_left=251	flanking_right=251	frequency=4.143e-02	junction_possible_overlap_registers=238	key=CP009273__2865555__-1__CP009273__2866573__1__2____251__251__0__0	max_left=105	max_left_minus=105	max_left_plus=65	max_min_left=105	max_min_left_minus=105	max_min_left_plus=65	max_min_right=22	max_min_right_minus=22	max_min_right_plus=0	max_pos_hash_score=476	max_right=184	max_right_minus=144	max_right_plus=184	neg_log10_pos_hash_p_value=9.4	new_junction_coverage=0.05	new_junction_read_count=6	polymorphism_frequency=4.143e-02	pos_hash_score=6	prediction=polymorphism	reject=COVERAGE_EVENNESS_SKEW,FREQUENCY_CUTOFF	side_1_annotate_key=gene	side_1_continuation=0	side_1_coverage=1.33	side_1_overlap=2	side_1_possible_overlap_registers=240	side_1_read_count=161	side_1_redundant=0	side_2_annotate_key=gene	side_2_continuation=0	side_2_coverage=0.98	side_2_overlap=0	side_2_possible_overlap_registers=238	side_2_read_count=118	side_2_redundant=0	total_non_overlap_reads=6
JC	337	.	CP009273	2873349	-1	CP009273	2873825	1	0	alignment_overlap=9	coverage_minus=2	coverage_plus=3	flanking_left=251	flanking_right=251	frequency=3.416e-02	junction_possible_overlap_registers=231	key=CP009273__2873349__-1__CP009273__2873816__1__9____251__251__0__0	max_left=49	max_left_minus=49	max_left_plus=29	max_min_left=29	max_min_left_minus=26	max_min_left_plus=29	max_min_right=16	max_min_right_minus=16	max_min_right_plus=0	max_pos_hash_score=462	max_right=102	max_right_minus=44	max_right_plus=102	neg_log10_pos_hash_p_value=10.3	new_junction_coverage=0.04	new_junction_read_count=5	polymorphism_frequency=3.416e-02	pos_hash_score=4	prediction=polymorphism	reject=COVERAGE_EVENNESS_SKEW,FREQUENCY_CUTOFF	side_1_annotate_key=gene	side_1_continuation=0	side_1_coverage=1.17	side_1_overlap=9	side_1_possible_overlap_registers=240	side_1_read_count=141	side_1_redundant=0	side_2_annotate_key=gene	side_2_continuation=0	side_2_coverage=1.26	side_2_overlap=0	side_2_possible_overlap_registers=231	side_2_read_count=147	side_2_redundant=0	total_non_overlap_reads=5
JC	338	.	CP009273	2881122	-1	CP009273	2882577	1	0	alignment_overlap=7	coverage_minus=1	coverage_plus=2	flanking_left=251	flanking_right=251	frequency=2.670e-02	junction_possible_overlap_registers=233	key=CP009273__2881122__-1__CP009273__2882570__1__7____251__251__0__0	max_left=60	max_left_minus=60	max_left_plus=58	max_min_left=60	max_min_left_minus=60	max_min_left_plus=58	max_min_right=32	max_min_right_minus=0	max_min_right_plus=32	max_pos_hash_score=466	max_right=72	max_right_minus=66	max_right_plus=72	neg_log10_pos_hash_p_value=11.1	new_junction_coverage=0.03	new_junction_read_count=3	polymorphism_frequency=2.670e-02	pos_hash_score=3	prediction=polymorphism	reject=COVERAGE_EVENNESS_SKEW,FREQUENCY_CUTOFF	side_1_annotate_key=gene	side_1_continuation=0	side_1_coverage=0.94	side_1_overlap=7	side_1_possible_overlap_registers=240	side_1_read_count=113	side_1_redundant=0	side_2_annotate_key=gene	side_2_continuation=0	side_2_coverage=0.93	side_2_overlap=0	side_2_possible_overlap_registers=233	side_2_read_count=109	side_2_redundant=0	total_non_overlap_reads=3
JC	339	.	CP009273	2881771	-1	CP009273	2882351	1	0	alignment_overlap=11	coverage_minus=3	coverage_plus=3	flanking_left=251	flanking_right=251	frequency=4.580e-02	junction_possible_overlap_registers=229	key=CP009273__2881771__-1__CP009273__2882340__1__11____251__251__0__0	max_left=139	max_left_minus=139	max_left_plus=139	max_min_left=37	max_min_left_minus=37	max_min_left_plus=37	max_min_right=25	max_min_right_minus=24	max_min_right_plus=25	max_pos_hash_score=458	max_right=223	max_right_minus=223	max_right_plus=78	neg_log10_pos_hash_p_value=9.1	new_junction_coverage=0.05	new_junction_read_count=6	polymorphism_frequency=4.580e-02	pos_hash_score=6	prediction=polymorphism	reject=COVERAGE_EVENNESS_SKEW,FREQUENCY_CUTOFF	side_1_annotate_key=repeat	side_1_continuation=0	side_1_coverage=NA	side_1_overlap=11	side_1_read_count=NA	side_1_redundant=0	side_2_annotate_key=gene	side_2_continuation=0	side_2_coverage=1.08	side_2_overlap=0	side_2_possible_overlap_registers=229	side_2_read_count=125	side_2_redundant=0	total_non_overlap_reads=6
JC	340	.	CP009273	2897398	-1	CP009273	2897704	1	0	alignment_overlap=26	coverage_minus=2	coverage_plus=5	flanking_left=251	flanking_right=251	frequency=5.704e-02	junction_possible_overlap_registers=214	key=CP009273__2897398__-1__CP009273__2897678__1__26____251__251__0__0	max_left=119	max_left_minus=119	max_left_plus=45	max_min_left=45	max_min_left_minus=19	max_min_left_plus=45	max_min_right=71	max_min_right_minus=71	max_min_right_plus=0	max_pos_hash_score=428	max_right=210	max_right_minus=119	max_right_plus=210	neg_log10_pos_hash_p_value=8.2	new_junction_coverage=0.06	new_junction_read_count=7	polymorphism_frequency=5.704e-02	pos_hash_score=7	prediction=polymorphism	reject=COVERAGE_EVENNESS_SKEW,FREQUENCY_CUTOFF	side_1_annotate_key=gene	side_1_continuation=0	side_1_coverage=1.03	side_1_overlap=26	side_1_possible_overlap_registers=240	side_1_read_count=125	side_1_redundant=0	side_2_annotate_key=gene	side_2_continuation=0	side_2_coverage=1.11	side_2_overlap=0	side_2_possible_overlap_registers=214	side_2_read_count=120	side_2_redundant=0	total_non_overlap_reads=7
JC	341	.	CP009273	2897398	-1	CP009273	2897765	1	0	alignment_overlap=26	coverage_minus=5	coverage_plus=5	flanking_left=251	flanking_right=251	frequency=8.608e-02	junction_possible_overlap_registers=214	key=CP009273__2897398__-1__CP009273__2897739__1__26____251__251__0__0	max_left=105	max_left_minus=105	max_left_plus=75	max_min_left=58	max_min_left_minus=58	max_min_left_plus=0	max_min_right=17	max_min_right_minus=9	max_min_right_plus=17	max_pos_hash_score=428	max_right=204	max_right_minus=204	max_right_plus=17	neg_log10_pos_hash_p_value=6.9	new_junction_coverage=0.10	new_junction_read_count=11	polymorphism_frequency=8.608e-02	pos_hash_score=10	prediction=polymorphism	reject=COVERAGE_EVENNESS_SKEW,FREQUENCY_CUTOFF	side_1_annotate_key=gene	side_1_continuation=0	side_1_coverage=1.03	side_1_overlap=26	side_1_possible_overlap_registers=240	side_1_read_count=124	side_1_redundant=0	side_2_annotate_key=gene	side_2_continuation=0	side_2_coverage=1.14	side_2_overlap=0	side_2_possible_overlap_registers=214	side_2_read_count=123	side_2_redundant=0	total_non_overlap_reads=10
JC	342	.	CP009273	2905921	-1	CP009273	2906781	1	0	alignment_overlap=8	coverage_minus=2	coverage_plus=1	flanking_left=251	flanking_right=251	frequency=2.864e-02	junction_possible_overlap_registers=232	key=CP009273__2905921__-1__CP009273__2906773__1__8____251__251__0__0	max_left=149	max_left_minus=149	max_left_plus=43	max_min_left=43	max_min_left_minus=43	max_min_left_plus=43	max_min_right=94	max_min_right_minus=94	max_min_right_plus=0	max_pos_hash_score=464	max_right=94	max_right_minus=94	max_right_plus=55	neg_log10_pos_hash_p_value=11.0	new_junction_coverage=0.03	new_junction_read_count=4	polymorphism_frequency=2.864e-02	pos_hash_score=3	prediction=polymorphism	reject=COVERAGE_EVENNESS_SKEW,FREQUENCY_CUTOFF	side_1_annotate_key=gene	side_1_continuation=0	side_1_coverage=0.92	side_1_overlap=8	side_1_possible_overlap_registers=240	side_1_read_count=111	side_1_redundant=0	side_2_annotate_key=gene	side_2_continuation=0	side_2_coverage=1.40	side_2_overlap=0	side_2_possible_overlap_registers=232	side_2_read_count=164	side_2_redundant=0	total_non_overlap_reads=3
JC	343	.	CP009273	2924671	-1	CP009273	2925423	1	0	alignment_overlap=12	coverage_minus=4	coverage_plus=4	flanking_left=251	flanking_right=251	frequency=7.863e-02	junction_possible_overlap_registers=228	key=CP009273__2924671__-1__CP009273__2925411__1__12____251__251__0__0	max_left=142	max_left_minus=142	max_left_plus=42	max_min_left=42	max_min_left_minus=21	max_min_left_plus=42	max_min_right=4	max_min_right_minus=4	max_min_right_plus=0	max_pos_hash_score=456	max_right=165	max_right_minus=57	max_right_plus=165	neg_log10_pos_hash_p_value=8.1	new_junction_coverage=0.09	new_junction_read_count=10	polymorphism_frequency=7.863e-02	pos_hash_score=8	prediction=polymorphism	reject=COVERAGE_EVENNESS_SKEW,FREQUENCY_CUTOFF	side_1_annotate_key=gene	side_1_continuation=0	side_1_coverage=0.77	side_1_overlap=12	side_1_possible_overlap_registers=240	side_1_read_count=93	side_1_redundant=0	side_2_annotate_key=gene	side_2_continuation=0	side_2_coverage=1.27	side_2_overlap=0	side_2_possible_overlap_registers=228	side_2_read_count=146	side_2_redundant=0	total_non_overlap_reads=8
JC	344	.	CP009273	2958008	-1	CP009273	2959197	1	0	alignment_overlap=12	coverage_minus=3	coverage_plus=2	flanking_left=251	flanking_right=251	frequency=4.147e-02	junction_possible_overlap_registers=228	key=CP009273__2958008__-1__CP009273__2959185__1__12____251__251__0__0	max_left=145	max_left_minus=145	max_left_plus=88	max_min_left=88	max_min_left_minus=61	max_min_left_plus=88	max_min_right=94	max_min_right_minus=94	max_min_right_plus=0	max_pos_hash_score=456	max_right=151	max_right_minus=108	max_right_plus=151	neg_log10_pos_hash_p_value=9.6	new_junction_coverage=0.04	new_junction_read_count=5	polymorphism_frequency=4.147e-02	pos_hash_score=5	prediction=polymorphism	reject=COVERAGE_EVENNESS_SKEW,FREQUENCY_CUTOFF	side_1_annotate_key=gene	side_1_continuation=0	side_1_coverage=0.97	side_1_overlap=12	side_1_possible_overlap_registers=240	side_1_read_count=117	side_1_redundant=0	side_2_annotate_key=gene	side_2_continuation=0	side_2_coverage=1.05	side_2_overlap=0	side_2_possible_overlap_registers=228	side_2_read_count=120	side_2_redundant=0	total_non_overlap_reads=5
JC	345	.	CP009273	3013167	-1	CP009273	3014163	1	0	alignment_overlap=13	coverage_minus=4	coverage_plus=4	flanking_left=251	flanking_right=251	frequency=7.048e-02	junction_possible_overlap_registers=227	key=CP009273__3013167__-1__CP009273__3014150__1__13____251__251__0__0	max_left=230	max_left_minus=230	max_left_plus=190	max_min_left=5	max_min_left_minus=0	max_min_left_plus=5	max_min_right=57	max_min_right_minus=57	max_min_right_plus=57	max_pos_hash_score=454	max_right=172	max_right_minus=57	max_right_plus=172	neg_log10_pos_hash_p_value=8.1	new_junction_coverage=0.07	new_junction_read_count=8	polymorphism_frequency=7.048e-02	pos_hash_score=8	prediction=polymorphism	reject=COVERAGE_EVENNESS_SKEW,FREQUENCY_CUTOFF	side_1_annotate_key=gene	side_1_continuation=0	side_1_coverage=1.07	side_1_overlap=13	side_1_possible_overlap_registers=240	side_1_read_count=129	side_1_redundant=0	side_2_annotate_key=gene	side_2_continuation=0	side_2_coverage=0.78	side_2_overlap=0	side_2_possible_overlap_registers=227	side_2_read_count=89	side_2_redundant=0	total_non_overlap_reads=8
JC	346	.	CP009273	3015361	-1	CP009273	3016074	1	0	alignment_overlap=10	coverage_minus=4	coverage_plus=4	flanking_left=251	flanking_right=251	frequency=6.008e-02	junction_possible_overlap_registers=230	key=CP009273__3015361__-1__CP009273__3016064__1__10____251__251__0__0	max_left=166	max_left_minus=166	max_left_plus=35	max_min_left=35	max_min_left_minus=27	max_min_left_plus=35	max_min_right=87	max_min_right_minus=87	max_min_right_plus=4	max_pos_hash_score=460	max_right=206	max_right_minus=87	max_right_plus=206	neg_log10_pos_hash_p_value=8.2	new_junction_coverage=0.07	new_junction_read_count=8	polymorphism_frequency=6.008e-02	pos_hash_score=8	prediction=polymorphism	reject=COVERAGE_EVENNESS_SKEW,FREQUENCY_CUTOFF	side_1_annotate_key=gene	side_1_continuation=0	side_1_coverage=1.13	side_1_overlap=10	side_1_possible_overlap_registers=240	side_1_read_count=136	side_1_redundant=0	side_2_annotate_key=gene	side_2_continuation=0	side_2_coverage=1.04	side_2_overlap=0	side_2_possible_overlap_registers=230	side_2_read_count=120	side_2_redundant=0	total_non_overlap_reads=8
JC	347	.	CP009273	3018085	-1	CP009273	3018944	1	0	alignment_overlap=10	coverage_minus=1	coverage_plus=2	flanking_left=251	flanking_right=251	frequency=2.744e-02	junction_possible_overlap_registers=230	key=CP009273__3018085__-1__CP009273__3018934__1__10____251__251__0__0	max_left=164	max_left_minus=164	max_left_plus=70	max_min_left=70	max_min_left_minus=0	max_min_left_plus=70	max_min_right=41	max_min_right_minus=41	max_min_right_plus=0	max_pos_hash_score=460	max_right=171	max_right_minus=41	max_right_plus=171	neg_log10_pos_hash_p_value=11.0	new_junction_coverage=0.03	new_junction_read_count=3	polymorphism_frequency=2.744e-02	pos_hash_score=3	prediction=polymorphism	reject=COVERAGE_EVENNESS_SKEW,FREQUENCY_CUTOFF	side_1_annotate_key=gene	side_1_continuation=0	side_1_coverage=0.87	side_1_overlap=10	side_1_possible_overlap_registers=240	side_1_read_count=105	side_1_redundant=0	side_2_annotate_key=gene	side_2_continuation=0	side_2_coverage=0.97	side_2_overlap=0	side_2_possible_overlap_registers=230	side_2_read_count=112	side_2_redundant=0	total_non_overlap_reads=3
JC	348	.	CP009273	3022867	-1	CP009273	3023848	1	0	alignment_overlap=9	coverage_minus=2	coverage_plus=4	flanking_left=251	flanking_right=251	frequency=5.704e-02	junction_possible_overlap_registers=231	key=CP009273__3022867__-1__CP009273__3023839__1__9____251__251__0__0	max_left=196	max_left_minus=155	max_left_plus=196	max_min_left=0	max_min_left_minus=0	max_min_left_plus=0	max_min_right=72	max_min_right_minus=53	max_min_right_plus=72	max_pos_hash_score=462	max_right=72	max_right_minus=53	max_right_plus=72	neg_log10_pos_hash_p_value=9.2	new_junction_coverage=0.06	new_junction_read_count=7	polymorphism_frequency=5.704e-02	pos_hash_score=6	prediction=polymorphism	reject=COVERAGE_EVENNESS_SKEW,FREQUENCY_CUTOFF	side_1_annotate_key=gene	side_1_continuation=0	side_1_coverage=1.01	side_1_overlap=9	side_1_possible_overlap_registers=240	side_1_read_count=122	side_1_redundant=0	side_2_annotate_key=gene	side_2_continuation=0	side_2_coverage=0.98	side_2_overlap=0	side_2_possible_overlap_registers=231	side_2_read_count=114	side_2_redundant=0	total_non_overlap_reads=6
JC	349	.	CP009273	3029313	-1	CP009273	3030869	1	0	alignment_overlap=7	coverage_minus=2	coverage_plus=2	flanking_left=251	flanking_right=251	frequency=3.392e-02	junction_possible_overlap_registers=233	key=CP009273__3029313__-1__CP009273__3030862__1__7____251__251__0__0	max_left=168	max_left_minus=168	max_left_plus=50	max_min_left=50	max_min_left_minus=50	max_min_left_plus=50	max_min_right=54	max_min_right_minus=54	max_min_right_plus=0	max_pos_hash_score=466	max_right=55	max_right_minus=55	max_right_plus=55	neg_log10_pos_hash_p_value=10.4	new_junction_coverage=0.03	new_junction_read_count=4	polymorphism_frequency=3.392e-02	pos_hash_score=4	prediction=polymorphism	reject=COVERAGE_EVENNESS_SKEW,FREQUENCY_CUTOFF	side_1_annotate_key=gene	side_1_continuation=0	side_1_coverage=0.90	side_1_overlap=7	side_1_possible_overlap_registers=240	side_1_read_count=109	side_1_redundant=0	side_2_annotate_key=gene	side_2_continuation=0	side_2_coverage=1.04	side_2_overlap=0	side_2_possible_overlap_registers=233	side_2_read_count=122	side_2_redundant=0	total_non_overlap_reads=4
JC	350	.	CP009273	3031219	1	CP009273	3031302	1	0	alignment_overlap=11	coverage_minus=3	coverage_plus=0	flanking_left=251	flanking_right=251	frequency=3.605e-02	junction_possible_overlap_registers=229	key=CP009273__3031219__1__CP009273__3031291__1__11____251__251__0__0	max_left=56	max_left_minus=56	max_left_plus=0	max_min_left=56	max_min_left_minus=56	max_min_left_plus=0	max_min_right=0	max_min_right_minus=0	max_min_right_plus=0	max_pos_hash_score=458	max_right=221	max_right_minus=221	max_right_plus=0	neg_log10_pos_hash_p_value=10.9	new_junction_coverage=0.03	new_junction_read_count=3	polymorphism_frequency=3.605e-02	pos_hash_score=3	prediction=polymorphism	reject=COVERAGE_EVENNESS_SKEW,FREQUENCY_CUTOFF	side_1_annotate_key=gene	side_1_continuation=0	side_1_coverage=0.65	side_1_overlap=11	side_1_possible_overlap_registers=240	side_1_read_count=78	side_1_redundant=0	side_2_annotate_key=gene	side_2_continuation=0	side_2_coverage=0.75	side_2_overlap=0	side_2_possible_overlap_registers=229	side_2_read_count=86	side_2_redundant=0	total_non_overlap_reads=3
JC	351	.	CP009273	3061946	-1	CP009273	3062754	1	0	alignment_overlap=13	coverage_minus=7	coverage_plus=3	flanking_left=251	flanking_right=251	frequency=8.116e-02	junction_possible_overlap_registers=227	key=CP009273__3061946__-1__CP009273__3062741__1__13____251__251__0__0	max_left=223	max_left_minus=223	max_left_plus=131	max_min_left=55	max_min_left_minus=55	max_min_left_plus=1	max_min_right=78	max_min_right_minus=14	max_min_right_plus=78	max_pos_hash_score=454	max_right=193	max_right_minus=193	max_right_plus=119	neg_log10_pos_hash_p_value=8.1	new_junction_coverage=0.09	new_junction_read_count=10	polymorphism_frequency=8.116e-02	pos_hash_score=8	prediction=polymorphism	reject=COVERAGE_EVENNESS_SKEW,FREQUENCY_CUTOFF	side_1_annotate_key=gene	side_1_continuation=0	side_1_coverage=0.85	side_1_overlap=13	side_1_possible_overlap_registers=240	side_1_read_count=103	side_1_redundant=0	side_2_annotate_key=gene	side_2_continuation=0	side_2_coverage=1.13	side_2_overlap=0	side_2_possible_overlap_registers=227	side_2_read_count=129	side_2_redundant=0	total_non_overlap_reads=10
JC	352	.	CP009273	3061951	-1	CP009273	3062758	1	0	alignment_overlap=7	coverage_minus=2	coverage_plus=1	flanking_left=251	flanking_right=251	frequency=3.253e-02	junction_possible_overlap_registers=233	key=CP009273__3061951__-1__CP009273__3062751__1__7____251__251__0__0	max_left=174	max_left_minus=174	max_left_plus=124	max_min_left=0	max_min_left_minus=0	max_min_left_plus=0	max_min_right=120	max_min_right_minus=73	max_min_right_plus=120	max_pos_hash_score=466	max_right=120	max_right_minus=73	max_right_plus=120	neg_log10_pos_hash_p_value=11.1	new_junction_coverage=0.03	new_junction_read_count=4	polymorphism_frequency=3.253e-02	pos_hash_score=3	prediction=polymorphism	reject=COVERAGE_EVENNESS_SKEW,FREQUENCY_CUTOFF	side_1_annotate_key=gene	side_1_continuation=0	side_1_coverage=0.87	side_1_overlap=7	side_1_possible_overlap_registers=240	side_1_read_count=105	side_1_redundant=0	side_2_annotate_key=gene	side_2_continuation=0	side_2_coverage=1.16	side_2_overlap=0	side_2_possible_overlap_registers=233	side_2_read_count=136	side_2_redundant=0	total_non_overlap_reads=3
JC	353	.	CP009273	3068643	-1	CP009273	3070071	1	0	alignment_overlap=5	coverage_minus=1	coverage_plus=2	flanking_left=251	flanking_right=251	frequency=2.378e-02	junction_possible_overlap_registers=235	key=CP009273__3068643__-1__CP009273__3070066__1__5____251__251__0__0	max_left=49	max_left_minus=49	max_left_plus=43	max_min_left=49	max_min_left_minus=49	max_min_left_plus=43	max_min_right=0	max_min_right_minus=0	max_min_right_plus=0	max_pos_hash_score=470	max_right=78	max_right_minus=61	max_right_plus=78	neg_log10_pos_hash_p_value=11.1	new_junction_coverage=0.03	new_junction_read_count=3	polymorphism_frequency=2.378e-02	pos_hash_score=3	prediction=polymorphism	reject=COVERAGE_EVENNESS_SKEW,FREQUENCY_CUTOFF	side_1_annotate_key=gene	side_1_continuation=0	side_1_coverage=1.07	side_1_overlap=5	side_1_possible_overlap_registers=240	side_1_read_count=129	side_1_redundant=0	side_2_annotate_key=gene	side_2_continuation=0	side_2_coverage=1.01	side_2_overlap=0	side_2_possible_overlap_registers=235	side_2_read_count=120	side_2_redundant=0	total_non_overlap_reads=3
JC	354	.	CP009273	3076769	-1	CP009273	3077750	1	0	alignment_overlap=9	coverage_minus=1	coverage_plus=2	flanking_left=251	flanking_right=251	frequency=2.263e-02	junction_possible_overlap_registers=231	key=CP009273__3076769__-1__CP009273__3077741__1__9____251__251__0__0	max_left=177	max_left_minus=177	max_left_plus=144	max_min_left=2	max_min_left_minus=0	max_min_left_plus=2	max_min_right=93	max_min_right_minus=65	max_min_right_plus=93	max_pos_hash_score=462	max_right=158	max_right_minus=65	max_right_plus=158	neg_log10_pos_hash_p_value=11.0	new_junction_coverage=0.03	new_junction_read_count=3	polymorphism_frequency=2.263e-02	pos_hash_score=3	prediction=polymorphism	reject=COVERAGE_EVENNESS_SKEW,FREQUENCY_CUTOFF	side_1_annotate_key=gene	side_1_continuation=0	side_1_coverage=1.08	side_1_overlap=9	side_1_possible_overlap_registers=240	side_1_read_count=130	side_1_redundant=0	side_2_annotate_key=gene	side_2_continuation=0	side_2_coverage=1.15	side_2_overlap=0	side_2_possible_overlap_registers=231	side_2_read_count=134	side_2_redundant=0	total_non_overlap_reads=3
JC	355	.	CP009273	3119756	-1	CP009273	3120830	1	0	alignment_overlap=12	coverage_minus=2	coverage_plus=2	flanking_left=251	flanking_right=251	frequency=4.287e-02	junction_possible_overlap_registers=228	key=CP009273__3119756__-1__CP009273__3120818__1__12____251__251__0__0	max_left=144	max_left_minus=144	max_left_plus=111	max_min_left=111	max_min_left_minus=31	max_min_left_plus=111	max_min_right=84	max_min_right_minus=84	max_min_right_plus=0	max_pos_hash_score=456	max_right=128	max_right_minus=123	max_right_plus=128	neg_log10_pos_hash_p_value=10.2	new_junction_coverage=0.04	new_junction_read_count=5	polymorphism_frequency=4.287e-02	pos_hash_score=4	prediction=polymorphism	reject=COVERAGE_EVENNESS_SKEW,FREQUENCY_CUTOFF	side_1_annotate_key=gene	side_1_continuation=0	side_1_coverage=0.95	side_1_overlap=12	side_1_possible_overlap_registers=240	side_1_read_count=115	side_1_redundant=0	side_2_annotate_key=gene	side_2_continuation=0	side_2_coverage=0.99	side_2_overlap=0	side_2_possible_overlap_registers=228	side_2_read_count=114	side_2_redundant=0	total_non_overlap_reads=4
JC	356	.	CP009273	3125811	-1	CP009273	3127013	1	0	alignment_overlap=9	coverage_minus=2	coverage_plus=3	flanking_left=251	flanking_right=251	frequency=4.679e-02	junction_possible_overlap_registers=231	key=CP009273__3125811__-1__CP009273__3127004__1__9____251__251__0__0	max_left=223	max_left_minus=50	max_left_plus=223	max_min_left=27	max_min_left_minus=27	max_min_left_plus=0	max_min_right=33	max_min_right_minus=30	max_min_right_plus=33	max_pos_hash_score=462	max_right=42	max_right_minus=42	max_right_plus=33	neg_log10_pos_hash_p_value=9.7	new_junction_coverage=0.04	new_junction_read_count=5	polymorphism_frequency=4.679e-02	pos_hash_score=5	prediction=polymorphism	reject=COVERAGE_EVENNESS_SKEW,FREQUENCY_CUTOFF	side_1_annotate_key=gene	side_1_continuation=0	side_1_coverage=0.72	side_1_overlap=9	side_1_possible_overlap_registers=240	side_1_read_count=87	side_1_redundant=0	side_2_annotate_key=gene	side_2_continuation=0	side_2_coverage=1.03	side_2_overlap=0	side_2_possible_overlap_registers=231	side_2_read_count=120	side_2_redundant=0	total_non_overlap_reads=5
JC	357	.	CP009273	3132544	-1	CP009273	3133509	1	0	alignment_overlap=3	coverage_minus=2	coverage_plus=1	flanking_left=251	flanking_right=251	frequency=2.750e-02	junction_possible_overlap_registers=237	key=CP009273__3132544__-1__CP009273__3133506__1__3____251__251__0__0	max_left=140	max_left_minus=140	max_left_plus=33	max_min_left=33	max_min_left_minus=33	max_min_left_plus=33	max_min_right=37	max_min_right_minus=37	max_min_right_plus=0	max_pos_hash_score=474	max_right=64	max_right_minus=64	max_right_plus=64	neg_log10_pos_hash_p_value=11.2	new_junction_coverage=0.03	new_junction_read_count=3	polymorphism_frequency=2.750e-02	pos_hash_score=3	prediction=polymorphism	reject=COVERAGE_EVENNESS_SKEW,FREQUENCY_CUTOFF	side_1_annotate_key=gene	side_1_continuation=0	side_1_coverage=1.18	side_1_overlap=3	side_1_possible_overlap_registers=240	side_1_read_count=143	side_1_redundant=0	side_2_annotate_key=gene	side_2_continuation=0	side_2_coverage=0.59	side_2_overlap=0	side_2_possible_overlap_registers=237	side_2_read_count=71	side_2_redundant=0	total_non_overlap_reads=3
JC	358	.	CP009273	3168907	-1	CP009273	3170068	1	0	alignment_overlap=10	coverage_minus=2	coverage_plus=1	flanking_left=251	flanking_right=251	frequency=2.473e-02	junction_possible_overlap_registers=230	key=CP009273__3168907__-1__CP009273__3170058__1__10____251__251__0__0	max_left=194	max_left_minus=194	max_left_plus=52	max_min_left=75	max_min_left_minus=75	max_min_left_plus=52	max_min_right=1	max_min_right_minus=1	max_min_right_plus=0	max_pos_hash_score=460	max_right=189	max_right_minus=166	max_right_plus=189	neg_log10_pos_hash_p_value=11.0	new_junction_coverage=0.03	new_junction_read_count=3	polymorphism_frequency=2.473e-02	pos_hash_score=3	prediction=polymorphism	reject=COVERAGE_EVENNESS_SKEW,FREQUENCY_CUTOFF	side_1_annotate_key=gene	side_1_continuation=0	side_1_coverage=1.06	side_1_overlap=10	side_1_possible_overlap_registers=240	side_1_read_count=128	side_1_redundant=0	side_2_annotate_key=gene	side_2_continuation=0	side_2_coverage=0.98	side_2_overlap=0	side_2_possible_overlap_registers=230	side_2_read_count=114	side_2_redundant=0	total_non_overlap_reads=3
JC	359	.	CP009273	3169713	-1	CP009273	3170683	1	0	alignment_overlap=5	coverage_minus=2	coverage_plus=2	flanking_left=251	flanking_right=251	frequency=3.220e-02	junction_possible_overlap_registers=235	key=CP009273__3169713__-1__CP009273__3170678__1__5____251__251__0__0	max_left=165	max_left_minus=165	max_left_plus=165	max_min_left=0	max_min_left_minus=0	max_min_left_plus=0	max_min_right=70	max_min_right_minus=70	max_min_right_plus=69	max_pos_hash_score=470	max_right=70	max_right_minus=70	max_right_plus=69	neg_log10_pos_hash_p_value=10.4	new_junction_coverage=0.03	new_junction_read_count=4	polymorphism_frequency=3.220e-02	pos_hash_score=4	prediction=polymorphism	reject=COVERAGE_EVENNESS_SKEW,FREQUENCY_CUTOFF	side_1_annotate_key=gene	side_1_continuation=0	side_1_coverage=1.00	side_1_overlap=5	side_1_possible_overlap_registers=240	side_1_read_count=121	side_1_redundant=0	side_2_annotate_key=gene	side_2_continuation=0	side_2_coverage=1.03	side_2_overlap=0	side_2_possible_overlap_registers=235	side_2_read_count=122	side_2_redundant=0	total_non_overlap_reads=4
JC	360	.	CP009273	3187693	-1	CP009273	3188865	1	0	alignment_overlap=9	coverage_minus=2	coverage_plus=1	flanking_left=251	flanking_right=251	frequency=2.779e-02	junction_possible_overlap_registers=231	key=CP009273__3187693__-1__CP009273__3188856__1__9____251__251__0__0	max_left=148	max_left_minus=148	max_left_plus=148	max_min_left=28	max_min_left_minus=28	max_min_left_plus=0	max_min_right=57	max_min_right_minus=57	max_min_right_plus=57	max_pos_hash_score=462	max_right=215	max_right_minus=215	max_right_plus=57	neg_log10_pos_hash_p_value=11.0	new_junction_coverage=0.03	new_junction_read_count=3	polymorphism_frequency=2.779e-02	pos_hash_score=3	prediction=polymorphism	reject=COVERAGE_EVENNESS_SKEW,FREQUENCY_CUTOFF	side_1_annotate_key=gene	side_1_continuation=0	side_1_coverage=0.91	side_1_overlap=9	side_1_possible_overlap_registers=240	side_1_read_count=110	side_1_redundant=0	side_2_annotate_key=gene	side_2_continuation=0	side_2_coverage=0.89	side_2_overlap=0	side_2_possible_overlap_registers=231	side_2_read_count=104	side_2_redundant=0	total_non_overlap_reads=3
JC	361	.	CP009273	3238860	-1	CP009273	3240484	1	0	alignment_overlap=4	coverage_minus=2	coverage_plus=1	flanking_left=251	flanking_right=251	frequency=2.243e-02	junction_possible_overlap_registers=236	key=CP009273__3238860__-1__CP009273__3240480__1__4____251__251__0__0	max_left=70	max_left_minus=70	max_left_plus=70	max_min_left=70	max_min_left_minus=70	max_min_left_plus=70	max_min_right=0	max_min_right_minus=0	max_min_right_plus=0	max_pos_hash_score=472	max_right=188	max_right_minus=188	max_right_plus=81	neg_log10_pos_hash_p_value=11.1	new_junction_coverage=0.03	new_junction_read_count=3	polymorphism_frequency=2.243e-02	pos_hash_score=3	prediction=polymorphism	reject=COVERAGE_EVENNESS_SKEW,FREQUENCY_CUTOFF	side_1_annotate_key=gene	side_1_continuation=0	side_1_coverage=1.22	side_1_overlap=4	side_1_possible_overlap_registers=240	side_1_read_count=148	side_1_redundant=0	side_2_annotate_key=gene	side_2_continuation=0	side_2_coverage=0.98	side_2_overlap=0	side_2_possible_overlap_registers=236	side_2_read_count=116	side_2_redundant=0	total_non_overlap_reads=3
JC	362	.	CP009273	3243591	-1	CP009273	3244505	1	0	alignment_overlap=10	coverage_minus=5	coverage_plus=1	flanking_left=251	flanking_right=251	frequency=6.439e-02	junction_possible_overlap_registers=230	key=CP009273__3243591__-1__CP009273__3244495__1__10____251__251__0__0	max_left=184	max_left_minus=184	max_left_plus=11	max_min_left=76	max_min_left_minus=76	max_min_left_plus=11	max_min_right=85	max_min_right_minus=85	max_min_right_plus=0	max_pos_hash_score=460	max_right=217	max_right_minus=217	max_right_plus=174	neg_log10_pos_hash_p_value=9.1	new_junction_coverage=0.05	new_junction_read_count=6	polymorphism_frequency=6.439e-02	pos_hash_score=6	prediction=polymorphism	reject=COVERAGE_EVENNESS_SKEW,FREQUENCY_CUTOFF	side_1_annotate_key=gene	side_1_continuation=0	side_1_coverage=0.72	side_1_overlap=10	side_1_possible_overlap_registers=240	side_1_read_count=87	side_1_redundant=0	side_2_annotate_key=gene	side_2_continuation=0	side_2_coverage=0.79	side_2_overlap=0	side_2_possible_overlap_registers=230	side_2_read_count=91	side_2_redundant=0	total_non_overlap_reads=6
JC	363	.	CP009273	3257346	-1	CP009273	3257857	1	0	alignment_overlap=7	coverage_minus=2	coverage_plus=2	flanking_left=251	flanking_right=251	frequency=2.675e-02	junction_possible_overlap_registers=233	key=CP009273__3257346__-1__CP009273__3257850__1__7____251__251__0__0	max_left=50	max_left_minus=50	max_left_plus=35	max_min_left=50	max_min_left_minus=50	max_min_left_plus=35	max_min_right=0	max_min_right_minus=0	max_min_right_plus=0	max_pos_hash_score=466	max_right=217	max_right_minus=194	max_right_plus=217	neg_log10_pos_hash_p_value=10.4	new_junction_coverage=0.03	new_junction_read_count=4	polymorphism_frequency=2.675e-02	pos_hash_score=4	prediction=polymorphism	reject=COVERAGE_EVENNESS_SKEW,FREQUENCY_CUTOFF	side_1_annotate_key=gene	side_1_continuation=0	side_1_coverage=1.13	side_1_overlap=7	side_1_possible_overlap_registers=240	side_1_read_count=136	side_1_redundant=0	side_2_annotate_key=gene	side_2_continuation=0	side_2_coverage=1.36	side_2_overlap=0	side_2_possible_overlap_registers=233	side_2_read_count=159	side_2_redundant=0	total_non_overlap_reads=4
JC	364	.	CP009273	3299389	-1	CP009273	3300194	1	0	alignment_overlap=8	coverage_minus=6	coverage_plus=7	flanking_left=251	flanking_right=251	frequency=1.029e-01	junction_possible_overlap_registers=232	key=CP009273__3299389__-1__CP009273__3300186__1__8____251__251__0__0	max_left=109	max_left_minus=109	max_left_plus=92	max_min_left=92	max_min_left_minus=2	max_min_left_plus=92	max_min_right=89	max_min_right_minus=89	max_min_right_plus=0	max_pos_hash_score=464	max_right=195	max_right_minus=195	max_right_plus=195	neg_log10_pos_hash_p_value=7.0	new_junction_coverage=0.13	new_junction_read_count=15	polymorphism_frequency=1.029e-01	pos_hash_score=11	prediction=polymorphism	reject=COVERAGE_EVENNESS_SKEW,FREQUENCY_CUTOFF	side_1_annotate_key=gene	side_1_continuation=0	side_1_coverage=1.09	side_1_overlap=8	side_1_possible_overlap_registers=240	side_1_read_count=132	side_1_redundant=0	side_2_annotate_key=gene	side_2_continuation=0	side_2_coverage=1.15	side_2_overlap=0	side_2_possible_overlap_registers=232	side_2_read_count=134	side_2_redundant=0	total_non_overlap_reads=13
JC	365	.	CP009273	3303363	-1	CP009273	3304474	1	0	alignment_overlap=12	coverage_minus=3	coverage_plus=2	flanking_left=251	flanking_right=251	frequency=3.691e-02	junction_possible_overlap_registers=228	key=CP009273__3303363__-1__CP009273__3304462__1__12____251__251__0__0	max_left=145	max_left_minus=145	max_left_plus=89	max_min_left=89	max_min_left_minus=0	max_min_left_plus=89	max_min_right=52	max_min_right_minus=52	max_min_right_plus=0	max_pos_hash_score=456	max_right=150	max_right_minus=52	max_right_plus=150	neg_log10_pos_hash_p_value=9.6	new_junction_coverage=0.04	new_junction_read_count=5	polymorphism_frequency=3.691e-02	pos_hash_score=5	prediction=polymorphism	reject=COVERAGE_EVENNESS_SKEW,FREQUENCY_CUTOFF	side_1_annotate_key=gene	side_1_continuation=0	side_1_coverage=1.17	side_1_overlap=12	side_1_possible_overlap_registers=240	side_1_read_count=142	side_1_redundant=0	side_2_annotate_key=gene	side_2_continuation=0	side_2_coverage=1.10	side_2_overlap=0	side_2_possible_overlap_registers=228	side_2_read_count=126	side_2_redundant=0	total_non_overlap_reads=5
JC	366	.	CP009273	3322535	-1	CP009273	3323502	1	0	alignment_overlap=9	coverage_minus=3	coverage_plus=5	flanking_left=251	flanking_right=251	frequency=7.192e-02	junction_possible_overlap_registers=231	key=CP009273__3322535__-1__CP009273__3323493__1__9____251__251__0__0	max_left=171	max_left_minus=171	max_left_plus=144	max_min_left=76	max_min_left_minus=0	max_min_left_plus=76	max_min_right=99	max_min_right_minus=88	max_min_right_plus=99	max_pos_hash_score=462	max_right=201	max_right_minus=88	max_right_plus=201	neg_log10_pos_hash_p_value=8.7	new_junction_coverage=0.09	new_junction_read_count=10	polymorphism_frequency=7.192e-02	pos_hash_score=7	prediction=polymorphism	reject=COVERAGE_EVENNESS_SKEW,FREQUENCY_CUTOFF	side_1_annotate_key=gene	side_1_continuation=0	side_1_coverage=1.08	side_1_overlap=9	side_1_possible_overlap_registers=240	side_1_read_count=131	side_1_redundant=0	side_2_annotate_key=gene	side_2_continuation=0	side_2_coverage=1.13	side_2_overlap=0	side_2_possible_overlap_registers=231	side_2_read_count=132	side_2_redundant=0	total_non_overlap_reads=8
JC	367	.	CP009273	3367165	-1	CP009273	3367721	1	0	alignment_overlap=11	coverage_minus=5	coverage_plus=8	flanking_left=251	flanking_right=251	frequency=9.349e-02	junction_possible_overlap_registers=229	key=CP009273__3367165__-1__CP009273__3367710__1__11____251__251__0__0	max_left=180	max_left_minus=180	max_left_plus=98	max_min_left=59	max_min_left_minus=59	max_min_left_plus=56	max_min_right=93	max_min_right_minus=42	max_min_right_plus=93	max_pos_hash_score=458	max_right=232	max_right_minus=111	max_right_plus=232	neg_log10_pos_hash_p_value=6.6	new_junction_coverage=0.12	new_junction_read_count=14	polymorphism_frequency=9.349e-02	pos_hash_score=12	prediction=polymorphism	reject=COVERAGE_EVENNESS_SKEW,FREQUENCY_CUTOFF	side_1_annotate_key=gene	side_1_continuation=0	side_1_coverage=1.36	side_1_overlap=11	side_1_possible_overlap_registers=240	side_1_read_count=164	side_1_redundant=0	side_2_annotate_key=gene	side_2_continuation=0	side_2_coverage=1.00	side_2_overlap=0	side_2_possible_overlap_registers=229	side_2_read_count=115	side_2_redundant=0	total_non_overlap_reads=13
JC	368	.	CP009273	3381285	-1	CP009273	3382020	1	0	alignment_overlap=10	coverage_minus=3	coverage_plus=3	flanking_left=251	flanking_right=251	frequency=4.226e-02	junction_possible_overlap_registers=230	key=CP009273__3381285__-1__CP009273__3382010__1__10____251__251__0__0	max_left=125	max_left_minus=125	max_left_plus=125	max_min_left=10	max_min_left_minus=10	max_min_left_plus=9	max_min_right=117	max_min_right_minus=117	max_min_right_plus=110	max_pos_hash_score=460	max_right=149	max_right_minus=117	max_right_plus=149	neg_log10_pos_hash_p_value=9.1	new_junction_coverage=0.05	new_junction_read_count=6	polymorphism_frequency=4.226e-02	pos_hash_score=6	prediction=polymorphism	reject=COVERAGE_EVENNESS_SKEW,FREQUENCY_CUTOFF	side_1_annotate_key=gene	side_1_continuation=0	side_1_coverage=1.20	side_1_overlap=10	side_1_possible_overlap_registers=240	side_1_read_count=145	side_1_redundant=0	side_2_annotate_key=gene	side_2_continuation=0	side_2_coverage=1.15	side_2_overlap=0	side_2_possible_overlap_registers=230	side_2_read_count=133	side_2_redundant=0	total_non_overlap_reads=6
JC	369	.	CP009273	3383280	-1	CP009273	3384539	1	0	alignment_overlap=10	coverage_minus=2	coverage_plus=2	flanking_left=251	flanking_right=251	frequency=3.320e-02	junction_possible_overlap_registers=230	key=CP009273__3383280__-1__CP009273__3384529__1__10____251__251__0__0	max_left=116	max_left_minus=116	max_left_plus=116	max_min_left=0	max_min_left_minus=0	max_min_left_plus=0	max_min_right=70	max_min_right_minus=70	max_min_right_plus=70	max_pos_hash_score=460	max_right=70	max_right_minus=70	max_right_plus=70	neg_log10_pos_hash_p_value=10.3	new_junction_coverage=0.03	new_junction_read_count=4	polymorphism_frequency=3.320e-02	pos_hash_score=4	prediction=polymorphism	reject=COVERAGE_EVENNESS_SKEW,FREQUENCY_CUTOFF	side_1_annotate_key=gene	side_1_continuation=0	side_1_coverage=0.99	side_1_overlap=10	side_1_possible_overlap_registers=240	side_1_read_count=120	side_1_redundant=0	side_2_annotate_key=gene	side_2_continuation=0	side_2_coverage=1.02	side_2_overlap=0	side_2_possible_overlap_registers=230	side_2_read_count=118	side_2_redundant=0	total_non_overlap_reads=4
JC	370	.	CP009273	3397622	-1	CP009273	3398259	1	0	alignment_overlap=12	coverage_minus=2	coverage_plus=2	flanking_left=251	flanking_right=251	frequency=3.110e-02	junction_possible_overlap_registers=228	key=CP009273__3397622__-1__CP009273__3398247__1__12____251__251__0__0	max_left=124	max_left_minus=124	max_left_plus=123	max_min_left=15	max_min_left_minus=0	max_min_left_plus=15	max_min_right=77	max_min_right_minus=77	max_min_right_plus=35	max_pos_hash_score=456	max_right=77	max_right_minus=77	max_right_plus=77	neg_log10_pos_hash_p_value=10.2	new_junction_coverage=0.03	new_junction_read_count=4	polymorphism_frequency=3.110e-02	pos_hash_score=4	prediction=polymorphism	reject=COVERAGE_EVENNESS_SKEW,FREQUENCY_CUTOFF	side_1_annotate_key=gene	side_1_continuation=0	side_1_coverage=0.96	side_1_overlap=12	side_1_possible_overlap_registers=240	side_1_read_count=116	side_1_redundant=0	side_2_annotate_key=gene	side_2_continuation=0	side_2_coverage=1.21	side_2_overlap=0	side_2_possible_overlap_registers=228	side_2_read_count=139	side_2_redundant=0	total_non_overlap_reads=4
JC	371	.	CP009273	3402639	-1	CP009273	3403111	1	0	alignment_overlap=11	coverage_minus=4	coverage_plus=3	flanking_left=251	flanking_right=251	frequency=5.661e-02	junction_possible_overlap_registers=229	key=CP009273__3402639__-1__CP009273__3403100__1__11____251__251__0__0	max_left=93	max_left_minus=93	max_left_plus=34	max_min_left=93	max_min_left_minus=93	max_min_left_plus=34	max_min_right=2	max_min_right_minus=2	max_min_right_plus=0	max_pos_hash_score=458	max_right=121	max_right_minus=121	max_right_plus=121	neg_log10_pos_hash_p_value=9.7	new_junction_coverage=0.06	new_junction_read_count=7	polymorphism_frequency=5.661e-02	pos_hash_score=5	prediction=polymorphism	reject=COVERAGE_EVENNESS_SKEW,FREQUENCY_CUTOFF	side_1_annotate_key=gene	side_1_continuation=0	side_1_coverage=1.03	side_1_overlap=11	side_1_possible_overlap_registers=240	side_1_read_count=124	side_1_redundant=0	side_2_annotate_key=gene	side_2_continuation=0	side_2_coverage=1.00	side_2_overlap=0	side_2_possible_overlap_registers=229	side_2_read_count=115	side_2_redundant=0	total_non_overlap_reads=7
JC	372	.	CP009273	3408852	-1	CP009273	3410012	1	0	alignment_overlap=13	coverage_minus=3	coverage_plus=3	flanking_left=251	flanking_right=251	frequency=4.717e-02	junction_possible_overlap_registers=227	key=CP009273__3408852__-1__CP009273__3409999__1__13____251__251__0__0	max_left=234	max_left_minus=234	max_left_plus=201	max_min_left=47	max_min_left_minus=47	max_min_left_plus=1	max_min_right=86	max_min_right_minus=14	max_min_right_plus=86	max_pos_hash_score=454	max_right=86	max_right_minus=52	max_right_plus=86	neg_log10_pos_hash_p_value=9.1	new_junction_coverage=0.05	new_junction_read_count=6	polymorphism_frequency=4.717e-02	pos_hash_score=6	prediction=polymorphism	reject=COVERAGE_EVENNESS_SKEW,FREQUENCY_CUTOFF	side_1_annotate_key=gene	side_1_continuation=0	side_1_coverage=1.01	side_1_overlap=13	side_1_possible_overlap_registers=240	side_1_read_count=122	side_1_redundant=0	side_2_annotate_key=gene	side_2_continuation=0	side_2_coverage=1.11	side_2_overlap=0	side_2_possible_overlap_registers=227	side_2_read_count=127	side_2_redundant=0	total_non_overlap_reads=6
JC	373	.	CP009273	3417431	-1	CP009273	3418311	1	0	alignment_overlap=9	coverage_minus=4	coverage_plus=4	flanking_left=251	flanking_right=251	frequency=NA	junction_possible_overlap_registers=231	key=CP009273__3417431__-1__CP009273__3418302__1__9____251__251__1__1	max_left=223	max_left_minus=188	max_left_plus=223	max_min_left=50	max_min_left_minus=0	max_min_left_plus=50	max_min_right=77	max_min_right_minus=77	max_min_right_plus=19	max_pos_hash_score=462	max_right=137	max_right_minus=77	max_right_plus=137	neg_log10_pos_hash_p_value=8.2	new_junction_coverage=0.07	new_junction_read_count=8	polymorphism_frequency=NA	pos_hash_score=8	prediction=unknown	reject=COVERAGE_EVENNESS_SKEW	side_1_annotate_key=repeat	side_1_continuation=0	side_1_coverage=NA	side_1_overlap=9	side_1_read_count=NA	side_1_redundant=1	side_2_annotate_key=repeat	side_2_continuation=0	side_2_coverage=NA	side_2_overlap=0	side_2_possible_overlap_registers=NA	side_2_read_count=NA	side_2_redundant=1	total_non_overlap_reads=8
JC	374	.	CP009273	3429046	-1	CP009273	3430259	1	0	alignment_overlap=10	coverage_minus=1	coverage_plus=2	flanking_left=251	flanking_right=251	frequency=2.266e-02	junction_possible_overlap_registers=230	key=CP009273__3429046__-1__CP009273__3430249__1__10____251__251__0__0	max_left=177	max_left_minus=48	max_left_plus=177	max_min_left=9	max_min_left_minus=0	max_min_left_plus=9	max_min_right=64	max_min_right_minus=38	max_min_right_plus=64	max_pos_hash_score=460	max_right=64	max_right_minus=38	max_right_plus=64	neg_log10_pos_hash_p_value=11.0	new_junction_coverage=0.03	new_junction_read_count=3	polymorphism_frequency=2.266e-02	pos_hash_score=3	prediction=polymorphism	reject=COVERAGE_EVENNESS_SKEW,FREQUENCY_CUTOFF	side_1_annotate_key=gene	side_1_continuation=0	side_1_coverage=1.23	side_1_overlap=10	side_1_possible_overlap_registers=240	side_1_read_count=149	side_1_redundant=0	side_2_annotate_key=gene	side_2_continuation=0	side_2_coverage=1.00	side_2_overlap=0	side_2_possible_overlap_registers=230	side_2_read_count=116	side_2_redundant=0	total_non_overlap_reads=3
JC	375	.	CP009273	3468803	-1	CP009273	3469591	1	0	alignment_overlap=11	coverage_minus=1	coverage_plus=2	flanking_left=251	flanking_right=251	frequency=2.358e-02	junction_possible_overlap_registers=229	key=CP009273__3468803__-1__CP009273__3469580__1__11____251__251__0__0	max_left=84	max_left_minus=84	max_left_plus=81	max_min_left=81	max_min_left_minus=0	max_min_left_plus=81	max_min_right=10	max_min_right_minus=10	max_min_right_plus=0	max_pos_hash_score=458	max_right=160	max_right_minus=10	max_right_plus=160	neg_log10_pos_hash_p_value=10.9	new_junction_coverage=0.03	new_junction_read_count=3	polymorphism_frequency=2.358e-02	pos_hash_score=3	prediction=polymorphism	reject=COVERAGE_EVENNESS_SKEW,FREQUENCY_CUTOFF	side_1_annotate_key=gene	side_1_continuation=0	side_1_coverage=1.19	side_1_overlap=11	side_1_possible_overlap_registers=240	side_1_read_count=144	side_1_redundant=0	side_2_annotate_key=gene	side_2_continuation=0	side_2_coverage=0.96	side_2_overlap=0	side_2_possible_overlap_registers=229	side_2_read_count=111	side_2_redundant=0	total_non_overlap_reads=3
JC	376	.	CP009273	3474810	-1	CP009273	3475822	1	0	alignment_overlap=9	coverage_minus=4	coverage_plus=1	flanking_left=251	flanking_right=251	frequency=5.093e-02	junction_possible_overlap_registers=231	key=CP009273__3474810__-1__CP009273__3475813__1__9____251__251__0__0	max_left=165	max_left_minus=165	max_left_plus=81	max_min_left=81	max_min_left_minus=39	max_min_left_plus=81	max_min_right=84	max_min_right_minus=84	max_min_right_plus=0	max_pos_hash_score=462	max_right=84	max_right_minus=84	max_right_plus=84	neg_log10_pos_hash_p_value=9.7	new_junction_coverage=0.04	new_junction_read_count=5	polymorphism_frequency=5.093e-02	pos_hash_score=5	prediction=polymorphism	reject=COVERAGE_EVENNESS_SKEW,FREQUENCY_CUTOFF	side_1_annotate_key=gene	side_1_continuation=0	side_1_coverage=1.03	side_1_overlap=9	side_1_possible_overlap_registers=240	side_1_read_count=124	side_1_redundant=0	side_2_annotate_key=gene	side_2_continuation=0	side_2_coverage=0.58	side_2_overlap=0	side_2_possible_overlap_registers=231	side_2_read_count=67	side_2_redundant=0	total_non_overlap_reads=5
JC	377	.	CP009273	3480633	-1	CP009273	3481955	1	0	alignment_overlap=8	coverage_minus=1	coverage_plus=2	flanking_left=251	flanking_right=251	frequency=2.733e-02	junction_possible_overlap_registers=232	key=CP009273__3480633__-1__CP009273__3481947__1__8____251__251__0__0	max_left=51	max_left_minus=40	max_left_plus=51	max_min_left=51	max_min_left_minus=40	max_min_left_plus=51	max_min_right=0	max_min_right_minus=0	max_min_right_plus=0	max_pos_hash_score=464	max_right=113	max_right_minus=113	max_right_plus=113	neg_log10_pos_hash_p_value=11.0	new_junction_coverage=0.03	new_junction_read_count=4	polymorphism_frequency=2.733e-02	pos_hash_score=3	prediction=polymorphism	reject=COVERAGE_EVENNESS_SKEW,FREQUENCY_CUTOFF	side_1_annotate_key=gene	side_1_continuation=0	side_1_coverage=1.08	side_1_overlap=8	side_1_possible_overlap_registers=240	side_1_read_count=130	side_1_redundant=0	side_2_annotate_key=gene	side_2_continuation=0	side_2_coverage=1.36	side_2_overlap=0	side_2_possible_overlap_registers=232	side_2_read_count=159	side_2_redundant=0	total_non_overlap_reads=3
JC	378	.	CP009273	3483721	-1	CP009273	3484638	1	0	alignment_overlap=10	coverage_minus=2	coverage_plus=2	flanking_left=251	flanking_right=251	frequency=3.189e-02	junction_possible_overlap_registers=230	key=CP009273__3483721__-1__CP009273__3484628__1__10____251__251__0__0	max_left=199	max_left_minus=199	max_left_plus=99	max_min_left=34	max_min_left_minus=0	max_min_left_plus=34	max_min_right=73	max_min_right_minus=69	max_min_right_plus=73	max_pos_hash_score=460	max_right=193	max_right_minus=69	max_right_plus=193	neg_log10_pos_hash_p_value=10.3	new_junction_coverage=0.03	new_junction_read_count=4	polymorphism_frequency=3.189e-02	pos_hash_score=4	prediction=polymorphism	reject=COVERAGE_EVENNESS_SKEW,FREQUENCY_CUTOFF	side_1_annotate_key=gene	side_1_continuation=0	side_1_coverage=1.02	side_1_overlap=10	side_1_possible_overlap_registers=240	side_1_read_count=123	side_1_redundant=0	side_2_annotate_key=gene	side_2_continuation=0	side_2_coverage=1.08	side_2_overlap=0	side_2_possible_overlap_registers=230	side_2_read_count=125	side_2_redundant=0	total_non_overlap_reads=4
JC	379	.	CP009273	3489868	-1	CP009273	3490948	1	0	alignment_overlap=3	coverage_minus=2	coverage_plus=1	flanking_left=251	flanking_right=251	frequency=2.561e-02	junction_possible_overlap_registers=237	key=CP009273__3489868__-1__CP009273__3490945__1__3____251__251__0__0	max_left=185	max_left_minus=185	max_left_plus=58	max_min_left=59	max_min_left_minus=59	max_min_left_plus=58	max_min_right=63	max_min_right_minus=63	max_min_right_plus=0	max_pos_hash_score=474	max_right=90	max_right_minus=90	max_right_plus=90	neg_log10_pos_hash_p_value=11.2	new_junction_coverage=0.03	new_junction_read_count=3	polymorphism_frequency=2.561e-02	pos_hash_score=3	prediction=polymorphism	reject=COVERAGE_EVENNESS_SKEW,FREQUENCY_CUTOFF	side_1_annotate_key=gene	side_1_continuation=0	side_1_coverage=1.13	side_1_overlap=3	side_1_possible_overlap_registers=240	side_1_read_count=136	side_1_redundant=0	side_2_annotate_key=gene	side_2_continuation=0	side_2_coverage=0.79	side_2_overlap=0	side_2_possible_overlap_registers=237	side_2_read_count=94	side_2_redundant=0	total_non_overlap_reads=3
JC	380	.	CP009273	3518370	-1	CP009273	3519554	1	0	alignment_overlap=10	coverage_minus=2	coverage_plus=2	flanking_left=251	flanking_right=251	frequency=3.168e-02	junction_possible_overlap_registers=230	key=CP009273__3518370__-1__CP009273__3519544__1__10____251__251__0__0	max_left=81	max_left_minus=81	max_left_plus=66	max_min_left=81	max_min_left_minus=81	max_min_left_plus=31	max_min_right=59	max_min_right_minus=4	max_min_right_plus=59	max_pos_hash_score=460	max_right=171	max_right_minus=160	max_right_plus=171	neg_log10_pos_hash_p_value=10.3	new_junction_coverage=0.03	new_junction_read_count=4	polymorphism_frequency=3.168e-02	pos_hash_score=4	prediction=polymorphism	reject=COVERAGE_EVENNESS_SKEW,FREQUENCY_CUTOFF	side_1_annotate_key=gene	side_1_continuation=0	side_1_coverage=0.89	side_1_overlap=10	side_1_possible_overlap_registers=240	side_1_read_count=107	side_1_redundant=0	side_2_annotate_key=gene	side_2_continuation=0	side_2_coverage=1.23	side_2_overlap=0	side_2_possible_overlap_registers=230	side_2_read_count=142	side_2_redundant=0	total_non_overlap_reads=4
JC	381	.	CP009273	3534189	-1	CP009273	3535075	1	0	alignment_overlap=10	coverage_minus=1	coverage_plus=3	flanking_left=251	flanking_right=251	frequency=2.858e-02	junction_possible_overlap_registers=230	key=CP009273__3534189__-1__CP009273__3535065__1__10____251__251__0__0	max_left=68	max_left_minus=68	max_left_plus=67	max_min_left=68	max_min_left_minus=68	max_min_left_plus=67	max_min_right=0	max_min_right_minus=0	max_min_right_plus=0	max_pos_hash_score=460	max_right=188	max_right_minus=72	max_right_plus=188	neg_log10_pos_hash_p_value=10.3	new_junction_coverage=0.03	new_junction_read_count=4	polymorphism_frequency=2.858e-02	pos_hash_score=4	prediction=polymorphism	reject=COVERAGE_EVENNESS_SKEW,FREQUENCY_CUTOFF	side_1_annotate_key=gene	side_1_continuation=0	side_1_coverage=1.22	side_1_overlap=10	side_1_possible_overlap_registers=240	side_1_read_count=147	side_1_redundant=0	side_2_annotate_key=gene	side_2_continuation=0	side_2_coverage=1.13	side_2_overlap=0	side_2_possible_overlap_registers=230	side_2_read_count=131	side_2_redundant=0	total_non_overlap_reads=4
JC	382	.	CP009273	3560000	-1	CP009273	3560937	1	0	alignment_overlap=11	coverage_minus=3	coverage_plus=2	flanking_left=251	flanking_right=251	frequency=4.450e-02	junction_possible_overlap_registers=229	key=CP009273__3560000__-1__CP009273__3560926__1__11____251__251__0__0	max_left=53	max_left_minus=53	max_left_plus=3	max_min_left=53	max_min_left_minus=53	max_min_left_plus=3	max_min_right=0	max_min_right_minus=0	max_min_right_plus=0	max_pos_hash_score=458	max_right=122	max_right_minus=117	max_right_plus=122	neg_log10_pos_hash_p_value=9.7	new_junction_coverage=0.04	new_junction_read_count=5	polymorphism_frequency=4.450e-02	pos_hash_score=5	prediction=polymorphism	reject=COVERAGE_EVENNESS_SKEW,FREQUENCY_CUTOFF	side_1_annotate_key=gene	side_1_continuation=0	side_1_coverage=0.95	side_1_overlap=11	side_1_possible_overlap_registers=240	side_1_read_count=115	side_1_redundant=0	side_2_annotate_key=gene	side_2_continuation=0	side_2_coverage=0.91	side_2_overlap=0	side_2_possible_overlap_registers=229	side_2_read_count=105	side_2_redundant=0	total_non_overlap_reads=5
JC	383	.	CP009273	3560290	-1	CP009273	3560941	1	0	alignment_overlap=4	coverage_minus=1	coverage_plus=2	flanking_left=251	flanking_right=251	frequency=2.630e-02	junction_possible_overlap_registers=236	key=CP009273__3560290__-1__CP009273__3560937__1__4____251__251__0__0	max_left=62	max_left_minus=62	max_left_plus=62	max_min_left=62	max_min_left_minus=62	max_min_left_plus=62	max_min_right=0	max_min_right_minus=0	max_min_right_plus=0	max_pos_hash_score=472	max_right=159	max_right_minus=76	max_right_plus=159	neg_log10_pos_hash_p_value=11.1	new_junction_coverage=0.03	new_junction_read_count=3	polymorphism_frequency=2.630e-02	pos_hash_score=3	prediction=polymorphism	reject=COVERAGE_EVENNESS_SKEW,FREQUENCY_CUTOFF	side_1_annotate_key=gene	side_1_continuation=0	side_1_coverage=0.93	side_1_overlap=4	side_1_possible_overlap_registers=240	side_1_read_count=112	side_1_redundant=0	side_2_annotate_key=gene	side_2_continuation=0	side_2_coverage=0.94	side_2_overlap=0	side_2_possible_overlap_registers=236	side_2_read_count=112	side_2_redundant=0	total_non_overlap_reads=3
JC	384	.	CP009273	3571184	-1	CP009273	3572473	1	0	alignment_overlap=11	coverage_minus=2	coverage_plus=2	flanking_left=251	flanking_right=251	frequency=2.852e-02	junction_possible_overlap_registers=229	key=CP009273__3571184__-1__CP009273__3572462__1__11____251__251__0__0	max_left=161	max_left_minus=161	max_left_plus=118	max_min_left=118	max_min_left_minus=115	max_min_left_plus=118	max_min_right=79	max_min_right_minus=79	max_min_right_plus=0	max_pos_hash_score=458	max_right=138	max_right_minus=122	max_right_plus=138	neg_log10_pos_hash_p_value=10.3	new_junction_coverage=0.03	new_junction_read_count=4	polymorphism_frequency=2.852e-02	pos_hash_score=4	prediction=polymorphism	reject=COVERAGE_EVENNESS_SKEW,FREQUENCY_CUTOFF	side_1_annotate_key=gene	side_1_continuation=0	side_1_coverage=1.17	side_1_overlap=11	side_1_possible_overlap_registers=240	side_1_read_count=141	side_1_redundant=0	side_2_annotate_key=gene	side_2_continuation=0	side_2_coverage=1.20	side_2_overlap=0	side_2_possible_overlap_registers=229	side_2_read_count=138	side_2_redundant=0	total_non_overlap_reads=4
JC	385	.	CP009273	3589032	-1	CP009273	3590010	1	0	alignment_overlap=11	coverage_minus=6	coverage_plus=3	flanking_left=251	flanking_right=251	frequency=9.468e-02	junction_possible_overlap_registers=229	key=CP009273__3589032__-1__CP009273__3589999__1__11____251__251__0__0	max_left=176	max_left_minus=176	max_left_plus=98	max_min_left=100	max_min_left_minus=100	max_min_left_plus=83	max_min_right=97	max_min_right_minus=64	max_min_right_plus=97	max_pos_hash_score=458	max_right=144	max_right_minus=108	max_right_plus=144	neg_log10_pos_hash_p_value=8.2	new_junction_coverage=0.09	new_junction_read_count=10	polymorphism_frequency=9.468e-02	pos_hash_score=8	prediction=polymorphism	reject=COVERAGE_EVENNESS_SKEW,FREQUENCY_CUTOFF	side_1_annotate_key=gene	side_1_continuation=0	side_1_coverage=0.86	side_1_overlap=11	side_1_possible_overlap_registers=240	side_1_read_count=104	side_1_redundant=0	side_2_annotate_key=gene	side_2_continuation=0	side_2_coverage=0.80	side_2_overlap=0	side_2_possible_overlap_registers=229	side_2_read_count=92	side_2_redundant=0	total_non_overlap_reads=9
JC	386	.	CP009273	3595186	-1	CP009273	3595950	1	0	alignment_overlap=8	coverage_minus=3	coverage_plus=2	flanking_left=251	flanking_right=251	frequency=7.811e-02	junction_possible_overlap_registers=232	key=CP009273__3595186__-1__CP009273__3595942__1__8____251__251__0__0	max_left=98	max_left_minus=98	max_left_plus=46	max_min_left=98	max_min_left_minus=98	max_min_left_plus=16	max_min_right=39	max_min_right_minus=21	max_min_right_plus=39	max_pos_hash_score=464	max_right=228	max_right_minus=228	max_right_plus=55	neg_log10_pos_hash_p_value=9.7	new_junction_coverage=0.06	new_junction_read_count=7	polymorphism_frequency=7.811e-02	pos_hash_score=5	prediction=polymorphism	reject=COVERAGE_EVENNESS_SKEW,FREQUENCY_CUTOFF	side_1_annotate_key=gene	side_1_continuation=0	side_1_coverage=0.69	side_1_overlap=8	side_1_possible_overlap_registers=240	side_1_read_count=83	side_1_redundant=0	side_2_annotate_key=gene	side_2_continuation=0	side_2_coverage=0.73	side_2_overlap=0	side_2_possible_overlap_registers=232	side_2_read_count=85	side_2_redundant=0	total_non_overlap_reads=5
JC	387	.	CP009273	3598701	-1	CP009273	3599307	1	0	alignment_overlap=11	coverage_minus=2	coverage_plus=2	flanking_left=251	flanking_right=251	frequency=4.328e-02	junction_possible_overlap_registers=229	key=CP009273__3598701__-1__CP009273__3599296__1__11____251__251__0__0	max_left=89	max_left_minus=89	max_left_plus=89	max_min_left=89	max_min_left_minus=89	max_min_left_plus=89	max_min_right=12	max_min_right_minus=0	max_min_right_plus=12	max_pos_hash_score=458	max_right=194	max_right_minus=194	max_right_plus=110	neg_log10_pos_hash_p_value=10.3	new_junction_coverage=0.04	new_junction_read_count=5	polymorphism_frequency=4.328e-02	pos_hash_score=4	prediction=polymorphism	reject=COVERAGE_EVENNESS_SKEW,FREQUENCY_CUTOFF	side_1_annotate_key=gene	side_1_continuation=0	side_1_coverage=0.89	side_1_overlap=11	side_1_possible_overlap_registers=240	side_1_read_count=108	side_1_redundant=0	side_2_annotate_key=gene	side_2_continuation=0	side_2_coverage=1.02	side_2_overlap=0	side_2_possible_overlap_registers=229	side_2_read_count=118	side_2_redundant=0	total_non_overlap_reads=4
JC	388	.	CP009273	3601884	-1	CP009273	3602944	1	0	alignment_overlap=10	coverage_minus=2	coverage_plus=2	flanking_left=251	flanking_right=251	frequency=3.684e-02	junction_possible_overlap_registers=230	key=CP009273__3601884__-1__CP009273__3602934__1__10____251__251__0__0	max_left=80	max_left_minus=80	max_left_plus=80	max_min_left=80	max_min_left_minus=80	max_min_left_plus=80	max_min_right=0	max_min_right_minus=0	max_min_right_plus=0	max_pos_hash_score=460	max_right=125	max_right_minus=123	max_right_plus=125	neg_log10_pos_hash_p_value=10.3	new_junction_coverage=0.03	new_junction_read_count=4	polymorphism_frequency=3.684e-02	pos_hash_score=4	prediction=polymorphism	reject=COVERAGE_EVENNESS_SKEW,FREQUENCY_CUTOFF	side_1_annotate_key=gene	side_1_continuation=0	side_1_coverage=0.76	side_1_overlap=10	side_1_possible_overlap_registers=240	side_1_read_count=92	side_1_redundant=0	side_2_annotate_key=gene	side_2_continuation=0	side_2_coverage=1.04	side_2_overlap=0	side_2_possible_overlap_registers=230	side_2_read_count=121	side_2_redundant=0	total_non_overlap_reads=4
JC	389	.	CP009273	3604530	-1	CP009273	3605727	1	0	alignment_overlap=8	coverage_minus=2	coverage_plus=2	flanking_left=251	flanking_right=251	frequency=3.701e-02	junction_possible_overlap_registers=232	key=CP009273__3604530__-1__CP009273__3605719__1__8____251__251__0__0	max_left=214	max_left_minus=214	max_left_plus=74	max_min_left=100	max_min_left_minus=100	max_min_left_plus=74	max_min_right=8	max_min_right_minus=8	max_min_right_plus=0	max_pos_hash_score=464	max_right=152	max_right_minus=143	max_right_plus=152	neg_log10_pos_hash_p_value=10.3	new_junction_coverage=0.03	new_junction_read_count=4	polymorphism_frequency=3.701e-02	pos_hash_score=4	prediction=polymorphism	reject=COVERAGE_EVENNESS_SKEW,FREQUENCY_CUTOFF	side_1_annotate_key=gene	side_1_continuation=0	side_1_coverage=0.96	side_1_overlap=8	side_1_possible_overlap_registers=240	side_1_read_count=116	side_1_redundant=0	side_2_annotate_key=gene	side_2_continuation=0	side_2_coverage=0.82	side_2_overlap=0	side_2_possible_overlap_registers=232	side_2_read_count=96	side_2_redundant=0	total_non_overlap_reads=4
JC	390	.	CP009273	3612970	-1	CP009273	3613481	1	0	alignment_overlap=10	coverage_minus=2	coverage_plus=4	flanking_left=251	flanking_right=251	frequency=1	junction_possible_overlap_registers=230	key=CP009273__3612980__-1__CP009273__3613481__1__10____251__251__1__0	max_left=97	max_left_minus=97	max_left_plus=44	max_min_left=55	max_min_left_minus=55	max_min_left_plus=44	max_min_right=42	max_min_right_minus=42	max_min_right_plus=0	max_pos_hash_score=460	max_right=212	max_right_minus=85	max_right_plus=212	neg_log10_pos_hash_p_value=9.1	new_junction_coverage=0.07	new_junction_read_count=8	polymorphism_frequency=1.000e+00	pos_hash_score=6	prediction=consensus	reject=COVERAGE_EVENNESS_SKEW	side_1_annotate_key=repeat	side_1_continuation=0	side_1_coverage=NA	side_1_overlap=0	side_1_read_count=NA	side_1_redundant=1	side_2_annotate_key=gene	side_2_continuation=0	side_2_coverage=0.00	side_2_overlap=10	side_2_possible_overlap_registers=240	side_2_read_count=0	side_2_redundant=0	total_non_overlap_reads=6
JC	391	.	CP009273	3613190	-1	CP009273	3614214	1	0	alignment_overlap=13	coverage_minus=3	coverage_plus=4	flanking_left=251	flanking_right=251	frequency=2.914e-01	junction_possible_overlap_registers=227	key=CP009273__3613203__-1__CP009273__3614214__1__13____251__251__1__0	max_left=168	max_left_minus=168	max_left_plus=22	max_min_left=31	max_min_left_minus=31	max_min_left_plus=22	max_min_right=71	max_min_right_minus=71	max_min_right_plus=0	max_pos_hash_score=454	max_right=116	max_right_minus=110	max_right_plus=116	neg_log10_pos_hash_p_value=8.6	new_junction_coverage=0.06	new_junction_read_count=7	polymorphism_frequency=2.914e-01	pos_hash_score=7	prediction=polymorphism	reject=COVERAGE_EVENNESS_SKEW	side_1_annotate_key=repeat	side_1_continuation=0	side_1_coverage=NA	side_1_overlap=0	side_1_read_count=NA	side_1_redundant=1	side_2_annotate_key=gene	side_2_continuation=0	side_2_coverage=0.15	side_2_overlap=13	side_2_possible_overlap_registers=240	side_2_read_count=18	side_2_redundant=0	total_non_overlap_reads=7
JC	392	.	CP009273	3613750	-1	CP009273	3614429	1	0	alignment_overlap=11	coverage_minus=3	coverage_plus=2	flanking_left=251	flanking_right=251	frequency=5.754e-02	junction_possible_overlap_registers=229	key=CP009273__3613761__-1__CP009273__3614429__1__11____251__251__1__0	max_left=196	max_left_minus=196	max_left_plus=75	max_min_left=75	max_min_left_minus=0	max_min_left_plus=75	max_min_right=62	max_min_right_minus=62	max_min_right_plus=16	max_pos_hash_score=458	max_right=145	max_right_minus=62	max_right_plus=145	neg_log10_pos_hash_p_value=9.7	new_junction_coverage=0.05	new_junction_read_count=6	polymorphism_frequency=5.754e-02	pos_hash_score=5	prediction=polymorphism	reject=COVERAGE_EVENNESS_SKEW,FREQUENCY_CUTOFF	side_1_annotate_key=repeat	side_1_continuation=0	side_1_coverage=NA	side_1_overlap=0	side_1_read_count=NA	side_1_redundant=1	side_2_annotate_key=gene	side_2_continuation=0	side_2_coverage=0.85	side_2_overlap=11	side_2_possible_overlap_registers=240	side_2_read_count=103	side_2_redundant=0	total_non_overlap_reads=5
JC	393	.	CP009273	3616198	-1	CP009273	3762094	1	0	alignment_overlap=9	coverage_minus=3	coverage_plus=3	flanking_left=251	flanking_right=251	frequency=3.373e-02	junction_possible_overlap_registers=231	key=CP009273__3616198__-1__CP009273__3762085__1__9____251__251__0__0	max_left=54	max_left_minus=54	max_left_plus=54	max_min_left=54	max_min_left_minus=54	max_min_left_plus=54	max_min_right=0	max_min_right_minus=0	max_min_right_plus=0	max_pos_hash_score=462	max_right=146	max_right_minus=128	max_right_plus=146	neg_log10_pos_hash_p_value=9.2	new_junction_coverage=0.05	new_junction_read_count=6	polymorphism_frequency=3.373e-02	pos_hash_score=6	prediction=polymorphism	reject=COVERAGE_EVENNESS_SKEW,FREQUENCY_CUTOFF	side_1_annotate_key=gene	side_1_continuation=0	side_1_coverage=1.59	side_1_overlap=9	side_1_possible_overlap_registers=240	side_1_read_count=192	side_1_redundant=0	side_2_annotate_key=gene	side_2_continuation=0	side_2_coverage=1.37	side_2_overlap=0	side_2_possible_overlap_registers=231	side_2_read_count=159	side_2_redundant=0	total_non_overlap_reads=6
JC	394	.	CP009273	3616198	-1	CP009273	3762131	1	-37	alignment_overlap=-37	coverage_minus=3	coverage_plus=2	flanking_left=251	flanking_right=251	frequency=3.214e-02	junction_possible_overlap_registers=203	key=CP009273__3616198__-1__CP009273__3762131__1__-37__GTATATCACTCAGGATCCGATTGGACTGAAGGGGGGA__251__251__0__0	max_left=42	max_left_minus=42	max_left_plus=42	max_min_left=42	max_min_left_minus=42	max_min_left_plus=42	max_min_right=0	max_min_right_minus=0	max_min_right_plus=0	max_pos_hash_score=406	max_right=191	max_right_minus=191	max_right_plus=145	neg_log10_pos_hash_p_value=8.9	new_junction_coverage=0.05	new_junction_read_count=5	polymorphism_frequency=3.214e-02	pos_hash_score=5	prediction=polymorphism	reject=COVERAGE_EVENNESS_SKEW,FREQUENCY_CUTOFF	side_1_annotate_key=gene	side_1_continuation=0	side_1_coverage=1.59	side_1_overlap=0	side_1_possible_overlap_registers=240	side_1_read_count=192	side_1_redundant=0	side_2_annotate_key=gene	side_2_continuation=0	side_2_coverage=1.36	side_2_overlap=0	side_2_possible_overlap_registers=240	side_2_read_count=164	side_2_redundant=0	total_non_overlap_reads=5	unique_read_sequence=GTATATCACTCAGGATCCGATTGGACTGAAGGGGGGA
JC	395	.	CP009273	3634706	-1	CP009273	3635726	1	0	alignment_overlap=13	coverage_minus=1	coverage_plus=2	flanking_left=251	flanking_right=251	frequency=3.075e-02	junction_possible_overlap_registers=227	key=CP009273__3634706__-1__CP009273__3635713__1__13____251__251__0__0	max_left=134	max_left_minus=134	max_left_plus=22	max_min_left=22	max_min_left_minus=0	max_min_left_plus=22	max_min_right=21	max_min_right_minus=21	max_min_right_plus=0	max_pos_hash_score=454	max_right=63	max_right_minus=21	max_right_plus=63	neg_log10_pos_hash_p_value=10.9	new_junction_coverage=0.03	new_junction_read_count=3	polymorphism_frequency=3.075e-02	pos_hash_score=3	prediction=polymorphism	reject=COVERAGE_EVENNESS_SKEW,FREQUENCY_CUTOFF	side_1_annotate_key=gene	side_1_continuation=0	side_1_coverage=0.90	side_1_overlap=13	side_1_possible_overlap_registers=240	side_1_read_count=109	side_1_redundant=0	side_2_annotate_key=gene	side_2_continuation=0	side_2_coverage=0.75	side_2_overlap=0	side_2_possible_overlap_registers=227	side_2_read_count=86	side_2_redundant=0	total_non_overlap_reads=3
JC	396	.	CP009273	3639922	-1	CP009273	3640824	1	0	alignment_overlap=10	coverage_minus=2	coverage_plus=4	flanking_left=251	flanking_right=251	frequency=5.469e-02	junction_possible_overlap_registers=230	key=CP009273__3639922__-1__CP009273__3640814__1__10____251__251__0__0	max_left=115	max_left_minus=65	max_left_plus=115	max_min_left=115	max_min_left_minus=0	max_min_left_plus=115	max_min_right=18	max_min_right_minus=18	max_min_right_plus=0	max_pos_hash_score=460	max_right=216	max_right_minus=18	max_right_plus=216	neg_log10_pos_hash_p_value=9.7	new_junction_coverage=0.06	new_junction_read_count=7	polymorphism_frequency=5.469e-02	pos_hash_score=5	prediction=polymorphism	reject=COVERAGE_EVENNESS_SKEW,FREQUENCY_CUTOFF	side_1_annotate_key=gene	side_1_continuation=0	side_1_coverage=0.99	side_1_overlap=10	side_1_possible_overlap_registers=240	side_1_read_count=120	side_1_redundant=0	side_2_annotate_key=gene	side_2_continuation=0	side_2_coverage=1.10	side_2_overlap=0	side_2_possible_overlap_registers=230	side_2_read_count=127	side_2_redundant=0	total_non_overlap_reads=6
JC	397	.	CP009273	3660047	-1	CP009273	3661227	1	0	alignment_overlap=12	coverage_minus=3	coverage_plus=2	flanking_left=251	flanking_right=251	frequency=5.896e-02	junction_possible_overlap_registers=228	key=CP009273__3660059__-1__CP009273__3661227__1__12____251__251__1__0	max_left=98	max_left_minus=98	max_left_plus=98	max_min_left=79	max_min_left_minus=79	max_min_left_plus=42	max_min_right=14	max_min_right_minus=14	max_min_right_plus=14	max_pos_hash_score=456	max_right=160	max_right_minus=160	max_right_plus=50	neg_log10_pos_hash_p_value=9.6	new_junction_coverage=0.04	new_junction_read_count=5	polymorphism_frequency=5.896e-02	pos_hash_score=5	prediction=polymorphism	reject=COVERAGE_EVENNESS_SKEW,FREQUENCY_CUTOFF	side_1_annotate_key=repeat	side_1_continuation=0	side_1_coverage=NA	side_1_overlap=0	side_1_read_count=NA	side_1_redundant=1	side_2_annotate_key=gene	side_2_continuation=0	side_2_coverage=0.70	side_2_overlap=12	side_2_possible_overlap_registers=240	side_2_read_count=84	side_2_redundant=0	total_non_overlap_reads=5
JC	398	.	CP009273	3668530	-1	CP009273	3669209	1	0	alignment_overlap=10	coverage_minus=1	coverage_plus=3	flanking_left=251	flanking_right=251	frequency=5.676e-02	junction_possible_overlap_registers=230	key=CP009273__3668530__-1__CP009273__3669199__1__10____251__251__0__0	max_left=155	max_left_minus=56	max_left_plus=155	max_min_left=23	max_min_left_minus=0	max_min_left_plus=23	max_min_right=51	max_min_right_minus=51	max_min_right_plus=51	max_pos_hash_score=460	max_right=52	max_right_minus=51	max_right_plus=52	neg_log10_pos_hash_p_value=10.3	new_junction_coverage=0.04	new_junction_read_count=5	polymorphism_frequency=5.676e-02	pos_hash_score=4	prediction=polymorphism	reject=COVERAGE_EVENNESS_SKEW,FREQUENCY_CUTOFF	side_1_annotate_key=gene	side_1_continuation=0	side_1_coverage=0.76	side_1_overlap=10	side_1_possible_overlap_registers=240	side_1_read_count=92	side_1_redundant=0	side_2_annotate_key=gene	side_2_continuation=0	side_2_coverage=0.67	side_2_overlap=0	side_2_possible_overlap_registers=230	side_2_read_count=78	side_2_redundant=0	total_non_overlap_reads=4
JC	399	.	CP009273	3668983	-1	CP009273	3670015	1	0	alignment_overlap=11	coverage_minus=3	coverage_plus=2	flanking_left=251	flanking_right=251	frequency=5.537e-02	junction_possible_overlap_registers=229	key=CP009273__3668983__-1__CP009273__3670004__1__11____251__251__0__0	max_left=158	max_left_minus=158	max_left_plus=95	max_min_left=12	max_min_left_minus=0	max_min_left_plus=12	max_min_right=81	max_min_right_minus=81	max_min_right_plus=77	max_pos_hash_score=458	max_right=228	max_right_minus=81	max_right_plus=228	neg_log10_pos_hash_p_value=9.7	new_junction_coverage=0.04	new_junction_read_count=5	polymorphism_frequency=5.537e-02	pos_hash_score=5	prediction=polymorphism	reject=COVERAGE_EVENNESS_SKEW,FREQUENCY_CUTOFF	side_1_annotate_key=gene	side_1_continuation=0	side_1_coverage=0.79	side_1_overlap=11	side_1_possible_overlap_registers=240	side_1_read_count=96	side_1_redundant=0	side_2_annotate_key=gene	side_2_continuation=0	side_2_coverage=0.69	side_2_overlap=0	side_2_possible_overlap_registers=229	side_2_read_count=79	side_2_redundant=0	total_non_overlap_reads=5
JC	400	.	CP009273	3690655	-1	CP009273	3691781	1	0	alignment_overlap=8	coverage_minus=1	coverage_plus=2	flanking_left=251	flanking_right=251	frequency=3.258e-02	junction_possible_overlap_registers=232	key=CP009273__3690655__-1__CP009273__3691773__1__8____251__251__0__0	max_left=205	max_left_minus=205	max_left_plus=60	max_min_left=60	max_min_left_minus=0	max_min_left_plus=60	max_min_right=35	max_min_right_minus=5	max_min_right_plus=35	max_pos_hash_score=464	max_right=62	max_right_minus=5	max_right_plus=62	neg_log10_pos_hash_p_value=11.0	new_junction_coverage=0.03	new_junction_read_count=4	polymorphism_frequency=3.258e-02	pos_hash_score=3	prediction=polymorphism	reject=COVERAGE_EVENNESS_SKEW,FREQUENCY_CUTOFF	side_1_annotate_key=gene	side_1_continuation=0	side_1_coverage=1.10	side_1_overlap=8	side_1_possible_overlap_registers=240	side_1_read_count=133	side_1_redundant=0	side_2_annotate_key=gene	side_2_continuation=0	side_2_coverage=0.93	side_2_overlap=0	side_2_possible_overlap_registers=232	side_2_read_count=109	side_2_redundant=0	total_non_overlap_reads=3
JC	401	.	CP009273	3700737	-1	CP009273	3702401	1	0	alignment_overlap=11	coverage_minus=2	coverage_plus=2	flanking_left=251	flanking_right=251	frequency=3.741e-02	junction_possible_overlap_registers=229	key=CP009273__3700737__-1__CP009273__3702390__1__11____251__251__0__0	max_left=65	max_left_minus=65	max_left_plus=64	max_min_left=65	max_min_left_minus=65	max_min_left_plus=64	max_min_right=0	max_min_right_minus=0	max_min_right_plus=0	max_pos_hash_score=458	max_right=139	max_right_minus=139	max_right_plus=139	neg_log10_pos_hash_p_value=10.3	new_junction_coverage=0.03	new_junction_read_count=4	polymorphism_frequency=3.741e-02	pos_hash_score=4	prediction=polymorphism	reject=COVERAGE_EVENNESS_SKEW,FREQUENCY_CUTOFF	side_1_annotate_key=gene	side_1_continuation=0	side_1_coverage=0.94	side_1_overlap=11	side_1_possible_overlap_registers=240	side_1_read_count=113	side_1_redundant=0	side_2_annotate_key=gene	side_2_continuation=0	side_2_coverage=0.85	side_2_overlap=0	side_2_possible_overlap_registers=229	side_2_read_count=98	side_2_redundant=0	total_non_overlap_reads=4
JC	402	.	CP009273	3731643	-1	CP009273	3733180	1	0	alignment_overlap=12	coverage_minus=2	coverage_plus=2	flanking_left=251	flanking_right=251	frequency=3.540e-02	junction_possible_overlap_registers=228	key=CP009273__3731643__-1__CP009273__3733168__1__12____251__251__0__0	max_left=167	max_left_minus=167	max_left_plus=41	max_min_left=41	max_min_left_minus=41	max_min_left_plus=41	max_min_right=72	max_min_right_minus=72	max_min_right_plus=0	max_pos_hash_score=456	max_right=231	max_right_minus=95	max_right_plus=231	neg_log10_pos_hash_p_value=10.2	new_junction_coverage=0.03	new_junction_read_count=4	polymorphism_frequency=3.540e-02	pos_hash_score=4	prediction=polymorphism	reject=COVERAGE_EVENNESS_SKEW,FREQUENCY_CUTOFF	side_1_annotate_key=gene	side_1_continuation=0	side_1_coverage=0.66	side_1_overlap=12	side_1_possible_overlap_registers=240	side_1_read_count=80	side_1_redundant=0	side_2_annotate_key=gene	side_2_continuation=0	side_2_coverage=1.24	side_2_overlap=0	side_2_possible_overlap_registers=228	side_2_read_count=142	side_2_redundant=0	total_non_overlap_reads=4
JC	403	.	CP009273	3736537	-1	CP009273	3737335	1	0	alignment_overlap=9	coverage_minus=7	coverage_plus=3	flanking_left=251	flanking_right=251	frequency=9.798e-02	junction_possible_overlap_registers=231	key=CP009273__3736537__-1__CP009273__3737326__1__9____251__251__0__0	max_left=239	max_left_minus=239	max_left_plus=97	max_min_left=110	max_min_left_minus=110	max_min_left_plus=14	max_min_right=73	max_min_right_minus=19	max_min_right_plus=73	max_pos_hash_score=462	max_right=132	max_right_minus=132	max_right_plus=120	neg_log10_pos_hash_p_value=7.4	new_junction_coverage=0.11	new_junction_read_count=13	polymorphism_frequency=9.798e-02	pos_hash_score=10	prediction=polymorphism	reject=COVERAGE_EVENNESS_SKEW,FREQUENCY_CUTOFF	side_1_annotate_key=gene	side_1_continuation=0	side_1_coverage=1.03	side_1_overlap=9	side_1_possible_overlap_registers=240	side_1_read_count=124	side_1_redundant=0	side_2_annotate_key=gene	side_2_continuation=0	side_2_coverage=1.03	side_2_overlap=0	side_2_possible_overlap_registers=231	side_2_read_count=120	side_2_redundant=0	total_non_overlap_reads=10
JC	404	.	CP009273	3756181	-1	CP009273	3757205	1	0	alignment_overlap=13	coverage_minus=3	coverage_plus=4	flanking_left=251	flanking_right=251	frequency=4.022e-01	junction_possible_overlap_registers=227	key=CP009273__3756194__-1__CP009273__3757205__1__13____251__251__1__0	max_left=168	max_left_minus=168	max_left_plus=22	max_min_left=31	max_min_left_minus=31	max_min_left_plus=22	max_min_right=71	max_min_right_minus=71	max_min_right_plus=0	max_pos_hash_score=454	max_right=116	max_right_minus=110	max_right_plus=116	neg_log10_pos_hash_p_value=8.6	new_junction_coverage=0.06	new_junction_read_count=7	polymorphism_frequency=4.022e-01	pos_hash_score=7	prediction=polymorphism	reject=COVERAGE_EVENNESS_SKEW	side_1_annotate_key=repeat	side_1_continuation=0	side_1_coverage=NA	side_1_overlap=0	side_1_read_count=NA	side_1_redundant=1	side_2_annotate_key=gene	side_2_continuation=0	side_2_coverage=0.09	side_2_overlap=13	side_2_possible_overlap_registers=240	side_2_read_count=11	side_2_redundant=0	total_non_overlap_reads=7
JC	405	.	CP009273	3756788	-1	CP009273	3757365	1	0	alignment_overlap=11	coverage_minus=1	coverage_plus=2	flanking_left=251	flanking_right=251	frequency=3.923e-02	junction_possible_overlap_registers=229	key=CP009273__3756799__-1__CP009273__3757365__1__11____251__251__1__0	max_left=153	max_left_minus=153	max_left_plus=71	max_min_left=71	max_min_left_minus=0	max_min_left_plus=71	max_min_right=85	max_min_right_minus=85	max_min_right_plus=0	max_pos_hash_score=458	max_right=168	max_right_minus=85	max_right_plus=168	neg_log10_pos_hash_p_value=10.9	new_junction_coverage=0.03	new_junction_read_count=3	polymorphism_frequency=3.923e-02	pos_hash_score=3	prediction=polymorphism	reject=COVERAGE_EVENNESS_SKEW,FREQUENCY_CUTOFF	side_1_annotate_key=repeat	side_1_continuation=0	side_1_coverage=NA	side_1_overlap=0	side_1_read_count=NA	side_1_redundant=1	side_2_annotate_key=gene	side_2_continuation=0	side_2_coverage=0.64	side_2_overlap=11	side_2_possible_overlap_registers=240	side_2_read_count=77	side_2_redundant=0	total_non_overlap_reads=3
JC	406	.	CP009273	3759194	-1	CP009273	3762099	1	0	alignment_overlap=14	coverage_minus=3	coverage_plus=3	flanking_left=251	flanking_right=251	frequency=3.798e-02	junction_possible_overlap_registers=226	key=CP009273__3759194__-1__CP009273__3762085__1__14____251__251__0__0	max_left=54	max_left_minus=54	max_left_plus=54	max_min_left=54	max_min_left_minus=54	max_min_left_plus=54	max_min_right=0	max_min_right_minus=0	max_min_right_plus=0	max_pos_hash_score=452	max_right=141	max_right_minus=123	max_right_plus=141	neg_log10_pos_hash_p_value=9.0	new_junction_coverage=0.05	new_junction_read_count=6	polymorphism_frequency=3.798e-02	pos_hash_score=6	prediction=polymorphism	reject=COVERAGE_EVENNESS_SKEW,FREQUENCY_CUTOFF	side_1_annotate_key=gene	side_1_continuation=0	side_1_coverage=1.28	side_1_overlap=14	side_1_possible_overlap_registers=240	side_1_read_count=155	side_1_redundant=0	side_2_annotate_key=gene	side_2_continuation=0	side_2_coverage=1.39	side_2_overlap=0	side_2_possible_overlap_registers=226	side_2_read_count=158	side_2_redundant=0	total_non_overlap_reads=6
JC	407	.	CP009273	3759213	-1	CP009273	3762131	1	-13	alignment_overlap=-13	coverage_minus=4	coverage_plus=3	flanking_left=251	flanking_right=251	frequency=4.421e-02	junction_possible_overlap_registers=227	key=CP009273__3759213__-1__CP009273__3762131__1__-13__ACTGAAGGGGGGA__251__251__0__0	max_left=66	max_left_minus=66	max_left_plus=66	max_min_left=66	max_min_left_minus=66	max_min_left_plus=66	max_min_right=0	max_min_right_minus=0	max_min_right_plus=0	max_pos_hash_score=454	max_right=191	max_right_minus=191	max_right_plus=145	neg_log10_pos_hash_p_value=8.6	new_junction_coverage=0.06	new_junction_read_count=7	polymorphism_frequency=4.421e-02	pos_hash_score=7	prediction=polymorphism	reject=COVERAGE_EVENNESS_SKEW,FREQUENCY_CUTOFF	side_1_annotate_key=gene	side_1_continuation=0	side_1_coverage=1.31	side_1_overlap=0	side_1_possible_overlap_registers=240	side_1_read_count=158	side_1_redundant=0	side_2_annotate_key=gene	side_2_continuation=0	side_2_coverage=1.34	side_2_overlap=0	side_2_possible_overlap_registers=240	side_2_read_count=162	side_2_redundant=0	total_non_overlap_reads=7	unique_read_sequence=ACTGAAGGGGGGA
JC	408	.	CP009273	3760947	-1	CP009273	3762099	1	0	alignment_overlap=11	coverage_minus=8	coverage_plus=7	flanking_left=251	flanking_right=251	frequency=8.420e-02	junction_possible_overlap_registers=229	key=CP009273__3760947__-1__CP009273__3762088__1__11____251__251__0__0	max_left=137	max_left_minus=137	max_left_plus=135	max_min_left=57	max_min_left_minus=57	max_min_left_plus=57	max_min_right=113	max_min_right_minus=103	max_min_right_plus=113	max_pos_hash_score=458	max_right=141	max_right_minus=141	max_right_plus=141	neg_log10_pos_hash_p_value=6.6	new_junction_coverage=0.14	new_junction_read_count=16	polymorphism_frequency=8.420e-02	pos_hash_score=12	prediction=polymorphism	reject=COVERAGE_EVENNESS_SKEW,FREQUENCY_CUTOFF	side_1_annotate_key=gene	side_1_continuation=0	side_1_coverage=1.61	side_1_overlap=11	side_1_possible_overlap_registers=240	side_1_read_count=195	side_1_redundant=0	side_2_annotate_key=gene	side_2_continuation=0	side_2_coverage=1.40	side_2_overlap=0	side_2_possible_overlap_registers=229	side_2_read_count=162	side_2_redundant=0	total_non_overlap_reads=15
JC	409	.	CP009273	3761009	-1	CP009273	3762161	1	0	alignment_overlap=3	coverage_minus=6	coverage_plus=4	flanking_left=251	flanking_right=251	frequency=5.561e-02	junction_possible_overlap_registers=237	key=CP009273__3761009__-1__CP009273__3762158__1__3____251__251__0__0	max_left=220	max_left_minus=220	max_left_plus=106	max_min_left=94	max_min_left_minus=94	max_min_left_plus=94	max_min_right=53	max_min_right_minus=53	max_min_right_plus=53	max_pos_hash_score=474	max_right=215	max_right_minus=161	max_right_plus=215	neg_log10_pos_hash_p_value=7.5	new_junction_coverage=0.08	new_junction_read_count=10	polymorphism_frequency=5.561e-02	pos_hash_score=10	prediction=polymorphism	reject=COVERAGE_EVENNESS_SKEW,FREQUENCY_CUTOFF	side_1_annotate_key=gene	side_1_continuation=0	side_1_coverage=1.56	side_1_overlap=3	side_1_possible_overlap_registers=240	side_1_read_count=188	side_1_redundant=0	side_2_annotate_key=gene	side_2_continuation=0	side_2_coverage=1.29	side_2_overlap=0	side_2_possible_overlap_registers=237	side_2_read_count=154	side_2_redundant=0	total_non_overlap_reads=10
JC	410	.	CP009273	3789397	-1	CP009273	3790086	1	0	alignment_overlap=10	coverage_minus=1	coverage_plus=4	flanking_left=251	flanking_right=251	frequency=3.825e-02	junction_possible_overlap_registers=230	key=CP009273__3789397__-1__CP009273__3790076__1__10____251__251__0__0	max_left=98	max_left_minus=17	max_left_plus=98	max_min_left=98	max_min_left_minus=17	max_min_left_plus=98	max_min_right=81	max_min_right_minus=0	max_min_right_plus=81	max_pos_hash_score=460	max_right=232	max_right_minus=224	max_right_plus=232	neg_log10_pos_hash_p_value=9.7	new_junction_coverage=0.04	new_junction_read_count=5	polymorphism_frequency=3.825e-02	pos_hash_score=5	prediction=polymorphism	reject=COVERAGE_EVENNESS_SKEW,FREQUENCY_CUTOFF	side_1_annotate_key=gene	side_1_continuation=0	side_1_coverage=0.91	side_1_overlap=10	side_1_possible_overlap_registers=240	side_1_read_count=110	side_1_redundant=0	side_2_annotate_key=gene	side_2_continuation=0	side_2_coverage=1.26	side_2_overlap=0	side_2_possible_overlap_registers=230	side_2_read_count=146	side_2_redundant=0	total_non_overlap_reads=5
JC	411	.	CP009273	3822547	-1	CP009273	3823493	1	0	alignment_overlap=12	coverage_minus=4	coverage_plus=3	flanking_left=251	flanking_right=251	frequency=8.078e-02	junction_possible_overlap_registers=228	key=CP009273__3822547__-1__CP009273__3823481__1__12____251__251__0__0	max_left=168	max_left_minus=168	max_left_plus=146	max_min_left=43	max_min_left_minus=20	max_min_left_plus=43	max_min_right=62	max_min_right_minus=61	max_min_right_plus=62	max_pos_hash_score=456	max_right=161	max_right_minus=61	max_right_plus=161	neg_log10_pos_hash_p_value=9.1	new_junction_coverage=0.06	new_junction_read_count=7	polymorphism_frequency=8.078e-02	pos_hash_score=6	prediction=polymorphism	reject=COVERAGE_EVENNESS_SKEW,FREQUENCY_CUTOFF	side_1_annotate_key=gene	side_1_continuation=0	side_1_coverage=0.78	side_1_overlap=12	side_1_possible_overlap_registers=240	side_1_read_count=94	side_1_redundant=0	side_2_annotate_key=gene	side_2_continuation=0	side_2_coverage=0.61	side_2_overlap=0	side_2_possible_overlap_registers=228	side_2_read_count=70	side_2_redundant=0	total_non_overlap_reads=7
JC	412	.	CP009273	3827703	-1	CP009273	3828563	1	0	alignment_overlap=9	coverage_minus=2	coverage_plus=1	flanking_left=251	flanking_right=251	frequency=1.869e-02	junction_possible_overlap_registers=231	key=CP009273__3827703__-1__CP009273__3828554__1__9____251__251__0__0	max_left=143	max_left_minus=143	max_left_plus=54	max_min_left=54	max_min_left_minus=54	max_min_left_plus=54	max_min_right=19	max_min_right_minus=19	max_min_right_plus=0	max_pos_hash_score=462	max_right=95	max_right_minus=95	max_right_plus=95	neg_log10_pos_hash_p_value=11.0	new_junction_coverage=0.03	new_junction_read_count=3	polymorphism_frequency=1.869e-02	pos_hash_score=3	prediction=polymorphism	reject=COVERAGE_EVENNESS_SKEW,FREQUENCY_CUTOFF	side_1_annotate_key=gene	side_1_continuation=0	side_1_coverage=1.10	side_1_overlap=9	side_1_possible_overlap_registers=240	side_1_read_count=133	side_1_redundant=0	side_2_annotate_key=gene	side_2_continuation=0	side_2_coverage=1.61	side_2_overlap=0	side_2_possible_overlap_registers=231	side_2_read_count=187	side_2_redundant=0	total_non_overlap_reads=3
JC	413	.	CP009273	3832547	-1	CP009273	3834027	1	0	alignment_overlap=0	coverage_minus=2	coverage_plus=2	flanking_left=251	flanking_right=251	frequency=2.941e-02	junction_possible_overlap_registers=240	key=CP009273__3832547__-1__CP009273__3834027__1__0____251__251__0__0	max_left=155	max_left_minus=155	max_left_plus=129	max_min_left=7	max_min_left_minus=7	max_min_left_plus=7	max_min_right=78	max_min_right_minus=78	max_min_right_plus=78	max_pos_hash_score=480	max_right=123	max_right_minus=123	max_right_plus=123	neg_log10_pos_hash_p_value=10.6	new_junction_coverage=0.03	new_junction_read_count=4	polymorphism_frequency=2.941e-02	pos_hash_score=4	prediction=polymorphism	reject=COVERAGE_EVENNESS_SKEW,FREQUENCY_CUTOFF	side_1_annotate_key=gene	side_1_continuation=0	side_1_coverage=0.94	side_1_overlap=0	side_1_possible_overlap_registers=240	side_1_read_count=114	side_1_redundant=0	side_2_annotate_key=gene	side_2_continuation=0	side_2_coverage=1.24	side_2_overlap=0	side_2_possible_overlap_registers=240	side_2_read_count=150	side_2_redundant=0	total_non_overlap_reads=4
JC	414	.	CP009273	3858068	-1	CP009273	3859037	1	0	alignment_overlap=8	coverage_minus=4	coverage_plus=3	flanking_left=251	flanking_right=251	frequency=5.862e-02	junction_possible_overlap_registers=232	key=CP009273__3858068__-1__CP009273__3859029__1__8____251__251__0__0	max_left=167	max_left_minus=167	max_left_plus=119	max_min_left=119	max_min_left_minus=21	max_min_left_plus=119	max_min_right=65	max_min_right_minus=65	max_min_right_plus=0	max_pos_hash_score=464	max_right=123	max_right_minus=74	max_right_plus=123	neg_log10_pos_hash_p_value=8.7	new_junction_coverage=0.06	new_junction_read_count=7	polymorphism_frequency=5.862e-02	pos_hash_score=7	prediction=polymorphism	reject=COVERAGE_EVENNESS_SKEW,FREQUENCY_CUTOFF	side_1_annotate_key=gene	side_1_continuation=0	side_1_coverage=1.03	side_1_overlap=8	side_1_possible_overlap_registers=240	side_1_read_count=125	side_1_redundant=0	side_2_annotate_key=gene	side_2_continuation=0	side_2_coverage=0.89	side_2_overlap=0	side_2_possible_overlap_registers=232	side_2_read_count=104	side_2_redundant=0	total_non_overlap_reads=7
JC	415	.	CP009273	3897196	-1	CP009273	3898356	1	0	alignment_overlap=6	coverage_minus=2	coverage_plus=2	flanking_left=251	flanking_right=251	frequency=2.900e-02	junction_possible_overlap_registers=234	key=CP009273__3897196__-1__CP009273__3898350__1__6____251__251__0__0	max_left=58	max_left_minus=58	max_left_plus=58	max_min_left=43	max_min_left_minus=0	max_min_left_plus=43	max_min_right=48	max_min_right_minus=48	max_min_right_plus=48	max_pos_hash_score=468	max_right=181	max_right_minus=48	max_right_plus=181	neg_log10_pos_hash_p_value=10.4	new_junction_coverage=0.03	new_junction_read_count=4	polymorphism_frequency=2.900e-02	pos_hash_score=4	prediction=polymorphism	reject=COVERAGE_EVENNESS_SKEW,FREQUENCY_CUTOFF	side_1_annotate_key=gene	side_1_continuation=0	side_1_coverage=1.36	side_1_overlap=6	side_1_possible_overlap_registers=240	side_1_read_count=164	side_1_redundant=0	side_2_annotate_key=gene	side_2_continuation=0	side_2_coverage=0.92	side_2_overlap=0	side_2_possible_overlap_registers=234	side_2_read_count=108	side_2_redundant=0	total_non_overlap_reads=4
JC	416	.	CP009273	3905968	-1	CP009273	3906530	1	0	alignment_overlap=11	coverage_minus=2	coverage_plus=4	flanking_left=251	flanking_right=251	frequency=4.173e-02	junction_possible_overlap_registers=229	key=CP009273__3905968__-1__CP009273__3906519__1__11____251__251__0__0	max_left=177	max_left_minus=177	max_left_plus=166	max_min_left=21	max_min_left_minus=0	max_min_left_plus=21	max_min_right=74	max_min_right_minus=22	max_min_right_plus=74	max_pos_hash_score=458	max_right=74	max_right_minus=22	max_right_plus=74	neg_log10_pos_hash_p_value=9.1	new_junction_coverage=0.05	new_junction_read_count=6	polymorphism_frequency=4.173e-02	pos_hash_score=6	prediction=polymorphism	reject=COVERAGE_EVENNESS_SKEW,FREQUENCY_CUTOFF	side_1_annotate_key=gene	side_1_continuation=0	side_1_coverage=1.34	side_1_overlap=11	side_1_possible_overlap_registers=240	side_1_read_count=162	side_1_redundant=0	side_2_annotate_key=gene	side_2_continuation=0	side_2_coverage=1.05	side_2_overlap=0	side_2_possible_overlap_registers=229	side_2_read_count=121	side_2_redundant=0	total_non_overlap_reads=6
JC	417	.	CP009273	3909667	-1	CP009273	3910668	1	0	alignment_overlap=10	coverage_minus=2	coverage_plus=1	flanking_left=251	flanking_right=251	frequency=3.895e-02	junction_possible_overlap_registers=230	key=CP009273__3909667__-1__CP009273__3910658__1__10____251__251__0__0	max_left=71	max_left_minus=71	max_left_plus=71	max_min_left=71	max_min_left_minus=71	max_min_left_plus=71	max_min_right=0	max_min_right_minus=0	max_min_right_plus=0	max_pos_hash_score=460	max_right=91	max_right_minus=91	max_right_plus=91	neg_log10_pos_hash_p_value=11.0	new_junction_coverage=0.03	new_junction_read_count=4	polymorphism_frequency=3.895e-02	pos_hash_score=3	prediction=polymorphism	reject=COVERAGE_EVENNESS_SKEW,FREQUENCY_CUTOFF	side_1_annotate_key=gene	side_1_continuation=0	side_1_coverage=1.11	side_1_overlap=10	side_1_possible_overlap_registers=240	side_1_read_count=134	side_1_redundant=0	side_2_annotate_key=gene	side_2_continuation=0	side_2_coverage=0.60	side_2_overlap=0	side_2_possible_overlap_registers=230	side_2_read_count=69	side_2_redundant=0	total_non_overlap_reads=3
JC	418	.	CP009273	3929734	-1	CP009273	3931030	1	0	alignment_overlap=10	coverage_minus=1	coverage_plus=2	flanking_left=251	flanking_right=251	frequency=2.971e-02	junction_possible_overlap_registers=230	key=CP009273__3929734__-1__CP009273__3931020__1__10____251__251__0__0	max_left=183	max_left_minus=138	max_left_plus=183	max_min_left=0	max_min_left_minus=0	max_min_left_plus=0	max_min_right=58	max_min_right_minus=15	max_min_right_plus=58	max_pos_hash_score=460	max_right=58	max_right_minus=15	max_right_plus=58	neg_log10_pos_hash_p_value=11.0	new_junction_coverage=0.03	new_junction_read_count=3	polymorphism_frequency=2.971e-02	pos_hash_score=3	prediction=polymorphism	reject=COVERAGE_EVENNESS_SKEW,FREQUENCY_CUTOFF	side_1_annotate_key=gene	side_1_continuation=0	side_1_coverage=1.00	side_1_overlap=10	side_1_possible_overlap_registers=240	side_1_read_count=121	side_1_redundant=0	side_2_annotate_key=gene	side_2_continuation=0	side_2_coverage=0.69	side_2_overlap=0	side_2_possible_overlap_registers=230	side_2_read_count=80	side_2_redundant=0	total_non_overlap_reads=3
JC	419	.	CP009273	3938895	-1	CP009273	3939775	1	0	alignment_overlap=9	coverage_minus=4	coverage_plus=3	flanking_left=251	flanking_right=251	frequency=1.476e-01	junction_possible_overlap_registers=231	key=CP009273__3938904__-1__CP009273__3939775__1__9____251__251__1__0	max_left=142	max_left_minus=142	max_left_plus=23	max_min_left=23	max_min_left_minus=0	max_min_left_plus=23	max_min_right=100	max_min_right_minus=100	max_min_right_plus=0	max_pos_hash_score=462	max_right=168	max_right_minus=100	max_right_plus=168	neg_log10_pos_hash_p_value=8.7	new_junction_coverage=0.06	new_junction_read_count=7	polymorphism_frequency=1.476e-01	pos_hash_score=7	prediction=polymorphism	reject=COVERAGE_EVENNESS_SKEW,FREQUENCY_CUTOFF	side_1_annotate_key=repeat	side_1_continuation=0	side_1_coverage=NA	side_1_overlap=0	side_1_read_count=NA	side_1_redundant=1	side_2_annotate_key=gene	side_2_continuation=0	side_2_coverage=0.35	side_2_overlap=9	side_2_possible_overlap_registers=240	side_2_read_count=42	side_2_redundant=0	total_non_overlap_reads=7
JC	420	.	CP009273	3939775	1	CP009273	4160400	-1	0	alignment_overlap=9	coverage_minus=3	coverage_plus=1	flanking_left=251	flanking_right=251	frequency=9.004e-02	junction_possible_overlap_registers=231	key=CP009273__3939775__1__CP009273__4160409__-1__9____251__251__0__1	max_left=168	max_left_minus=168	max_left_plus=18	max_min_left=18	max_min_left_minus=0	max_min_left_plus=18	max_min_right=23	max_min_right_minus=23	max_min_right_plus=0	max_pos_hash_score=462	max_right=120	max_right_minus=23	max_right_plus=120	neg_log10_pos_hash_p_value=10.3	new_junction_coverage=0.03	new_junction_read_count=4	polymorphism_frequency=9.004e-02	pos_hash_score=4	prediction=polymorphism	reject=COVERAGE_EVENNESS_SKEW,FREQUENCY_CUTOFF	side_1_annotate_key=gene	side_1_continuation=0	side_1_coverage=0.35	side_1_overlap=9	side_1_possible_overlap_registers=240	side_1_read_count=42	side_1_redundant=0	side_2_annotate_key=repeat	side_2_continuation=0	side_2_coverage=NA	side_2_overlap=0	side_2_possible_overlap_registers=NA	side_2_read_count=NA	side_2_redundant=1	total_non_overlap_reads=4
JC	421	.	CP009273	3948538	-1	CP009273	3950125	1	0	alignment_overlap=10	coverage_minus=2	coverage_plus=2	flanking_left=251	flanking_right=251	frequency=3.835e-02	junction_possible_overlap_registers=230	key=CP009273__3948538__-1__CP009273__3950115__1__10____251__251__0__0	max_left=198	max_left_minus=198	max_left_plus=126	max_min_left=77	max_min_left_minus=77	max_min_left_plus=77	max_min_right=114	max_min_right_minus=43	max_min_right_plus=114	max_pos_hash_score=460	max_right=114	max_right_minus=99	max_right_plus=114	neg_log10_pos_hash_p_value=10.3	new_junction_coverage=0.03	new_junction_read_count=4	polymorphism_frequency=3.835e-02	pos_hash_score=4	prediction=polymorphism	reject=COVERAGE_EVENNESS_SKEW,FREQUENCY_CUTOFF	side_1_annotate_key=gene	side_1_continuation=0	side_1_coverage=0.87	side_1_overlap=10	side_1_possible_overlap_registers=240	side_1_read_count=105	side_1_redundant=0	side_2_annotate_key=gene	side_2_continuation=0	side_2_coverage=0.86	side_2_overlap=0	side_2_possible_overlap_registers=230	side_2_read_count=100	side_2_redundant=0	total_non_overlap_reads=4
JC	422	.	CP009273	3957919	-1	CP009273	3959102	1	0	alignment_overlap=12	coverage_minus=3	coverage_plus=4	flanking_left=251	flanking_right=251	frequency=4.649e-02	junction_possible_overlap_registers=228	key=CP009273__3957919__-1__CP009273__3959090__1__12____251__251__0__0	max_left=74	max_left_minus=74	max_left_plus=71	max_min_left=41	max_min_left_minus=41	max_min_left_plus=24	max_min_right=24	max_min_right_minus=24	max_min_right_plus=24	max_pos_hash_score=456	max_right=175	max_right_minus=169	max_right_plus=175	neg_log10_pos_hash_p_value=8.6	new_junction_coverage=0.06	new_junction_read_count=7	polymorphism_frequency=4.649e-02	pos_hash_score=7	prediction=polymorphism	reject=COVERAGE_EVENNESS_SKEW,FREQUENCY_CUTOFF	side_1_annotate_key=gene	side_1_continuation=0	side_1_coverage=1.30	side_1_overlap=12	side_1_possible_overlap_registers=240	side_1_read_count=157	side_1_redundant=0	side_2_annotate_key=gene	side_2_continuation=0	side_2_coverage=1.20	side_2_overlap=0	side_2_possible_overlap_registers=228	side_2_read_count=138	side_2_redundant=0	total_non_overlap_reads=7
JC	423	.	CP009273	3985188	-1	CP009273	3985771	1	0	alignment_overlap=13	coverage_minus=2	coverage_plus=4	flanking_left=251	flanking_right=251	frequency=4.249e-02	junction_possible_overlap_registers=227	key=CP009273__3985188__-1__CP009273__3985758__1__13____251__251__0__0	max_left=131	max_left_minus=131	max_left_plus=69	max_min_left=69	max_min_left_minus=0	max_min_left_plus=69	max_min_right=107	max_min_right_minus=107	max_min_right_plus=0	max_pos_hash_score=454	max_right=148	max_right_minus=107	max_right_plus=148	neg_log10_pos_hash_p_value=9.1	new_junction_coverage=0.05	new_junction_read_count=6	polymorphism_frequency=4.249e-02	pos_hash_score=6	prediction=polymorphism	reject=COVERAGE_EVENNESS_SKEW,FREQUENCY_CUTOFF	side_1_annotate_key=gene	side_1_continuation=0	side_1_coverage=1.32	side_1_overlap=13	side_1_possible_overlap_registers=240	side_1_read_count=159	side_1_redundant=0	side_2_annotate_key=gene	side_2_continuation=0	side_2_coverage=1.05	side_2_overlap=0	side_2_possible_overlap_registers=227	side_2_read_count=120	side_2_redundant=0	total_non_overlap_reads=6
JC	424	.	CP009273	3996889	-1	CP009273	3997850	1	0	alignment_overlap=11	coverage_minus=2	coverage_plus=2	flanking_left=251	flanking_right=251	frequency=3.373e-02	junction_possible_overlap_registers=229	key=CP009273__3996889__-1__CP009273__3997839__1__11____251__251__0__0	max_left=211	max_left_minus=211	max_left_plus=26	max_min_left=26	max_min_left_minus=26	max_min_left_plus=26	max_min_right=8	max_min_right_minus=7	max_min_right_plus=8	max_pos_hash_score=458	max_right=64	max_right_minus=63	max_right_plus=64	neg_log10_pos_hash_p_value=10.3	new_junction_coverage=0.03	new_junction_read_count=4	polymorphism_frequency=3.373e-02	pos_hash_score=4	prediction=polymorphism	reject=COVERAGE_EVENNESS_SKEW,FREQUENCY_CUTOFF	side_1_annotate_key=gene	side_1_continuation=0	side_1_coverage=0.87	side_1_overlap=11	side_1_possible_overlap_registers=240	side_1_read_count=105	side_1_redundant=0	side_2_annotate_key=gene	side_2_continuation=0	side_2_coverage=1.12	side_2_overlap=0	side_2_possible_overlap_registers=229	side_2_read_count=129	side_2_redundant=0	total_non_overlap_reads=4
JC	425	.	CP009273	4006871	-1	CP009273	4008156	1	0	alignment_overlap=12	coverage_minus=2	coverage_plus=2	flanking_left=251	flanking_right=251	frequency=3.396e-02	junction_possible_overlap_registers=228	key=CP009273__4006871__-1__CP009273__4008144__1__12____251__251__0__0	max_left=95	max_left_minus=95	max_left_plus=84	max_min_left=84	max_min_left_minus=84	max_min_left_plus=84	max_min_right=34	max_min_right_minus=34	max_min_right_plus=0	max_pos_hash_score=456	max_right=144	max_right_minus=144	max_right_plus=143	neg_log10_pos_hash_p_value=10.2	new_junction_coverage=0.03	new_junction_read_count=4	polymorphism_frequency=3.396e-02	pos_hash_score=4	prediction=polymorphism	reject=COVERAGE_EVENNESS_SKEW,FREQUENCY_CUTOFF	side_1_annotate_key=gene	side_1_continuation=0	side_1_coverage=1.07	side_1_overlap=12	side_1_possible_overlap_registers=240	side_1_read_count=129	side_1_redundant=0	side_2_annotate_key=gene	side_2_continuation=0	side_2_coverage=0.91	side_2_overlap=0	side_2_possible_overlap_registers=228	side_2_read_count=105	side_2_redundant=0	total_non_overlap_reads=4
JC	426	.	CP009273	4009958	-1	CP009273	4010876	1	0	alignment_overlap=13	coverage_minus=2	coverage_plus=5	flanking_left=251	flanking_right=251	frequency=6.408e-02	junction_possible_overlap_registers=227	key=CP009273__4009958__-1__CP009273__4010863__1__13____251__251__0__0	max_left=212	max_left_minus=177	max_left_plus=212	max_min_left=0	max_min_left_minus=0	max_min_left_plus=0	max_min_right=78	max_min_right_minus=78	max_min_right_plus=77	max_pos_hash_score=454	max_right=78	max_right_minus=78	max_right_plus=77	neg_log10_pos_hash_p_value=8.6	new_junction_coverage=0.07	new_junction_read_count=8	polymorphism_frequency=6.408e-02	pos_hash_score=7	prediction=polymorphism	reject=COVERAGE_EVENNESS_SKEW,FREQUENCY_CUTOFF	side_1_annotate_key=gene	side_1_continuation=0	side_1_coverage=1.12	side_1_overlap=13	side_1_possible_overlap_registers=240	side_1_read_count=135	side_1_redundant=0	side_2_annotate_key=gene	side_2_continuation=0	side_2_coverage=0.93	side_2_overlap=0	side_2_possible_overlap_registers=227	side_2_read_count=106	side_2_redundant=0	total_non_overlap_reads=7
JC	427	.	CP009273	4027551	-1	CP009273	4028636	1	0	alignment_overlap=10	coverage_minus=2	coverage_plus=3	flanking_left=251	flanking_right=251	frequency=5.250e-02	junction_possible_overlap_registers=230	key=CP009273__4027551__-1__CP009273__4028626__1__10____251__251__0__1	max_left=79	max_left_minus=79	max_left_plus=79	max_min_left=10	max_min_left_minus=0	max_min_left_plus=10	max_min_right=78	max_min_right_minus=78	max_min_right_plus=78	max_pos_hash_score=460	max_right=78	max_right_minus=78	max_right_plus=78	neg_log10_pos_hash_p_value=10.3	new_junction_coverage=0.05	new_junction_read_count=6	polymorphism_frequency=5.250e-02	pos_hash_score=4	prediction=polymorphism	reject=COVERAGE_EVENNESS_SKEW,FREQUENCY_CUTOFF	side_1_annotate_key=gene	side_1_continuation=0	side_1_coverage=0.94	side_1_overlap=10	side_1_possible_overlap_registers=240	side_1_read_count=113	side_1_redundant=0	side_2_annotate_key=repeat	side_2_continuation=0	side_2_coverage=NA	side_2_overlap=0	side_2_possible_overlap_registers=NA	side_2_read_count=NA	side_2_redundant=1	total_non_overlap_reads=5
JC	428	.	CP009273	4032718	-1	CP009273	4033600	1	0	alignment_overlap=9	coverage_minus=4	coverage_plus=3	flanking_left=251	flanking_right=251	frequency=5.760e-02	junction_possible_overlap_registers=231	key=CP009273__4032718__-1__CP009273__4033591__1__9____251__251__0__1	max_left=142	max_left_minus=142	max_left_plus=23	max_min_left=23	max_min_left_minus=0	max_min_left_plus=23	max_min_right=100	max_min_right_minus=100	max_min_right_plus=0	max_pos_hash_score=462	max_right=168	max_right_minus=100	max_right_plus=168	neg_log10_pos_hash_p_value=8.7	new_junction_coverage=0.06	new_junction_read_count=7	polymorphism_frequency=5.760e-02	pos_hash_score=7	prediction=polymorphism	reject=COVERAGE_EVENNESS_SKEW,FREQUENCY_CUTOFF	side_1_annotate_key=gene	side_1_continuation=0	side_1_coverage=0.98	side_1_overlap=9	side_1_possible_overlap_registers=240	side_1_read_count=119	side_1_redundant=0	side_2_annotate_key=repeat	side_2_continuation=0	side_2_coverage=NA	side_2_overlap=0	side_2_possible_overlap_registers=NA	side_2_read_count=NA	side_2_redundant=1	total_non_overlap_reads=7
JC	429	.	CP009273	4059831	-1	CP009273	4060876	1	0	alignment_overlap=12	coverage_minus=4	coverage_plus=3	flanking_left=251	flanking_right=251	frequency=5.181e-02	junction_possible_overlap_registers=228	key=CP009273__4059831__-1__CP009273__4060864__1__12____251__251__0__0	max_left=158	max_left_minus=158	max_left_plus=77	max_min_left=77	max_min_left_minus=77	max_min_left_plus=77	max_min_right=19	max_min_right_minus=19	max_min_right_plus=0	max_pos_hash_score=456	max_right=176	max_right_minus=176	max_right_plus=176	neg_log10_pos_hash_p_value=8.6	new_junction_coverage=0.06	new_junction_read_count=7	polymorphism_frequency=5.181e-02	pos_hash_score=7	prediction=polymorphism	reject=COVERAGE_EVENNESS_SKEW,FREQUENCY_CUTOFF	side_1_annotate_key=gene	side_1_continuation=0	side_1_coverage=1.13	side_1_overlap=12	side_1_possible_overlap_registers=240	side_1_read_count=136	side_1_redundant=0	side_2_annotate_key=gene	side_2_continuation=0	side_2_coverage=1.11	side_2_overlap=0	side_2_possible_overlap_registers=228	side_2_read_count=127	side_2_redundant=0	total_non_overlap_reads=7
JC	430	.	CP009273	4060068	-1	CP009273	4061174	1	0	alignment_overlap=9	coverage_minus=2	coverage_plus=2	flanking_left=251	flanking_right=251	frequency=5.205e-02	junction_possible_overlap_registers=231	key=CP009273__4060068__-1__CP009273__4061165__1__9____251__251__0__0	max_left=123	max_left_minus=123	max_left_plus=83	max_min_left=83	max_min_left_minus=10	max_min_left_plus=83	max_min_right=119	max_min_right_minus=119	max_min_right_plus=0	max_pos_hash_score=462	max_right=196	max_right_minus=196	max_right_plus=183	neg_log10_pos_hash_p_value=10.3	new_junction_coverage=0.04	new_junction_read_count=5	polymorphism_frequency=5.205e-02	pos_hash_score=4	prediction=polymorphism	reject=COVERAGE_EVENNESS_SKEW,FREQUENCY_CUTOFF	side_1_annotate_key=gene	side_1_continuation=0	side_1_coverage=0.64	side_1_overlap=9	side_1_possible_overlap_registers=240	side_1_read_count=77	side_1_redundant=0	side_2_annotate_key=gene	side_2_continuation=0	side_2_coverage=0.93	side_2_overlap=0	side_2_possible_overlap_registers=231	side_2_read_count=108	side_2_redundant=0	total_non_overlap_reads=4
JC	431	.	CP009273	4072557	-1	CP009273	4072996	1	0	alignment_overlap=22	coverage_minus=18	coverage_plus=14	flanking_left=251	flanking_right=251	frequency=1.897e-01	junction_possible_overlap_registers=218	key=CP009273__4072557__-1__CP009273__4072974__1__22____251__251__0__0	max_left=214	max_left_minus=214	max_left_plus=164	max_min_left=93	max_min_left_minus=93	max_min_left_plus=91	max_min_right=91	max_min_right_minus=91	max_min_right_plus=64	max_pos_hash_score=436	max_right=224	max_right_minus=153	max_right_plus=224	neg_log10_pos_hash_p_value=3.2	new_junction_coverage=0.29	new_junction_read_count=32	polymorphism_frequency=1.897e-01	pos_hash_score=25	prediction=polymorphism	reject=COVERAGE_EVENNESS_SKEW,FREQUENCY_CUTOFF	side_1_annotate_key=gene	side_1_continuation=0	side_1_coverage=1.22	side_1_overlap=22	side_1_possible_overlap_registers=240	side_1_read_count=148	side_1_redundant=0	side_2_annotate_key=gene	side_2_continuation=0	side_2_coverage=1.27	side_2_overlap=0	side_2_possible_overlap_registers=218	side_2_read_count=139	side_2_redundant=0	total_non_overlap_reads=32
JC	432	.	CP009273	4082181	-1	CP009273	4083211	1	0	alignment_overlap=13	coverage_minus=2	coverage_plus=1	flanking_left=251	flanking_right=251	frequency=2.280e-02	junction_possible_overlap_registers=227	key=CP009273__4082181__-1__CP009273__4083198__1__13____251__251__0__0	max_left=187	max_left_minus=187	max_left_plus=141	max_min_left=0	max_min_left_minus=0	max_min_left_plus=0	max_min_right=65	max_min_right_minus=51	max_min_right_plus=65	max_pos_hash_score=454	max_right=65	max_right_minus=51	max_right_plus=65	neg_log10_pos_hash_p_value=10.9	new_junction_coverage=0.03	new_junction_read_count=3	polymorphism_frequency=2.280e-02	pos_hash_score=3	prediction=polymorphism	reject=COVERAGE_EVENNESS_SKEW,FREQUENCY_CUTOFF	side_1_annotate_key=gene	side_1_continuation=0	side_1_coverage=1.19	side_1_overlap=13	side_1_possible_overlap_registers=240	side_1_read_count=144	side_1_redundant=0	side_2_annotate_key=gene	side_2_continuation=0	side_2_coverage=1.06	side_2_overlap=0	side_2_possible_overlap_registers=227	side_2_read_count=121	side_2_redundant=0	total_non_overlap_reads=3
JC	433	.	CP009273	4088008	-1	CP009273	4088925	1	0	alignment_overlap=9	coverage_minus=2	coverage_plus=4	flanking_left=251	flanking_right=251	frequency=4.497e-02	junction_possible_overlap_registers=231	key=CP009273__4088008__-1__CP009273__4088916__1__9____251__251__0__0	max_left=138	max_left_minus=90	max_left_plus=138	max_min_left=90	max_min_left_minus=0	max_min_left_plus=90	max_min_right=104	max_min_right_minus=3	max_min_right_plus=104	max_pos_hash_score=462	max_right=221	max_right_minus=3	max_right_plus=221	neg_log10_pos_hash_p_value=9.7	new_junction_coverage=0.05	new_junction_read_count=6	polymorphism_frequency=4.497e-02	pos_hash_score=5	prediction=polymorphism	reject=COVERAGE_EVENNESS_SKEW,FREQUENCY_CUTOFF	side_1_annotate_key=gene	side_1_continuation=0	side_1_coverage=1.13	side_1_overlap=9	side_1_possible_overlap_registers=240	side_1_read_count=137	side_1_redundant=0	side_2_annotate_key=gene	side_2_continuation=0	side_2_coverage=1.06	side_2_overlap=0	side_2_possible_overlap_registers=231	side_2_read_count=123	side_2_redundant=0	total_non_overlap_reads=6
JC	434	.	CP009273	4114883	-1	CP009273	4116003	1	0	alignment_overlap=12	coverage_minus=2	coverage_plus=1	flanking_left=251	flanking_right=251	frequency=2.915e-02	junction_possible_overlap_registers=228	key=CP009273__4114883__-1__CP009273__4115991__1__12____251__251__0__0	max_left=181	max_left_minus=181	max_left_plus=39	max_min_left=39	max_min_left_minus=0	max_min_left_plus=39	max_min_right=58	max_min_right_minus=58	max_min_right_plus=0	max_pos_hash_score=456	max_right=135	max_right_minus=58	max_right_plus=135	neg_log10_pos_hash_p_value=10.9	new_junction_coverage=0.03	new_junction_read_count=3	polymorphism_frequency=2.915e-02	pos_hash_score=3	prediction=polymorphism	reject=COVERAGE_EVENNESS_SKEW,FREQUENCY_CUTOFF	side_1_annotate_key=gene	side_1_continuation=0	side_1_coverage=0.85	side_1_overlap=12	side_1_possible_overlap_registers=240	side_1_read_count=103	side_1_redundant=0	side_2_annotate_key=gene	side_2_continuation=0	side_2_coverage=0.89	side_2_overlap=0	side_2_possible_overlap_registers=228	side_2_read_count=102	side_2_redundant=0	total_non_overlap_reads=3
JC	435	.	CP009273	4121989	1	CP009273	4122051	1	0	alignment_overlap=11	coverage_minus=5	coverage_plus=1	flanking_left=251	flanking_right=251	frequency=5.568e-02	junction_possible_overlap_registers=229	key=CP009273__4121989__1__CP009273__4122040__1__11____251__251__0__0	max_left=71	max_left_minus=56	max_left_plus=71	max_min_left=56	max_min_left_minus=56	max_min_left_plus=0	max_min_right=27	max_min_right_minus=0	max_min_right_plus=27	max_pos_hash_score=458	max_right=234	max_right_minus=234	max_right_plus=27	neg_log10_pos_hash_p_value=9.7	new_junction_coverage=0.05	new_junction_read_count=6	polymorphism_frequency=5.568e-02	pos_hash_score=5	prediction=polymorphism	reject=COVERAGE_EVENNESS_SKEW,FREQUENCY_CUTOFF	side_1_annotate_key=gene	side_1_continuation=0	side_1_coverage=0.81	side_1_overlap=11	side_1_possible_overlap_registers=240	side_1_read_count=98	side_1_redundant=0	side_2_annotate_key=gene	side_2_continuation=0	side_2_coverage=0.95	side_2_overlap=0	side_2_possible_overlap_registers=229	side_2_read_count=110	side_2_redundant=0	total_non_overlap_reads=6
JC	436	.	CP009273	4122153	-1	CP009273	4122915	1	0	alignment_overlap=8	coverage_minus=3	coverage_plus=0	flanking_left=251	flanking_right=251	frequency=1.978e-02	junction_possible_overlap_registers=232	key=CP009273__4122153__-1__CP009273__4122907__1__8____251__251__0__0	max_left=91	max_left_minus=91	max_left_plus=0	max_min_left=0	max_min_left_minus=0	max_min_left_plus=0	max_min_right=76	max_min_right_minus=76	max_min_right_plus=0	max_pos_hash_score=464	max_right=76	max_right_minus=76	max_right_plus=0	neg_log10_pos_hash_p_value=11.0	new_junction_coverage=0.03	new_junction_read_count=3	polymorphism_frequency=1.978e-02	pos_hash_score=3	prediction=polymorphism	reject=COVERAGE_EVENNESS_SKEW,FREQUENCY_CUTOFF	side_1_annotate_key=gene	side_1_continuation=0	side_1_coverage=1.16	side_1_overlap=8	side_1_possible_overlap_registers=240	side_1_read_count=140	side_1_redundant=0	side_2_annotate_key=gene	side_2_continuation=0	side_2_coverage=1.39	side_2_overlap=0	side_2_possible_overlap_registers=232	side_2_read_count=162	side_2_redundant=0	total_non_overlap_reads=3
JC	437	.	CP009273	4137038	-1	CP009273	4138163	1	0	alignment_overlap=7	coverage_minus=2	coverage_plus=2	flanking_left=251	flanking_right=251	frequency=3.060e-02	junction_possible_overlap_registers=233	key=CP009273__4137038__-1__CP009273__4138156__1__7____251__251__0__0	max_left=153	max_left_minus=152	max_left_plus=153	max_min_left=74	max_min_left_minus=74	max_min_left_plus=74	max_min_right=88	max_min_right_minus=88	max_min_right_plus=88	max_pos_hash_score=466	max_right=92	max_right_minus=92	max_right_plus=92	neg_log10_pos_hash_p_value=10.4	new_junction_coverage=0.03	new_junction_read_count=4	polymorphism_frequency=3.060e-02	pos_hash_score=4	prediction=polymorphism	reject=COVERAGE_EVENNESS_SKEW,FREQUENCY_CUTOFF	side_1_annotate_key=gene	side_1_continuation=0	side_1_coverage=1.01	side_1_overlap=7	side_1_possible_overlap_registers=240	side_1_read_count=122	side_1_redundant=0	side_2_annotate_key=gene	side_2_continuation=0	side_2_coverage=1.15	side_2_overlap=0	side_2_possible_overlap_registers=233	side_2_read_count=135	side_2_redundant=0	total_non_overlap_reads=4
JC	438	.	CP009273	4138193	-1	CP009273	4139061	1	0	alignment_overlap=9	coverage_minus=3	coverage_plus=2	flanking_left=251	flanking_right=251	frequency=3.756e-02	junction_possible_overlap_registers=231	key=CP009273__4138193__-1__CP009273__4139052__1__9____251__251__0__0	max_left=122	max_left_minus=122	max_left_plus=85	max_min_left=0	max_min_left_minus=0	max_min_left_plus=0	max_min_right=64	max_min_right_minus=64	max_min_right_plus=64	max_pos_hash_score=462	max_right=64	max_right_minus=64	max_right_plus=64	neg_log10_pos_hash_p_value=11.0	new_junction_coverage=0.04	new_junction_read_count=5	polymorphism_frequency=3.756e-02	pos_hash_score=3	prediction=polymorphism	reject=COVERAGE_EVENNESS_SKEW,FREQUENCY_CUTOFF	side_1_annotate_key=gene	side_1_continuation=0	side_1_coverage=1.05	side_1_overlap=9	side_1_possible_overlap_registers=240	side_1_read_count=127	side_1_redundant=0	side_2_annotate_key=gene	side_2_continuation=0	side_2_coverage=1.15	side_2_overlap=0	side_2_possible_overlap_registers=231	side_2_read_count=134	side_2_redundant=0	total_non_overlap_reads=5
JC	439	.	CP009273	4146000	-1	CP009273	4146964	1	0	alignment_overlap=12	coverage_minus=2	coverage_plus=2	flanking_left=251	flanking_right=251	frequency=4.477e-02	junction_possible_overlap_registers=228	key=CP009273__4146000__-1__CP009273__4146952__1__12____251__251__0__0	max_left=61	max_left_minus=61	max_left_plus=40	max_min_left=40	max_min_left_minus=40	max_min_left_plus=40	max_min_right=14	max_min_right_minus=14	max_min_right_plus=0	max_pos_hash_score=456	max_right=237	max_right_minus=74	max_right_plus=237	neg_log10_pos_hash_p_value=10.2	new_junction_coverage=0.04	new_junction_read_count=5	polymorphism_frequency=4.477e-02	pos_hash_score=4	prediction=polymorphism	reject=COVERAGE_EVENNESS_SKEW,FREQUENCY_CUTOFF	side_1_annotate_key=gene	side_1_continuation=0	side_1_coverage=0.94	side_1_overlap=12	side_1_possible_overlap_registers=240	side_1_read_count=113	side_1_redundant=0	side_2_annotate_key=gene	side_2_continuation=0	side_2_coverage=0.92	side_2_overlap=0	side_2_possible_overlap_registers=228	side_2_read_count=106	side_2_redundant=0	total_non_overlap_reads=4
JC	440	.	CP009273	4146191	-1	CP009273	4147389	1	0	alignment_overlap=14	coverage_minus=3	coverage_plus=2	flanking_left=251	flanking_right=251	frequency=4.174e-02	junction_possible_overlap_registers=226	key=CP009273__4146191__-1__CP009273__4147375__1__14____251__251__0__0	max_left=199	max_left_minus=199	max_left_plus=91	max_min_left=91	max_min_left_minus=0	max_min_left_plus=91	max_min_right=105	max_min_right_minus=105	max_min_right_plus=0	max_pos_hash_score=452	max_right=144	max_right_minus=105	max_right_plus=144	neg_log10_pos_hash_p_value=9.6	new_junction_coverage=0.04	new_junction_read_count=5	polymorphism_frequency=4.174e-02	pos_hash_score=5	prediction=polymorphism	reject=COVERAGE_EVENNESS_SKEW,FREQUENCY_CUTOFF	side_1_annotate_key=gene	side_1_continuation=0	side_1_coverage=0.91	side_1_overlap=14	side_1_possible_overlap_registers=240	side_1_read_count=110	side_1_redundant=0	side_2_annotate_key=gene	side_2_continuation=0	side_2_coverage=1.11	side_2_overlap=0	side_2_possible_overlap_registers=226	side_2_read_count=126	side_2_redundant=0	total_non_overlap_reads=5
JC	441	.	CP009273	4146607	-1	CP009273	4147811	1	0	alignment_overlap=10	coverage_minus=3	coverage_plus=3	flanking_left=251	flanking_right=251	frequency=5.391e-02	junction_possible_overlap_registers=230	key=CP009273__4146607__-1__CP009273__4147801__1__10____251__251__0__0	max_left=47	max_left_minus=47	max_left_plus=35	max_min_left=47	max_min_left_minus=47	max_min_left_plus=32	max_min_right=33	max_min_right_minus=33	max_min_right_plus=33	max_pos_hash_score=460	max_right=230	max_right_minus=193	max_right_plus=230	neg_log10_pos_hash_p_value=9.1	new_junction_coverage=0.05	new_junction_read_count=6	polymorphism_frequency=5.391e-02	pos_hash_score=6	prediction=polymorphism	reject=COVERAGE_EVENNESS_SKEW,FREQUENCY_CUTOFF	side_1_annotate_key=gene	side_1_continuation=0	side_1_coverage=0.68	side_1_overlap=10	side_1_possible_overlap_registers=240	side_1_read_count=82	side_1_redundant=0	side_2_annotate_key=gene	side_2_continuation=0	side_2_coverage=1.14	side_2_overlap=0	side_2_possible_overlap_registers=230	side_2_read_count=132	side_2_redundant=0	total_non_overlap_reads=6
JC	442	.	CP009273	4177680	-1	CP009273	4178806	1	0	alignment_overlap=12	coverage_minus=2	coverage_plus=2	flanking_left=251	flanking_right=251	frequency=2.698e-02	junction_possible_overlap_registers=228	key=CP009273__4177680__-1__CP009273__4178794__1__12____251__251__0__0	max_left=209	max_left_minus=209	max_left_plus=203	max_min_left=77	max_min_left_minus=77	max_min_left_plus=77	max_min_right=36	max_min_right_minus=30	max_min_right_plus=36	max_pos_hash_score=456	max_right=135	max_right_minus=135	max_right_plus=135	neg_log10_pos_hash_p_value=10.2	new_junction_coverage=0.03	new_junction_read_count=4	polymorphism_frequency=2.698e-02	pos_hash_score=4	prediction=polymorphism	reject=COVERAGE_EVENNESS_SKEW,FREQUENCY_CUTOFF	side_1_annotate_key=gene	side_1_continuation=0	side_1_coverage=1.40	side_1_overlap=12	side_1_possible_overlap_registers=240	side_1_read_count=169	side_1_redundant=0	side_2_annotate_key=gene	side_2_continuation=0	side_2_coverage=1.11	side_2_overlap=0	side_2_possible_overlap_registers=228	side_2_read_count=128	side_2_redundant=0	total_non_overlap_reads=4
JC	443	.	CP009273	4187683	-1	CP009273	4188179	1	0	alignment_overlap=8	coverage_minus=1	coverage_plus=2	flanking_left=251	flanking_right=251	frequency=2.430e-02	junction_possible_overlap_registers=232	key=CP009273__4187683__-1__CP009273__4188171__1__8____251__251__0__0	max_left=186	max_left_minus=186	max_left_plus=104	max_min_left=104	max_min_left_minus=0	max_min_left_plus=104	max_min_right=57	max_min_right_minus=57	max_min_right_plus=0	max_pos_hash_score=464	max_right=237	max_right_minus=57	max_right_plus=237	neg_log10_pos_hash_p_value=11.0	new_junction_coverage=0.03	new_junction_read_count=3	polymorphism_frequency=2.430e-02	pos_hash_score=3	prediction=polymorphism	reject=COVERAGE_EVENNESS_SKEW,FREQUENCY_CUTOFF	side_1_annotate_key=gene	side_1_continuation=0	side_1_coverage=1.01	side_1_overlap=8	side_1_possible_overlap_registers=240	side_1_read_count=122	side_1_redundant=0	side_2_annotate_key=gene	side_2_continuation=0	side_2_coverage=1.05	side_2_overlap=0	side_2_possible_overlap_registers=232	side_2_read_count=123	side_2_redundant=0	total_non_overlap_reads=3
JC	444	.	CP009273	4201811	-1	CP009273	4202691	1	0	alignment_overlap=9	coverage_minus=1	coverage_plus=3	flanking_left=251	flanking_right=251	frequency=NA	junction_possible_overlap_registers=231	key=CP009273__4201811__-1__CP009273__4202682__1__9____251__251__1__1	max_left=120	max_left_minus=120	max_left_plus=23	max_min_left=23	max_min_left_minus=0	max_min_left_plus=23	max_min_right=18	max_min_right_minus=18	max_min_right_plus=0	max_pos_hash_score=462	max_right=168	max_right_minus=18	max_right_plus=168	neg_log10_pos_hash_p_value=10.3	new_junction_coverage=0.03	new_junction_read_count=4	polymorphism_frequency=NA	pos_hash_score=4	prediction=unknown	reject=COVERAGE_EVENNESS_SKEW	side_1_annotate_key=repeat	side_1_continuation=0	side_1_coverage=NA	side_1_overlap=9	side_1_read_count=NA	side_1_redundant=1	side_2_annotate_key=repeat	side_2_continuation=0	side_2_coverage=NA	side_2_overlap=0	side_2_possible_overlap_registers=NA	side_2_read_count=NA	side_2_redundant=1	total_non_overlap_reads=4
JC	445	.	CP009273	4229427	-1	CP009273	4230694	1	0	alignment_overlap=8	coverage_minus=2	coverage_plus=2	flanking_left=251	flanking_right=251	frequency=3.746e-02	junction_possible_overlap_registers=232	key=CP009273__4229427__-1__CP009273__4230686__1__8____251__251__0__0	max_left=73	max_left_minus=73	max_left_plus=73	max_min_left=35	max_min_left_minus=35	max_min_left_plus=34	max_min_right=17	max_min_right_minus=17	max_min_right_plus=17	max_pos_hash_score=464	max_right=72	max_right_minus=72	max_right_plus=72	neg_log10_pos_hash_p_value=10.3	new_junction_coverage=0.03	new_junction_read_count=4	polymorphism_frequency=3.746e-02	pos_hash_score=4	prediction=polymorphism	reject=COVERAGE_EVENNESS_SKEW,FREQUENCY_CUTOFF	side_1_annotate_key=gene	side_1_continuation=0	side_1_coverage=1.10	side_1_overlap=8	side_1_possible_overlap_registers=240	side_1_read_count=133	side_1_redundant=0	side_2_annotate_key=gene	side_2_continuation=0	side_2_coverage=0.66	side_2_overlap=0	side_2_possible_overlap_registers=232	side_2_read_count=77	side_2_redundant=0	total_non_overlap_reads=4
[truncated: 38,887 more chars]
