# Supplementary material for: Mutators can drive the evolution of multi-resistance to antibiotics
Source: PLoS Genet. 2023 Jun 13;19(6):e1010791. doi: 10.1371/journal.pgen.1010791 (PMC10292718; doi:10.1371/journal.pgen.1010791)
Supplement: S2 File — (ZIP) [file pgen.1010791.s005.zip › 058848_highE8150H2.gd]

#=GENOME_DIFF	1.0
#=CREATED	17:34:04 06 May 2022
#=PROGRAM	breseq 0.36.1 
#=COMMAND	/mnt/fls01-home01/mqbssdgg/breseq-0.36.1-Linux-x86_64/bin/breseq -r BW25113-fixed.gb -o 058848_highE8150H2 058848_highE8150H2_1_trimmed.fastq.gz 058848_highE8150H2_2_trimmed.fastq.gz 058848_highE8150H2_U1_trimmed.fastq.gz 058848_highE8150H2_U2_trimmed.fastq.gz
#=REFSEQ	BW25113-fixed.gb
#=READSEQ	058848_highE8150H2_1_trimmed.fastq.gz
#=READSEQ	058848_highE8150H2_2_trimmed.fastq.gz
#=READSEQ	058848_highE8150H2_U1_trimmed.fastq.gz
#=READSEQ	058848_highE8150H2_U2_trimmed.fastq.gz
#=CONVERTED-BASES	560193002
#=CONVERTED-READS	2324610
#=INPUT-BASES	560259197
#=INPUT-READS	2325085
#=MAPPED-BASES	556989061
#=MAPPED-READS	2302922
SNP	1	52	CP009273	19617	C
SNP	2	53	CP009273	107258	G
SNP	3	54	CP009273	195565	G
SNP	4	55	CP009273	216700	C
SNP	5	56	CP009273	244229	T
SNP	6	57	CP009273	246676	G
SNP	7	58	CP009273	283031	G
SNP	8	59	CP009273	293587	G
SNP	9	60	CP009273	374745	G
SNP	10	66	CP009273	881784	G
SNP	11	67	CP009273	924133	T
DEL	12	68	CP009273	1084901	1	repeat_length=1	repeat_new_copies=4	repeat_ref_copies=5	repeat_seq=G
SNP	13	70	CP009273	1158284	G
SNP	14	71	CP009273	1190728	T
SNP	15	74	CP009273	1264993	G
SNP	16	84	CP009273	1422756	C
SNP	17	85	CP009273	1422759	G
SNP	18	86	CP009273	1422762	A
SNP	19	87	CP009273	1422798	G
SNP	20	88	CP009273	1422801	T
SNP	21	89	CP009273	1422810	T
DEL	22	90	CP009273	1436145	1	repeat_length=1	repeat_new_copies=4	repeat_ref_copies=5	repeat_seq=T
DEL	23	94	CP009273	1490965	1	repeat_length=1	repeat_new_copies=7	repeat_ref_copies=8	repeat_seq=A
SNP	24	95	CP009273	1499654	C
SNP	25	96	CP009273	1516910	G
SNP	26	97	CP009273	1522560	A
SNP	27	98	CP009273	1522583	G
DEL	28	99	CP009273	1613561	1	repeat_length=1	repeat_new_copies=4	repeat_ref_copies=5	repeat_seq=A
SNP	29	102	CP009273	1631021	T
SNP	30	103	CP009273	1697966	C
SNP	31	105	CP009273	1759678	C
SNP	32	106	CP009273	1985889	A
SNP	33	107	CP009273	2175089	T
SNP	34	109	CP009273	2269952	A
SNP	35	110	CP009273	2332685	C
SNP	36	111	CP009273	2409960	A
SNP	37	112	CP009273	2590129	A
DEL	38	113	CP009273	2804419	1	repeat_length=1	repeat_new_copies=4	repeat_ref_copies=5	repeat_seq=A
SNP	39	114	CP009273	2861622	C
INS	40	115	CP009273	2961619	T	repeat_length=1	repeat_new_copies=7	repeat_ref_copies=6	repeat_seq=T
SNP	41	116	CP009273	3029527	A
SNP	42	117	CP009273	3111700	G
INS	43	118	CP009273	3187721	G	repeat_length=1	repeat_new_copies=7	repeat_ref_copies=6	repeat_seq=G
SNP	44	119	CP009273	3261667	C
SNP	45	120	CP009273	3307546	A
SNP	46	121	CP009273	3601487	C
DEL	47	122	CP009273	3925013	1	repeat_length=1	repeat_new_copies=4	repeat_ref_copies=5	repeat_seq=T
SNP	48	123	CP009273	4172772	A
SNP	49	124	CP009273	4386905	C
SNP	50	126	CP009273	4502121	T
DEL	51	127	CP009273	4596147	1	repeat_length=1	repeat_new_copies=7	repeat_ref_copies=8	repeat_seq=G
RA	52	.	CP009273	19617	0	T	C	consensus_score=441.9	frequency=1	major_base=C	major_cov=51/71	major_frequency=1.000e+00	minor_base=N	minor_cov=0/0	new_cov=51/71	polymorphism_frequency=1.000e+00	polymorphism_score=NA	prediction=consensus	ref_cov=0/0	total_cov=51/71
RA	53	.	CP009273	107258	0	A	G	bias_e_value=4631470	bias_p_value=1	consensus_score=329.8	fisher_strand_p_value=1	frequency=1	ks_quality_p_value=1	major_base=G	major_cov=44/51	major_frequency=9.896e-01	minor_base=T	minor_cov=0/1	new_cov=44/51	polymorphism_frequency=9.896e-01	polymorphism_score=NA	prediction=consensus	ref_cov=0/0	total_cov=44/52
RA	54	.	CP009273	195565	0	A	G	consensus_score=504.5	frequency=1	major_base=G	major_cov=66/71	major_frequency=1.000e+00	minor_base=N	minor_cov=0/0	new_cov=66/71	polymorphism_frequency=1.000e+00	polymorphism_score=NA	prediction=consensus	ref_cov=0/0	total_cov=66/71
RA	55	.	CP009273	216700	0	T	C	consensus_score=475.4	frequency=1	major_base=C	major_cov=66/65	major_frequency=1.000e+00	minor_base=N	minor_cov=0/0	new_cov=66/65	polymorphism_frequency=1.000e+00	polymorphism_score=NA	prediction=consensus	ref_cov=0/0	total_cov=66/65
RA	56	.	CP009273	244229	0	C	T	bias_e_value=4631470	bias_p_value=1	consensus_score=487.5	fisher_strand_p_value=1	frequency=1	ks_quality_p_value=1	major_base=T	major_cov=45/78	major_frequency=9.919e-01	minor_base=A	minor_cov=0/1	new_cov=45/78	polymorphism_frequency=9.919e-01	polymorphism_score=NA	prediction=consensus	ref_cov=0/0	total_cov=45/79
RA	57	.	CP009273	246676	0	A	G	consensus_score=402.7	frequency=1	major_base=G	major_cov=60/48	major_frequency=1.000e+00	minor_base=N	minor_cov=0/0	new_cov=60/48	polymorphism_frequency=1.000e+00	polymorphism_score=NA	prediction=consensus	ref_cov=0/0	total_cov=60/48
RA	58	.	CP009273	283031	0	A	G	bias_e_value=3615440	bias_p_value=0.780625	consensus_score=312.5	fisher_strand_p_value=0.41573	frequency=1	ks_quality_p_value=1	major_base=G	major_cov=36/52	major_frequency=9.888e-01	minor_base=T	minor_cov=1/0	new_cov=36/52	polymorphism_frequency=9.888e-01	polymorphism_score=NA	prediction=consensus	ref_cov=0/0	total_cov=37/52
RA	59	.	CP009273	293587	0	A	G	consensus_score=381.1	frequency=1	major_base=G	major_cov=40/61	major_frequency=1.000e+00	minor_base=N	minor_cov=0/0	new_cov=40/61	polymorphism_frequency=1.000e+00	polymorphism_score=NA	prediction=consensus	ref_cov=0/0	total_cov=40/61
RA	60	.	CP009273	374745	0	A	G	consensus_score=513.4	frequency=1	major_base=G	major_cov=77/59	major_frequency=1.000e+00	minor_base=N	minor_cov=0/0	new_cov=77/59	polymorphism_frequency=1.000e+00	polymorphism_score=NA	prediction=consensus	ref_cov=0/0	total_cov=77/59
RA	61	.	CP009273	576275	0	T	G	bias_e_value=4104600	bias_p_value=0.886241	consensus_reject=FREQUENCY_CUTOFF	consensus_score=254.3	fisher_strand_p_value=0.562672	frequency=2.803e-01	ks_quality_p_value=1	major_base=T	major_cov=45/50	major_frequency=7.197e-01	minor_base=G	minor_cov=20/17	new_cov=20/17	polymorphism_frequency=2.803e-01	polymorphism_score=85.0	prediction=polymorphism	ref_cov=45/50	total_cov=65/67
RA	62	.	CP009273	576286	0	T	A	bias_e_value=4326660	bias_p_value=0.934188	consensus_reject=FREQUENCY_CUTOFF	consensus_score=240.3	fisher_strand_p_value=0.828619	frequency=2.373e-01	ks_quality_p_value=0.796355	major_base=T	major_cov=41/49	major_frequency=7.627e-01	minor_base=A	minor_cov=14/14	new_cov=14/14	polymorphism_frequency=2.373e-01	polymorphism_score=77.8	prediction=polymorphism	ref_cov=41/49	total_cov=55/63
RA	63	.	CP009273	576287	0	G	A	bias_e_value=4289140	bias_p_value=0.926087	consensus_reject=FREQUENCY_CUTOFF	consensus_score=249.4	fisher_strand_p_value=0.66908	frequency=2.393e-01	ks_quality_p_value=0.958093	major_base=G	major_cov=40/49	major_frequency=7.607e-01	minor_base=A	minor_cov=14/14	new_cov=14/14	polymorphism_frequency=2.393e-01	polymorphism_score=87.7	prediction=polymorphism	ref_cov=40/49	total_cov=55/63
RA	64	.	CP009273	732071	0	T	C	bias_e_value=4565580	bias_p_value=0.985773	consensus_reject=FREQUENCY_CUTOFF	consensus_score=293.6	fisher_strand_p_value=0.836131	frequency=2.462e-01	ks_quality_p_value=1	major_base=T	major_cov=39/59	major_frequency=7.538e-01	minor_base=C	minor_cov=14/18	new_cov=14/18	polymorphism_frequency=2.462e-01	polymorphism_score=80.8	prediction=polymorphism	ref_cov=39/59	total_cov=72/80
RA	65	.	CP009273	732119	0	C	T	bias_e_value=1550100	bias_p_value=0.334689	consensus_reject=FREQUENCY_CUTOFF	consensus_score=218.6	fisher_strand_p_value=0.101932	frequency=2.286e-01	ks_quality_p_value=1	major_base=C	major_cov=31/50	major_frequency=7.714e-01	minor_base=T	minor_cov=14/10	new_cov=14/10	polymorphism_frequency=2.286e-01	polymorphism_score=68.4	prediction=polymorphism	ref_cov=31/50	total_cov=58/60
RA	66	.	CP009273	881784	0	T	G	consensus_score=462.4	frequency=1	major_base=G	major_cov=62/63	major_frequency=1.000e+00	minor_base=N	minor_cov=0/0	new_cov=62/63	polymorphism_frequency=1.000e+00	polymorphism_score=NA	prediction=consensus	ref_cov=0/0	total_cov=62/63
RA	67	.	CP009273	924133	0	C	T	consensus_score=398.1	frequency=1	major_base=T	major_cov=47/54	major_frequency=1.000e+00	minor_base=N	minor_cov=0/0	new_cov=47/54	polymorphism_frequency=1.000e+00	polymorphism_score=NA	prediction=consensus	ref_cov=0/0	total_cov=47/54
RA	68	.	CP009273	1084901	0	G	.	bias_e_value=2745720	bias_p_value=0.59284	consensus_score=436.7	fisher_strand_p_value=0.247317	frequency=1	ks_quality_p_value=1	major_base=.	major_cov=45/50	major_frequency=9.694e-01	minor_base=G	minor_cov=0/3	new_cov=45/50	polymorphism_frequency=9.694e-01	polymorphism_score=5.4	prediction=consensus	ref_cov=0/3	total_cov=45/53
RA	69	.	CP009273	1092574	0	C	A	bias_e_value=4393200	bias_p_value=0.948555	consensus_reject=FREQUENCY_CUTOFF	consensus_score=46.1	fisher_strand_p_value=0.696887	frequency=3.000e-01	ks_quality_p_value=1	major_base=C	major_cov=7/21	major_frequency=7.000e-01	minor_base=A	minor_cov=2/10	new_cov=2/10	polymorphism_frequency=3.000e-01	polymorphism_score=28.2	prediction=polymorphism	ref_cov=7/21	total_cov=9/31
RA	70	.	CP009273	1158284	0	A	G	consensus_score=318.5	frequency=1	major_base=G	major_cov=32/54	major_frequency=1.000e+00	minor_base=N	minor_cov=0/0	new_cov=32/54	polymorphism_frequency=1.000e+00	polymorphism_score=NA	prediction=consensus	ref_cov=0/0	total_cov=32/54
RA	71	.	CP009273	1190728	0	C	T	consensus_score=370.2	frequency=1	major_base=T	major_cov=51/43	major_frequency=1.000e+00	minor_base=N	minor_cov=0/0	new_cov=51/43	polymorphism_frequency=1.000e+00	polymorphism_score=NA	prediction=consensus	ref_cov=0/0	total_cov=51/43
RA	72	.	CP009273	1264906	0	C	T	bias_e_value=4222000	bias_p_value=0.91159	consensus_reject=FREQUENCY_CUTOFF	consensus_score=185.2	fisher_strand_p_value=0.61014	frequency=2.471e-01	ks_quality_p_value=1	major_base=C	major_cov=23/41	major_frequency=7.529e-01	minor_base=T	minor_cov=9/12	new_cov=9/12	polymorphism_frequency=2.471e-01	polymorphism_score=61.7	prediction=polymorphism	ref_cov=23/41	total_cov=37/53
RA	73	.	CP009273	1264907	0	G	T	bias_e_value=2058090	bias_p_value=0.444372	consensus_reject=FREQUENCY_CUTOFF	consensus_score=136.3	fisher_strand_p_value=0.156849	frequency=2.889e-01	ks_quality_p_value=0.989585	major_base=G	major_cov=23/41	major_frequency=7.111e-01	minor_base=T	minor_cov=14/12	new_cov=14/12	polymorphism_frequency=2.889e-01	polymorphism_score=71.3	prediction=polymorphism	ref_cov=23/41	total_cov=37/53
RA	74	.	CP009273	1264993	0	A	G	bias_e_value=4631470	bias_p_value=1	consensus_score=170.2	fisher_strand_p_value=1	frequency=1	ks_quality_p_value=1	major_base=G	major_cov=24/26	major_frequency=9.615e-01	minor_base=T	minor_cov=1/1	new_cov=24/26	polymorphism_frequency=9.615e-01	polymorphism_score=NA	prediction=consensus	ref_cov=0/0	total_cov=25/27
RA	75	.	CP009273	1265875	0	T	C	bias_e_value=2480700	bias_p_value=0.535619	consensus_reject=FREQUENCY_CUTOFF	consensus_score=265.6	fisher_strand_p_value=0.208646	frequency=2.019e-01	ks_quality_p_value=1	major_base=T	major_cov=54/29	major_frequency=7.981e-01	minor_base=C	minor_cov=10/11	new_cov=10/11	polymorphism_frequency=2.019e-01	polymorphism_score=53.2	prediction=polymorphism	ref_cov=54/29	total_cov=64/41
RA	76	.	CP009273	1282249	0	A	G	bias_e_value=2859290	bias_p_value=0.617362	consensus_reject=FREQUENCY_CUTOFF	consensus_score=95.5	fisher_strand_p_value=0.265328	frequency=2.143e-01	ks_quality_p_value=1	major_base=A	major_cov=11/22	major_frequency=7.857e-01	minor_base=G	minor_cov=5/4	new_cov=5/4	polymorphism_frequency=2.143e-01	polymorphism_score=16.5	prediction=polymorphism	ref_cov=11/22	total_cov=17/27
RA	77	.	CP009273	1282605	0	G	A	bias_e_value=4596700	bias_p_value=0.992494	consensus_reject=FREQUENCY_CUTOFF	consensus_score=78.4	fisher_strand_p_value=1	frequency=2.093e-01	ks_quality_p_value=0.880002	major_base=G	major_cov=15/19	major_frequency=7.907e-01	minor_base=A	minor_cov=4/5	new_cov=4/5	polymorphism_frequency=2.093e-01	polymorphism_score=23.5	prediction=polymorphism	ref_cov=15/19	total_cov=20/28
RA	78	.	CP009273	1422528	0	A	C	consensus_score=19.1	deleted=1	frequency=1	major_base=C	major_cov=6/7	major_frequency=1.000e+00	minor_base=N	minor_cov=0/0	new_cov=6/7	polymorphism_frequency=1.000e+00	polymorphism_score=NA	prediction=consensus	ref_cov=0/0	total_cov=6/7
RA	79	.	CP009273	1422681	0	A	G	consensus_score=30.0	deleted=1	frequency=1	major_base=G	major_cov=16/5	major_frequency=1.000e+00	minor_base=N	minor_cov=0/0	new_cov=16/5	polymorphism_frequency=1.000e+00	polymorphism_score=NA	prediction=consensus	ref_cov=0/0	total_cov=16/5
RA	80	.	CP009273	1422689	0	G	A	consensus_score=30.6	deleted=1	frequency=1	major_base=A	major_cov=17/5	major_frequency=1.000e+00	minor_base=N	minor_cov=0/0	new_cov=17/5	polymorphism_frequency=1.000e+00	polymorphism_score=NA	prediction=consensus	ref_cov=0/0	total_cov=17/5
RA	81	.	CP009273	1422708	0	T	C	consensus_score=50.3	deleted=1	frequency=1	major_base=C	major_cov=21/10	major_frequency=1.000e+00	minor_base=N	minor_cov=0/0	new_cov=21/10	polymorphism_frequency=1.000e+00	polymorphism_score=NA	prediction=consensus	ref_cov=0/0	total_cov=21/10
RA	82	.	CP009273	1422720	0	G	A	consensus_score=55.2	deleted=1	frequency=1	major_base=A	major_cov=21/12	major_frequency=1.000e+00	minor_base=N	minor_cov=0/0	new_cov=21/12	polymorphism_frequency=1.000e+00	polymorphism_score=NA	prediction=consensus	ref_cov=0/0	total_cov=21/12
RA	83	.	CP009273	1422744	0	G	A	consensus_score=78.0	deleted=1	frequency=1	major_base=A	major_cov=26/17	major_frequency=1.000e+00	minor_base=N	minor_cov=0/0	new_cov=26/17	polymorphism_frequency=1.000e+00	polymorphism_score=NA	prediction=consensus	ref_cov=0/0	total_cov=26/17
RA	84	.	CP009273	1422756	0	G	C	consensus_score=98.6	frequency=1	major_base=C	major_cov=27/22	major_frequency=1.000e+00	minor_base=N	minor_cov=0/0	new_cov=27/22	polymorphism_frequency=1.000e+00	polymorphism_score=NA	prediction=consensus	ref_cov=0/0	total_cov=27/22
RA	85	.	CP009273	1422759	0	A	G	consensus_score=97.8	frequency=1	major_base=G	major_cov=27/22	major_frequency=1.000e+00	minor_base=N	minor_cov=0/0	new_cov=27/22	polymorphism_frequency=1.000e+00	polymorphism_score=NA	prediction=consensus	ref_cov=0/0	total_cov=27/22
RA	86	.	CP009273	1422762	0	G	A	consensus_score=98.6	frequency=1	major_base=A	major_cov=27/22	major_frequency=1.000e+00	minor_base=N	minor_cov=0/0	new_cov=27/22	polymorphism_frequency=1.000e+00	polymorphism_score=NA	prediction=consensus	ref_cov=0/0	total_cov=27/22
RA	87	.	CP009273	1422798	0	A	G	consensus_score=194.8	frequency=1	major_base=G	major_cov=32/43	major_frequency=1.000e+00	minor_base=N	minor_cov=0/0	new_cov=32/43	polymorphism_frequency=1.000e+00	polymorphism_score=NA	prediction=consensus	ref_cov=0/0	total_cov=32/43
RA	88	.	CP009273	1422801	0	C	T	consensus_score=202.4	frequency=1	major_base=T	major_cov=32/43	major_frequency=1.000e+00	minor_base=N	minor_cov=0/0	new_cov=32/43	polymorphism_frequency=1.000e+00	polymorphism_score=NA	prediction=consensus	ref_cov=0/0	total_cov=32/43
RA	89	.	CP009273	1422810	0	C	T	consensus_score=214.6	frequency=1	major_base=T	major_cov=33/46	major_frequency=1.000e+00	minor_base=N	minor_cov=0/0	new_cov=33/46	polymorphism_frequency=1.000e+00	polymorphism_score=NA	prediction=consensus	ref_cov=0/0	total_cov=33/46
RA	90	.	CP009273	1436145	0	T	.	bias_e_value=1122860	bias_p_value=0.242441	consensus_score=485.2	fisher_strand_p_value=0.0657492	frequency=1	ks_quality_p_value=0.987337	major_base=.	major_cov=65/42	major_frequency=9.727e-01	minor_base=T	minor_cov=0/3	new_cov=65/42	polymorphism_frequency=9.727e-01	polymorphism_score=6.0	prediction=consensus	ref_cov=0/3	total_cov=65/45
RA	91	.	CP009273	1460458	0	T	C	bias_e_value=4278060	bias_p_value=0.923695	consensus_reject=FREQUENCY_CUTOFF	consensus_score=255.2	fisher_strand_p_value=0.63571	frequency=2.500e-01	ks_quality_p_value=1	major_base=T	major_cov=23/61	major_frequency=7.500e-01	minor_base=C	minor_cov=9/19	new_cov=9/19	polymorphism_frequency=2.500e-01	polymorphism_score=77.7	prediction=polymorphism	ref_cov=23/61	total_cov=41/80
RA	92	.	CP009273	1460467	0	G	A	bias_e_value=2273550	bias_p_value=0.490892	consensus_reject=FREQUENCY_CUTOFF	consensus_score=196.3	fisher_strand_p_value=0.181302	frequency=2.936e-01	ks_quality_p_value=1	major_base=G	major_cov=21/56	major_frequency=7.064e-01	minor_base=A	minor_cov=13/19	new_cov=13/19	polymorphism_frequency=2.936e-01	polymorphism_score=96.7	prediction=polymorphism	ref_cov=21/56	total_cov=38/77
RA	93	.	CP009273	1460515	0	G	C	bias_e_value=1403800	bias_p_value=0.303099	consensus_reject=FREQUENCY_CUTOFF	consensus_score=230.0	fisher_strand_p_value=0.0971786	frequency=2.045e-01	ks_quality_p_value=0.910732	major_base=G	major_cov=22/48	major_frequency=7.955e-01	minor_base=C	minor_cov=10/8	new_cov=10/8	polymorphism_frequency=2.045e-01	polymorphism_score=58.9	prediction=polymorphism	ref_cov=22/48	total_cov=32/56
RA	94	.	CP009273	1490965	0	A	.	bias_e_value=4347460	bias_p_value=0.938679	consensus_score=420.9	fisher_strand_p_value=0.670899	frequency=1	ks_quality_p_value=1	major_base=.	major_cov=30/68	major_frequency=9.333e-01	minor_base=A	minor_cov=1/6	new_cov=30/68	polymorphism_frequency=9.333e-01	polymorphism_score=23.8	prediction=consensus	ref_cov=1/6	total_cov=31/74
RA	95	.	CP009273	1499654	0	T	C	consensus_score=402.8	frequency=1	major_base=C	major_cov=45/64	major_frequency=1.000e+00	minor_base=N	minor_cov=0/0	new_cov=45/64	polymorphism_frequency=1.000e+00	polymorphism_score=NA	prediction=consensus	ref_cov=0/0	total_cov=45/64
RA	96	.	CP009273	1516910	0	C	G	consensus_score=444.9	frequency=1	major_base=G	major_cov=66/55	major_frequency=1.000e+00	minor_base=N	minor_cov=0/0	new_cov=66/55	polymorphism_frequency=1.000e+00	polymorphism_score=NA	prediction=consensus	ref_cov=0/0	total_cov=66/55
RA	97	.	CP009273	1522560	0	G	A	bias_e_value=2831720	bias_p_value=0.611409	consensus_score=156.4	fisher_strand_p_value=0.26087	frequency=1	ks_quality_p_value=1	major_base=A	major_cov=11/34	major_frequency=9.783e-01	minor_base=C	minor_cov=1/0	new_cov=11/34	polymorphism_frequency=9.783e-01	polymorphism_score=NA	prediction=consensus	ref_cov=0/0	total_cov=12/34
RA	98	.	CP009273	1522583	0	A	G	consensus_score=90.7	frequency=1	major_base=G	major_cov=11/17	major_frequency=1.000e+00	minor_base=N	minor_cov=0/0	new_cov=11/17	polymorphism_frequency=1.000e+00	polymorphism_score=NA	prediction=consensus	ref_cov=0/0	total_cov=11/17
RA	99	.	CP009273	1613561	0	A	.	bias_e_value=2701840	bias_p_value=0.583367	consensus_score=595.8	fisher_strand_p_value=0.244275	frequency=1	ks_quality_p_value=0.984965	major_base=.	major_cov=66/63	major_frequency=9.847e-01	minor_base=A	minor_cov=0/2	new_cov=66/63	polymorphism_frequency=9.847e-01	polymorphism_score=2.0	prediction=consensus	ref_cov=0/2	total_cov=66/65
RA	100	.	CP009273	1630670	0	C	A	consensus_score=92.9	deleted=1	frequency=1	major_base=A	major_cov=24/10	major_frequency=1.000e+00	minor_base=N	minor_cov=0/0	new_cov=24/10	polymorphism_frequency=1.000e+00	polymorphism_score=NA	prediction=consensus	ref_cov=0/0	total_cov=24/10
RA	101	.	CP009273	1630680	0	T	C	bias_e_value=4631470	bias_p_value=1	consensus_score=70.2	deleted=1	fisher_strand_p_value=1	frequency=1	ks_quality_p_value=1	major_base=C	major_cov=22/7	major_frequency=9.667e-01	minor_base=A	minor_cov=1/0	new_cov=22/7	polymorphism_frequency=9.667e-01	polymorphism_score=NA	prediction=consensus	ref_cov=0/0	total_cov=23/7
RA	102	.	CP009273	1631021	0	G	T	consensus_score=242.1	frequency=1	major_base=T	major_cov=49/19	major_frequency=1.000e+00	minor_base=N	minor_cov=0/0	new_cov=49/19	polymorphism_frequency=1.000e+00	polymorphism_score=NA	prediction=consensus	ref_cov=0/0	total_cov=49/19
RA	103	.	CP009273	1697966	0	T	C	consensus_score=480.8	frequency=1	major_base=C	major_cov=100/35	major_frequency=1.000e+00	minor_base=N	minor_cov=0/0	new_cov=100/35	polymorphism_frequency=1.000e+00	polymorphism_score=NA	prediction=consensus	ref_cov=0/0	total_cov=100/35
RA	104	.	CP009273	1702966	0	T	A	bias_e_value=676848	bias_p_value=0.146141	consensus_reject=FREQUENCY_CUTOFF	consensus_score=117.1	fisher_strand_p_value=0.0331672	frequency=2.222e-01	ks_quality_p_value=1	major_base=T	major_cov=26/23	major_frequency=7.778e-01	minor_base=A	minor_cov=12/2	new_cov=12/2	polymorphism_frequency=2.222e-01	polymorphism_score=15.4	prediction=polymorphism	ref_cov=26/23	total_cov=39/26
RA	105	.	CP009273	1759678	0	T	C	consensus_score=488.5	frequency=1	major_base=C	major_cov=62/68	major_frequency=1.000e+00	minor_base=N	minor_cov=0/0	new_cov=62/68	polymorphism_frequency=1.000e+00	polymorphism_score=NA	prediction=consensus	ref_cov=0/0	total_cov=62/68
RA	106	.	CP009273	1985889	0	G	A	bias_e_value=3907830	bias_p_value=0.843755	consensus_score=449.1	fisher_strand_p_value=0.495957	frequency=1	ks_quality_p_value=1	major_base=A	major_cov=56/57	major_frequency=9.826e-01	minor_base=C	minor_cov=0/2	new_cov=56/57	polymorphism_frequency=9.826e-01	polymorphism_score=-5.8	prediction=consensus	ref_cov=1/0	total_cov=57/59
RA	107	.	CP009273	2175089	0	C	T	bias_e_value=4631470	bias_p_value=1	consensus_score=347.7	fisher_strand_p_value=1	frequency=1	ks_quality_p_value=1	major_base=T	major_cov=46/45	major_frequency=9.891e-01	minor_base=A	minor_cov=1/0	new_cov=46/45	polymorphism_frequency=9.891e-01	polymorphism_score=NA	prediction=consensus	ref_cov=0/0	total_cov=47/45
RA	108	.	CP009273	2178908	0	T	G	bias_e_value=4.24307e-09	bias_p_value=9.16138e-16	consensus_reject=FREQUENCY_CUTOFF	consensus_score=230.3	fisher_strand_p_value=2.33129e-17	frequency=3.182e-01	ks_quality_p_value=1	major_base=T	major_cov=24/66	major_frequency=6.818e-01	minor_base=G	minor_cov=42/0	new_cov=42/0	polymorphism_frequency=3.182e-01	polymorphism_score=39.0	prediction=polymorphism	ref_cov=24/66	total_cov=66/66
RA	109	.	CP009273	2269952	0	G	A	bias_e_value=3642840	bias_p_value=0.786542	consensus_score=553.7	fisher_strand_p_value=0.422535	frequency=1	ks_quality_p_value=1	major_base=A	major_cov=59/82	major_frequency=9.930e-01	minor_base=C	minor_cov=1/0	new_cov=59/82	polymorphism_frequency=9.930e-01	polymorphism_score=NA	prediction=consensus	ref_cov=0/0	total_cov=60/82
RA	110	.	CP009273	2332685	0	T	C	consensus_score=491.7	frequency=1	major_base=C	major_cov=61/71	major_frequency=1.000e+00	minor_base=N	minor_cov=0/0	new_cov=61/71	polymorphism_frequency=1.000e+00	polymorphism_score=NA	prediction=consensus	ref_cov=0/0	total_cov=61/71
RA	111	.	CP009273	2409960	0	G	A	bias_e_value=3905190	bias_p_value=0.843185	consensus_score=408.3	fisher_strand_p_value=0.495146	frequency=1	ks_quality_p_value=1	major_base=A	major_cov=52/50	major_frequency=9.903e-01	minor_base=C	minor_cov=0/1	new_cov=52/50	polymorphism_frequency=9.903e-01	polymorphism_score=NA	prediction=consensus	ref_cov=0/0	total_cov=52/51
RA	112	.	CP009273	2590129	0	G	A	consensus_score=476.4	frequency=1	major_base=A	major_cov=74/46	major_frequency=1.000e+00	minor_base=N	minor_cov=0/0	new_cov=74/46	polymorphism_frequency=1.000e+00	polymorphism_score=NA	prediction=consensus	ref_cov=0/0	total_cov=74/46
RA	113	.	CP009273	2804419	0	A	.	bias_e_value=3537330	bias_p_value=0.763759	consensus_score=358.6	fisher_strand_p_value=0.4125	frequency=1	ks_quality_p_value=0.962433	major_base=.	major_cov=47/32	major_frequency=9.875e-01	minor_base=A	minor_cov=0/1	new_cov=47/32	polymorphism_frequency=9.875e-01	polymorphism_score=0.7	prediction=consensus	ref_cov=0/1	total_cov=48/33
RA	114	.	CP009273	2861622	0	T	C	consensus_score=470.0	frequency=1	major_base=C	major_cov=55/70	major_frequency=1.000e+00	minor_base=N	minor_cov=0/0	new_cov=55/70	polymorphism_frequency=1.000e+00	polymorphism_score=NA	prediction=consensus	ref_cov=0/0	total_cov=55/70
RA	115	.	CP009273	2961619	1	.	T	bias_e_value=1133300	bias_p_value=0.244696	consensus_score=407.5	fisher_strand_p_value=0.0658033	frequency=1	ks_quality_p_value=0.999084	major_base=T	major_cov=55/47	major_frequency=9.533e-01	minor_base=.	minor_cov=5/0	new_cov=55/47	polymorphism_frequency=9.533e-01	polymorphism_score=9.8	prediction=consensus	ref_cov=5/0	total_cov=60/48
RA	116	.	CP009273	3029527	0	G	A	consensus_score=375.0	frequency=1	major_base=A	major_cov=39/56	major_frequency=1.000e+00	minor_base=N	minor_cov=0/0	new_cov=39/56	polymorphism_frequency=1.000e+00	polymorphism_score=NA	prediction=consensus	ref_cov=0/0	total_cov=39/56
RA	117	.	CP009273	3111700	0	A	G	consensus_score=484.1	frequency=1	major_base=G	major_cov=66/64	major_frequency=1.000e+00	minor_base=N	minor_cov=0/0	new_cov=66/64	polymorphism_frequency=1.000e+00	polymorphism_score=NA	prediction=consensus	ref_cov=0/0	total_cov=66/64
RA	118	.	CP009273	3187721	1	.	G	consensus_score=333.9	frequency=1	major_base=G	major_cov=57/32	major_frequency=1.000e+00	minor_base=N	minor_cov=0/0	new_cov=57/32	polymorphism_frequency=1.000e+00	polymorphism_score=NA	prediction=consensus	ref_cov=0/0	total_cov=57/32
RA	119	.	CP009273	3261667	0	T	C	consensus_score=569.4	frequency=1	major_base=C	major_cov=95/63	major_frequency=1.000e+00	minor_base=N	minor_cov=0/0	new_cov=95/63	polymorphism_frequency=1.000e+00	polymorphism_score=NA	prediction=consensus	ref_cov=0/0	total_cov=95/63
RA	120	.	CP009273	3307546	0	G	A	consensus_score=429.0	frequency=1	major_base=A	major_cov=14/99	major_frequency=1.000e+00	minor_base=N	minor_cov=0/0	new_cov=14/99	polymorphism_frequency=1.000e+00	polymorphism_score=NA	prediction=consensus	ref_cov=0/0	total_cov=14/99
RA	121	.	CP009273	3601487	0	T	C	consensus_score=250.8	frequency=1	major_base=C	major_cov=48/20	major_frequency=1.000e+00	minor_base=N	minor_cov=0/0	new_cov=48/20	polymorphism_frequency=1.000e+00	polymorphism_score=NA	prediction=consensus	ref_cov=0/0	total_cov=48/20
RA	122	.	CP009273	3925013	0	T	.	bias_e_value=1171700	bias_p_value=0.252988	consensus_score=535.8	fisher_strand_p_value=0.068999	frequency=1	ks_quality_p_value=0.997337	major_base=.	major_cov=54/66	major_frequency=9.600e-01	minor_base=T	minor_cov=0/5	new_cov=54/66	polymorphism_frequency=9.600e-01	polymorphism_score=14.6	prediction=consensus	ref_cov=0/5	total_cov=54/71
RA	123	.	CP009273	4172772	0	G	A	consensus_score=655.9	frequency=1	major_base=A	major_cov=88/79	major_frequency=1.000e+00	minor_base=N	minor_cov=0/0	new_cov=88/79	polymorphism_frequency=1.000e+00	polymorphism_score=NA	prediction=consensus	ref_cov=0/0	total_cov=88/79
RA	124	.	CP009273	4386905	0	T	C	consensus_score=353.2	frequency=1	major_base=C	major_cov=42/52	major_frequency=1.000e+00	minor_base=N	minor_cov=0/0	new_cov=42/52	polymorphism_frequency=1.000e+00	polymorphism_score=NA	prediction=consensus	ref_cov=0/0	total_cov=42/52
RA	125	.	CP009273	4402596	0	T	G	bias_e_value=0.161194	bias_p_value=3.48042e-08	consensus_reject=FREQUENCY_CUTOFF	consensus_score=147.6	fisher_strand_p_value=1.63947e-09	frequency=2.651e-01	ks_quality_p_value=1	major_base=T	major_cov=18/43	major_frequency=7.349e-01	minor_base=G	minor_cov=22/0	new_cov=22/0	polymorphism_frequency=2.651e-01	polymorphism_score=20.5	prediction=polymorphism	ref_cov=18/43	total_cov=40/43
RA	126	.	CP009273	4502121	0	C	T	consensus_score=386.0	frequency=1	major_base=T	major_cov=67/32	major_frequency=1.000e+00	minor_base=N	minor_cov=0/0	new_cov=67/32	polymorphism_frequency=1.000e+00	polymorphism_score=NA	prediction=consensus	ref_cov=0/0	total_cov=67/32
RA	127	.	CP009273	4596147	0	G	.	bias_e_value=35310.5	bias_p_value=0.00762403	consensus_score=221.7	fisher_strand_p_value=0.000981282	frequency=1	ks_quality_p_value=0.977343	major_base=.	major_cov=29/30	major_frequency=8.310e-01	minor_base=G	minor_cov=0/12	new_cov=29/30	polymorphism_frequency=8.310e-01	polymorphism_score=50.2	prediction=consensus	ref_cov=0/12	total_cov=29/42
MC	128	.	CP009273	1422445	1422746	82	0	left_inside_cov=43	left_outside_cov=45	right_inside_cov=44	right_outside_cov=46
MC	129	.	CP009273	1630649	1630990	109	85	left_inside_cov=43	left_outside_cov=45	right_inside_cov=43	right_outside_cov=46
MC	130	.	CP009273	2850423	2853083	0	0	left_inside_cov=44	left_outside_cov=45	right_inside_cov=43	right_outside_cov=49
JC	131	.	CP009273	1	1	CP009273	4631469	-1	0	alignment_overlap=0	circular_chromosome=1	coverage_minus=63	coverage_plus=42	flanking_left=251	flanking_right=251	frequency=1	junction_possible_overlap_registers=239	key=CP009273__1__1__CP009273__4631469__-1__0____251__251__0__0	max_left=245	max_left_minus=245	max_left_plus=238	max_min_left=121	max_min_left_minus=121	max_min_left_plus=112	max_min_right=124	max_min_right_minus=124	max_min_right_plus=116	max_pos_hash_score=480	max_right=247	max_right_minus=215	max_right_plus=247	neg_log10_pos_hash_p_value=0.5	new_junction_coverage=0.88	new_junction_read_count=105	polymorphism_frequency=1.000e+00	pos_hash_score=62	prediction=consensus	side_1_annotate_key=gene	side_1_continuation=0	side_1_coverage=0.00	side_1_overlap=0	side_1_possible_overlap_registers=239	side_1_read_count=0	side_1_redundant=0	side_2_annotate_key=gene	side_2_continuation=0	side_2_coverage=0.00	side_2_overlap=0	side_2_possible_overlap_registers=239	side_2_read_count=0	side_2_redundant=0	total_non_overlap_reads=105
JC	132	.	CP009273	20857	1	CP009273	275045	-1	0	alignment_overlap=12	coverage_minus=2	coverage_plus=1	flanking_left=251	flanking_right=251	frequency=9.214e-02	junction_possible_overlap_registers=227	key=CP009273__20857__1__CP009273__275057__-1__12____251__251__0__0	max_left=47	max_left_minus=47	max_left_plus=47	max_min_left=47	max_min_left_minus=47	max_min_left_plus=47	max_min_right=26	max_min_right_minus=26	max_min_right_plus=0	max_pos_hash_score=456	max_right=88	max_right_minus=88	max_right_plus=88	neg_log10_pos_hash_p_value=10.9	new_junction_coverage=0.05	new_junction_read_count=6	polymorphism_frequency=9.214e-02	pos_hash_score=3	prediction=polymorphism	reject=COVERAGE_EVENNESS_SKEW,FREQUENCY_CUTOFF	side_1_annotate_key=gene	side_1_continuation=0	side_1_coverage=0.79	side_1_overlap=12	side_1_possible_overlap_registers=239	side_1_read_count=95	side_1_redundant=0	side_2_annotate_key=gene	side_2_continuation=0	side_2_coverage=0.25	side_2_overlap=0	side_2_possible_overlap_registers=227	side_2_read_count=28	side_2_redundant=0	total_non_overlap_reads=3
JC	133	.	CP009273	20857	1	CP009273	286516	-1	0	alignment_overlap=12	coverage_minus=2	coverage_plus=1	flanking_left=251	flanking_right=251	frequency=7.443e-02	junction_possible_overlap_registers=227	key=CP009273__20857__1__CP009273__286528__-1__12____251__251__0__0	max_left=47	max_left_minus=47	max_left_plus=47	max_min_left=47	max_min_left_minus=47	max_min_left_plus=47	max_min_right=26	max_min_right_minus=26	max_min_right_plus=0	max_pos_hash_score=456	max_right=88	max_right_minus=88	max_right_plus=88	neg_log10_pos_hash_p_value=10.9	new_junction_coverage=0.05	new_junction_read_count=6	polymorphism_frequency=7.443e-02	pos_hash_score=3	prediction=polymorphism	reject=COVERAGE_EVENNESS_SKEW,FREQUENCY_CUTOFF	side_1_annotate_key=gene	side_1_continuation=0	side_1_coverage=0.79	side_1_overlap=12	side_1_possible_overlap_registers=239	side_1_read_count=95	side_1_redundant=0	side_2_annotate_key=gene	side_2_continuation=0	side_2_coverage=0.52	side_2_overlap=0	side_2_possible_overlap_registers=227	side_2_read_count=59	side_2_redundant=0	total_non_overlap_reads=3
JC	134	.	CP009273	20857	1	CP009273	3577384	1	0	alignment_overlap=12	coverage_minus=2	coverage_plus=1	flanking_left=251	flanking_right=251	frequency=7.935e-02	junction_possible_overlap_registers=227	key=CP009273__20857__1__CP009273__3577372__1__12____251__251__0__0	max_left=47	max_left_minus=47	max_left_plus=47	max_min_left=47	max_min_left_minus=47	max_min_left_plus=47	max_min_right=26	max_min_right_minus=26	max_min_right_plus=0	max_pos_hash_score=456	max_right=88	max_right_minus=88	max_right_plus=88	neg_log10_pos_hash_p_value=10.9	new_junction_coverage=0.05	new_junction_read_count=6	polymorphism_frequency=7.935e-02	pos_hash_score=3	prediction=polymorphism	reject=COVERAGE_EVENNESS_SKEW,FREQUENCY_CUTOFF	side_1_annotate_key=gene	side_1_continuation=0	side_1_coverage=0.79	side_1_overlap=12	side_1_possible_overlap_registers=239	side_1_read_count=95	side_1_redundant=0	side_2_annotate_key=gene	side_2_continuation=0	side_2_coverage=0.43	side_2_overlap=0	side_2_possible_overlap_registers=227	side_2_read_count=49	side_2_redundant=0	total_non_overlap_reads=3
JC	135	.	CP009273	24958	-1	CP009273	25537	1	0	alignment_overlap=10	coverage_minus=3	coverage_plus=1	flanking_left=251	flanking_right=251	frequency=3.771e-02	junction_possible_overlap_registers=229	key=CP009273__24958__-1__CP009273__25527__1__10____251__251__0__0	max_left=69	max_left_minus=69	max_left_plus=37	max_min_left=51	max_min_left_minus=51	max_min_left_plus=0	max_min_right=23	max_min_right_minus=23	max_min_right_plus=23	max_pos_hash_score=460	max_right=148	max_right_minus=148	max_right_plus=23	neg_log10_pos_hash_p_value=10.3	new_junction_coverage=0.03	new_junction_read_count=4	polymorphism_frequency=3.771e-02	pos_hash_score=4	prediction=polymorphism	reject=COVERAGE_EVENNESS_SKEW,FREQUENCY_CUTOFF	side_1_annotate_key=gene	side_1_continuation=0	side_1_coverage=0.97	side_1_overlap=10	side_1_possible_overlap_registers=239	side_1_read_count=116	side_1_redundant=0	side_2_annotate_key=gene	side_2_continuation=0	side_2_coverage=0.81	side_2_overlap=0	side_2_possible_overlap_registers=229	side_2_read_count=93	side_2_redundant=0	total_non_overlap_reads=4
JC	136	.	CP009273	39033	-1	CP009273	40120	1	0	alignment_overlap=9	coverage_minus=2	coverage_plus=1	flanking_left=251	flanking_right=251	frequency=2.498e-02	junction_possible_overlap_registers=230	key=CP009273__39033__-1__CP009273__40111__1__9____251__251__0__0	max_left=126	max_left_minus=126	max_left_plus=103	max_min_left=0	max_min_left_minus=0	max_min_left_plus=0	max_min_right=51	max_min_right_minus=49	max_min_right_plus=51	max_pos_hash_score=462	max_right=51	max_right_minus=49	max_right_plus=51	neg_log10_pos_hash_p_value=11.0	new_junction_coverage=0.03	new_junction_read_count=3	polymorphism_frequency=2.498e-02	pos_hash_score=3	prediction=polymorphism	reject=COVERAGE_EVENNESS_SKEW,FREQUENCY_CUTOFF	side_1_annotate_key=gene	side_1_continuation=0	side_1_coverage=1.06	side_1_overlap=9	side_1_possible_overlap_registers=239	side_1_read_count=127	side_1_redundant=0	side_2_annotate_key=gene	side_2_continuation=0	side_2_coverage=0.97	side_2_overlap=0	side_2_possible_overlap_registers=230	side_2_read_count=112	side_2_redundant=0	total_non_overlap_reads=3
JC	137	.	CP009273	46774	-1	CP009273	48140	1	0	alignment_overlap=14	coverage_minus=2	coverage_plus=1	flanking_left=251	flanking_right=251	frequency=2.533e-02	junction_possible_overlap_registers=225	key=CP009273__46774__-1__CP009273__48126__1__14____251__251__0__0	max_left=85	max_left_minus=85	max_left_plus=85	max_min_left=0	max_min_left_minus=0	max_min_left_plus=0	max_min_right=59	max_min_right_minus=57	max_min_right_plus=59	max_pos_hash_score=452	max_right=59	max_right_minus=57	max_right_plus=59	neg_log10_pos_hash_p_value=10.9	new_junction_coverage=0.03	new_junction_read_count=3	polymorphism_frequency=2.533e-02	pos_hash_score=3	prediction=polymorphism	reject=COVERAGE_EVENNESS_SKEW,FREQUENCY_CUTOFF	side_1_annotate_key=gene	side_1_continuation=0	side_1_coverage=1.16	side_1_overlap=14	side_1_possible_overlap_registers=239	side_1_read_count=139	side_1_redundant=0	side_2_annotate_key=gene	side_2_continuation=0	side_2_coverage=0.89	side_2_overlap=0	side_2_possible_overlap_registers=225	side_2_read_count=100	side_2_redundant=0	total_non_overlap_reads=3
JC	138	.	CP009273	47531	-1	CP009273	48391	1	0	alignment_overlap=9	coverage_minus=3	coverage_plus=2	flanking_left=251	flanking_right=251	frequency=4.571e-02	junction_possible_overlap_registers=230	key=CP009273__47531__-1__CP009273__48382__1__9____251__251__0__0	max_left=175	max_left_minus=175	max_left_plus=140	max_min_left=100	max_min_left_minus=100	max_min_left_plus=14	max_min_right=85	max_min_right_minus=5	max_min_right_plus=85	max_pos_hash_score=462	max_right=222	max_right_minus=142	max_right_plus=222	neg_log10_pos_hash_p_value=9.7	new_junction_coverage=0.05	new_junction_read_count=6	polymorphism_frequency=4.571e-02	pos_hash_score=5	prediction=polymorphism	reject=COVERAGE_EVENNESS_SKEW,FREQUENCY_CUTOFF	side_1_annotate_key=gene	side_1_continuation=0	side_1_coverage=1.22	side_1_overlap=9	side_1_possible_overlap_registers=239	side_1_read_count=146	side_1_redundant=0	side_2_annotate_key=gene	side_2_continuation=0	side_2_coverage=0.95	side_2_overlap=0	side_2_possible_overlap_registers=230	side_2_read_count=110	side_2_redundant=0	total_non_overlap_reads=5
JC	139	.	CP009273	48704	-1	CP009273	49889	1	0	alignment_overlap=4	coverage_minus=2	coverage_plus=1	flanking_left=251	flanking_right=251	frequency=3.288e-02	junction_possible_overlap_registers=235	key=CP009273__48704__-1__CP009273__49885__1__4____251__251__0__0	max_left=87	max_left_minus=87	max_left_plus=64	max_min_left=64	max_min_left_minus=0	max_min_left_plus=64	max_min_right=30	max_min_right_minus=30	max_min_right_plus=0	max_pos_hash_score=472	max_right=153	max_right_minus=30	max_right_plus=153	neg_log10_pos_hash_p_value=11.2	new_junction_coverage=0.03	new_junction_read_count=3	polymorphism_frequency=3.288e-02	pos_hash_score=3	prediction=polymorphism	reject=COVERAGE_EVENNESS_SKEW,FREQUENCY_CUTOFF	side_1_annotate_key=gene	side_1_continuation=0	side_1_coverage=0.75	side_1_overlap=4	side_1_possible_overlap_registers=239	side_1_read_count=90	side_1_redundant=0	side_2_annotate_key=gene	side_2_continuation=0	side_2_coverage=0.75	side_2_overlap=0	side_2_possible_overlap_registers=235	side_2_read_count=88	side_2_redundant=0	total_non_overlap_reads=3
JC	140	.	CP009273	57068	-1	CP009273	57899	1	0	alignment_overlap=9	coverage_minus=2	coverage_plus=2	flanking_left=251	flanking_right=251	frequency=3.324e-02	junction_possible_overlap_registers=230	key=CP009273__57068__-1__CP009273__57890__1__9____251__251__0__0	max_left=80	max_left_minus=80	max_left_plus=74	max_min_left=80	max_min_left_minus=80	max_min_left_plus=20	max_min_right=46	max_min_right_minus=46	max_min_right_plus=46	max_pos_hash_score=462	max_right=99	max_right_minus=82	max_right_plus=99	neg_log10_pos_hash_p_value=10.3	new_junction_coverage=0.03	new_junction_read_count=4	polymorphism_frequency=3.324e-02	pos_hash_score=4	prediction=polymorphism	reject=COVERAGE_EVENNESS_SKEW,FREQUENCY_CUTOFF	side_1_annotate_key=gene	side_1_continuation=0	side_1_coverage=0.95	side_1_overlap=9	side_1_possible_overlap_registers=239	side_1_read_count=114	side_1_redundant=0	side_2_annotate_key=gene	side_2_continuation=0	side_2_coverage=1.07	side_2_overlap=0	side_2_possible_overlap_registers=230	side_2_read_count=123	side_2_redundant=0	total_non_overlap_reads=4
JC	141	.	CP009273	94398	-1	CP009273	95520	1	0	alignment_overlap=8	coverage_minus=1	coverage_plus=2	flanking_left=251	flanking_right=251	frequency=2.412e-02	junction_possible_overlap_registers=231	key=CP009273__94398__-1__CP009273__95512__1__8____251__251__0__0	max_left=45	max_left_minus=45	max_left_plus=45	max_min_left=6	max_min_left_minus=0	max_min_left_plus=6	max_min_right=25	max_min_right_minus=25	max_min_right_plus=25	max_pos_hash_score=464	max_right=237	max_right_minus=25	max_right_plus=237	neg_log10_pos_hash_p_value=11.0	new_junction_coverage=0.03	new_junction_read_count=3	polymorphism_frequency=2.412e-02	pos_hash_score=3	prediction=polymorphism	reject=COVERAGE_EVENNESS_SKEW,FREQUENCY_CUTOFF	side_1_annotate_key=gene	side_1_continuation=0	side_1_coverage=1.07	side_1_overlap=8	side_1_possible_overlap_registers=239	side_1_read_count=128	side_1_redundant=0	side_2_annotate_key=gene	side_2_continuation=0	side_2_coverage=1.03	side_2_overlap=0	side_2_possible_overlap_registers=231	side_2_read_count=119	side_2_redundant=0	total_non_overlap_reads=3
JC	142	.	CP009273	115506	-1	CP009273	116283	1	0	alignment_overlap=11	coverage_minus=5	coverage_plus=3	flanking_left=251	flanking_right=251	frequency=5.350e-02	junction_possible_overlap_registers=228	key=CP009273__115506__-1__CP009273__116272__1__11____251__251__0__0	max_left=173	max_left_minus=173	max_left_plus=63	max_min_left=63	max_min_left_minus=62	max_min_left_plus=63	max_min_right=67	max_min_right_minus=67	max_min_right_plus=0	max_pos_hash_score=458	max_right=170	max_right_minus=170	max_right_plus=169	neg_log10_pos_hash_p_value=8.6	new_junction_coverage=0.07	new_junction_read_count=8	polymorphism_frequency=5.350e-02	pos_hash_score=7	prediction=polymorphism	reject=COVERAGE_EVENNESS_SKEW,FREQUENCY_CUTOFF	side_1_annotate_key=gene	side_1_continuation=0	side_1_coverage=1.26	side_1_overlap=11	side_1_possible_overlap_registers=239	side_1_read_count=151	side_1_redundant=0	side_2_annotate_key=gene	side_2_continuation=0	side_2_coverage=1.22	side_2_overlap=0	side_2_possible_overlap_registers=228	side_2_read_count=139	side_2_redundant=0	total_non_overlap_reads=8
JC	143	.	CP009273	121898	-1	CP009273	122774	1	0	alignment_overlap=10	coverage_minus=3	coverage_plus=1	flanking_left=251	flanking_right=251	frequency=4.228e-02	junction_possible_overlap_registers=229	key=CP009273__121898__-1__CP009273__122764__1__10____251__251__0__0	max_left=108	max_left_minus=108	max_left_plus=18	max_min_left=108	max_min_left_minus=108	max_min_left_plus=18	max_min_right=11	max_min_right_minus=11	max_min_right_plus=0	max_pos_hash_score=460	max_right=150	max_right_minus=120	max_right_plus=150	neg_log10_pos_hash_p_value=11.0	new_junction_coverage=0.03	new_junction_read_count=4	polymorphism_frequency=4.228e-02	pos_hash_score=3	prediction=polymorphism	reject=COVERAGE_EVENNESS_SKEW,FREQUENCY_CUTOFF	side_1_annotate_key=gene	side_1_continuation=0	side_1_coverage=0.95	side_1_overlap=10	side_1_possible_overlap_registers=239	side_1_read_count=114	side_1_redundant=0	side_2_annotate_key=gene	side_2_continuation=0	side_2_coverage=0.63	side_2_overlap=0	side_2_possible_overlap_registers=229	side_2_read_count=72	side_2_redundant=0	total_non_overlap_reads=4
JC	144	.	CP009273	122465	-1	CP009273	123096	1	0	alignment_overlap=3	coverage_minus=2	coverage_plus=4	flanking_left=251	flanking_right=251	frequency=7.009e-02	junction_possible_overlap_registers=236	key=CP009273__122465__-1__CP009273__123093__1__3____251__251__0__0	max_left=185	max_left_minus=185	max_left_plus=61	max_min_left=61	max_min_left_minus=0	max_min_left_plus=61	max_min_right=42	max_min_right_minus=42	max_min_right_plus=0	max_pos_hash_score=474	max_right=184	max_right_minus=42	max_right_plus=184	neg_log10_pos_hash_p_value=9.4	new_junction_coverage=0.05	new_junction_read_count=6	polymorphism_frequency=7.009e-02	pos_hash_score=6	prediction=polymorphism	reject=COVERAGE_EVENNESS_SKEW,FREQUENCY_CUTOFF	side_1_annotate_key=gene	side_1_continuation=0	side_1_coverage=0.53	side_1_overlap=3	side_1_possible_overlap_registers=239	side_1_read_count=64	side_1_redundant=0	side_2_annotate_key=gene	side_2_continuation=0	side_2_coverage=0.81	side_2_overlap=0	side_2_possible_overlap_registers=236	side_2_read_count=96	side_2_redundant=0	total_non_overlap_reads=6
JC	145	.	CP009273	122775	-1	CP009273	123316	1	0	alignment_overlap=18	coverage_minus=4	coverage_plus=3	flanking_left=251	flanking_right=251	frequency=9.288e-02	junction_possible_overlap_registers=221	key=CP009273__122775__-1__CP009273__123298__1__18____251__251__0__0	max_left=101	max_left_minus=101	max_left_plus=87	max_min_left=101	max_min_left_minus=101	max_min_left_plus=87	max_min_right=2	max_min_right_minus=2	max_min_right_plus=0	max_pos_hash_score=444	max_right=227	max_right_minus=227	max_right_plus=143	neg_log10_pos_hash_p_value=8.5	new_junction_coverage=0.06	new_junction_read_count=7	polymorphism_frequency=9.288e-02	pos_hash_score=7	prediction=polymorphism	reject=COVERAGE_EVENNESS_SKEW,FREQUENCY_CUTOFF	side_1_annotate_key=gene	side_1_continuation=0	side_1_coverage=0.58	side_1_overlap=18	side_1_possible_overlap_registers=239	side_1_read_count=70	side_1_redundant=0	side_2_annotate_key=gene	side_2_continuation=0	side_2_coverage=0.65	side_2_overlap=0	side_2_possible_overlap_registers=221	side_2_read_count=72	side_2_redundant=0	total_non_overlap_reads=7
JC	146	.	CP009273	134958	-1	CP009273	136293	1	0	alignment_overlap=9	coverage_minus=3	coverage_plus=1	flanking_left=251	flanking_right=251	frequency=3.142e-02	junction_possible_overlap_registers=230	key=CP009273__134958__-1__CP009273__136284__1__9____251__251__0__0	max_left=109	max_left_minus=109	max_left_plus=63	max_min_left=63	max_min_left_minus=63	max_min_left_plus=63	max_min_right=27	max_min_right_minus=27	max_min_right_plus=0	max_pos_hash_score=462	max_right=142	max_right_minus=142	max_right_plus=142	neg_log10_pos_hash_p_value=10.3	new_junction_coverage=0.03	new_junction_read_count=4	polymorphism_frequency=3.142e-02	pos_hash_score=4	prediction=polymorphism	reject=COVERAGE_EVENNESS_SKEW,FREQUENCY_CUTOFF	side_1_annotate_key=gene	side_1_continuation=0	side_1_coverage=0.98	side_1_overlap=9	side_1_possible_overlap_registers=239	side_1_read_count=117	side_1_redundant=0	side_2_annotate_key=gene	side_2_continuation=0	side_2_coverage=1.16	side_2_overlap=0	side_2_possible_overlap_registers=230	side_2_read_count=134	side_2_redundant=0	total_non_overlap_reads=4
JC	147	.	CP009273	139518	-1	CP009273	140280	1	0	alignment_overlap=10	coverage_minus=2	coverage_plus=4	flanking_left=251	flanking_right=251	frequency=4.134e-02	junction_possible_overlap_registers=229	key=CP009273__139518__-1__CP009273__140270__1__10____251__251__0__0	max_left=99	max_left_minus=99	max_left_plus=97	max_min_left=99	max_min_left_minus=99	max_min_left_plus=57	max_min_right=57	max_min_right_minus=0	max_min_right_plus=57	max_pos_hash_score=460	max_right=184	max_right_minus=142	max_right_plus=184	neg_log10_pos_hash_p_value=9.2	new_junction_coverage=0.05	new_junction_read_count=6	polymorphism_frequency=4.134e-02	pos_hash_score=6	prediction=polymorphism	reject=COVERAGE_EVENNESS_SKEW,FREQUENCY_CUTOFF	side_1_annotate_key=gene	side_1_continuation=0	side_1_coverage=1.14	side_1_overlap=10	side_1_possible_overlap_registers=239	side_1_read_count=137	side_1_redundant=0	side_2_annotate_key=gene	side_2_continuation=0	side_2_coverage=1.28	side_2_overlap=0	side_2_possible_overlap_registers=229	side_2_read_count=147	side_2_redundant=0	total_non_overlap_reads=6
JC	148	.	CP009273	181937	-1	CP009273	182880	1	0	alignment_overlap=12	coverage_minus=2	coverage_plus=3	flanking_left=251	flanking_right=251	frequency=4.924e-02	junction_possible_overlap_registers=227	key=CP009273__181937__-1__CP009273__182868__1__12____251__251__0__0	max_left=122	max_left_minus=122	max_left_plus=106	max_min_left=106	max_min_left_minus=0	max_min_left_plus=106	max_min_right=117	max_min_right_minus=117	max_min_right_plus=0	max_pos_hash_score=456	max_right=202	max_right_minus=117	max_right_plus=202	neg_log10_pos_hash_p_value=9.7	new_junction_coverage=0.04	new_junction_read_count=5	polymorphism_frequency=4.924e-02	pos_hash_score=5	prediction=polymorphism	reject=COVERAGE_EVENNESS_SKEW,FREQUENCY_CUTOFF	side_1_annotate_key=gene	side_1_continuation=0	side_1_coverage=0.82	side_1_overlap=12	side_1_possible_overlap_registers=239	side_1_read_count=98	side_1_redundant=0	side_2_annotate_key=gene	side_2_continuation=0	side_2_coverage=0.88	side_2_overlap=0	side_2_possible_overlap_registers=227	side_2_read_count=100	side_2_redundant=0	total_non_overlap_reads=5
JC	149	.	CP009273	199681	-1	CP009273	200629	1	0	alignment_overlap=13	coverage_minus=1	coverage_plus=3	flanking_left=251	flanking_right=251	frequency=4.166e-02	junction_possible_overlap_registers=226	key=CP009273__199681__-1__CP009273__200616__1__13____251__251__0__0	max_left=74	max_left_minus=74	max_left_plus=74	max_min_left=74	max_min_left_minus=74	max_min_left_plus=74	max_min_right=0	max_min_right_minus=0	max_min_right_plus=0	max_pos_hash_score=454	max_right=206	max_right_minus=82	max_right_plus=206	neg_log10_pos_hash_p_value=10.9	new_junction_coverage=0.04	new_junction_read_count=4	polymorphism_frequency=4.166e-02	pos_hash_score=3	prediction=polymorphism	reject=COVERAGE_EVENNESS_SKEW,FREQUENCY_CUTOFF	side_1_annotate_key=gene	side_1_continuation=0	side_1_coverage=0.76	side_1_overlap=13	side_1_possible_overlap_registers=239	side_1_read_count=91	side_1_redundant=0	side_2_annotate_key=gene	side_2_continuation=0	side_2_coverage=0.86	side_2_overlap=0	side_2_possible_overlap_registers=226	side_2_read_count=98	side_2_redundant=0	total_non_overlap_reads=4
JC	150	.	CP009273	213855	-1	CP009273	214552	1	0	alignment_overlap=12	coverage_minus=7	coverage_plus=8	flanking_left=251	flanking_right=251	frequency=1.300e-01	junction_possible_overlap_registers=227	key=CP009273__213855__-1__CP009273__214540__1__12____251__251__0__0	max_left=181	max_left_minus=181	max_left_plus=111	max_min_left=34	max_min_left_minus=26	max_min_left_plus=34	max_min_right=77	max_min_right_minus=39	max_min_right_plus=77	max_pos_hash_score=456	max_right=227	max_right_minus=212	max_right_plus=227	neg_log10_pos_hash_p_value=6.3	new_junction_coverage=0.14	new_junction_read_count=16	polymorphism_frequency=1.300e-01	pos_hash_score=13	prediction=polymorphism	reject=COVERAGE_EVENNESS_SKEW,FREQUENCY_CUTOFF	side_1_annotate_key=gene	side_1_continuation=0	side_1_coverage=0.98	side_1_overlap=12	side_1_possible_overlap_registers=239	side_1_read_count=117	side_1_redundant=0	side_2_annotate_key=gene	side_2_continuation=0	side_2_coverage=0.91	side_2_overlap=0	side_2_possible_overlap_registers=227	side_2_read_count=103	side_2_redundant=0	total_non_overlap_reads=15
JC	151	.	CP009273	220608	-1	CP009273	221716	1	0	alignment_overlap=7	coverage_minus=2	coverage_plus=2	flanking_left=251	flanking_right=251	frequency=NA	junction_possible_overlap_registers=232	key=CP009273__220608__-1__CP009273__221709__1__7____251__251__1__1	max_left=62	max_left_minus=62	max_left_plus=62	max_min_left=4	max_min_left_minus=0	max_min_left_plus=4	max_min_right=43	max_min_right_minus=43	max_min_right_plus=43	max_pos_hash_score=466	max_right=204	max_right_minus=43	max_right_plus=204	neg_log10_pos_hash_p_value=10.4	new_junction_coverage=0.03	new_junction_read_count=4	polymorphism_frequency=NA	pos_hash_score=4	prediction=unknown	reject=COVERAGE_EVENNESS_SKEW	side_1_annotate_key=repeat	side_1_continuation=0	side_1_coverage=NA	side_1_overlap=7	side_1_read_count=NA	side_1_redundant=1	side_2_annotate_key=repeat	side_2_continuation=0	side_2_coverage=NA	side_2_overlap=0	side_2_possible_overlap_registers=NA	side_2_read_count=NA	side_2_redundant=1	total_non_overlap_reads=4
JC	152	.	CP009273	235819	-1	CP009273	734340	1	-14	alignment_overlap=-14	coverage_minus=3	coverage_plus=1	flanking_left=251	flanking_right=251	frequency=3.752e-02	junction_possible_overlap_registers=225	key=CP009273__235819__-1__CP009273__734340__1__-14__TAGAAACTATCTCG__251__251__0__0	max_left=4	max_left_minus=4	max_left_plus=3	max_min_left=4	max_min_left_minus=4	max_min_left_plus=3	max_min_right=0	max_min_right_minus=0	max_min_right_plus=0	max_pos_hash_score=452	max_right=192	max_right_minus=192	max_right_plus=190	neg_log10_pos_hash_p_value=10.9	new_junction_coverage=0.04	new_junction_read_count=4	polymorphism_frequency=3.752e-02	pos_hash_score=3	prediction=polymorphism	reject=COVERAGE_EVENNESS_SKEW,FREQUENCY_CUTOFF	side_1_annotate_key=gene	side_1_continuation=0	side_1_coverage=0.74	side_1_overlap=0	side_1_possible_overlap_registers=239	side_1_read_count=89	side_1_redundant=0	side_2_annotate_key=gene	side_2_continuation=0	side_2_coverage=1.08	side_2_overlap=0	side_2_possible_overlap_registers=239	side_2_read_count=129	side_2_redundant=0	total_non_overlap_reads=4	unique_read_sequence=TAGAAACTATCTCG
JC	153	.	CP009273	244028	-1	CP009273	244670	1	0	alignment_overlap=20	coverage_minus=3	coverage_plus=5	flanking_left=251	flanking_right=251	frequency=NA	junction_possible_overlap_registers=219	key=CP009273__244028__-1__CP009273__244650__1__20____251__251__0__0	max_left=220	max_left_minus=220	max_left_plus=208	max_min_left=0	max_min_left_minus=0	max_min_left_plus=0	max_min_right=73	max_min_right_minus=42	max_min_right_plus=73	max_pos_hash_score=440	max_right=73	max_right_minus=42	max_right_plus=73	neg_log10_pos_hash_p_value=7.9	new_junction_coverage=0.10	new_junction_read_count=11	polymorphism_frequency=NA	pos_hash_score=8	prediction=unknown	reject=COVERAGE_EVENNESS_SKEW	side_1_annotate_key=repeat	side_1_continuation=0	side_1_coverage=NA	side_1_overlap=20	side_1_read_count=NA	side_1_redundant=0	side_2_annotate_key=repeat	side_2_continuation=0	side_2_coverage=NA	side_2_overlap=0	side_2_possible_overlap_registers=NA	side_2_read_count=NA	side_2_redundant=0	total_non_overlap_reads=8
JC	154	.	CP009273	252706	-1	CP009273	253590	1	0	alignment_overlap=11	coverage_minus=4	coverage_plus=2	flanking_left=251	flanking_right=251	frequency=5.813e-02	junction_possible_overlap_registers=228	key=CP009273__252706__-1__CP009273__253579__1__11____251__251__0__0	max_left=192	max_left_minus=192	max_left_plus=149	max_min_left=70	max_min_left_minus=70	max_min_left_plus=16	max_min_right=67	max_min_right_minus=66	max_min_right_plus=67	max_pos_hash_score=458	max_right=97	max_right_minus=92	max_right_plus=97	neg_log10_pos_hash_p_value=9.1	new_junction_coverage=0.06	new_junction_read_count=7	polymorphism_frequency=5.813e-02	pos_hash_score=6	prediction=polymorphism	reject=COVERAGE_EVENNESS_SKEW,FREQUENCY_CUTOFF	side_1_annotate_key=gene	side_1_continuation=0	side_1_coverage=0.93	side_1_overlap=11	side_1_possible_overlap_registers=239	side_1_read_count=112	side_1_redundant=0	side_2_annotate_key=gene	side_2_continuation=0	side_2_coverage=1.05	side_2_overlap=0	side_2_possible_overlap_registers=228	side_2_read_count=120	side_2_redundant=0	total_non_overlap_reads=6
JC	155	.	CP009273	256585	-1	CP009273	257731	1	0	alignment_overlap=10	coverage_minus=3	coverage_plus=1	flanking_left=251	flanking_right=251	frequency=3.494e-02	junction_possible_overlap_registers=229	key=CP009273__256585__-1__CP009273__257721__1__10____251__251__0__0	max_left=91	max_left_minus=91	max_left_plus=81	max_min_left=0	max_min_left_minus=0	max_min_left_plus=0	max_min_right=74	max_min_right_minus=53	max_min_right_plus=74	max_pos_hash_score=460	max_right=74	max_right_minus=53	max_right_plus=74	neg_log10_pos_hash_p_value=10.3	new_junction_coverage=0.03	new_junction_read_count=4	polymorphism_frequency=3.494e-02	pos_hash_score=4	prediction=polymorphism	reject=COVERAGE_EVENNESS_SKEW,FREQUENCY_CUTOFF	side_1_annotate_key=gene	side_1_continuation=0	side_1_coverage=0.80	side_1_overlap=10	side_1_possible_overlap_registers=239	side_1_read_count=96	side_1_redundant=0	side_2_annotate_key=gene	side_2_continuation=0	side_2_coverage=1.12	side_2_overlap=0	side_2_possible_overlap_registers=229	side_2_read_count=129	side_2_redundant=0	total_non_overlap_reads=4
JC	156	.	CP009273	257184	-1	CP009273	258555	1	0	alignment_overlap=9	coverage_minus=2	coverage_plus=2	flanking_left=251	flanking_right=251	frequency=3.073e-02	junction_possible_overlap_registers=230	key=CP009273__257184__-1__CP009273__258546__1__9____251__251__0__0	max_left=50	max_left_minus=50	max_left_plus=46	max_min_left=50	max_min_left_minus=50	max_min_left_plus=46	max_min_right=3	max_min_right_minus=3	max_min_right_plus=0	max_pos_hash_score=462	max_right=81	max_right_minus=81	max_right_plus=81	neg_log10_pos_hash_p_value=10.3	new_junction_coverage=0.03	new_junction_read_count=4	polymorphism_frequency=3.073e-02	pos_hash_score=4	prediction=polymorphism	reject=COVERAGE_EVENNESS_SKEW,FREQUENCY_CUTOFF	side_1_annotate_key=gene	side_1_continuation=0	side_1_coverage=1.03	side_1_overlap=9	side_1_possible_overlap_registers=239	side_1_read_count=124	side_1_redundant=0	side_2_annotate_key=gene	side_2_continuation=0	side_2_coverage=1.15	side_2_overlap=0	side_2_possible_overlap_registers=230	side_2_read_count=133	side_2_redundant=0	total_non_overlap_reads=4
JC	157	.	CP009273	262549	-1	CP009273	263459	1	0	alignment_overlap=8	coverage_minus=2	coverage_plus=1	flanking_left=251	flanking_right=251	frequency=2.286e-02	junction_possible_overlap_registers=231	key=CP009273__262549__-1__CP009273__263451__1__8____251__251__0__0	max_left=92	max_left_minus=92	max_left_plus=92	max_min_left=92	max_min_left_minus=92	max_min_left_plus=92	max_min_right=2	max_min_right_minus=2	max_min_right_plus=0	max_pos_hash_score=464	max_right=122	max_right_minus=122	max_right_plus=122	neg_log10_pos_hash_p_value=11.0	new_junction_coverage=0.03	new_junction_read_count=3	polymorphism_frequency=2.286e-02	pos_hash_score=3	prediction=polymorphism	reject=COVERAGE_EVENNESS_SKEW,FREQUENCY_CUTOFF	side_1_annotate_key=gene	side_1_continuation=0	side_1_coverage=0.88	side_1_overlap=8	side_1_possible_overlap_registers=239	side_1_read_count=105	side_1_redundant=0	side_2_annotate_key=gene	side_2_continuation=0	side_2_coverage=1.34	side_2_overlap=0	side_2_possible_overlap_registers=231	side_2_read_count=155	side_2_redundant=0	total_non_overlap_reads=3
JC	158	.	CP009273	269385	-1	CP009273	270206	1	0	alignment_overlap=9	coverage_minus=5	coverage_plus=4	flanking_left=251	flanking_right=251	frequency=5.435e-02	junction_possible_overlap_registers=230	key=CP009273__269389__-1__CP009273__270201__1__9____251__251__0__1	max_left=217	max_left_minus=217	max_left_plus=60	max_min_left=59	max_min_left_minus=59	max_min_left_plus=56	max_min_right=49	max_min_right_minus=49	max_min_right_plus=49	max_pos_hash_score=462	max_right=127	max_right_minus=72	max_right_plus=127	neg_log10_pos_hash_p_value=8.2	new_junction_coverage=0.08	new_junction_read_count=9	polymorphism_frequency=5.435e-02	pos_hash_score=8	prediction=polymorphism	reject=COVERAGE_EVENNESS_SKEW,FREQUENCY_CUTOFF	side_1_annotate_key=gene	side_1_continuation=0	side_1_coverage=1.36	side_1_overlap=5	side_1_possible_overlap_registers=235	side_1_read_count=160	side_1_redundant=0	side_2_annotate_key=repeat	side_2_continuation=0	side_2_coverage=NA	side_2_overlap=4	side_2_possible_overlap_registers=NA	side_2_read_count=NA	side_2_redundant=1	total_non_overlap_reads=9
JC	159	.	CP009273	269389	-1	CP009273	1422401	1	0	alignment_overlap=9	coverage_minus=5	coverage_plus=4	flanking_left=251	flanking_right=251	frequency=6.796e-02	junction_possible_overlap_registers=230	key=CP009273__269389__-1__CP009273__1422392__1__9____251__251__0__0	max_left=217	max_left_minus=217	max_left_plus=60	max_min_left=59	max_min_left_minus=59	max_min_left_plus=56	max_min_right=49	max_min_right_minus=49	max_min_right_plus=49	max_pos_hash_score=462	max_right=127	max_right_minus=72	max_right_plus=127	neg_log10_pos_hash_p_value=8.2	new_junction_coverage=0.08	new_junction_read_count=9	polymorphism_frequency=6.796e-02	pos_hash_score=8	prediction=polymorphism	reject=COVERAGE_EVENNESS_SKEW,FREQUENCY_CUTOFF	side_1_annotate_key=gene	side_1_continuation=0	side_1_coverage=1.36	side_1_overlap=9	side_1_possible_overlap_registers=239	side_1_read_count=163	side_1_redundant=0	side_2_annotate_key=gene	side_2_continuation=0	side_2_coverage=0.78	side_2_overlap=0	side_2_possible_overlap_registers=230	side_2_read_count=90	side_2_redundant=0	total_non_overlap_reads=9
JC	160	.	CP009273	276791	-1	CP009273	278086	1	0	alignment_overlap=10	coverage_minus=2	coverage_plus=2	flanking_left=251	flanking_right=251	frequency=4.614e-02	junction_possible_overlap_registers=229	key=CP009273__276791__-1__CP009273__278076__1__10____251__251__0__0	max_left=96	max_left_minus=96	max_left_plus=73	max_min_left=96	max_min_left_minus=96	max_min_left_plus=73	max_min_right=0	max_min_right_minus=0	max_min_right_plus=0	max_pos_hash_score=460	max_right=168	max_right_minus=146	max_right_plus=168	neg_log10_pos_hash_p_value=10.3	new_junction_coverage=0.03	new_junction_read_count=4	polymorphism_frequency=4.614e-02	pos_hash_score=4	prediction=polymorphism	reject=COVERAGE_EVENNESS_SKEW,FREQUENCY_CUTOFF	side_1_annotate_key=gene	side_1_continuation=0	side_1_coverage=0.72	side_1_overlap=10	side_1_possible_overlap_registers=239	side_1_read_count=86	side_1_redundant=0	side_2_annotate_key=gene	side_2_continuation=0	side_2_coverage=0.72	side_2_overlap=0	side_2_possible_overlap_registers=229	side_2_read_count=83	side_2_redundant=0	total_non_overlap_reads=4
JC	161	.	CP009273	346570	-1	CP009273	347500	1	0	alignment_overlap=10	coverage_minus=2	coverage_plus=2	flanking_left=251	flanking_right=251	frequency=4.247e-02	junction_possible_overlap_registers=229	key=CP009273__346570__-1__CP009273__347490__1__10____251__251__0__0	max_left=182	max_left_minus=182	max_left_plus=149	max_min_left=24	max_min_left_minus=0	max_min_left_plus=24	max_min_right=92	max_min_right_minus=33	max_min_right_plus=92	max_pos_hash_score=460	max_right=217	max_right_minus=33	max_right_plus=217	neg_log10_pos_hash_p_value=10.3	new_junction_coverage=0.03	new_junction_read_count=4	polymorphism_frequency=4.247e-02	pos_hash_score=4	prediction=polymorphism	reject=COVERAGE_EVENNESS_SKEW,FREQUENCY_CUTOFF	side_1_annotate_key=gene	side_1_continuation=0	side_1_coverage=0.93	side_1_overlap=10	side_1_possible_overlap_registers=239	side_1_read_count=111	side_1_redundant=0	side_2_annotate_key=gene	side_2_continuation=0	side_2_coverage=0.64	side_2_overlap=0	side_2_possible_overlap_registers=229	side_2_read_count=74	side_2_redundant=0	total_non_overlap_reads=4
JC	162	.	CP009273	355862	-1	CP009273	356508	1	0	alignment_overlap=11	coverage_minus=2	coverage_plus=3	flanking_left=251	flanking_right=251	frequency=4.422e-02	junction_possible_overlap_registers=228	key=CP009273__355862__-1__CP009273__356497__1__11____251__251__0__0	max_left=37	max_left_minus=37	max_left_plus=37	max_min_left=37	max_min_left_minus=37	max_min_left_plus=37	max_min_right=8	max_min_right_minus=8	max_min_right_plus=8	max_pos_hash_score=458	max_right=227	max_right_minus=84	max_right_plus=227	neg_log10_pos_hash_p_value=9.7	new_junction_coverage=0.04	new_junction_read_count=5	polymorphism_frequency=4.422e-02	pos_hash_score=5	prediction=polymorphism	reject=COVERAGE_EVENNESS_SKEW,FREQUENCY_CUTOFF	side_1_annotate_key=gene	side_1_continuation=0	side_1_coverage=0.88	side_1_overlap=11	side_1_possible_overlap_registers=239	side_1_read_count=105	side_1_redundant=0	side_2_annotate_key=gene	side_2_continuation=0	side_2_coverage=1.01	side_2_overlap=0	side_2_possible_overlap_registers=228	side_2_read_count=116	side_2_redundant=0	total_non_overlap_reads=5
JC	163	.	CP009273	360104	1	CP009273	360286	-1	0	alignment_overlap=0	coverage_minus=10	coverage_plus=15	flanking_left=251	flanking_right=251	frequency=4.133e-01	junction_possible_overlap_registers=239	key=CP009273__360104__1__CP009273__360286__-1__0____251__251__0__0	max_left=248	max_left_minus=130	max_left_plus=248	max_min_left=122	max_min_left_minus=122	max_min_left_plus=9	max_min_right=94	max_min_right_minus=80	max_min_right_plus=94	max_pos_hash_score=480	max_right=236	max_right_minus=236	max_right_plus=159	neg_log10_pos_hash_p_value=5.3	new_junction_coverage=0.26	new_junction_read_count=31	polymorphism_frequency=4.133e-01	pos_hash_score=18	prediction=polymorphism	reject=COVERAGE_EVENNESS_SKEW	side_1_annotate_key=gene	side_1_continuation=0	side_1_coverage=0.33	side_1_overlap=0	side_1_possible_overlap_registers=239	side_1_read_count=39	side_1_redundant=0	side_2_annotate_key=gene	side_2_continuation=0	side_2_coverage=0.41	side_2_overlap=0	side_2_possible_overlap_registers=239	side_2_read_count=49	side_2_redundant=0	total_non_overlap_reads=25
JC	164	.	CP009273	360104	1	CP009273	4161677	1	-6	alignment_overlap=-6	coverage_minus=6	coverage_plus=11	flanking_left=251	flanking_right=251	frequency=2.928e-01	junction_possible_overlap_registers=233	key=CP009273__360104__1__CP009273__4161677__1__-6__AATTCC__251__251__0__0	max_left=189	max_left_minus=130	max_left_plus=189	max_min_left=122	max_min_left_minus=122	max_min_left_plus=9	max_min_right=88	max_min_right_minus=74	max_min_right_plus=88	max_pos_hash_score=468	max_right=153	max_right_minus=150	max_right_plus=153	neg_log10_pos_hash_p_value=6.5	new_junction_coverage=0.19	new_junction_read_count=22	polymorphism_frequency=2.928e-01	pos_hash_score=13	prediction=polymorphism	reject=COVERAGE_EVENNESS_SKEW	side_1_annotate_key=gene	side_1_continuation=0	side_1_coverage=0.33	side_1_overlap=0	side_1_possible_overlap_registers=239	side_1_read_count=40	side_1_redundant=0	side_2_annotate_key=gene	side_2_continuation=0	side_2_coverage=0.58	side_2_overlap=0	side_2_possible_overlap_registers=239	side_2_read_count=69	side_2_redundant=0	total_non_overlap_reads=17	unique_read_sequence=AATTCC
JC	165	.	CP009273	360286	-1	CP009273	3416618	1	-5	alignment_overlap=-5	coverage_minus=1	coverage_plus=7	flanking_left=251	flanking_right=251	frequency=1.696e-01	junction_possible_overlap_registers=234	key=CP009273__360286__-1__CP009273__3416618__1__-5__AATTC__251__251__0__0	max_left=236	max_left_minus=143	max_left_plus=236	max_min_left=80	max_min_left_minus=0	max_min_left_plus=80	max_min_right=90	max_min_right_minus=4	max_min_right_plus=90	max_pos_hash_score=470	max_right=90	max_right_minus=4	max_right_plus=90	neg_log10_pos_hash_p_value=9.3	new_junction_coverage=0.09	new_junction_read_count=10	polymorphism_frequency=1.696e-01	pos_hash_score=6	prediction=polymorphism	reject=COVERAGE_EVENNESS_SKEW,FREQUENCY_CUTOFF	side_1_annotate_key=gene	side_1_continuation=0	side_1_coverage=0.44	side_1_overlap=0	side_1_possible_overlap_registers=239	side_1_read_count=53	side_1_redundant=0	side_2_annotate_key=gene	side_2_continuation=0	side_2_coverage=0.39	side_2_overlap=0	side_2_possible_overlap_registers=239	side_2_read_count=47	side_2_redundant=0	total_non_overlap_reads=8	unique_read_sequence=AATTC
JC	166	.	CP009273	360286	-1	CP009273	4034161	-1	-4	alignment_overlap=-4	coverage_minus=2	coverage_plus=10	flanking_left=251	flanking_right=251	frequency=2.118e-01	junction_possible_overlap_registers=235	key=CP009273__360286__-1__CP009273__4034161__-1__-4__AATT__251__251__0__0	max_left=236	max_left_minus=159	max_left_plus=236	max_min_left=80	max_min_left_minus=0	max_min_left_plus=80	max_min_right=118	max_min_right_minus=5	max_min_right_plus=118	max_pos_hash_score=472	max_right=126	max_right_minus=5	max_right_plus=126	neg_log10_pos_hash_p_value=7.6	new_junction_coverage=0.12	new_junction_read_count=14	polymorphism_frequency=2.118e-01	pos_hash_score=10	prediction=polymorphism	reject=COVERAGE_EVENNESS_SKEW	side_1_annotate_key=gene	side_1_continuation=0	side_1_coverage=0.44	side_1_overlap=0	side_1_possible_overlap_registers=239	side_1_read_count=53	side_1_redundant=0	side_2_annotate_key=gene	side_2_continuation=0	side_2_coverage=0.44	side_2_overlap=0	side_2_possible_overlap_registers=239	side_2_read_count=53	side_2_redundant=0	total_non_overlap_reads=12	unique_read_sequence=AATT
JC	167	.	CP009273	360286	-1	CP009273	4161849	-1	-4	alignment_overlap=-4	coverage_minus=7	coverage_plus=10	flanking_left=251	flanking_right=251	frequency=2.613e-01	junction_possible_overlap_registers=235	key=CP009273__360286__-1__CP009273__4161849__-1__-4__AATT__251__251__0__0	max_left=236	max_left_minus=159	max_left_plus=236	max_min_left=94	max_min_left_minus=94	max_min_left_plus=80	max_min_right=118	max_min_right_minus=5	max_min_right_plus=118	max_pos_hash_score=472	max_right=159	max_right_minus=159	max_right_plus=126	neg_log10_pos_hash_p_value=6.5	new_junction_coverage=0.17	new_junction_read_count=20	polymorphism_frequency=2.613e-01	pos_hash_score=13	prediction=polymorphism	reject=COVERAGE_EVENNESS_SKEW	side_1_annotate_key=gene	side_1_continuation=0	side_1_coverage=0.44	side_1_overlap=0	side_1_possible_overlap_registers=239	side_1_read_count=53	side_1_redundant=0	side_2_annotate_key=gene	side_2_continuation=0	side_2_coverage=0.52	side_2_overlap=0	side_2_possible_overlap_registers=239	side_2_read_count=62	side_2_redundant=0	total_non_overlap_reads=17	unique_read_sequence=AATT
JC	168	.	CP009273	367992	-1	CP009273	368934	1	0	alignment_overlap=11	coverage_minus=2	coverage_plus=2	flanking_left=251	flanking_right=251	frequency=3.412e-02	junction_possible_overlap_registers=228	key=CP009273__367992__-1__CP009273__368923__1__11____251__251__0__0	max_left=154	max_left_minus=154	max_left_plus=86	max_min_left=37	max_min_left_minus=37	max_min_left_plus=37	max_min_right=68	max_min_right_minus=9	max_min_right_plus=68	max_pos_hash_score=458	max_right=80	max_right_minus=47	max_right_plus=80	neg_log10_pos_hash_p_value=10.3	new_junction_coverage=0.03	new_junction_read_count=4	polymorphism_frequency=3.412e-02	pos_hash_score=4	prediction=polymorphism	reject=COVERAGE_EVENNESS_SKEW,FREQUENCY_CUTOFF	side_1_annotate_key=gene	side_1_continuation=0	side_1_coverage=0.83	side_1_overlap=11	side_1_possible_overlap_registers=239	side_1_read_count=99	side_1_redundant=0	side_2_annotate_key=gene	side_2_continuation=0	side_2_coverage=1.15	side_2_overlap=0	side_2_possible_overlap_registers=228	side_2_read_count=132	side_2_redundant=0	total_non_overlap_reads=4
JC	169	.	CP009273	373864	-1	CP009273	374645	1	0	alignment_overlap=10	coverage_minus=2	coverage_plus=1	flanking_left=251	flanking_right=251	frequency=2.266e-02	junction_possible_overlap_registers=229	key=CP009273__373864__-1__CP009273__374635__1__10____251__251__0__0	max_left=132	max_left_minus=132	max_left_plus=69	max_min_left=69	max_min_left_minus=0	max_min_left_plus=69	max_min_right=109	max_min_right_minus=109	max_min_right_plus=0	max_pos_hash_score=460	max_right=136	max_right_minus=109	max_right_plus=136	neg_log10_pos_hash_p_value=11.0	new_junction_coverage=0.03	new_junction_read_count=3	polymorphism_frequency=2.266e-02	pos_hash_score=3	prediction=polymorphism	reject=COVERAGE_EVENNESS_SKEW,FREQUENCY_CUTOFF	side_1_annotate_key=gene	side_1_continuation=0	side_1_coverage=1.03	side_1_overlap=10	side_1_possible_overlap_registers=239	side_1_read_count=124	side_1_redundant=0	side_2_annotate_key=gene	side_2_continuation=0	side_2_coverage=1.22	side_2_overlap=0	side_2_possible_overlap_registers=229	side_2_read_count=140	side_2_redundant=0	total_non_overlap_reads=3
JC	170	.	CP009273	375759	-1	CP009273	376379	1	0	alignment_overlap=8	coverage_minus=2	coverage_plus=1	flanking_left=251	flanking_right=251	frequency=2.432e-02	junction_possible_overlap_registers=231	key=CP009273__375759__-1__CP009273__376371__1__8____251__251__0__0	max_left=78	max_left_minus=78	max_left_plus=78	max_min_left=78	max_min_left_minus=78	max_min_left_plus=78	max_min_right=0	max_min_right_minus=0	max_min_right_plus=0	max_pos_hash_score=464	max_right=152	max_right_minus=152	max_right_plus=152	neg_log10_pos_hash_p_value=11.0	new_junction_coverage=0.03	new_junction_read_count=3	polymorphism_frequency=2.432e-02	pos_hash_score=3	prediction=polymorphism	reject=COVERAGE_EVENNESS_SKEW,FREQUENCY_CUTOFF	side_1_annotate_key=gene	side_1_continuation=0	side_1_coverage=1.06	side_1_overlap=8	side_1_possible_overlap_registers=239	side_1_read_count=127	side_1_redundant=0	side_2_annotate_key=gene	side_2_continuation=0	side_2_coverage=1.02	side_2_overlap=0	side_2_possible_overlap_registers=231	side_2_read_count=118	side_2_redundant=0	total_non_overlap_reads=3
JC	171	.	CP009273	429698	-1	CP009273	430628	1	0	alignment_overlap=10	coverage_minus=5	coverage_plus=4	flanking_left=251	flanking_right=251	frequency=7.376e-02	junction_possible_overlap_registers=229	key=CP009273__429698__-1__CP009273__430618__1__10____251__251__0__0	max_left=177	max_left_minus=177	max_left_plus=96	max_min_left=27	max_min_left_minus=27	max_min_left_plus=4	max_min_right=64	max_min_right_minus=64	max_min_right_plus=59	max_pos_hash_score=460	max_right=164	max_right_minus=164	max_right_plus=164	neg_log10_pos_hash_p_value=7.8	new_junction_coverage=0.08	new_junction_read_count=9	polymorphism_frequency=7.376e-02	pos_hash_score=9	prediction=polymorphism	reject=COVERAGE_EVENNESS_SKEW,FREQUENCY_CUTOFF	side_1_annotate_key=gene	side_1_continuation=0	side_1_coverage=0.99	side_1_overlap=10	side_1_possible_overlap_registers=239	side_1_read_count=119	side_1_redundant=0	side_2_annotate_key=gene	side_2_continuation=0	side_2_coverage=0.98	side_2_overlap=0	side_2_possible_overlap_registers=229	side_2_read_count=112	side_2_redundant=0	total_non_overlap_reads=9
JC	172	.	CP009273	430754	-1	CP009273	431591	1	0	alignment_overlap=6	coverage_minus=3	coverage_plus=2	flanking_left=251	flanking_right=251	frequency=3.597e-02	junction_possible_overlap_registers=233	key=CP009273__430754__-1__CP009273__431585__1__6____251__251__0__0	max_left=204	max_left_minus=204	max_left_plus=148	max_min_left=39	max_min_left_minus=0	max_min_left_plus=39	max_min_right=97	max_min_right_minus=41	max_min_right_plus=97	max_pos_hash_score=468	max_right=116	max_right_minus=41	max_right_plus=116	neg_log10_pos_hash_p_value=9.8	new_junction_coverage=0.04	new_junction_read_count=5	polymorphism_frequency=3.597e-02	pos_hash_score=5	prediction=polymorphism	reject=COVERAGE_EVENNESS_SKEW,FREQUENCY_CUTOFF	side_1_annotate_key=gene	side_1_continuation=0	side_1_coverage=0.99	side_1_overlap=6	side_1_possible_overlap_registers=239	side_1_read_count=119	side_1_redundant=0	side_2_annotate_key=gene	side_2_continuation=0	side_2_coverage=1.30	side_2_overlap=0	side_2_possible_overlap_registers=233	side_2_read_count=152	side_2_redundant=0	total_non_overlap_reads=5
JC	173	.	CP009273	430761	-1	CP009273	431598	1	0	alignment_overlap=6	coverage_minus=3	coverage_plus=4	flanking_left=251	flanking_right=251	frequency=4.911e-02	junction_possible_overlap_registers=233	key=CP009273__430761__-1__CP009273__431592__1__6____251__251__0__0	max_left=60	max_left_minus=60	max_left_plus=60	max_min_left=60	max_min_left_minus=60	max_min_left_plus=60	max_min_right=37	max_min_right_minus=11	max_min_right_plus=37	max_pos_hash_score=468	max_right=109	max_right_minus=107	max_right_plus=109	neg_log10_pos_hash_p_value=9.3	new_junction_coverage=0.06	new_junction_read_count=7	polymorphism_frequency=4.911e-02	pos_hash_score=6	prediction=polymorphism	reject=COVERAGE_EVENNESS_SKEW,FREQUENCY_CUTOFF	side_1_annotate_key=gene	side_1_continuation=0	side_1_coverage=0.98	side_1_overlap=6	side_1_possible_overlap_registers=239	side_1_read_count=117	side_1_redundant=0	side_2_annotate_key=gene	side_2_continuation=0	side_2_coverage=1.34	side_2_overlap=0	side_2_possible_overlap_registers=233	side_2_read_count=157	side_2_redundant=0	total_non_overlap_reads=7
JC	174	.	CP009273	438421	-1	CP009273	438962	1	0	alignment_overlap=11	coverage_minus=2	coverage_plus=1	flanking_left=251	flanking_right=251	frequency=3.052e-02	junction_possible_overlap_registers=228	key=CP009273__438421__-1__CP009273__438951__1__11____251__251__0__0	max_left=223	max_left_minus=223	max_left_plus=85	max_min_left=0	max_min_left_minus=0	max_min_left_plus=0	max_min_right=75	max_min_right_minus=75	max_min_right_plus=75	max_pos_hash_score=458	max_right=75	max_right_minus=75	max_right_plus=75	neg_log10_pos_hash_p_value=11.0	new_junction_coverage=0.03	new_junction_read_count=3	polymorphism_frequency=3.052e-02	pos_hash_score=3	prediction=polymorphism	reject=COVERAGE_EVENNESS_SKEW,FREQUENCY_CUTOFF	side_1_annotate_key=gene	side_1_continuation=0	side_1_coverage=0.80	side_1_overlap=11	side_1_possible_overlap_registers=239	side_1_read_count=96	side_1_redundant=0	side_2_annotate_key=gene	side_2_continuation=0	side_2_coverage=0.87	side_2_overlap=0	side_2_possible_overlap_registers=228	side_2_read_count=99	side_2_redundant=0	total_non_overlap_reads=3
JC	175	.	CP009273	455329	-1	CP009273	455981	1	0	alignment_overlap=12	coverage_minus=4	coverage_plus=3	flanking_left=251	flanking_right=251	frequency=5.819e-02	junction_possible_overlap_registers=227	key=CP009273__455329__-1__CP009273__455969__1__12____251__251__0__0	max_left=97	max_left_minus=97	max_left_plus=40	max_min_left=81	max_min_left_minus=81	max_min_left_plus=25	max_min_right=37	max_min_right_minus=37	max_min_right_plus=37	max_pos_hash_score=456	max_right=157	max_right_minus=157	max_right_plus=128	neg_log10_pos_hash_p_value=8.6	new_junction_coverage=0.06	new_junction_read_count=7	polymorphism_frequency=5.819e-02	pos_hash_score=7	prediction=polymorphism	reject=COVERAGE_EVENNESS_SKEW,FREQUENCY_CUTOFF	side_1_annotate_key=gene	side_1_continuation=0	side_1_coverage=0.90	side_1_overlap=12	side_1_possible_overlap_registers=239	side_1_read_count=108	side_1_redundant=0	side_2_annotate_key=gene	side_2_continuation=0	side_2_coverage=1.09	side_2_overlap=0	side_2_possible_overlap_registers=227	side_2_read_count=124	side_2_redundant=0	total_non_overlap_reads=7
JC	176	.	CP009273	465985	-1	CP009273	467348	1	0	alignment_overlap=10	coverage_minus=2	coverage_plus=2	flanking_left=251	flanking_right=251	frequency=3.481e-02	junction_possible_overlap_registers=229	key=CP009273__465985__-1__CP009273__467338__1__10____251__251__0__0	max_left=78	max_left_minus=78	max_left_plus=78	max_min_left=0	max_min_left_minus=0	max_min_left_plus=0	max_min_right=34	max_min_right_minus=34	max_min_right_plus=34	max_pos_hash_score=460	max_right=34	max_right_minus=34	max_right_plus=34	neg_log10_pos_hash_p_value=10.3	new_junction_coverage=0.03	new_junction_read_count=4	polymorphism_frequency=3.481e-02	pos_hash_score=4	prediction=polymorphism	reject=COVERAGE_EVENNESS_SKEW,FREQUENCY_CUTOFF	side_1_annotate_key=gene	side_1_continuation=0	side_1_coverage=0.83	side_1_overlap=10	side_1_possible_overlap_registers=239	side_1_read_count=100	side_1_redundant=0	side_2_annotate_key=gene	side_2_continuation=0	side_2_coverage=1.10	side_2_overlap=0	side_2_possible_overlap_registers=229	side_2_read_count=126	side_2_redundant=0	total_non_overlap_reads=4
JC	177	.	CP009273	472726	-1	CP009273	473894	1	0	alignment_overlap=9	coverage_minus=2	coverage_plus=2	flanking_left=251	flanking_right=251	frequency=2.633e-02	junction_possible_overlap_registers=230	key=CP009273__472726__-1__CP009273__473885__1__9____251__251__0__0	max_left=231	max_left_minus=231	max_left_plus=187	max_min_left=94	max_min_left_minus=94	max_min_left_plus=11	max_min_right=55	max_min_right_minus=10	max_min_right_plus=55	max_pos_hash_score=462	max_right=198	max_right_minus=148	max_right_plus=198	neg_log10_pos_hash_p_value=10.3	new_junction_coverage=0.03	new_junction_read_count=4	polymorphism_frequency=2.633e-02	pos_hash_score=4	prediction=polymorphism	reject=COVERAGE_EVENNESS_SKEW,FREQUENCY_CUTOFF	side_1_annotate_key=gene	side_1_continuation=0	side_1_coverage=1.14	side_1_overlap=9	side_1_possible_overlap_registers=239	side_1_read_count=137	side_1_redundant=0	side_2_annotate_key=gene	side_2_continuation=0	side_2_coverage=1.42	side_2_overlap=0	side_2_possible_overlap_registers=230	side_2_read_count=164	side_2_redundant=0	total_non_overlap_reads=4
JC	178	.	CP009273	496140	-1	CP009273	496848	1	0	alignment_overlap=10	coverage_minus=4	coverage_plus=3	flanking_left=251	flanking_right=251	frequency=6.176e-02	junction_possible_overlap_registers=229	key=CP009273__496140__-1__CP009273__496838__1__10____251__251__0__0	max_left=129	max_left_minus=129	max_left_plus=129	max_min_left=51	max_min_left_minus=51	max_min_left_plus=51	max_min_right=47	max_min_right_minus=47	max_min_right_plus=31	max_pos_hash_score=460	max_right=68	max_right_minus=68	max_right_plus=68	neg_log10_pos_hash_p_value=9.7	new_junction_coverage=0.06	new_junction_read_count=7	polymorphism_frequency=6.176e-02	pos_hash_score=5	prediction=polymorphism	reject=COVERAGE_EVENNESS_SKEW,FREQUENCY_CUTOFF	side_1_annotate_key=gene	side_1_continuation=0	side_1_coverage=0.86	side_1_overlap=10	side_1_possible_overlap_registers=239	side_1_read_count=103	side_1_redundant=0	side_2_annotate_key=gene	side_2_continuation=0	side_2_coverage=0.99	side_2_overlap=0	side_2_possible_overlap_registers=229	side_2_read_count=114	side_2_redundant=0	total_non_overlap_reads=7
JC	179	.	CP009273	542601	-1	CP009273	543556	1	0	alignment_overlap=14	coverage_minus=1	coverage_plus=2	flanking_left=251	flanking_right=251	frequency=3.059e-02	junction_possible_overlap_registers=225	key=CP009273__542601__-1__CP009273__543542__1__14____251__251__0__0	max_left=176	max_left_minus=176	max_left_plus=105	max_min_left=105	max_min_left_minus=0	max_min_left_plus=105	max_min_right=60	max_min_right_minus=60	max_min_right_plus=0	max_pos_hash_score=452	max_right=132	max_right_minus=60	max_right_plus=132	neg_log10_pos_hash_p_value=10.9	new_junction_coverage=0.03	new_junction_read_count=3	polymorphism_frequency=3.059e-02	pos_hash_score=3	prediction=polymorphism	reject=COVERAGE_EVENNESS_SKEW,FREQUENCY_CUTOFF	side_1_annotate_key=gene	side_1_continuation=0	side_1_coverage=0.98	side_1_overlap=14	side_1_possible_overlap_registers=239	side_1_read_count=117	side_1_redundant=0	side_2_annotate_key=gene	side_2_continuation=0	side_2_coverage=0.71	side_2_overlap=0	side_2_possible_overlap_registers=225	side_2_read_count=80	side_2_redundant=0	total_non_overlap_reads=3
JC	180	.	CP009273	544546	-1	CP009273	545825	1	0	alignment_overlap=9	coverage_minus=1	coverage_plus=2	flanking_left=251	flanking_right=251	frequency=2.651e-02	junction_possible_overlap_registers=230	key=CP009273__544546__-1__CP009273__545816__1__9____251__251__0__0	max_left=150	max_left_minus=150	max_left_plus=138	max_min_left=0	max_min_left_minus=0	max_min_left_plus=0	max_min_right=64	max_min_right_minus=51	max_min_right_plus=64	max_pos_hash_score=462	max_right=64	max_right_minus=51	max_right_plus=64	neg_log10_pos_hash_p_value=11.0	new_junction_coverage=0.03	new_junction_read_count=3	polymorphism_frequency=2.651e-02	pos_hash_score=3	prediction=polymorphism	reject=COVERAGE_EVENNESS_SKEW,FREQUENCY_CUTOFF	side_1_annotate_key=gene	side_1_continuation=0	side_1_coverage=1.03	side_1_overlap=9	side_1_possible_overlap_registers=239	side_1_read_count=123	side_1_redundant=0	side_2_annotate_key=gene	side_2_continuation=0	side_2_coverage=0.88	side_2_overlap=0	side_2_possible_overlap_registers=230	side_2_read_count=102	side_2_redundant=0	total_non_overlap_reads=3
JC	181	.	CP009273	589524	-1	CP009273	590267	1	0	alignment_overlap=10	coverage_minus=2	coverage_plus=3	flanking_left=251	flanking_right=251	frequency=4.682e-02	junction_possible_overlap_registers=229	key=CP009273__589524__-1__CP009273__590257__1__10____251__251__0__0	max_left=135	max_left_minus=135	max_left_plus=42	max_min_left=57	max_min_left_minus=57	max_min_left_plus=33	max_min_right=68	max_min_right_minus=68	max_min_right_plus=2	max_pos_hash_score=460	max_right=206	max_right_minus=184	max_right_plus=206	neg_log10_pos_hash_p_value=9.7	new_junction_coverage=0.05	new_junction_read_count=6	polymorphism_frequency=4.682e-02	pos_hash_score=5	prediction=polymorphism	reject=COVERAGE_EVENNESS_SKEW,FREQUENCY_CUTOFF	side_1_annotate_key=gene	side_1_continuation=0	side_1_coverage=0.93	side_1_overlap=10	side_1_possible_overlap_registers=239	side_1_read_count=112	side_1_redundant=0	side_2_annotate_key=gene	side_2_continuation=0	side_2_coverage=1.19	side_2_overlap=0	side_2_possible_overlap_registers=229	side_2_read_count=137	side_2_redundant=0	total_non_overlap_reads=5
JC	182	.	CP009273	593323	-1	CP009273	594291	1	0	alignment_overlap=10	coverage_minus=2	coverage_plus=2	flanking_left=251	flanking_right=251	frequency=3.602e-02	junction_possible_overlap_registers=229	key=CP009273__593323__-1__CP009273__594281__1__10____251__251__0__0	max_left=132	max_left_minus=132	max_left_plus=132	max_min_left=20	max_min_left_minus=20	max_min_left_plus=12	max_min_right=101	max_min_right_minus=101	max_min_right_plus=101	max_pos_hash_score=460	max_right=101	max_right_minus=101	max_right_plus=101	neg_log10_pos_hash_p_value=10.3	new_junction_coverage=0.03	new_junction_read_count=4	polymorphism_frequency=3.602e-02	pos_hash_score=4	prediction=polymorphism	reject=COVERAGE_EVENNESS_SKEW,FREQUENCY_CUTOFF	side_1_annotate_key=gene	side_1_continuation=0	side_1_coverage=0.98	side_1_overlap=10	side_1_possible_overlap_registers=239	side_1_read_count=117	side_1_redundant=0	side_2_annotate_key=gene	side_2_continuation=0	side_2_coverage=0.89	side_2_overlap=0	side_2_possible_overlap_registers=229	side_2_read_count=102	side_2_redundant=0	total_non_overlap_reads=4
JC	183	.	CP009273	603466	-1	CP009273	604816	1	0	alignment_overlap=12	coverage_minus=11	coverage_plus=4	flanking_left=251	flanking_right=251	frequency=1.109e-01	junction_possible_overlap_registers=227	key=CP009273__603466__-1__CP009273__604804__1__12____251__251__0__0	max_left=175	max_left_minus=175	max_left_plus=111	max_min_left=118	max_min_left_minus=118	max_min_left_plus=111	max_min_right=109	max_min_right_minus=109	max_min_right_plus=0	max_pos_hash_score=456	max_right=200	max_right_minus=125	max_right_plus=200	neg_log10_pos_hash_p_value=7.7	new_junction_coverage=0.13	new_junction_read_count=15	polymorphism_frequency=1.109e-01	pos_hash_score=9	prediction=polymorphism	reject=COVERAGE_EVENNESS_SKEW,FREQUENCY_CUTOFF	side_1_annotate_key=gene	side_1_continuation=0	side_1_coverage=0.75	side_1_overlap=12	side_1_possible_overlap_registers=239	side_1_read_count=90	side_1_redundant=0	side_2_annotate_key=gene	side_2_continuation=0	side_2_coverage=1.36	side_2_overlap=0	side_2_possible_overlap_registers=227	side_2_read_count=155	side_2_redundant=0	total_non_overlap_reads=15
JC	184	.	CP009273	614267	-1	CP009273	614933	1	0	alignment_overlap=9	coverage_minus=2	coverage_plus=2	flanking_left=251	flanking_right=251	frequency=3.137e-02	junction_possible_overlap_registers=230	key=CP009273__614267__-1__CP009273__614924__1__9____251__251__0__0	max_left=98	max_left_minus=98	max_left_plus=48	max_min_left=48	max_min_left_minus=48	max_min_left_plus=48	max_min_right=8	max_min_right_minus=8	max_min_right_plus=0	max_pos_hash_score=462	max_right=112	max_right_minus=68	max_right_plus=112	neg_log10_pos_hash_p_value=10.3	new_junction_coverage=0.03	new_junction_read_count=4	polymorphism_frequency=3.137e-02	pos_hash_score=4	prediction=polymorphism	reject=COVERAGE_EVENNESS_SKEW,FREQUENCY_CUTOFF	side_1_annotate_key=gene	side_1_continuation=0	side_1_coverage=1.32	side_1_overlap=9	side_1_possible_overlap_registers=239	side_1_read_count=158	side_1_redundant=0	side_2_annotate_key=gene	side_2_continuation=0	side_2_coverage=0.82	side_2_overlap=0	side_2_possible_overlap_registers=230	side_2_read_count=95	side_2_redundant=0	total_non_overlap_reads=4
JC	185	.	CP009273	616971	-1	CP009273	617876	1	0	alignment_overlap=10	coverage_minus=3	coverage_plus=1	flanking_left=251	flanking_right=251	frequency=4.227e-02	junction_possible_overlap_registers=229	key=CP009273__616971__-1__CP009273__617866__1__10____251__251__0__0	max_left=101	max_left_minus=101	max_left_plus=56	max_min_left=61	max_min_left_minus=61	max_min_left_plus=56	max_min_right=35	max_min_right_minus=35	max_min_right_plus=0	max_pos_hash_score=460	max_right=185	max_right_minus=180	max_right_plus=185	neg_log10_pos_hash_p_value=10.3	new_junction_coverage=0.03	new_junction_read_count=4	polymorphism_frequency=4.227e-02	pos_hash_score=4	prediction=polymorphism	reject=COVERAGE_EVENNESS_SKEW,FREQUENCY_CUTOFF	side_1_annotate_key=gene	side_1_continuation=0	side_1_coverage=0.74	side_1_overlap=10	side_1_possible_overlap_registers=239	side_1_read_count=89	side_1_redundant=0	side_2_annotate_key=gene	side_2_continuation=0	side_2_coverage=0.84	side_2_overlap=0	side_2_possible_overlap_registers=229	side_2_read_count=96	side_2_redundant=0	total_non_overlap_reads=4
JC	186	.	CP009273	619552	-1	CP009273	620574	1	0	alignment_overlap=11	coverage_minus=3	coverage_plus=3	flanking_left=251	flanking_right=251	frequency=5.302e-02	junction_possible_overlap_registers=228	key=CP009273__619552__-1__CP009273__620563__1__11____251__251__0__0	max_left=187	max_left_minus=187	max_left_plus=68	max_min_left=0	max_min_left_minus=0	max_min_left_plus=0	max_min_right=53	max_min_right_minus=53	max_min_right_plus=36	max_pos_hash_score=458	max_right=53	max_right_minus=53	max_right_plus=36	neg_log10_pos_hash_p_value=9.1	new_junction_coverage=0.05	new_junction_read_count=6	polymorphism_frequency=5.302e-02	pos_hash_score=6	prediction=polymorphism	reject=COVERAGE_EVENNESS_SKEW,FREQUENCY_CUTOFF	side_1_annotate_key=gene	side_1_continuation=0	side_1_coverage=1.03	side_1_overlap=11	side_1_possible_overlap_registers=239	side_1_read_count=123	side_1_redundant=0	side_2_annotate_key=gene	side_2_continuation=0	side_2_coverage=0.85	side_2_overlap=0	side_2_possible_overlap_registers=228	side_2_read_count=97	side_2_redundant=0	total_non_overlap_reads=6
JC	187	.	CP009273	620957	-1	CP009273	621666	1	0	alignment_overlap=11	coverage_minus=2	coverage_plus=3	flanking_left=251	flanking_right=251	frequency=4.446e-02	junction_possible_overlap_registers=228	key=CP009273__620957__-1__CP009273__621655__1__11____251__251__0__0	max_left=144	max_left_minus=144	max_left_plus=44	max_min_left=44	max_min_left_minus=44	max_min_left_plus=44	max_min_right=1	max_min_right_minus=1	max_min_right_plus=0	max_pos_hash_score=458	max_right=126	max_right_minus=126	max_right_plus=126	neg_log10_pos_hash_p_value=9.7	new_junction_coverage=0.04	new_junction_read_count=5	polymorphism_frequency=4.446e-02	pos_hash_score=5	prediction=polymorphism	reject=COVERAGE_EVENNESS_SKEW,FREQUENCY_CUTOFF	side_1_annotate_key=gene	side_1_continuation=0	side_1_coverage=0.92	side_1_overlap=11	side_1_possible_overlap_registers=239	side_1_read_count=110	side_1_redundant=0	side_2_annotate_key=gene	side_2_continuation=0	side_2_coverage=0.96	side_2_overlap=0	side_2_possible_overlap_registers=228	side_2_read_count=110	side_2_redundant=0	total_non_overlap_reads=5
JC	188	.	CP009273	623906	-1	CP009273	624943	1	0	alignment_overlap=11	coverage_minus=3	coverage_plus=3	flanking_left=251	flanking_right=251	frequency=5.505e-02	junction_possible_overlap_registers=228	key=CP009273__623906__-1__CP009273__624932__1__11____251__251__0__0	max_left=172	max_left_minus=172	max_left_plus=169	max_min_left=28	max_min_left_minus=28	max_min_left_plus=24	max_min_right=71	max_min_right_minus=47	max_min_right_plus=71	max_pos_hash_score=458	max_right=71	max_right_minus=59	max_right_plus=71	neg_log10_pos_hash_p_value=9.7	new_junction_coverage=0.05	new_junction_read_count=6	polymorphism_frequency=5.505e-02	pos_hash_score=5	prediction=polymorphism	reject=COVERAGE_EVENNESS_SKEW,FREQUENCY_CUTOFF	side_1_annotate_key=gene	side_1_continuation=0	side_1_coverage=0.73	side_1_overlap=11	side_1_possible_overlap_registers=239	side_1_read_count=87	side_1_redundant=0	side_2_annotate_key=gene	side_2_continuation=0	side_2_coverage=1.08	side_2_overlap=0	side_2_possible_overlap_registers=228	side_2_read_count=123	side_2_redundant=0	total_non_overlap_reads=6
JC	189	.	CP009273	642892	-1	CP009273	644311	1	0	alignment_overlap=9	coverage_minus=1	coverage_plus=2	flanking_left=251	flanking_right=251	frequency=2.957e-02	junction_possible_overlap_registers=230	key=CP009273__642892__-1__CP009273__644302__1__9____251__251__0__0	max_left=75	max_left_minus=58	max_left_plus=75	max_min_left=75	max_min_left_minus=0	max_min_left_plus=75	max_min_right=2	max_min_right_minus=2	max_min_right_plus=0	max_pos_hash_score=462	max_right=114	max_right_minus=2	max_right_plus=114	neg_log10_pos_hash_p_value=11.0	new_junction_coverage=0.03	new_junction_read_count=3	polymorphism_frequency=2.957e-02	pos_hash_score=3	prediction=polymorphism	reject=COVERAGE_EVENNESS_SKEW,FREQUENCY_CUTOFF	side_1_annotate_key=gene	side_1_continuation=0	side_1_coverage=0.68	side_1_overlap=9	side_1_possible_overlap_registers=239	side_1_read_count=82	side_1_redundant=0	side_2_annotate_key=gene	side_2_continuation=0	side_2_coverage=1.02	side_2_overlap=0	side_2_possible_overlap_registers=230	side_2_read_count=118	side_2_redundant=0	total_non_overlap_reads=3
JC	190	.	CP009273	643797	-1	CP009273	644716	1	0	alignment_overlap=12	coverage_minus=3	coverage_plus=1	flanking_left=251	flanking_right=251	frequency=3.093e-02	junction_possible_overlap_registers=227	key=CP009273__643797__-1__CP009273__644704__1__12____251__251__0__0	max_left=101	max_left_minus=101	max_left_plus=3	max_min_left=101	max_min_left_minus=101	max_min_left_plus=3	max_min_right=0	max_min_right_minus=0	max_min_right_plus=0	max_pos_hash_score=456	max_right=185	max_right_minus=169	max_right_plus=185	neg_log10_pos_hash_p_value=10.3	new_junction_coverage=0.04	new_junction_read_count=4	polymorphism_frequency=3.093e-02	pos_hash_score=4	prediction=polymorphism	reject=COVERAGE_EVENNESS_SKEW,FREQUENCY_CUTOFF	side_1_annotate_key=gene	side_1_continuation=0	side_1_coverage=1.05	side_1_overlap=12	side_1_possible_overlap_registers=239	side_1_read_count=126	side_1_redundant=0	side_2_annotate_key=gene	side_2_continuation=0	side_2_coverage=1.15	side_2_overlap=0	side_2_possible_overlap_registers=227	side_2_read_count=131	side_2_redundant=0	total_non_overlap_reads=4
JC	191	.	CP009273	645188	-1	CP009273	646082	1	0	alignment_overlap=7	coverage_minus=3	coverage_plus=1	flanking_left=251	flanking_right=251	frequency=3.358e-02	junction_possible_overlap_registers=232	key=CP009273__645188__-1__CP009273__646075__1__7____251__251__0__0	max_left=190	max_left_minus=190	max_left_plus=121	max_min_left=0	max_min_left_minus=0	max_min_left_plus=0	max_min_right=110	max_min_right_minus=110	max_min_right_plus=110	max_pos_hash_score=466	max_right=110	max_right_minus=110	max_right_plus=110	neg_log10_pos_hash_p_value=10.4	new_junction_coverage=0.03	new_junction_read_count=4	polymorphism_frequency=3.358e-02	pos_hash_score=4	prediction=polymorphism	reject=COVERAGE_EVENNESS_SKEW,FREQUENCY_CUTOFF	side_1_annotate_key=gene	side_1_continuation=0	side_1_coverage=1.08	side_1_overlap=7	side_1_possible_overlap_registers=239	side_1_read_count=129	side_1_redundant=0	side_2_annotate_key=gene	side_2_continuation=0	side_2_coverage=0.90	side_2_overlap=0	side_2_possible_overlap_registers=232	side_2_read_count=105	side_2_redundant=0	total_non_overlap_reads=4
JC	192	.	CP009273	662649	-1	CP009273	663621	1	0	alignment_overlap=8	coverage_minus=3	coverage_plus=3	flanking_left=251	flanking_right=251	frequency=4.654e-02	junction_possible_overlap_registers=231	key=CP009273__662649__-1__CP009273__663613__1__8____251__251__0__0	max_left=36	max_left_minus=36	max_left_plus=32	max_min_left=36	max_min_left_minus=36	max_min_left_plus=32	max_min_right=0	max_min_right_minus=0	max_min_right_plus=0	max_pos_hash_score=464	max_right=192	max_right_minus=192	max_right_plus=101	neg_log10_pos_hash_p_value=9.2	new_junction_coverage=0.06	new_junction_read_count=7	polymorphism_frequency=4.654e-02	pos_hash_score=6	prediction=polymorphism	reject=COVERAGE_EVENNESS_SKEW,FREQUENCY_CUTOFF	side_1_annotate_key=gene	side_1_continuation=0	side_1_coverage=1.29	side_1_overlap=8	side_1_possible_overlap_registers=239	side_1_read_count=154	side_1_redundant=0	side_2_annotate_key=gene	side_2_continuation=0	side_2_coverage=1.19	side_2_overlap=0	side_2_possible_overlap_registers=231	side_2_read_count=138	side_2_redundant=0	total_non_overlap_reads=6
JC	193	.	CP009273	680998	-1	CP009273	681697	1	0	alignment_overlap=12	coverage_minus=7	coverage_plus=9	flanking_left=251	flanking_right=251	frequency=1.149e-01	junction_possible_overlap_registers=227	key=CP009273__680998__-1__CP009273__681685__1__12____251__251__0__0	max_left=200	max_left_minus=200	max_left_plus=105	max_min_left=105	max_min_left_minus=19	max_min_left_plus=105	max_min_right=63	max_min_right_minus=63	max_min_right_plus=0	max_pos_hash_score=456	max_right=217	max_right_minus=178	max_right_plus=217	neg_log10_pos_hash_p_value=6.3	new_junction_coverage=0.14	new_junction_read_count=16	polymorphism_frequency=1.149e-01	pos_hash_score=13	prediction=polymorphism	reject=COVERAGE_EVENNESS_SKEW,FREQUENCY_CUTOFF	side_1_annotate_key=gene	side_1_continuation=0	side_1_coverage=1.24	side_1_overlap=12	side_1_possible_overlap_registers=239	side_1_read_count=148	side_1_redundant=0	side_2_annotate_key=gene	side_2_continuation=0	side_2_coverage=0.93	side_2_overlap=0	side_2_possible_overlap_registers=227	side_2_read_count=106	side_2_redundant=0	total_non_overlap_reads=16
JC	194	.	CP009273	716716	-1	CP009273	717874	1	0	alignment_overlap=11	coverage_minus=2	coverage_plus=1	flanking_left=251	flanking_right=251	frequency=2.954e-02	junction_possible_overlap_registers=228	key=CP009273__716716__-1__CP009273__717863__1__11____251__251__0__0	max_left=182	max_left_minus=182	max_left_plus=20	max_min_left=20	max_min_left_minus=0	max_min_left_plus=20	max_min_right=58	max_min_right_minus=58	max_min_right_plus=0	max_pos_hash_score=458	max_right=220	max_right_minus=58	max_right_plus=220	neg_log10_pos_hash_p_value=11.0	new_junction_coverage=0.03	new_junction_read_count=3	polymorphism_frequency=2.954e-02	pos_hash_score=3	prediction=polymorphism	reject=COVERAGE_EVENNESS_SKEW,FREQUENCY_CUTOFF	side_1_annotate_key=gene	side_1_continuation=0	side_1_coverage=0.88	side_1_overlap=11	side_1_possible_overlap_registers=239	side_1_read_count=106	side_1_redundant=0	side_2_annotate_key=gene	side_2_continuation=0	side_2_coverage=0.84	side_2_overlap=0	side_2_possible_overlap_registers=228	side_2_read_count=96	side_2_redundant=0	total_non_overlap_reads=3
JC	195	.	CP009273	733405	-1	CP009273	734360	1	0	alignment_overlap=20	coverage_minus=5	coverage_plus=6	flanking_left=251	flanking_right=251	frequency=7.910e-02	junction_possible_overlap_registers=219	key=CP009273__733405__-1__CP009273__734340__1__20____251__251__0__0	max_left=93	max_left_minus=87	max_left_plus=93	max_min_left=93	max_min_left_minus=87	max_min_left_plus=93	max_min_right=0	max_min_right_minus=0	max_min_right_plus=0	max_pos_hash_score=440	max_right=222	max_right_minus=172	max_right_plus=222	neg_log10_pos_hash_p_value=7.9	new_junction_coverage=0.10	new_junction_read_count=11	polymorphism_frequency=7.910e-02	pos_hash_score=8	prediction=polymorphism	reject=COVERAGE_EVENNESS_SKEW,FREQUENCY_CUTOFF	side_1_annotate_key=gene	side_1_continuation=0	side_1_coverage=1.19	side_1_overlap=20	side_1_possible_overlap_registers=239	side_1_read_count=142	side_1_redundant=0	side_2_annotate_key=gene	side_2_continuation=0	side_2_coverage=1.15	side_2_overlap=0	side_2_possible_overlap_registers=219	side_2_read_count=126	side_2_redundant=0	total_non_overlap_reads=11
JC	196	.	CP009273	734340	1	CP009273	1527163	-1	-14	alignment_overlap=-14	coverage_minus=1	coverage_plus=3	flanking_left=251	flanking_right=251	frequency=3.275e-02	junction_possible_overlap_registers=225	key=CP009273__734340__1__CP009273__1527163__-1__-14__CGAGATAGTTTCTA__251__251__0__0	max_left=192	max_left_minus=190	max_left_plus=192	max_min_left=0	max_min_left_minus=0	max_min_left_plus=0	max_min_right=4	max_min_right_minus=3	max_min_right_plus=4	max_pos_hash_score=452	max_right=4	max_right_minus=3	max_right_plus=4	neg_log10_pos_hash_p_value=10.9	new_junction_coverage=0.04	new_junction_read_count=4	polymorphism_frequency=3.275e-02	pos_hash_score=3	prediction=polymorphism	reject=COVERAGE_EVENNESS_SKEW,FREQUENCY_CUTOFF	side_1_annotate_key=gene	side_1_continuation=0	side_1_coverage=1.08	side_1_overlap=0	side_1_possible_overlap_registers=239	side_1_read_count=129	side_1_redundant=0	side_2_annotate_key=gene	side_2_continuation=0	side_2_coverage=1.02	side_2_overlap=0	side_2_possible_overlap_registers=239	side_2_read_count=122	side_2_redundant=0	total_non_overlap_reads=4	unique_read_sequence=CGAGATAGTTTCTA
JC	197	.	CP009273	734340	1	CP009273	3618828	-1	-14	alignment_overlap=-14	coverage_minus=1	coverage_plus=3	flanking_left=251	flanking_right=251	frequency=3.262e-02	junction_possible_overlap_registers=225	key=CP009273__734340__1__CP009273__3618828__-1__-14__CGAGATAGTTTCTA__251__251__0__0	max_left=192	max_left_minus=190	max_left_plus=192	max_min_left=0	max_min_left_minus=0	max_min_left_plus=0	max_min_right=4	max_min_right_minus=3	max_min_right_plus=4	max_pos_hash_score=452	max_right=4	max_right_minus=3	max_right_plus=4	neg_log10_pos_hash_p_value=10.9	new_junction_coverage=0.04	new_junction_read_count=4	polymorphism_frequency=3.262e-02	pos_hash_score=3	prediction=polymorphism	reject=COVERAGE_EVENNESS_SKEW,FREQUENCY_CUTOFF	side_1_annotate_key=gene	side_1_continuation=0	side_1_coverage=1.08	side_1_overlap=0	side_1_possible_overlap_registers=239	side_1_read_count=129	side_1_redundant=0	side_2_annotate_key=gene	side_2_continuation=0	side_2_coverage=1.03	side_2_overlap=0	side_2_possible_overlap_registers=239	side_2_read_count=123	side_2_redundant=0	total_non_overlap_reads=4	unique_read_sequence=CGAGATAGTTTCTA
JC	198	.	CP009273	741834	-1	CP009273	742865	1	0	alignment_overlap=8	coverage_minus=1	coverage_plus=2	flanking_left=251	flanking_right=251	frequency=2.920e-02	junction_possible_overlap_registers=231	key=CP009273__741834__-1__CP009273__742857__1__8____251__251__0__0	max_left=95	max_left_minus=91	max_left_plus=95	max_min_left=0	max_min_left_minus=0	max_min_left_plus=0	max_min_right=63	max_min_right_minus=30	max_min_right_plus=63	max_pos_hash_score=464	max_right=63	max_right_minus=30	max_right_plus=63	neg_log10_pos_hash_p_value=11.0	new_junction_coverage=0.03	new_junction_read_count=3	polymorphism_frequency=2.920e-02	pos_hash_score=3	prediction=polymorphism	reject=COVERAGE_EVENNESS_SKEW,FREQUENCY_CUTOFF	side_1_annotate_key=gene	side_1_continuation=0	side_1_coverage=0.88	side_1_overlap=8	side_1_possible_overlap_registers=239	side_1_read_count=106	side_1_redundant=0	side_2_annotate_key=gene	side_2_continuation=0	side_2_coverage=0.84	side_2_overlap=0	side_2_possible_overlap_registers=231	side_2_read_count=97	side_2_redundant=0	total_non_overlap_reads=3
JC	199	.	CP009273	776085	-1	CP009273	776375	1	0	alignment_overlap=76	coverage_minus=4	coverage_plus=6	flanking_left=251	flanking_right=251	frequency=1.123e-01	junction_possible_overlap_registers=163	key=CP009273__776085__-1__CP009273__776299__1__76____251__251__0__0	max_left=164	max_left_minus=164	max_left_plus=116	max_min_left=59	max_min_left_minus=59	max_min_left_plus=27	max_min_right=17	max_min_right_minus=2	max_min_right_plus=17	max_pos_hash_score=328	max_right=133	max_right_minus=116	max_right_plus=133	neg_log10_pos_hash_p_value=5.4	new_junction_coverage=0.12	new_junction_read_count=10	polymorphism_frequency=1.123e-01	pos_hash_score=10	prediction=polymorphism	reject=COVERAGE_EVENNESS_SKEW,FREQUENCY_CUTOFF	side_1_annotate_key=gene	side_1_continuation=0	side_1_coverage=1.10	side_1_overlap=76	side_1_possible_overlap_registers=239	side_1_read_count=132	side_1_redundant=0	side_2_annotate_key=gene	side_2_continuation=0	side_2_coverage=0.83	side_2_overlap=0	side_2_possible_overlap_registers=163	side_2_read_count=68	side_2_redundant=0	total_non_overlap_reads=10
JC	200	.	CP009273	776085	-1	CP009273	776679	1	0	alignment_overlap=76	coverage_minus=6	coverage_plus=11	flanking_left=251	flanking_right=251	frequency=1.889e-01	junction_possible_overlap_registers=163	key=CP009273__776085__-1__CP009273__776603__1__76____251__251__0__0	max_left=164	max_left_minus=164	max_left_plus=154	max_min_left=33	max_min_left_minus=33	max_min_left_plus=31	max_min_right=37	max_min_right_minus=37	max_min_right_plus=37	max_pos_hash_score=328	max_right=170	max_right_minus=142	max_right_plus=170	neg_log10_pos_hash_p_value=3.6	new_junction_coverage=0.21	new_junction_read_count=17	polymorphism_frequency=1.889e-01	pos_hash_score=16	prediction=polymorphism	reject=COVERAGE_EVENNESS_SKEW,FREQUENCY_CUTOFF	side_1_annotate_key=gene	side_1_continuation=0	side_1_coverage=1.10	side_1_overlap=76	side_1_possible_overlap_registers=239	side_1_read_count=132	side_1_redundant=0	side_2_annotate_key=gene	side_2_continuation=0	side_2_coverage=0.69	side_2_overlap=0	side_2_possible_overlap_registers=163	side_2_read_count=56	side_2_redundant=0	total_non_overlap_reads=17
JC	201	.	CP009273	776087	-1	CP009273	776903	1	0	alignment_overlap=79	coverage_minus=5	coverage_plus=3	flanking_left=251	flanking_right=251	frequency=1.209e-01	junction_possible_overlap_registers=160	key=CP009273__776087__-1__CP009273__776824__1__79____251__251__0__0	max_left=114	max_left_minus=114	max_left_plus=64	max_min_left=38	max_min_left_minus=38	max_min_left_plus=17	max_min_right=58	max_min_right_minus=58	max_min_right_plus=55	max_pos_hash_score=322	max_right=83	max_right_minus=60	max_right_plus=83	neg_log10_pos_hash_p_value=6.5	new_junction_coverage=0.10	new_junction_read_count=8	polymorphism_frequency=1.209e-01	pos_hash_score=7	prediction=polymorphism	reject=COVERAGE_EVENNESS_SKEW,FREQUENCY_CUTOFF	side_1_annotate_key=gene	side_1_continuation=0	side_1_coverage=1.05	side_1_overlap=79	side_1_possible_overlap_registers=239	side_1_read_count=126	side_1_redundant=0	side_2_annotate_key=gene	side_2_continuation=0	side_2_coverage=0.40	side_2_overlap=0	side_2_possible_overlap_registers=160	side_2_read_count=32	side_2_redundant=0	total_non_overlap_reads=8
JC	202	.	CP009273	776087	-1	CP009273	777267	1	0	alignment_overlap=20	coverage_minus=3	coverage_plus=3	flanking_left=251	flanking_right=251	frequency=1.285e-01	junction_possible_overlap_registers=219	key=CP009273__776087__-1__CP009273__777247__1__20____251__251__0__0	max_left=126	max_left_minus=126	max_left_plus=16	max_min_left=110	max_min_left_minus=110	max_min_left_plus=16	max_min_right=6	max_min_right_minus=6	max_min_right_plus=0	max_pos_hash_score=440	max_right=167	max_right_minus=119	max_right_plus=167	neg_log10_pos_hash_p_value=9.4	new_junction_coverage=0.12	new_junction_read_count=13	polymorphism_frequency=1.285e-01	pos_hash_score=5	prediction=polymorphism	reject=COVERAGE_EVENNESS_SKEW,FREQUENCY_CUTOFF	side_1_annotate_key=gene	side_1_continuation=0	side_1_coverage=1.06	side_1_overlap=20	side_1_possible_overlap_registers=239	side_1_read_count=127	side_1_redundant=0	side_2_annotate_key=gene	side_2_continuation=0	side_2_coverage=0.55	side_2_overlap=0	side_2_possible_overlap_registers=219	side_2_read_count=60	side_2_redundant=0	total_non_overlap_reads=6
JC	203	.	CP009273	776154	-1	CP009273	777236	1	0	alignment_overlap=17	coverage_minus=3	coverage_plus=1	flanking_left=251	flanking_right=251	frequency=6.821e-02	junction_possible_overlap_registers=222	key=CP009273__776154__-1__CP009273__777219__1__17____251__251__0__0	max_left=185	max_left_minus=185	max_left_plus=14	max_min_left=25	max_min_left_minus=25	max_min_left_plus=14	max_min_right=15	max_min_right_minus=15	max_min_right_plus=0	max_pos_hash_score=446	max_right=209	max_right_minus=209	max_right_plus=123	neg_log10_pos_hash_p_value=10.1	new_junction_coverage=0.04	new_junction_read_count=5	polymorphism_frequency=6.821e-02	pos_hash_score=4	prediction=polymorphism	reject=COVERAGE_EVENNESS_SKEW,FREQUENCY_CUTOFF	side_1_annotate_key=gene	side_1_continuation=0	side_1_coverage=0.87	side_1_overlap=17	side_1_possible_overlap_registers=239	side_1_read_count=104	side_1_redundant=0	side_2_annotate_key=gene	side_2_continuation=0	side_2_coverage=0.36	side_2_overlap=0	side_2_possible_overlap_registers=222	side_2_read_count=40	side_2_redundant=0	total_non_overlap_reads=4
JC	204	.	CP009273	776185	-1	CP009273	777265	1	0	alignment_overlap=24	coverage_minus=2	coverage_plus=2	flanking_left=251	flanking_right=251	frequency=6.125e-02	junction_possible_overlap_registers=215	key=CP009273__776185__-1__CP009273__777241__1__24____251__251__0__0	max_left=207	max_left_minus=207	max_left_plus=68	max_min_left=3	max_min_left_minus=0	max_min_left_plus=3	max_min_right=44	max_min_right_minus=44	max_min_right_plus=44	max_pos_hash_score=432	max_right=107	max_right_minus=44	max_right_plus=107	neg_log10_pos_hash_p_value=9.9	new_junction_coverage=0.05	new_junction_read_count=5	polymorphism_frequency=6.125e-02	pos_hash_score=4	prediction=polymorphism	reject=COVERAGE_EVENNESS_SKEW,FREQUENCY_CUTOFF	side_1_annotate_key=gene	side_1_continuation=0	side_1_coverage=0.89	side_1_overlap=24	side_1_possible_overlap_registers=239	side_1_read_count=107	side_1_redundant=0	side_2_annotate_key=gene	side_2_continuation=0	side_2_coverage=0.53	side_2_overlap=0	side_2_possible_overlap_registers=215	side_2_read_count=57	side_2_redundant=0	total_non_overlap_reads=4
JC	205	.	CP009273	776434	-1	CP009273	777227	1	0	alignment_overlap=8	coverage_minus=5	coverage_plus=1	flanking_left=251	flanking_right=251	frequency=1.292e-01	junction_possible_overlap_registers=231	key=CP009273__776434__-1__CP009273__777219__1__8____251__251__0__0	max_left=223	max_left_minus=223	max_left_plus=67	max_min_left=67	max_min_left_minus=67	max_min_left_plus=67	max_min_right=39	max_min_right_minus=39	max_min_right_plus=0	max_pos_hash_score=464	max_right=209	max_right_minus=209	max_right_plus=146	neg_log10_pos_hash_p_value=9.2	new_junction_coverage=0.07	new_junction_read_count=8	polymorphism_frequency=1.292e-01	pos_hash_score=6	prediction=polymorphism	reject=COVERAGE_EVENNESS_SKEW,FREQUENCY_CUTOFF	side_1_annotate_key=gene	side_1_continuation=0	side_1_coverage=0.53	side_1_overlap=8	side_1_possible_overlap_registers=239	side_1_read_count=64	side_1_redundant=0	side_2_annotate_key=gene	side_2_continuation=0	side_2_coverage=0.40	side_2_overlap=0	side_2_possible_overlap_registers=231	side_2_read_count=46	side_2_redundant=0	total_non_overlap_reads=6
JC	206	.	CP009273	776472	-1	CP009273	777265	1	0	alignment_overlap=37	coverage_minus=4	coverage_plus=6	flanking_left=251	flanking_right=251	frequency=2.800e-01	junction_possible_overlap_registers=202	key=CP009273__776472__-1__CP009273__777228__1__37____251__251__0__0	max_left=121	max_left_minus=121	max_left_plus=27	max_min_left=28	max_min_left_minus=28	max_min_left_plus=27	max_min_right=2	max_min_right_minus=2	max_min_right_plus=0	max_pos_hash_score=406	max_right=145	max_right_minus=54	max_right_plus=145	neg_log10_pos_hash_p_value=6.6	new_junction_coverage=0.18	new_junction_read_count=18	polymorphism_frequency=2.800e-01	pos_hash_score=10	prediction=polymorphism	reject=COVERAGE_EVENNESS_SKEW	side_1_annotate_key=gene	side_1_continuation=0	side_1_coverage=0.51	side_1_overlap=37	side_1_possible_overlap_registers=239	side_1_read_count=61	side_1_redundant=0	side_2_annotate_key=gene	side_2_continuation=0	side_2_coverage=0.40	side_2_overlap=0	side_2_possible_overlap_registers=202	side_2_read_count=41	side_2_redundant=0	total_non_overlap_reads=10
JC	207	.	CP009273	776738	-1	CP009273	777227	1	0	alignment_overlap=8	coverage_minus=7	coverage_plus=4	flanking_left=251	flanking_right=251	frequency=1.781e-01	junction_possible_overlap_registers=231	key=CP009273__776738__-1__CP009273__777219__1__8____251__251__0__0	max_left=227	max_left_minus=227	max_left_plus=113	max_min_left=113	max_min_left_minus=113	max_min_left_plus=113	max_min_right=110	max_min_right_minus=110	max_min_right_plus=0	max_pos_hash_score=464	max_right=224	max_right_minus=224	max_right_plus=208	neg_log10_pos_hash_p_value=7.9	new_junction_coverage=0.10	new_junction_read_count=12	polymorphism_frequency=1.781e-01	pos_hash_score=9	prediction=polymorphism	reject=COVERAGE_EVENNESS_SKEW,FREQUENCY_CUTOFF	side_1_annotate_key=gene	side_1_continuation=0	side_1_coverage=0.56	side_1_overlap=8	side_1_possible_overlap_registers=239	side_1_read_count=67	side_1_redundant=0	side_2_annotate_key=gene	side_2_continuation=0	side_2_coverage=0.40	side_2_overlap=0	side_2_possible_overlap_registers=231	side_2_read_count=46	side_2_redundant=0	total_non_overlap_reads=11
JC	208	.	CP009273	776778	-1	CP009273	777267	1	0	alignment_overlap=39	coverage_minus=10	coverage_plus=9	flanking_left=251	flanking_right=251	frequency=3.697e-01	junction_possible_overlap_registers=200	key=CP009273__776778__-1__CP009273__777228__1__39____251__251__0__0	max_left=192	max_left_minus=192	max_left_plus=187	max_min_left=84	max_min_left_minus=84	max_min_left_plus=76	max_min_right=95	max_min_right_minus=19	max_min_right_plus=95	max_pos_hash_score=402	max_right=161	max_right_minus=91	max_right_plus=161	neg_log10_pos_hash_p_value=4.0	new_junction_coverage=0.24	new_junction_read_count=24	polymorphism_frequency=3.697e-01	pos_hash_score=19	prediction=polymorphism	reject=COVERAGE_EVENNESS_SKEW	side_1_annotate_key=gene	side_1_continuation=0	side_1_coverage=0.42	side_1_overlap=39	side_1_possible_overlap_registers=239	side_1_read_count=50	side_1_redundant=0	side_2_annotate_key=gene	side_2_continuation=0	side_2_coverage=0.40	side_2_overlap=0	side_2_possible_overlap_registers=200	side_2_read_count=40	side_2_redundant=0	total_non_overlap_reads=19
JC	209	.	CP009273	776825	1	CP009273	2514486	-1	-1	alignment_overlap=-1	coverage_minus=11	coverage_plus=13	flanking_left=251	flanking_right=251	frequency=3.252e-01	junction_possible_overlap_registers=238	key=CP009273__776825__1__CP009273__2514486__-1__-1__G__251__251__0__0	max_left=183	max_left_minus=183	max_left_plus=176	max_min_left=47	max_min_left_minus=0	max_min_left_plus=47	max_min_right=67	max_min_right_minus=67	max_min_right_plus=64	max_pos_hash_score=478	max_right=103	max_right_minus=67	max_right_plus=103	neg_log10_pos_hash_p_value=4.8	new_junction_coverage=0.30	new_junction_read_count=36	polymorphism_frequency=3.252e-01	pos_hash_score=20	prediction=polymorphism	reject=COVERAGE_EVENNESS_SKEW	side_1_annotate_key=gene	side_1_continuation=0	side_1_coverage=0.45	side_1_overlap=0	side_1_possible_overlap_registers=239	side_1_read_count=54	side_1_redundant=0	side_2_annotate_key=gene	side_2_continuation=0	side_2_coverage=0.80	side_2_overlap=0	side_2_possible_overlap_registers=239	side_2_read_count=96	side_2_redundant=0	total_non_overlap_reads=24	unique_read_sequence=G
JC	210	.	CP009273	776968	-1	CP009273	777236	1	0	alignment_overlap=17	coverage_minus=0	coverage_plus=3	flanking_left=251	flanking_right=251	frequency=8.826e-02	junction_possible_overlap_registers=222	key=CP009273__776968__-1__CP009273__777219__1__17____251__251__0__0	max_left=127	max_left_minus=0	max_left_plus=127	max_min_left=18	max_min_left_minus=0	max_min_left_plus=18	max_min_right=67	max_min_right_minus=0	max_min_right_plus=67	max_pos_hash_score=446	max_right=117	max_right_minus=0	max_right_plus=117	neg_log10_pos_hash_p_value=10.8	new_junction_coverage=0.04	new_junction_read_count=5	polymorphism_frequency=8.826e-02	pos_hash_score=3	prediction=polymorphism	reject=COVERAGE_EVENNESS_SKEW,FREQUENCY_CUTOFF	side_1_annotate_key=gene	side_1_continuation=0	side_1_coverage=0.55	side_1_overlap=17	side_1_possible_overlap_registers=239	side_1_read_count=66	side_1_redundant=0	side_2_annotate_key=gene	side_2_continuation=0	side_2_coverage=0.38	side_2_overlap=0	side_2_possible_overlap_registers=222	side_2_read_count=42	side_2_redundant=0	total_non_overlap_reads=3
JC	211	.	CP009273	803322	-1	CP009273	804116	1	0	alignment_overlap=12	coverage_minus=2	coverage_plus=4	flanking_left=251	flanking_right=251	frequency=5.862e-02	junction_possible_overlap_registers=227	key=CP009273__803322__-1__CP009273__804104__1__12____251__251__0__0	max_left=228	max_left_minus=23	max_left_plus=228	max_min_left=76	max_min_left_minus=0	max_min_left_plus=76	max_min_right=16	max_min_right_minus=16	max_min_right_plus=11	max_pos_hash_score=456	max_right=163	max_right_minus=16	max_right_plus=163	neg_log10_pos_hash_p_value=9.7	new_junction_coverage=0.06	new_junction_read_count=7	polymorphism_frequency=5.862e-02	pos_hash_score=5	prediction=polymorphism	reject=COVERAGE_EVENNESS_SKEW,FREQUENCY_CUTOFF	side_1_annotate_key=gene	side_1_continuation=0	side_1_coverage=1.03	side_1_overlap=12	side_1_possible_overlap_registers=239	side_1_read_count=123	side_1_redundant=0	side_2_annotate_key=gene	side_2_continuation=0	side_2_coverage=0.95	side_2_overlap=0	side_2_possible_overlap_registers=227	side_2_read_count=108	side_2_redundant=0	total_non_overlap_reads=6
JC	212	.	CP009273	822906	-1	CP009273	824155	1	0	alignment_overlap=12	coverage_minus=4	coverage_plus=4	flanking_left=251	flanking_right=251	frequency=7.854e-02	junction_possible_overlap_registers=227	key=CP009273__822906__-1__CP009273__824143__1__12____251__251__0__0	max_left=179	max_left_minus=179	max_left_plus=19	max_min_left=19	max_min_left_minus=19	max_min_left_plus=19	max_min_right=11	max_min_right_minus=11	max_min_right_plus=0	max_pos_hash_score=456	max_right=225	max_right_minus=220	max_right_plus=225	neg_log10_pos_hash_p_value=10.3	new_junction_coverage=0.07	new_junction_read_count=8	polymorphism_frequency=7.854e-02	pos_hash_score=4	prediction=polymorphism	reject=COVERAGE_EVENNESS_SKEW,FREQUENCY_CUTOFF	side_1_annotate_key=gene	side_1_continuation=0	side_1_coverage=0.88	side_1_overlap=12	side_1_possible_overlap_registers=239	side_1_read_count=105	side_1_redundant=0	side_2_annotate_key=gene	side_2_continuation=0	side_2_coverage=0.77	side_2_overlap=0	side_2_possible_overlap_registers=227	side_2_read_count=88	side_2_redundant=0	total_non_overlap_reads=8
JC	213	.	CP009273	836695	-1	CP009273	837910	1	0	alignment_overlap=9	coverage_minus=5	coverage_plus=3	flanking_left=251	flanking_right=251	frequency=7.302e-02	junction_possible_overlap_registers=230	key=CP009273__836695__-1__CP009273__837901__1__9____251__251__0__0	max_left=90	max_left_minus=90	max_left_plus=90	max_min_left=90	max_min_left_minus=90	max_min_left_plus=90	max_min_right=39	max_min_right_minus=39	max_min_right_plus=0	max_pos_hash_score=462	max_right=174	max_right_minus=174	max_right_plus=174	neg_log10_pos_hash_p_value=8.7	new_junction_coverage=0.07	new_junction_read_count=8	polymorphism_frequency=7.302e-02	pos_hash_score=7	prediction=polymorphism	reject=COVERAGE_EVENNESS_SKEW,FREQUENCY_CUTOFF	side_1_annotate_key=gene	side_1_continuation=0	side_1_coverage=0.86	side_1_overlap=9	side_1_possible_overlap_registers=239	side_1_read_count=103	side_1_redundant=0	side_2_annotate_key=gene	side_2_continuation=0	side_2_coverage=0.90	side_2_overlap=0	side_2_possible_overlap_registers=230	side_2_read_count=104	side_2_redundant=0	total_non_overlap_reads=8
JC	214	.	CP009273	839443	-1	CP009273	840606	1	0	alignment_overlap=9	coverage_minus=2	coverage_plus=1	flanking_left=251	flanking_right=251	frequency=3.012e-02	junction_possible_overlap_registers=230	key=CP009273__839443__-1__CP009273__840597__1__9____251__251__0__0	max_left=66	max_left_minus=66	max_left_plus=66	max_min_left=61	max_min_left_minus=61	max_min_left_plus=0	max_min_right=58	max_min_right_minus=14	max_min_right_plus=58	max_pos_hash_score=462	max_right=181	max_right_minus=181	max_right_plus=58	neg_log10_pos_hash_p_value=11.0	new_junction_coverage=0.03	new_junction_read_count=3	polymorphism_frequency=3.012e-02	pos_hash_score=3	prediction=polymorphism	reject=COVERAGE_EVENNESS_SKEW,FREQUENCY_CUTOFF	side_1_annotate_key=gene	side_1_continuation=0	side_1_coverage=0.84	side_1_overlap=9	side_1_possible_overlap_registers=239	side_1_read_count=101	side_1_redundant=0	side_2_annotate_key=gene	side_2_continuation=0	side_2_coverage=0.83	side_2_overlap=0	side_2_possible_overlap_registers=230	side_2_read_count=96	side_2_redundant=0	total_non_overlap_reads=3
JC	215	.	CP009273	841549	-1	CP009273	842494	1	0	alignment_overlap=12	coverage_minus=2	coverage_plus=4	flanking_left=251	flanking_right=251	frequency=5.170e-02	junction_possible_overlap_registers=227	key=CP009273__841549__-1__CP009273__842482__1__12____251__251__0__0	max_left=47	max_left_minus=47	max_left_plus=46	max_min_left=47	max_min_left_minus=47	max_min_left_plus=46	max_min_right=14	max_min_right_minus=0	max_min_right_plus=14	max_pos_hash_score=456	max_right=177	max_right_minus=161	max_right_plus=177	neg_log10_pos_hash_p_value=9.1	new_junction_coverage=0.05	new_junction_read_count=6	polymorphism_frequency=5.170e-02	pos_hash_score=6	prediction=polymorphism	reject=COVERAGE_EVENNESS_SKEW,FREQUENCY_CUTOFF	side_1_annotate_key=gene	side_1_continuation=0	side_1_coverage=0.81	side_1_overlap=12	side_1_possible_overlap_registers=239	side_1_read_count=97	side_1_redundant=0	side_2_annotate_key=gene	side_2_continuation=0	side_2_coverage=1.12	side_2_overlap=0	side_2_possible_overlap_registers=227	side_2_read_count=128	side_2_redundant=0	total_non_overlap_reads=6
JC	216	.	CP009273	851970	-1	CP009273	852820	1	0	alignment_overlap=15	coverage_minus=2	coverage_plus=5	flanking_left=251	flanking_right=251	frequency=5.922e-02	junction_possible_overlap_registers=224	key=CP009273__851970__-1__CP009273__852805__1__15____251__251__0__0	max_left=220	max_left_minus=94	max_left_plus=220	max_min_left=94	max_min_left_minus=94	max_min_left_plus=53	max_min_right=56	max_min_right_minus=0	max_min_right_plus=56	max_pos_hash_score=450	max_right=183	max_right_minus=142	max_right_plus=183	neg_log10_pos_hash_p_value=8.5	new_junction_coverage=0.06	new_junction_read_count=7	polymorphism_frequency=5.922e-02	pos_hash_score=7	prediction=polymorphism	reject=COVERAGE_EVENNESS_SKEW,FREQUENCY_CUTOFF	side_1_annotate_key=gene	side_1_continuation=0	side_1_coverage=1.01	side_1_overlap=15	side_1_possible_overlap_registers=239	side_1_read_count=121	side_1_redundant=0	side_2_annotate_key=gene	side_2_continuation=0	side_2_coverage=0.97	side_2_overlap=0	side_2_possible_overlap_registers=224	side_2_read_count=109	side_2_redundant=0	total_non_overlap_reads=7
JC	217	.	CP009273	857972	-1	CP009273	858770	1	0	alignment_overlap=10	coverage_minus=3	coverage_plus=5	flanking_left=251	flanking_right=251	frequency=6.531e-02	junction_possible_overlap_registers=229	key=CP009273__857972__-1__CP009273__858760__1__10____251__251__0__0	max_left=177	max_left_minus=168	max_left_plus=177	max_min_left=60	max_min_left_minus=32	max_min_left_plus=60	max_min_right=64	max_min_right_minus=17	max_min_right_plus=64	max_pos_hash_score=460	max_right=181	max_right_minus=89	max_right_plus=181	neg_log10_pos_hash_p_value=8.2	new_junction_coverage=0.07	new_junction_read_count=8	polymorphism_frequency=6.531e-02	pos_hash_score=8	prediction=polymorphism	reject=COVERAGE_EVENNESS_SKEW,FREQUENCY_CUTOFF	side_1_annotate_key=gene	side_1_continuation=0	side_1_coverage=1.00	side_1_overlap=10	side_1_possible_overlap_registers=239	side_1_read_count=120	side_1_redundant=0	side_2_annotate_key=gene	side_2_continuation=0	side_2_coverage=0.99	side_2_overlap=0	side_2_possible_overlap_registers=229	side_2_read_count=114	side_2_redundant=0	total_non_overlap_reads=8
JC	218	.	CP009273	863502	-1	CP009273	864388	1	0	alignment_overlap=9	coverage_minus=2	coverage_plus=2	flanking_left=251	flanking_right=251	frequency=3.660e-02	junction_possible_overlap_registers=230	key=CP009273__863502__-1__CP009273__864379__1__9____251__251__0__0	max_left=58	max_left_minus=58	max_left_plus=37	max_min_left=8	max_min_left_minus=0	max_min_left_plus=8	max_min_right=30	max_min_right_minus=30	max_min_right_plus=30	max_pos_hash_score=462	max_right=130	max_right_minus=30	max_right_plus=130	neg_log10_pos_hash_p_value=10.3	new_junction_coverage=0.03	new_junction_read_count=4	polymorphism_frequency=3.660e-02	pos_hash_score=4	prediction=polymorphism	reject=COVERAGE_EVENNESS_SKEW,FREQUENCY_CUTOFF	side_1_annotate_key=gene	side_1_continuation=0	side_1_coverage=0.98	side_1_overlap=9	side_1_possible_overlap_registers=239	side_1_read_count=117	side_1_redundant=0	side_2_annotate_key=gene	side_2_continuation=0	side_2_coverage=0.85	side_2_overlap=0	side_2_possible_overlap_registers=230	side_2_read_count=98	side_2_redundant=0	total_non_overlap_reads=4
JC	219	.	CP009273	863705	-1	CP009273	864591	1	0	alignment_overlap=11	coverage_minus=3	coverage_plus=1	flanking_left=251	flanking_right=251	frequency=4.407e-02	junction_possible_overlap_registers=228	key=CP009273__863705__-1__CP009273__864580__1__11____251__251__0__0	max_left=221	max_left_minus=221	max_left_plus=91	max_min_left=91	max_min_left_minus=0	max_min_left_plus=91	max_min_right=44	max_min_right_minus=44	max_min_right_plus=0	max_pos_hash_score=458	max_right=149	max_right_minus=44	max_right_plus=149	neg_log10_pos_hash_p_value=10.3	new_junction_coverage=0.04	new_junction_read_count=5	polymorphism_frequency=4.407e-02	pos_hash_score=4	prediction=polymorphism	reject=COVERAGE_EVENNESS_SKEW,FREQUENCY_CUTOFF	side_1_annotate_key=gene	side_1_continuation=0	side_1_coverage=0.93	side_1_overlap=11	side_1_possible_overlap_registers=239	side_1_read_count=111	side_1_redundant=0	side_2_annotate_key=gene	side_2_continuation=0	side_2_coverage=0.97	side_2_overlap=0	side_2_possible_overlap_registers=228	side_2_read_count=111	side_2_redundant=0	total_non_overlap_reads=4
JC	220	.	CP009273	874904	-1	CP009273	875845	1	0	alignment_overlap=8	coverage_minus=2	coverage_plus=1	flanking_left=251	flanking_right=251	frequency=2.563e-02	junction_possible_overlap_registers=231	key=CP009273__874904__-1__CP009273__875837__1__8____251__251__0__0	max_left=34	max_left_minus=34	max_left_plus=27	max_min_left=27	max_min_left_minus=0	max_min_left_plus=27	max_min_right=34	max_min_right_minus=34	max_min_right_plus=0	max_pos_hash_score=464	max_right=50	max_right_minus=34	max_right_plus=50	neg_log10_pos_hash_p_value=11.0	new_junction_coverage=0.03	new_junction_read_count=3	polymorphism_frequency=2.563e-02	pos_hash_score=3	prediction=polymorphism	reject=COVERAGE_EVENNESS_SKEW,FREQUENCY_CUTOFF	side_1_annotate_key=gene	side_1_continuation=0	side_1_coverage=0.97	side_1_overlap=8	side_1_possible_overlap_registers=239	side_1_read_count=116	side_1_redundant=0	side_2_annotate_key=gene	side_2_continuation=0	side_2_coverage=1.00	side_2_overlap=0	side_2_possible_overlap_registers=231	side_2_read_count=116	side_2_redundant=0	total_non_overlap_reads=3
JC	221	.	CP009273	880949	-1	CP009273	882123	1	0	alignment_overlap=10	coverage_minus=2	coverage_plus=2	flanking_left=251	flanking_right=251	frequency=3.029e-02	junction_possible_overlap_registers=229	key=CP009273__880949__-1__CP009273__882113__1__10____251__251__0__0	max_left=39	max_left_minus=39	max_left_plus=39	max_min_left=39	max_min_left_minus=39	max_min_left_plus=39	max_min_right=0	max_min_right_minus=0	max_min_right_plus=0	max_pos_hash_score=460	max_right=104	max_right_minus=103	max_right_plus=104	neg_log10_pos_hash_p_value=10.3	new_junction_coverage=0.03	new_junction_read_count=4	polymorphism_frequency=3.029e-02	pos_hash_score=4	prediction=polymorphism	reject=COVERAGE_EVENNESS_SKEW,FREQUENCY_CUTOFF	side_1_annotate_key=gene	side_1_continuation=0	side_1_coverage=0.97	side_1_overlap=10	side_1_possible_overlap_registers=239	side_1_read_count=116	side_1_redundant=0	side_2_annotate_key=gene	side_2_continuation=0	side_2_coverage=1.26	side_2_overlap=0	side_2_possible_overlap_registers=229	side_2_read_count=145	side_2_redundant=0	total_non_overlap_reads=4
JC	222	.	CP009273	889696	-1	CP009273	890604	1	0	alignment_overlap=9	coverage_minus=3	coverage_plus=2	flanking_left=251	flanking_right=251	frequency=4.366e-02	junction_possible_overlap_registers=230	key=CP009273__889696__-1__CP009273__890595__1__9____251__251__0__0	max_left=111	max_left_minus=111	max_left_plus=4	max_min_left=55	max_min_left_minus=55	max_min_left_plus=4	max_min_right=74	max_min_right_minus=74	max_min_right_plus=0	max_pos_hash_score=462	max_right=239	max_right_minus=187	max_right_plus=239	neg_log10_pos_hash_p_value=9.7	new_junction_coverage=0.04	new_junction_read_count=5	polymorphism_frequency=4.366e-02	pos_hash_score=5	prediction=polymorphism	reject=COVERAGE_EVENNESS_SKEW,FREQUENCY_CUTOFF	side_1_annotate_key=gene	side_1_continuation=0	side_1_coverage=0.88	side_1_overlap=9	side_1_possible_overlap_registers=239	side_1_read_count=105	side_1_redundant=0	side_2_annotate_key=gene	side_2_continuation=0	side_2_coverage=1.02	side_2_overlap=0	side_2_possible_overlap_registers=230	side_2_read_count=118	side_2_redundant=0	total_non_overlap_reads=5
JC	223	.	CP009273	892243	-1	CP009273	893062	1	0	alignment_overlap=9	coverage_minus=4	coverage_plus=7	flanking_left=251	flanking_right=251	frequency=9.354e-02	junction_possible_overlap_registers=230	key=CP009273__892243__-1__CP009273__893053__1__9____251__251__0__0	max_left=159	max_left_minus=118	max_left_plus=159	max_min_left=90	max_min_left_minus=65	max_min_left_plus=90	max_min_right=77	max_min_right_minus=35	max_min_right_plus=77	max_pos_hash_score=462	max_right=220	max_right_minus=94	max_right_plus=220	neg_log10_pos_hash_p_value=7.4	new_junction_coverage=0.10	new_junction_read_count=11	polymorphism_frequency=9.354e-02	pos_hash_score=10	prediction=polymorphism	reject=COVERAGE_EVENNESS_SKEW,FREQUENCY_CUTOFF	side_1_annotate_key=gene	side_1_continuation=0	side_1_coverage=0.84	side_1_overlap=9	side_1_possible_overlap_registers=239	side_1_read_count=101	side_1_redundant=0	side_2_annotate_key=gene	side_2_continuation=0	side_2_coverage=1.01	side_2_overlap=0	side_2_possible_overlap_registers=230	side_2_read_count=116	side_2_redundant=0	total_non_overlap_reads=11
JC	224	.	CP009273	901685	-1	CP009273	902631	1	0	alignment_overlap=4	coverage_minus=1	coverage_plus=2	flanking_left=251	flanking_right=251	frequency=2.251e-02	junction_possible_overlap_registers=235	key=CP009273__901685__-1__CP009273__902627__1__4____251__251__0__0	max_left=50	max_left_minus=50	max_left_plus=50	max_min_left=50	max_min_left_minus=50	max_min_left_plus=50	max_min_right=0	max_min_right_minus=0	max_min_right_plus=0	max_pos_hash_score=472	max_right=61	max_right_minus=60	max_right_plus=61	neg_log10_pos_hash_p_value=11.2	new_junction_coverage=0.03	new_junction_read_count=3	polymorphism_frequency=2.251e-02	pos_hash_score=3	prediction=polymorphism	reject=COVERAGE_EVENNESS_SKEW,FREQUENCY_CUTOFF	side_1_annotate_key=gene	side_1_continuation=0	side_1_coverage=1.23	side_1_overlap=4	side_1_possible_overlap_registers=239	side_1_read_count=147	side_1_redundant=0	side_2_annotate_key=gene	side_2_continuation=0	side_2_coverage=0.98	side_2_overlap=0	side_2_possible_overlap_registers=235	side_2_read_count=116	side_2_redundant=0	total_non_overlap_reads=3
JC	225	.	CP009273	964293	-1	CP009273	965080	1	0	alignment_overlap=11	coverage_minus=1	coverage_plus=3	flanking_left=251	flanking_right=251	frequency=4.255e-02	junction_possible_overlap_registers=228	key=CP009273__964293__-1__CP009273__965069__1__11____251__251__0__0	max_left=45	max_left_minus=42	max_left_plus=45	max_min_left=20	max_min_left_minus=0	max_min_left_plus=20	max_min_right=19	max_min_right_minus=19	max_min_right_plus=19	max_pos_hash_score=458	max_right=117	max_right_minus=19	max_right_plus=117	neg_log10_pos_hash_p_value=11.0	new_junction_coverage=0.04	new_junction_read_count=5	polymorphism_frequency=4.255e-02	pos_hash_score=3	prediction=polymorphism	reject=COVERAGE_EVENNESS_SKEW,FREQUENCY_CUTOFF	side_1_annotate_key=gene	side_1_continuation=0	side_1_coverage=0.90	side_1_overlap=11	side_1_possible_overlap_registers=239	side_1_read_count=108	side_1_redundant=0	side_2_annotate_key=gene	side_2_continuation=0	side_2_coverage=1.07	side_2_overlap=0	side_2_possible_overlap_registers=228	side_2_read_count=122	side_2_redundant=0	total_non_overlap_reads=4
JC	226	.	CP009273	973784	-1	CP009273	974459	1	0	alignment_overlap=11	coverage_minus=2	coverage_plus=3	flanking_left=251	flanking_right=251	frequency=4.498e-02	junction_possible_overlap_registers=228	key=CP009273__973784__-1__CP009273__974448__1__11____251__251__0__0	max_left=93	max_left_minus=93	max_left_plus=37	max_min_left=37	max_min_left_minus=9	max_min_left_plus=37	max_min_right=79	max_min_right_minus=79	max_min_right_plus=0	max_pos_hash_score=458	max_right=116	max_right_minus=79	max_right_plus=116	neg_log10_pos_hash_p_value=10.3	new_junction_coverage=0.04	new_junction_read_count=5	polymorphism_frequency=4.498e-02	pos_hash_score=4	prediction=polymorphism	reject=COVERAGE_EVENNESS_SKEW,FREQUENCY_CUTOFF	side_1_annotate_key=gene	side_1_continuation=0	side_1_coverage=0.85	side_1_overlap=11	side_1_possible_overlap_registers=239	side_1_read_count=102	side_1_redundant=0	side_2_annotate_key=gene	side_2_continuation=0	side_2_coverage=1.01	side_2_overlap=0	side_2_possible_overlap_registers=228	side_2_read_count=115	side_2_redundant=0	total_non_overlap_reads=5
JC	227	.	CP009273	986484	-1	CP009273	987178	1	0	alignment_overlap=9	coverage_minus=1	coverage_plus=2	flanking_left=251	flanking_right=251	frequency=2.512e-02	junction_possible_overlap_registers=230	key=CP009273__986484__-1__CP009273__987169__1__9____251__251__0__0	max_left=192	max_left_minus=42	max_left_plus=192	max_min_left=0	max_min_left_minus=0	max_min_left_plus=0	max_min_right=49	max_min_right_minus=30	max_min_right_plus=49	max_pos_hash_score=462	max_right=49	max_right_minus=30	max_right_plus=49	neg_log10_pos_hash_p_value=11.0	new_junction_coverage=0.03	new_junction_read_count=3	polymorphism_frequency=2.512e-02	pos_hash_score=3	prediction=polymorphism	reject=COVERAGE_EVENNESS_SKEW,FREQUENCY_CUTOFF	side_1_annotate_key=gene	side_1_continuation=0	side_1_coverage=0.91	side_1_overlap=9	side_1_possible_overlap_registers=239	side_1_read_count=109	side_1_redundant=0	side_2_annotate_key=gene	side_2_continuation=0	side_2_coverage=1.11	side_2_overlap=0	side_2_possible_overlap_registers=230	side_2_read_count=128	side_2_redundant=0	total_non_overlap_reads=3
JC	228	.	CP009273	993903	-1	CP009273	993907	-1	0	alignment_overlap=9	coverage_minus=3	coverage_plus=1	flanking_left=251	flanking_right=251	frequency=3.147e-02	junction_possible_overlap_registers=230	key=CP009273__993903__-1__CP009273__993916__-1__9____251__251__0__0	max_left=221	max_left_minus=78	max_left_plus=221	max_min_left=78	max_min_left_minus=78	max_min_left_plus=0	max_min_right=21	max_min_right_minus=0	max_min_right_plus=21	max_pos_hash_score=462	max_right=238	max_right_minus=238	max_right_plus=21	neg_log10_pos_hash_p_value=10.3	new_junction_coverage=0.03	new_junction_read_count=4	polymorphism_frequency=3.147e-02	pos_hash_score=4	prediction=polymorphism	reject=COVERAGE_EVENNESS_SKEW,FREQUENCY_CUTOFF	side_1_annotate_key=gene	side_1_continuation=0	side_1_coverage=1.06	side_1_overlap=9	side_1_possible_overlap_registers=239	side_1_read_count=127	side_1_redundant=0	side_2_annotate_key=gene	side_2_continuation=0	side_2_coverage=1.08	side_2_overlap=0	side_2_possible_overlap_registers=230	side_2_read_count=124	side_2_redundant=0	total_non_overlap_reads=4
JC	229	.	CP009273	1057123	-1	CP009273	1058045	1	0	alignment_overlap=10	coverage_minus=5	coverage_plus=5	flanking_left=251	flanking_right=251	frequency=8.865e-02	junction_possible_overlap_registers=229	key=CP009273__1057123__-1__CP009273__1058035__1__10____251__251__0__0	max_left=236	max_left_minus=236	max_left_plus=127	max_min_left=77	max_min_left_minus=77	max_min_left_plus=32	max_min_right=114	max_min_right_minus=67	max_min_right_plus=114	max_pos_hash_score=460	max_right=209	max_right_minus=164	max_right_plus=209	neg_log10_pos_hash_p_value=8.2	new_junction_coverage=0.09	new_junction_read_count=10	polymorphism_frequency=8.865e-02	pos_hash_score=8	prediction=polymorphism	reject=COVERAGE_EVENNESS_SKEW,FREQUENCY_CUTOFF	side_1_annotate_key=gene	side_1_continuation=0	side_1_coverage=0.88	side_1_overlap=10	side_1_possible_overlap_registers=239	side_1_read_count=105	side_1_redundant=0	side_2_annotate_key=gene	side_2_continuation=0	side_2_coverage=0.91	side_2_overlap=0	side_2_possible_overlap_registers=229	side_2_read_count=105	side_2_redundant=0	total_non_overlap_reads=10
JC	230	.	CP009273	1068080	-1	CP009273	1069194	1	0	alignment_overlap=9	coverage_minus=0	coverage_plus=4	flanking_left=251	flanking_right=251	frequency=3.409e-02	junction_possible_overlap_registers=230	key=CP009273__1068080__-1__CP009273__1069185__1__9____251__251__0__0	max_left=100	max_left_minus=0	max_left_plus=100	max_min_left=60	max_min_left_minus=0	max_min_left_plus=60	max_min_right=32	max_min_right_minus=0	max_min_right_plus=32	max_pos_hash_score=462	max_right=182	max_right_minus=0	max_right_plus=182	neg_log10_pos_hash_p_value=10.3	new_junction_coverage=0.03	new_junction_read_count=4	polymorphism_frequency=3.409e-02	pos_hash_score=4	prediction=polymorphism	reject=COVERAGE_EVENNESS_SKEW,FREQUENCY_CUTOFF	side_1_annotate_key=gene	side_1_continuation=0	side_1_coverage=1.18	side_1_overlap=9	side_1_possible_overlap_registers=239	side_1_read_count=141	side_1_redundant=0	side_2_annotate_key=gene	side_2_continuation=0	side_2_coverage=0.79	side_2_overlap=0	side_2_possible_overlap_registers=230	side_2_read_count=91	side_2_redundant=0	total_non_overlap_reads=4
JC	231	.	CP009273	1094549	-1	CP009273	1095754	1	0	alignment_overlap=10	coverage_minus=2	coverage_plus=2	flanking_left=251	flanking_right=251	frequency=2.788e-02	junction_possible_overlap_registers=229	key=CP009273__1094549__-1__CP009273__1095744__1__10____251__251__0__0	max_left=189	max_left_minus=189	max_left_plus=121	max_min_left=53	max_min_left_minus=0	max_min_left_plus=53	max_min_right=52	max_min_right_minus=52	max_min_right_plus=38	max_pos_hash_score=460	max_right=188	max_right_minus=52	max_right_plus=188	neg_log10_pos_hash_p_value=10.3	new_junction_coverage=0.03	new_junction_read_count=4	polymorphism_frequency=2.788e-02	pos_hash_score=4	prediction=polymorphism	reject=COVERAGE_EVENNESS_SKEW,FREQUENCY_CUTOFF	side_1_annotate_key=gene	side_1_continuation=0	side_1_coverage=1.20	side_1_overlap=10	side_1_possible_overlap_registers=239	side_1_read_count=144	side_1_redundant=0	side_2_annotate_key=gene	side_2_continuation=0	side_2_coverage=1.23	side_2_overlap=0	side_2_possible_overlap_registers=229	side_2_read_count=141	side_2_redundant=0	total_non_overlap_reads=4
JC	232	.	CP009273	1109984	-1	CP009273	1110870	1	0	alignment_overlap=10	coverage_minus=2	coverage_plus=2	flanking_left=251	flanking_right=251	frequency=3.629e-02	junction_possible_overlap_registers=229	key=CP009273__1109984__-1__CP009273__1110860__1__10____251__251__0__0	max_left=169	max_left_minus=169	max_left_plus=30	max_min_left=37	max_min_left_minus=37	max_min_left_plus=30	max_min_right=72	max_min_right_minus=72	max_min_right_plus=0	max_pos_hash_score=460	max_right=159	max_right_minus=76	max_right_plus=159	neg_log10_pos_hash_p_value=10.3	new_junction_coverage=0.03	new_junction_read_count=4	polymorphism_frequency=3.629e-02	pos_hash_score=4	prediction=polymorphism	reject=COVERAGE_EVENNESS_SKEW,FREQUENCY_CUTOFF	side_1_annotate_key=gene	side_1_continuation=0	side_1_coverage=0.91	side_1_overlap=10	side_1_possible_overlap_registers=239	side_1_read_count=109	side_1_redundant=0	side_2_annotate_key=gene	side_2_continuation=0	side_2_coverage=0.94	side_2_overlap=0	side_2_possible_overlap_registers=229	side_2_read_count=108	side_2_redundant=0	total_non_overlap_reads=4
JC	233	.	CP009273	1136231	-1	CP009273	1137248	1	0	alignment_overlap=10	coverage_minus=2	coverage_plus=3	flanking_left=251	flanking_right=251	frequency=6.000e-02	junction_possible_overlap_registers=229	key=CP009273__1136231__-1__CP009273__1137238__1__10____251__251__0__0	max_left=70	max_left_minus=70	max_left_plus=70	max_min_left=70	max_min_left_minus=70	max_min_left_plus=70	max_min_right=0	max_min_right_minus=0	max_min_right_plus=0	max_pos_hash_score=460	max_right=104	max_right_minus=104	max_right_plus=104	neg_log10_pos_hash_p_value=9.7	new_junction_coverage=0.06	new_junction_read_count=7	polymorphism_frequency=6.000e-02	pos_hash_score=5	prediction=polymorphism	reject=COVERAGE_EVENNESS_SKEW,FREQUENCY_CUTOFF	side_1_annotate_key=gene	side_1_continuation=0	side_1_coverage=1.13	side_1_overlap=10	side_1_possible_overlap_registers=239	side_1_read_count=135	side_1_redundant=0	side_2_annotate_key=gene	side_2_continuation=0	side_2_coverage=0.78	side_2_overlap=0	side_2_possible_overlap_registers=229	side_2_read_count=90	side_2_redundant=0	total_non_overlap_reads=5
JC	234	.	CP009273	1146071	-1	CP009273	1146757	1	0	alignment_overlap=10	coverage_minus=7	coverage_plus=6	flanking_left=251	flanking_right=251	frequency=1.163e-01	junction_possible_overlap_registers=229	key=CP009273__1146071__-1__CP009273__1146747__1__10____251__251__0__0	max_left=195	max_left_minus=195	max_left_plus=69	max_min_left=73	max_min_left_minus=73	max_min_left_plus=69	max_min_right=39	max_min_right_minus=39	max_min_right_plus=0	max_pos_hash_score=460	max_right=166	max_right_minus=166	max_right_plus=97	neg_log10_pos_hash_p_value=9.7	new_junction_coverage=0.12	new_junction_read_count=14	polymorphism_frequency=1.163e-01	pos_hash_score=5	prediction=polymorphism	reject=COVERAGE_EVENNESS_SKEW,FREQUENCY_CUTOFF	side_1_annotate_key=gene	side_1_continuation=0	side_1_coverage=0.86	side_1_overlap=10	side_1_possible_overlap_registers=239	side_1_read_count=103	side_1_redundant=0	side_2_annotate_key=gene	side_2_continuation=0	side_2_coverage=0.99	side_2_overlap=0	side_2_possible_overlap_registers=229	side_2_read_count=114	side_2_redundant=0	total_non_overlap_reads=13
JC	235	.	CP009273	1161581	-1	CP009273	1162077	1	0	alignment_overlap=15	coverage_minus=7	coverage_plus=7	flanking_left=251	flanking_right=251	frequency=1.358e-01	junction_possible_overlap_registers=224	key=CP009273__1161581__-1__CP009273__1162062__1__15____251__251__0__0	max_left=216	max_left_minus=216	max_left_plus=140	max_min_left=42	max_min_left_minus=42	max_min_left_plus=10	max_min_right=73	max_min_right_minus=73	max_min_right_plus=60	max_pos_hash_score=450	max_right=106	max_right_minus=106	max_right_plus=99	neg_log10_pos_hash_p_value=6.6	new_junction_coverage=0.12	new_junction_read_count=14	polymorphism_frequency=1.358e-01	pos_hash_score=12	prediction=polymorphism	reject=COVERAGE_EVENNESS_SKEW,FREQUENCY_CUTOFF	side_1_annotate_key=gene	side_1_continuation=0	side_1_coverage=0.77	side_1_overlap=15	side_1_possible_overlap_registers=239	side_1_read_count=92	side_1_redundant=0	side_2_annotate_key=gene	side_2_continuation=0	side_2_coverage=0.82	side_2_overlap=0	side_2_possible_overlap_registers=224	side_2_read_count=92	side_2_redundant=0	total_non_overlap_reads=14
JC	236	.	CP009273	1174003	-1	CP009273	1175039	1	0	alignment_overlap=10	coverage_minus=2	coverage_plus=1	flanking_left=251	flanking_right=251	frequency=2.323e-02	junction_possible_overlap_registers=229	key=CP009273__1174003__-1__CP009273__1175029__1__10____251__251__0__0	max_left=147	max_left_minus=147	max_left_plus=96	max_min_left=96	max_min_left_minus=0	max_min_left_plus=96	max_min_right=94	max_min_right_minus=94	max_min_right_plus=0	max_pos_hash_score=460	max_right=145	max_right_minus=94	max_right_plus=145	neg_log10_pos_hash_p_value=11.0	new_junction_coverage=0.03	new_junction_read_count=3	polymorphism_frequency=2.323e-02	pos_hash_score=3	prediction=polymorphism	reject=COVERAGE_EVENNESS_SKEW,FREQUENCY_CUTOFF	side_1_annotate_key=gene	side_1_continuation=0	side_1_coverage=1.14	side_1_overlap=10	side_1_possible_overlap_registers=239	side_1_read_count=137	side_1_redundant=0	side_2_annotate_key=gene	side_2_continuation=0	side_2_coverage=1.05	side_2_overlap=0	side_2_possible_overlap_registers=229	side_2_read_count=121	side_2_redundant=0	total_non_overlap_reads=3
JC	237	.	CP009273	1179293	-1	CP009273	1180396	1	0	alignment_overlap=9	coverage_minus=2	coverage_plus=1	flanking_left=251	flanking_right=251	frequency=3.455e-02	junction_possible_overlap_registers=230	key=CP009273__1179293__-1__CP009273__1180387__1__9____251__251__0__0	max_left=94	max_left_minus=94	max_left_plus=32	max_min_left=32	max_min_left_minus=32	max_min_left_plus=32	max_min_right=25	max_min_right_minus=25	max_min_right_plus=0	max_pos_hash_score=462	max_right=43	max_right_minus=43	max_right_plus=43	neg_log10_pos_hash_p_value=11.0	new_junction_coverage=0.03	new_junction_read_count=4	polymorphism_frequency=3.455e-02	pos_hash_score=3	prediction=polymorphism	reject=COVERAGE_EVENNESS_SKEW,FREQUENCY_CUTOFF	side_1_annotate_key=gene	side_1_continuation=0	side_1_coverage=0.77	side_1_overlap=9	side_1_possible_overlap_registers=239	side_1_read_count=92	side_1_redundant=0	side_2_annotate_key=gene	side_2_continuation=0	side_2_coverage=1.17	side_2_overlap=0	side_2_possible_overlap_registers=230	side_2_read_count=135	side_2_redundant=0	total_non_overlap_reads=3
JC	238	.	CP009273	1203246	1	CP009273	1205075	1	0	alignment_overlap=16	coverage_minus=58	coverage_plus=57	flanking_left=251	flanking_right=251	frequency=1	junction_possible_overlap_registers=223	key=CP009273__1203246__1__CP009273__1205059__1__16____251__251__0__0	max_left=228	max_left_minus=228	max_left_plus=225	max_min_left=117	max_min_left_minus=109	max_min_left_plus=117	max_min_right=113	max_min_right_minus=106	max_min_right_plus=113	max_pos_hash_score=448	max_right=234	max_right_minus=225	max_right_plus=234	neg_log10_pos_hash_p_value=0.3	new_junction_coverage=1.04	new_junction_read_count=116	polymorphism_frequency=8.625e-01	pos_hash_score=66	prediction=consensus	side_1_annotate_key=gene	side_1_continuation=0	side_1_coverage=0.13	side_1_overlap=16	side_1_possible_overlap_registers=239	side_1_read_count=15	side_1_redundant=0	side_2_annotate_key=gene	side_2_continuation=0	side_2_coverage=0.21	side_2_overlap=0	side_2_possible_overlap_registers=223	side_2_read_count=23	side_2_redundant=0	total_non_overlap_reads=115
JC	239	.	CP009273	1203261	-1	CP009273	1205058	-1	0	alignment_overlap=16	coverage_minus=36	coverage_plus=57	flanking_left=251	flanking_right=251	frequency=1	junction_possible_overlap_registers=223	key=CP009273__1203261__-1__CP009273__1205074__-1__16____251__251__0__0	max_left=223	max_left_minus=221	max_left_plus=223	max_min_left=99	max_min_left_minus=99	max_min_left_plus=97	max_min_right=116	max_min_right_minus=116	max_min_right_plus=100	max_pos_hash_score=448	max_right=233	max_right_minus=233	max_right_plus=233	neg_log10_pos_hash_p_value=0.5	new_junction_coverage=0.84	new_junction_read_count=94	polymorphism_frequency=8.356e-01	pos_hash_score=59	prediction=consensus	side_1_annotate_key=gene	side_1_continuation=0	side_1_coverage=0.13	side_1_overlap=16	side_1_possible_overlap_registers=239	side_1_read_count=15	side_1_redundant=0	side_2_annotate_key=gene	side_2_continuation=0	side_2_coverage=0.21	side_2_overlap=0	side_2_possible_overlap_registers=223	side_2_read_count=23	side_2_redundant=0	total_non_overlap_reads=93
JC	240	.	CP009273	1225252	-1	CP009273	1226532	1	0	alignment_overlap=12	coverage_minus=3	coverage_plus=3	flanking_left=251	flanking_right=251	frequency=5.098e-02	junction_possible_overlap_registers=227	key=CP009273__1225252__-1__CP009273__1226520__1__12____251__251__0__0	max_left=45	max_left_minus=45	max_left_plus=45	max_min_left=40	max_min_left_minus=40	max_min_left_plus=40	max_min_right=44	max_min_right_minus=44	max_min_right_plus=44	max_pos_hash_score=456	max_right=56	max_right_minus=56	max_right_plus=56	neg_log10_pos_hash_p_value=10.3	new_junction_coverage=0.05	new_junction_read_count=6	polymorphism_frequency=5.098e-02	pos_hash_score=4	prediction=polymorphism	reject=COVERAGE_EVENNESS_SKEW,FREQUENCY_CUTOFF	side_1_annotate_key=gene	side_1_continuation=0	side_1_coverage=0.77	side_1_overlap=12	side_1_possible_overlap_registers=239	side_1_read_count=92	side_1_redundant=0	side_2_annotate_key=gene	side_2_continuation=0	side_2_coverage=1.20	side_2_overlap=0	side_2_possible_overlap_registers=227	side_2_read_count=136	side_2_redundant=0	total_non_overlap_reads=6
JC	241	.	CP009273	1232777	-1	CP009273	1234010	1	0	alignment_overlap=10	coverage_minus=3	coverage_plus=3	flanking_left=251	flanking_right=251	frequency=4.726e-02	junction_possible_overlap_registers=229	key=CP009273__1232777__-1__CP009273__1234000__1__10____251__251__0__0	max_left=100	max_left_minus=100	max_left_plus=100	max_min_left=61	max_min_left_minus=61	max_min_left_plus=61	max_min_right=70	max_min_right_minus=2	max_min_right_plus=70	max_pos_hash_score=460	max_right=122	max_right_minus=122	max_right_plus=122	neg_log10_pos_hash_p_value=9.7	new_junction_coverage=0.05	new_junction_read_count=6	polymorphism_frequency=4.726e-02	pos_hash_score=5	prediction=polymorphism	reject=COVERAGE_EVENNESS_SKEW,FREQUENCY_CUTOFF	side_1_annotate_key=gene	side_1_continuation=0	side_1_coverage=1.22	side_1_overlap=10	side_1_possible_overlap_registers=239	side_1_read_count=146	side_1_redundant=0	side_2_annotate_key=gene	side_2_continuation=0	side_2_coverage=0.89	side_2_overlap=0	side_2_possible_overlap_registers=229	side_2_read_count=102	side_2_redundant=0	total_non_overlap_reads=6
JC	242	.	CP009273	1246786	-1	CP009273	1247510	1	0	alignment_overlap=1	coverage_minus=1	coverage_plus=3	flanking_left=251	flanking_right=251	frequency=3.529e-02	junction_possible_overlap_registers=238	key=CP009273__1246786__-1__CP009273__1247509__1__1____251__251__0__0	max_left=70	max_left_minus=70	max_left_plus=70	max_min_left=70	max_min_left_minus=70	max_min_left_plus=70	max_min_right=0	max_min_right_minus=0	max_min_right_plus=0	max_pos_hash_score=478	max_right=107	max_right_minus=107	max_right_plus=107	neg_log10_pos_hash_p_value=11.2	new_junction_coverage=0.04	new_junction_read_count=5	polymorphism_frequency=3.529e-02	pos_hash_score=3	prediction=polymorphism	reject=COVERAGE_EVENNESS_SKEW,FREQUENCY_CUTOFF	side_1_annotate_key=gene	side_1_continuation=0	side_1_coverage=1.24	side_1_overlap=1	side_1_possible_overlap_registers=239	side_1_read_count=148	side_1_redundant=0	side_2_annotate_key=gene	side_2_continuation=0	side_2_coverage=1.06	side_2_overlap=0	side_2_possible_overlap_registers=238	side_2_read_count=126	side_2_redundant=0	total_non_overlap_reads=4
JC	243	.	CP009273	1247780	-1	CP009273	1248500	1	0	alignment_overlap=7	coverage_minus=2	coverage_plus=1	flanking_left=251	flanking_right=251	frequency=3.257e-02	junction_possible_overlap_registers=232	key=CP009273__1247780__-1__CP009273__1248493__1__7____251__251__0__0	max_left=174	max_left_minus=174	max_left_plus=93	max_min_left=93	max_min_left_minus=0	max_min_left_plus=93	max_min_right=70	max_min_right_minus=70	max_min_right_plus=0	max_pos_hash_score=466	max_right=151	max_right_minus=70	max_right_plus=151	neg_log10_pos_hash_p_value=11.1	new_junction_coverage=0.03	new_junction_read_count=4	polymorphism_frequency=3.257e-02	pos_hash_score=3	prediction=polymorphism	reject=COVERAGE_EVENNESS_SKEW,FREQUENCY_CUTOFF	side_1_annotate_key=gene	side_1_continuation=0	side_1_coverage=0.96	side_1_overlap=7	side_1_possible_overlap_registers=239	side_1_read_count=115	side_1_redundant=0	side_2_annotate_key=gene	side_2_continuation=0	side_2_coverage=1.08	side_2_overlap=0	side_2_possible_overlap_registers=232	side_2_read_count=126	side_2_redundant=0	total_non_overlap_reads=3
JC	244	.	CP009273	1257995	-1	CP009273	1258873	1	0	alignment_overlap=8	coverage_minus=2	coverage_plus=2	flanking_left=251	flanking_right=251	frequency=3.656e-02	junction_possible_overlap_registers=231	key=CP009273__1257995__-1__CP009273__1258865__1__8____251__251__0__0	max_left=166	max_left_minus=166	max_left_plus=157	max_min_left=81	max_min_left_minus=81	max_min_left_plus=69	max_min_right=86	max_min_right_minus=77	max_min_right_plus=86	max_pos_hash_score=464	max_right=88	max_right_minus=88	max_right_plus=88	neg_log10_pos_hash_p_value=10.4	new_junction_coverage=0.03	new_junction_read_count=4	polymorphism_frequency=3.656e-02	pos_hash_score=4	prediction=polymorphism	reject=COVERAGE_EVENNESS_SKEW,FREQUENCY_CUTOFF	side_1_annotate_key=gene	side_1_continuation=0	side_1_coverage=0.79	side_1_overlap=8	side_1_possible_overlap_registers=239	side_1_read_count=95	side_1_redundant=0	side_2_annotate_key=gene	side_2_continuation=0	side_2_coverage=1.03	side_2_overlap=0	side_2_possible_overlap_registers=231	side_2_read_count=119	side_2_redundant=0	total_non_overlap_reads=4
JC	245	.	CP009273	1269832	-1	CP009273	1270817	1	0	alignment_overlap=8	coverage_minus=1	coverage_plus=3	flanking_left=251	flanking_right=251	frequency=4.745e-02	junction_possible_overlap_registers=231	key=CP009273__1269832__-1__CP009273__1270809__1__8____251__251__0__0	max_left=129	max_left_minus=34	max_left_plus=129	max_min_left=92	max_min_left_minus=34	max_min_left_plus=92	max_min_right=72	max_min_right_minus=0	max_min_right_plus=72	max_pos_hash_score=464	max_right=192	max_right_minus=192	max_right_plus=192	neg_log10_pos_hash_p_value=10.4	new_junction_coverage=0.05	new_junction_read_count=6	polymorphism_frequency=4.745e-02	pos_hash_score=4	prediction=polymorphism	reject=COVERAGE_EVENNESS_SKEW,FREQUENCY_CUTOFF	side_1_annotate_key=gene	side_1_continuation=0	side_1_coverage=0.78	side_1_overlap=8	side_1_possible_overlap_registers=239	side_1_read_count=93	side_1_redundant=0	side_2_annotate_key=gene	side_2_continuation=0	side_2_coverage=1.30	side_2_overlap=0	side_2_possible_overlap_registers=231	side_2_read_count=151	side_2_redundant=0	total_non_overlap_reads=4
JC	246	.	CP009273	1282184	-1	CP009273	1282719	1	0	alignment_overlap=21	coverage_minus=2	coverage_plus=3	flanking_left=251	flanking_right=251	frequency=8.723e-02	junction_possible_overlap_registers=218	key=CP009273__1282184__-1__CP009273__1282698__1__21____251__251__0__0	max_left=162	max_left_minus=162	max_left_plus=74	max_min_left=74	max_min_left_minus=0	max_min_left_plus=74	max_min_right=36	max_min_right_minus=36	max_min_right_plus=36	max_pos_hash_score=438	max_right=156	max_right_minus=36	max_right_plus=156	neg_log10_pos_hash_p_value=9.4	new_junction_coverage=0.05	new_junction_read_count=5	polymorphism_frequency=8.723e-02	pos_hash_score=5	prediction=polymorphism	reject=COVERAGE_EVENNESS_SKEW,FREQUENCY_CUTOFF	side_1_annotate_key=gene	side_1_continuation=0	side_1_coverage=0.51	side_1_overlap=21	side_1_possible_overlap_registers=239	side_1_read_count=61	side_1_redundant=0	side_2_annotate_key=gene	side_2_continuation=0	side_2_coverage=0.45	side_2_overlap=0	side_2_possible_overlap_registers=218	side_2_read_count=49	side_2_redundant=0	total_non_overlap_reads=5
JC	247	.	CP009273	1282184	-1	CP009273	1283013	1	0	alignment_overlap=20	coverage_minus=2	coverage_plus=2	flanking_left=251	flanking_right=251	frequency=8.937e-02	junction_possible_overlap_registers=219	key=CP009273__1282184__-1__CP009273__1282993__1__20____251__251__0__0	max_left=163	max_left_minus=163	max_left_plus=43	max_min_left=22	max_min_left_minus=0	max_min_left_plus=22	max_min_right=36	max_min_right_minus=36	max_min_right_plus=36	max_pos_hash_score=440	max_right=60	max_right_minus=36	max_right_plus=60	neg_log10_pos_hash_p_value=10.0	new_junction_coverage=0.05	new_junction_read_count=5	polymorphism_frequency=8.937e-02	pos_hash_score=4	prediction=polymorphism	reject=COVERAGE_EVENNESS_SKEW,FREQUENCY_CUTOFF	side_1_annotate_key=gene	side_1_continuation=0	side_1_coverage=0.51	side_1_overlap=20	side_1_possible_overlap_registers=239	side_1_read_count=61	side_1_redundant=0	side_2_annotate_key=gene	side_2_continuation=0	side_2_coverage=0.42	side_2_overlap=0	side_2_possible_overlap_registers=219	side_2_read_count=46	side_2_redundant=0	total_non_overlap_reads=4
JC	248	.	CP009273	1282362	-1	CP009273	1283013	1	0	alignment_overlap=20	coverage_minus=2	coverage_plus=7	flanking_left=251	flanking_right=251	frequency=2.373e-01	junction_possible_overlap_registers=219	key=CP009273__1282362__-1__CP009273__1282993__1__20____251__251__0__0	max_left=195	max_left_minus=172	max_left_plus=195	max_min_left=12	max_min_left_minus=5	max_min_left_plus=12	max_min_right=49	max_min_right_minus=12	max_min_right_plus=49	max_pos_hash_score=440	max_right=206	max_right_minus=79	max_right_plus=206	neg_log10_pos_hash_p_value=7.5	new_junction_coverage=0.11	new_junction_read_count=12	polymorphism_frequency=2.373e-01	pos_hash_score=9	prediction=polymorphism	reject=COVERAGE_EVENNESS_SKEW	side_1_annotate_key=gene	side_1_continuation=0	side_1_coverage=0.28	side_1_overlap=20	side_1_possible_overlap_registers=239	side_1_read_count=34	side_1_redundant=0	side_2_annotate_key=gene	side_2_continuation=0	side_2_coverage=0.42	side_2_overlap=0	side_2_possible_overlap_registers=219	side_2_read_count=46	side_2_redundant=0	total_non_overlap_reads=9
JC	249	.	CP009273	1282540	-1	CP009273	1283013	1	0	alignment_overlap=20	coverage_minus=1	coverage_plus=5	flanking_left=251	flanking_right=251	frequency=1.849e-01	junction_possible_overlap_registers=219	key=CP009273__1282540__-1__CP009273__1282993__1__20____251__251__0__0	max_left=12	max_left_minus=5	max_left_plus=12	max_min_left=12	max_min_left_minus=5	max_min_left_plus=12	max_min_right=0	max_min_right_minus=0	max_min_right_plus=0	max_pos_hash_score=440	max_right=206	max_right_minus=79	max_right_plus=206	neg_log10_pos_hash_p_value=8.9	new_junction_coverage=0.09	new_junction_read_count=10	polymorphism_frequency=1.849e-01	pos_hash_score=6	prediction=polymorphism	reject=COVERAGE_EVENNESS_SKEW,FREQUENCY_CUTOFF	side_1_annotate_key=gene	side_1_continuation=0	side_1_coverage=0.38	side_1_overlap=20	side_1_possible_overlap_registers=239	side_1_read_count=46	side_1_redundant=0	side_2_annotate_key=gene	side_2_continuation=0	side_2_coverage=0.42	side_2_overlap=0	side_2_possible_overlap_registers=219	side_2_read_count=46	side_2_redundant=0	total_non_overlap_reads=6
JC	250	.	CP009273	1282785	-1	CP009273	1283080	1	0	alignment_overlap=87	coverage_minus=10	coverage_plus=8	flanking_left=251	flanking_right=251	frequency=3.974e-01	junction_possible_overlap_registers=152	key=CP009273__1282785__-1__CP009273__1282993__1__87____251__251__0__0	max_left=112	max_left_minus=86	max_left_plus=112	max_min_left=69	max_min_left_minus=69	max_min_left_plus=63	max_min_right=78	max_min_right_minus=78	max_min_right_plus=52	max_pos_hash_score=306	max_right=139	max_right_minus=104	max_right_plus=139	neg_log10_pos_hash_p_value=3.5	new_junction_coverage=0.29	new_junction_read_count=22	polymorphism_frequency=3.974e-01	pos_hash_score=15	prediction=polymorphism	reject=COVERAGE_EVENNESS_SKEW	side_1_annotate_key=gene	side_1_continuation=0	side_1_coverage=0.44	side_1_overlap=87	side_1_possible_overlap_registers=239	side_1_read_count=53	side_1_redundant=0	side_2_annotate_key=gene	side_2_continuation=0	side_2_coverage=0.43	side_2_overlap=0	side_2_possible_overlap_registers=152	side_2_read_count=33	side_2_redundant=0	total_non_overlap_reads=18
JC	251	.	CP009273	1354514	-1	CP009273	1355722	1	0	alignment_overlap=13	coverage_minus=3	coverage_plus=2	flanking_left=251	flanking_right=251	frequency=3.530e-02	junction_possible_overlap_registers=226	key=CP009273__1354514__-1__CP009273__1355709__1__13____251__251__0__0	max_left=60	max_left_minus=60	max_left_plus=56	max_min_left=60	max_min_left_minus=60	max_min_left_plus=13	max_min_right=2	max_min_right_minus=2	max_min_right_plus=2	max_pos_hash_score=454	max_right=225	max_right_minus=178	max_right_plus=225	neg_log10_pos_hash_p_value=9.6	new_junction_coverage=0.04	new_junction_read_count=5	polymorphism_frequency=3.530e-02	pos_hash_score=5	prediction=polymorphism	reject=COVERAGE_EVENNESS_SKEW,FREQUENCY_CUTOFF	side_1_annotate_key=gene	side_1_continuation=0	side_1_coverage=1.03	side_1_overlap=13	side_1_possible_overlap_registers=239	side_1_read_count=124	side_1_redundant=0	side_2_annotate_key=gene	side_2_continuation=0	side_2_coverage=1.38	side_2_overlap=0	side_2_possible_overlap_registers=226	side_2_read_count=156	side_2_redundant=0	total_non_overlap_reads=5
JC	252	.	CP009273	1358597	-1	CP009273	1360216	1	0	alignment_overlap=9	coverage_minus=1	coverage_plus=2	flanking_left=251	flanking_right=251	frequency=3.253e-02	junction_possible_overlap_registers=230	key=CP009273__1358597__-1__CP009273__1360207__1__9____251__251__0__0	max_left=57	max_left_minus=57	max_left_plus=57	max_min_left=57	max_min_left_minus=57	max_min_left_plus=57	max_min_right=0	max_min_right_minus=0	max_min_right_plus=0	max_pos_hash_score=462	max_right=166	max_right_minus=166	max_right_plus=166	neg_log10_pos_hash_p_value=11.0	new_junction_coverage=0.03	new_junction_read_count=4	polymorphism_frequency=3.253e-02	pos_hash_score=3	prediction=polymorphism	reject=COVERAGE_EVENNESS_SKEW,FREQUENCY_CUTOFF	side_1_annotate_key=gene	side_1_continuation=0	side_1_coverage=1.13	side_1_overlap=9	side_1_possible_overlap_registers=239	side_1_read_count=135	side_1_redundant=0	side_2_annotate_key=gene	side_2_continuation=0	side_2_coverage=0.94	side_2_overlap=0	side_2_possible_overlap_registers=230	side_2_read_count=108	side_2_redundant=0	total_non_overlap_reads=3
JC	253	.	CP009273	1363488	-1	CP009273	1364157	1	0	alignment_overlap=11	coverage_minus=3	coverage_plus=3	flanking_left=251	flanking_right=251	frequency=4.633e-02	junction_possible_overlap_registers=228	key=CP009273__1363488__-1__CP009273__1364146__1__11____251__251__0__0	max_left=157	max_left_minus=157	max_left_plus=69	max_min_left=69	max_min_left_minus=0	max_min_left_plus=69	max_min_right=64	max_min_right_minus=64	max_min_right_plus=17	max_pos_hash_score=458	max_right=171	max_right_minus=64	max_right_plus=171	neg_log10_pos_hash_p_value=9.1	new_junction_coverage=0.05	new_junction_read_count=6	polymorphism_frequency=4.633e-02	pos_hash_score=6	prediction=polymorphism	reject=COVERAGE_EVENNESS_SKEW,FREQUENCY_CUTOFF	side_1_annotate_key=gene	side_1_continuation=0	side_1_coverage=1.08	side_1_overlap=11	side_1_possible_overlap_registers=239	side_1_read_count=130	side_1_redundant=0	side_2_annotate_key=gene	side_2_continuation=0	side_2_coverage=1.08	side_2_overlap=0	side_2_possible_overlap_registers=228	side_2_read_count=123	side_2_redundant=0	total_non_overlap_reads=6
JC	254	.	CP009273	1382887	-1	CP009273	1383824	1	0	alignment_overlap=10	coverage_minus=3	coverage_plus=1	flanking_left=251	flanking_right=251	frequency=2.970e-02	junction_possible_overlap_registers=229	key=CP009273__1382887__-1__CP009273__1383814__1__10____251__251__0__0	max_left=130	max_left_minus=130	max_left_plus=55	max_min_left=0	max_min_left_minus=0	max_min_left_plus=0	max_min_right=118	max_min_right_minus=118	max_min_right_plus=39	max_pos_hash_score=460	max_right=118	max_right_minus=118	max_right_plus=39	neg_log10_pos_hash_p_value=10.3	new_junction_coverage=0.03	new_junction_read_count=4	polymorphism_frequency=2.970e-02	pos_hash_score=4	prediction=polymorphism	reject=COVERAGE_EVENNESS_SKEW,FREQUENCY_CUTOFF	side_1_annotate_key=gene	side_1_continuation=0	side_1_coverage=0.92	side_1_overlap=10	side_1_possible_overlap_registers=239	side_1_read_count=110	side_1_redundant=0	side_2_annotate_key=gene	side_2_continuation=0	side_2_coverage=1.36	side_2_overlap=0	side_2_possible_overlap_registers=229	side_2_read_count=156	side_2_redundant=0	total_non_overlap_reads=4
JC	255	.	CP009273	1383447	-1	CP009273	1384168	1	0	alignment_overlap=8	coverage_minus=3	coverage_plus=4	flanking_left=251	flanking_right=251	frequency=5.065e-02	junction_possible_overlap_registers=231	key=CP009273__1383447__-1__CP009273__1384160__1__8____251__251__0__0	max_left=216	max_left_minus=216	max_left_plus=94	max_min_left=94	max_min_left_minus=86	max_min_left_plus=94	max_min_right=28	max_min_right_minus=28	max_min_right_plus=0	max_pos_hash_score=464	max_right=219	max_right_minus=157	max_right_plus=219	neg_log10_pos_hash_p_value=8.7	new_junction_coverage=0.06	new_junction_read_count=7	polymorphism_frequency=5.065e-02	pos_hash_score=7	prediction=polymorphism	reject=COVERAGE_EVENNESS_SKEW,FREQUENCY_CUTOFF	side_1_annotate_key=gene	side_1_continuation=0	side_1_coverage=1.15	side_1_overlap=8	side_1_possible_overlap_registers=239	side_1_read_count=138	side_1_redundant=0	side_2_annotate_key=gene	side_2_continuation=0	side_2_coverage=1.11	side_2_overlap=0	side_2_possible_overlap_registers=231	side_2_read_count=129	side_2_redundant=0	total_non_overlap_reads=7
JC	256	.	CP009273	1419609	-1	CP009273	1420418	1	0	alignment_overlap=10	coverage_minus=3	coverage_plus=1	flanking_left=251	flanking_right=251	frequency=2.925e-02	junction_possible_overlap_registers=229	key=CP009273__1419609__-1__CP009273__1420408__1__10____251__251__0__0	max_left=180	max_left_minus=180	max_left_plus=96	max_min_left=96	max_min_left_minus=46	max_min_left_plus=96	max_min_right=61	max_min_right_minus=61	max_min_right_plus=0	max_pos_hash_score=460	max_right=145	max_right_minus=61	max_right_plus=145	neg_log10_pos_hash_p_value=10.3	new_junction_coverage=0.03	new_junction_read_count=4	polymorphism_frequency=2.925e-02	pos_hash_score=4	prediction=polymorphism	reject=COVERAGE_EVENNESS_SKEW,FREQUENCY_CUTOFF	side_1_annotate_key=gene	side_1_continuation=0	side_1_coverage=1.10	side_1_overlap=10	side_1_possible_overlap_registers=239	side_1_read_count=132	side_1_redundant=0	side_2_annotate_key=gene	side_2_continuation=0	side_2_coverage=1.21	side_2_overlap=0	side_2_possible_overlap_registers=229	side_2_read_count=139	side_2_redundant=0	total_non_overlap_reads=4
JC	257	.	CP009273	1422393	1	CP009273	3125445	1	0	alignment_overlap=8	coverage_minus=2	coverage_plus=1	flanking_left=251	flanking_right=251	frequency=3.552e-02	junction_possible_overlap_registers=231	key=CP009273__1422393__1__CP009273__3125437__1__8____251__251__0__0	max_left=86	max_left_minus=86	max_left_plus=86	max_min_left=86	max_min_left_minus=4	max_min_left_plus=86	max_min_right=63	max_min_right_minus=63	max_min_right_plus=0	max_pos_hash_score=464	max_right=87	max_right_minus=63	max_right_plus=87	neg_log10_pos_hash_p_value=11.0	new_junction_coverage=0.03	new_junction_read_count=3	polymorphism_frequency=3.552e-02	pos_hash_score=3	prediction=polymorphism	reject=COVERAGE_EVENNESS_SKEW,FREQUENCY_CUTOFF	side_1_annotate_key=gene	side_1_continuation=0	side_1_coverage=0.77	side_1_overlap=8	side_1_possible_overlap_registers=239	side_1_read_count=92	side_1_redundant=0	side_2_annotate_key=gene	side_2_continuation=0	side_2_coverage=0.64	side_2_overlap=0	side_2_possible_overlap_registers=231	side_2_read_count=74	side_2_redundant=0	total_non_overlap_reads=3
JC	258	.	CP009273	1441452	-1	CP009273	1442588	1	0	alignment_overlap=11	coverage_minus=2	coverage_plus=2	flanking_left=251	flanking_right=251	frequency=3.214e-02	junction_possible_overlap_registers=228	key=CP009273__1441452__-1__CP009273__1442577__1__11____251__251__0__0	max_left=195	max_left_minus=195	max_left_plus=44	max_min_left=44	max_min_left_minus=44	max_min_left_plus=44	max_min_right=45	max_min_right_minus=45	max_min_right_plus=0	max_pos_hash_score=458	max_right=203	max_right_minus=162	max_right_plus=203	neg_log10_pos_hash_p_value=10.3	new_junction_coverage=0.03	new_junction_read_count=4	polymorphism_frequency=3.214e-02	pos_hash_score=4	prediction=polymorphism	reject=COVERAGE_EVENNESS_SKEW,FREQUENCY_CUTOFF	side_1_annotate_key=gene	side_1_continuation=0	side_1_coverage=0.92	side_1_overlap=11	side_1_possible_overlap_registers=239	side_1_read_count=110	side_1_redundant=0	side_2_annotate_key=gene	side_2_continuation=0	side_2_coverage=1.19	side_2_overlap=0	side_2_possible_overlap_registers=228	side_2_read_count=136	side_2_redundant=0	total_non_overlap_reads=4
JC	259	.	CP009273	1450071	-1	CP009273	1450792	1	0	alignment_overlap=11	coverage_minus=2	coverage_plus=1	flanking_left=251	flanking_right=251	frequency=2.347e-02	junction_possible_overlap_registers=228	key=CP009273__1450071__-1__CP009273__1450781__1__11____251__251__0__0	max_left=104	max_left_minus=104	max_left_plus=98	max_min_left=104	max_min_left_minus=104	max_min_left_plus=98	max_min_right=38	max_min_right_minus=38	max_min_right_plus=0	max_pos_hash_score=458	max_right=142	max_right_minus=136	max_right_plus=142	neg_log10_pos_hash_p_value=11.0	new_junction_coverage=0.03	new_junction_read_count=3	polymorphism_frequency=2.347e-02	pos_hash_score=3	prediction=polymorphism	reject=COVERAGE_EVENNESS_SKEW,FREQUENCY_CUTOFF	side_1_annotate_key=gene	side_1_continuation=0	side_1_coverage=1.33	side_1_overlap=11	side_1_possible_overlap_registers=239	side_1_read_count=159	side_1_redundant=0	side_2_annotate_key=gene	side_2_continuation=0	side_2_coverage=0.86	side_2_overlap=0	side_2_possible_overlap_registers=228	side_2_read_count=98	side_2_redundant=0	total_non_overlap_reads=3
JC	260	.	CP009273	1474206	-1	CP009273	1475184	1	0	alignment_overlap=9	coverage_minus=4	coverage_plus=2	flanking_left=251	flanking_right=251	frequency=4.530e-02	junction_possible_overlap_registers=230	key=CP009273__1474206__-1__CP009273__1475175__1__9____251__251__0__0	max_left=234	max_left_minus=234	max_left_plus=29	max_min_left=115	max_min_left_minus=115	max_min_left_plus=29	max_min_right=10	max_min_right_minus=10	max_min_right_plus=0	max_pos_hash_score=462	max_right=211	max_right_minus=127	max_right_plus=211	neg_log10_pos_hash_p_value=9.2	new_junction_coverage=0.05	new_junction_read_count=6	polymorphism_frequency=4.530e-02	pos_hash_score=6	prediction=polymorphism	reject=COVERAGE_EVENNESS_SKEW,FREQUENCY_CUTOFF	side_1_annotate_key=gene	side_1_continuation=0	side_1_coverage=1.14	side_1_overlap=9	side_1_possible_overlap_registers=239	side_1_read_count=136	side_1_redundant=0	side_2_annotate_key=gene	side_2_continuation=0	side_2_coverage=1.06	side_2_overlap=0	side_2_possible_overlap_registers=230	side_2_read_count=122	side_2_redundant=0	total_non_overlap_reads=6
JC	261	.	CP009273	1479584	-1	CP009273	1480455	1	0	alignment_overlap=11	coverage_minus=1	coverage_plus=2	flanking_left=251	flanking_right=251	frequency=2.333e-02	junction_possible_overlap_registers=228	key=CP009273__1479584__-1__CP009273__1480444__1__11____251__251__0__0	max_left=131	max_left_minus=131	max_left_plus=131	max_min_left=5	max_min_left_minus=0	max_min_left_plus=5	max_min_right=96	max_min_right_minus=96	max_min_right_plus=96	max_pos_hash_score=458	max_right=96	max_right_minus=96	max_right_plus=96	neg_log10_pos_hash_p_value=11.0	new_junction_coverage=0.03	new_junction_read_count=3	polymorphism_frequency=2.333e-02	pos_hash_score=3	prediction=polymorphism	reject=COVERAGE_EVENNESS_SKEW,FREQUENCY_CUTOFF	side_1_annotate_key=gene	side_1_continuation=0	side_1_coverage=1.06	side_1_overlap=11	side_1_possible_overlap_registers=239	side_1_read_count=127	side_1_redundant=0	side_2_annotate_key=gene	side_2_continuation=0	side_2_coverage=1.14	side_2_overlap=0	side_2_possible_overlap_registers=228	side_2_read_count=130	side_2_redundant=0	total_non_overlap_reads=3
JC	262	.	CP009273	1490433	-1	CP009273	1491304	1	0	alignment_overlap=13	coverage_minus=4	coverage_plus=8	flanking_left=251	flanking_right=251	frequency=8.533e-02	junction_possible_overlap_registers=226	key=CP009273__1490433__-1__CP009273__1491291__1__13____251__251__0__0	max_left=203	max_left_minus=187	max_left_plus=203	max_min_left=44	max_min_left_minus=44	max_min_left_plus=44	max_min_right=62	max_min_right_minus=51	max_min_right_plus=62	max_pos_hash_score=454	max_right=124	max_right_minus=124	max_right_plus=124	neg_log10_pos_hash_p_value=7.3	new_junction_coverage=0.11	new_junction_read_count=12	polymorphism_frequency=8.533e-02	pos_hash_score=10	prediction=polymorphism	reject=COVERAGE_EVENNESS_SKEW,FREQUENCY_CUTOFF	side_1_annotate_key=gene	side_1_continuation=0	side_1_coverage=1.19	side_1_overlap=13	side_1_possible_overlap_registers=239	side_1_read_count=142	side_1_redundant=0	side_2_annotate_key=gene	side_2_continuation=0	side_2_coverage=1.09	side_2_overlap=0	side_2_possible_overlap_registers=226	side_2_read_count=123	side_2_redundant=0	total_non_overlap_reads=12
JC	263	.	CP009273	1540527	-1	CP009273	1541335	1	0	alignment_overlap=9	coverage_minus=2	coverage_plus=3	flanking_left=251	flanking_right=251	frequency=3.986e-02	junction_possible_overlap_registers=230	key=CP009273__1540527__-1__CP009273__1541326__1__9____251__251__0__0	max_left=172	max_left_minus=172	max_left_plus=172	max_min_left=47	max_min_left_minus=47	max_min_left_plus=47	max_min_right=57	max_min_right_minus=13	max_min_right_plus=57	max_pos_hash_score=462	max_right=130	max_right_minus=130	max_right_plus=130	neg_log10_pos_hash_p_value=9.7	new_junction_coverage=0.04	new_junction_read_count=5	polymorphism_frequency=3.986e-02	pos_hash_score=5	prediction=polymorphism	reject=COVERAGE_EVENNESS_SKEW,FREQUENCY_CUTOFF	side_1_annotate_key=gene	side_1_continuation=0	side_1_coverage=1.14	side_1_overlap=9	side_1_possible_overlap_registers=239	side_1_read_count=136	side_1_redundant=0	side_2_annotate_key=gene	side_2_continuation=0	side_2_coverage=0.95	side_2_overlap=0	side_2_possible_overlap_registers=230	side_2_read_count=110	side_2_redundant=0	total_non_overlap_reads=5
JC	264	.	CP009273	1544443	-1	CP009273	1545506	1	0	alignment_overlap=5	coverage_minus=3	coverage_plus=2	flanking_left=251	flanking_right=251	frequency=4.198e-02	junction_possible_overlap_registers=234	key=CP009273__1544443__-1__CP009273__1545501__1__5____251__251__0__0	max_left=135	max_left_minus=135	max_left_plus=70	max_min_left=60	max_min_left_minus=0	max_min_left_plus=60	max_min_right=110	max_min_right_minus=110	max_min_right_plus=43	max_pos_hash_score=470	max_right=186	max_right_minus=110	max_right_plus=186	neg_log10_pos_hash_p_value=9.9	new_junction_coverage=0.04	new_junction_read_count=5	polymorphism_frequency=4.198e-02	pos_hash_score=5	prediction=polymorphism	reject=COVERAGE_EVENNESS_SKEW,FREQUENCY_CUTOFF	side_1_annotate_key=gene	side_1_continuation=0	side_1_coverage=1.11	side_1_overlap=5	side_1_possible_overlap_registers=239	side_1_read_count=133	side_1_redundant=0	side_2_annotate_key=gene	side_2_continuation=0	side_2_coverage=0.84	side_2_overlap=0	side_2_possible_overlap_registers=234	side_2_read_count=98	side_2_redundant=0	total_non_overlap_reads=5
JC	265	.	CP009273	1548523	-1	CP009273	1549436	1	0	alignment_overlap=10	coverage_minus=3	coverage_plus=2	flanking_left=251	flanking_right=251	frequency=4.698e-02	junction_possible_overlap_registers=229	key=CP009273__1548523__-1__CP009273__1549426__1__10____251__251__0__0	max_left=223	max_left_minus=223	max_left_plus=35	max_min_left=36	max_min_left_minus=36	max_min_left_plus=35	max_min_right=17	max_min_right_minus=17	max_min_right_plus=0	max_pos_hash_score=460	max_right=121	max_right_minus=82	max_right_plus=121	neg_log10_pos_hash_p_value=9.7	new_junction_coverage=0.05	new_junction_read_count=6	polymorphism_frequency=4.698e-02	pos_hash_score=5	prediction=polymorphism	reject=COVERAGE_EVENNESS_SKEW,FREQUENCY_CUTOFF	side_1_annotate_key=gene	side_1_continuation=0	side_1_coverage=0.91	side_1_overlap=10	side_1_possible_overlap_registers=239	side_1_read_count=109	side_1_redundant=0	side_2_annotate_key=gene	side_2_continuation=0	side_2_coverage=1.21	side_2_overlap=0	side_2_possible_overlap_registers=229	side_2_read_count=139	side_2_redundant=0	total_non_overlap_reads=5
JC	266	.	CP009273	1591056	-1	CP009273	1591834	1	0	alignment_overlap=10	coverage_minus=5	coverage_plus=4	flanking_left=251	flanking_right=251	frequency=7.748e-02	junction_possible_overlap_registers=229	key=CP009273__1591056__-1__CP009273__1591824__1__10____251__251__0__0	max_left=233	max_left_minus=233	max_left_plus=144	max_min_left=52	max_min_left_minus=0	max_min_left_plus=52	max_min_right=97	max_min_right_minus=32	max_min_right_plus=97	max_pos_hash_score=460	max_right=195	max_right_minus=32	max_right_plus=195	neg_log10_pos_hash_p_value=7.8	new_junction_coverage=0.09	new_junction_read_count=10	polymorphism_frequency=7.748e-02	pos_hash_score=9	prediction=polymorphism	reject=COVERAGE_EVENNESS_SKEW,FREQUENCY_CUTOFF	side_1_annotate_key=gene	side_1_continuation=0	side_1_coverage=0.97	side_1_overlap=10	side_1_possible_overlap_registers=239	side_1_read_count=116	side_1_redundant=0	side_2_annotate_key=gene	side_2_continuation=0	side_2_coverage=1.11	side_2_overlap=0	side_2_possible_overlap_registers=229	side_2_read_count=127	side_2_redundant=0	total_non_overlap_reads=9
JC	267	.	CP009273	1600289	-1	CP009273	1601057	1	0	alignment_overlap=13	coverage_minus=5	coverage_plus=3	flanking_left=251	flanking_right=251	frequency=6.029e-02	junction_possible_overlap_registers=226	key=CP009273__1600289__-1__CP009273__1601044__1__13____251__251__0__0	max_left=175	max_left_minus=175	max_left_plus=144	max_min_left=50	max_min_left_minus=0	max_min_left_plus=50	max_min_right=72	max_min_right_minus=72	max_min_right_plus=72	max_pos_hash_score=454	max_right=133	max_right_minus=72	max_right_plus=133	neg_log10_pos_hash_p_value=8.1	new_junction_coverage=0.07	new_junction_read_count=8	polymorphism_frequency=6.029e-02	pos_hash_score=8	prediction=polymorphism	reject=COVERAGE_EVENNESS_SKEW,FREQUENCY_CUTOFF	side_1_annotate_key=gene	side_1_continuation=0	side_1_coverage=0.86	side_1_overlap=13	side_1_possible_overlap_registers=239	side_1_read_count=103	side_1_redundant=0	side_2_annotate_key=gene	side_2_continuation=0	side_2_coverage=1.34	side_2_overlap=0	side_2_possible_overlap_registers=226	side_2_read_count=152	side_2_redundant=0	total_non_overlap_reads=8
JC	268	.	CP009273	1619746	-1	CP009273	1620662	1	0	alignment_overlap=10	coverage_minus=2	coverage_plus=6	flanking_left=251	flanking_right=251	frequency=6.995e-02	junction_possible_overlap_registers=229	key=CP009273__1619746__-1__CP009273__1620652__1__10____251__251__0__0	max_left=170	max_left_minus=170	max_left_plus=170	max_min_left=84	max_min_left_minus=0	max_min_left_plus=84	max_min_right=93	max_min_right_minus=93	max_min_right_plus=93	max_pos_hash_score=460	max_right=176	max_right_minus=93	max_right_plus=176	neg_log10_pos_hash_p_value=8.7	new_junction_coverage=0.07	new_junction_read_count=8	polymorphism_frequency=6.995e-02	pos_hash_score=7	prediction=polymorphism	reject=COVERAGE_EVENNESS_SKEW,FREQUENCY_CUTOFF	side_1_annotate_key=gene	side_1_continuation=0	side_1_coverage=0.85	side_1_overlap=10	side_1_possible_overlap_registers=239	side_1_read_count=102	side_1_redundant=0	side_2_annotate_key=gene	side_2_continuation=0	side_2_coverage=1.00	side_2_overlap=0	side_2_possible_overlap_registers=229	side_2_read_count=115	side_2_redundant=0	total_non_overlap_reads=8
JC	269	.	CP009273	1687782	-1	CP009273	1688712	1	0	alignment_overlap=9	coverage_minus=1	coverage_plus=3	flanking_left=251	flanking_right=251	frequency=3.764e-02	junction_possible_overlap_registers=230	key=CP009273__1687782__-1__CP009273__1688703__1__9____251__251__0__0	max_left=102	max_left_minus=33	max_left_plus=102	max_min_left=102	max_min_left_minus=33	max_min_left_plus=102	max_min_right=0	max_min_right_minus=0	max_min_right_plus=0	max_pos_hash_score=462	max_right=215	max_right_minus=72	max_right_plus=215	neg_log10_pos_hash_p_value=10.3	new_junction_coverage=0.04	new_junction_read_count=5	polymorphism_frequency=3.764e-02	pos_hash_score=4	prediction=polymorphism	reject=COVERAGE_EVENNESS_SKEW,FREQUENCY_CUTOFF	side_1_annotate_key=gene	side_1_continuation=0	side_1_coverage=0.95	side_1_overlap=9	side_1_possible_overlap_registers=239	side_1_read_count=114	side_1_redundant=0	side_2_annotate_key=gene	side_2_continuation=0	side_2_coverage=1.27	side_2_overlap=0	side_2_possible_overlap_registers=230	side_2_read_count=146	side_2_redundant=0	total_non_overlap_reads=4
JC	270	.	CP009273	1742118	-1	CP009273	1742662	1	0	alignment_overlap=9	coverage_minus=2	coverage_plus=2	flanking_left=251	flanking_right=251	frequency=4.821e-02	junction_possible_overlap_registers=230	key=CP009273__1742118__-1__CP009273__1742653__1__9____251__251__0__0	max_left=139	max_left_minus=139	max_left_plus=27	max_min_left=27	max_min_left_minus=0	max_min_left_plus=27	max_min_right=34	max_min_right_minus=34	max_min_right_plus=0	max_pos_hash_score=462	max_right=156	max_right_minus=34	max_right_plus=156	neg_log10_pos_hash_p_value=10.3	new_junction_coverage=0.04	new_junction_read_count=5	polymorphism_frequency=4.821e-02	pos_hash_score=4	prediction=polymorphism	reject=COVERAGE_EVENNESS_SKEW,FREQUENCY_CUTOFF	side_1_annotate_key=gene	side_1_continuation=0	side_1_coverage=0.79	side_1_overlap=9	side_1_possible_overlap_registers=239	side_1_read_count=95	side_1_redundant=0	side_2_annotate_key=gene	side_2_continuation=0	side_2_coverage=0.92	side_2_overlap=0	side_2_possible_overlap_registers=230	side_2_read_count=106	side_2_redundant=0	total_non_overlap_reads=4
JC	271	.	CP009273	1747265	-1	CP009273	1747953	1	0	alignment_overlap=10	coverage_minus=2	coverage_plus=3	flanking_left=251	flanking_right=251	frequency=3.673e-02	junction_possible_overlap_registers=229	key=CP009273__1747265__-1__CP009273__1747943__1__10____251__251__0__0	max_left=112	max_left_minus=112	max_left_plus=112	max_min_left=112	max_min_left_minus=112	max_min_left_plus=112	max_min_right=0	max_min_right_minus=0	max_min_right_plus=0	max_pos_hash_score=460	max_right=171	max_right_minus=171	max_right_plus=171	neg_log10_pos_hash_p_value=9.7	new_junction_coverage=0.04	new_junction_read_count=5	polymorphism_frequency=3.673e-02	pos_hash_score=5	prediction=polymorphism	reject=COVERAGE_EVENNESS_SKEW,FREQUENCY_CUTOFF	side_1_annotate_key=gene	side_1_continuation=0	side_1_coverage=0.95	side_1_overlap=10	side_1_possible_overlap_registers=239	side_1_read_count=114	side_1_redundant=0	side_2_annotate_key=gene	side_2_continuation=0	side_2_coverage=1.33	side_2_overlap=0	side_2_possible_overlap_registers=229	side_2_read_count=153	side_2_redundant=0	total_non_overlap_reads=5
JC	272	.	CP009273	1757073	-1	CP009273	1758140	1	0	alignment_overlap=13	coverage_minus=1	coverage_plus=2	flanking_left=251	flanking_right=251	frequency=2.438e-02	junction_possible_overlap_registers=226	key=CP009273__1757073__-1__CP009273__1758127__1__13____251__251__0__0	max_left=54	max_left_minus=54	max_left_plus=54	max_min_left=54	max_min_left_minus=54	max_min_left_plus=54	max_min_right=0	max_min_right_minus=0	max_min_right_plus=0	max_pos_hash_score=454	max_right=168	max_right_minus=168	max_right_plus=167	neg_log10_pos_hash_p_value=10.9	new_junction_coverage=0.03	new_junction_read_count=3	polymorphism_frequency=2.438e-02	pos_hash_score=3	prediction=polymorphism	reject=COVERAGE_EVENNESS_SKEW,FREQUENCY_CUTOFF	side_1_annotate_key=gene	side_1_continuation=0	side_1_coverage=1.06	side_1_overlap=13	side_1_possible_overlap_registers=239	side_1_read_count=127	side_1_redundant=0	side_2_annotate_key=gene	side_2_continuation=0	side_2_coverage=1.06	side_2_overlap=0	side_2_possible_overlap_registers=226	side_2_read_count=120	side_2_redundant=0	total_non_overlap_reads=3
JC	273	.	CP009273	1760650	-1	CP009273	1761456	1	0	alignment_overlap=7	coverage_minus=1	coverage_plus=2	flanking_left=251	flanking_right=251	frequency=2.494e-02	junction_possible_overlap_registers=232	key=CP009273__1760650__-1__CP009273__1761449__1__7____251__251__0__0	max_left=91	max_left_minus=91	max_left_plus=57	max_min_left=91	max_min_left_minus=91	max_min_left_plus=57	max_min_right=0	max_min_right_minus=0	max_min_right_plus=0	max_pos_hash_score=466	max_right=154	max_right_minus=152	max_right_plus=154	neg_log10_pos_hash_p_value=11.1	new_junction_coverage=0.03	new_junction_read_count=3	polymorphism_frequency=2.494e-02	pos_hash_score=3	prediction=polymorphism	reject=COVERAGE_EVENNESS_SKEW,FREQUENCY_CUTOFF	side_1_annotate_key=gene	side_1_continuation=0	side_1_coverage=0.97	side_1_overlap=7	side_1_possible_overlap_registers=239	side_1_read_count=116	side_1_redundant=0	side_2_annotate_key=gene	side_2_continuation=0	side_2_coverage=1.05	side_2_overlap=0	side_2_possible_overlap_registers=232	side_2_read_count=122	side_2_redundant=0	total_non_overlap_reads=3
JC	274	.	CP009273	1805559	-1	CP009273	1806322	1	0	alignment_overlap=11	coverage_minus=8	coverage_plus=9	flanking_left=251	flanking_right=251	frequency=1.216e-01	junction_possible_overlap_registers=228	key=CP009273__1805559__-1__CP009273__1806311__1__11____251__251__0__0	max_left=218	max_left_minus=218	max_left_plus=201	max_min_left=35	max_min_left_minus=0	max_min_left_plus=35	max_min_right=53	max_min_right_minus=53	max_min_right_plus=40	max_pos_hash_score=458	max_right=157	max_right_minus=53	max_right_plus=157	neg_log10_pos_hash_p_value=6.3	new_junction_coverage=0.17	new_junction_read_count=19	polymorphism_frequency=1.216e-01	pos_hash_score=13	prediction=polymorphism	reject=COVERAGE_EVENNESS_SKEW,FREQUENCY_CUTOFF	side_1_annotate_key=gene	side_1_continuation=0	side_1_coverage=1.20	side_1_overlap=11	side_1_possible_overlap_registers=239	side_1_read_count=144	side_1_redundant=0	side_2_annotate_key=gene	side_2_continuation=0	side_2_coverage=1.20	side_2_overlap=0	side_2_possible_overlap_registers=228	side_2_read_count=137	side_2_redundant=0	total_non_overlap_reads=17
JC	275	.	CP009273	1820491	-1	CP009273	1821277	1	0	alignment_overlap=14	coverage_minus=4	coverage_plus=6	flanking_left=251	flanking_right=251	frequency=8.862e-02	junction_possible_overlap_registers=225	key=CP009273__1820491__-1__CP009273__1821263__1__14____251__251__0__0	max_left=194	max_left_minus=194	max_left_plus=116	max_min_left=116	max_min_left_minus=7	max_min_left_plus=116	max_min_right=55	max_min_right_minus=55	max_min_right_plus=27	max_pos_hash_score=452	max_right=148	max_right_minus=64	max_right_plus=148	neg_log10_pos_hash_p_value=7.3	new_junction_coverage=0.09	new_junction_read_count=10	polymorphism_frequency=8.862e-02	pos_hash_score=10	prediction=polymorphism	reject=COVERAGE_EVENNESS_SKEW,FREQUENCY_CUTOFF	side_1_annotate_key=gene	side_1_continuation=0	side_1_coverage=1.19	side_1_overlap=14	side_1_possible_overlap_registers=239	side_1_read_count=142	side_1_redundant=0	side_2_annotate_key=gene	side_2_continuation=0	side_2_coverage=0.64	side_2_overlap=0	side_2_possible_overlap_registers=225	side_2_read_count=72	side_2_redundant=0	total_non_overlap_reads=10
JC	276	.	CP009273	1822917	-1	CP009273	1824044	1	0	alignment_overlap=12	coverage_minus=2	coverage_plus=1	flanking_left=251	flanking_right=251	frequency=3.753e-02	junction_possible_overlap_registers=227	key=CP009273__1822917__-1__CP009273__1824032__1__12____251__251__0__0	max_left=110	max_left_minus=110	max_left_plus=66	max_min_left=110	max_min_left_minus=110	max_min_left_plus=66	max_min_right=1	max_min_right_minus=1	max_min_right_plus=0	max_pos_hash_score=456	max_right=173	max_right_minus=129	max_right_plus=173	neg_log10_pos_hash_p_value=10.9	new_junction_coverage=0.03	new_junction_read_count=3	polymorphism_frequency=3.753e-02	pos_hash_score=3	prediction=polymorphism	reject=COVERAGE_EVENNESS_SKEW,FREQUENCY_CUTOFF	side_1_annotate_key=gene	side_1_continuation=0	side_1_coverage=0.52	side_1_overlap=12	side_1_possible_overlap_registers=239	side_1_read_count=62	side_1_redundant=0	side_2_annotate_key=gene	side_2_continuation=0	side_2_coverage=0.83	side_2_overlap=0	side_2_possible_overlap_registers=227	side_2_read_count=95	side_2_redundant=0	total_non_overlap_reads=3
JC	277	.	CP009273	1827200	-1	CP009273	1827967	1	0	alignment_overlap=10	coverage_minus=5	coverage_plus=4	flanking_left=251	flanking_right=251	frequency=6.903e-02	junction_possible_overlap_registers=229	key=CP009273__1827200__-1__CP009273__1827957__1__10____251__251__0__0	max_left=184	max_left_minus=184	max_left_plus=184	max_min_left=40	max_min_left_minus=0	max_min_left_plus=40	max_min_right=36	max_min_right_minus=36	max_min_right_plus=36	max_pos_hash_score=460	max_right=169	max_right_minus=36	max_right_plus=169	neg_log10_pos_hash_p_value=7.8	new_junction_coverage=0.09	new_junction_read_count=10	polymorphism_frequency=6.903e-02	pos_hash_score=9	prediction=polymorphism	reject=COVERAGE_EVENNESS_SKEW,FREQUENCY_CUTOFF	side_1_annotate_key=gene	side_1_continuation=0	side_1_coverage=1.05	side_1_overlap=10	side_1_possible_overlap_registers=239	side_1_read_count=126	side_1_redundant=0	side_2_annotate_key=gene	side_2_continuation=0	side_2_coverage=1.30	side_2_overlap=0	side_2_possible_overlap_registers=229	side_2_read_count=149	side_2_redundant=0	total_non_overlap_reads=9
JC	278	.	CP009273	1885645	-1	CP009273	1886482	1	0	alignment_overlap=9	coverage_minus=1	coverage_plus=2	flanking_left=251	flanking_right=251	frequency=3.662e-02	junction_possible_overlap_registers=230	key=CP009273__1885645__-1__CP009273__1886473__1__9____251__251__0__0	max_left=67	max_left_minus=67	max_left_plus=67	max_min_left=14	max_min_left_minus=0	max_min_left_plus=14	max_min_right=25	max_min_right_minus=25	max_min_right_plus=25	max_pos_hash_score=462	max_right=154	max_right_minus=25	max_right_plus=154	neg_log10_pos_hash_p_value=11.0	new_junction_coverage=0.03	new_junction_read_count=3	polymorphism_frequency=3.662e-02	pos_hash_score=3	prediction=polymorphism	reject=COVERAGE_EVENNESS_SKEW,FREQUENCY_CUTOFF	side_1_annotate_key=gene	side_1_continuation=0	side_1_coverage=0.70	side_1_overlap=9	side_1_possible_overlap_registers=239	side_1_read_count=84	side_1_redundant=0	side_2_annotate_key=gene	side_2_continuation=0	side_2_coverage=0.67	side_2_overlap=0	side_2_possible_overlap_registers=230	side_2_read_count=77	side_2_redundant=0	total_non_overlap_reads=3
JC	279	.	CP009273	1886369	-1	CP009273	1887048	1	0	alignment_overlap=13	coverage_minus=1	coverage_plus=2	flanking_left=251	flanking_right=251	frequency=3.865e-02	junction_possible_overlap_registers=226	key=CP009273__1886369__-1__CP009273__1887035__1__13____251__251__0__0	max_left=78	max_left_minus=75	max_left_plus=78	max_min_left=78	max_min_left_minus=0	max_min_left_plus=78	max_min_right=59	max_min_right_minus=59	max_min_right_plus=0	max_pos_hash_score=454	max_right=111	max_right_minus=59	max_right_plus=111	neg_log10_pos_hash_p_value=10.9	new_junction_coverage=0.04	new_junction_read_count=4	polymorphism_frequency=3.865e-02	pos_hash_score=3	prediction=polymorphism	reject=COVERAGE_EVENNESS_SKEW,FREQUENCY_CUTOFF	side_1_annotate_key=gene	side_1_continuation=0	side_1_coverage=0.77	side_1_overlap=13	side_1_possible_overlap_registers=239	side_1_read_count=92	side_1_redundant=0	side_2_annotate_key=gene	side_2_continuation=0	side_2_coverage=0.99	side_2_overlap=0	side_2_possible_overlap_registers=226	side_2_read_count=112	side_2_redundant=0	total_non_overlap_reads=3
JC	280	.	CP009273	1891918	-1	CP009273	1892921	1	0	alignment_overlap=11	coverage_minus=3	coverage_plus=0	flanking_left=251	flanking_right=251	frequency=3.581e-02	junction_possible_overlap_registers=228	key=CP009273__1891918__-1__CP009273__1892910__1__11____251__251__0__0	max_left=104	max_left_minus=104	max_left_plus=0	max_min_left=104	max_min_left_minus=104	max_min_left_plus=0	max_min_right=60	max_min_right_minus=60	max_min_right_plus=0	max_pos_hash_score=458	max_right=136	max_right_minus=136	max_right_plus=0	neg_log10_pos_hash_p_value=11.0	new_junction_coverage=0.03	new_junction_read_count=4	polymorphism_frequency=3.581e-02	pos_hash_score=3	prediction=polymorphism	reject=COVERAGE_EVENNESS_SKEW,FREQUENCY_CUTOFF	side_1_annotate_key=gene	side_1_continuation=0	side_1_coverage=1.02	side_1_overlap=11	side_1_possible_overlap_registers=239	side_1_read_count=122	side_1_redundant=0	side_2_annotate_key=gene	side_2_continuation=0	side_2_coverage=0.87	side_2_overlap=0	side_2_possible_overlap_registers=228	side_2_read_count=99	side_2_redundant=0	total_non_overlap_reads=3
JC	281	.	CP009273	1920811	-1	CP009273	1921651	1	0	alignment_overlap=10	coverage_minus=3	coverage_plus=2	flanking_left=251	flanking_right=251	frequency=3.651e-02	junction_possible_overlap_registers=229	key=CP009273__1920811__-1__CP009273__1921641__1__10____251__251__0__0	max_left=135	max_left_minus=15	max_left_plus=135	max_min_left=15	max_min_left_minus=15	max_min_left_plus=15	max_min_right=106	max_min_right_minus=14	max_min_right_plus=106	max_pos_hash_score=460	max_right=106	max_right_minus=19	max_right_plus=106	neg_log10_pos_hash_p_value=11.0	new_junction_coverage=0.04	new_junction_read_count=5	polymorphism_frequency=3.651e-02	pos_hash_score=3	prediction=polymorphism	reject=COVERAGE_EVENNESS_SKEW,FREQUENCY_CUTOFF	side_1_annotate_key=gene	side_1_continuation=0	side_1_coverage=1.22	side_1_overlap=10	side_1_possible_overlap_registers=239	side_1_read_count=146	side_1_redundant=0	side_2_annotate_key=gene	side_2_continuation=0	side_2_coverage=1.08	side_2_overlap=0	side_2_possible_overlap_registers=229	side_2_read_count=124	side_2_redundant=0	total_non_overlap_reads=5
JC	282	.	CP009273	1975798	-1	CP009273	1977221	1	0	alignment_overlap=9	coverage_minus=1	coverage_plus=2	flanking_left=251	flanking_right=251	frequency=2.194e-02	junction_possible_overlap_registers=230	key=CP009273__1975798__-1__CP009273__1977212__1__9____251__251__0__0	max_left=84	max_left_minus=84	max_left_plus=54	max_min_left=84	max_min_left_minus=84	max_min_left_plus=54	max_min_right=0	max_min_right_minus=0	max_min_right_plus=0	max_pos_hash_score=462	max_right=188	max_right_minus=158	max_right_plus=188	neg_log10_pos_hash_p_value=11.0	new_junction_coverage=0.03	new_junction_read_count=3	polymorphism_frequency=2.194e-02	pos_hash_score=3	prediction=polymorphism	reject=COVERAGE_EVENNESS_SKEW,FREQUENCY_CUTOFF	side_1_annotate_key=gene	side_1_continuation=0	side_1_coverage=1.24	side_1_overlap=9	side_1_possible_overlap_registers=239	side_1_read_count=148	side_1_redundant=0	side_2_annotate_key=gene	side_2_continuation=0	side_2_coverage=1.08	side_2_overlap=0	side_2_possible_overlap_registers=230	side_2_read_count=125	side_2_redundant=0	total_non_overlap_reads=3
JC	283	.	CP009273	1988808	-1	CP009273	1989847	1	0	alignment_overlap=11	coverage_minus=2	coverage_plus=2	flanking_left=251	flanking_right=251	frequency=3.534e-02	junction_possible_overlap_registers=228	key=CP009273__1988808__-1__CP009273__1989836__1__11____251__251__0__0	max_left=119	max_left_minus=119	max_left_plus=119	max_min_left=116	max_min_left_minus=116	max_min_left_plus=16	max_min_right=65	max_min_right_minus=65	max_min_right_plus=65	max_pos_hash_score=458	max_right=224	max_right_minus=124	max_right_plus=224	neg_log10_pos_hash_p_value=10.3	new_junction_coverage=0.03	new_junction_read_count=4	polymorphism_frequency=3.534e-02	pos_hash_score=4	prediction=polymorphism	reject=COVERAGE_EVENNESS_SKEW,FREQUENCY_CUTOFF	side_1_annotate_key=gene	side_1_continuation=0	side_1_coverage=1.02	side_1_overlap=11	side_1_possible_overlap_registers=239	side_1_read_count=122	side_1_redundant=0	side_2_annotate_key=gene	side_2_continuation=0	side_2_coverage=0.89	side_2_overlap=0	side_2_possible_overlap_registers=228	side_2_read_count=102	side_2_redundant=0	total_non_overlap_reads=4
JC	284	.	CP009273	1992677	-1	CP009273	1993820	1	0	alignment_overlap=10	coverage_minus=2	coverage_plus=1	flanking_left=251	flanking_right=251	frequency=3.140e-02	junction_possible_overlap_registers=229	key=CP009273__1992677__-1__CP009273__1993810__1__10____251__251__0__0	max_left=88	max_left_minus=88	max_left_plus=72	max_min_left=88	max_min_left_minus=88	max_min_left_plus=0	max_min_right=67	max_min_right_minus=67	max_min_right_plus=67	max_pos_hash_score=460	max_right=153	max_right_minus=153	max_right_plus=67	neg_log10_pos_hash_p_value=11.0	new_junction_coverage=0.03	new_junction_read_count=4	polymorphism_frequency=3.140e-02	pos_hash_score=3	prediction=polymorphism	reject=COVERAGE_EVENNESS_SKEW,FREQUENCY_CUTOFF	side_1_annotate_key=gene	side_1_continuation=0	side_1_coverage=1.04	side_1_overlap=10	side_1_possible_overlap_registers=239	side_1_read_count=125	side_1_redundant=0	side_2_annotate_key=gene	side_2_continuation=0	side_2_coverage=1.11	side_2_overlap=0	side_2_possible_overlap_registers=229	side_2_read_count=127	side_2_redundant=0	total_non_overlap_reads=3
JC	285	.	CP009273	2001201	-1	CP009273	2001831	1	0	alignment_overlap=8	coverage_minus=2	coverage_plus=2	flanking_left=251	flanking_right=251	frequency=5.178e-02	junction_possible_overlap_registers=231	key=CP009273__2001201__-1__CP009273__2001823__1__8____251__251__0__0	max_left=74	max_left_minus=74	max_left_plus=43	max_min_left=29	max_min_left_minus=0	max_min_left_plus=29	max_min_right=32	max_min_right_minus=2	max_min_right_plus=32	max_pos_hash_score=464	max_right=90	max_right_minus=2	max_right_plus=90	neg_log10_pos_hash_p_value=10.4	new_junction_coverage=0.03	new_junction_read_count=4	polymorphism_frequency=5.178e-02	pos_hash_score=4	prediction=polymorphism	reject=COVERAGE_EVENNESS_SKEW,FREQUENCY_CUTOFF	side_1_annotate_key=gene	side_1_continuation=0	side_1_coverage=0.38	side_1_overlap=8	side_1_possible_overlap_registers=239	side_1_read_count=45	side_1_redundant=0	side_2_annotate_key=gene	side_2_continuation=0	side_2_coverage=0.89	side_2_overlap=0	side_2_possible_overlap_registers=231	side_2_read_count=103	side_2_redundant=0	total_non_overlap_reads=4
JC	286	.	CP009273	2049624	-1	CP009273	2050713	1	0	alignment_overlap=10	coverage_minus=1	coverage_plus=2	flanking_left=251	flanking_right=251	frequency=2.833e-02	junction_possible_overlap_registers=229	key=CP009273__2049624__-1__CP009273__2050703__1__10____251__251__0__0	max_left=86	max_left_minus=85	max_left_plus=86	max_min_left=86	max_min_left_minus=0	max_min_left_plus=86	max_min_right=14	max_min_right_minus=14	max_min_right_plus=0	max_pos_hash_score=460	max_right=182	max_right_minus=14	max_right_plus=182	neg_log10_pos_hash_p_value=11.0	new_junction_coverage=0.03	new_junction_read_count=4	polymorphism_frequency=2.833e-02	pos_hash_score=3	prediction=polymorphism	reject=COVERAGE_EVENNESS_SKEW,FREQUENCY_CUTOFF	side_1_annotate_key=gene	side_1_continuation=0	side_1_coverage=1.31	side_1_overlap=10	side_1_possible_overlap_registers=239	side_1_read_count=157	side_1_redundant=0	side_2_annotate_key=gene	side_2_continuation=0	side_2_coverage=1.08	side_2_overlap=0	side_2_possible_overlap_registers=229	side_2_read_count=124	side_2_redundant=0	total_non_overlap_reads=3
JC	287	.	CP009273	2062425	1	CP009273	2063756	-1	0	alignment_overlap=3	coverage_minus=3	coverage_plus=7	flanking_left=251	flanking_right=251	frequency=NA	junction_possible_overlap_registers=236	key=CP009273__2062422__1__CP009273__2063756__-1__3____251__251__1__0	max_left=242	max_left_minus=178	max_left_plus=242	max_min_left=36	max_min_left_minus=35	max_min_left_plus=36	max_min_right=90	max_min_right_minus=87	max_min_right_plus=90	max_pos_hash_score=474	max_right=213	max_right_minus=213	max_right_plus=211	neg_log10_pos_hash_p_value=8.4	new_junction_coverage=0.11	new_junction_read_count=13	polymorphism_frequency=NA	pos_hash_score=8	prediction=unknown	reject=COVERAGE_EVENNESS_SKEW	side_1_annotate_key=repeat	side_1_continuation=0	side_1_coverage=NA	side_1_overlap=0	side_1_read_count=NA	side_1_redundant=1	side_2_annotate_key=repeat	side_2_continuation=0	side_2_coverage=NA	side_2_overlap=3	side_2_possible_overlap_registers=NA	side_2_read_count=NA	side_2_redundant=0	total_non_overlap_reads=10
JC	288	.	CP009273	2067070	-1	CP009273	2068019	1	0	alignment_overlap=11	coverage_minus=2	coverage_plus=2	flanking_left=251	flanking_right=251	frequency=4.107e-02	junction_possible_overlap_registers=228	key=CP009273__2067070__-1__CP009273__2068008__1__11____251__251__0__0	max_left=49	max_left_minus=49	max_left_plus=49	max_min_left=41	max_min_left_minus=41	max_min_left_plus=36	max_min_right=8	max_min_right_minus=8	max_min_right_plus=8	max_pos_hash_score=458	max_right=109	max_right_minus=109	max_right_plus=109	neg_log10_pos_hash_p_value=10.3	new_junction_coverage=0.03	new_junction_read_count=4	polymorphism_frequency=4.107e-02	pos_hash_score=4	prediction=polymorphism	reject=COVERAGE_EVENNESS_SKEW,FREQUENCY_CUTOFF	side_1_annotate_key=gene	side_1_continuation=0	side_1_coverage=0.94	side_1_overlap=11	side_1_possible_overlap_registers=239	side_1_read_count=113	side_1_redundant=0	side_2_annotate_key=gene	side_2_continuation=0	side_2_coverage=0.69	side_2_overlap=0	side_2_possible_overlap_registers=228	side_2_read_count=79	side_2_redundant=0	total_non_overlap_reads=4
JC	289	.	CP009273	2073935	-1	CP009273	2074944	1	0	alignment_overlap=12	coverage_minus=2	coverage_plus=1	flanking_left=251	flanking_right=251	frequency=2.532e-02	junction_possible_overlap_registers=227	key=CP009273__2073935__-1__CP009273__2074932__1__12____251__251__0__0	max_left=148	max_left_minus=148	max_left_plus=100	max_min_left=100	max_min_left_minus=62	max_min_left_plus=100	max_min_right=91	max_min_right_minus=91	max_min_right_plus=0	max_pos_hash_score=456	max_right=176	max_right_minus=176	max_right_plus=139	neg_log10_pos_hash_p_value=10.9	new_junction_coverage=0.03	new_junction_read_count=3	polymorphism_frequency=2.532e-02	pos_hash_score=3	prediction=polymorphism	reject=COVERAGE_EVENNESS_SKEW,FREQUENCY_CUTOFF	side_1_annotate_key=gene	side_1_continuation=0	side_1_coverage=1.18	side_1_overlap=12	side_1_possible_overlap_registers=239	side_1_read_count=141	side_1_redundant=0	side_2_annotate_key=gene	side_2_continuation=0	side_2_coverage=0.85	side_2_overlap=0	side_2_possible_overlap_registers=227	side_2_read_count=97	side_2_redundant=0	total_non_overlap_reads=3
JC	290	.	CP009273	2077741	-1	CP009273	2078953	1	0	alignment_overlap=11	coverage_minus=2	coverage_plus=2	flanking_left=251	flanking_right=251	frequency=3.954e-02	junction_possible_overlap_registers=228	key=CP009273__2077741__-1__CP009273__2078942__1__11____251__251__0__0	max_left=88	max_left_minus=88	max_left_plus=88	max_min_left=0	max_min_left_minus=0	max_min_left_plus=0	max_min_right=42	max_min_right_minus=42	max_min_right_plus=42	max_pos_hash_score=458	max_right=42	max_right_minus=42	max_right_plus=42	neg_log10_pos_hash_p_value=10.3	new_junction_coverage=0.03	new_junction_read_count=4	polymorphism_frequency=3.954e-02	pos_hash_score=4	prediction=polymorphism	reject=COVERAGE_EVENNESS_SKEW,FREQUENCY_CUTOFF	side_1_annotate_key=gene	side_1_continuation=0	side_1_coverage=0.85	side_1_overlap=11	side_1_possible_overlap_registers=239	side_1_read_count=102	side_1_redundant=0	side_2_annotate_key=gene	side_2_continuation=0	side_2_coverage=0.85	side_2_overlap=0	side_2_possible_overlap_registers=228	side_2_read_count=97	side_2_redundant=0	total_non_overlap_reads=4
JC	291	.	CP009273	2087666	-1	CP009273	2088991	1	0	alignment_overlap=10	coverage_minus=1	coverage_plus=2	flanking_left=251	flanking_right=251	frequency=2.213e-02	junction_possible_overlap_registers=229	key=CP009273__2087666__-1__CP009273__2088981__1__10____251__251__0__0	max_left=103	max_left_minus=103	max_left_plus=103	max_min_left=3	max_min_left_minus=0	max_min_left_plus=3	max_min_right=30	max_min_right_minus=30	max_min_right_plus=30	max_pos_hash_score=460	max_right=130	max_right_minus=30	max_right_plus=130	neg_log10_pos_hash_p_value=11.0	new_junction_coverage=0.03	new_junction_read_count=3	polymorphism_frequency=2.213e-02	pos_hash_score=3	prediction=polymorphism	reject=COVERAGE_EVENNESS_SKEW,FREQUENCY_CUTOFF	side_1_annotate_key=gene	side_1_continuation=0	side_1_coverage=0.98	side_1_overlap=10	side_1_possible_overlap_registers=239	side_1_read_count=117	side_1_redundant=0	side_2_annotate_key=gene	side_2_continuation=0	side_2_coverage=1.33	side_2_overlap=0	side_2_possible_overlap_registers=229	side_2_read_count=153	side_2_redundant=0	total_non_overlap_reads=3
JC	292	.	CP009273	2112941	-1	CP009273	2113790	1	0	alignment_overlap=9	coverage_minus=1	coverage_plus=2	flanking_left=251	flanking_right=251	frequency=2.995e-02	junction_possible_overlap_registers=230	key=CP009273__2112941__-1__CP009273__2113781__1__9____251__251__0__0	max_left=27	max_left_minus=27	max_left_plus=27	max_min_left=27	max_min_left_minus=0	max_min_left_plus=27	max_min_right=26	max_min_right_minus=26	max_min_right_plus=0	max_pos_hash_score=462	max_right=59	max_right_minus=26	max_right_plus=59	neg_log10_pos_hash_p_value=11.0	new_junction_coverage=0.03	new_junction_read_count=3	polymorphism_frequency=2.995e-02	pos_hash_score=3	prediction=polymorphism	reject=COVERAGE_EVENNESS_SKEW,FREQUENCY_CUTOFF	side_1_annotate_key=gene	side_1_continuation=0	side_1_coverage=0.82	side_1_overlap=9	side_1_possible_overlap_registers=239	side_1_read_count=98	side_1_redundant=0	side_2_annotate_key=gene	side_2_continuation=0	side_2_coverage=0.87	side_2_overlap=0	side_2_possible_overlap_registers=230	side_2_read_count=100	side_2_redundant=0	total_non_overlap_reads=3
JC	293	.	CP009273	2113824	-1	CP009273	2114497	1	0	alignment_overlap=10	coverage_minus=2	coverage_plus=1	flanking_left=251	flanking_right=251	frequency=3.174e-02	junction_possible_overlap_registers=229	key=CP009273__2113824__-1__CP009273__2114487__1__10____251__251__0__0	max_left=90	max_left_minus=90	max_left_plus=26	max_min_left=26	max_min_left_minus=26	max_min_left_plus=26	max_min_right=62	max_min_right_minus=62	max_min_right_plus=0	max_pos_hash_score=460	max_right=62	max_right_minus=62	max_right_plus=49	neg_log10_pos_hash_p_value=11.0	new_junction_coverage=0.03	new_junction_read_count=3	polymorphism_frequency=3.174e-02	pos_hash_score=3	prediction=polymorphism	reject=COVERAGE_EVENNESS_SKEW,FREQUENCY_CUTOFF	side_1_annotate_key=gene	side_1_continuation=0	side_1_coverage=0.79	side_1_overlap=10	side_1_possible_overlap_registers=239	side_1_read_count=95	side_1_redundant=0	side_2_annotate_key=gene	side_2_continuation=0	side_2_coverage=0.80	side_2_overlap=0	side_2_possible_overlap_registers=229	side_2_read_count=92	side_2_redundant=0	total_non_overlap_reads=3
JC	294	.	CP009273	2119936	-1	CP009273	2120965	1	0	alignment_overlap=14	coverage_minus=4	coverage_plus=3	flanking_left=251	flanking_right=251	frequency=6.744e-02	junction_possible_overlap_registers=225	key=CP009273__2119936__-1__CP009273__2120951__1__14____251__251__0__0	max_left=160	max_left_minus=160	max_left_plus=61	max_min_left=61	max_min_left_minus=10	max_min_left_plus=61	max_min_right=77	max_min_right_minus=77	max_min_right_plus=0	max_pos_hash_score=452	max_right=176	max_right_minus=121	max_right_plus=176	neg_log10_pos_hash_p_value=8.6	new_junction_coverage=0.06	new_junction_read_count=7	polymorphism_frequency=6.744e-02	pos_hash_score=7	prediction=polymorphism	reject=COVERAGE_EVENNESS_SKEW,FREQUENCY_CUTOFF	side_1_annotate_key=gene	side_1_continuation=0	side_1_coverage=0.63	side_1_overlap=14	side_1_possible_overlap_registers=239	side_1_read_count=75	side_1_redundant=0	side_2_annotate_key=gene	side_2_continuation=0	side_2_coverage=1.09	side_2_overlap=0	side_2_possible_overlap_registers=225	side_2_read_count=123	side_2_redundant=0	total_non_overlap_reads=7
JC	295	.	CP009273	2152019	-1	CP009273	2152860	1	0	alignment_overlap=11	coverage_minus=4	coverage_plus=2	flanking_left=251	flanking_right=251	frequency=6.262e-02	junction_possible_overlap_registers=228	key=CP009273__2152019__-1__CP009273__2152849__1__11____251__251__0__0	max_left=162	max_left_minus=162	max_left_plus=67	max_min_left=67	max_min_left_minus=21	max_min_left_plus=67	max_min_right=67	max_min_right_minus=67	max_min_right_plus=0	max_pos_hash_score=458	max_right=197	max_right_minus=67	max_right_plus=197	neg_log10_pos_hash_p_value=9.7	new_junction_coverage=0.05	new_junction_read_count=6	polymorphism_frequency=6.262e-02	pos_hash_score=5	prediction=polymorphism	reject=COVERAGE_EVENNESS_SKEW,FREQUENCY_CUTOFF	side_1_annotate_key=gene	side_1_continuation=0	side_1_coverage=0.79	side_1_overlap=11	side_1_possible_overlap_registers=239	side_1_read_count=95	side_1_redundant=0	side_2_annotate_key=gene	side_2_continuation=0	side_2_coverage=0.78	side_2_overlap=0	side_2_possible_overlap_registers=228	side_2_read_count=89	side_2_redundant=0	total_non_overlap_reads=6
JC	296	.	CP009273	2153758	-1	CP009273	2154902	1	0	alignment_overlap=13	coverage_minus=2	coverage_plus=4	flanking_left=251	flanking_right=251	frequency=6.325e-02	junction_possible_overlap_registers=226	key=CP009273__2153758__-1__CP009273__2154889__1__13____251__251__0__0	max_left=148	max_left_minus=148	max_left_plus=118	max_min_left=118	max_min_left_minus=0	max_min_left_plus=118	max_min_right=90	max_min_right_minus=90	max_min_right_plus=2	max_pos_hash_score=454	max_right=167	max_right_minus=90	max_right_plus=167	neg_log10_pos_hash_p_value=9.1	new_junction_coverage=0.05	new_junction_read_count=6	polymorphism_frequency=6.325e-02	pos_hash_score=6	prediction=polymorphism	reject=COVERAGE_EVENNESS_SKEW,FREQUENCY_CUTOFF	side_1_annotate_key=gene	side_1_continuation=0	side_1_coverage=0.81	side_1_overlap=13	side_1_possible_overlap_registers=239	side_1_read_count=97	side_1_redundant=0	side_2_annotate_key=gene	side_2_continuation=0	side_2_coverage=0.76	side_2_overlap=0	side_2_possible_overlap_registers=226	side_2_read_count=86	side_2_redundant=0	total_non_overlap_reads=6
JC	297	.	CP009273	2166319	-1	CP009273	2167361	1	0	alignment_overlap=9	coverage_minus=2	coverage_plus=2	flanking_left=251	flanking_right=251	frequency=3.558e-02	junction_possible_overlap_registers=230	key=CP009273__2166319__-1__CP009273__2167352__1__9____251__251__0__0	max_left=122	max_left_minus=122	max_left_plus=122	max_min_left=29	max_min_left_minus=29	max_min_left_plus=29	max_min_right=57	max_min_right_minus=57	max_min_right_plus=57	max_pos_hash_score=462	max_right=70	max_right_minus=70	max_right_plus=70	neg_log10_pos_hash_p_value=10.3	new_junction_coverage=0.03	new_junction_read_count=4	polymorphism_frequency=3.558e-02	pos_hash_score=4	prediction=polymorphism	reject=COVERAGE_EVENNESS_SKEW,FREQUENCY_CUTOFF	side_1_annotate_key=gene	side_1_continuation=0	side_1_coverage=0.92	side_1_overlap=9	side_1_possible_overlap_registers=239	side_1_read_count=110	side_1_redundant=0	side_2_annotate_key=gene	side_2_continuation=0	side_2_coverage=0.96	side_2_overlap=0	side_2_possible_overlap_registers=230	side_2_read_count=111	side_2_redundant=0	total_non_overlap_reads=4
JC	298	.	CP009273	2173458	-1	CP009273	2174648	1	0	alignment_overlap=9	coverage_minus=2	coverage_plus=1	flanking_left=251	flanking_right=251	frequency=3.212e-02	junction_possible_overlap_registers=230	key=CP009273__2173458__-1__CP009273__2174639__1__9____251__251__0__0	max_left=100	max_left_minus=100	max_left_plus=51	max_min_left=51	max_min_left_minus=0	max_min_left_plus=51	max_min_right=29	max_min_right_minus=29	max_min_right_plus=0	max_pos_hash_score=462	max_right=121	max_right_minus=29	max_right_plus=121	neg_log10_pos_hash_p_value=11.0	new_junction_coverage=0.03	new_junction_read_count=3	polymorphism_frequency=3.212e-02	pos_hash_score=3	prediction=polymorphism	reject=COVERAGE_EVENNESS_SKEW,FREQUENCY_CUTOFF	side_1_annotate_key=gene	side_1_continuation=0	side_1_coverage=0.93	side_1_overlap=9	side_1_possible_overlap_registers=239	side_1_read_count=111	side_1_redundant=0	side_2_annotate_key=gene	side_2_continuation=0	side_2_coverage=0.64	side_2_overlap=0	side_2_possible_overlap_registers=230	side_2_read_count=74	side_2_redundant=0	total_non_overlap_reads=3
JC	299	.	CP009273	2177251	-1	CP009273	2178133	1	0	alignment_overlap=9	coverage_minus=3	coverage_plus=2	flanking_left=251	flanking_right=251	frequency=4.674e-02	junction_possible_overlap_registers=230	key=CP009273__2177251__-1__CP009273__2178124__1__9____251__251__0__0	max_left=157	max_left_minus=157	max_left_plus=118	max_min_left=3	max_min_left_minus=0	max_min_left_plus=3	max_min_right=88	max_min_right_minus=85	max_min_right_plus=88	max_pos_hash_score=462	max_right=238	max_right_minus=85	max_right_plus=238	neg_log10_pos_hash_p_value=9.7	new_junction_coverage=0.04	new_junction_read_count=5	polymorphism_frequency=4.674e-02	pos_hash_score=5	prediction=polymorphism	reject=COVERAGE_EVENNESS_SKEW,FREQUENCY_CUTOFF	side_1_annotate_key=gene	side_1_continuation=0	side_1_coverage=0.90	side_1_overlap=9	side_1_possible_overlap_registers=239	side_1_read_count=108	side_1_redundant=0	side_2_annotate_key=gene	side_2_continuation=0	side_2_coverage=0.87	side_2_overlap=0	side_2_possible_overlap_registers=230	side_2_read_count=100	side_2_redundant=0	total_non_overlap_reads=5
JC	300	.	CP009273	2203536	-1	CP009273	2204323	1	0	alignment_overlap=10	coverage_minus=2	coverage_plus=3	flanking_left=251	flanking_right=251	frequency=4.919e-02	junction_possible_overlap_registers=229	key=CP009273__2203536__-1__CP009273__2204313__1__10____251__251__0__0	max_left=120	max_left_minus=120	max_left_plus=120	max_min_left=59	max_min_left_minus=0	max_min_left_plus=59	max_min_right=40	max_min_right_minus=26	max_min_right_plus=40	max_pos_hash_score=460	max_right=78	max_right_minus=26	max_right_plus=78	neg_log10_pos_hash_p_value=9.7	new_junction_coverage=0.04	new_junction_read_count=5	polymorphism_frequency=4.919e-02	pos_hash_score=5	prediction=polymorphism	reject=COVERAGE_EVENNESS_SKEW,FREQUENCY_CUTOFF	side_1_annotate_key=gene	side_1_continuation=0	side_1_coverage=0.93	side_1_overlap=10	side_1_possible_overlap_registers=239	side_1_read_count=112	side_1_redundant=0	side_2_annotate_key=gene	side_2_continuation=0	side_2_coverage=0.75	side_2_overlap=0	side_2_possible_overlap_registers=229	side_2_read_count=86	side_2_redundant=0	total_non_overlap_reads=5
JC	301	.	CP009273	2206943	-1	CP009273	2207742	1	0	alignment_overlap=12	coverage_minus=2	coverage_plus=6	flanking_left=251	flanking_right=251	frequency=6.712e-02	junction_possible_overlap_registers=227	key=CP009273__2206943__-1__CP009273__2207730__1__12____251__251__0__0	max_left=112	max_left_minus=112	max_left_plus=24	max_min_left=62	max_min_left_minus=62	max_min_left_plus=24	max_min_right=62	max_min_right_minus=62	max_min_right_plus=0	max_pos_hash_score=456	max_right=209	max_right_minus=172	max_right_plus=209	neg_log10_pos_hash_p_value=8.6	new_junction_coverage=0.07	new_junction_read_count=8	polymorphism_frequency=6.712e-02	pos_hash_score=7	prediction=polymorphism	reject=COVERAGE_EVENNESS_SKEW,FREQUENCY_CUTOFF	side_1_annotate_key=gene	side_1_continuation=0	side_1_coverage=0.93	side_1_overlap=12	side_1_possible_overlap_registers=239	side_1_read_count=112	side_1_redundant=0	side_2_annotate_key=gene	side_2_continuation=0	side_2_coverage=1.02	side_2_overlap=0	side_2_possible_overlap_registers=227	side_2_read_count=116	side_2_redundant=0	total_non_overlap_reads=8
JC	302	.	CP009273	2224717	-1	CP009273	2225969	1	0	alignment_overlap=10	coverage_minus=3	coverage_plus=5	flanking_left=251	flanking_right=251	frequency=7.676e-02	junction_possible_overlap_registers=229	key=CP009273__2224717__-1__CP009273__2225959__1__10____251__251__0__0	max_left=80	max_left_minus=80	max_left_plus=47	max_min_left=80	max_min_left_minus=80	max_min_left_plus=30	max_min_right=21	max_min_right_minus=20	max_min_right_plus=21	max_pos_hash_score=460	max_right=217	max_right_minus=157	max_right_plus=217	neg_log10_pos_hash_p_value=9.2	new_junction_coverage=0.07	new_junction_read_count=8	polymorphism_frequency=7.676e-02	pos_hash_score=6	prediction=polymorphism	reject=COVERAGE_EVENNESS_SKEW,FREQUENCY_CUTOFF	side_1_annotate_key=gene	side_1_continuation=0	side_1_coverage=0.71	side_1_overlap=10	side_1_possible_overlap_registers=239	side_1_read_count=85	side_1_redundant=0	side_2_annotate_key=gene	side_2_continuation=0	side_2_coverage=0.97	side_2_overlap=0	side_2_possible_overlap_registers=229	side_2_read_count=111	side_2_redundant=0	total_non_overlap_reads=8
JC	303	.	CP009273	2254009	-1	CP009273	2254965	1	0	alignment_overlap=11	coverage_minus=4	coverage_plus=3	flanking_left=251	flanking_right=251	frequency=6.194e-02	junction_possible_overlap_registers=228	key=CP009273__2254009__-1__CP009273__2254954__1__11____251__251__0__0	max_left=204	max_left_minus=204	max_left_plus=173	max_min_left=69	max_min_left_minus=69	max_min_left_plus=11	max_min_right=96	max_min_right_minus=16	max_min_right_plus=96	max_pos_hash_score=458	max_right=98	max_right_minus=98	max_right_plus=96	neg_log10_pos_hash_p_value=8.6	new_junction_coverage=0.06	new_junction_read_count=7	polymorphism_frequency=6.194e-02	pos_hash_score=7	prediction=polymorphism	reject=COVERAGE_EVENNESS_SKEW,FREQUENCY_CUTOFF	side_1_annotate_key=gene	side_1_continuation=0	side_1_coverage=0.90	side_1_overlap=11	side_1_possible_overlap_registers=239	side_1_read_count=108	side_1_redundant=0	side_2_annotate_key=gene	side_2_continuation=0	side_2_coverage=0.95	side_2_overlap=0	side_2_possible_overlap_registers=228	side_2_read_count=109	side_2_redundant=0	total_non_overlap_reads=7
JC	304	.	CP009273	2286922	-1	CP009273	2288132	1	0	alignment_overlap=9	coverage_minus=2	coverage_plus=2	flanking_left=251	flanking_right=251	frequency=3.270e-02	junction_possible_overlap_registers=230	key=CP009273__2286922__-1__CP009273__2288123__1__9____251__251__0__0	max_left=103	max_left_minus=103	max_left_plus=103	max_min_left=25	max_min_left_minus=25	max_min_left_plus=16	max_min_right=29	max_min_right_minus=29	max_min_right_plus=29	max_pos_hash_score=462	max_right=82	max_right_minus=82	max_right_plus=82	neg_log10_pos_hash_p_value=10.3	new_junction_coverage=0.03	new_junction_read_count=4	polymorphism_frequency=3.270e-02	pos_hash_score=4	prediction=polymorphism	reject=COVERAGE_EVENNESS_SKEW,FREQUENCY_CUTOFF	side_1_annotate_key=gene	side_1_continuation=0	side_1_coverage=0.96	side_1_overlap=9	side_1_possible_overlap_registers=239	side_1_read_count=115	side_1_redundant=0	side_2_annotate_key=gene	side_2_continuation=0	side_2_coverage=1.09	side_2_overlap=0	side_2_possible_overlap_registers=230	side_2_read_count=126	side_2_redundant=0	total_non_overlap_reads=4
JC	305	.	CP009273	2314944	-1	CP009273	2315619	1	0	alignment_overlap=9	coverage_minus=2	coverage_plus=3	flanking_left=251	flanking_right=251	frequency=5.341e-02	junction_possible_overlap_registers=230	key=CP009273__2314944__-1__CP009273__2315610__1__9____251__251__0__0	max_left=185	max_left_minus=185	max_left_plus=127	max_min_left=6	max_min_left_minus=0	max_min_left_plus=6	max_min_right=108	max_min_right_minus=108	max_min_right_plus=108	max_pos_hash_score=462	max_right=200	max_right_minus=108	max_right_plus=200	neg_log10_pos_hash_p_value=9.7	new_junction_coverage=0.07	new_junction_read_count=8	polymorphism_frequency=5.341e-02	pos_hash_score=5	prediction=polymorphism	reject=COVERAGE_EVENNESS_SKEW,FREQUENCY_CUTOFF	side_1_annotate_key=gene	side_1_continuation=0	side_1_coverage=1.20	side_1_overlap=9	side_1_possible_overlap_registers=239	side_1_read_count=144	side_1_redundant=0	side_2_annotate_key=gene	side_2_continuation=0	side_2_coverage=1.26	side_2_overlap=0	side_2_possible_overlap_registers=230	side_2_read_count=145	side_2_redundant=0	total_non_overlap_reads=5
JC	306	.	CP009273	2318474	-1	CP009273	2319526	1	0	alignment_overlap=8	coverage_minus=2	coverage_plus=2	flanking_left=251	flanking_right=251	frequency=3.631e-02	junction_possible_overlap_registers=231	key=CP009273__2318474__-1__CP009273__2319518__1__8____251__251__0__0	max_left=52	max_left_minus=52	max_left_plus=52	max_min_left=36	max_min_left_minus=36	max_min_left_plus=34	max_min_right=48	max_min_right_minus=9	max_min_right_plus=48	max_pos_hash_score=464	max_right=100	max_right_minus=100	max_right_plus=100	neg_log10_pos_hash_p_value=10.4	new_junction_coverage=0.03	new_junction_read_count=4	polymorphism_frequency=3.631e-02	pos_hash_score=4	prediction=polymorphism	reject=COVERAGE_EVENNESS_SKEW,FREQUENCY_CUTOFF	side_1_annotate_key=gene	side_1_continuation=0	side_1_coverage=0.91	side_1_overlap=8	side_1_possible_overlap_registers=239	side_1_read_count=109	side_1_redundant=0	side_2_annotate_key=gene	side_2_continuation=0	side_2_coverage=0.92	side_2_overlap=0	side_2_possible_overlap_registers=231	side_2_read_count=107	side_2_redundant=0	total_non_overlap_reads=4
JC	307	.	CP009273	2369555	-1	CP009273	2370776	1	0	alignment_overlap=9	coverage_minus=2	coverage_plus=1	flanking_left=251	flanking_right=251	frequency=2.858e-02	junction_possible_overlap_registers=230	key=CP009273__2369555__-1__CP009273__2370767__1__9____251__251__0__0	max_left=205	max_left_minus=205	max_left_plus=71	max_min_left=71	max_min_left_minus=21	max_min_left_plus=71	max_min_right=37	max_min_right_minus=37	max_min_right_plus=0	max_pos_hash_score=462	max_right=171	max_right_minus=37	max_right_plus=171	neg_log10_pos_hash_p_value=11.0	new_junction_coverage=0.03	new_junction_read_count=3	polymorphism_frequency=2.858e-02	pos_hash_score=3	prediction=polymorphism	reject=COVERAGE_EVENNESS_SKEW,FREQUENCY_CUTOFF	side_1_annotate_key=gene	side_1_continuation=0	side_1_coverage=1.13	side_1_overlap=9	side_1_possible_overlap_registers=239	side_1_read_count=135	side_1_redundant=0	side_2_annotate_key=gene	side_2_continuation=0	side_2_coverage=0.64	side_2_overlap=0	side_2_possible_overlap_registers=230	side_2_read_count=74	side_2_redundant=0	total_non_overlap_reads=3
JC	308	.	CP009273	2403407	-1	CP009273	2404425	1	0	alignment_overlap=12	coverage_minus=2	coverage_plus=1	flanking_left=251	flanking_right=251	frequency=3.435e-02	junction_possible_overlap_registers=227	key=CP009273__2403407__-1__CP009273__2404413__1__12____251__251__0__0	max_left=161	max_left_minus=161	max_left_plus=67	max_min_left=83	max_min_left_minus=83	max_min_left_plus=67	max_min_right=76	max_min_right_minus=76	max_min_right_plus=0	max_pos_hash_score=456	max_right=153	max_right_minus=153	max_right_plus=86	neg_log10_pos_hash_p_value=10.9	new_junction_coverage=0.04	new_junction_read_count=4	polymorphism_frequency=3.435e-02	pos_hash_score=3	prediction=polymorphism	reject=COVERAGE_EVENNESS_SKEW,FREQUENCY_CUTOFF	side_1_annotate_key=gene	side_1_continuation=0	side_1_coverage=1.02	side_1_overlap=12	side_1_possible_overlap_registers=239	side_1_read_count=122	side_1_redundant=0	side_2_annotate_key=gene	side_2_continuation=0	side_2_coverage=0.96	side_2_overlap=0	side_2_possible_overlap_registers=227	side_2_read_count=109	side_2_redundant=0	total_non_overlap_reads=3
JC	309	.	CP009273	2432532	-1	CP009273	2433304	1	0	alignment_overlap=8	coverage_minus=1	coverage_plus=2	flanking_left=251	flanking_right=251	frequency=2.901e-02	junction_possible_overlap_registers=231	key=CP009273__2432532__-1__CP009273__2433296__1__8____251__251__0__0	max_left=75	max_left_minus=75	max_left_plus=75	max_min_left=75	max_min_left_minus=75	max_min_left_plus=75	max_min_right=0	max_min_right_minus=0	max_min_right_plus=0	max_pos_hash_score=464	max_right=216	max_right_minus=140	max_right_plus=216	neg_log10_pos_hash_p_value=11.0	new_junction_coverage=0.03	new_junction_read_count=3	polymorphism_frequency=2.901e-02	pos_hash_score=3	prediction=polymorphism	reject=COVERAGE_EVENNESS_SKEW,FREQUENCY_CUTOFF	side_1_annotate_key=gene	side_1_continuation=0	side_1_coverage=1.04	side_1_overlap=8	side_1_possible_overlap_registers=239	side_1_read_count=125	side_1_redundant=0	side_2_annotate_key=gene	side_2_continuation=0	side_2_coverage=0.69	side_2_overlap=0	side_2_possible_overlap_registers=231	side_2_read_count=80	side_2_redundant=0	total_non_overlap_reads=3
JC	310	.	CP009273	2447227	-1	CP009273	2447711	1	0	alignment_overlap=11	coverage_minus=2	coverage_plus=2	flanking_left=251	flanking_right=251	frequency=3.148e-02	junction_possible_overlap_registers=228	key=CP009273__2447227__-1__CP009273__2447700__1__11____251__251__0__0	max_left=127	max_left_minus=127	max_left_plus=3	max_min_left=3	max_min_left_minus=0	max_min_left_plus=3	max_min_right=113	max_min_right_minus=113	max_min_right_plus=0	max_pos_hash_score=458	max_right=199	max_right_minus=113	max_right_plus=199	neg_log10_pos_hash_p_value=10.3	new_junction_coverage=0.03	new_junction_read_count=4	polymorphism_frequency=3.148e-02	pos_hash_score=4	prediction=polymorphism	reject=COVERAGE_EVENNESS_SKEW,FREQUENCY_CUTOFF	side_1_annotate_key=gene	side_1_continuation=0	side_1_coverage=1.25	side_1_overlap=11	side_1_possible_overlap_registers=239	side_1_read_count=150	side_1_redundant=0	side_2_annotate_key=gene	side_2_continuation=0	side_2_coverage=0.90	side_2_overlap=0	side_2_possible_overlap_registers=228	side_2_read_count=103	side_2_redundant=0	total_non_overlap_reads=4
JC	311	.	CP009273	2450990	-1	CP009273	2452059	1	0	alignment_overlap=1	coverage_minus=1	coverage_plus=2	flanking_left=251	flanking_right=251	frequency=2.278e-02	junction_possible_overlap_registers=238	key=CP009273__2450990__-1__CP009273__2452058__1__1____251__251__0__0	max_left=127	max_left_minus=127	max_left_plus=127	max_min_left=19	max_min_left_minus=0	max_min_left_plus=19	max_min_right=43	max_min_right_minus=43	max_min_right_plus=43	max_pos_hash_score=478	max_right=122	max_right_minus=43	max_right_plus=122	neg_log10_pos_hash_p_value=11.2	new_junction_coverage=0.03	new_junction_read_count=3	polymorphism_frequency=2.278e-02	pos_hash_score=3	prediction=polymorphism	reject=COVERAGE_EVENNESS_SKEW,FREQUENCY_CUTOFF	side_1_annotate_key=gene	side_1_continuation=0	side_1_coverage=1.12	side_1_overlap=1	side_1_possible_overlap_registers=239	side_1_read_count=134	side_1_redundant=0	side_2_annotate_key=gene	side_2_continuation=0	side_2_coverage=1.04	side_2_overlap=0	side_2_possible_overlap_registers=238	side_2_read_count=124	side_2_redundant=0	total_non_overlap_reads=3
JC	312	.	CP009273	2452382	-1	CP009273	2453119	1	0	alignment_overlap=11	coverage_minus=3	coverage_plus=2	flanking_left=251	flanking_right=251	frequency=4.683e-02	junction_possible_overlap_registers=228	key=CP009273__2452382__-1__CP009273__2453108__1__11____251__251__0__0	max_left=231	max_left_minus=231	max_left_plus=87	max_min_left=87	max_min_left_minus=0	max_min_left_plus=87	max_min_right=60	max_min_right_minus=60	max_min_right_plus=0	max_pos_hash_score=458	max_right=121	max_right_minus=60	max_right_plus=121	neg_log10_pos_hash_p_value=9.7	new_junction_coverage=0.04	new_junction_read_count=5	polymorphism_frequency=4.683e-02	pos_hash_score=5	prediction=polymorphism	reject=COVERAGE_EVENNESS_SKEW,FREQUENCY_CUTOFF	side_1_annotate_key=gene	side_1_continuation=0	side_1_coverage=0.81	side_1_overlap=11	side_1_possible_overlap_registers=239	side_1_read_count=97	side_1_redundant=0	side_2_annotate_key=gene	side_2_continuation=0	side_2_coverage=0.97	side_2_overlap=0	side_2_possible_overlap_registers=228	side_2_read_count=111	side_2_redundant=0	total_non_overlap_reads=5
JC	313	.	CP009273	2510252	-1	CP009273	2511016	1	0	alignment_overlap=10	coverage_minus=5	coverage_plus=3	flanking_left=251	flanking_right=251	frequency=5.695e-02	junction_possible_overlap_registers=229	key=CP009273__2510252__-1__CP009273__2511006__1__10____251__251__0__0	max_left=234	max_left_minus=234	max_left_plus=59	max_min_left=48	max_min_left_minus=0	max_min_left_plus=48	max_min_right=37	max_min_right_minus=37	max_min_right_plus=25	max_pos_hash_score=460	max_right=193	max_right_minus=37	max_right_plus=193	neg_log10_pos_hash_p_value=8.2	new_junction_coverage=0.07	new_junction_read_count=8	polymorphism_frequency=5.695e-02	pos_hash_score=8	prediction=polymorphism	reject=COVERAGE_EVENNESS_SKEW,FREQUENCY_CUTOFF	side_1_annotate_key=gene	side_1_continuation=0	side_1_coverage=1.40	side_1_overlap=10	side_1_possible_overlap_registers=239	side_1_read_count=168	side_1_redundant=0	side_2_annotate_key=gene	side_2_continuation=0	side_2_coverage=0.91	side_2_overlap=0	side_2_possible_overlap_registers=229	side_2_read_count=104	side_2_redundant=0	total_non_overlap_reads=8
JC	314	.	CP009273	2533396	-1	CP009273	2534443	1	0	alignment_overlap=9	coverage_minus=2	coverage_plus=3	flanking_left=251	flanking_right=251	frequency=5.328e-02	junction_possible_overlap_registers=230	key=CP009273__2533396__-1__CP009273__2534434__1__9____251__251__0__0	max_left=186	max_left_minus=186	max_left_plus=151	max_min_left=33	max_min_left_minus=33	max_min_left_plus=33	max_min_right=91	max_min_right_minus=51	max_min_right_plus=91	max_pos_hash_score=462	max_right=136	max_right_minus=136	max_right_plus=136	neg_log10_pos_hash_p_value=9.7	new_junction_coverage=0.04	new_junction_read_count=5	polymorphism_frequency=5.328e-02	pos_hash_score=5	prediction=polymorphism	reject=COVERAGE_EVENNESS_SKEW,FREQUENCY_CUTOFF	side_1_annotate_key=gene	side_1_continuation=0	side_1_coverage=0.73	side_1_overlap=9	side_1_possible_overlap_registers=239	side_1_read_count=88	side_1_redundant=0	side_2_annotate_key=gene	side_2_continuation=0	side_2_coverage=0.81	side_2_overlap=0	side_2_possible_overlap_registers=230	side_2_read_count=93	side_2_redundant=0	total_non_overlap_reads=5
JC	315	.	CP009273	2576588	-1	CP009273	2577584	1	0	alignment_overlap=10	coverage_minus=4	coverage_plus=2	flanking_left=251	flanking_right=251	frequency=5.669e-02	junction_possible_overlap_registers=229	key=CP009273__2576588__-1__CP009273__2577574__1__10____251__251__0__0	max_left=159	max_left_minus=159	max_left_plus=51	max_min_left=102	max_min_left_minus=102	max_min_left_plus=51	max_min_right=7	max_min_right_minus=7	max_min_right_plus=0	max_pos_hash_score=460	max_right=239	max_right_minus=162	max_right_plus=239	neg_log10_pos_hash_p_value=9.2	new_junction_coverage=0.05	new_junction_read_count=6	polymorphism_frequency=5.669e-02	pos_hash_score=6	prediction=polymorphism	reject=COVERAGE_EVENNESS_SKEW,FREQUENCY_CUTOFF	side_1_annotate_key=gene	side_1_continuation=0	side_1_coverage=0.86	side_1_overlap=10	side_1_possible_overlap_registers=239	side_1_read_count=103	side_1_redundant=0	side_2_annotate_key=gene	side_2_continuation=0	side_2_coverage=0.88	side_2_overlap=0	side_2_possible_overlap_registers=229	side_2_read_count=101	side_2_redundant=0	total_non_overlap_reads=6
JC	316	.	CP009273	2596799	-1	CP009273	2597470	1	0	alignment_overlap=9	coverage_minus=2	coverage_plus=2	flanking_left=251	flanking_right=251	frequency=3.131e-02	junction_possible_overlap_registers=230	key=CP009273__2596799__-1__CP009273__2597461__1__9____251__251__0__0	max_left=159	max_left_minus=158	max_left_plus=159	max_min_left=0	max_min_left_minus=0	max_min_left_plus=0	max_min_right=73	max_min_right_minus=20	max_min_right_plus=73	max_pos_hash_score=462	max_right=73	max_right_minus=20	max_right_plus=73	neg_log10_pos_hash_p_value=10.3	new_junction_coverage=0.03	new_junction_read_count=4	polymorphism_frequency=3.131e-02	pos_hash_score=4	prediction=polymorphism	reject=COVERAGE_EVENNESS_SKEW,FREQUENCY_CUTOFF	side_1_annotate_key=gene	side_1_continuation=0	side_1_coverage=1.21	side_1_overlap=9	side_1_possible_overlap_registers=239	side_1_read_count=145	side_1_redundant=0	side_2_annotate_key=gene	side_2_continuation=0	side_2_coverage=0.94	side_2_overlap=0	side_2_possible_overlap_registers=230	side_2_read_count=108	side_2_redundant=0	total_non_overlap_reads=4
JC	317	.	CP009273	2599146	-1	CP009273	2600124	1	0	alignment_overlap=9	coverage_minus=1	coverage_plus=2	flanking_left=251	flanking_right=251	frequency=2.875e-02	junction_possible_overlap_registers=230	key=CP009273__2599146__-1__CP009273__2600115__1__9____251__251__0__0	max_left=89	max_left_minus=86	max_left_plus=89	max_min_left=89	max_min_left_minus=86	max_min_left_plus=89	max_min_right=0	max_min_right_minus=0	max_min_right_plus=0	max_pos_hash_score=462	max_right=153	max_right_minus=153	max_right_plus=153	neg_log10_pos_hash_p_value=11.0	new_junction_coverage=0.03	new_junction_read_count=3	polymorphism_frequency=2.875e-02	pos_hash_score=3	prediction=polymorphism	reject=COVERAGE_EVENNESS_SKEW,FREQUENCY_CUTOFF	side_1_annotate_key=gene	side_1_continuation=0	side_1_coverage=0.96	side_1_overlap=9	side_1_possible_overlap_registers=239	side_1_read_count=115	side_1_redundant=0	side_2_annotate_key=gene	side_2_continuation=0	side_2_coverage=0.80	side_2_overlap=0	side_2_possible_overlap_registers=230	side_2_read_count=92	side_2_redundant=0	total_non_overlap_reads=3
JC	318	.	CP009273	2610255	-1	CP009273	2611236	1	0	alignment_overlap=5	coverage_minus=2	coverage_plus=3	flanking_left=251	flanking_right=251	frequency=5.317e-02	junction_possible_overlap_registers=234	key=CP009273__2610255__-1__CP009273__2611231__1__5____251__251__0__0	max_left=176	max_left_minus=100	max_left_plus=176	max_min_left=31	max_min_left_minus=0	max_min_left_plus=31	max_min_right=70	max_min_right_minus=32	max_min_right_plus=70	max_pos_hash_score=470	max_right=121	max_right_minus=32	max_right_plus=121	neg_log10_pos_hash_p_value=9.9	new_junction_coverage=0.05	new_junction_read_count=6	polymorphism_frequency=5.317e-02	pos_hash_score=5	prediction=polymorphism	reject=COVERAGE_EVENNESS_SKEW,FREQUENCY_CUTOFF	side_1_annotate_key=gene	side_1_continuation=0	side_1_coverage=0.92	side_1_overlap=5	side_1_possible_overlap_registers=239	side_1_read_count=110	side_1_redundant=0	side_2_annotate_key=gene	side_2_continuation=0	side_2_coverage=0.90	side_2_overlap=0	side_2_possible_overlap_registers=234	side_2_read_count=106	side_2_redundant=0	total_non_overlap_reads=5
JC	319	.	CP009273	2624629	-1	CP009273	2625107	1	0	alignment_overlap=11	coverage_minus=2	coverage_plus=1	flanking_left=251	flanking_right=251	frequency=2.605e-02	junction_possible_overlap_registers=228	key=CP009273__2624629__-1__CP009273__2625096__1__11____251__251__0__0	max_left=153	max_left_minus=125	max_left_plus=153	max_min_left=0	max_min_left_minus=0	max_min_left_plus=0	max_min_right=114	max_min_right_minus=114	max_min_right_plus=85	max_pos_hash_score=458	max_right=114	max_right_minus=114	max_right_plus=85	neg_log10_pos_hash_p_value=11.0	new_junction_coverage=0.03	new_junction_read_count=3	polymorphism_frequency=2.605e-02	pos_hash_score=3	prediction=polymorphism	reject=COVERAGE_EVENNESS_SKEW,FREQUENCY_CUTOFF	side_1_annotate_key=gene	side_1_continuation=0	side_1_coverage=1.03	side_1_overlap=11	side_1_possible_overlap_registers=239	side_1_read_count=124	side_1_redundant=0	side_2_annotate_key=gene	side_2_continuation=0	side_2_coverage=0.93	side_2_overlap=0	side_2_possible_overlap_registers=228	side_2_read_count=106	side_2_redundant=0	total_non_overlap_reads=3
JC	320	.	CP009273	2639194	-1	CP009273	2640053	1	0	alignment_overlap=6	coverage_minus=1	coverage_plus=2	flanking_left=251	flanking_right=251	frequency=3.243e-02	junction_possible_overlap_registers=233	key=CP009273__2639194__-1__CP009273__2640047__1__6____251__251__0__0	max_left=192	max_left_minus=192	max_left_plus=70	max_min_left=70	max_min_left_minus=0	max_min_left_plus=70	max_min_right=53	max_min_right_minus=53	max_min_right_plus=0	max_pos_hash_score=468	max_right=180	max_right_minus=53	max_right_plus=180	neg_log10_pos_hash_p_value=11.1	new_junction_coverage=0.03	new_junction_read_count=3	polymorphism_frequency=3.243e-02	pos_hash_score=3	prediction=polymorphism	reject=COVERAGE_EVENNESS_SKEW,FREQUENCY_CUTOFF	side_1_annotate_key=gene	side_1_continuation=0	side_1_coverage=0.67	side_1_overlap=6	side_1_possible_overlap_registers=239	side_1_read_count=80	side_1_redundant=0	side_2_annotate_key=gene	side_2_continuation=0	side_2_coverage=0.86	side_2_overlap=0	side_2_possible_overlap_registers=233	side_2_read_count=101	side_2_redundant=0	total_non_overlap_reads=3
JC	321	.	CP009273	2646778	-1	CP009273	2647105	1	0	alignment_overlap=25	coverage_minus=3	coverage_plus=3	flanking_left=251	flanking_right=251	frequency=8.051e-02	junction_possible_overlap_registers=214	key=CP009273__2646778__-1__CP009273__2647080__1__25____251__251__0__0	max_left=124	max_left_minus=124	max_left_plus=124	max_min_left=5	max_min_left_minus=5	max_min_left_plus=0	max_min_right=75	max_min_right_minus=74	max_min_right_plus=75	max_pos_hash_score=430	max_right=221	max_right_minus=221	max_right_plus=75	neg_log10_pos_hash_p_value=8.7	new_junction_coverage=0.06	new_junction_read_count=6	polymorphism_frequency=8.051e-02	pos_hash_score=6	prediction=polymorphism	reject=COVERAGE_EVENNESS_SKEW,FREQUENCY_CUTOFF	side_1_annotate_key=gene	side_1_continuation=0	side_1_coverage=0.63	side_1_overlap=25	side_1_possible_overlap_registers=239	side_1_read_count=76	side_1_redundant=0	side_2_annotate_key=gene	side_2_continuation=0	side_2_coverage=0.64	side_2_overlap=0	side_2_possible_overlap_registers=214	side_2_read_count=69	side_2_redundant=0	total_non_overlap_reads=6
JC	322	.	CP009273	2656191	-1	CP009273	2656772	1	0	alignment_overlap=11	coverage_minus=2	coverage_plus=2	flanking_left=251	flanking_right=251	frequency=3.681e-02	junction_possible_overlap_registers=228	key=CP009273__2656191__-1__CP009273__2656761__1__11____251__251__0__0	max_left=205	max_left_minus=205	max_left_plus=118	max_min_left=118	max_min_left_minus=0	max_min_left_plus=118	max_min_right=59	max_min_right_minus=59	max_min_right_plus=0	max_pos_hash_score=458	max_right=122	max_right_minus=59	max_right_plus=122	neg_log10_pos_hash_p_value=10.3	new_junction_coverage=0.03	new_junction_read_count=4	polymorphism_frequency=3.681e-02	pos_hash_score=4	prediction=polymorphism	reject=COVERAGE_EVENNESS_SKEW,FREQUENCY_CUTOFF	side_1_annotate_key=gene	side_1_continuation=0	side_1_coverage=0.85	side_1_overlap=11	side_1_possible_overlap_registers=239	side_1_read_count=102	side_1_redundant=0	side_2_annotate_key=gene	side_2_continuation=0	side_2_coverage=0.98	side_2_overlap=0	side_2_possible_overlap_registers=228	side_2_read_count=112	side_2_redundant=0	total_non_overlap_reads=4
JC	323	.	CP009273	2687346	-1	CP009273	2687938	1	0	alignment_overlap=11	coverage_minus=3	coverage_plus=1	flanking_left=251	flanking_right=251	frequency=4.640e-02	junction_possible_overlap_registers=228	key=CP009273__2687346__-1__CP009273__2687927__1__11____251__251__0__0	max_left=171	max_left_minus=171	max_left_plus=139	max_min_left=0	max_min_left_minus=0	max_min_left_plus=0	max_min_right=57	max_min_right_minus=57	max_min_right_plus=57	max_pos_hash_score=458	max_right=57	max_right_minus=57	max_right_plus=57	neg_log10_pos_hash_p_value=10.3	new_junction_coverage=0.03	new_junction_read_count=4	polymorphism_frequency=4.640e-02	pos_hash_score=4	prediction=polymorphism	reject=COVERAGE_EVENNESS_SKEW,FREQUENCY_CUTOFF	side_1_annotate_key=gene	side_1_continuation=0	side_1_coverage=0.65	side_1_overlap=11	side_1_possible_overlap_registers=239	side_1_read_count=78	side_1_redundant=0	side_2_annotate_key=gene	side_2_continuation=0	side_2_coverage=0.79	side_2_overlap=0	side_2_possible_overlap_registers=228	side_2_read_count=90	side_2_redundant=0	total_non_overlap_reads=4
JC	324	.	CP009273	2692340	-1	CP009273	2692950	1	0	alignment_overlap=13	coverage_minus=4	coverage_plus=4	flanking_left=251	flanking_right=251	frequency=5.321e-02	junction_possible_overlap_registers=226	key=CP009273__2692340__-1__CP009273__2692937__1__13____251__251__0__0	max_left=204	max_left_minus=204	max_left_plus=168	max_min_left=59	max_min_left_minus=0	max_min_left_plus=59	max_min_right=69	max_min_right_minus=69	max_min_right_plus=69	max_pos_hash_score=454	max_right=210	max_right_minus=69	max_right_plus=210	neg_log10_pos_hash_p_value=8.6	new_junction_coverage=0.07	new_junction_read_count=8	polymorphism_frequency=5.321e-02	pos_hash_score=7	prediction=polymorphism	reject=COVERAGE_EVENNESS_SKEW,FREQUENCY_CUTOFF	side_1_annotate_key=gene	side_1_continuation=0	side_1_coverage=1.12	side_1_overlap=13	side_1_possible_overlap_registers=239	side_1_read_count=134	side_1_redundant=0	side_2_annotate_key=gene	side_2_continuation=0	side_2_coverage=1.39	side_2_overlap=0	side_2_possible_overlap_registers=226	side_2_read_count=158	side_2_redundant=0	total_non_overlap_reads=8
JC	325	.	CP009273	2722545	-1	CP009273	2724088	1	0	alignment_overlap=11	coverage_minus=2	coverage_plus=2	flanking_left=251	flanking_right=251	frequency=5.829e-01	junction_possible_overlap_registers=228	key=CP009273__2722556__-1__CP009273__2724088__1__11____251__251__1__0	max_left=41	max_left_minus=41	max_left_plus=30	max_min_left=26	max_min_left_minus=26	max_min_left_plus=26	max_min_right=9	max_min_right_minus=9	max_min_right_plus=9	max_pos_hash_score=458	max_right=78	max_right_minus=78	max_right_plus=78	neg_log10_pos_hash_p_value=10.3	new_junction_coverage=0.03	new_junction_read_count=4	polymorphism_frequency=5.829e-01	pos_hash_score=4	prediction=polymorphism	reject=COVERAGE_EVENNESS_SKEW	side_1_annotate_key=repeat	side_1_continuation=0	side_1_coverage=NA	side_1_overlap=0	side_1_read_count=NA	side_1_redundant=1	side_2_annotate_key=gene	side_2_continuation=0	side_2_coverage=0.03	side_2_overlap=11	side_2_possible_overlap_registers=239	side_2_read_count=3	side_2_redundant=0	total_non_overlap_reads=4
JC	326	.	CP009273	2723065	-1	CP009273	2724173	1	0	alignment_overlap=7	coverage_minus=1	coverage_plus=2	flanking_left=251	flanking_right=251	frequency=5.660e-02	junction_possible_overlap_registers=232	key=CP009273__2723065__-1__CP009273__2724166__1__7____251__251__0__0	max_left=43	max_left_minus=43	max_left_plus=43	max_min_left=43	max_min_left_minus=43	max_min_left_plus=43	max_min_right=0	max_min_right_minus=0	max_min_right_plus=0	max_pos_hash_score=466	max_right=62	max_right_minus=62	max_right_plus=62	neg_log10_pos_hash_p_value=11.1	new_junction_coverage=0.03	new_junction_read_count=3	polymorphism_frequency=5.660e-02	pos_hash_score=3	prediction=polymorphism	reject=COVERAGE_EVENNESS_SKEW,FREQUENCY_CUTOFF	side_1_annotate_key=gene	side_1_continuation=0	side_1_coverage=0.57	side_1_overlap=7	side_1_possible_overlap_registers=239	side_1_read_count=68	side_1_redundant=0	side_2_annotate_key=gene	side_2_continuation=0	side_2_coverage=0.29	side_2_overlap=0	side_2_possible_overlap_registers=232	side_2_read_count=34	side_2_redundant=0	total_non_overlap_reads=3
JC	327	.	CP009273	2723065	-1	CP009273	3421778	1	0	alignment_overlap=7	coverage_minus=1	coverage_plus=2	flanking_left=251	flanking_right=251	frequency=4.687e-02	junction_possible_overlap_registers=232	key=CP009273__2723065__-1__CP009273__3421771__1__7____251__251__0__0	max_left=43	max_left_minus=43	max_left_plus=43	max_min_left=43	max_min_left_minus=43	max_min_left_plus=43	max_min_right=0	max_min_right_minus=0	max_min_right_plus=0	max_pos_hash_score=466	max_right=62	max_right_minus=62	max_right_plus=62	neg_log10_pos_hash_p_value=11.1	new_junction_coverage=0.03	new_junction_read_count=3	polymorphism_frequency=4.687e-02	pos_hash_score=3	prediction=polymorphism	reject=COVERAGE_EVENNESS_SKEW,FREQUENCY_CUTOFF	side_1_annotate_key=gene	side_1_continuation=0	side_1_coverage=0.57	side_1_overlap=7	side_1_possible_overlap_registers=239	side_1_read_count=68	side_1_redundant=0	side_2_annotate_key=gene	side_2_continuation=0	side_2_coverage=0.48	side_2_overlap=0	side_2_possible_overlap_registers=232	side_2_read_count=56	side_2_redundant=0	total_non_overlap_reads=3
JC	328	.	CP009273	2723065	-1	CP009273	3935511	-1	0	alignment_overlap=7	coverage_minus=1	coverage_plus=2	flanking_left=251	flanking_right=251	frequency=4.379e-02	junction_possible_overlap_registers=232	key=CP009273__2723065__-1__CP009273__3935518__-1__7____251__251__0__0	max_left=43	max_left_minus=43	max_left_plus=43	max_min_left=43	max_min_left_minus=43	max_min_left_plus=43	max_min_right=0	max_min_right_minus=0	max_min_right_plus=0	max_pos_hash_score=466	max_right=62	max_right_minus=62	max_right_plus=62	neg_log10_pos_hash_p_value=11.1	new_junction_coverage=0.03	new_junction_read_count=3	polymorphism_frequency=4.379e-02	pos_hash_score=3	prediction=polymorphism	reject=COVERAGE_EVENNESS_SKEW,FREQUENCY_CUTOFF	side_1_annotate_key=gene	side_1_continuation=0	side_1_coverage=0.57	side_1_overlap=7	side_1_possible_overlap_registers=239	side_1_read_count=68	side_1_redundant=0	side_2_annotate_key=gene	side_2_continuation=0	side_2_coverage=0.56	side_2_overlap=0	side_2_possible_overlap_registers=232	side_2_read_count=65	side_2_redundant=0	total_non_overlap_reads=3
JC	329	.	CP009273	2723065	-1	CP009273	4029234	-1	0	alignment_overlap=7	coverage_minus=1	coverage_plus=2	flanking_left=251	flanking_right=251	frequency=5.172e-02	junction_possible_overlap_registers=232	key=CP009273__2723065__-1__CP009273__4029241__-1__7____251__251__0__0	max_left=43	max_left_minus=43	max_left_plus=43	max_min_left=43	max_min_left_minus=43	max_min_left_plus=43	max_min_right=0	max_min_right_minus=0	max_min_right_plus=0	max_pos_hash_score=466	max_right=62	max_right_minus=62	max_right_plus=62	neg_log10_pos_hash_p_value=11.1	new_junction_coverage=0.03	new_junction_read_count=3	polymorphism_frequency=5.172e-02	pos_hash_score=3	prediction=polymorphism	reject=COVERAGE_EVENNESS_SKEW,FREQUENCY_CUTOFF	side_1_annotate_key=gene	side_1_continuation=0	side_1_coverage=0.57	side_1_overlap=7	side_1_possible_overlap_registers=239	side_1_read_count=68	side_1_redundant=0	side_2_annotate_key=gene	side_2_continuation=0	side_2_coverage=0.38	side_2_overlap=0	side_2_possible_overlap_registers=232	side_2_read_count=44	side_2_redundant=0	total_non_overlap_reads=3
JC	330	.	CP009273	2723065	-1	CP009273	4156930	-1	0	alignment_overlap=7	coverage_minus=1	coverage_plus=2	flanking_left=251	flanking_right=251	frequency=4.347e-02	junction_possible_overlap_registers=232	key=CP009273__2723065__-1__CP009273__4156937__-1__7____251__251__0__1	max_left=43	max_left_minus=43	max_left_plus=43	max_min_left=43	max_min_left_minus=43	max_min_left_plus=43	max_min_right=0	max_min_right_minus=0	max_min_right_plus=0	max_pos_hash_score=466	max_right=62	max_right_minus=62	max_right_plus=62	neg_log10_pos_hash_p_value=11.1	new_junction_coverage=0.03	new_junction_read_count=3	polymorphism_frequency=4.347e-02	pos_hash_score=3	prediction=polymorphism	reject=COVERAGE_EVENNESS_SKEW,FREQUENCY_CUTOFF	side_1_annotate_key=gene	side_1_continuation=0	side_1_coverage=0.57	side_1_overlap=7	side_1_possible_overlap_registers=239	side_1_read_count=68	side_1_redundant=0	side_2_annotate_key=repeat	side_2_continuation=0	side_2_coverage=NA	side_2_overlap=0	side_2_possible_overlap_registers=NA	side_2_read_count=NA	side_2_redundant=1	total_non_overlap_reads=3
JC	331	.	CP009273	2724091	-1	CP009273	2724937	1	0	alignment_overlap=8	coverage_minus=2	coverage_plus=1	flanking_left=251	flanking_right=251	frequency=2.953e-02	junction_possible_overlap_registers=231	key=CP009273__2724099__-1__CP009273__2724937__1__8____251__251__1__0	max_left=115	max_left_minus=115	max_left_plus=33	max_min_left=33	max_min_left_minus=33	max_min_left_plus=33	max_min_right=97	max_min_right_minus=97	max_min_right_plus=0	max_pos_hash_score=464	max_right=115	max_right_minus=115	max_right_plus=115	neg_log10_pos_hash_p_value=11.0	new_junction_coverage=0.03	new_junction_read_count=3	polymorphism_frequency=2.953e-02	pos_hash_score=3	prediction=polymorphism	reject=COVERAGE_EVENNESS_SKEW,FREQUENCY_CUTOFF	side_1_annotate_key=repeat	side_1_continuation=0	side_1_coverage=NA	side_1_overlap=0	side_1_read_count=NA	side_1_redundant=1	side_2_annotate_key=gene	side_2_continuation=0	side_2_coverage=0.85	side_2_overlap=8	side_2_possible_overlap_registers=239	side_2_read_count=102	side_2_redundant=0	total_non_overlap_reads=3
JC	332	.	CP009273	2724166	1	CP009273	3420663	-1	0	alignment_overlap=7	coverage_minus=2	coverage_plus=2	flanking_left=251	flanking_right=251	frequency=1.081e-01	junction_possible_overlap_registers=232	key=CP009273__2724166__1__CP009273__3420670__-1__7____251__251__0__1	max_left=62	max_left_minus=62	max_left_plus=62	max_min_left=4	max_min_left_minus=0	max_min_left_plus=4	max_min_right=43	max_min_right_minus=43	max_min_right_plus=43	max_pos_hash_score=466	max_right=204	max_right_minus=43	max_right_plus=204	neg_log10_pos_hash_p_value=10.4	new_junction_coverage=0.03	new_junction_read_count=4	polymorphism_frequency=1.081e-01	pos_hash_score=4	prediction=polymorphism	reject=COVERAGE_EVENNESS_SKEW,FREQUENCY_CUTOFF	side_1_annotate_key=gene	side_1_continuation=0	side_1_coverage=0.28	side_1_overlap=7	side_1_possible_overlap_registers=239	side_1_read_count=34	side_1_redundant=0	side_2_annotate_key=repeat	side_2_continuation=0	side_2_coverage=NA	side_2_overlap=0	side_2_possible_overlap_registers=NA	side_2_read_count=NA	side_2_redundant=1	total_non_overlap_reads=4
JC	333	.	CP009273	2724166	1	CP009273	3936626	1	0	alignment_overlap=7	coverage_minus=2	coverage_plus=1	flanking_left=251	flanking_right=251	frequency=5.714e-02	junction_possible_overlap_registers=232	key=CP009273__2724166__1__CP009273__3936619__1__7____251__251__0__0	max_left=62	max_left_minus=62	max_left_plus=62	max_min_left=0	max_min_left_minus=0	max_min_left_plus=0	max_min_right=43	max_min_right_minus=43	max_min_right_plus=43	max_pos_hash_score=466	max_right=43	max_right_minus=43	max_right_plus=43	neg_log10_pos_hash_p_value=11.1	new_junction_coverage=0.03	new_junction_read_count=3	polymorphism_frequency=5.714e-02	pos_hash_score=3	prediction=polymorphism	reject=COVERAGE_EVENNESS_SKEW,FREQUENCY_CUTOFF	side_1_annotate_key=gene	side_1_continuation=0	side_1_coverage=0.28	side_1_overlap=7	side_1_possible_overlap_registers=239	side_1_read_count=34	side_1_redundant=0	side_2_annotate_key=gene	side_2_continuation=0	side_2_coverage=0.57	side_2_overlap=0	side_2_possible_overlap_registers=232	side_2_read_count=66	side_2_redundant=0	total_non_overlap_reads=3
JC	334	.	CP009273	2724166	1	CP009273	4030349	1	0	alignment_overlap=7	coverage_minus=2	coverage_plus=1	flanking_left=251	flanking_right=251	frequency=5.310e-02	junction_possible_overlap_registers=232	key=CP009273__2724166__1__CP009273__4030342__1__7____251__251__0__0	max_left=62	max_left_minus=62	max_left_plus=62	max_min_left=0	max_min_left_minus=0	max_min_left_plus=0	max_min_right=43	max_min_right_minus=43	max_min_right_plus=43	max_pos_hash_score=466	max_right=43	max_right_minus=43	max_right_plus=43	neg_log10_pos_hash_p_value=11.1	new_junction_coverage=0.03	new_junction_read_count=3	polymorphism_frequency=5.310e-02	pos_hash_score=3	prediction=polymorphism	reject=COVERAGE_EVENNESS_SKEW,FREQUENCY_CUTOFF	side_1_annotate_key=gene	side_1_continuation=0	side_1_coverage=0.28	side_1_overlap=7	side_1_possible_overlap_registers=239	side_1_read_count=34	side_1_redundant=0	side_2_annotate_key=gene	side_2_continuation=0	side_2_coverage=0.64	side_2_overlap=0	side_2_possible_overlap_registers=232	side_2_read_count=74	side_2_redundant=0	total_non_overlap_reads=3
JC	335	.	CP009273	2724166	1	CP009273	4158045	1	0	alignment_overlap=7	coverage_minus=2	coverage_plus=1	flanking_left=251	flanking_right=251	frequency=6.060e-02	junction_possible_overlap_registers=232	key=CP009273__2724166__1__CP009273__4158038__1__7____251__251__0__0	max_left=62	max_left_minus=62	max_left_plus=62	max_min_left=0	max_min_left_minus=0	max_min_left_plus=0	max_min_right=43	max_min_right_minus=43	max_min_right_plus=43	max_pos_hash_score=466	max_right=43	max_right_minus=43	max_right_plus=43	neg_log10_pos_hash_p_value=11.1	new_junction_coverage=0.03	new_junction_read_count=3	polymorphism_frequency=6.060e-02	pos_hash_score=3	prediction=polymorphism	reject=COVERAGE_EVENNESS_SKEW,FREQUENCY_CUTOFF	side_1_annotate_key=gene	side_1_continuation=0	side_1_coverage=0.28	side_1_overlap=7	side_1_possible_overlap_registers=239	side_1_read_count=34	side_1_redundant=0	side_2_annotate_key=gene	side_2_continuation=0	side_2_coverage=0.52	side_2_overlap=0	side_2_possible_overlap_registers=232	side_2_read_count=60	side_2_redundant=0	total_non_overlap_reads=3
JC	336	.	CP009273	2724166	1	CP009273	4199533	1	0	alignment_overlap=7	coverage_minus=2	coverage_plus=1	flanking_left=251	flanking_right=251	frequency=5.172e-02	junction_possible_overlap_registers=232	key=CP009273__2724166__1__CP009273__4199526__1__7____251__251__0__0	max_left=62	max_left_minus=62	max_left_plus=62	max_min_left=0	max_min_left_minus=0	max_min_left_plus=0	max_min_right=43	max_min_right_minus=43	max_min_right_plus=43	max_pos_hash_score=466	max_right=43	max_right_minus=43	max_right_plus=43	neg_log10_pos_hash_p_value=11.1	new_junction_coverage=0.03	new_junction_read_count=3	polymorphism_frequency=5.172e-02	pos_hash_score=3	prediction=polymorphism	reject=COVERAGE_EVENNESS_SKEW,FREQUENCY_CUTOFF	side_1_annotate_key=gene	side_1_continuation=0	side_1_coverage=0.28	side_1_overlap=7	side_1_possible_overlap_registers=239	side_1_read_count=34	side_1_redundant=0	side_2_annotate_key=gene	side_2_continuation=0	side_2_coverage=0.66	side_2_overlap=0	side_2_possible_overlap_registers=232	side_2_read_count=77	side_2_redundant=0	total_non_overlap_reads=3
JC	337	.	CP009273	2725685	-1	CP009273	2726631	1	0	alignment_overlap=10	coverage_minus=1	coverage_plus=5	flanking_left=251	flanking_right=251	frequency=5.355e-02	junction_possible_overlap_registers=229	key=CP009273__2725685__-1__CP009273__2726621__1__10____251__251__0__0	max_left=210	max_left_minus=78	max_left_plus=210	max_min_left=43	max_min_left_minus=0	max_min_left_plus=43	max_min_right=65	max_min_right_minus=65	max_min_right_plus=65	max_pos_hash_score=460	max_right=182	max_right_minus=65	max_right_plus=182	neg_log10_pos_hash_p_value=9.2	new_junction_coverage=0.05	new_junction_read_count=6	polymorphism_frequency=5.355e-02	pos_hash_score=6	prediction=polymorphism	reject=COVERAGE_EVENNESS_SKEW,FREQUENCY_CUTOFF	side_1_annotate_key=gene	side_1_continuation=0	side_1_coverage=0.98	side_1_overlap=10	side_1_possible_overlap_registers=239	side_1_read_count=117	side_1_redundant=0	side_2_annotate_key=gene	side_2_continuation=0	side_2_coverage=0.87	side_2_overlap=0	side_2_possible_overlap_registers=229	side_2_read_count=100	side_2_redundant=0	total_non_overlap_reads=6
JC	338	.	CP009273	2786830	-1	CP009273	2787564	1	0	alignment_overlap=9	coverage_minus=2	coverage_plus=1	flanking_left=251	flanking_right=251	frequency=2.877e-02	junction_possible_overlap_registers=230	key=CP009273__2786830__-1__CP009273__2787555__1__9____251__251__0__0	max_left=69	max_left_minus=69	max_left_plus=1	max_min_left=24	max_min_left_minus=24	max_min_left_plus=1	max_min_right=49	max_min_right_minus=49	max_min_right_plus=0	max_pos_hash_score=462	max_right=83	max_right_minus=57	max_right_plus=83	neg_log10_pos_hash_p_value=11.0	new_junction_coverage=0.03	new_junction_read_count=3	polymorphism_frequency=2.877e-02	pos_hash_score=3	prediction=polymorphism	reject=COVERAGE_EVENNESS_SKEW,FREQUENCY_CUTOFF	side_1_annotate_key=gene	side_1_continuation=0	side_1_coverage=0.77	side_1_overlap=9	side_1_possible_overlap_registers=239	side_1_read_count=92	side_1_redundant=0	side_2_annotate_key=gene	side_2_continuation=0	side_2_coverage=0.99	side_2_overlap=0	side_2_possible_overlap_registers=230	side_2_read_count=114	side_2_redundant=0	total_non_overlap_reads=3
JC	339	.	CP009273	2790201	-1	CP009273	2790935	1	0	alignment_overlap=9	coverage_minus=2	coverage_plus=2	flanking_left=251	flanking_right=251	frequency=3.594e-02	junction_possible_overlap_registers=230	key=CP009273__2790201__-1__CP009273__2790926__1__9____251__251__0__0	max_left=113	max_left_minus=106	max_left_plus=113	max_min_left=113	max_min_left_minus=0	max_min_left_plus=113	max_min_right=76	max_min_right_minus=76	max_min_right_plus=76	max_pos_hash_score=462	max_right=129	max_right_minus=76	max_right_plus=129	neg_log10_pos_hash_p_value=11.0	new_junction_coverage=0.03	new_junction_read_count=4	polymorphism_frequency=3.594e-02	pos_hash_score=3	prediction=polymorphism	reject=COVERAGE_EVENNESS_SKEW,FREQUENCY_CUTOFF	side_1_annotate_key=gene	side_1_continuation=0	side_1_coverage=0.75	side_1_overlap=9	side_1_possible_overlap_registers=239	side_1_read_count=90	side_1_redundant=0	side_2_annotate_key=gene	side_2_continuation=0	side_2_coverage=1.11	side_2_overlap=0	side_2_possible_overlap_registers=230	side_2_read_count=128	side_2_redundant=0	total_non_overlap_reads=4
JC	340	.	CP009273	2793061	-1	CP009273	2794316	1	0	alignment_overlap=7	coverage_minus=1	coverage_plus=2	flanking_left=251	flanking_right=251	frequency=2.819e-02	junction_possible_overlap_registers=232	key=CP009273__2793061__-1__CP009273__2794309__1__7____251__251__0__0	max_left=47	max_left_minus=33	max_left_plus=47	max_min_left=32	max_min_left_minus=0	max_min_left_plus=32	max_min_right=28	max_min_right_minus=19	max_min_right_plus=28	max_pos_hash_score=466	max_right=34	max_right_minus=19	max_right_plus=34	neg_log10_pos_hash_p_value=11.1	new_junction_coverage=0.03	new_junction_read_count=3	polymorphism_frequency=2.819e-02	pos_hash_score=3	prediction=polymorphism	reject=COVERAGE_EVENNESS_SKEW,FREQUENCY_CUTOFF	side_1_annotate_key=gene	side_1_continuation=0	side_1_coverage=0.89	side_1_overlap=7	side_1_possible_overlap_registers=239	side_1_read_count=107	side_1_redundant=0	side_2_annotate_key=gene	side_2_continuation=0	side_2_coverage=0.89	side_2_overlap=0	side_2_possible_overlap_registers=232	side_2_read_count=103	side_2_redundant=0	total_non_overlap_reads=3
JC	341	.	CP009273	2794480	-1	CP009273	2795326	1	0	alignment_overlap=11	coverage_minus=4	coverage_plus=3	flanking_left=251	flanking_right=251	frequency=6.214e-02	junction_possible_overlap_registers=228	key=CP009273__2794480__-1__CP009273__2795315__1__11____251__251__0__0	max_left=171	max_left_minus=171	max_left_plus=171	max_min_left=43	max_min_left_minus=43	max_min_left_plus=26	max_min_right=48	max_min_right_minus=48	max_min_right_plus=48	max_pos_hash_score=458	max_right=147	max_right_minus=147	max_right_plus=147	neg_log10_pos_hash_p_value=8.6	new_junction_coverage=0.06	new_junction_read_count=7	polymorphism_frequency=6.214e-02	pos_hash_score=7	prediction=polymorphism	reject=COVERAGE_EVENNESS_SKEW,FREQUENCY_CUTOFF	side_1_annotate_key=gene	side_1_continuation=0	side_1_coverage=0.85	side_1_overlap=11	side_1_possible_overlap_registers=239	side_1_read_count=102	side_1_redundant=0	side_2_annotate_key=gene	side_2_continuation=0	side_2_coverage=1.00	side_2_overlap=0	side_2_possible_overlap_registers=228	side_2_read_count=114	side_2_redundant=0	total_non_overlap_reads=7
JC	342	.	CP009273	2795227	-1	CP009273	2796422	1	0	alignment_overlap=3	coverage_minus=2	coverage_plus=2	flanking_left=251	flanking_right=251	frequency=3.324e-02	junction_possible_overlap_registers=236	key=CP009273__2795227__-1__CP009273__2796419__1__3____251__251__0__0	max_left=223	max_left_minus=188	max_left_plus=223	max_min_left=0	max_min_left_minus=0	max_min_left_plus=0	max_min_right=90	max_min_right_minus=55	max_min_right_plus=90	max_pos_hash_score=474	max_right=90	max_right_minus=55	max_right_plus=90	neg_log10_pos_hash_p_value=10.5	new_junction_coverage=0.03	new_junction_read_count=4	polymorphism_frequency=3.324e-02	pos_hash_score=4	prediction=polymorphism	reject=COVERAGE_EVENNESS_SKEW,FREQUENCY_CUTOFF	side_1_annotate_key=gene	side_1_continuation=0	side_1_coverage=0.90	side_1_overlap=3	side_1_possible_overlap_registers=239	side_1_read_count=108	side_1_redundant=0	side_2_annotate_key=gene	side_2_continuation=0	side_2_coverage=1.06	side_2_overlap=0	side_2_possible_overlap_registers=236	side_2_read_count=126	side_2_redundant=0	total_non_overlap_reads=4
JC	343	.	CP009273	2799407	-1	CP009273	2799945	1	0	alignment_overlap=12	coverage_minus=1	coverage_plus=4	flanking_left=251	flanking_right=251	frequency=4.994e-02	junction_possible_overlap_registers=227	key=CP009273__2799407__-1__CP009273__2799933__1__12____251__251__0__0	max_left=62	max_left_minus=44	max_left_plus=62	max_min_left=62	max_min_left_minus=44	max_min_left_plus=62	max_min_right=33	max_min_right_minus=0	max_min_right_plus=33	max_pos_hash_score=456	max_right=158	max_right_minus=49	max_right_plus=158	neg_log10_pos_hash_p_value=9.7	new_junction_coverage=0.04	new_junction_read_count=5	polymorphism_frequency=4.994e-02	pos_hash_score=5	prediction=polymorphism	reject=COVERAGE_EVENNESS_SKEW,FREQUENCY_CUTOFF	side_1_annotate_key=gene	side_1_continuation=0	side_1_coverage=0.96	side_1_overlap=12	side_1_possible_overlap_registers=239	side_1_read_count=115	side_1_redundant=0	side_2_annotate_key=gene	side_2_continuation=0	side_2_coverage=0.71	side_2_overlap=0	side_2_possible_overlap_registers=227	side_2_read_count=81	side_2_redundant=0	total_non_overlap_reads=5
JC	344	.	CP009273	2799697	-1	CP009273	2800791	1	0	alignment_overlap=11	coverage_minus=4	coverage_plus=2	flanking_left=251	flanking_right=251	frequency=7.197e-02	junction_possible_overlap_registers=228	key=CP009273__2799697__-1__CP009273__2800780__1__11____251__251__0__0	max_left=113	max_left_minus=113	max_left_plus=48	max_min_left=48	max_min_left_minus=48	max_min_left_plus=48	max_min_right=22	max_min_right_minus=22	max_min_right_plus=0	max_pos_hash_score=458	max_right=170	max_right_minus=170	max_right_plus=170	neg_log10_pos_hash_p_value=9.1	new_junction_coverage=0.07	new_junction_read_count=8	polymorphism_frequency=7.197e-02	pos_hash_score=6	prediction=polymorphism	reject=COVERAGE_EVENNESS_SKEW,FREQUENCY_CUTOFF	side_1_annotate_key=gene	side_1_continuation=0	side_1_coverage=0.85	side_1_overlap=11	side_1_possible_overlap_registers=239	side_1_read_count=102	side_1_redundant=0	side_2_annotate_key=gene	side_2_continuation=0	side_2_coverage=0.95	side_2_overlap=0	side_2_possible_overlap_registers=228	side_2_read_count=109	side_2_redundant=0	total_non_overlap_reads=6
JC	345	.	CP009273	2801474	-1	CP009273	2802040	1	0	alignment_overlap=11	coverage_minus=1	coverage_plus=3	flanking_left=251	flanking_right=251	frequency=3.727e-02	junction_possible_overlap_registers=228	key=CP009273__2801474__-1__CP009273__2802029__1__11____251__251__0__0	max_left=180	max_left_minus=102	max_left_plus=180	max_min_left=30	max_min_left_minus=0	max_min_left_plus=30	max_min_right=60	max_min_right_minus=12	max_min_right_plus=60	max_pos_hash_score=458	max_right=68	max_right_minus=12	max_right_plus=68	neg_log10_pos_hash_p_value=10.3	new_junction_coverage=0.03	new_junction_read_count=4	polymorphism_frequency=3.727e-02	pos_hash_score=4	prediction=polymorphism	reject=COVERAGE_EVENNESS_SKEW,FREQUENCY_CUTOFF	side_1_annotate_key=gene	side_1_continuation=0	side_1_coverage=0.97	side_1_overlap=11	side_1_possible_overlap_registers=239	side_1_read_count=116	side_1_redundant=0	side_2_annotate_key=gene	side_2_continuation=0	side_2_coverage=0.84	side_2_overlap=0	side_2_possible_overlap_registers=228	side_2_read_count=96	side_2_redundant=0	total_non_overlap_reads=4
JC	346	.	CP009273	2811027	-1	CP009273	2811161	1	0	alignment_overlap=19	coverage_minus=2	coverage_plus=3	flanking_left=251	flanking_right=251	frequency=4.744e-02	junction_possible_overlap_registers=220	key=CP009273__2811027__-1__CP009273__2811142__1__19____251__251__0__0	max_left=55	max_left_minus=55	max_left_plus=55	max_min_left=42	max_min_left_minus=42	max_min_left_plus=42	max_min_right=2	max_min_right_minus=2	max_min_right_plus=2	max_pos_hash_score=442	max_right=57	max_right_minus=57	max_right_plus=57	neg_log10_pos_hash_p_value=9.5	new_junction_coverage=0.05	new_junction_read_count=6	polymorphism_frequency=4.744e-02	pos_hash_score=5	prediction=polymorphism	reject=COVERAGE_EVENNESS_SKEW,FREQUENCY_CUTOFF	side_1_annotate_key=gene	side_1_continuation=0	side_1_coverage=1.16	side_1_overlap=19	side_1_possible_overlap_registers=239	side_1_read_count=139	side_1_redundant=0	side_2_annotate_key=gene	side_2_continuation=0	side_2_coverage=1.02	side_2_overlap=0	side_2_possible_overlap_registers=220	side_2_read_count=113	side_2_redundant=0	total_non_overlap_reads=5
JC	347	.	CP009273	2811027	-1	CP009273	2811436	1	0	alignment_overlap=19	coverage_minus=2	coverage_plus=3	flanking_left=251	flanking_right=251	frequency=5.583e-02	junction_possible_overlap_registers=220	key=CP009273__2811027__-1__CP009273__2811417__1__19____251__251__0__0	max_left=55	max_left_minus=55	max_left_plus=55	max_min_left=42	max_min_left_minus=42	max_min_left_plus=42	max_min_right=2	max_min_right_minus=2	max_min_right_plus=2	max_pos_hash_score=442	max_right=57	max_right_minus=57	max_right_plus=57	neg_log10_pos_hash_p_value=9.5	new_junction_coverage=0.05	new_junction_read_count=6	polymorphism_frequency=5.583e-02	pos_hash_score=5	prediction=polymorphism	reject=COVERAGE_EVENNESS_SKEW,FREQUENCY_CUTOFF	side_1_annotate_key=gene	side_1_continuation=0	side_1_coverage=1.16	side_1_overlap=19	side_1_possible_overlap_registers=239	side_1_read_count=139	side_1_redundant=0	side_2_annotate_key=gene	side_2_continuation=0	side_2_coverage=0.68	side_2_overlap=0	side_2_possible_overlap_registers=220	side_2_read_count=75	side_2_redundant=0	total_non_overlap_reads=5
JC	348	.	CP009273	2811027	-1	CP009273	2811575	1	0	alignment_overlap=21	coverage_minus=2	coverage_plus=4	flanking_left=251	flanking_right=251	frequency=8.520e-02	junction_possible_overlap_registers=218	key=CP009273__2811027__-1__CP009273__2811554__1__21____251__251__0__0	max_left=53	max_left_minus=53	max_left_plus=53	max_min_left=40	max_min_left_minus=40	max_min_left_plus=40	max_min_right=2	max_min_right_minus=2	max_min_right_plus=2	max_pos_hash_score=438	max_right=107	max_right_minus=57	max_right_plus=107	neg_log10_pos_hash_p_value=8.9	new_junction_coverage=0.07	new_junction_read_count=8	polymorphism_frequency=8.520e-02	pos_hash_score=6	prediction=polymorphism	reject=COVERAGE_EVENNESS_SKEW,FREQUENCY_CUTOFF	side_1_annotate_key=gene	side_1_continuation=0	side_1_coverage=1.16	side_1_overlap=21	side_1_possible_overlap_registers=239	side_1_read_count=139	side_1_redundant=0	side_2_annotate_key=gene	side_2_continuation=0	side_2_coverage=0.41	side_2_overlap=0	side_2_possible_overlap_registers=218	side_2_read_count=45	side_2_redundant=0	total_non_overlap_reads=6
JC	349	.	CP009273	2811027	-1	CP009273	2811850	1	0	alignment_overlap=19	coverage_minus=2	coverage_plus=3	flanking_left=251	flanking_right=251	frequency=4.581e-02	junction_possible_overlap_registers=220	key=CP009273__2811027__-1__CP009273__2811831__1__19____251__251__0__0	max_left=55	max_left_minus=55	max_left_plus=55	max_min_left=42	max_min_left_minus=42	max_min_left_plus=42	max_min_right=2	max_min_right_minus=2	max_min_right_plus=2	max_pos_hash_score=442	max_right=57	max_right_minus=57	max_right_plus=57	neg_log10_pos_hash_p_value=9.5	new_junction_coverage=0.05	new_junction_read_count=6	polymorphism_frequency=4.581e-02	pos_hash_score=5	prediction=polymorphism	reject=COVERAGE_EVENNESS_SKEW,FREQUENCY_CUTOFF	side_1_annotate_key=gene	side_1_continuation=0	side_1_coverage=1.16	side_1_overlap=19	side_1_possible_overlap_registers=239	side_1_read_count=139	side_1_redundant=0	side_2_annotate_key=gene	side_2_continuation=0	side_2_coverage=1.11	side_2_overlap=0	side_2_possible_overlap_registers=220	side_2_read_count=122	side_2_redundant=0	total_non_overlap_reads=5
JC	350	.	CP009273	2811556	1	CP009273	2811830	-1	0	alignment_overlap=79	coverage_minus=5	coverage_plus=5	flanking_left=251	flanking_right=251	frequency=1.164e-01	junction_possible_overlap_registers=160	key=CP009273__2811556__1__CP009273__2811909__-1__79____251__251__0__0	max_left=120	max_left_minus=78	max_left_plus=120	max_min_left=35	max_min_left_minus=35	max_min_left_plus=0	max_min_right=51	max_min_right_minus=36	max_min_right_plus=51	max_pos_hash_score=322	max_right=61	max_right_minus=61	max_right_plus=51	neg_log10_pos_hash_p_value=5.3	new_junction_coverage=0.12	new_junction_read_count=10	polymorphism_frequency=1.164e-01	pos_hash_score=10	prediction=polymorphism	reject=COVERAGE_EVENNESS_SKEW,FREQUENCY_CUTOFF	side_1_annotate_key=gene	side_1_continuation=0	side_1_coverage=0.51	side_1_overlap=79	side_1_possible_overlap_registers=239	side_1_read_count=61	side_1_redundant=0	side_2_annotate_key=gene	side_2_continuation=0	side_2_coverage=1.38	side_2_overlap=0	side_2_possible_overlap_registers=160	side_2_read_count=111	side_2_redundant=0	total_non_overlap_reads=10
JC	351	.	CP009273	2811634	-1	CP009273	2811910	1	0	alignment_overlap=79	coverage_minus=11	coverage_plus=4	flanking_left=251	flanking_right=251	frequency=2.048e-01	junction_possible_overlap_registers=160	key=CP009273__2811634__-1__CP009273__2811831__1__79____251__251__0__0	max_left=141	max_left_minus=141	max_left_plus=57	max_min_left=84	max_min_left_minus=84	max_min_left_plus=57	max_min_right=62	max_min_right_minus=62	max_min_right_plus=0	max_pos_hash_score=322	max_right=168	max_right_minus=121	max_right_plus=168	neg_log10_pos_hash_p_value=4.6	new_junction_coverage=0.22	new_junction_read_count=18	polymorphism_frequency=2.048e-01	pos_hash_score=12	prediction=polymorphism	reject=COVERAGE_EVENNESS_SKEW	side_1_annotate_key=gene	side_1_continuation=0	side_1_coverage=0.36	side_1_overlap=79	side_1_possible_overlap_registers=239	side_1_read_count=43	side_1_redundant=0	side_2_annotate_key=gene	side_2_continuation=0	side_2_coverage=1.38	side_2_overlap=0	side_2_possible_overlap_registers=160	side_2_read_count=111	side_2_redundant=0	total_non_overlap_reads=15
JC	352	.	CP009273	2811716	-1	CP009273	2811851	1	0	alignment_overlap=20	coverage_minus=1	coverage_plus=3	flanking_left=251	flanking_right=251	frequency=6.170e-02	junction_possible_overlap_registers=219	key=CP009273__2811716__-1__CP009273__2811831__1__20____251__251__0__0	max_left=10	max_left_minus=10	max_left_plus=9	max_min_left=10	max_min_left_minus=10	max_min_left_plus=9	max_min_right=0	max_min_right_minus=0	max_min_right_plus=0	max_pos_hash_score=440	max_right=227	max_right_minus=64	max_right_plus=227	neg_log10_pos_hash_p_value=10.7	new_junction_coverage=0.05	new_junction_read_count=6	polymorphism_frequency=6.170e-02	pos_hash_score=3	prediction=polymorphism	reject=COVERAGE_EVENNESS_SKEW,FREQUENCY_CUTOFF	side_1_annotate_key=gene	side_1_continuation=0	side_1_coverage=0.55	side_1_overlap=20	side_1_possible_overlap_registers=239	side_1_read_count=66	side_1_redundant=0	side_2_annotate_key=gene	side_2_continuation=0	side_2_coverage=1.11	side_2_overlap=0	side_2_possible_overlap_registers=219	side_2_read_count=122	side_2_redundant=0	total_non_overlap_reads=4
JC	353	.	CP009273	2824313	-1	CP009273	2825040	1	0	alignment_overlap=9	coverage_minus=1	coverage_plus=2	flanking_left=251	flanking_right=251	frequency=3.262e-02	junction_possible_overlap_registers=230	key=CP009273__2824313__-1__CP009273__2825031__1__9____251__251__0__0	max_left=145	max_left_minus=42	max_left_plus=145	max_min_left=42	max_min_left_minus=42	max_min_left_plus=42	max_min_right=97	max_min_right_minus=0	max_min_right_plus=97	max_pos_hash_score=462	max_right=139	max_right_minus=139	max_right_plus=139	neg_log10_pos_hash_p_value=11.0	new_junction_coverage=0.03	new_junction_read_count=3	polymorphism_frequency=3.262e-02	pos_hash_score=3	prediction=polymorphism	reject=COVERAGE_EVENNESS_SKEW,FREQUENCY_CUTOFF	side_1_annotate_key=gene	side_1_continuation=0	side_1_coverage=0.68	side_1_overlap=9	side_1_possible_overlap_registers=239	side_1_read_count=82	side_1_redundant=0	side_2_annotate_key=gene	side_2_continuation=0	side_2_coverage=0.86	side_2_overlap=0	side_2_possible_overlap_registers=230	side_2_read_count=99	side_2_redundant=0	total_non_overlap_reads=3
JC	354	.	CP009273	2834496	-1	CP009273	2835387	1	0	alignment_overlap=11	coverage_minus=5	coverage_plus=3	flanking_left=251	flanking_right=251	frequency=8.001e-02	junction_possible_overlap_registers=228	key=CP009273__2834496__-1__CP009273__2835376__1__11____251__251__0__0	max_left=237	max_left_minus=237	max_left_plus=32	max_min_left=32	max_min_left_minus=32	max_min_left_plus=13	max_min_right=29	max_min_right_minus=28	max_min_right_plus=29	max_pos_hash_score=458	max_right=227	max_right_minus=40	max_right_plus=227	neg_log10_pos_hash_p_value=9.1	new_junction_coverage=0.08	new_junction_read_count=9	polymorphism_frequency=8.001e-02	pos_hash_score=6	prediction=polymorphism	reject=COVERAGE_EVENNESS_SKEW,FREQUENCY_CUTOFF	side_1_annotate_key=gene	side_1_continuation=0	side_1_coverage=0.91	side_1_overlap=11	side_1_possible_overlap_registers=239	side_1_read_count=109	side_1_redundant=0	side_2_annotate_key=gene	side_2_continuation=0	side_2_coverage=0.90	side_2_overlap=0	side_2_possible_overlap_registers=228	side_2_read_count=103	side_2_redundant=0	total_non_overlap_reads=8
JC	355	.	CP009273	2835303	-1	CP009273	2836742	1	0	alignment_overlap=15	coverage_minus=2	coverage_plus=2	flanking_left=251	flanking_right=251	frequency=3.452e-02	junction_possible_overlap_registers=224	key=CP009273__2835303__-1__CP009273__2836727__1__15____251__251__0__0	max_left=141	max_left_minus=141	max_left_plus=106	max_min_left=24	max_min_left_minus=0	max_min_left_plus=24	max_min_right=81	max_min_right_minus=81	max_min_right_plus=60	max_pos_hash_score=450	max_right=212	max_right_minus=81	max_right_plus=212	neg_log10_pos_hash_p_value=10.2	new_junction_coverage=0.04	new_junction_read_count=4	polymorphism_frequency=3.452e-02	pos_hash_score=4	prediction=polymorphism	reject=COVERAGE_EVENNESS_SKEW,FREQUENCY_CUTOFF	side_1_annotate_key=gene	side_1_continuation=0	side_1_coverage=0.83	side_1_overlap=15	side_1_possible_overlap_registers=239	side_1_read_count=100	side_1_redundant=0	side_2_annotate_key=gene	side_2_continuation=0	side_2_coverage=1.16	side_2_overlap=0	side_2_possible_overlap_registers=224	side_2_read_count=130	side_2_redundant=0	total_non_overlap_reads=4
JC	356	.	CP009273	2841458	-1	CP009273	2842256	1	0	alignment_overlap=10	coverage_minus=2	coverage_plus=1	flanking_left=251	flanking_right=251	frequency=2.791e-02	junction_possible_overlap_registers=229	key=CP009273__2841458__-1__CP009273__2842246__1__10____251__251__0__0	max_left=116	max_left_minus=116	max_left_plus=62	max_min_left=62	max_min_left_minus=62	max_min_left_plus=62	max_min_right=23	max_min_right_minus=23	max_min_right_plus=0	max_pos_hash_score=460	max_right=67	max_right_minus=67	max_right_plus=67	neg_log10_pos_hash_p_value=11.0	new_junction_coverage=0.03	new_junction_read_count=3	polymorphism_frequency=2.791e-02	pos_hash_score=3	prediction=polymorphism	reject=COVERAGE_EVENNESS_SKEW,FREQUENCY_CUTOFF	side_1_annotate_key=gene	side_1_continuation=0	side_1_coverage=0.80	side_1_overlap=10	side_1_possible_overlap_registers=239	side_1_read_count=96	side_1_redundant=0	side_2_annotate_key=gene	side_2_continuation=0	side_2_coverage=1.02	side_2_overlap=0	side_2_possible_overlap_registers=229	side_2_read_count=117	side_2_redundant=0	total_non_overlap_reads=3
JC	357	.	CP009273	2848018	-1	CP009273	2848852	1	0	alignment_overlap=10	coverage_minus=1	coverage_plus=2	flanking_left=251	flanking_right=251	frequency=3.382e-02	junction_possible_overlap_registers=229	key=CP009273__2848018__-1__CP009273__2848842__1__10____251__251__0__0	max_left=102	max_left_minus=76	max_left_plus=102	max_min_left=102	max_min_left_minus=76	max_min_left_plus=102	max_min_right=0	max_min_right_minus=0	max_min_right_plus=0	max_pos_hash_score=460	max_right=153	max_right_minus=133	max_right_plus=153	neg_log10_pos_hash_p_value=11.0	new_junction_coverage=0.03	new_junction_read_count=3	polymorphism_frequency=3.382e-02	pos_hash_score=3	prediction=polymorphism	reject=COVERAGE_EVENNESS_SKEW,FREQUENCY_CUTOFF	side_1_annotate_key=gene	side_1_continuation=0	side_1_coverage=0.72	side_1_overlap=10	side_1_possible_overlap_registers=239	side_1_read_count=86	side_1_redundant=0	side_2_annotate_key=gene	side_2_continuation=0	side_2_coverage=0.78	side_2_overlap=0	side_2_possible_overlap_registers=229	side_2_read_count=89	side_2_redundant=0	total_non_overlap_reads=3
JC	358	.	CP009273	2856849	-1	CP009273	2858041	1	0	alignment_overlap=9	coverage_minus=1	coverage_plus=2	flanking_left=251	flanking_right=251	frequency=3.433e-02	junction_possible_overlap_registers=230	key=CP009273__2856849__-1__CP009273__2858032__1__9____251__251__0__0	max_left=178	max_left_minus=107	max_left_plus=178	max_min_left=0	max_min_left_minus=0	max_min_left_plus=0	max_min_right=72	max_min_right_minus=72	max_min_right_plus=72	max_pos_hash_score=462	max_right=72	max_right_minus=72	max_right_plus=72	neg_log10_pos_hash_p_value=11.0	new_junction_coverage=0.03	new_junction_read_count=3	polymorphism_frequency=3.433e-02	pos_hash_score=3	prediction=polymorphism	reject=COVERAGE_EVENNESS_SKEW,FREQUENCY_CUTOFF	side_1_annotate_key=gene	side_1_continuation=0	side_1_coverage=0.71	side_1_overlap=9	side_1_possible_overlap_registers=239	side_1_read_count=85	side_1_redundant=0	side_2_annotate_key=gene	side_2_continuation=0	side_2_coverage=0.75	side_2_overlap=0	side_2_possible_overlap_registers=230	side_2_read_count=87	side_2_redundant=0	total_non_overlap_reads=3
JC	359	.	CP009273	2865565	-1	CP009273	2866585	1	0	alignment_overlap=9	coverage_minus=2	coverage_plus=3	flanking_left=251	flanking_right=251	frequency=3.521e-02	junction_possible_overlap_registers=230	key=CP009273__2865565__-1__CP009273__2866576__1__9____251__251__0__0	max_left=168	max_left_minus=168	max_left_plus=96	max_min_left=96	max_min_left_minus=52	max_min_left_plus=96	max_min_right=58	max_min_right_minus=58	max_min_right_plus=0	max_pos_hash_score=462	max_right=203	max_right_minus=72	max_right_plus=203	neg_log10_pos_hash_p_value=9.7	new_junction_coverage=0.04	new_junction_read_count=5	polymorphism_frequency=3.521e-02	pos_hash_score=5	prediction=polymorphism	reject=COVERAGE_EVENNESS_SKEW,FREQUENCY_CUTOFF	side_1_annotate_key=gene	side_1_continuation=0	side_1_coverage=1.32	side_1_overlap=9	side_1_possible_overlap_registers=239	side_1_read_count=158	side_1_redundant=0	side_2_annotate_key=gene	side_2_continuation=0	side_2_coverage=1.06	side_2_overlap=0	side_2_possible_overlap_registers=230	side_2_read_count=122	side_2_redundant=0	total_non_overlap_reads=5
JC	360	.	CP009273	2897398	-1	CP009273	2897765	1	0	alignment_overlap=26	coverage_minus=1	coverage_plus=2	flanking_left=251	flanking_right=251	frequency=7.463e-02	junction_possible_overlap_registers=213	key=CP009273__2897398__-1__CP009273__2897739__1__26____251__251__0__0	max_left=108	max_left_minus=108	max_left_plus=108	max_min_left=72	max_min_left_minus=0	max_min_left_plus=72	max_min_right=94	max_min_right_minus=94	max_min_right_plus=94	max_pos_hash_score=428	max_right=110	max_right_minus=94	max_right_plus=110	neg_log10_pos_hash_p_value=10.5	new_junction_coverage=0.07	new_junction_read_count=8	polymorphism_frequency=7.463e-02	pos_hash_score=3	prediction=polymorphism	reject=COVERAGE_EVENNESS_SKEW,FREQUENCY_CUTOFF	side_1_annotate_key=gene	side_1_continuation=0	side_1_coverage=0.97	side_1_overlap=26	side_1_possible_overlap_registers=239	side_1_read_count=116	side_1_redundant=0	side_2_annotate_key=gene	side_2_continuation=0	side_2_coverage=0.89	side_2_overlap=0	side_2_possible_overlap_registers=213	side_2_read_count=95	side_2_redundant=0	total_non_overlap_reads=3
JC	361	.	CP009273	2897461	-1	CP009273	2897767	1	0	alignment_overlap=30	coverage_minus=2	coverage_plus=1	flanking_left=251	flanking_right=251	frequency=3.126e-02	junction_possible_overlap_registers=209	key=CP009273__2897461__-1__CP009273__2897737__1__30____251__251__0__0	max_left=176	max_left_minus=176	max_left_plus=156	max_min_left=71	max_min_left_minus=71	max_min_left_plus=0	max_min_right=62	max_min_right_minus=45	max_min_right_plus=62	max_pos_hash_score=420	max_right=149	max_right_minus=149	max_right_plus=62	neg_log10_pos_hash_p_value=10.4	new_junction_coverage=0.03	new_junction_read_count=3	polymorphism_frequency=3.126e-02	pos_hash_score=3	prediction=polymorphism	reject=COVERAGE_EVENNESS_SKEW,FREQUENCY_CUTOFF	side_1_annotate_key=gene	side_1_continuation=0	side_1_coverage=0.93	side_1_overlap=30	side_1_possible_overlap_registers=239	side_1_read_count=112	side_1_redundant=0	side_2_annotate_key=gene	side_2_continuation=0	side_2_coverage=0.84	side_2_overlap=0	side_2_possible_overlap_registers=209	side_2_read_count=88	side_2_redundant=0	total_non_overlap_reads=3
JC	362	.	CP009273	2904836	-1	CP009273	2905928	1	0	alignment_overlap=4	coverage_minus=2	coverage_plus=2	flanking_left=251	flanking_right=251	frequency=2.953e-02	junction_possible_overlap_registers=235	key=CP009273__2904836__-1__CP009273__2905924__1__4____251__251__0__0	max_left=140	max_left_minus=140	max_left_plus=32	max_min_left=32	max_min_left_minus=0	max_min_left_plus=32	max_min_right=48	max_min_right_minus=48	max_min_right_plus=0	max_pos_hash_score=472	max_right=223	max_right_minus=48	max_right_plus=223	neg_log10_pos_hash_p_value=10.5	new_junction_coverage=0.03	new_junction_read_count=4	polymorphism_frequency=2.953e-02	pos_hash_score=4	prediction=polymorphism	reject=COVERAGE_EVENNESS_SKEW,FREQUENCY_CUTOFF	side_1_annotate_key=gene	side_1_continuation=0	side_1_coverage=1.03	side_1_overlap=4	side_1_possible_overlap_registers=239	side_1_read_count=123	side_1_redundant=0	side_2_annotate_key=gene	side_2_continuation=0	side_2_coverage=1.21	side_2_overlap=0	side_2_possible_overlap_registers=235	side_2_read_count=142	side_2_redundant=0	total_non_overlap_reads=4
JC	363	.	CP009273	2911147	-1	CP009273	2911908	1	0	alignment_overlap=9	coverage_minus=4	coverage_plus=3	flanking_left=251	flanking_right=251	frequency=6.930e-02	junction_possible_overlap_registers=230	key=CP009273__2911147__-1__CP009273__2911899__1__9____251__251__0__0	max_left=112	max_left_minus=112	max_left_plus=58	max_min_left=58	max_min_left_minus=0	max_min_left_plus=58	max_min_right=2	max_min_right_minus=2	max_min_right_plus=0	max_pos_hash_score=462	max_right=230	max_right_minus=2	max_right_plus=230	neg_log10_pos_hash_p_value=8.7	new_junction_coverage=0.06	new_junction_read_count=7	polymorphism_frequency=6.930e-02	pos_hash_score=7	prediction=polymorphism	reject=COVERAGE_EVENNESS_SKEW,FREQUENCY_CUTOFF	side_1_annotate_key=gene	side_1_continuation=0	side_1_coverage=0.66	side_1_overlap=9	side_1_possible_overlap_registers=239	side_1_read_count=79	side_1_redundant=0	side_2_annotate_key=gene	side_2_continuation=0	side_2_coverage=0.97	side_2_overlap=0	side_2_possible_overlap_registers=230	side_2_read_count=112	side_2_redundant=0	total_non_overlap_reads=7
JC	364	.	CP009273	2912455	-1	CP009273	2913050	1	0	alignment_overlap=10	coverage_minus=2	coverage_plus=3	flanking_left=251	flanking_right=251	frequency=4.782e-02	junction_possible_overlap_registers=229	key=CP009273__2912455__-1__CP009273__2913040__1__10____251__251__0__0	max_left=122	max_left_minus=114	max_left_plus=122	max_min_left=24	max_min_left_minus=0	max_min_left_plus=24	max_min_right=31	max_min_right_minus=31	max_min_right_plus=12	max_pos_hash_score=460	max_right=58	max_right_minus=31	max_right_plus=58	neg_log10_pos_hash_p_value=9.7	new_junction_coverage=0.04	new_junction_read_count=5	polymorphism_frequency=4.782e-02	pos_hash_score=5	prediction=polymorphism	reject=COVERAGE_EVENNESS_SKEW,FREQUENCY_CUTOFF	side_1_annotate_key=gene	side_1_continuation=0	side_1_coverage=0.98	side_1_overlap=10	side_1_possible_overlap_registers=239	side_1_read_count=117	side_1_redundant=0	side_2_annotate_key=gene	side_2_continuation=0	side_2_coverage=0.76	side_2_overlap=0	side_2_possible_overlap_registers=229	side_2_read_count=87	side_2_redundant=0	total_non_overlap_reads=5
JC	365	.	CP009273	2914743	-1	CP009273	2915709	1	0	alignment_overlap=10	coverage_minus=1	coverage_plus=2	flanking_left=251	flanking_right=251	frequency=3.148e-02	junction_possible_overlap_registers=229	key=CP009273__2914743__-1__CP009273__2915699__1__10____251__251__0__0	max_left=60	max_left_minus=60	max_left_plus=59	max_min_left=0	max_min_left_minus=0	max_min_left_plus=0	max_min_right=36	max_min_right_minus=36	max_min_right_plus=36	max_pos_hash_score=460	max_right=36	max_right_minus=36	max_right_plus=36	neg_log10_pos_hash_p_value=11.0	new_junction_coverage=0.03	new_junction_read_count=4	polymorphism_frequency=3.148e-02	pos_hash_score=3	prediction=polymorphism	reject=COVERAGE_EVENNESS_SKEW,FREQUENCY_CUTOFF	side_1_annotate_key=gene	side_1_continuation=0	side_1_coverage=1.18	side_1_overlap=10	side_1_possible_overlap_registers=239	side_1_read_count=141	side_1_redundant=0	side_2_annotate_key=gene	side_2_continuation=0	side_2_coverage=0.97	side_2_overlap=0	side_2_possible_overlap_registers=229	side_2_read_count=111	side_2_redundant=0	total_non_overlap_reads=3
JC	366	.	CP009273	2917390	-1	CP009273	2918486	1	0	alignment_overlap=11	coverage_minus=2	coverage_plus=2	flanking_left=251	flanking_right=251	frequency=3.289e-02	junction_possible_overlap_registers=228	key=CP009273__2917390__-1__CP009273__2918475__1__11____251__251__0__0	max_left=146	max_left_minus=146	max_left_plus=146	max_min_left=0	max_min_left_minus=0	max_min_left_plus=0	max_min_right=58	max_min_right_minus=58	max_min_right_plus=58	max_pos_hash_score=458	max_right=58	max_right_minus=58	max_right_plus=58	neg_log10_pos_hash_p_value=10.3	new_junction_coverage=0.03	new_junction_read_count=4	polymorphism_frequency=3.289e-02	pos_hash_score=4	prediction=polymorphism	reject=COVERAGE_EVENNESS_SKEW,FREQUENCY_CUTOFF	side_1_annotate_key=gene	side_1_continuation=0	side_1_coverage=0.86	side_1_overlap=11	side_1_possible_overlap_registers=239	side_1_read_count=103	side_1_redundant=0	side_2_annotate_key=gene	side_2_continuation=0	side_2_coverage=1.20	side_2_overlap=0	side_2_possible_overlap_registers=228	side_2_read_count=137	side_2_redundant=0	total_non_overlap_reads=4
JC	367	.	CP009273	2956376	-1	CP009273	2957407	1	0	alignment_overlap=7	coverage_minus=2	coverage_plus=2	flanking_left=251	flanking_right=251	frequency=3.623e-02	junction_possible_overlap_registers=232	key=CP009273__2956376__-1__CP009273__2957400__1__7____251__251__0__0	max_left=127	max_left_minus=127	max_left_plus=127	max_min_left=0	max_min_left_minus=0	max_min_left_plus=0	max_min_right=78	max_min_right_minus=19	max_min_right_plus=78	max_pos_hash_score=466	max_right=78	max_right_minus=19	max_right_plus=78	neg_log10_pos_hash_p_value=10.4	new_junction_coverage=0.03	new_junction_read_count=4	polymorphism_frequency=3.623e-02	pos_hash_score=4	prediction=polymorphism	reject=COVERAGE_EVENNESS_SKEW,FREQUENCY_CUTOFF	side_1_annotate_key=gene	side_1_continuation=0	side_1_coverage=0.63	side_1_overlap=7	side_1_possible_overlap_registers=239	side_1_read_count=75	side_1_redundant=0	side_2_annotate_key=gene	side_2_continuation=0	side_2_coverage=1.20	side_2_overlap=0	side_2_possible_overlap_registers=232	side_2_read_count=140	side_2_redundant=0	total_non_overlap_reads=4
JC	368	.	CP009273	3006057	-1	CP009273	3007276	1	0	alignment_overlap=8	coverage_minus=1	coverage_plus=2	flanking_left=251	flanking_right=251	frequency=2.804e-02	junction_possible_overlap_registers=231	key=CP009273__3006057__-1__CP009273__3007268__1__8____251__251__0__0	max_left=51	max_left_minus=48	max_left_plus=51	max_min_left=51	max_min_left_minus=0	max_min_left_plus=51	max_min_right=32	max_min_right_minus=32	max_min_right_plus=0	max_pos_hash_score=464	max_right=60	max_right_minus=32	max_right_plus=60	neg_log10_pos_hash_p_value=11.0	new_junction_coverage=0.03	new_junction_read_count=3	polymorphism_frequency=2.804e-02	pos_hash_score=3	prediction=polymorphism	reject=COVERAGE_EVENNESS_SKEW,FREQUENCY_CUTOFF	side_1_annotate_key=gene	side_1_continuation=0	side_1_coverage=0.76	side_1_overlap=8	side_1_possible_overlap_registers=239	side_1_read_count=91	side_1_redundant=0	side_2_annotate_key=gene	side_2_continuation=0	side_2_coverage=1.04	side_2_overlap=0	side_2_possible_overlap_registers=231	side_2_read_count=120	side_2_redundant=0	total_non_overlap_reads=3
JC	369	.	CP009273	3022996	-1	CP009273	3023849	1	0	alignment_overlap=9	coverage_minus=2	coverage_plus=3	flanking_left=251	flanking_right=251	frequency=4.779e-02	junction_possible_overlap_registers=230	key=CP009273__3022996__-1__CP009273__3023840__1__9____251__251__0__0	max_left=42	max_left_minus=38	max_left_plus=42	max_min_left=42	max_min_left_minus=25	max_min_left_plus=42	max_min_right=37	max_min_right_minus=37	max_min_right_plus=0	max_pos_hash_score=462	max_right=52	max_right_minus=37	max_right_plus=52	neg_log10_pos_hash_p_value=9.7	new_junction_coverage=0.04	new_junction_read_count=5	polymorphism_frequency=4.779e-02	pos_hash_score=5	prediction=polymorphism	reject=COVERAGE_EVENNESS_SKEW,FREQUENCY_CUTOFF	side_1_annotate_key=gene	side_1_continuation=0	side_1_coverage=0.83	side_1_overlap=9	side_1_possible_overlap_registers=239	side_1_read_count=100	side_1_redundant=0	side_2_annotate_key=gene	side_2_continuation=0	side_2_coverage=0.89	side_2_overlap=0	side_2_possible_overlap_registers=230	side_2_read_count=103	side_2_redundant=0	total_non_overlap_reads=5
JC	370	.	CP009273	3028234	-1	CP009273	3029109	1	0	alignment_overlap=11	coverage_minus=1	coverage_plus=2	flanking_left=251	flanking_right=251	frequency=2.765e-02	junction_possible_overlap_registers=228	key=CP009273__3028234__-1__CP009273__3029098__1__11____251__251__0__0	max_left=138	max_left_minus=138	max_left_plus=138	max_min_left=39	max_min_left_minus=0	max_min_left_plus=39	max_min_right=88	max_min_right_minus=88	max_min_right_plus=87	max_pos_hash_score=458	max_right=91	max_right_minus=88	max_right_plus=91	neg_log10_pos_hash_p_value=11.0	new_junction_coverage=0.03	new_junction_read_count=3	polymorphism_frequency=2.765e-02	pos_hash_score=3	prediction=polymorphism	reject=COVERAGE_EVENNESS_SKEW,FREQUENCY_CUTOFF	side_1_annotate_key=gene	side_1_continuation=0	side_1_coverage=0.90	side_1_overlap=11	side_1_possible_overlap_registers=239	side_1_read_count=108	side_1_redundant=0	side_2_annotate_key=gene	side_2_continuation=0	side_2_coverage=0.94	side_2_overlap=0	side_2_possible_overlap_registers=228	side_2_read_count=108	side_2_redundant=0	total_non_overlap_reads=3
JC	371	.	CP009273	3037098	-1	CP009273	3038002	1	0	alignment_overlap=10	coverage_minus=1	coverage_plus=2	flanking_left=251	flanking_right=251	frequency=2.382e-02	junction_possible_overlap_registers=229	key=CP009273__3037098__-1__CP009273__3037992__1__10____251__251__0__0	max_left=70	max_left_minus=70	max_left_plus=70	max_min_left=70	max_min_left_minus=70	max_min_left_plus=70	max_min_right=0	max_min_right_minus=0	max_min_right_plus=0	max_pos_hash_score=460	max_right=91	max_right_minus=91	max_right_plus=91	neg_log10_pos_hash_p_value=11.0	new_junction_coverage=0.03	new_junction_read_count=3	polymorphism_frequency=2.382e-02	pos_hash_score=3	prediction=polymorphism	reject=COVERAGE_EVENNESS_SKEW,FREQUENCY_CUTOFF	side_1_annotate_key=gene	side_1_continuation=0	side_1_coverage=1.02	side_1_overlap=10	side_1_possible_overlap_registers=239	side_1_read_count=122	side_1_redundant=0	side_2_annotate_key=gene	side_2_continuation=0	side_2_coverage=1.12	side_2_overlap=0	side_2_possible_overlap_registers=229	side_2_read_count=129	side_2_redundant=0	total_non_overlap_reads=3
JC	372	.	CP009273	3038530	-1	CP009273	3039223	1	0	alignment_overlap=8	coverage_minus=2	coverage_plus=1	flanking_left=251	flanking_right=251	frequency=4.054e-02	junction_possible_overlap_registers=231	key=CP009273__3038530__-1__CP009273__3039215__1__8____251__251__0__0	max_left=100	max_left_minus=100	max_left_plus=45	max_min_left=45	max_min_left_minus=45	max_min_left_plus=45	max_min_right=2	max_min_right_minus=2	max_min_right_plus=0	max_pos_hash_score=464	max_right=127	max_right_minus=127	max_right_plus=127	neg_log10_pos_hash_p_value=11.0	new_junction_coverage=0.03	new_junction_read_count=3	polymorphism_frequency=4.054e-02	pos_hash_score=3	prediction=polymorphism	reject=COVERAGE_EVENNESS_SKEW,FREQUENCY_CUTOFF	side_1_annotate_key=repeat	side_1_continuation=0	side_1_coverage=NA	side_1_overlap=8	side_1_read_count=NA	side_1_redundant=0	side_2_annotate_key=gene	side_2_continuation=0	side_2_coverage=0.61	side_2_overlap=0	side_2_possible_overlap_registers=231	side_2_read_count=71	side_2_redundant=0	total_non_overlap_reads=3
JC	373	.	CP009273	3066710	-1	CP009273	3067899	1	0	alignment_overlap=9	coverage_minus=5	coverage_plus=5	flanking_left=251	flanking_right=251	frequency=6.690e-02	junction_possible_overlap_registers=230	key=CP009273__3066710__-1__CP009273__3067890__1__9____251__251__0__0	max_left=234	max_left_minus=234	max_left_plus=77	max_min_left=77	max_min_left_minus=50	max_min_left_plus=77	max_min_right=44	max_min_right_minus=44	max_min_right_plus=18	max_pos_hash_score=462	max_right=161	max_right_minus=75	max_right_plus=161	neg_log10_pos_hash_p_value=7.8	new_junction_coverage=0.09	new_junction_read_count=10	polymorphism_frequency=6.690e-02	pos_hash_score=9	prediction=polymorphism	reject=COVERAGE_EVENNESS_SKEW,FREQUENCY_CUTOFF	side_1_annotate_key=gene	side_1_continuation=0	side_1_coverage=1.34	side_1_overlap=9	side_1_possible_overlap_registers=239	side_1_read_count=160	side_1_redundant=0	side_2_annotate_key=gene	side_2_continuation=0	side_2_coverage=1.08	side_2_overlap=0	side_2_possible_overlap_registers=230	side_2_read_count=125	side_2_redundant=0	total_non_overlap_reads=10
JC	374	.	CP009273	3115271	-1	CP009273	3115841	1	0	alignment_overlap=8	coverage_minus=1	coverage_plus=2	flanking_left=251	flanking_right=251	frequency=2.199e-02	junction_possible_overlap_registers=231	key=CP009273__3115271__-1__CP009273__3115833__1__8____251__251__0__0	max_left=50	max_left_minus=50	max_left_plus=50	max_min_left=50	max_min_left_minus=50	max_min_left_plus=50	max_min_right=17	max_min_right_minus=0	max_min_right_plus=17	max_pos_hash_score=464	max_right=79	max_right_minus=79	max_right_plus=79	neg_log10_pos_hash_p_value=11.0	new_junction_coverage=0.03	new_junction_read_count=3	polymorphism_frequency=2.199e-02	pos_hash_score=3	prediction=polymorphism	reject=COVERAGE_EVENNESS_SKEW,FREQUENCY_CUTOFF	side_1_annotate_key=gene	side_1_continuation=0	side_1_coverage=1.53	side_1_overlap=8	side_1_possible_overlap_registers=239	side_1_read_count=183	side_1_redundant=0	side_2_annotate_key=gene	side_2_continuation=0	side_2_coverage=0.78	side_2_overlap=0	side_2_possible_overlap_registers=231	side_2_read_count=90	side_2_redundant=0	total_non_overlap_reads=3
JC	375	.	CP009273	3124155	-1	CP009273	3125437	1	0	alignment_overlap=8	coverage_minus=2	coverage_plus=1	flanking_left=251	flanking_right=251	frequency=3.780e-02	junction_possible_overlap_registers=231	key=CP009273__3124163__-1__CP009273__3125437__1__8____251__251__1__0	max_left=86	max_left_minus=86	max_left_plus=86	max_min_left=86	max_min_left_minus=4	max_min_left_plus=86	max_min_right=63	max_min_right_minus=63	max_min_right_plus=0	max_pos_hash_score=464	max_right=87	max_right_minus=63	max_right_plus=87	neg_log10_pos_hash_p_value=11.0	new_junction_coverage=0.03	new_junction_read_count=3	polymorphism_frequency=3.780e-02	pos_hash_score=3	prediction=polymorphism	reject=COVERAGE_EVENNESS_SKEW,FREQUENCY_CUTOFF	side_1_annotate_key=repeat	side_1_continuation=0	side_1_coverage=NA	side_1_overlap=0	side_1_read_count=NA	side_1_redundant=1	side_2_annotate_key=gene	side_2_continuation=0	side_2_coverage=0.66	side_2_overlap=8	side_2_possible_overlap_registers=239	side_2_read_count=79	side_2_redundant=0	total_non_overlap_reads=3
JC	376	.	CP009273	3135452	-1	CP009273	3136511	1	0	alignment_overlap=10	coverage_minus=9	coverage_plus=6	flanking_left=251	flanking_right=251	frequency=1.013e-01	junction_possible_overlap_registers=229	key=CP009273__3135452__-1__CP009273__3136501__1__10____251__251__0__0	max_left=210	max_left_minus=210	max_left_plus=179	max_min_left=49	max_min_left_minus=44	max_min_left_plus=49	max_min_right=81	max_min_right_minus=81	max_min_right_plus=62	max_pos_hash_score=460	max_right=192	max_right_minus=161	max_right_plus=192	neg_log10_pos_hash_p_value=6.1	new_junction_coverage=0.13	new_junction_read_count=15	polymorphism_frequency=1.013e-01	pos_hash_score=14	prediction=polymorphism	reject=COVERAGE_EVENNESS_SKEW,FREQUENCY_CUTOFF	side_1_annotate_key=gene	side_1_continuation=0	side_1_coverage=1.35	side_1_overlap=10	side_1_possible_overlap_registers=239	side_1_read_count=162	side_1_redundant=0	side_2_annotate_key=gene	side_2_continuation=0	side_2_coverage=0.97	side_2_overlap=0	side_2_possible_overlap_registers=229	side_2_read_count=111	side_2_redundant=0	total_non_overlap_reads=15
JC	377	.	CP009273	3153070	-1	CP009273	3153730	1	0	alignment_overlap=10	coverage_minus=4	coverage_plus=3	flanking_left=251	flanking_right=251	frequency=6.619e-02	junction_possible_overlap_registers=229	key=CP009273__3153070__-1__CP009273__3153720__1__10____251__251__0__0	max_left=133	max_left_minus=133	max_left_plus=18	max_min_left=18	max_min_left_minus=0	max_min_left_plus=18	max_min_right=82	max_min_right_minus=82	max_min_right_plus=0	max_pos_hash_score=460	max_right=195	max_right_minus=82	max_right_plus=195	neg_log10_pos_hash_p_value=8.7	new_junction_coverage=0.07	new_junction_read_count=8	polymorphism_frequency=6.619e-02	pos_hash_score=7	prediction=polymorphism	reject=COVERAGE_EVENNESS_SKEW,FREQUENCY_CUTOFF	side_1_annotate_key=gene	side_1_continuation=0	side_1_coverage=1.05	side_1_overlap=10	side_1_possible_overlap_registers=239	side_1_read_count=126	side_1_redundant=0	side_2_annotate_key=gene	side_2_continuation=0	side_2_coverage=0.91	side_2_overlap=0	side_2_possible_overlap_registers=229	side_2_read_count=105	side_2_redundant=0	total_non_overlap_reads=7
JC	378	.	CP009273	3189968	-1	CP009273	3190732	1	0	alignment_overlap=8	coverage_minus=2	coverage_plus=2	flanking_left=251	flanking_right=251	frequency=5.127e-02	junction_possible_overlap_registers=231	key=CP009273__3189968__-1__CP009273__3190724__1__8____251__251__0__0	max_left=239	max_left_minus=239	max_left_plus=31	max_min_left=32	max_min_left_minus=32	max_min_left_plus=31	max_min_right=3	max_min_right_minus=3	max_min_right_plus=0	max_pos_hash_score=464	max_right=162	max_right_minus=66	max_right_plus=162	neg_log10_pos_hash_p_value=10.4	new_junction_coverage=0.04	new_junction_read_count=5	polymorphism_frequency=5.127e-02	pos_hash_score=4	prediction=polymorphism	reject=COVERAGE_EVENNESS_SKEW,FREQUENCY_CUTOFF	side_1_annotate_key=gene	side_1_continuation=0	side_1_coverage=0.73	side_1_overlap=8	side_1_possible_overlap_registers=239	side_1_read_count=88	side_1_redundant=0	side_2_annotate_key=gene	side_2_continuation=0	side_2_coverage=0.86	side_2_overlap=0	side_2_possible_overlap_registers=231	side_2_read_count=100	side_2_redundant=0	total_non_overlap_reads=4
JC	379	.	CP009273	3213691	-1	CP009273	3214800	1	0	alignment_overlap=9	coverage_minus=1	coverage_plus=2	flanking_left=251	flanking_right=251	frequency=2.993e-02	junction_possible_overlap_registers=230	key=CP009273__3213691__-1__CP009273__3214791__1__9____251__251__0__0	max_left=67	max_left_minus=67	max_left_plus=66	max_min_left=5	max_min_left_minus=0	max_min_left_plus=5	max_min_right=35	max_min_right_minus=35	max_min_right_plus=35	max_pos_hash_score=462	max_right=79	max_right_minus=35	max_right_plus=79	neg_log10_pos_hash_p_value=11.0	new_junction_coverage=0.03	new_junction_read_count=3	polymorphism_frequency=2.993e-02	pos_hash_score=3	prediction=polymorphism	reject=COVERAGE_EVENNESS_SKEW,FREQUENCY_CUTOFF	side_1_annotate_key=gene	side_1_continuation=0	side_1_coverage=0.78	side_1_overlap=9	side_1_possible_overlap_registers=239	side_1_read_count=94	side_1_redundant=0	side_2_annotate_key=gene	side_2_continuation=0	side_2_coverage=0.90	side_2_overlap=0	side_2_possible_overlap_registers=230	side_2_read_count=104	side_2_redundant=0	total_non_overlap_reads=3
JC	380	.	CP009273	3214090	-1	CP009273	3215228	1	0	alignment_overlap=10	coverage_minus=2	coverage_plus=2	flanking_left=251	flanking_right=251	frequency=3.331e-02	junction_possible_overlap_registers=229	key=CP009273__3214090__-1__CP009273__3215218__1__10____251__251__0__0	max_left=155	max_left_minus=155	max_left_plus=116	max_min_left=0	max_min_left_minus=0	max_min_left_plus=0	max_min_right=106	max_min_right_minus=86	max_min_right_plus=106	max_pos_hash_score=460	max_right=106	max_right_minus=86	max_right_plus=106	neg_log10_pos_hash_p_value=10.3	new_junction_coverage=0.03	new_junction_read_count=4	polymorphism_frequency=3.331e-02	pos_hash_score=4	prediction=polymorphism	reject=COVERAGE_EVENNESS_SKEW,FREQUENCY_CUTOFF	side_1_annotate_key=gene	side_1_continuation=0	side_1_coverage=0.96	side_1_overlap=10	side_1_possible_overlap_registers=239	side_1_read_count=115	side_1_redundant=0	side_2_annotate_key=gene	side_2_continuation=0	side_2_coverage=1.06	side_2_overlap=0	side_2_possible_overlap_registers=229	side_2_read_count=122	side_2_redundant=0	total_non_overlap_reads=4
JC	381	.	CP009273	3217703	-1	CP009273	3218532	1	0	alignment_overlap=14	coverage_minus=3	coverage_plus=2	flanking_left=251	flanking_right=251	frequency=5.215e-02	junction_possible_overlap_registers=225	key=CP009273__3217703__-1__CP009273__3218518__1__14____251__251__0__0	max_left=219	max_left_minus=106	max_left_plus=219	max_min_left=0	max_min_left_minus=0	max_min_left_plus=0	max_min_right=40	max_min_right_minus=40	max_min_right_plus=40	max_pos_hash_score=452	max_right=40	max_right_minus=40	max_right_plus=40	neg_log10_pos_hash_p_value=9.6	new_junction_coverage=0.05	new_junction_read_count=6	polymorphism_frequency=5.215e-02	pos_hash_score=5	prediction=polymorphism	reject=COVERAGE_EVENNESS_SKEW,FREQUENCY_CUTOFF	side_1_annotate_key=gene	side_1_continuation=0	side_1_coverage=1.27	side_1_overlap=14	side_1_possible_overlap_registers=239	side_1_read_count=152	side_1_redundant=0	side_2_annotate_key=gene	side_2_continuation=0	side_2_coverage=0.66	side_2_overlap=0	side_2_possible_overlap_registers=225	side_2_read_count=75	side_2_redundant=0	total_non_overlap_reads=5
JC	382	.	CP009273	3248434	-1	CP009273	3249123	1	0	alignment_overlap=10	coverage_minus=4	coverage_plus=2	flanking_left=251	flanking_right=251	frequency=5.954e-02	junction_possible_overlap_registers=229	key=CP009273__3248434__-1__CP009273__3249113__1__10____251__251__0__0	max_left=109	max_left_minus=109	max_left_plus=109	max_min_left=51	max_min_left_minus=51	max_min_left_plus=0	max_min_right=43	max_min_right_minus=43	max_min_right_plus=43	max_pos_hash_score=460	max_right=55	max_right_minus=55	max_right_plus=43	neg_log10_pos_hash_p_value=9.7	new_junction_coverage=0.06	new_junction_read_count=7	polymorphism_frequency=5.954e-02	pos_hash_score=5	prediction=polymorphism	reject=COVERAGE_EVENNESS_SKEW,FREQUENCY_CUTOFF	side_1_annotate_key=gene	side_1_continuation=0	side_1_coverage=0.97	side_1_overlap=10	side_1_possible_overlap_registers=239	side_1_read_count=116	side_1_redundant=0	side_2_annotate_key=gene	side_2_continuation=0	side_2_coverage=0.96	side_2_overlap=0	side_2_possible_overlap_registers=229	side_2_read_count=110	side_2_redundant=0	total_non_overlap_reads=6
JC	383	.	CP009273	3249255	-1	CP009273	3250275	1	0	alignment_overlap=12	coverage_minus=3	coverage_plus=4	flanking_left=251	flanking_right=251	frequency=7.408e-02	junction_possible_overlap_registers=227	key=CP009273__3249255__-1__CP009273__3250263__1__12____251__251__0__0	max_left=226	max_left_minus=226	max_left_plus=117	max_min_left=117	max_min_left_minus=5	max_min_left_plus=117	max_min_right=13	max_min_right_minus=13	max_min_right_plus=13	max_pos_hash_score=456	max_right=178	max_right_minus=62	max_right_plus=178	neg_log10_pos_hash_p_value=8.6	new_junction_coverage=0.06	new_junction_read_count=7	polymorphism_frequency=7.408e-02	pos_hash_score=7	prediction=polymorphism	reject=COVERAGE_EVENNESS_SKEW,FREQUENCY_CUTOFF	side_1_annotate_key=gene	side_1_continuation=0	side_1_coverage=0.67	side_1_overlap=12	side_1_possible_overlap_registers=239	side_1_read_count=80	side_1_redundant=0	side_2_annotate_key=gene	side_2_continuation=0	side_2_coverage=0.87	side_2_overlap=0	side_2_possible_overlap_registers=227	side_2_read_count=99	side_2_redundant=0	total_non_overlap_reads=7
JC	384	.	CP009273	3253587	-1	CP009273	3254659	1	0	alignment_overlap=11	coverage_minus=1	coverage_plus=2	flanking_left=251	flanking_right=251	frequency=2.415e-02	junction_possible_overlap_registers=228	key=CP009273__3253587__-1__CP009273__3254648__1__11____251__251__0__0	max_left=93	max_left_minus=93	max_left_plus=18	max_min_left=18	max_min_left_minus=0	max_min_left_plus=18	max_min_right=36	max_min_right_minus=36	max_min_right_plus=0	max_pos_hash_score=458	max_right=154	max_right_minus=36	max_right_plus=154	neg_log10_pos_hash_p_value=11.0	new_junction_coverage=0.03	new_junction_read_count=3	polymorphism_frequency=2.415e-02	pos_hash_score=3	prediction=polymorphism	reject=COVERAGE_EVENNESS_SKEW,FREQUENCY_CUTOFF	side_1_annotate_key=gene	side_1_continuation=0	side_1_coverage=1.01	side_1_overlap=11	side_1_possible_overlap_registers=239	side_1_read_count=121	side_1_redundant=0	side_2_annotate_key=gene	side_2_continuation=0	side_2_coverage=1.11	side_2_overlap=0	side_2_possible_overlap_registers=228	side_2_read_count=127	side_2_redundant=0	total_non_overlap_reads=3
JC	385	.	CP009273	3255490	-1	CP009273	3256343	1	0	alignment_overlap=10	coverage_minus=2	coverage_plus=2	flanking_left=251	flanking_right=251	frequency=3.986e-02	junction_possible_overlap_registers=229	key=CP009273__3255490__-1__CP009273__3256333__1__10____251__251__0__0	max_left=226	max_left_minus=226	max_left_plus=49	max_min_left=49	max_min_left_minus=49	max_min_left_plus=49	max_min_right=1	max_min_right_minus=1	max_min_right_plus=0	max_pos_hash_score=460	max_right=175	max_right_minus=130	max_right_plus=175	neg_log10_pos_hash_p_value=10.3	new_junction_coverage=0.04	new_junction_read_count=5	polymorphism_frequency=3.986e-02	pos_hash_score=4	prediction=polymorphism	reject=COVERAGE_EVENNESS_SKEW,FREQUENCY_CUTOFF	side_1_annotate_key=gene	side_1_continuation=0	side_1_coverage=1.03	side_1_overlap=10	side_1_possible_overlap_registers=239	side_1_read_count=123	side_1_redundant=0	side_2_annotate_key=gene	side_2_continuation=0	side_2_coverage=1.07	side_2_overlap=0	side_2_possible_overlap_registers=229	side_2_read_count=123	side_2_redundant=0	total_non_overlap_reads=4
JC	386	.	CP009273	3269423	-1	CP009273	3271178	1	0	alignment_overlap=10	coverage_minus=2	coverage_plus=2	flanking_left=251	flanking_right=251	frequency=4.898e-02	junction_possible_overlap_registers=229	key=CP009273__3269432__-1__CP009273__3271177__1__10____251__251__0__0	max_left=218	max_left_minus=218	max_left_plus=155	max_min_left=0	max_min_left_minus=0	max_min_left_plus=0	max_min_right=106	max_min_right_minus=106	max_min_right_plus=106	max_pos_hash_score=460	max_right=106	max_right_minus=106	max_right_plus=106	neg_log10_pos_hash_p_value=10.3	new_junction_coverage=0.03	new_junction_read_count=4	polymorphism_frequency=4.898e-02	pos_hash_score=4	prediction=polymorphism	reject=COVERAGE_EVENNESS_SKEW,FREQUENCY_CUTOFF	side_1_annotate_key=gene	side_1_continuation=0	side_1_coverage=0.68	side_1_overlap=1	side_1_possible_overlap_registers=230	side_1_read_count=78	side_1_redundant=0	side_2_annotate_key=repeat	side_2_continuation=0	side_2_coverage=NA	side_2_overlap=9	side_2_possible_overlap_registers=NA	side_2_read_count=NA	side_2_redundant=0	total_non_overlap_reads=4
JC	387	.	CP009273	3322535	-1	CP009273	3323502	1	0	alignment_overlap=9	coverage_minus=5	coverage_plus=4	flanking_left=251	flanking_right=251	frequency=7.284e-02	junction_possible_overlap_registers=230	key=CP009273__3322535__-1__CP009273__3323493__1__9____251__251__0__0	max_left=168	max_left_minus=168	max_left_plus=168	max_min_left=51	max_min_left_minus=51	max_min_left_plus=11	max_min_right=103	max_min_right_minus=23	max_min_right_plus=103	max_pos_hash_score=462	max_right=103	max_right_minus=70	max_right_plus=103	neg_log10_pos_hash_p_value=8.2	new_junction_coverage=0.08	new_junction_read_count=9	polymorphism_frequency=7.284e-02	pos_hash_score=8	prediction=polymorphism	reject=COVERAGE_EVENNESS_SKEW,FREQUENCY_CUTOFF	side_1_annotate_key=gene	side_1_continuation=0	side_1_coverage=0.86	side_1_overlap=9	side_1_possible_overlap_registers=239	side_1_read_count=103	side_1_redundant=0	side_2_annotate_key=gene	side_2_continuation=0	side_2_coverage=1.13	side_2_overlap=0	side_2_possible_overlap_registers=230	side_2_read_count=130	side_2_redundant=0	total_non_overlap_reads=9
JC	388	.	CP009273	3331583	-1	CP009273	3332714	1	0	alignment_overlap=9	coverage_minus=2	coverage_plus=2	flanking_left=251	flanking_right=251	frequency=3.110e-02	junction_possible_overlap_registers=230	key=CP009273__3331583__-1__CP009273__3332705__1__9____251__251__0__0	max_left=186	max_left_minus=186	max_left_plus=123	max_min_left=30	max_min_left_minus=30	max_min_left_plus=30	max_min_right=119	max_min_right_minus=56	max_min_right_plus=119	max_pos_hash_score=462	max_right=119	max_right_minus=75	max_right_plus=119	neg_log10_pos_hash_p_value=10.3	new_junction_coverage=0.03	new_junction_read_count=4	polymorphism_frequency=3.110e-02	pos_hash_score=4	prediction=polymorphism	reject=COVERAGE_EVENNESS_SKEW,FREQUENCY_CUTOFF	side_1_annotate_key=gene	side_1_continuation=0	side_1_coverage=1.28	side_1_overlap=9	side_1_possible_overlap_registers=239	side_1_read_count=153	side_1_redundant=0	side_2_annotate_key=gene	side_2_continuation=0	side_2_coverage=0.88	side_2_overlap=0	side_2_possible_overlap_registers=230	side_2_read_count=102	side_2_redundant=0	total_non_overlap_reads=4
JC	389	.	CP009273	3335308	-1	CP009273	3336105	1	0	alignment_overlap=9	coverage_minus=2	coverage_plus=1	flanking_left=251	flanking_right=251	frequency=1.918e-02	junction_possible_overlap_registers=230	key=CP009273__3335308__-1__CP009273__3336096__1__9____251__251__0__0	max_left=73	max_left_minus=73	max_left_plus=73	max_min_left=73	max_min_left_minus=0	max_min_left_plus=73	max_min_right=31	max_min_right_minus=31	max_min_right_plus=0	max_pos_hash_score=462	max_right=102	max_right_minus=31	max_right_plus=102	neg_log10_pos_hash_p_value=11.0	new_junction_coverage=0.03	new_junction_read_count=3	polymorphism_frequency=1.918e-02	pos_hash_score=3	prediction=polymorphism	reject=COVERAGE_EVENNESS_SKEW,FREQUENCY_CUTOFF	side_1_annotate_key=gene	side_1_continuation=0	side_1_coverage=1.15	side_1_overlap=9	side_1_possible_overlap_registers=239	side_1_read_count=138	side_1_redundant=0	side_2_annotate_key=gene	side_2_continuation=0	side_2_coverage=1.51	side_2_overlap=0	side_2_possible_overlap_registers=230	side_2_read_count=174	side_2_redundant=0	total_non_overlap_reads=3
JC	390	.	CP009273	3356931	-1	CP009273	3357970	1	0	alignment_overlap=10	coverage_minus=2	coverage_plus=2	flanking_left=251	flanking_right=251	frequency=2.292e-02	junction_possible_overlap_registers=229	key=CP009273__3356931__-1__CP009273__3357960__1__10____251__251__0__0	max_left=164	max_left_minus=164	max_left_plus=161	max_min_left=0	max_min_left_minus=0	max_min_left_plus=0	max_min_right=71	max_min_right_minus=7	max_min_right_plus=71	max_pos_hash_score=460	max_right=71	max_right_minus=7	max_right_plus=71	neg_log10_pos_hash_p_value=10.3	new_junction_coverage=0.03	new_junction_read_count=4	polymorphism_frequency=2.292e-02	pos_hash_score=4	prediction=polymorphism	reject=COVERAGE_EVENNESS_SKEW,FREQUENCY_CUTOFF	side_1_annotate_key=gene	side_1_continuation=0	side_1_coverage=1.39	side_1_overlap=10	side_1_possible_overlap_registers=239	side_1_read_count=166	side_1_redundant=0	side_2_annotate_key=gene	side_2_continuation=0	side_2_coverage=1.59	side_2_overlap=0	side_2_possible_overlap_registers=229	side_2_read_count=182	side_2_redundant=0	total_non_overlap_reads=4
JC	391	.	CP009273	3381285	-1	CP009273	3382020	1	0	alignment_overlap=10	coverage_minus=1	coverage_plus=7	flanking_left=251	flanking_right=251	frequency=6.338e-02	junction_possible_overlap_registers=229	key=CP009273__3381285__-1__CP009273__3382010__1__10____251__251__0__0	max_left=161	max_left_minus=31	max_left_plus=161	max_min_left=31	max_min_left_minus=31	max_min_left_plus=27	max_min_right=89	max_min_right_minus=0	max_min_right_plus=89	max_pos_hash_score=460	max_right=123	max_right_minus=123	max_right_plus=123	neg_log10_pos_hash_p_value=9.2	new_junction_coverage=0.08	new_junction_read_count=9	polymorphism_frequency=6.338e-02	pos_hash_score=6	prediction=polymorphism	reject=COVERAGE_EVENNESS_SKEW,FREQUENCY_CUTOFF	side_1_annotate_key=gene	side_1_continuation=0	side_1_coverage=1.19	side_1_overlap=10	side_1_possible_overlap_registers=239	side_1_read_count=143	side_1_redundant=0	side_2_annotate_key=gene	side_2_continuation=0	side_2_coverage=1.12	side_2_overlap=0	side_2_possible_overlap_registers=229	side_2_read_count=129	side_2_redundant=0	total_non_overlap_reads=8
JC	392	.	CP009273	3388486	-1	CP009273	3389354	1	0	alignment_overlap=15	coverage_minus=2	coverage_plus=2	flanking_left=251	flanking_right=251	frequency=5.090e-02	junction_possible_overlap_registers=224	key=CP009273__3388486__-1__CP009273__3389339__1__15____251__251__0__0	max_left=79	max_left_minus=79	max_left_plus=10	max_min_left=79	max_min_left_minus=79	max_min_left_plus=10	max_min_right=0	max_min_right_minus=0	max_min_right_plus=0	max_pos_hash_score=450	max_right=137	max_right_minus=137	max_right_plus=137	neg_log10_pos_hash_p_value=10.2	new_junction_coverage=0.04	new_junction_read_count=4	polymorphism_frequency=5.090e-02	pos_hash_score=4	prediction=polymorphism	reject=COVERAGE_EVENNESS_SKEW,FREQUENCY_CUTOFF	side_1_annotate_key=gene	side_1_continuation=0	side_1_coverage=0.51	side_1_overlap=15	side_1_possible_overlap_registers=239	side_1_read_count=61	side_1_redundant=0	side_2_annotate_key=gene	side_2_continuation=0	side_2_coverage=0.82	side_2_overlap=0	side_2_possible_overlap_registers=224	side_2_read_count=92	side_2_redundant=0	total_non_overlap_reads=4
JC	393	.	CP009273	3408467	-1	CP009273	3409719	1	0	alignment_overlap=11	coverage_minus=3	coverage_plus=2	flanking_left=251	flanking_right=251	frequency=3.400e-02	junction_possible_overlap_registers=228	key=CP009273__3408467__-1__CP009273__3409708__1__11____251__251__0__0	max_left=108	max_left_minus=108	max_left_plus=108	max_min_left=34	max_min_left_minus=34	max_min_left_plus=0	max_min_right=89	max_min_right_minus=89	max_min_right_plus=89	max_pos_hash_score=458	max_right=132	max_right_minus=132	max_right_plus=89	neg_log10_pos_hash_p_value=9.7	new_junction_coverage=0.04	new_junction_read_count=5	polymorphism_frequency=3.400e-02	pos_hash_score=5	prediction=polymorphism	reject=COVERAGE_EVENNESS_SKEW,FREQUENCY_CUTOFF	side_1_annotate_key=gene	side_1_continuation=0	side_1_coverage=1.43	side_1_overlap=11	side_1_possible_overlap_registers=239	side_1_read_count=171	side_1_redundant=0	side_2_annotate_key=gene	side_2_continuation=0	side_2_coverage=1.06	side_2_overlap=0	side_2_possible_overlap_registers=228	side_2_read_count=121	side_2_redundant=0	total_non_overlap_reads=5
JC	394	.	CP009273	3416618	1	CP009273	4161677	1	-11	alignment_overlap=-11	coverage_minus=3	coverage_plus=1	flanking_left=251	flanking_right=251	frequency=8.288e-02	junction_possible_overlap_registers=228	key=CP009273__3416618__1__CP009273__4161677__1__-11__GAATTAATTCC__251__251__0__0	max_left=90	max_left_minus=90	max_left_plus=4	max_min_left=90	max_min_left_minus=90	max_min_left_plus=4	max_min_right=74	max_min_right_minus=74	max_min_right_plus=0	max_pos_hash_score=458	max_right=150	max_right_minus=150	max_right_plus=137	neg_log10_pos_hash_p_value=11.0	new_junction_coverage=0.04	new_junction_read_count=5	polymorphism_frequency=8.288e-02	pos_hash_score=3	prediction=polymorphism	reject=COVERAGE_EVENNESS_SKEW,FREQUENCY_CUTOFF	side_1_annotate_key=gene	side_1_continuation=0	side_1_coverage=0.39	side_1_overlap=0	side_1_possible_overlap_registers=239	side_1_read_count=47	side_1_redundant=0	side_2_annotate_key=gene	side_2_continuation=0	side_2_coverage=0.58	side_2_overlap=0	side_2_possible_overlap_registers=239	side_2_read_count=69	side_2_redundant=0	total_non_overlap_reads=4	unique_read_sequence=GAATTAATTCC
JC	395	.	CP009273	3420144	-1	CP009273	3421693	1	0	alignment_overlap=11	coverage_minus=2	coverage_plus=2	flanking_left=251	flanking_right=251	frequency=2.439e-01	junction_possible_overlap_registers=228	key=CP009273__3420155__-1__CP009273__3421693__1__11____251__251__1__0	max_left=41	max_left_minus=41	max_left_plus=30	max_min_left=26	max_min_left_minus=26	max_min_left_plus=26	max_min_right=9	max_min_right_minus=9	max_min_right_plus=9	max_pos_hash_score=458	max_right=78	max_right_minus=78	max_right_plus=78	neg_log10_pos_hash_p_value=10.3	new_junction_coverage=0.03	new_junction_read_count=4	polymorphism_frequency=2.439e-01	pos_hash_score=4	prediction=polymorphism	reject=COVERAGE_EVENNESS_SKEW	side_1_annotate_key=repeat	side_1_continuation=0	side_1_coverage=NA	side_1_overlap=0	side_1_read_count=NA	side_1_redundant=1	side_2_annotate_key=gene	side_2_continuation=0	side_2_coverage=0.11	side_2_overlap=11	side_2_possible_overlap_registers=239	side_2_read_count=13	side_2_redundant=0	total_non_overlap_reads=4
JC	396	.	CP009273	3420663	-1	CP009273	3421771	1	0	alignment_overlap=7	coverage_minus=2	coverage_plus=2	flanking_left=251	flanking_right=251	frequency=6.854e-02	junction_possible_overlap_registers=232	key=CP009273__3420670__-1__CP009273__3421771__1__7____251__251__1__0	max_left=204	max_left_minus=204	max_left_plus=43	max_min_left=43	max_min_left_minus=43	max_min_left_plus=43	max_min_right=4	max_min_right_minus=4	max_min_right_plus=0	max_pos_hash_score=466	max_right=62	max_right_minus=62	max_right_plus=62	neg_log10_pos_hash_p_value=10.4	new_junction_coverage=0.03	new_junction_read_count=4	polymorphism_frequency=6.854e-02	pos_hash_score=4	prediction=polymorphism	reject=COVERAGE_EVENNESS_SKEW,FREQUENCY_CUTOFF	side_1_annotate_key=repeat	side_1_continuation=0	side_1_coverage=NA	side_1_overlap=0	side_1_read_count=NA	side_1_redundant=1	side_2_annotate_key=gene	side_2_continuation=0	side_2_coverage=0.47	side_2_overlap=7	side_2_possible_overlap_registers=239	side_2_read_count=56	side_2_redundant=0	total_non_overlap_reads=4
JC	397	.	CP009273	3420663	-1	CP009273	3935518	-1	0	alignment_overlap=7	coverage_minus=2	coverage_plus=2	flanking_left=251	flanking_right=251	frequency=5.962e-02	junction_possible_overlap_registers=232	key=CP009273__3420670__-1__CP009273__3935518__-1__7____251__251__1__0	max_left=204	max_left_minus=204	max_left_plus=43	max_min_left=43	max_min_left_minus=43	max_min_left_plus=43	max_min_right=4	max_min_right_minus=4	max_min_right_plus=0	max_pos_hash_score=466	max_right=62	max_right_minus=62	max_right_plus=62	neg_log10_pos_hash_p_value=10.4	new_junction_coverage=0.03	new_junction_read_count=4	polymorphism_frequency=5.962e-02	pos_hash_score=4	prediction=polymorphism	reject=COVERAGE_EVENNESS_SKEW,FREQUENCY_CUTOFF	side_1_annotate_key=repeat	side_1_continuation=0	side_1_coverage=NA	side_1_overlap=0	side_1_read_count=NA	side_1_redundant=1	side_2_annotate_key=gene	side_2_continuation=0	side_2_coverage=0.54	side_2_overlap=7	side_2_possible_overlap_registers=239	side_2_read_count=65	side_2_redundant=0	total_non_overlap_reads=4
JC	398	.	CP009273	3420663	-1	CP009273	4029241	-1	0	alignment_overlap=7	coverage_minus=2	coverage_plus=2	flanking_left=251	flanking_right=251	frequency=8.563e-02	junction_possible_overlap_registers=232	key=CP009273__3420670__-1__CP009273__4029241__-1__7____251__251__1__0	max_left=204	max_left_minus=204	max_left_plus=43	max_min_left=43	max_min_left_minus=43	max_min_left_plus=43	max_min_right=4	max_min_right_minus=4	max_min_right_plus=0	max_pos_hash_score=466	max_right=62	max_right_minus=62	max_right_plus=62	neg_log10_pos_hash_p_value=10.4	new_junction_coverage=0.03	new_junction_read_count=4	polymorphism_frequency=8.563e-02	pos_hash_score=4	prediction=polymorphism	reject=COVERAGE_EVENNESS_SKEW,FREQUENCY_CUTOFF	side_1_annotate_key=repeat	side_1_continuation=0	side_1_coverage=NA	side_1_overlap=0	side_1_read_count=NA	side_1_redundant=1	side_2_annotate_key=gene	side_2_continuation=0	side_2_coverage=0.37	side_2_overlap=7	side_2_possible_overlap_registers=239	side_2_read_count=44	side_2_redundant=0	total_non_overlap_reads=4
JC	399	.	CP009273	3421771	1	CP009273	3936626	1	0	alignment_overlap=7	coverage_minus=2	coverage_plus=1	flanking_left=251	flanking_right=251	frequency=4.748e-02	junction_possible_overlap_registers=232	key=CP009273__3421771__1__CP009273__3936619__1__7____251__251__0__0	max_left=62	max_left_minus=62	max_left_plus=62	max_min_left=0	max_min_left_minus=0	max_min_left_plus=0	max_min_right=43	max_min_right_minus=43	max_min_right_plus=43	max_pos_hash_score=466	max_right=43	max_right_minus=43	max_right_plus=43	neg_log10_pos_hash_p_value=11.1	new_junction_coverage=0.03	new_junction_read_count=3	polymorphism_frequency=4.748e-02	pos_hash_score=3	prediction=polymorphism	reject=COVERAGE_EVENNESS_SKEW,FREQUENCY_CUTOFF	side_1_annotate_key=gene	side_1_continuation=0	side_1_coverage=0.47	side_1_overlap=7	side_1_possible_overlap_registers=239	side_1_read_count=56	side_1_redundant=0	side_2_annotate_key=gene	side_2_continuation=0	side_2_coverage=0.57	side_2_overlap=0	side_2_possible_overlap_registers=232	side_2_read_count=66	side_2_redundant=0	total_non_overlap_reads=3
JC	400	.	CP009273	3421771	1	CP009273	4030349	1	0	alignment_overlap=7	coverage_minus=2	coverage_plus=1	flanking_left=251	flanking_right=251	frequency=4.466e-02	junction_possible_overlap_registers=232	key=CP009273__3421771__1__CP009273__4030342__1__7____251__251__0__0	max_left=62	max_left_minus=62	max_left_plus=62	max_min_left=0	max_min_left_minus=0	max_min_left_plus=0	max_min_right=43	max_min_right_minus=43	max_min_right_plus=43	max_pos_hash_score=466	max_right=43	max_right_minus=43	max_right_plus=43	neg_log10_pos_hash_p_value=11.1	new_junction_coverage=0.03	new_junction_read_count=3	polymorphism_frequency=4.466e-02	pos_hash_score=3	prediction=polymorphism	reject=COVERAGE_EVENNESS_SKEW,FREQUENCY_CUTOFF	side_1_annotate_key=gene	side_1_continuation=0	side_1_coverage=0.47	side_1_overlap=7	side_1_possible_overlap_registers=239	side_1_read_count=56	side_1_redundant=0	side_2_annotate_key=gene	side_2_continuation=0	side_2_coverage=0.64	side_2_overlap=0	side_2_possible_overlap_registers=232	side_2_read_count=74	side_2_redundant=0	total_non_overlap_reads=3
JC	401	.	CP009273	3421771	1	CP009273	4158045	1	0	alignment_overlap=7	coverage_minus=2	coverage_plus=1	flanking_left=251	flanking_right=251	frequency=4.985e-02	junction_possible_overlap_registers=232	key=CP009273__3421771__1__CP009273__4158038__1__7____251__251__0__0	max_left=62	max_left_minus=62	max_left_plus=62	max_min_left=0	max_min_left_minus=0	max_min_left_plus=0	max_min_right=43	max_min_right_minus=43	max_min_right_plus=43	max_pos_hash_score=466	max_right=43	max_right_minus=43	max_right_plus=43	neg_log10_pos_hash_p_value=11.1	new_junction_coverage=0.03	new_junction_read_count=3	polymorphism_frequency=4.985e-02	pos_hash_score=3	prediction=polymorphism	reject=COVERAGE_EVENNESS_SKEW,FREQUENCY_CUTOFF	side_1_annotate_key=gene	side_1_continuation=0	side_1_coverage=0.47	side_1_overlap=7	side_1_possible_overlap_registers=239	side_1_read_count=56	side_1_redundant=0	side_2_annotate_key=gene	side_2_continuation=0	side_2_coverage=0.52	side_2_overlap=0	side_2_possible_overlap_registers=232	side_2_read_count=60	side_2_redundant=0	total_non_overlap_reads=3
JC	402	.	CP009273	3421771	1	CP009273	4199533	1	0	alignment_overlap=7	coverage_minus=2	coverage_plus=1	flanking_left=251	flanking_right=251	frequency=4.368e-02	junction_possible_overlap_registers=232	key=CP009273__3421771__1__CP009273__4199526__1__7____251__251__0__0	max_left=62	max_left_minus=62	max_left_plus=62	max_min_left=0	max_min_left_minus=0	max_min_left_plus=0	max_min_right=43	max_min_right_minus=43	max_min_right_plus=43	max_pos_hash_score=466	max_right=43	max_right_minus=43	max_right_plus=43	neg_log10_pos_hash_p_value=11.1	new_junction_coverage=0.03	new_junction_read_count=3	polymorphism_frequency=4.368e-02	pos_hash_score=3	prediction=polymorphism	reject=COVERAGE_EVENNESS_SKEW,FREQUENCY_CUTOFF	side_1_annotate_key=gene	side_1_continuation=0	side_1_coverage=0.47	side_1_overlap=7	side_1_possible_overlap_registers=239	side_1_read_count=56	side_1_redundant=0	side_2_annotate_key=gene	side_2_continuation=0	side_2_coverage=0.66	side_2_overlap=0	side_2_possible_overlap_registers=232	side_2_read_count=77	side_2_redundant=0	total_non_overlap_reads=3
JC	403	.	CP009273	3431063	-1	CP009273	3431935	1	0	alignment_overlap=6	coverage_minus=2	coverage_plus=2	flanking_left=251	flanking_right=251	frequency=3.279e-02	junction_possible_overlap_registers=233	key=CP009273__3431063__-1__CP009273__3431929__1__6____251__251__0__0	max_left=201	max_left_minus=201	max_left_plus=178	max_min_left=0	max_min_left_minus=0	max_min_left_plus=0	max_min_right=67	max_min_right_minus=60	max_min_right_plus=67	max_pos_hash_score=468	max_right=67	max_right_minus=60	max_right_plus=67	neg_log10_pos_hash_p_value=10.4	new_junction_coverage=0.03	new_junction_read_count=4	polymorphism_frequency=3.279e-02	pos_hash_score=4	prediction=polymorphism	reject=COVERAGE_EVENNESS_SKEW,FREQUENCY_CUTOFF	side_1_annotate_key=gene	side_1_continuation=0	side_1_coverage=0.99	side_1_overlap=6	side_1_possible_overlap_registers=239	side_1_read_count=119	side_1_redundant=0	side_2_annotate_key=gene	side_2_continuation=0	side_2_coverage=1.03	side_2_overlap=0	side_2_possible_overlap_registers=233	side_2_read_count=120	side_2_redundant=0	total_non_overlap_reads=4
JC	404	.	CP009273	3441951	-1	CP009273	3441957	1	0	alignment_overlap=3	coverage_minus=1	coverage_plus=3	flanking_left=251	flanking_right=251	frequency=2.766e-02	junction_possible_overlap_registers=236	key=CP009273__3441951__-1__CP009273__3441954__1__3____251__251__0__0	max_left=188	max_left_minus=188	max_left_plus=51	max_min_left=51	max_min_left_minus=0	max_min_left_plus=51	max_min_right=60	max_min_right_minus=60	max_min_right_plus=0	max_pos_hash_score=474	max_right=226	max_right_minus=60	max_right_plus=226	neg_log10_pos_hash_p_value=11.2	new_junction_coverage=0.03	new_junction_read_count=4	polymorphism_frequency=2.766e-02	pos_hash_score=3	prediction=polymorphism	reject=COVERAGE_EVENNESS_SKEW,FREQUENCY_CUTOFF	side_1_annotate_key=gene	side_1_continuation=0	side_1_coverage=1.18	side_1_overlap=3	side_1_possible_overlap_registers=239	side_1_read_count=141	side_1_redundant=0	side_2_annotate_key=gene	side_2_continuation=0	side_2_coverage=1.20	side_2_overlap=0	side_2_possible_overlap_registers=236	side_2_read_count=142	side_2_redundant=0	total_non_overlap_reads=4
JC	405	.	CP009273	3462132	-1	CP009273	3463069	1	0	alignment_overlap=12	coverage_minus=8	coverage_plus=6	flanking_left=251	flanking_right=251	frequency=1.226e-01	junction_possible_overlap_registers=227	key=CP009273__3462132__-1__CP009273__3463057__1__12____251__251__0__0	max_left=221	max_left_minus=221	max_left_plus=139	max_min_left=90	max_min_left_minus=90	max_min_left_plus=90	max_min_right=100	max_min_right_minus=55	max_min_right_plus=100	max_pos_hash_score=456	max_right=194	max_right_minus=121	max_right_plus=194	neg_log10_pos_hash_p_value=6.0	new_junction_coverage=0.13	new_junction_read_count=15	polymorphism_frequency=1.226e-01	pos_hash_score=14	prediction=polymorphism	reject=COVERAGE_EVENNESS_SKEW,FREQUENCY_CUTOFF	side_1_annotate_key=gene	side_1_continuation=0	side_1_coverage=1.06	side_1_overlap=12	side_1_possible_overlap_registers=239	side_1_read_count=127	side_1_redundant=0	side_2_annotate_key=gene	side_2_continuation=0	side_2_coverage=0.83	side_2_overlap=0	side_2_possible_overlap_registers=227	side_2_read_count=94	side_2_redundant=0	total_non_overlap_reads=14
JC	406	.	CP009273	3462456	-1	CP009273	3463069	1	0	alignment_overlap=11	coverage_minus=6	coverage_plus=8	flanking_left=251	flanking_right=251	frequency=1.263e-01	junction_possible_overlap_registers=228	key=CP009273__3462456__-1__CP009273__3463058__1__11____251__251__0__0	max_left=208	max_left_minus=208	max_left_plus=129	max_min_left=99	max_min_left_minus=62	max_min_left_plus=99	max_min_right=111	max_min_right_minus=89	max_min_right_plus=111	max_pos_hash_score=458	max_right=178	max_right_minus=178	max_right_plus=161	neg_log10_pos_hash_p_value=7.0	new_junction_coverage=0.13	new_junction_read_count=15	polymorphism_frequency=1.263e-01	pos_hash_score=11	prediction=polymorphism	reject=COVERAGE_EVENNESS_SKEW,FREQUENCY_CUTOFF	side_1_annotate_key=gene	side_1_continuation=0	side_1_coverage=0.98	side_1_overlap=11	side_1_possible_overlap_registers=239	side_1_read_count=117	side_1_redundant=0	side_2_annotate_key=gene	side_2_continuation=0	side_2_coverage=0.84	side_2_overlap=0	side_2_possible_overlap_registers=228	side_2_read_count=96	side_2_redundant=0	total_non_overlap_reads=14
JC	407	.	CP009273	3474810	-1	CP009273	3475822	1	0	alignment_overlap=9	coverage_minus=2	coverage_plus=1	flanking_left=251	flanking_right=251	frequency=3.377e-02	junction_possible_overlap_registers=230	key=CP009273__3474810__-1__CP009273__3475813__1__9____251__251__0__0	max_left=75	max_left_minus=75	max_left_plus=16	max_min_left=75	max_min_left_minus=75	max_min_left_plus=16	max_min_right=0	max_min_right_minus=0	max_min_right_plus=0	max_pos_hash_score=462	max_right=86	max_right_minus=86	max_right_plus=86	neg_log10_pos_hash_p_value=11.0	new_junction_coverage=0.03	new_junction_read_count=3	polymorphism_frequency=3.377e-02	pos_hash_score=3	prediction=polymorphism	reject=COVERAGE_EVENNESS_SKEW,FREQUENCY_CUTOFF	side_1_annotate_key=gene	side_1_continuation=0	side_1_coverage=0.96	side_1_overlap=9	side_1_possible_overlap_registers=239	side_1_read_count=115	side_1_redundant=0	side_2_annotate_key=gene	side_2_continuation=0	side_2_coverage=0.53	side_2_overlap=0	side_2_possible_overlap_registers=230	side_2_read_count=61	side_2_redundant=0	total_non_overlap_reads=3
JC	408	.	CP009273	3475186	-1	CP009273	3476030	1	0	alignment_overlap=31	coverage_minus=3	coverage_plus=1	flanking_left=251	flanking_right=251	frequency=6.020e-02	junction_possible_overlap_registers=208	key=CP009273__3475186__-1__CP009273__3475999__1__31____251__251__0__0	max_left=83	max_left_minus=83	max_left_plus=61	max_min_left=83	max_min_left_minus=83	max_min_left_plus=61	max_min_right=0	max_min_right_minus=0	max_min_right_plus=0	max_pos_hash_score=418	max_right=181	max_right_minus=181	max_right_plus=159	neg_log10_pos_hash_p_value=9.7	new_junction_coverage=0.04	new_junction_read_count=4	polymorphism_frequency=6.020e-02	pos_hash_score=4	prediction=polymorphism	reject=COVERAGE_EVENNESS_SKEW,FREQUENCY_CUTOFF	side_1_annotate_key=gene	side_1_continuation=0	side_1_coverage=0.65	side_1_overlap=31	side_1_possible_overlap_registers=239	side_1_read_count=78	side_1_redundant=0	side_2_annotate_key=gene	side_2_continuation=0	side_2_coverage=0.55	side_2_overlap=0	side_2_possible_overlap_registers=208	side_2_read_count=57	side_2_redundant=0	total_non_overlap_reads=4
JC	409	.	CP009273	3489864	-1	CP009273	3490944	1	0	alignment_overlap=8	coverage_minus=2	coverage_plus=2	flanking_left=251	flanking_right=251	frequency=2.840e-02	junction_possible_overlap_registers=231	key=CP009273__3489864__-1__CP009273__3490936__1__8____251__251__0__0	max_left=25	max_left_minus=25	max_left_plus=25	max_min_left=14	max_min_left_minus=14	max_min_left_plus=14	max_min_right=23	max_min_right_minus=23	max_min_right_plus=23	max_pos_hash_score=464	max_right=156	max_right_minus=27	max_right_plus=156	neg_log10_pos_hash_p_value=10.4	new_junction_coverage=0.03	new_junction_read_count=4	polymorphism_frequency=2.840e-02	pos_hash_score=4	prediction=polymorphism	reject=COVERAGE_EVENNESS_SKEW,FREQUENCY_CUTOFF	side_1_annotate_key=gene	side_1_continuation=0	side_1_coverage=1.34	side_1_overlap=8	side_1_possible_overlap_registers=239	side_1_read_count=160	side_1_redundant=0	side_2_annotate_key=gene	side_2_continuation=0	side_2_coverage=1.03	side_2_overlap=0	side_2_possible_overlap_registers=231	side_2_read_count=119	side_2_redundant=0	total_non_overlap_reads=4
JC	410	.	CP009273	3520576	-1	CP009273	3521556	1	0	alignment_overlap=9	coverage_minus=2	coverage_plus=1	flanking_left=251	flanking_right=251	frequency=3.066e-02	junction_possible_overlap_registers=230	key=CP009273__3520576__-1__CP009273__3521547__1__9____251__251__0__0	max_left=132	max_left_minus=132	max_left_plus=43	max_min_left=43	max_min_left_minus=43	max_min_left_plus=43	max_min_right=109	max_min_right_minus=109	max_min_right_plus=0	max_pos_hash_score=462	max_right=133	max_right_minus=133	max_right_plus=133	neg_log10_pos_hash_p_value=11.0	new_junction_coverage=0.03	new_junction_read_count=3	polymorphism_frequency=3.066e-02	pos_hash_score=3	prediction=polymorphism	reject=COVERAGE_EVENNESS_SKEW,FREQUENCY_CUTOFF	side_1_annotate_key=gene	side_1_continuation=0	side_1_coverage=0.96	side_1_overlap=9	side_1_possible_overlap_registers=239	side_1_read_count=115	side_1_redundant=0	side_2_annotate_key=gene	side_2_continuation=0	side_2_coverage=0.69	side_2_overlap=0	side_2_possible_overlap_registers=230	side_2_read_count=79	side_2_redundant=0	total_non_overlap_reads=3
JC	411	.	CP009273	3544305	-1	CP009273	3545482	1	0	alignment_overlap=10	coverage_minus=1	coverage_plus=2	flanking_left=251	flanking_right=251	frequency=2.741e-02	junction_possible_overlap_registers=229	key=CP009273__3544305__-1__CP009273__3545472__1__10____251__251__0__0	max_left=67	max_left_minus=67	max_left_plus=67	max_min_left=4	max_min_left_minus=0	max_min_left_plus=4	max_min_right=43	max_min_right_minus=43	max_min_right_plus=43	max_pos_hash_score=460	max_right=208	max_right_minus=43	max_right_plus=208	neg_log10_pos_hash_p_value=11.0	new_junction_coverage=0.03	new_junction_read_count=3	polymorphism_frequency=2.741e-02	pos_hash_score=3	prediction=polymorphism	reject=COVERAGE_EVENNESS_SKEW,FREQUENCY_CUTOFF	side_1_annotate_key=gene	side_1_continuation=0	side_1_coverage=1.02	side_1_overlap=10	side_1_possible_overlap_registers=239	side_1_read_count=122	side_1_redundant=0	side_2_annotate_key=gene	side_2_continuation=0	side_2_coverage=0.84	side_2_overlap=0	side_2_possible_overlap_registers=229	side_2_read_count=96	side_2_redundant=0	total_non_overlap_reads=3
JC	412	.	CP009273	3556414	-1	CP009273	3557760	1	0	alignment_overlap=9	coverage_minus=2	coverage_plus=2	flanking_left=251	flanking_right=251	frequency=3.681e-02	junction_possible_overlap_registers=230	key=CP009273__3556414__-1__CP009273__3557751__1__9____251__251__0__0	max_left=212	max_left_minus=212	max_left_plus=148	max_min_left=96	max_min_left_minus=96	max_min_left_plus=8	max_min_right=94	max_min_right_minus=30	max_min_right_plus=94	max_pos_hash_score=462	max_right=174	max_right_minus=146	max_right_plus=174	neg_log10_pos_hash_p_value=10.3	new_junction_coverage=0.03	new_junction_read_count=4	polymorphism_frequency=3.681e-02	pos_hash_score=4	prediction=polymorphism	reject=COVERAGE_EVENNESS_SKEW,FREQUENCY_CUTOFF	side_1_annotate_key=gene	side_1_continuation=0	side_1_coverage=0.81	side_1_overlap=9	side_1_possible_overlap_registers=239	side_1_read_count=97	side_1_redundant=0	side_2_annotate_key=gene	side_2_continuation=0	side_2_coverage=1.01	side_2_overlap=0	side_2_possible_overlap_registers=230	side_2_read_count=116	side_2_redundant=0	total_non_overlap_reads=4
JC	413	.	CP009273	3557038	-1	CP009273	3558217	1	0	alignment_overlap=10	coverage_minus=2	coverage_plus=2	flanking_left=251	flanking_right=251	frequency=2.703e-02	junction_possible_overlap_registers=229	key=CP009273__3557038__-1__CP009273__3558207__1__10____251__251__0__0	max_left=56	max_left_minus=56	max_left_plus=10	max_min_left=51	max_min_left_minus=51	max_min_left_plus=10	max_min_right=33	max_min_right_minus=33	max_min_right_plus=0	max_pos_hash_score=460	max_right=92	max_right_minus=92	max_right_plus=92	neg_log10_pos_hash_p_value=10.3	new_junction_coverage=0.03	new_junction_read_count=4	polymorphism_frequency=2.703e-02	pos_hash_score=4	prediction=polymorphism	reject=COVERAGE_EVENNESS_SKEW,FREQUENCY_CUTOFF	side_1_annotate_key=repeat	side_1_continuation=0	side_1_coverage=NA	side_1_overlap=10	side_1_read_count=NA	side_1_redundant=0	side_2_annotate_key=gene	side_2_continuation=0	side_2_coverage=1.25	side_2_overlap=0	side_2_possible_overlap_registers=229	side_2_read_count=144	side_2_redundant=0	total_non_overlap_reads=4
JC	414	.	CP009273	3588543	-1	CP009273	3589116	1	0	alignment_overlap=9	coverage_minus=3	coverage_plus=0	flanking_left=251	flanking_right=251	frequency=3.607e-02	junction_possible_overlap_registers=230	key=CP009273__3588543__-1__CP009273__3589107__1__9____251__251__0__0	max_left=64	max_left_minus=64	max_left_plus=0	max_min_left=64	max_min_left_minus=64	max_min_left_plus=0	max_min_right=45	max_min_right_minus=45	max_min_right_plus=0	max_pos_hash_score=462	max_right=178	max_right_minus=178	max_right_plus=0	neg_log10_pos_hash_p_value=11.0	new_junction_coverage=0.03	new_junction_read_count=4	polymorphism_frequency=3.607e-02	pos_hash_score=3	prediction=polymorphism	reject=COVERAGE_EVENNESS_SKEW,FREQUENCY_CUTOFF	side_1_annotate_key=gene	side_1_continuation=0	side_1_coverage=0.93	side_1_overlap=9	side_1_possible_overlap_registers=239	side_1_read_count=112	side_1_redundant=0	side_2_annotate_key=gene	side_2_continuation=0	side_2_coverage=0.92	side_2_overlap=0	side_2_possible_overlap_registers=230	side_2_read_count=106	side_2_redundant=0	total_non_overlap_reads=3
JC	415	.	CP009273	3589032	-1	CP009273	3590010	1	0	alignment_overlap=11	coverage_minus=5	coverage_plus=2	flanking_left=251	flanking_right=251	frequency=6.633e-02	junction_possible_overlap_registers=228	key=CP009273__3589032__-1__CP009273__3589999__1__11____251__251__0__0	max_left=100	max_left_minus=100	max_left_plus=77	max_min_left=100	max_min_left_minus=100	max_min_left_plus=77	max_min_right=46	max_min_right_minus=46	max_min_right_plus=46	max_pos_hash_score=458	max_right=163	max_right_minus=149	max_right_plus=163	neg_log10_pos_hash_p_value=9.1	new_junction_coverage=0.06	new_junction_read_count=7	polymorphism_frequency=6.633e-02	pos_hash_score=6	prediction=polymorphism	reject=COVERAGE_EVENNESS_SKEW,FREQUENCY_CUTOFF	side_1_annotate_key=gene	side_1_continuation=0	side_1_coverage=0.89	side_1_overlap=11	side_1_possible_overlap_registers=239	side_1_read_count=107	side_1_redundant=0	side_2_annotate_key=gene	side_2_continuation=0	side_2_coverage=0.83	side_2_overlap=0	side_2_possible_overlap_registers=228	side_2_read_count=95	side_2_redundant=0	total_non_overlap_reads=7
JC	416	.	CP009273	3591472	-1	CP009273	3592312	1	0	alignment_overlap=9	coverage_minus=2	coverage_plus=2	flanking_left=251	flanking_right=251	frequency=4.356e-02	junction_possible_overlap_registers=230	key=CP009273__3591472__-1__CP009273__3592303__1__9____251__251__0__0	max_left=138	max_left_minus=138	max_left_plus=128	max_min_left=0	max_min_left_minus=0	max_min_left_plus=0	max_min_right=65	max_min_right_minus=36	max_min_right_plus=65	max_pos_hash_score=462	max_right=65	max_right_minus=36	max_right_plus=65	neg_log10_pos_hash_p_value=10.3	new_junction_coverage=0.03	new_junction_read_count=4	polymorphism_frequency=4.356e-02	pos_hash_score=4	prediction=polymorphism	reject=COVERAGE_EVENNESS_SKEW,FREQUENCY_CUTOFF	side_1_annotate_key=gene	side_1_continuation=0	side_1_coverage=0.74	side_1_overlap=9	side_1_possible_overlap_registers=239	side_1_read_count=89	side_1_redundant=0	side_2_annotate_key=gene	side_2_continuation=0	side_2_coverage=0.78	side_2_overlap=0	side_2_possible_overlap_registers=230	side_2_read_count=90	side_2_redundant=0	total_non_overlap_reads=4
JC	417	.	CP009273	3622972	-1	CP009273	3623803	1	0	alignment_overlap=12	coverage_minus=1	coverage_plus=3	flanking_left=251	flanking_right=251	frequency=4.172e-02	junction_possible_overlap_registers=227	key=CP009273__3622972__-1__CP009273__3623791__1__12____251__251__0__0	max_left=178	max_left_minus=18	max_left_plus=178	max_min_left=18	max_min_left_minus=18	max_min_left_plus=18	max_min_right=35	max_min_right_minus=0	max_min_right_plus=35	max_pos_hash_score=456	max_right=83	max_right_minus=22	max_right_plus=83	neg_log10_pos_hash_p_value=10.3	new_junction_coverage=0.04	new_junction_read_count=4	polymorphism_frequency=4.172e-02	pos_hash_score=4	prediction=polymorphism	reject=COVERAGE_EVENNESS_SKEW,FREQUENCY_CUTOFF	side_1_annotate_key=gene	side_1_continuation=0	side_1_coverage=0.71	side_1_overlap=12	side_1_possible_overlap_registers=239	side_1_read_count=85	side_1_redundant=0	side_2_annotate_key=gene	side_2_continuation=0	side_2_coverage=0.91	side_2_overlap=0	side_2_possible_overlap_registers=227	side_2_read_count=103	side_2_redundant=0	total_non_overlap_reads=4
JC	418	.	CP009273	3668983	-1	CP009273	3670015	1	0	alignment_overlap=11	coverage_minus=6	coverage_plus=5	flanking_left=251	flanking_right=251	frequency=1.003e-01	junction_possible_overlap_registers=228	key=CP009273__3668983__-1__CP009273__3670004__1__11____251__251__0__0	max_left=111	max_left_minus=111	max_left_plus=95	max_min_left=39	max_min_left_minus=39	max_min_left_plus=39	max_min_right=31	max_min_right_minus=31	max_min_right_plus=31	max_pos_hash_score=458	max_right=136	max_right_minus=130	max_right_plus=136	neg_log10_pos_hash_p_value=8.2	new_junction_coverage=0.10	new_junction_read_count=11	polymorphism_frequency=1.003e-01	pos_hash_score=8	prediction=polymorphism	reject=COVERAGE_EVENNESS_SKEW,FREQUENCY_CUTOFF	side_1_annotate_key=gene	side_1_continuation=0	side_1_coverage=0.83	side_1_overlap=11	side_1_possible_overlap_registers=239	side_1_read_count=100	side_1_redundant=0	side_2_annotate_key=gene	side_2_continuation=0	side_2_coverage=0.89	side_2_overlap=0	side_2_possible_overlap_registers=228	side_2_read_count=102	side_2_redundant=0	total_non_overlap_reads=11
JC	419	.	CP009273	3703602	-1	CP009273	3704502	1	0	alignment_overlap=11	coverage_minus=3	coverage_plus=5	flanking_left=251	flanking_right=251	frequency=7.099e-02	junction_possible_overlap_registers=228	key=CP009273__3703602__-1__CP009273__3704491__1__11____251__251__0__0	max_left=78	max_left_minus=78	max_left_plus=25	max_min_left=78	max_min_left_minus=78	max_min_left_plus=25	max_min_right=65	max_min_right_minus=65	max_min_right_plus=0	max_pos_hash_score=458	max_right=215	max_right_minus=153	max_right_plus=215	neg_log10_pos_hash_p_value=8.2	new_junction_coverage=0.07	new_junction_read_count=8	polymorphism_frequency=7.099e-02	pos_hash_score=8	prediction=polymorphism	reject=COVERAGE_EVENNESS_SKEW,FREQUENCY_CUTOFF	side_1_annotate_key=gene	side_1_continuation=0	side_1_coverage=0.83	side_1_overlap=11	side_1_possible_overlap_registers=239	side_1_read_count=100	side_1_redundant=0	side_2_annotate_key=gene	side_2_continuation=0	side_2_coverage=1.00	side_2_overlap=0	side_2_possible_overlap_registers=228	side_2_read_count=114	side_2_redundant=0	total_non_overlap_reads=8
JC	420	.	CP009273	3726568	-1	CP009273	3727989	1	0	alignment_overlap=10	coverage_minus=1	coverage_plus=2	flanking_left=251	flanking_right=251	frequency=2.290e-02	junction_possible_overlap_registers=229	key=CP009273__3726568__-1__CP009273__3727979__1__10____251__251__0__0	max_left=208	max_left_minus=134	max_left_plus=208	max_min_left=0	max_min_left_minus=0	max_min_left_plus=0	max_min_right=120	max_min_right_minus=81	max_min_right_plus=120	max_pos_hash_score=460	max_right=120	max_right_minus=81	max_right_plus=120	neg_log10_pos_hash_p_value=11.0	new_junction_coverage=0.03	new_junction_read_count=3	polymorphism_frequency=2.290e-02	pos_hash_score=3	prediction=polymorphism	reject=COVERAGE_EVENNESS_SKEW,FREQUENCY_CUTOFF	side_1_annotate_key=gene	side_1_continuation=0	side_1_coverage=1.19	side_1_overlap=10	side_1_possible_overlap_registers=239	side_1_read_count=142	side_1_redundant=0	side_2_annotate_key=gene	side_2_continuation=0	side_2_coverage=1.05	side_2_overlap=0	side_2_possible_overlap_registers=229	side_2_read_count=120	side_2_redundant=0	total_non_overlap_reads=3
JC	421	.	CP009273	3728078	-1	CP009273	3728990	1	0	alignment_overlap=13	coverage_minus=2	coverage_plus=1	flanking_left=251	flanking_right=251	frequency=2.115e-02	junction_possible_overlap_registers=226	key=CP009273__3728078__-1__CP009273__3728977__1__13____251__251__0__0	max_left=87	max_left_minus=87	max_left_plus=87	max_min_left=72	max_min_left_minus=72	max_min_left_plus=0	max_min_right=50	max_min_right_minus=3	max_min_right_plus=50	max_pos_hash_score=454	max_right=124	max_right_minus=124	max_right_plus=50	neg_log10_pos_hash_p_value=10.9	new_junction_coverage=0.03	new_junction_read_count=3	polymorphism_frequency=2.115e-02	pos_hash_score=3	prediction=polymorphism	reject=COVERAGE_EVENNESS_SKEW,FREQUENCY_CUTOFF	side_1_annotate_key=gene	side_1_continuation=0	side_1_coverage=0.98	side_1_overlap=13	side_1_possible_overlap_registers=239	side_1_read_count=117	side_1_redundant=0	side_2_annotate_key=gene	side_2_continuation=0	side_2_coverage=1.47	side_2_overlap=0	side_2_possible_overlap_registers=226	side_2_read_count=167	side_2_redundant=0	total_non_overlap_reads=3
JC	422	.	CP009273	3736537	-1	CP009273	3737335	1	0	alignment_overlap=9	coverage_minus=3	coverage_plus=4	flanking_left=251	flanking_right=251	frequency=8.229e-02	junction_possible_overlap_registers=230	key=CP009273__3736537__-1__CP009273__3737326__1__9____251__251__0__0	max_left=238	max_left_minus=238	max_left_plus=70	max_min_left=113	max_min_left_minus=113	max_min_left_plus=70	max_min_right=4	max_min_right_minus=4	max_min_right_plus=0	max_pos_hash_score=462	max_right=172	max_right_minus=127	max_right_plus=172	neg_log10_pos_hash_p_value=8.7	new_junction_coverage=0.07	new_junction_read_count=8	polymorphism_frequency=8.229e-02	pos_hash_score=7	prediction=polymorphism	reject=COVERAGE_EVENNESS_SKEW,FREQUENCY_CUTOFF	side_1_annotate_key=gene	side_1_continuation=0	side_1_coverage=0.79	side_1_overlap=9	side_1_possible_overlap_registers=239	side_1_read_count=95	side_1_redundant=0	side_2_annotate_key=gene	side_2_continuation=0	side_2_coverage=0.75	side_2_overlap=0	side_2_possible_overlap_registers=230	side_2_read_count=87	side_2_redundant=0	total_non_overlap_reads=7
JC	423	.	CP009273	3756741	-1	CP009273	3757420	1	0	alignment_overlap=11	coverage_minus=3	coverage_plus=5	flanking_left=251	flanking_right=251	frequency=7.597e-02	junction_possible_overlap_registers=228	key=CP009273__3756752__-1__CP009273__3757420__1__11____251__251__1__0	max_left=182	max_left_minus=182	max_left_plus=57	max_min_left=53	max_min_left_minus=26	max_min_left_plus=53	max_min_right=21	max_min_right_minus=21	max_min_right_plus=21	max_pos_hash_score=458	max_right=222	max_right_minus=88	max_right_plus=222	neg_log10_pos_hash_p_value=8.6	new_junction_coverage=0.07	new_junction_read_count=8	polymorphism_frequency=7.597e-02	pos_hash_score=7	prediction=polymorphism	reject=COVERAGE_EVENNESS_SKEW,FREQUENCY_CUTOFF	side_1_annotate_key=repeat	side_1_continuation=0	side_1_coverage=NA	side_1_overlap=0	side_1_read_count=NA	side_1_redundant=1	side_2_annotate_key=gene	side_2_continuation=0	side_2_coverage=0.85	side_2_overlap=11	side_2_possible_overlap_registers=239	side_2_read_count=102	side_2_redundant=0	total_non_overlap_reads=8
JC	424	.	CP009273	3767196	-1	CP009273	3768698	1	0	alignment_overlap=9	coverage_minus=2	coverage_plus=2	flanking_left=251	flanking_right=251	frequency=3.352e-02	junction_possible_overlap_registers=230	key=CP009273__3767196__-1__CP009273__3768689__1__9____251__251__0__0	max_left=118	max_left_minus=118	max_left_plus=118	max_min_left=69	max_min_left_minus=69	max_min_left_plus=65	max_min_right=39	max_min_right_minus=36	max_min_right_plus=39	max_pos_hash_score=462	max_right=93	max_right_minus=93	max_right_plus=93	neg_log10_pos_hash_p_value=10.3	new_junction_coverage=0.03	new_junction_read_count=4	polymorphism_frequency=3.352e-02	pos_hash_score=4	prediction=polymorphism	reject=COVERAGE_EVENNESS_SKEW,FREQUENCY_CUTOFF	side_1_annotate_key=gene	side_1_continuation=0	side_1_coverage=0.96	side_1_overlap=9	side_1_possible_overlap_registers=239	side_1_read_count=115	side_1_redundant=0	side_2_annotate_key=gene	side_2_continuation=0	side_2_coverage=1.04	side_2_overlap=0	side_2_possible_overlap_registers=230	side_2_read_count=120	side_2_redundant=0	total_non_overlap_reads=4
JC	425	.	CP009273	3771876	-1	CP009273	3772985	1	0	alignment_overlap=9	coverage_minus=1	coverage_plus=2	flanking_left=251	flanking_right=251	frequency=2.304e-02	junction_possible_overlap_registers=230	key=CP009273__3771876__-1__CP009273__3772976__1__9____251__251__0__0	max_left=170	max_left_minus=21	max_left_plus=170	max_min_left=21	max_min_left_minus=21	max_min_left_plus=2	max_min_right=68	max_min_right_minus=0	max_min_right_plus=68	max_pos_hash_score=462	max_right=68	max_right_minus=66	max_right_plus=68	neg_log10_pos_hash_p_value=11.0	new_junction_coverage=0.03	new_junction_read_count=3	polymorphism_frequency=2.304e-02	pos_hash_score=3	prediction=polymorphism	reject=COVERAGE_EVENNESS_SKEW,FREQUENCY_CUTOFF	side_1_annotate_key=gene	side_1_continuation=0	side_1_coverage=1.24	side_1_overlap=9	side_1_possible_overlap_registers=239	side_1_read_count=149	side_1_redundant=0	side_2_annotate_key=gene	side_2_continuation=0	side_2_coverage=0.96	side_2_overlap=0	side_2_possible_overlap_registers=230	side_2_read_count=111	side_2_redundant=0	total_non_overlap_reads=3
JC	426	.	CP009273	3821462	-1	CP009273	3823244	1	0	alignment_overlap=7	coverage_minus=2	coverage_plus=2	flanking_left=251	flanking_right=251	frequency=3.296e-02	junction_possible_overlap_registers=232	key=CP009273__3821462__-1__CP009273__3823237__1__7____251__251__0__0	max_left=107	max_left_minus=107	max_left_plus=107	max_min_left=23	max_min_left_minus=0	max_min_left_plus=23	max_min_right=89	max_min_right_minus=89	max_min_right_plus=89	max_pos_hash_score=466	max_right=183	max_right_minus=89	max_right_plus=183	neg_log10_pos_hash_p_value=10.4	new_junction_coverage=0.03	new_junction_read_count=4	polymorphism_frequency=3.296e-02	pos_hash_score=4	prediction=polymorphism	reject=COVERAGE_EVENNESS_SKEW,FREQUENCY_CUTOFF	side_1_annotate_key=gene	side_1_continuation=0	side_1_coverage=0.93	side_1_overlap=7	side_1_possible_overlap_registers=239	side_1_read_count=111	side_1_redundant=0	side_2_annotate_key=gene	side_2_continuation=0	side_2_coverage=1.09	side_2_overlap=0	side_2_possible_overlap_registers=232	side_2_read_count=127	side_2_redundant=0	total_non_overlap_reads=4
JC	427	.	CP009273	3903353	-1	CP009273	3904643	1	0	alignment_overlap=10	coverage_minus=2	coverage_plus=1	flanking_left=251	flanking_right=251	frequency=2.454e-02	junction_possible_overlap_registers=229	key=CP009273__3903353__-1__CP009273__3904633__1__10____251__251__0__0	max_left=71	max_left_minus=71	max_left_plus=34	max_min_left=0	max_min_left_minus=0	max_min_left_plus=0	max_min_right=33	max_min_right_minus=33	max_min_right_plus=33	max_pos_hash_score=460	max_right=33	max_right_minus=33	max_right_plus=33	neg_log10_pos_hash_p_value=11.0	new_junction_coverage=0.03	new_junction_read_count=3	polymorphism_frequency=2.454e-02	pos_hash_score=3	prediction=polymorphism	reject=COVERAGE_EVENNESS_SKEW,FREQUENCY_CUTOFF	side_1_annotate_key=gene	side_1_continuation=0	side_1_coverage=1.09	side_1_overlap=10	side_1_possible_overlap_registers=239	side_1_read_count=131	side_1_redundant=0	side_2_annotate_key=gene	side_2_continuation=0	side_2_coverage=0.98	side_2_overlap=0	side_2_possible_overlap_registers=229	side_2_read_count=113	side_2_redundant=0	total_non_overlap_reads=3
JC	428	.	CP009273	3905968	-1	CP009273	3906530	1	0	alignment_overlap=11	coverage_minus=2	coverage_plus=2	flanking_left=251	flanking_right=251	frequency=3.534e-02	junction_possible_overlap_registers=228	key=CP009273__3905968__-1__CP009273__3906519__1__11____251__251__0__0	max_left=197	max_left_minus=197	max_left_plus=73	max_min_left=73	max_min_left_minus=0	max_min_left_plus=73	max_min_right=79	max_min_right_minus=79	max_min_right_plus=27	max_pos_hash_score=458	max_right=167	max_right_minus=79	max_right_plus=167	neg_log10_pos_hash_p_value=10.3	new_junction_coverage=0.04	new_junction_read_count=5	polymorphism_frequency=3.534e-02	pos_hash_score=4	prediction=polymorphism	reject=COVERAGE_EVENNESS_SKEW,FREQUENCY_CUTOFF	side_1_annotate_key=gene	side_1_continuation=0	side_1_coverage=1.27	side_1_overlap=11	side_1_possible_overlap_registers=239	side_1_read_count=152	side_1_redundant=0	side_2_annotate_key=gene	side_2_continuation=0	side_2_coverage=1.12	side_2_overlap=0	side_2_possible_overlap_registers=228	side_2_read_count=128	side_2_redundant=0	total_non_overlap_reads=4
JC	429	.	CP009273	3935518	-1	CP009273	3936626	1	0	alignment_overlap=7	coverage_minus=2	coverage_plus=1	flanking_left=251	flanking_right=251	frequency=4.441e-02	junction_possible_overlap_registers=232	key=CP009273__3935518__-1__CP009273__3936619__1__7____251__251__0__0	max_left=62	max_left_minus=62	max_left_plus=62	max_min_left=0	max_min_left_minus=0	max_min_left_plus=0	max_min_right=43	max_min_right_minus=43	max_min_right_plus=43	max_pos_hash_score=466	max_right=43	max_right_minus=43	max_right_plus=43	neg_log10_pos_hash_p_value=11.1	new_junction_coverage=0.03	new_junction_read_count=3	polymorphism_frequency=4.441e-02	pos_hash_score=3	prediction=polymorphism	reject=COVERAGE_EVENNESS_SKEW,FREQUENCY_CUTOFF	side_1_annotate_key=gene	side_1_continuation=0	side_1_coverage=0.54	side_1_overlap=7	side_1_possible_overlap_registers=239	side_1_read_count=65	side_1_redundant=0	side_2_annotate_key=gene	side_2_continuation=0	side_2_coverage=0.57	side_2_overlap=0	side_2_possible_overlap_registers=232	side_2_read_count=66	side_2_redundant=0	total_non_overlap_reads=3
JC	430	.	CP009273	3935518	-1	CP009273	4030349	1	0	alignment_overlap=7	coverage_minus=2	coverage_plus=1	flanking_left=251	flanking_right=251	frequency=4.193e-02	junction_possible_overlap_registers=232	key=CP009273__3935518__-1__CP009273__4030342__1__7____251__251__0__0	max_left=62	max_left_minus=62	max_left_plus=62	max_min_left=0	max_min_left_minus=0	max_min_left_plus=0	max_min_right=43	max_min_right_minus=43	max_min_right_plus=43	max_pos_hash_score=466	max_right=43	max_right_minus=43	max_right_plus=43	neg_log10_pos_hash_p_value=11.1	new_junction_coverage=0.03	new_junction_read_count=3	polymorphism_frequency=4.193e-02	pos_hash_score=3	prediction=polymorphism	reject=COVERAGE_EVENNESS_SKEW,FREQUENCY_CUTOFF	side_1_annotate_key=gene	side_1_continuation=0	side_1_coverage=0.54	side_1_overlap=7	side_1_possible_overlap_registers=239	side_1_read_count=65	side_1_redundant=0	side_2_annotate_key=gene	side_2_continuation=0	side_2_coverage=0.64	side_2_overlap=0	side_2_possible_overlap_registers=232	side_2_read_count=74	side_2_redundant=0	total_non_overlap_reads=3
JC	431	.	CP009273	3935518	-1	CP009273	4158045	1	0	alignment_overlap=7	coverage_minus=2	coverage_plus=1	flanking_left=251	flanking_right=251	frequency=4.648e-02	junction_possible_overlap_registers=232	key=CP009273__3935518__-1__CP009273__4158038__1__7____251__251__0__0	max_left=62	max_left_minus=62	max_left_plus=62	max_min_left=0	max_min_left_minus=0	max_min_left_plus=0	max_min_right=43	max_min_right_minus=43	max_min_right_plus=43	max_pos_hash_score=466	max_right=43	max_right_minus=43	max_right_plus=43	neg_log10_pos_hash_p_value=11.1	new_junction_coverage=0.03	new_junction_read_count=3	polymorphism_frequency=4.648e-02	pos_hash_score=3	prediction=polymorphism	reject=COVERAGE_EVENNESS_SKEW,FREQUENCY_CUTOFF	side_1_annotate_key=gene	side_1_continuation=0	side_1_coverage=0.54	side_1_overlap=7	side_1_possible_overlap_registers=239	side_1_read_count=65	side_1_redundant=0	side_2_annotate_key=gene	side_2_continuation=0	side_2_coverage=0.52	side_2_overlap=0	side_2_possible_overlap_registers=232	side_2_read_count=60	side_2_redundant=0	total_non_overlap_reads=3
JC	432	.	CP009273	3935518	-1	CP009273	4199533	1	0	alignment_overlap=7	coverage_minus=2	coverage_plus=1	flanking_left=251	flanking_right=251	frequency=4.107e-02	junction_possible_overlap_registers=232	key=CP009273__3935518__-1__CP009273__4199526__1__7____251__251__0__0	max_left=62	max_left_minus=62	max_left_plus=62	max_min_left=0	max_min_left_minus=0	max_min_left_plus=0	max_min_right=43	max_min_right_minus=43	max_min_right_plus=43	max_pos_hash_score=466	max_right=43	max_right_minus=43	max_right_plus=43	neg_log10_pos_hash_p_value=11.1	new_junction_coverage=0.03	new_junction_read_count=3	polymorphism_frequency=4.107e-02	pos_hash_score=3	prediction=polymorphism	reject=COVERAGE_EVENNESS_SKEW,FREQUENCY_CUTOFF	side_1_annotate_key=gene	side_1_continuation=0	side_1_coverage=0.54	side_1_overlap=7	side_1_possible_overlap_registers=239	side_1_read_count=65	side_1_redundant=0	side_2_annotate_key=gene	side_2_continuation=0	side_2_coverage=0.66	side_2_overlap=0	side_2_possible_overlap_registers=232	side_2_read_count=77	side_2_redundant=0	total_non_overlap_reads=3
JC	433	.	CP009273	3935596	-1	CP009273	3937062	1	0	alignment_overlap=11	coverage_minus=2	coverage_plus=2	flanking_left=251	flanking_right=251	frequency=1.664e-01	junction_possible_overlap_registers=228	key=CP009273__3935596__-1__CP009273__3937051__1__11____251__251__0__1	max_left=78	max_left_minus=78	max_left_plus=78	max_min_left=9	max_min_left_minus=9	max_min_left_plus=9	max_min_right=26	max_min_right_minus=26	max_min_right_plus=26	max_pos_hash_score=458	max_right=41	max_right_minus=30	max_right_plus=41	neg_log10_pos_hash_p_value=10.3	new_junction_coverage=0.03	new_junction_read_count=4	polymorphism_frequency=1.664e-01	pos_hash_score=4	prediction=polymorphism	reject=COVERAGE_EVENNESS_SKEW,FREQUENCY_CUTOFF	side_1_annotate_key=gene	side_1_continuation=0	side_1_coverage=0.18	side_1_overlap=11	side_1_possible_overlap_registers=239	side_1_read_count=21	side_1_redundant=0	side_2_annotate_key=repeat	side_2_continuation=0	side_2_coverage=NA	side_2_overlap=0	side_2_possible_overlap_registers=NA	side_2_read_count=NA	side_2_redundant=1	total_non_overlap_reads=4
JC	434	.	CP009273	3936619	1	CP009273	4029234	-1	0	alignment_overlap=7	coverage_minus=1	coverage_plus=2	flanking_left=251	flanking_right=251	frequency=5.260e-02	junction_possible_overlap_registers=232	key=CP009273__3936619__1__CP009273__4029241__-1__7____251__251__0__0	max_left=43	max_left_minus=43	max_left_plus=43	max_min_left=43	max_min_left_minus=43	max_min_left_plus=43	max_min_right=0	max_min_right_minus=0	max_min_right_plus=0	max_pos_hash_score=466	max_right=62	max_right_minus=62	max_right_plus=62	neg_log10_pos_hash_p_value=11.1	new_junction_coverage=0.03	new_junction_read_count=3	polymorphism_frequency=5.260e-02	pos_hash_score=3	prediction=polymorphism	reject=COVERAGE_EVENNESS_SKEW,FREQUENCY_CUTOFF	side_1_annotate_key=gene	side_1_continuation=0	side_1_coverage=0.55	side_1_overlap=7	side_1_possible_overlap_registers=239	side_1_read_count=66	side_1_redundant=0	side_2_annotate_key=gene	side_2_continuation=0	side_2_coverage=0.38	side_2_overlap=0	side_2_possible_overlap_registers=232	side_2_read_count=44	side_2_redundant=0	total_non_overlap_reads=3
JC	435	.	CP009273	3936619	1	CP009273	4156930	-1	0	alignment_overlap=7	coverage_minus=1	coverage_plus=2	flanking_left=251	flanking_right=251	frequency=4.473e-02	junction_possible_overlap_registers=232	key=CP009273__3936619__1__CP009273__4156937__-1__7____251__251__0__1	max_left=43	max_left_minus=43	max_left_plus=43	max_min_left=43	max_min_left_minus=43	max_min_left_plus=43	max_min_right=0	max_min_right_minus=0	max_min_right_plus=0	max_pos_hash_score=466	max_right=62	max_right_minus=62	max_right_plus=62	neg_log10_pos_hash_p_value=11.1	new_junction_coverage=0.03	new_junction_read_count=3	polymorphism_frequency=4.473e-02	pos_hash_score=3	prediction=polymorphism	reject=COVERAGE_EVENNESS_SKEW,FREQUENCY_CUTOFF	side_1_annotate_key=gene	side_1_continuation=0	side_1_coverage=0.55	side_1_overlap=7	side_1_possible_overlap_registers=239	side_1_read_count=66	side_1_redundant=0	side_2_annotate_key=repeat	side_2_continuation=0	side_2_coverage=NA	side_2_overlap=0	side_2_possible_overlap_registers=NA	side_2_read_count=NA	side_2_redundant=1	total_non_overlap_reads=3
JC	436	.	CP009273	3951857	-1	CP009273	3952524	1	0	alignment_overlap=11	coverage_minus=2	coverage_plus=1	flanking_left=251	flanking_right=251	frequency=2.410e-02	junction_possible_overlap_registers=228	key=CP009273__3951857__-1__CP009273__3952513__1__11____251__251__0__0	max_left=168	max_left_minus=168	max_left_plus=70	max_min_left=0	max_min_left_minus=0	max_min_left_plus=0	max_min_right=27	max_min_right_minus=27	max_min_right_plus=27	max_pos_hash_score=458	max_right=27	max_right_minus=27	max_right_plus=27	neg_log10_pos_hash_p_value=11.0	new_junction_coverage=0.03	new_junction_read_count=3	polymorphism_frequency=2.410e-02	pos_hash_score=3	prediction=polymorphism	reject=COVERAGE_EVENNESS_SKEW,FREQUENCY_CUTOFF	side_1_annotate_key=gene	side_1_continuation=0	side_1_coverage=1.10	side_1_overlap=11	side_1_possible_overlap_registers=239	side_1_read_count=132	side_1_redundant=0	side_2_annotate_key=gene	side_2_continuation=0	side_2_coverage=1.02	side_2_overlap=0	side_2_possible_overlap_registers=228	side_2_read_count=117	side_2_redundant=0	total_non_overlap_reads=3
JC	437	.	CP009273	3964350	-1	CP009273	3964863	1	0	alignment_overlap=12	coverage_minus=2	coverage_plus=2	flanking_left=251	flanking_right=251	frequency=4.367e-02	junction_possible_overlap_registers=227	key=CP009273__3964350__-1__CP009273__3964851__1__12____251__251__0__0	max_left=141	max_left_minus=141	max_left_plus=141	max_min_left=30	max_min_left_minus=0	max_min_left_plus=30	max_min_right=77	max_min_right_minus=49	max_min_right_plus=77	max_pos_hash_score=456	max_right=77	max_right_minus=49	max_right_plus=77	neg_log10_pos_hash_p_value=10.3	new_junction_coverage=0.04	new_junction_read_count=4	polymorphism_frequency=4.367e-02	pos_hash_score=4	prediction=polymorphism	reject=COVERAGE_EVENNESS_SKEW,FREQUENCY_CUTOFF	side_1_annotate_key=gene	side_1_continuation=0	side_1_coverage=0.80	side_1_overlap=12	side_1_possible_overlap_registers=239	side_1_read_count=96	side_1_redundant=0	side_2_annotate_key=gene	side_2_continuation=0	side_2_coverage=0.74	side_2_overlap=0	side_2_possible_overlap_registers=227	side_2_read_count=84	side_2_redundant=0	total_non_overlap_reads=4
JC	438	.	CP009273	3964414	-1	CP009273	3965797	1	0	alignment_overlap=13	coverage_minus=2	coverage_plus=1	flanking_left=251	flanking_right=251	frequency=2.771e-02	junction_possible_overlap_registers=226	key=CP009273__3964414__-1__CP009273__3965784__1__13____251__251__0__0	max_left=194	max_left_minus=194	max_left_plus=45	max_min_left=45	max_min_left_minus=45	max_min_left_plus=45	max_min_right=44	max_min_right_minus=44	max_min_right_plus=0	max_pos_hash_score=454	max_right=83	max_right_minus=83	max_right_plus=83	neg_log10_pos_hash_p_value=10.9	new_junction_coverage=0.03	new_junction_read_count=3	polymorphism_frequency=2.771e-02	pos_hash_score=3	prediction=polymorphism	reject=COVERAGE_EVENNESS_SKEW,FREQUENCY_CUTOFF	side_1_annotate_key=gene	side_1_continuation=0	side_1_coverage=0.83	side_1_overlap=13	side_1_possible_overlap_registers=239	side_1_read_count=100	side_1_redundant=0	side_2_annotate_key=gene	side_2_continuation=0	side_2_coverage=1.02	side_2_overlap=0	side_2_possible_overlap_registers=226	side_2_read_count=116	side_2_redundant=0	total_non_overlap_reads=3
JC	439	.	CP009273	3987129	-1	CP009273	3987974	1	0	alignment_overlap=9	coverage_minus=1	coverage_plus=2	flanking_left=251	flanking_right=251	frequency=2.981e-02	junction_possible_overlap_registers=230	key=CP009273__3987129__-1__CP009273__3987965__1__9____251__251__0__0	max_left=123	max_left_minus=123	max_left_plus=123	max_min_left=78	max_min_left_minus=0	max_min_left_plus=78	max_min_right=81	max_min_right_minus=81	max_min_right_plus=81	max_pos_hash_score=462	max_right=164	max_right_minus=81	max_right_plus=164	neg_log10_pos_hash_p_value=11.0	new_junction_coverage=0.03	new_junction_read_count=3	polymorphism_frequency=2.981e-02	pos_hash_score=3	prediction=polymorphism	reject=COVERAGE_EVENNESS_SKEW,FREQUENCY_CUTOFF	side_1_annotate_key=gene	side_1_continuation=0	side_1_coverage=0.83	side_1_overlap=9	side_1_possible_overlap_registers=239	side_1_read_count=99	side_1_redundant=0	side_2_annotate_key=gene	side_2_continuation=0	side_2_coverage=0.87	side_2_overlap=0	side_2_possible_overlap_registers=230	side_2_read_count=100	side_2_redundant=0	total_non_overlap_reads=3
JC	440	.	CP009273	4010288	-1	CP009273	4011382	1	0	alignment_overlap=11	coverage_minus=2	coverage_plus=2	flanking_left=251	flanking_right=251	frequency=3.100e-02	junction_possible_overlap_registers=228	key=CP009273__4010288__-1__CP009273__4011371__1__11____251__251__0__0	max_left=186	max_left_minus=186	max_left_plus=148	max_min_left=10	max_min_left_minus=10	max_min_left_plus=5	max_min_right=92	max_min_right_minus=54	max_min_right_plus=92	max_pos_hash_score=458	max_right=155	max_right_minus=155	max_right_plus=155	neg_log10_pos_hash_p_value=10.3	new_junction_coverage=0.03	new_junction_read_count=4	polymorphism_frequency=3.100e-02	pos_hash_score=4	prediction=polymorphism	reject=COVERAGE_EVENNESS_SKEW,FREQUENCY_CUTOFF	side_1_annotate_key=gene	side_1_continuation=0	side_1_coverage=1.26	side_1_overlap=11	side_1_possible_overlap_registers=239	side_1_read_count=151	side_1_redundant=0	side_2_annotate_key=gene	side_2_continuation=0	side_2_coverage=0.93	side_2_overlap=0	side_2_possible_overlap_registers=228	side_2_read_count=106	side_2_redundant=0	total_non_overlap_reads=4
JC	441	.	CP009273	4029241	-1	CP009273	4030349	1	0	alignment_overlap=7	coverage_minus=2	coverage_plus=1	flanking_left=251	flanking_right=251	frequency=4.890e-02	junction_possible_overlap_registers=232	key=CP009273__4029241__-1__CP009273__4030342__1__7____251__251__0__0	max_left=62	max_left_minus=62	max_left_plus=62	max_min_left=0	max_min_left_minus=0	max_min_left_plus=0	max_min_right=43	max_min_right_minus=43	max_min_right_plus=43	max_pos_hash_score=466	max_right=43	max_right_minus=43	max_right_plus=43	neg_log10_pos_hash_p_value=11.1	new_junction_coverage=0.03	new_junction_read_count=3	polymorphism_frequency=4.890e-02	pos_hash_score=3	prediction=polymorphism	reject=COVERAGE_EVENNESS_SKEW,FREQUENCY_CUTOFF	side_1_annotate_key=gene	side_1_continuation=0	side_1_coverage=0.37	side_1_overlap=7	side_1_possible_overlap_registers=239	side_1_read_count=44	side_1_redundant=0	side_2_annotate_key=gene	side_2_continuation=0	side_2_coverage=0.64	side_2_overlap=0	side_2_possible_overlap_registers=232	side_2_read_count=74	side_2_redundant=0	total_non_overlap_reads=3
JC	442	.	CP009273	4029241	-1	CP009273	4158045	1	0	alignment_overlap=7	coverage_minus=2	coverage_plus=1	flanking_left=251	flanking_right=251	frequency=5.519e-02	junction_possible_overlap_registers=232	key=CP009273__4029241__-1__CP009273__4158038__1__7____251__251__0__0	max_left=62	max_left_minus=62	max_left_plus=62	max_min_left=0	max_min_left_minus=0	max_min_left_plus=0	max_min_right=43	max_min_right_minus=43	max_min_right_plus=43	max_pos_hash_score=466	max_right=43	max_right_minus=43	max_right_plus=43	neg_log10_pos_hash_p_value=11.1	new_junction_coverage=0.03	new_junction_read_count=3	polymorphism_frequency=5.519e-02	pos_hash_score=3	prediction=polymorphism	reject=COVERAGE_EVENNESS_SKEW,FREQUENCY_CUTOFF	side_1_annotate_key=gene	side_1_continuation=0	side_1_coverage=0.37	side_1_overlap=7	side_1_possible_overlap_registers=239	side_1_read_count=44	side_1_redundant=0	side_2_annotate_key=gene	side_2_continuation=0	side_2_coverage=0.52	side_2_overlap=0	side_2_possible_overlap_registers=232	side_2_read_count=60	side_2_redundant=0	total_non_overlap_reads=3
JC	443	.	CP009273	4029241	-1	CP009273	4199533	1	0	alignment_overlap=7	coverage_minus=2	coverage_plus=1	flanking_left=251	flanking_right=251	frequency=4.773e-02	junction_possible_overlap_registers=232	key=CP009273__4029241__-1__CP009273__4199526__1__7____251__251__0__0	max_left=62	max_left_minus=62	max_left_plus=62	max_min_left=0	max_min_left_minus=0	max_min_left_plus=0	max_min_right=43	max_min_right_minus=43	max_min_right_plus=43	max_pos_hash_score=466	max_right=43	max_right_minus=43	max_right_plus=43	neg_log10_pos_hash_p_value=11.1	new_junction_coverage=0.03	new_junction_read_count=3	polymorphism_frequency=4.773e-02	pos_hash_score=3	prediction=polymorphism	reject=COVERAGE_EVENNESS_SKEW,FREQUENCY_CUTOFF	side_1_annotate_key=gene	side_1_continuation=0	side_1_coverage=0.37	side_1_overlap=7	side_1_possible_overlap_registers=239	side_1_read_count=44	side_1_redundant=0	side_2_annotate_key=gene	side_2_continuation=0	side_2_coverage=0.66	side_2_overlap=0	side_2_possible_overlap_registers=232	side_2_read_count=77	side_2_redundant=0	total_non_overlap_reads=3
JC	444	.	CP009273	4029319	-1	CP009273	4030877	1	0	alignment_overlap=11	coverage_minus=2	coverage_plus=2	flanking_left=251	flanking_right=251	frequency=3.178e-01	junction_possible_overlap_registers=228	key=CP009273__4029319__-1__CP009273__4030866__1__11____251__251__0__1	max_left=78	max_left_minus=78	max_left_plus=78	max_min_left=9	max_min_left_minus=9	max_min_left_plus=9	max_min_right=26	max_min_right_minus=26	max_min_right_plus=26	max_pos_hash_score=458	max_right=41	max_right_minus=30	max_right_plus=41	neg_log10_pos_hash_p_value=10.3	new_junction_coverage=0.03	new_junction_read_count=4	polymorphism_frequency=3.178e-01	pos_hash_score=4	prediction=polymorphism	reject=COVERAGE_EVENNESS_SKEW	side_1_annotate_key=gene	side_1_continuation=0	side_1_coverage=0.08	side_1_overlap=11	side_1_possible_overlap_registers=239	side_1_read_count=9	side_1_redundant=0	side_2_annotate_key=repeat	side_2_continuation=0	side_2_coverage=NA	side_2_overlap=0	side_2_possible_overlap_registers=NA	side_2_read_count=NA	side_2_redundant=1	total_non_overlap_reads=4
JC	445	.	CP009273	4030342	1	CP009273	4156930	-1	0	alignment_overlap=7	coverage_minus=1	coverage_plus=2	flanking_left=251	flanking_right=251	frequency=4.009e-02	junction_possible_overlap_registers=232	key=CP009273__4030342__1__CP009273__4156937__-1__7____251__251__0__1	max_left=43	max_left_minus=43	max_left_plus=43	max_min_left=43	max_min_left_minus=43	max_min_left_plus=43	max_min_right=0	max_min_right_minus=0	max_min_right_plus=0	max_pos_hash_score=466	max_right=62	max_right_minus=62	max_right_plus=62	neg_log10_pos_hash_p_value=11.1	new_junction_coverage=0.03	new_junction_read_count=3	polymorphism_frequency=4.009e-02	pos_hash_score=3	prediction=polymorphism	reject=COVERAGE_EVENNESS_SKEW,FREQUENCY_CUTOFF	side_1_annotate_key=gene	side_1_continuation=0	side_1_coverage=0.62	side_1_overlap=7	side_1_possible_overlap_registers=239	side_1_read_count=74	side_1_redundant=0	side_2_annotate_key=repeat	side_2_continuation=0	side_2_coverage=NA	side_2_overlap=0	side_2_possible_overlap_registers=NA	side_2_read_count=NA	side_2_redundant=1	total_non_overlap_reads=3
JC	446	.	CP009273	4034161	-1	CP009273	4161677	1	-10	alignment_overlap=-10	coverage_minus=6	coverage_plus=2	flanking_left=251	flanking_right=251	frequency=1.334e-01	junction_possible_overlap_registers=229	key=CP009273__4034161__-1__CP009273__4161677__1__-10__AATTAATTCC__251__251__0__0	max_left=126	max_left_minus=126	max_left_plus=5	max_min_left=118	max_min_left_minus=118	max_min_left_plus=5	max_min_right=74	max_min_right_minus=74	max_min_right_plus=0	max_pos_hash_score=460	max_right=153	max_right_minus=150	max_right_plus=153	neg_log10_pos_hash_p_value=8.7	new_junction_coverage=0.08	new_junction_read_count=9	polymorphism_frequency=1.334e-01	pos_hash_score=7	prediction=polymorphism	reject=COVERAGE_EVENNESS_SKEW,FREQUENCY_CUTOFF	side_1_annotate_key=gene	side_1_continuation=0	side_1_coverage=0.44	side_1_overlap=0	side_1_possible_overlap_registers=239	side_1_read_count=53	side_1_redundant=0	side_2_annotate_key=gene	side_2_continuation=0	side_2_coverage=0.58	side_2_overlap=0	side_2_possible_overlap_registers=239	side_2_read_count=69	side_2_redundant=0	total_non_overlap_reads=8	unique_read_sequence=AATTAATTCC
JC	447	.	CP009273	4059831	-1	CP009273	4060876	1	0	alignment_overlap=12	coverage_minus=2	coverage_plus=2	flanking_left=251	flanking_right=251	frequency=2.780e-02	junction_possible_overlap_registers=227	key=CP009273__4059831__-1__CP009273__4060864__1__12____251__251__0__0	max_left=89	max_left_minus=89	max_left_plus=86	max_min_left=87	max_min_left_minus=87	max_min_left_plus=86	max_min_right=62	max_min_right_minus=62	max_min_right_plus=0	max_pos_hash_score=456	max_right=93	max_right_minus=93	max_right_plus=93	neg_log10_pos_hash_p_value=10.3	new_junction_coverage=0.04	new_junction_read_count=4	polymorphism_frequency=2.780e-02	pos_hash_score=4	prediction=polymorphism	reject=COVERAGE_EVENNESS_SKEW,FREQUENCY_CUTOFF	side_1_annotate_key=gene	side_1_continuation=0	side_1_coverage=1.37	side_1_overlap=12	side_1_possible_overlap_registers=239	side_1_read_count=164	side_1_redundant=0	side_2_annotate_key=gene	side_2_continuation=0	side_2_coverage=1.09	side_2_overlap=0	side_2_possible_overlap_registers=227	side_2_read_count=124	side_2_redundant=0	total_non_overlap_reads=4
JC	448	.	CP009273	4072557	-1	CP009273	4072996	1	0	alignment_overlap=22	coverage_minus=16	coverage_plus=8	flanking_left=251	flanking_right=251	frequency=1.585e-01	junction_possible_overlap_registers=217	key=CP009273__4072557__-1__CP009273__4072974__1__22____251__251__0__0	max_left=127	max_left_minus=127	max_left_plus=54	max_min_left=100	max_min_left_minus=100	max_min_left_plus=54	max_min_right=102	max_min_right_minus=102	max_min_right_plus=0	max_pos_hash_score=436	max_right=191	max_right_minus=129	max_right_plus=191	neg_log10_pos_hash_p_value=4.7	new_junction_coverage=0.24	new_junction_read_count=26	polymorphism_frequency=1.585e-01	pos_hash_score=18	prediction=polymorphism	reject=COVERAGE_EVENNESS_SKEW,FREQUENCY_CUTOFF	side_1_annotate_key=gene	side_1_continuation=0	side_1_coverage=1.35	side_1_overlap=22	side_1_possible_overlap_registers=239	side_1_read_count=162	side_1_redundant=0	side_2_annotate_key=gene	side_2_continuation=0	side_2_coverage=1.19	side_2_overlap=0	side_2_possible_overlap_registers=217	side_2_read_count=129	side_2_redundant=0	total_non_overlap_reads=24
JC	449	.	CP009273	4084312	-1	CP009273	4085228	1	0	alignment_overlap=6	coverage_minus=2	coverage_plus=2	flanking_left=251	flanking_right=251	frequency=4.719e-02	junction_possible_overlap_registers=233	key=CP009273__4084312__-1__CP009273__4085222__1__6____251__251__0__0	max_left=53	max_left_minus=53	max_left_plus=53	max_min_left=53	max_min_left_minus=53	max_min_left_plus=53	max_min_right=0	max_min_right_minus=0	max_min_right_plus=0	max_pos_hash_score=468	max_right=66	max_right_minus=64	max_right_plus=66	neg_log10_pos_hash_p_value=10.4	new_junction_coverage=0.03	new_junction_read_count=4	polymorphism_frequency=4.719e-02	pos_hash_score=4	prediction=polymorphism	reject=COVERAGE_EVENNESS_SKEW,FREQUENCY_CUTOFF	side_1_annotate_key=gene	side_1_continuation=0	side_1_coverage=0.83	side_1_overlap=6	side_1_possible_overlap_registers=239	side_1_read_count=99	side_1_redundant=0	side_2_annotate_key=gene	side_2_continuation=0	side_2_coverage=0.56	side_2_overlap=0	side_2_possible_overlap_registers=233	side_2_read_count=65	side_2_redundant=0	total_non_overlap_reads=4
JC	450	.	CP009273	4096541	-1	CP009273	4097778	1	0	alignment_overlap=9	coverage_minus=1	coverage_plus=2	flanking_left=251	flanking_right=251	frequency=2.184e-02	junction_possible_overlap_registers=230	key=CP009273__4096541__-1__CP009273__4097769__1__9____251__251__0__0	max_left=153	max_left_minus=44	max_left_plus=153	max_min_left=13	max_min_left_minus=0	max_min_left_plus=13	max_min_right=89	max_min_right_minus=28	max_min_right_plus=89	max_pos_hash_score=462	max_right=89	max_right_minus=28	max_right_plus=89	neg_log10_pos_hash_p_value=11.0	new_junction_coverage=0.03	new_junction_read_count=3	polymorphism_frequency=2.184e-02	pos_hash_score=3	prediction=polymorphism	reject=COVERAGE_EVENNESS_SKEW,FREQUENCY_CUTOFF	side_1_annotate_key=gene	side_1_continuation=0	side_1_coverage=0.73	side_1_overlap=9	side_1_possible_overlap_registers=239	side_1_read_count=87	side_1_redundant=0	side_2_annotate_key=gene	side_2_continuation=0	side_2_coverage=1.60	side_2_overlap=0	side_2_possible_overlap_registers=230	side_2_read_count=185	side_2_redundant=0	total_non_overlap_reads=3
JC	451	.	CP009273	4134876	-1	CP009273	4135474	1	0	alignment_overlap=11	coverage_minus=2	coverage_plus=3	flanking_left=251	flanking_right=251	frequency=4.414e-02	junction_possible_overlap_registers=228	key=CP009273__4134876__-1__CP009273__4135463__1__11____251__251__0__0	max_left=122	max_left_minus=122	max_left_plus=114	max_min_left=114	max_min_left_minus=0	max_min_left_plus=114	max_min_right=118	max_min_right_minus=118	max_min_right_plus=0	max_pos_hash_score=458	max_right=171	max_right_minus=118	max_right_plus=171	neg_log10_pos_hash_p_value=9.7	new_junction_coverage=0.05	new_junction_read_count=6	polymorphism_frequency=4.414e-02	pos_hash_score=5	prediction=polymorphism	reject=COVERAGE_EVENNESS_SKEW,FREQUENCY_CUTOFF	side_1_annotate_key=gene	side_1_continuation=0	side_1_coverage=1.12	side_1_overlap=11	side_1_possible_overlap_registers=239	side_1_read_count=134	side_1_redundant=0	side_2_annotate_key=gene	side_2_continuation=0	side_2_coverage=1.15	side_2_overlap=0	side_2_possible_overlap_registers=228	side_2_read_count=132	side_2_redundant=0	total_non_overlap_reads=5
JC	452	.	CP009273	4156930	-1	CP009273	4158038	1	0	alignment_overlap=7	coverage_minus=2	coverage_plus=1	flanking_left=251	flanking_right=251	frequency=4.899e-02	junction_possible_overlap_registers=232	key=CP009273__4156937__-1__CP009273__4158038__1__7____251__251__1__0	max_left=62	max_left_minus=62	max_left_plus=62	max_min_left=0	max_min_left_minus=0	max_min_left_plus=0	max_min_right=43	max_min_right_minus=43	max_min_right_plus=43	max_pos_hash_score=466	max_right=43	max_right_minus=43	max_right_plus=43	neg_log10_pos_hash_p_value=11.1	new_junction_coverage=0.03	new_junction_read_count=3	polymorphism_frequency=4.899e-02	pos_hash_score=3	prediction=polymorphism	reject=COVERAGE_EVENNESS_SKEW,FREQUENCY_CUTOFF	side_1_annotate_key=repeat	side_1_continuation=0	side_1_coverage=NA	side_1_overlap=0	side_1_read_count=NA	side_1_redundant=1	side_2_annotate_key=gene	side_2_continuation=0	side_2_coverage=0.50	side_2_overlap=7	side_2_possible_overlap_registers=239	side_2_read_count=60	side_2_redundant=0	total_non_overlap_reads=3
JC	453	.	CP009273	4161677	1	CP009273	4161849	-1	-10	alignment_overlap=-10	coverage_minus=7	coverage_plus=6	flanking_left=251	flanking_right=251	frequency=1.929e-01	junction_possible_overlap_registers=229	key=CP009273__4161677__1__CP009273__4161849__-1__-10__GGAATTAATT__251__251__0__0	max_left=153	max_left_minus=153	max_left_plus=150	max_min_left=88	max_min_left_minus=88	max_min_left_plus=74	max_min_right=118	max_min_right_minus=5	max_min_right_plus=118	max_pos_hash_score=460	max_right=159	max_right_minus=159	max_right_plus=126	neg_log10_pos_hash_p_value=7.4	new_junction_coverage=0.13	new_junction_read_count=15	polymorphism_frequency=1.929e-01	pos_hash_score=10	prediction=polymorphism	reject=COVERAGE_EVENNESS_SKEW,FREQUENCY_CUTOFF	side_1_annotate_key=gene	side_1_continuation=0	side_1_coverage=0.58	side_1_overlap=0	side_1_possible_overlap_registers=239	side_1_read_count=69	side_1_redundant=0	side_2_annotate_key=gene	side_2_continuation=0	side_2_coverage=0.52	side_2_overlap=0	side_2_possible_overlap_registers=239	side_2_read_count=62	side_2_redundant=0	total_non_overlap_reads=13	unique_read_sequence=GGAATTAATT
JC	454	.	CP009273	4193787	-1	CP009273	4194928	1	0	alignment_overlap=7	coverage_minus=2	coverage_plus=1	flanking_left=251	flanking_right=251	frequency=2.709e-02	junction_possible_overlap_registers=232	key=CP009273__4193787__-1__CP009273__4194921__1__7____251__251__0__0	max_left=120	max_left_minus=120	max_left_plus=59	max_min_left=59	max_min_left_minus=0	max_min_left_plus=59	max_min_right=83	max_min_right_minus=83	max_min_right_plus=0	max_pos_hash_score=466	max_right=185	max_right_minus=83	max_right_plus=185	neg_log10_pos_hash_p_value=11.1	new_junction_coverage=0.03	new_junction_read_count=3	polymorphism_frequency=2.709e-02	pos_hash_score=3	prediction=polymorphism	reject=COVERAGE_EVENNESS_SKEW,FREQUENCY_CUTOFF	side_1_annotate_key=gene	side_1_continuation=0	side_1_coverage=1.00	side_1_overlap=7	side_1_possible_overlap_registers=239	side_1_read_count=120	side_1_redundant=0	side_2_annotate_key=gene	side_2_continuation=0	side_2_coverage=0.85	side_2_overlap=0	side_2_possible_overlap_registers=232	side_2_read_count=99	side_2_redundant=0	total_non_overlap_reads=3
JC	455	.	CP009273	4194722	-1	CP009273	4195839	1	0	alignment_overlap=13	coverage_minus=2	coverage_plus=1	flanking_left=251	flanking_right=251	frequency=3.362e-02	junction_possible_overlap_registers=226	key=CP009273__4194722__-1__CP009273__4195826__1__13____251__251__0__0	max_left=234	max_left_minus=234	max_left_plus=167	max_min_left=0	max_min_left_minus=0	max_min_left_plus=0	max_min_right=71	max_min_right_minus=60	max_min_right_plus=71	max_pos_hash_score=454	max_right=71	max_right_minus=60	max_right_plus=71	neg_log10_pos_hash_p_value=10.9	new_junction_coverage=0.03	new_junction_read_count=3	polymorphism_frequency=3.362e-02	pos_hash_score=3	prediction=polymorphism	reject=COVERAGE_EVENNESS_SKEW,FREQUENCY_CUTOFF	side_1_annotate_key=gene	side_1_continuation=0	side_1_coverage=0.85	side_1_overlap=13	side_1_possible_overlap_registers=239	side_1_read_count=102	side_1_redundant=0	side_2_annotate_key=gene	side_2_continuation=0	side_2_coverage=0.67	side_2_overlap=0	side_2_possible_overlap_registers=226	side_2_read_count=76	side_2_redundant=0	total_non_overlap_reads=3
JC	456	.	CP009273	4198418	-1	CP009273	4199526	1	0	alignment_overlap=7	coverage_minus=2	coverage_plus=1	flanking_left=251	flanking_right=251	frequency=3.859e-02	junction_possible_overlap_registers=232	key=CP009273__4198425__-1__CP009273__4199526__1__7____251__251__1__0	max_left=62	max_left_minus=62	max_left_plus=62	max_min_left=0	max_min_left_minus=0	max_min_left_plus=0	max_min_right=43	max_min_right_minus=43	max_min_right_plus=43	max_pos_hash_score=466	max_right=43	max_right_minus=43	max_right_plus=43	neg_log10_pos_hash_p_value=11.1	new_junction_coverage=0.03	new_junction_read_count=3	polymorphism_frequency=3.859e-02	pos_hash_score=3	prediction=polymorphism	reject=COVERAGE_EVENNESS_SKEW,FREQUENCY_CUTOFF	side_1_annotate_key=repeat	side_1_continuation=0	side_1_coverage=NA	side_1_overlap=0	side_1_read_count=NA	side_1_redundant=1	side_2_annotate_key=gene	side_2_continuation=0	side_2_coverage=0.64	side_2_overlap=7	side_2_possible_overlap_registers=239	side_2_read_count=77	side_2_redundant=0	total_non_overlap_reads=3
JC	457	.	CP009273	4198503	-1	CP009273	4199969	1	0	alignment_overlap=11	coverage_minus=2	coverage_plus=2	flanking_left=251	flanking_right=251	frequency=NA	junction_possible_overlap_registers=228	key=CP009273__4198503__-1__CP009273__4199958__1__11____251__251__1__1	max_left=78	max_left_minus=78	max_left_plus=78	max_min_left=9	max_min_left_minus=9	max_min_left_plus=9	max_min_right=26	max_min_right_minus=26	max_min_right_plus=26	max_pos_hash_score=458	max_right=41	max_right_minus=30	max_right_plus=41	neg_log10_pos_hash_p_value=10.3	new_junction_coverage=0.03	new_junction_read_count=4	polymorphism_frequency=NA	pos_hash_score=4	prediction=unknown	reject=COVERAGE_EVENNESS_SKEW	side_1_annotate_key=repeat	side_1_continuation=0	side_1_coverage=NA	side_1_overlap=11	side_1_read_count=NA	side_1_redundant=1	side_2_annotate_key=repeat	side_2_continuation=0	side_2_coverage=NA	side_2_overlap=0	side_2_possible_overlap_registers=NA	side_2_read_count=NA	side_2_redundant=1	total_non_overlap_reads=4
JC	458	.	CP009273	4266372	-1	CP009273	4267609	1	0	alignment_overlap=11	coverage_minus=3	coverage_plus=2	flanking_left=251	flanking_right=251	frequency=3.942e-02	junction_possible_overlap_registers=228	key=CP009273__4266372__-1__CP009273__4267598__1__11____251__251__0__0	max_left=198	max_left_minus=198	max_left_plus=32	max_min_left=32	max_min_left_minus=28	max_min_left_plus=32	max_min_right=50	max_min_right_minus=50	max_min_right_plus=0	max_pos_hash_score=458	max_right=207	max_right_minus=50	max_right_plus=207	neg_log10_pos_hash_p_value=9.7	new_junction_coverage=0.04	new_junction_read_count=5	polymorphism_frequency=3.942e-02	pos_hash_score=5	prediction=polymorphism	reject=COVERAGE_EVENNESS_SKEW,FREQUENCY_CUTOFF	side_1_annotate_key=gene	side_1_continuation=0	side_1_coverage=1.33	side_1_overlap=11	side_1_possible_overlap_registers=239	side_1_read_count=159	side_1_redundant=0	side_2_annotate_key=gene	side_2_continuation=0	side_2_coverage=0.80	side_2_overlap=0	side_2_possible_overlap_registers=228	side_2_read_count=92	side_2_redundant=0	total_non_overlap_reads=5
JC	459	.	CP009273	4281130	-1	CP009273	4282022	1	0	alignment_overlap=13	coverage_minus=4	coverage_plus=5	flanking_left=251	flanking_right=251	frequency=8.928e-02	junction_possible_overlap_registers=226	key=CP009273__4281130__-1__CP009273__4282009__1__13____251__251__0__0	max_left=125	max_left_minus=98	max_left_plus=125	max_min_left=81	max_min_left_minus=29	max_min_left_plus=81	max_min_right=92	max_min_right_minus=92	max_min_right_plus=22	max_pos_hash_score=454	max_right=157	max_right_minus=92	max_right_plus=157	neg_log10_pos_hash_p_value=7.7	new_junction_coverage=0.08	new_junction_read_count=9	polymorphism_frequency=8.928e-02	pos_hash_score=9	prediction=polymorphism	reject=COVERAGE_EVENNESS_SKEW,FREQUENCY_CUTOFF	side_1_annotate_key=gene	side_1_continuation=0	side_1_coverage=0.83	side_1_overlap=13	side_1_possible_overlap_registers=239	side_1_read_count=99	side_1_redundant=0	side_2_annotate_key=gene	side_2_continuation=0	side_2_coverage=0.79	side_2_overlap=0	side_2_possible_overlap_registers=226	side_2_read_count=90	side_2_redundant=0	total_non_overlap_reads=9
JC	460	.	CP009273	4284466	-1	CP009273	4285697	1	0	alignment_overlap=10	coverage_minus=2	coverage_plus=3	flanking_left=251	flanking_right=251	frequency=4.070e-02	junction_possible_overlap_registers=229	key=CP009273__4284466__-1__CP009273__4285687__1__10____251__251__0__0	max_left=193	max_left_minus=108	max_left_plus=193	max_min_left=0	max_min_left_minus=0	max_min_left_plus=0	max_min_right=61	max_min_right_minus=61	max_min_right_plus=61	max_pos_hash_score=460	max_right=61	max_right_minus=61	max_right_plus=61	neg_log10_pos_hash_p_value=9.7	new_junction_coverage=0.04	new_junction_read_count=5	polymorphism_frequency=4.070e-02	pos_hash_score=5	prediction=polymorphism	reject=COVERAGE_EVENNESS_SKEW,FREQUENCY_CUTOFF	side_1_annotate_key=gene	side_1_continuation=0	side_1_coverage=1.03	side_1_overlap=10	side_1_possible_overlap_registers=239	side_1_read_count=123	side_1_redundant=0	side_2_annotate_key=repeat	side_2_continuation=0	side_2_coverage=NA	side_2_overlap=0	side_2_possible_overlap_registers=NA	side_2_read_count=NA	side_2_redundant=0	total_non_overlap_reads=5
JC	461	.	CP009273	4288813	-1	CP009273	4289722	1	0	alignment_overlap=9	coverage_minus=2	coverage_plus=1	flanking_left=251	flanking_right=251	frequency=3.837e-02	junction_possible_overlap_registers=230	key=CP009273__4288813__-1__CP009273__4289713__1__9____251__251__0__0	max_left=92	max_left_minus=92	max_left_plus=92	max_min_left=92	max_min_left_minus=92	max_min_left_plus=92	max_min_right=0	max_min_right_minus=0	max_min_right_plus=0	max_pos_hash_score=462	max_right=223	max_right_minus=223	max_right_plus=96	neg_log10_pos_hash_p_value=11.0	new_junction_coverage=0.03	new_junction_read_count=3	polymorphism_frequency=3.837e-02	pos_hash_score=3	prediction=polymorphism	reject=COVERAGE_EVENNESS_SKEW,FREQUENCY_CUTOFF	side_1_annotate_key=gene	side_1_continuation=0	side_1_coverage=0.58	side_1_overlap=9	side_1_possible_overlap_registers=239	side_1_read_count=70	side_1_redundant=0	side_2_annotate_key=gene	side_2_continuation=0	side_2_coverage=0.72	side_2_overlap=0	side_2_possible_overlap_registers=230	side_2_read_count=83	side_2_redundant=0	total_non_overlap_reads=3
JC	462	.	CP009273	4408875	-1	CP009273	4409972	1	0	alignment_overlap=11	coverage_minus=3	coverage_plus=2	flanking_left=251	flanking_right=251	frequency=3.619e-02	junction_possible_overlap_registers=228	key=CP009273__4408875__-1__CP009273__4409961__1__11____251__251__0__0	max_left=116	max_left_minus=116	max_left_plus=116	max_min_left=0	max_min_left_minus=0	max_min_left_plus=0	max_min_right=84	max_min_right_minus=84	max_min_right_plus=84	max_pos_hash_score=458	max_right=84	max_right_minus=84	max_right_plus=84	neg_log10_pos_hash_p_value=9.7	new_junction_coverage=0.04	new_junction_read_count=5	polymorphism_frequency=3.619e-02	pos_hash_score=5	prediction=polymorphism	reject=COVERAGE_EVENNESS_SKEW,FREQUENCY_CUTOFF	side_1_annotate_key=gene	side_1_continuation=0	side_1_coverage=1.03	side_1_overlap=11	side_1_possible_overlap_registers=239	side_1_read_count=124	side_1_redundant=0	side_2_annotate_key=gene	side_2_continuation=0	side_2_coverage=1.29	side_2_overlap=0	side_2_possible_overlap_registers=228	side_2_read_count=148	side_2_redundant=0	total_non_overlap_reads=5
JC	463	.	CP009273	4412438	-1	CP009273	4413832	1	0	alignment_overlap=8	coverage_minus=2	coverage_plus=1	flanking_left=251	flanking_right=251	frequency=2.535e-02	junction_possible_overlap_registers=231	key=CP009273__4412438__-1__CP009273__4413824__1__8____251__251__0__0	max_left=191	max_left_minus=191	max_left_plus=114	max_min_left=114	max_min_left_minus=104	max_min_left_plus=114	max_min_right=52	max_min_right_minus=52	max_min_right_plus=0	max_pos_hash_score=464	max_right=139	max_right_minus=139	max_right_plus=129	neg_log10_pos_hash_p_value=11.0	new_junction_coverage=0.03	new_junction_read_count=3	polymorphism_frequency=2.535e-02	pos_hash_score=3	prediction=polymorphism	reject=COVERAGE_EVENNESS_SKEW,FREQUENCY_CUTOFF	side_1_annotate_key=gene	side_1_continuation=0	side_1_coverage=0.83	side_1_overlap=8	side_1_possible_overlap_registers=239	side_1_read_count=100	side_1_redundant=0	side_2_annotate_key=gene	side_2_continuation=0	side_2_coverage=1.16	side_2_overlap=0	side_2_possible_overlap_registers=231	side_2_read_count=134	side_2_redundant=0	total_non_overlap_reads=3
JC	464	.	CP009273	4415078	-1	CP009273	4415824	1	0	alignment_overlap=12	coverage_minus=1	coverage_plus=2	flanking_left=251	flanking_right=251	frequency=2.651e-02	junction_possible_overlap_registers=227	key=CP009273__4415078__-1__CP009273__4415812__1__12____251__251__0__0	max_left=36	max_left_minus=36	max_left_plus=36	max_min_left=36	max_min_left_minus=36	max_min_left_plus=36	max_min_right=0	max_min_right_minus=0	max_min_right_plus=0	max_pos_hash_score=456	max_right=105	max_right_minus=100	max_right_plus=105	neg_log10_pos_hash_p_value=10.9	new_junction_coverage=0.03	new_junction_read_count=3	polymorphism_frequency=2.651e-02	pos_hash_score=3	prediction=polymorphism	reject=COVERAGE_EVENNESS_SKEW,FREQUENCY_CUTOFF	side_1_annotate_key=gene	side_1_continuation=0	side_1_coverage=0.94	side_1_overlap=12	side_1_possible_overlap_registers=239	side_1_read_count=113	side_1_redundant=0	side_2_annotate_key=gene	side_2_continuation=0	side_2_coverage=0.99	side_2_overlap=0	side_2_possible_overlap_registers=227	side_2_read_count=113	side_2_redundant=0	total_non_overlap_reads=3
JC	465	.	CP009273	4435206	-1	CP009273	4436302	1	0	alignment_overlap=9	coverage_minus=2	coverage_plus=2	flanking_left=251	flanking_right=251	frequency=4.056e-02	junction_possible_overlap_registers=230	key=CP009273__4435206__-1__CP009273__4436293__1__9____251__251__0__0	max_left=154	max_left_minus=154	max_left_plus=103	max_min_left=8	max_min_left_minus=0	max_min_left_plus=8	max_min_right=88	max_min_right_minus=88	max_min_right_plus=68	max_pos_hash_score=462	max_right=127	max_right_minus=88	max_right_plus=127	neg_log10_pos_hash_p_value=10.3	new_junction_coverage=0.03	new_junction_read_count=4	polymorphism_frequency=4.056e-02	pos_hash_score=4	prediction=polymorphism	reject=COVERAGE_EVENNESS_SKEW,FREQUENCY_CUTOFF	side_1_annotate_key=gene	side_1_continuation=0	side_1_coverage=0.83	side_1_overlap=9	side_1_possible_overlap_registers=239	side_1_read_count=100	side_1_redundant=0	side_2_annotate_key=gene	side_2_continuation=0	side_2_coverage=0.81	side_2_overlap=0	side_2_possible_overlap_registers=230	side_2_read_count=93	side_2_redundant=0	total_non_overlap_reads=4
JC	466	.	CP009273	4435214	-1	CP009273	4435934	1	0	alignment_overlap=13	coverage_minus=2	coverage_plus=2	flanking_left=251	flanking_right=251	frequency=4.111e-02	junction_possible_overlap_registers=226	key=CP009273__4435214__-1__CP009273__4435921__1__13____251__251__0__0	max_left=179	max_left_minus=179	max_left_plus=55	max_min_left=55	max_min_left_minus=24	max_min_left_plus=55	max_min_right=58	max_min_right_minus=58	max_min_right_plus=0	max_pos_hash_score=454	max_right=139	max_right_minus=79	max_right_plus=139	neg_log10_pos_hash_p_value=10.2	new_junction_coverage=0.04	new_junction_read_count=4	polymorphism_frequency=4.111e-02	pos_hash_score=4	prediction=polymorphism	reject=COVERAGE_EVENNESS_SKEW,FREQUENCY_CUTOFF	side_1_annotate_key=gene	side_1_continuation=0	side_1_coverage=0.98	side_1_overlap=13	side_1_possible_overlap_registers=239	side_1_read_count=118	side_1_redundant=0	side_2_annotate_key=gene	side_2_continuation=0	side_2_coverage=0.66	side_2_overlap=0	side_2_possible_overlap_registers=226	side_2_read_count=75	side_2_redundant=0	total_non_overlap_reads=4
JC	467	.	CP009273	4457520	-1	CP009273	4458471	1	0	alignment_overlap=9	coverage_minus=5	coverage_plus=2	flanking_left=251	flanking_right=251	frequency=5.417e-02	junction_possible_overlap_registers=230	key=CP009273__4457520__-1__CP009273__4458462__1__9____251__251__0__0	max_left=135	max_left_minus=135	max_left_plus=89	max_min_left=97	max_min_left_minus=97	max_min_left_plus=89	max_min_right=107	max_min_right_minus=107	max_min_right_plus=0	max_pos_hash_score=462	max_right=146	max_right_minus=144	max_right_plus=146	neg_log10_pos_hash_p_value=8.7	new_junction_coverage=0.06	new_junction_read_count=7	polymorphism_frequency=5.417e-02	pos_hash_score=7	prediction=polymorphism	reject=COVERAGE_EVENNESS_SKEW,FREQUENCY_CUTOFF	side_1_annotate_key=gene	side_1_continuation=0	side_1_coverage=1.01	side_1_overlap=9	side_1_possible_overlap_registers=239	side_1_read_count=121	side_1_redundant=0	side_2_annotate_key=gene	side_2_continuation=0	side_2_coverage=1.11	side_2_overlap=0	side_2_possible_overlap_registers=230	side_2_read_count=128	side_2_redundant=0	total_non_overlap_reads=7
JC	468	.	CP009273	4491776	-1	CP009273	4492477	1	0	alignment_overlap=10	coverage_minus=4	coverage_plus=5	flanking_left=251	flanking_right=251	frequency=8.352e-02	junction_possible_overlap_registers=229	key=CP009273__4491776__-1__CP009273__4492467__1__10____251__251__0__0	max_left=149	max_left_minus=149	max_left_plus=148	max_min_left=54	max_min_left_minus=0	max_min_left_plus=54	max_min_right=69	max_min_right_minus=21	max_min_right_plus=69	max_pos_hash_score=460	max_right=186	max_right_minus=21	max_right_plus=186	neg_log10_pos_hash_p_value=8.2	new_junction_coverage=0.08	new_junction_read_count=9	polymorphism_frequency=8.352e-02	pos_hash_score=8	prediction=polymorphism	reject=COVERAGE_EVENNESS_SKEW,FREQUENCY_CUTOFF	side_1_annotate_key=gene	side_1_continuation=0	side_1_coverage=0.89	side_1_overlap=10	side_1_possible_overlap_registers=239	side_1_read_count=107	side_1_redundant=0	side_2_annotate_key=gene	side_2_continuation=0	side_2_coverage=0.83	side_2_overlap=0	side_2_possible_overlap_registers=229	side_2_read_count=95	side_2_redundant=0	total_non_overlap_reads=9
JC	469	.	CP009273	4502475	-1	CP009273	4503907	1	0	alignment_overlap=9	coverage_minus=2	coverage_plus=1	flanking_left=251	flanking_right=251	frequency=3.021e-02	junction_possible_overlap_registers=230	key=CP009273__4502475__-1__CP009273__4503898__1__9____251__251__0__0	max_left=112	max_left_minus=112	max_left_plus=112	max_min_left=29	max_min_left_minus=29	max_min_left_plus=0	max_min_right=41	max_min_right_minus=41	max_min_right_plus=41	max_pos_hash_score=462	max_right=45	max_right_minus=45	max_right_plus=41	neg_log10_pos_hash_p_value=11.0	new_junction_coverage=0.03	new_junction_read_count=3	polymorphism_frequency=3.021e-02	pos_hash_score=3	prediction=polymorphism	reject=COVERAGE_EVENNESS_SKEW,FREQUENCY_CUTOFF	side_1_annotate_key=gene	side_1_continuation=0	side_1_coverage=0.98	side_1_overlap=9	side_1_possible_overlap_registers=239	side_1_read_count=117	side_1_redundant=0	side_2_annotate_key=gene	side_2_continuation=0	side_2_coverage=0.69	side_2_overlap=0	side_2_possible_overlap_registers=230	side_2_read_count=80	side_2_redundant=0	total_non_overlap_reads=3
JC	470	.	CP009273	4513262	-1	CP009273	4513858	1	0	alignment_overlap=10	coverage_minus=2	coverage_plus=1	flanking_left=251	flanking_right=251	frequency=2.856e-02	junction_possible_overlap_registers=229	key=CP009273__4513262__-1__CP009273__4513848__1__10____251__251__0__0	max_left=183	max_left_minus=183	max_left_plus=12	max_min_left=12	max_min_left_minus=0	max_min_left_plus=12	max_min_right=70	max_min_right_minus=70	max_min_right_plus=0	max_pos_hash_score=460	max_right=177	max_right_minus=70	max_right_plus=177	neg_log10_pos_hash_p_value=11.0	new_junction_coverage=0.03	new_junction_read_count=3	polymorphism_frequency=2.856e-02	pos_hash_score=3	prediction=polymorphism	reject=COVERAGE_EVENNESS_SKEW,FREQUENCY_CUTOFF	side_1_annotate_key=gene	side_1_continuation=0	side_1_coverage=0.58	side_1_overlap=10	side_1_possible_overlap_registers=239	side_1_read_count=69	side_1_redundant=0	side_2_annotate_key=gene	side_2_continuation=0	side_2_coverage=1.20	side_2_overlap=0	side_2_possible_overlap_registers=229	side_2_read_count=138	side_2_redundant=0	total_non_overlap_reads=3
JC	471	.	CP009273	4519337	-1	CP009273	4520518	1	0	alignment_overlap=11	coverage_minus=2	coverage_plus=2	flanking_left=251	flanking_right=251	frequency=4.225e-02	junction_possible_overlap_registers=228	key=CP009273__4519337__-1__CP009273__4520507__1__11____251__251__0__0	max_left=152	max_left_minus=152	max_left_plus=148	max_min_left=0	max_min_left_minus=0	max_min_left_plus=0	max_min_right=92	max_min_right_minus=87	max_min_right_plus=92	max_pos_hash_score=458	max_right=92	max_right_minus=87	max_right_plus=92	neg_log10_pos_hash_p_value=10.3	new_junction_coverage=0.03	new_junction_read_count=4	polymorphism_frequency=4.225e-02	pos_hash_score=4	prediction=polymorphism	reject=COVERAGE_EVENNESS_SKEW,FREQUENCY_CUTOFF	side_1_annotate_key=gene	side_1_continuation=0	side_1_coverage=0.66	side_1_overlap=11	side_1_possible_overlap_registers=239	side_1_read_count=79	side_1_redundant=0	side_2_annotate_key=gene	side_2_continuation=0	side_2_coverage=0.93	side_2_overlap=0	side_2_possible_overlap_registers=228	side_2_read_count=106	side_2_redundant=0	total_non_overlap_reads=4
JC	472	.	CP009273	4532507	-1	CP009273	4532803	-1	0	alignment_overlap=9	coverage_minus=1	coverage_plus=5	flanking_left=251	flanking_right=251	frequency=5.020e-02	junction_possible_overlap_registers=230	key=CP009273__4532507__-1__CP009273__4532812__-1__9____251__251__0__0	max_left=162	max_left_minus=162	max_left_plus=156	max_min_left=41	max_min_left_minus=0	max_min_left_plus=41	max_min_right=95	max_min_right_minus=78	max_min_right_plus=95	max_pos_hash_score=462	max_right=201	max_right_minus=78	max_right_plus=201	neg_log10_pos_hash_p_value=10.3	new_junction_coverage=0.06	new_junction_read_count=7	polymorphism_frequency=5.020e-02	pos_hash_score=4	prediction=polymorphism	reject=COVERAGE_EVENNESS_SKEW,FREQUENCY_CUTOFF	side_1_annotate_key=gene	side_1_continuation=0	side_1_coverage=1.14	side_1_overlap=9	side_1_possible_overlap_registers=239	side_1_read_count=136	side_1_redundant=0	side_2_annotate_key=gene	side_2_continuation=0	side_2_coverage=1.16	side_2_overlap=0	side_2_possible_overlap_registers=230	side_2_read_count=134	side_2_redundant=0	total_non_overlap_reads=6
JC	473	.	CP009273	4573161	-1	CP009273	4573781	1	0	alignment_overlap=9	coverage_minus=6	coverage_plus=6	flanking_left=251	flanking_right=251	frequency=1.076e-01	junction_possible_overlap_registers=230	key=CP009273__4573161__-1__CP009273__4573772__1__9____251__251__0__0	max_left=161	max_left_minus=161	max_left_plus=73	max_min_left=98	max_min_left_minus=98	max_min_left_plus=70	max_min_right=62	max_min_right_minus=62	max_min_right_plus=51	max_pos_hash_score=462	max_right=203	max_right_minus=144	max_right_plus=203	neg_log10_pos_hash_p_value=7.1	new_junction_coverage=0.12	new_junction_read_count=14	polymorphism_frequency=1.076e-01	pos_hash_score=11	prediction=polymorphism	reject=COVERAGE_EVENNESS_SKEW,FREQUENCY_CUTOFF	side_1_annotate_key=gene	side_1_continuation=0	side_1_coverage=1.03	side_1_overlap=9	side_1_possible_overlap_registers=239	side_1_read_count=124	side_1_redundant=0	side_2_annotate_key=gene	side_2_continuation=0	side_2_coverage=0.98	side_2_overlap=0	side_2_possible_overlap_registers=230	side_2_read_count=113	side_2_redundant=0	total_non_overlap_reads=12
JC	474	.	CP009273	4581821	-1	CP009273	4582829	1	0	alignment_overlap=12	coverage_minus=1	coverage_plus=3	flanking_left=251	flanking_right=251	frequency=3.204e-02	junction_possible_overlap_registers=227	key=CP009273__4581821__-1__CP009273__4582817__1__12____251__251__0__0	max_left=98	max_left_minus=98	max_left_plus=98	max_min_left=56	max_min_left_minus=0	max_min_left_plus=56	max_min_right=31	max_min_right_minus=31	max_min_right_plus=31	max_pos_hash_score=456	max_right=80	max_right_minus=31	max_right_plus=80	neg_log10_pos_hash_p_value=10.3	new_junction_coverage=0.04	new_junction_read_count=4	polymorphism_frequency=3.204e-02	pos_hash_score=4	prediction=polymorphism	reject=COVERAGE_EVENNESS_SKEW,FREQUENCY_CUTOFF	side_1_annotate_key=gene	side_1_continuation=0	side_1_coverage=1.38	side_1_overlap=12	side_1_possible_overlap_registers=239	side_1_read_count=165	side_1_redundant=0	side_2_annotate_key=gene	side_2_continuation=0	side_2_coverage=0.75	side_2_overlap=0	side_2_possible_overlap_registers=227	side_2_read_count=85	side_2_redundant=0	total_non_overlap_reads=4
JC	475	.	CP009273	4605877	-1	CP009273	4606738	1	0	alignment_overlap=10	coverage_minus=6	coverage_plus=2	flanking_left=251	flanking_right=251	frequency=6.669e-02	junction_possible_overlap_registers=229	key=CP009273__4605877__-1__CP009273__4606728__1__10____251__251__0__0	max_left=203	max_left_minus=203	max_left_plus=139	max_min_left=52	max_min_left_minus=52	max_min_left_plus=51	max_min_right=54	max_min_right_minus=54	max_min_right_plus=24	max_pos_hash_score=460	max_right=189	max_right_minus=189	max_right_plus=189	neg_log10_pos_hash_p_value=8.2	new_junction_coverage=0.09	new_junction_read_count=10	polymorphism_frequency=6.669e-02	pos_hash_score=8	prediction=polymorphism	reject=COVERAGE_EVENNESS_SKEW,FREQUENCY_CUTOFF	side_1_annotate_key=gene	side_1_continuation=0	side_1_coverage=1.42	side_1_overlap=10	side_1_possible_overlap_registers=239	side_1_read_count=170	side_1_redundant=0	side_2_annotate_key=gene	side_2_continuation=0	side_2_coverage=1.02	side_2_overlap=0	side_2_possible_overlap_registers=229	side_2_read_count=117	side_2_redundant=0	total_non_overlap_reads=8
UN	476	.	CP009273	15615	16497
UN	477	.	CP009273	20028	20028
UN	478	.	CP009273	20036	20323
UN	479	.	CP009273	20328	20328
UN	480	.	CP009273	220448	221025
UN	481	.	CP009273	221618	221837
UN	482	.	CP009273	221843	221843
UN	483	.	CP009273	223714	224923
UN	484	.	CP009273	266482	266794
UN	485	.	CP009273	269902	270618
UN	486	.	CP009273	270620	270622
UN	487	.	CP009273	270624	270625
UN	488	.	CP009273	275105	275403
UN	489	.	CP009273	286584	286872
UN	490	.	CP009273	311176	311949
UN	491	.	CP009273	366232	366972
UN	492	.	CP009273	376953	376953
UN	493	.	CP009273	376955	377815
UN	494	.	CP009273	387399	388197
UN	495	.	CP009273	521566	521566
UN	496	.	CP009273	521570	521953
UN	497	.	CP009273	562442	562442
UN	498	.	CP009273	562444	563269
UN	499	.	CP009273	570285	571030
UN	500	.	CP009273	603686	604573
UN	501	.	CP009273	683538	684279
UN	502	.	CP009273	1089925	1090722
UN	503	.	CP009273	1390544	1391275
UN	504	.	CP009273	1391277	1391277
UN	505	.	CP009273	1422543	1422665
UN	506	.	CP009273	1427154	1427217
UN	507	.	CP009273	1462398	1463253
UN	508	.	CP009273	1463792	1464561
UN	509	.	CP009273	1522661	1523193
UN	510	.	CP009273	1565339	1565385
UN	511	.	CP009273	1628593	1629034
UN	512	.	CP009273	1630721	1630919
UN	513	.	CP009273	1645322	1645574
UN	514	.	CP009273	1645577	1645577
UN	515	.	CP009273	2060439	2060548
UN	516	.	CP009273	2060553	2060553
UN	517	.	CP009273	2062647	2063513
UN	518	.	CP009273	2095461	2096187
UN	519	.	CP009273	2163863	2163863
UN	520	.	CP009273	2163865	2163865
UN	521	.	CP009273	2163867	2163868
UN	522	.	CP009273	2163873	2164688
UN	523	.	CP009273	2282640	2283356
UN	524	.	CP009273	2507982	2508877
UN	525	.	CP009273	2719666	2722368
UN	526	.	CP009273	2723156	2724095
UN	527	.	CP009273	2850455	2852993
UN	528	.	CP009273	2989947	2990807
UN	529	.	CP009273	3123738	3124476
UN	530	.	CP009273	3179700	3180545
UN	531	.	CP009273	3359157	3359876
UN	532	.	CP009273	3417248	3417773
UN	533	.	CP009273	3418235	3419968
UN	534	.	CP009273	3420410	3421680
UN	535	.	CP009273	3463756	3463756
UN	536	.	CP009273	3463760	3463846
UN	537	.	CP009273	3577028	3577315
UN	538	.	CP009273	3612875	3614205
UN	539	.	CP009273	3614668	3615434
UN	540	.	CP009273	3645613	3645615
UN	541	.	CP009273	3645617	3645617
UN	542	.	CP009273	3645619	3646357
UN	543	.	CP009273	3659981	3659981
UN	544	.	CP009273	3659991	3660026
UN	545	.	CP009273	3660028	3660028
UN	546	.	CP009273	3755831	3757208
UN	547	.	CP009273	3757672	3758410
UN	548	.	CP009273	3935625	3936514
UN	549	.	CP009273	3937664	3938696
UN	550	.	CP009273	4028771	4028856
UN	551	.	CP009273	4028861	4028861
UN	552	.	CP009273	4029325	4030218
UN	553	.	CP009273	4031426	4031808
UN	554	.	CP009273	4031810	4031810
UN	555	.	CP009273	4032325	4032505
UN	556	.	CP009273	4032997	4033728
UN	557	.	CP009273	4156456	4156456
UN	558	.	CP009273	4156459	4156459
UN	559	.	CP009273	4156461	4156461
UN	560	.	CP009273	4156463	4156574
UN	561	.	CP009273	4156807	4157910
UN	562	.	CP009273	4158743	4161351
UN	563	.	CP009273	4166694	4166799
UN	564	.	CP009273	4198271	4199430
UN	565	.	CP009273	4200177	4202819
UN	566	.	CP009273	4488242	4489088
UN	567	.	CP009273	4497495	4498258
