# Supplementary material for: Mutators can drive the evolution of multi-resistance to antibiotics
Source: PLoS Genet. 2023 Jun 13;19(6):e1010791. doi: 10.1371/journal.pgen.1010791 (PMC10292718; doi:10.1371/journal.pgen.1010791)
Supplement: S2 File — (ZIP) [file pgen.1010791.s005.zip › 058849_highF10150J2.gd]

#=GENOME_DIFF	1.0
#=CREATED	17:23:43 06 May 2022
#=PROGRAM	breseq 0.36.1 
#=COMMAND	/mnt/fls01-home01/mqbssdgg/breseq-0.36.1-Linux-x86_64/bin/breseq -r BW25113-fixed.gb -o 058849_highF10150J2 058849_highF10150J2_1_trimmed.fastq.gz 058849_highF10150J2_2_trimmed.fastq.gz 058849_highF10150J2_U1_trimmed.fastq.gz 058849_highF10150J2_U2_trimmed.fastq.gz
#=REFSEQ	BW25113-fixed.gb
#=READSEQ	058849_highF10150J2_1_trimmed.fastq.gz
#=READSEQ	058849_highF10150J2_2_trimmed.fastq.gz
#=READSEQ	058849_highF10150J2_U1_trimmed.fastq.gz
#=READSEQ	058849_highF10150J2_U2_trimmed.fastq.gz
#=CONVERTED-BASES	421015142
#=CONVERTED-READS	1747661
#=INPUT-BASES	421099700
#=INPUT-READS	1748180
#=MAPPED-BASES	417823987
#=MAPPED-READS	1726430
SNP	1	55	CP009273	19617	C
SNP	2	56	CP009273	83342	G
SNP	3	57	CP009273	92269	T
SNP	4	58	CP009273	107258	G
INS	5	60	CP009273	244158	G	repeat_length=1	repeat_new_copies=7	repeat_ref_copies=6	repeat_seq=G
SNP	6	61	CP009273	244229	T
DEL	7	62	CP009273	278647	1
SNP	8	63	CP009273	374745	G
INS	9	64	CP009273	406354	G	repeat_length=1	repeat_new_copies=7	repeat_ref_copies=6	repeat_seq=G
INS	10	65	CP009273	463727	T	repeat_length=1	repeat_new_copies=9	repeat_ref_copies=8	repeat_seq=T
SNP	11	66	CP009273	470084	G
SNP	12	67	CP009273	553344	T
SNP	13	68	CP009273	594241	T
SNP	14	69	CP009273	596875	T
SNP	15	70	CP009273	631227	A
DEL	16	71	CP009273	833782	1	repeat_length=1	repeat_new_copies=4	repeat_ref_copies=5	repeat_seq=G
INS	17	72	CP009273	921355	G	repeat_length=1	repeat_new_copies=8	repeat_ref_copies=7	repeat_seq=G
SNP	18	73	CP009273	970126	T
SNP	19	74	CP009273	983456	C
INS	20	76	CP009273	1107705	G	repeat_length=1	repeat_new_copies=7	repeat_ref_copies=6	repeat_seq=G
INS	21	77	CP009273	1231734	G	repeat_length=1	repeat_new_copies=7	repeat_ref_copies=6	repeat_seq=G
SNP	22	78	CP009273	1264993	G
SNP	23	83	CP009273	1297261	G
SNP	24	84	CP009273	1452594	G
SNP	25	91	CP009273	1564981	C
SNP	26	92	CP009273	1588520	C
SNP	27	93	CP009273	1697966	C
SNP	28	95	CP009273	1814935	C
SNP	29	96	CP009273	1867242	T
SNP	30	97	CP009273	1946743	C
SNP	31	98	CP009273	1985889	A
SNP	32	99	CP009273	2124031	C
SNP	33	101	CP009273	2175089	T
INS	34	103	CP009273	2199380	C	repeat_length=1	repeat_new_copies=6	repeat_ref_copies=5	repeat_seq=C
SNP	35	105	CP009273	2332685	C
SNP	36	106	CP009273	2409960	A
SNP	37	107	CP009273	2590129	A
SNP	38	108	CP009273	2697318	C
SNP	39	109	CP009273	2716959	G
DEL	40	110	CP009273	2759153	1	repeat_length=1	repeat_new_copies=6	repeat_ref_copies=7	repeat_seq=C
SNP	41	111	CP009273	2781582	T
SNP	42	112	CP009273	2804250	C
SNP	43	113	CP009273	3261667	C
SNP	44	114	CP009273	3282050	C
SNP	45	115	CP009273	3307546	A
SNP	46	116	CP009273	3313042	G
SNP	47	117	CP009273	3371133	A
SNP	48	118	CP009273	3524142	C
SNP	49	119	CP009273	3688625	T
SNP	50	120	CP009273	3728182	T
DEL	51	121	CP009273	3925013	1	repeat_length=1	repeat_new_copies=4	repeat_ref_copies=5	repeat_seq=T
SNP	52	122	CP009273	4067701	G
SNP	53	123	CP009273	4172770	C
SNP	54	124	CP009273	4354761	T
RA	55	.	CP009273	19617	0	T	C	consensus_score=270.6	frequency=1	major_base=C	major_cov=36/37	major_frequency=1.000e+00	minor_base=N	minor_cov=0/0	new_cov=36/37	polymorphism_frequency=1.000e+00	polymorphism_score=NA	prediction=consensus	ref_cov=0/0	total_cov=36/37
RA	56	.	CP009273	83342	0	A	G	consensus_score=369.3	frequency=1	major_base=G	major_cov=46/53	major_frequency=1.000e+00	minor_base=N	minor_cov=0/0	new_cov=46/53	polymorphism_frequency=1.000e+00	polymorphism_score=NA	prediction=consensus	ref_cov=0/0	total_cov=46/53
RA	57	.	CP009273	92269	0	C	T	consensus_score=281.2	frequency=1	major_base=T	major_cov=42/31	major_frequency=1.000e+00	minor_base=N	minor_cov=0/0	new_cov=42/31	polymorphism_frequency=1.000e+00	polymorphism_score=NA	prediction=consensus	ref_cov=0/0	total_cov=42/31
RA	58	.	CP009273	107258	0	A	G	consensus_score=282.7	frequency=1	major_base=G	major_cov=38/40	major_frequency=1.000e+00	minor_base=N	minor_cov=0/0	new_cov=38/40	polymorphism_frequency=1.000e+00	polymorphism_score=NA	prediction=consensus	ref_cov=0/0	total_cov=38/40
RA	59	.	CP009273	155588	0	C	A	bias_e_value=1.44442	bias_p_value=3.1187e-07	consensus_reject=FREQUENCY_CUTOFF	consensus_score=156.7	fisher_strand_p_value=1.64828e-08	frequency=2.278e-01	ks_quality_p_value=1	major_base=C	major_cov=44/17	major_frequency=7.722e-01	minor_base=A	minor_cov=0/18	new_cov=0/18	polymorphism_frequency=2.278e-01	polymorphism_score=12.2	prediction=polymorphism	ref_cov=44/17	total_cov=44/35
RA	60	.	CP009273	244158	1	.	G	bias_e_value=4631380	bias_p_value=0.999981	consensus_score=344.4	fisher_strand_p_value=1	frequency=1	ks_quality_p_value=0.993914	major_base=G	major_cov=36/54	major_frequency=9.890e-01	minor_base=.	minor_cov=0/1	new_cov=36/54	polymorphism_frequency=9.890e-01	polymorphism_score=-2.8	prediction=consensus	ref_cov=0/1	total_cov=36/55
RA	61	.	CP009273	244229	0	C	T	bias_e_value=4631450	bias_p_value=0.999996	consensus_score=404.9	fisher_strand_p_value=1	frequency=1	ks_quality_p_value=0.997074	major_base=T	major_cov=48/56	major_frequency=9.905e-01	minor_base=G	minor_cov=0/1	new_cov=48/56	polymorphism_frequency=9.905e-01	polymorphism_score=-5.8	prediction=consensus	ref_cov=0/0	total_cov=48/57
RA	62	.	CP009273	278647	0	C	.	bias_e_value=1654770	bias_p_value=0.357288	consensus_score=297.5	fisher_strand_p_value=0.113553	frequency=1	ks_quality_p_value=0.98669	major_base=.	major_cov=33/29	major_frequency=9.538e-01	minor_base=C	minor_cov=0/3	new_cov=33/29	polymorphism_frequency=9.538e-01	polymorphism_score=6.3	prediction=consensus	ref_cov=0/3	total_cov=33/32
RA	63	.	CP009273	374745	0	A	G	consensus_score=373.8	frequency=1	major_base=G	major_cov=60/36	major_frequency=1.000e+00	minor_base=N	minor_cov=0/0	new_cov=60/36	polymorphism_frequency=1.000e+00	polymorphism_score=NA	prediction=consensus	ref_cov=0/0	total_cov=60/36
RA	64	.	CP009273	406354	1	.	G	consensus_score=348.7	frequency=1	major_base=G	major_cov=38/54	major_frequency=1.000e+00	minor_base=N	minor_cov=0/0	new_cov=38/54	polymorphism_frequency=1.000e+00	polymorphism_score=NA	prediction=consensus	ref_cov=0/0	total_cov=38/54
RA	65	.	CP009273	463727	1	.	T	bias_e_value=1306610	bias_p_value=0.282115	consensus_score=214.4	fisher_strand_p_value=0.081641	frequency=1	ks_quality_p_value=0.980177	major_base=T	major_cov=42/16	major_frequency=9.355e-01	minor_base=.	minor_cov=1/3	new_cov=42/16	polymorphism_frequency=9.355e-01	polymorphism_score=7.9	prediction=consensus	ref_cov=1/3	total_cov=43/19
RA	66	.	CP009273	470084	0	A	G	bias_e_value=4631470	bias_p_value=1	consensus_score=240.5	fisher_strand_p_value=1	frequency=1	ks_quality_p_value=1	major_base=G	major_cov=52/12	major_frequency=9.846e-01	minor_base=T	minor_cov=1/0	new_cov=52/12	polymorphism_frequency=9.846e-01	polymorphism_score=NA	prediction=consensus	ref_cov=0/0	total_cov=53/12
RA	67	.	CP009273	553344	0	C	T	consensus_score=392.9	frequency=1	major_base=T	major_cov=43/55	major_frequency=1.000e+00	minor_base=N	minor_cov=0/0	new_cov=43/55	polymorphism_frequency=1.000e+00	polymorphism_score=NA	prediction=consensus	ref_cov=0/0	total_cov=43/55
RA	68	.	CP009273	594241	0	C	T	bias_e_value=4631470	bias_p_value=1	consensus_score=358.1	fisher_strand_p_value=1	frequency=1	ks_quality_p_value=1	major_base=T	major_cov=39/52	major_frequency=9.891e-01	minor_base=G	minor_cov=0/1	new_cov=39/52	polymorphism_frequency=9.891e-01	polymorphism_score=NA	prediction=consensus	ref_cov=0/0	total_cov=39/53
RA	69	.	CP009273	596875	0	C	T	consensus_score=340.2	frequency=1	major_base=T	major_cov=56/32	major_frequency=1.000e+00	minor_base=N	minor_cov=0/0	new_cov=56/32	polymorphism_frequency=1.000e+00	polymorphism_score=NA	prediction=consensus	ref_cov=0/0	total_cov=56/32
RA	70	.	CP009273	631227	0	G	A	consensus_score=347.1	frequency=1	major_base=A	major_cov=33/54	major_frequency=1.000e+00	minor_base=N	minor_cov=0/0	new_cov=33/54	polymorphism_frequency=1.000e+00	polymorphism_score=NA	prediction=consensus	ref_cov=0/0	total_cov=33/54
RA	71	.	CP009273	833782	0	G	.	bias_e_value=2359310	bias_p_value=0.509409	consensus_score=405.7	fisher_strand_p_value=0.192339	frequency=1	ks_quality_p_value=1	major_base=.	major_cov=48/36	major_frequency=9.767e-01	minor_base=G	minor_cov=0/2	new_cov=48/36	polymorphism_frequency=9.767e-01	polymorphism_score=1.6	prediction=consensus	ref_cov=0/2	total_cov=48/38
RA	72	.	CP009273	921355	1	.	G	bias_e_value=4631460	bias_p_value=0.999998	consensus_score=192.6	fisher_strand_p_value=1	frequency=1	ks_quality_p_value=0.998121	major_base=G	major_cov=32/23	major_frequency=9.483e-01	minor_base=.	minor_cov=2/1	new_cov=32/23	polymorphism_frequency=9.483e-01	polymorphism_score=4.7	prediction=consensus	ref_cov=2/1	total_cov=34/25
RA	73	.	CP009273	970126	0	C	T	consensus_score=380.9	frequency=1	major_base=T	major_cov=55/41	major_frequency=1.000e+00	minor_base=N	minor_cov=0/0	new_cov=55/41	polymorphism_frequency=1.000e+00	polymorphism_score=NA	prediction=consensus	ref_cov=0/0	total_cov=55/41
RA	74	.	CP009273	983456	0	T	C	consensus_score=253.9	frequency=1	major_base=C	major_cov=45/25	major_frequency=1.000e+00	minor_base=N	minor_cov=0/0	new_cov=45/25	polymorphism_frequency=1.000e+00	polymorphism_score=NA	prediction=consensus	ref_cov=0/0	total_cov=45/25
RA	75	.	CP009273	1092574	0	C	A	bias_e_value=3824900	bias_p_value=0.82585	consensus_reject=FREQUENCY_CUTOFF	consensus_score=35.4	fisher_strand_p_value=0.494231	frequency=3.721e-01	ks_quality_p_value=0.953629	major_base=C	major_cov=8/19	major_frequency=6.279e-01	minor_base=A	minor_cov=3/13	new_cov=3/13	polymorphism_frequency=3.721e-01	polymorphism_score=43.1	prediction=polymorphism	ref_cov=8/19	total_cov=11/32
RA	76	.	CP009273	1107705	1	.	G	bias_e_value=3467130	bias_p_value=0.748602	consensus_score=321.7	fisher_strand_p_value=0.380952	frequency=1	ks_quality_p_value=1	major_base=G	major_cov=31/52	major_frequency=9.881e-01	minor_base=.	minor_cov=1/0	new_cov=31/52	polymorphism_frequency=9.881e-01	polymorphism_score=-3.4	prediction=consensus	ref_cov=1/0	total_cov=32/52
RA	77	.	CP009273	1231734	1	.	G	consensus_score=312.4	frequency=1	major_base=G	major_cov=46/35	major_frequency=1.000e+00	minor_base=N	minor_cov=0/0	new_cov=46/35	polymorphism_frequency=1.000e+00	polymorphism_score=NA	prediction=consensus	ref_cov=0/0	total_cov=46/35
RA	78	.	CP009273	1264993	0	A	G	bias_e_value=3884890	bias_p_value=0.838803	consensus_score=139.8	fisher_strand_p_value=0.488966	frequency=1	ks_quality_p_value=1	major_base=G	major_cov=20/20	major_frequency=9.524e-01	minor_base=A	minor_cov=2/0	new_cov=20/20	polymorphism_frequency=9.524e-01	polymorphism_score=-1.9	prediction=consensus	ref_cov=2/0	total_cov=22/21
RA	79	.	CP009273	1265875	0	T	C	bias_e_value=4631470	bias_p_value=1	consensus_reject=FREQUENCY_CUTOFF	consensus_score=172.7	fisher_strand_p_value=1	frequency=2.941e-01	ks_quality_p_value=1	major_base=T	major_cov=36/24	major_frequency=7.059e-01	minor_base=C	minor_cov=15/10	new_cov=15/10	polymorphism_frequency=2.941e-01	polymorphism_score=75.6	prediction=polymorphism	ref_cov=36/24	total_cov=53/37
RA	80	.	CP009273	1282249	0	A	G	bias_e_value=2711460	bias_p_value=0.585442	consensus_reject=FREQUENCY_CUTOFF	consensus_score=61.0	fisher_strand_p_value=0.481495	frequency=3.415e-01	ks_quality_p_value=0.50273	major_base=A	major_cov=10/17	major_frequency=6.585e-01	minor_base=G	minor_cov=3/11	new_cov=3/11	polymorphism_frequency=3.415e-01	polymorphism_score=38.4	prediction=polymorphism	ref_cov=10/17	total_cov=16/30
RA	81	.	CP009273	1282287	0	T	A	bias_e_value=4624930	bias_p_value=0.998588	consensus_reject=FREQUENCY_CUTOFF	consensus_score=32.8	fisher_strand_p_value=1	frequency=3.636e-01	ks_quality_p_value=0.947325	major_base=T	major_cov=5/16	major_frequency=6.364e-01	minor_base=A	minor_cov=3/9	new_cov=3/9	polymorphism_frequency=3.636e-01	polymorphism_score=31.7	prediction=polymorphism	ref_cov=5/16	total_cov=10/25
RA	82	.	CP009273	1282302	0	G	A	bias_e_value=3268840	bias_p_value=0.705788	consensus_reject=FREQUENCY_CUTOFF	consensus_score=68.3	fisher_strand_p_value=0.339068	frequency=2.069e-01	ks_quality_p_value=1	major_base=G	major_cov=6/17	major_frequency=7.931e-01	minor_base=A	minor_cov=3/3	new_cov=3/3	polymorphism_frequency=2.069e-01	polymorphism_score=11.2	prediction=polymorphism	ref_cov=6/17	total_cov=10/20
RA	83	.	CP009273	1297261	0	A	G	bias_e_value=3140400	bias_p_value=0.678057	consensus_score=404.0	fisher_strand_p_value=0.314286	frequency=1	ks_quality_p_value=1	major_base=G	major_cov=72/32	major_frequency=9.905e-01	minor_base=T	minor_cov=0/1	new_cov=72/32	polymorphism_frequency=9.905e-01	polymorphism_score=NA	prediction=consensus	ref_cov=0/0	total_cov=72/33
RA	84	.	CP009273	1452594	0	A	G	consensus_score=335.4	frequency=1	major_base=G	major_cov=42/47	major_frequency=1.000e+00	minor_base=N	minor_cov=0/0	new_cov=42/47	polymorphism_frequency=1.000e+00	polymorphism_score=NA	prediction=consensus	ref_cov=0/0	total_cov=42/47
RA	85	.	CP009273	1460458	0	T	C	bias_e_value=4631470	bias_p_value=1	consensus_reject=FREQUENCY_CUTOFF	consensus_score=196.7	fisher_strand_p_value=1	frequency=3.000e-01	ks_quality_p_value=1	major_base=T	major_cov=24/53	major_frequency=7.000e-01	minor_base=C	minor_cov=10/23	new_cov=10/23	polymorphism_frequency=3.000e-01	polymorphism_score=87.0	prediction=polymorphism	ref_cov=24/53	total_cov=45/77
RA	86	.	CP009273	1460467	0	G	A	bias_e_value=4561280	bias_p_value=0.984846	consensus_reject=FREQUENCY_CUTOFF	consensus_score=174.3	fisher_strand_p_value=0.831034	frequency=3.063e-01	ks_quality_p_value=1	major_base=G	major_cov=27/50	major_frequency=6.937e-01	minor_base=A	minor_cov=13/21	new_cov=13/21	polymorphism_frequency=3.063e-01	polymorphism_score=104.3	prediction=polymorphism	ref_cov=27/50	total_cov=43/75
RA	87	.	CP009273	1460515	0	G	C	bias_e_value=3172610	bias_p_value=0.685011	consensus_reject=FREQUENCY_CUTOFF	consensus_score=179.8	fisher_strand_p_value=0.455341	frequency=2.791e-01	ks_quality_p_value=0.703526	major_base=G	major_cov=20/42	major_frequency=7.209e-01	minor_base=C	minor_cov=10/14	new_cov=10/14	polymorphism_frequency=2.791e-01	polymorphism_score=82.0	prediction=polymorphism	ref_cov=20/42	total_cov=30/56
RA	88	.	CP009273	1460527	0	C	T	bias_e_value=3471820	bias_p_value=0.749614	consensus_reject=FREQUENCY_CUTOFF	consensus_score=153.1	fisher_strand_p_value=0.382003	frequency=2.286e-01	ks_quality_p_value=1	major_base=C	major_cov=19/35	major_frequency=7.714e-01	minor_base=T	minor_cov=8/8	new_cov=8/8	polymorphism_frequency=2.286e-01	polymorphism_score=43.1	prediction=polymorphism	ref_cov=19/35	total_cov=30/44
RA	89	.	CP009273	1460533	0	T	C	bias_e_value=3977030	bias_p_value=0.858697	consensus_reject=FREQUENCY_CUTOFF	consensus_score=148.2	fisher_strand_p_value=0.572039	frequency=2.535e-01	ks_quality_p_value=0.905444	major_base=T	major_cov=18/35	major_frequency=7.465e-01	minor_base=C	minor_cov=8/10	new_cov=8/10	polymorphism_frequency=2.535e-01	polymorphism_score=48.6	prediction=polymorphism	ref_cov=18/35	total_cov=29/46
RA	90	.	CP009273	1460537	0	A	C	bias_e_value=4521790	bias_p_value=0.976319	consensus_reject=FREQUENCY_CUTOFF	consensus_score=137.5	fisher_strand_p_value=0.790417	frequency=2.568e-01	ks_quality_p_value=1	major_base=A	major_cov=21/34	major_frequency=7.432e-01	minor_base=C	minor_cov=8/11	new_cov=8/11	polymorphism_frequency=2.568e-01	polymorphism_score=37.3	prediction=polymorphism	ref_cov=21/34	total_cov=29/46
RA	91	.	CP009273	1564981	0	T	C	consensus_score=160.1	frequency=1	major_base=C	major_cov=28/23	major_frequency=1.000e+00	minor_base=N	minor_cov=0/0	new_cov=28/23	polymorphism_frequency=1.000e+00	polymorphism_score=NA	prediction=consensus	ref_cov=0/0	total_cov=28/23
RA	92	.	CP009273	1588520	0	T	C	consensus_score=350.9	frequency=1	major_base=C	major_cov=45/46	major_frequency=1.000e+00	minor_base=N	minor_cov=0/0	new_cov=45/46	polymorphism_frequency=1.000e+00	polymorphism_score=NA	prediction=consensus	ref_cov=0/0	total_cov=45/46
RA	93	.	CP009273	1697966	0	T	C	consensus_score=443.5	frequency=1	major_base=C	major_cov=81/40	major_frequency=1.000e+00	minor_base=N	minor_cov=0/0	new_cov=81/40	polymorphism_frequency=1.000e+00	polymorphism_score=NA	prediction=consensus	ref_cov=0/0	total_cov=81/40
RA	94	.	CP009273	1702966	0	T	A	bias_e_value=85198.7	bias_p_value=0.0183956	consensus_reject=FREQUENCY_CUTOFF	consensus_score=110.7	fisher_strand_p_value=0.00265382	frequency=2.656e-01	ks_quality_p_value=1	major_base=T	major_cov=25/22	major_frequency=7.344e-01	minor_base=A	minor_cov=16/1	new_cov=16/1	polymorphism_frequency=2.656e-01	polymorphism_score=23.5	prediction=polymorphism	ref_cov=25/22	total_cov=45/24
RA	95	.	CP009273	1814935	0	T	C	consensus_score=451.1	frequency=1	major_base=C	major_cov=47/69	major_frequency=1.000e+00	minor_base=N	minor_cov=0/0	new_cov=47/69	polymorphism_frequency=1.000e+00	polymorphism_score=NA	prediction=consensus	ref_cov=0/0	total_cov=47/69
RA	96	.	CP009273	1867242	0	C	T	consensus_score=477.9	frequency=1	major_base=T	major_cov=57/60	major_frequency=1.000e+00	minor_base=N	minor_cov=0/0	new_cov=57/60	polymorphism_frequency=1.000e+00	polymorphism_score=NA	prediction=consensus	ref_cov=0/0	total_cov=57/60
RA	97	.	CP009273	1946743	0	T	C	consensus_score=281.3	frequency=1	major_base=C	major_cov=38/37	major_frequency=1.000e+00	minor_base=N	minor_cov=0/0	new_cov=38/37	polymorphism_frequency=1.000e+00	polymorphism_score=NA	prediction=consensus	ref_cov=0/0	total_cov=38/37
RA	98	.	CP009273	1985889	0	G	A	consensus_score=355.4	frequency=1	major_base=A	major_cov=43/46	major_frequency=1.000e+00	minor_base=N	minor_cov=0/0	new_cov=43/46	polymorphism_frequency=1.000e+00	polymorphism_score=NA	prediction=consensus	ref_cov=0/0	total_cov=43/46
RA	99	.	CP009273	2124031	0	T	C	consensus_score=397.2	frequency=1	major_base=C	major_cov=22/80	major_frequency=1.000e+00	minor_base=N	minor_cov=0/0	new_cov=22/80	polymorphism_frequency=1.000e+00	polymorphism_score=NA	prediction=consensus	ref_cov=0/0	total_cov=22/80
RA	100	.	CP009273	2147254	0	G	T	bias_e_value=11364.2	bias_p_value=0.00245368	consensus_reject=FREQUENCY_CUTOFF	consensus_score=108.8	fisher_strand_p_value=0.000265753	frequency=2.857e-01	ks_quality_p_value=1	major_base=G	major_cov=20/25	major_frequency=7.143e-01	minor_base=T	minor_cov=0/18	new_cov=0/18	polymorphism_frequency=2.857e-01	polymorphism_score=13.9	prediction=polymorphism	ref_cov=20/25	total_cov=21/45
RA	101	.	CP009273	2175089	0	C	T	consensus_score=316.1	frequency=1	major_base=T	major_cov=39/39	major_frequency=1.000e+00	minor_base=N	minor_cov=0/0	new_cov=39/39	polymorphism_frequency=1.000e+00	polymorphism_score=NA	prediction=consensus	ref_cov=0/0	total_cov=39/39
RA	102	.	CP009273	2178908	0	T	G	bias_e_value=0.000342376	bias_p_value=7.39238e-11	consensus_reject=FREQUENCY_CUTOFF	consensus_score=188.3	fisher_strand_p_value=2.67379e-12	frequency=3.113e-01	ks_quality_p_value=1	major_base=T	major_cov=24/49	major_frequency=6.887e-01	minor_base=G	minor_cov=33/0	new_cov=33/0	polymorphism_frequency=3.113e-01	polymorphism_score=33.7	prediction=polymorphism	ref_cov=24/49	total_cov=57/49
RA	103	.	CP009273	2199380	1	.	C	consensus_score=358.8	frequency=1	major_base=C	major_cov=50/45	major_frequency=1.000e+00	minor_base=N	minor_cov=0/0	new_cov=50/45	polymorphism_frequency=1.000e+00	polymorphism_score=NA	prediction=consensus	ref_cov=0/0	total_cov=50/45
RA	104	.	CP009273	2298128	0	C	T	bias_e_value=4631470	bias_p_value=1	consensus_reject=FREQUENCY_CUTOFF	consensus_score=71.0	fisher_strand_p_value=1	frequency=2.000e-01	ks_quality_p_value=1	major_base=C	major_cov=10/18	major_frequency=8.000e-01	minor_base=T	minor_cov=2/5	new_cov=2/5	polymorphism_frequency=2.000e-01	polymorphism_score=16.5	prediction=polymorphism	ref_cov=10/18	total_cov=13/23
RA	105	.	CP009273	2332685	0	T	C	consensus_score=432.2	frequency=1	major_base=C	major_cov=61/53	major_frequency=1.000e+00	minor_base=N	minor_cov=0/0	new_cov=61/53	polymorphism_frequency=1.000e+00	polymorphism_score=NA	prediction=consensus	ref_cov=0/0	total_cov=61/53
RA	106	.	CP009273	2409960	0	G	A	consensus_score=244.8	frequency=1	major_base=A	major_cov=28/34	major_frequency=1.000e+00	minor_base=N	minor_cov=0/0	new_cov=28/34	polymorphism_frequency=1.000e+00	polymorphism_score=NA	prediction=consensus	ref_cov=0/0	total_cov=28/34
RA	107	.	CP009273	2590129	0	G	A	consensus_score=313.5	frequency=1	major_base=A	major_cov=40/41	major_frequency=1.000e+00	minor_base=N	minor_cov=0/0	new_cov=40/41	polymorphism_frequency=1.000e+00	polymorphism_score=NA	prediction=consensus	ref_cov=0/0	total_cov=40/41
RA	108	.	CP009273	2697318	0	T	C	consensus_score=169.0	frequency=1	major_base=C	major_cov=21/32	major_frequency=1.000e+00	minor_base=N	minor_cov=0/0	new_cov=21/32	polymorphism_frequency=1.000e+00	polymorphism_score=NA	prediction=consensus	ref_cov=0/0	total_cov=21/32
RA	109	.	CP009273	2716959	0	A	G	consensus_score=469.3	frequency=1	major_base=G	major_cov=46/79	major_frequency=1.000e+00	minor_base=N	minor_cov=0/0	new_cov=46/79	polymorphism_frequency=1.000e+00	polymorphism_score=NA	prediction=consensus	ref_cov=0/0	total_cov=46/79
RA	110	.	CP009273	2759153	0	C	.	bias_e_value=4630790	bias_p_value=0.999853	consensus_score=629.4	fisher_strand_p_value=1	frequency=1	ks_quality_p_value=0.982883	major_base=.	major_cov=53/76	major_frequency=9.773e-01	minor_base=C	minor_cov=1/2	new_cov=53/76	polymorphism_frequency=9.773e-01	polymorphism_score=5.5	prediction=consensus	ref_cov=1/2	total_cov=54/78
RA	111	.	CP009273	2781582	0	C	T	bias_e_value=4075880	bias_p_value=0.88004	consensus_score=577.7	fisher_strand_p_value=0.552062	frequency=1	ks_quality_p_value=1	major_base=T	major_cov=50/105	major_frequency=9.810e-01	minor_base=G	minor_cov=0/3	new_cov=50/105	polymorphism_frequency=9.810e-01	polymorphism_score=NA	prediction=consensus	ref_cov=0/0	total_cov=51/109
RA	112	.	CP009273	2804250	0	T	C	consensus_score=316.1	frequency=1	major_base=C	major_cov=33/50	major_frequency=1.000e+00	minor_base=N	minor_cov=0/0	new_cov=33/50	polymorphism_frequency=1.000e+00	polymorphism_score=NA	prediction=consensus	ref_cov=0/0	total_cov=33/50
RA	113	.	CP009273	3261667	0	T	C	bias_e_value=3762730	bias_p_value=0.812426	consensus_score=519.5	fisher_strand_p_value=0.453901	frequency=1	ks_quality_p_value=1	major_base=C	major_cov=77/63	major_frequency=9.929e-01	minor_base=A	minor_cov=0/1	new_cov=77/63	polymorphism_frequency=9.929e-01	polymorphism_score=NA	prediction=consensus	ref_cov=0/0	total_cov=77/64
RA	114	.	CP009273	3282050	0	T	C	consensus_score=427.6	frequency=1	major_base=C	major_cov=81/33	major_frequency=1.000e+00	minor_base=N	minor_cov=0/0	new_cov=81/33	polymorphism_frequency=1.000e+00	polymorphism_score=NA	prediction=consensus	ref_cov=0/0	total_cov=81/33
RA	115	.	CP009273	3307546	0	G	A	consensus_score=229.4	frequency=1	major_base=A	major_cov=19/39	major_frequency=1.000e+00	minor_base=N	minor_cov=0/0	new_cov=19/39	polymorphism_frequency=1.000e+00	polymorphism_score=NA	prediction=consensus	ref_cov=0/0	total_cov=19/39
RA	116	.	CP009273	3313042	0	A	G	consensus_score=415.1	frequency=1	major_base=G	major_cov=63/45	major_frequency=1.000e+00	minor_base=N	minor_cov=0/0	new_cov=63/45	polymorphism_frequency=1.000e+00	polymorphism_score=NA	prediction=consensus	ref_cov=0/0	total_cov=63/45
RA	117	.	CP009273	3371133	0	G	A	consensus_score=234.3	frequency=1	major_base=A	major_cov=26/36	major_frequency=1.000e+00	minor_base=N	minor_cov=0/0	new_cov=26/36	polymorphism_frequency=1.000e+00	polymorphism_score=NA	prediction=consensus	ref_cov=0/0	total_cov=26/36
RA	118	.	CP009273	3524142	0	T	C	bias_e_value=4631470	bias_p_value=1	consensus_score=334.1	fisher_strand_p_value=1	frequency=1	ks_quality_p_value=1	major_base=C	major_cov=60/30	major_frequency=9.890e-01	minor_base=A	minor_cov=1/0	new_cov=60/30	polymorphism_frequency=9.890e-01	polymorphism_score=NA	prediction=consensus	ref_cov=0/0	total_cov=61/30
RA	119	.	CP009273	3688625	0	C	T	bias_e_value=3760650	bias_p_value=0.811978	consensus_score=297.4	fisher_strand_p_value=0.453333	frequency=1	ks_quality_p_value=1	major_base=T	major_cov=41/33	major_frequency=9.867e-01	minor_base=A	minor_cov=0/1	new_cov=41/33	polymorphism_frequency=9.867e-01	polymorphism_score=NA	prediction=consensus	ref_cov=0/0	total_cov=41/34
RA	120	.	CP009273	3728182	0	C	T	consensus_score=299.4	frequency=1	major_base=T	major_cov=39/38	major_frequency=1.000e+00	minor_base=N	minor_cov=0/0	new_cov=39/38	polymorphism_frequency=1.000e+00	polymorphism_score=NA	prediction=consensus	ref_cov=0/0	total_cov=39/38
RA	121	.	CP009273	3925013	0	T	.	bias_e_value=3722730	bias_p_value=0.803789	consensus_score=460.4	fisher_strand_p_value=0.447917	frequency=1	ks_quality_p_value=0.989312	major_base=.	major_cov=42/53	major_frequency=9.896e-01	minor_base=T	minor_cov=1/0	new_cov=42/53	polymorphism_frequency=9.896e-01	polymorphism_score=-2.0	prediction=consensus	ref_cov=1/0	total_cov=43/53
RA	122	.	CP009273	4067701	0	A	G	consensus_score=290.0	frequency=1	major_base=G	major_cov=30/46	major_frequency=1.000e+00	minor_base=N	minor_cov=0/0	new_cov=30/46	polymorphism_frequency=1.000e+00	polymorphism_score=NA	prediction=consensus	ref_cov=0/0	total_cov=30/46
RA	123	.	CP009273	4172770	0	T	C	bias_e_value=3887120	bias_p_value=0.839285	consensus_score=506.8	fisher_strand_p_value=0.492424	frequency=1	ks_quality_p_value=0.994349	major_base=C	major_cov=67/64	major_frequency=9.924e-01	minor_base=T	minor_cov=0/1	new_cov=67/64	polymorphism_frequency=9.924e-01	polymorphism_score=-4.0	prediction=consensus	ref_cov=0/1	total_cov=67/65
RA	124	.	CP009273	4354761	0	C	T	consensus_score=292.3	frequency=1	major_base=T	major_cov=38/36	major_frequency=1.000e+00	minor_base=N	minor_cov=0/0	new_cov=38/36	polymorphism_frequency=1.000e+00	polymorphism_score=NA	prediction=consensus	ref_cov=0/0	total_cov=38/36
RA	125	.	CP009273	4596147	0	G	.	bias_e_value=300.728	bias_p_value=6.49314e-05	consensus_reject=FREQUENCY_CUTOFF	consensus_score=152.1	fisher_strand_p_value=5.13119e-06	frequency=7.246e-01	ks_quality_p_value=0.956898	major_base=.	major_cov=33/17	major_frequency=7.246e-01	minor_base=G	minor_cov=1/18	new_cov=33/17	polymorphism_frequency=7.246e-01	polymorphism_score=86.9	prediction=polymorphism	ref_cov=1/18	total_cov=34/35
MC	126	.	CP009273	2850437	2853074	0	0	left_inside_cov=26	left_outside_cov=27	right_inside_cov=26	right_outside_cov=27
JC	127	.	CP009273	1	1	CP009273	4631469	-1	0	alignment_overlap=0	circular_chromosome=1	coverage_minus=77	coverage_plus=25	flanking_left=251	flanking_right=251	frequency=1	junction_possible_overlap_registers=239	key=CP009273__1__1__CP009273__4631469__-1__0____251__251__0__0	max_left=247	max_left_minus=247	max_left_plus=231	max_min_left=121	max_min_left_minus=121	max_min_left_plus=117	max_min_right=124	max_min_right_minus=124	max_min_right_plus=116	max_pos_hash_score=480	max_right=242	max_right_minus=220	max_right_plus=242	neg_log10_pos_hash_p_value=0.2	new_junction_coverage=1.15	new_junction_read_count=103	polymorphism_frequency=1.000e+00	pos_hash_score=60	prediction=consensus	side_1_annotate_key=gene	side_1_continuation=0	side_1_coverage=0.00	side_1_overlap=0	side_1_possible_overlap_registers=239	side_1_read_count=0	side_1_redundant=0	side_2_annotate_key=gene	side_2_continuation=0	side_2_coverage=0.00	side_2_overlap=0	side_2_possible_overlap_registers=239	side_2_read_count=0	side_2_redundant=0	total_non_overlap_reads=102
JC	128	.	CP009273	35822	-1	CP009273	37125	1	0	alignment_overlap=7	coverage_minus=2	coverage_plus=3	flanking_left=251	flanking_right=251	frequency=6.156e-02	junction_possible_overlap_registers=232	key=CP009273__35822__-1__CP009273__37118__1__7____251__251__0__0	max_left=220	max_left_minus=128	max_left_plus=220	max_min_left=8	max_min_left_minus=0	max_min_left_plus=8	max_min_right=116	max_min_right_minus=116	max_min_right_plus=44	max_pos_hash_score=466	max_right=236	max_right_minus=116	max_right_plus=236	neg_log10_pos_hash_p_value=7.0	new_junction_coverage=0.06	new_junction_read_count=5	polymorphism_frequency=6.156e-02	pos_hash_score=5	prediction=polymorphism	reject=COVERAGE_EVENNESS_SKEW,FREQUENCY_CUTOFF	side_1_annotate_key=gene	side_1_continuation=0	side_1_coverage=0.59	side_1_overlap=7	side_1_possible_overlap_registers=239	side_1_read_count=53	side_1_redundant=0	side_2_annotate_key=gene	side_2_continuation=0	side_2_coverage=1.16	side_2_overlap=0	side_2_possible_overlap_registers=232	side_2_read_count=101	side_2_redundant=0	total_non_overlap_reads=5
JC	129	.	CP009273	75386	-1	CP009273	76588	1	0	alignment_overlap=10	coverage_minus=1	coverage_plus=2	flanking_left=251	flanking_right=251	frequency=5.214e-02	junction_possible_overlap_registers=229	key=CP009273__75386__-1__CP009273__76578__1__10____251__251__0__0	max_left=121	max_left_minus=121	max_left_plus=121	max_min_left=57	max_min_left_minus=0	max_min_left_plus=57	max_min_right=69	max_min_right_minus=69	max_min_right_plus=69	max_pos_hash_score=460	max_right=184	max_right_minus=69	max_right_plus=184	neg_log10_pos_hash_p_value=8.0	new_junction_coverage=0.03	new_junction_read_count=3	polymorphism_frequency=5.214e-02	pos_hash_score=3	prediction=polymorphism	reject=COVERAGE_EVENNESS_SKEW,FREQUENCY_CUTOFF	side_1_annotate_key=gene	side_1_continuation=0	side_1_coverage=0.78	side_1_overlap=10	side_1_possible_overlap_registers=239	side_1_read_count=70	side_1_redundant=0	side_2_annotate_key=gene	side_2_continuation=0	side_2_coverage=0.49	side_2_overlap=0	side_2_possible_overlap_registers=229	side_2_read_count=42	side_2_redundant=0	total_non_overlap_reads=3
JC	130	.	CP009273	100651	-1	CP009273	101541	1	0	alignment_overlap=10	coverage_minus=2	coverage_plus=2	flanking_left=251	flanking_right=251	frequency=3.525e-02	junction_possible_overlap_registers=229	key=CP009273__100651__-1__CP009273__101531__1__10____251__251__0__0	max_left=181	max_left_minus=181	max_left_plus=141	max_min_left=40	max_min_left_minus=40	max_min_left_plus=40	max_min_right=88	max_min_right_minus=19	max_min_right_plus=88	max_pos_hash_score=460	max_right=88	max_right_minus=71	max_right_plus=88	neg_log10_pos_hash_p_value=7.4	new_junction_coverage=0.05	new_junction_read_count=4	polymorphism_frequency=3.525e-02	pos_hash_score=4	prediction=polymorphism	reject=COVERAGE_EVENNESS_SKEW,FREQUENCY_CUTOFF	side_1_annotate_key=gene	side_1_continuation=0	side_1_coverage=1.35	side_1_overlap=10	side_1_possible_overlap_registers=239	side_1_read_count=121	side_1_redundant=0	side_2_annotate_key=gene	side_2_continuation=0	side_2_coverage=1.20	side_2_overlap=0	side_2_possible_overlap_registers=229	side_2_read_count=103	side_2_redundant=0	total_non_overlap_reads=4
JC	131	.	CP009273	122474	-1	CP009273	123315	1	0	alignment_overlap=18	coverage_minus=2	coverage_plus=2	flanking_left=251	flanking_right=251	frequency=8.668e-02	junction_possible_overlap_registers=221	key=CP009273__122474__-1__CP009273__123297__1__18____251__251__0__0	max_left=110	max_left_minus=110	max_left_plus=51	max_min_left=110	max_min_left_minus=110	max_min_left_plus=51	max_min_right=13	max_min_right_minus=13	max_min_right_plus=0	max_pos_hash_score=444	max_right=182	max_right_minus=119	max_right_plus=182	neg_log10_pos_hash_p_value=7.3	new_junction_coverage=0.05	new_junction_read_count=4	polymorphism_frequency=8.668e-02	pos_hash_score=4	prediction=polymorphism	reject=COVERAGE_EVENNESS_SKEW,FREQUENCY_CUTOFF	side_1_annotate_key=gene	side_1_continuation=0	side_1_coverage=0.40	side_1_overlap=18	side_1_possible_overlap_registers=239	side_1_read_count=36	side_1_redundant=0	side_2_annotate_key=gene	side_2_continuation=0	side_2_coverage=0.61	side_2_overlap=0	side_2_possible_overlap_registers=221	side_2_read_count=51	side_2_redundant=0	total_non_overlap_reads=4
JC	132	.	CP009273	157403	-1	CP009273	158448	1	0	alignment_overlap=10	coverage_minus=4	coverage_plus=5	flanking_left=251	flanking_right=251	frequency=1.054e-01	junction_possible_overlap_registers=229	key=CP009273__157403__-1__CP009273__158438__1__10____251__251__0__0	max_left=148	max_left_minus=148	max_left_plus=148	max_min_left=120	max_min_left_minus=120	max_min_left_plus=18	max_min_right=110	max_min_right_minus=23	max_min_right_plus=110	max_pos_hash_score=460	max_right=223	max_right_minus=121	max_right_plus=223	neg_log10_pos_hash_p_value=5.4	new_junction_coverage=0.10	new_junction_read_count=9	polymorphism_frequency=1.054e-01	pos_hash_score=9	prediction=polymorphism	reject=COVERAGE_EVENNESS_SKEW,FREQUENCY_CUTOFF	side_1_annotate_key=gene	side_1_continuation=0	side_1_coverage=0.86	side_1_overlap=10	side_1_possible_overlap_registers=239	side_1_read_count=77	side_1_redundant=0	side_2_annotate_key=gene	side_2_continuation=0	side_2_coverage=0.92	side_2_overlap=0	side_2_possible_overlap_registers=229	side_2_read_count=79	side_2_redundant=0	total_non_overlap_reads=9
JC	133	.	CP009273	180814	-1	CP009273	181957	1	0	alignment_overlap=12	coverage_minus=4	coverage_plus=3	flanking_left=251	flanking_right=251	frequency=7.744e-02	junction_possible_overlap_registers=227	key=CP009273__180814__-1__CP009273__181945__1__12____251__251__0__0	max_left=226	max_left_minus=225	max_left_plus=226	max_min_left=82	max_min_left_minus=82	max_min_left_plus=82	max_min_right=86	max_min_right_minus=86	max_min_right_plus=8	max_pos_hash_score=456	max_right=151	max_right_minus=151	max_right_plus=151	neg_log10_pos_hash_p_value=6.0	new_junction_coverage=0.08	new_junction_read_count=7	polymorphism_frequency=7.744e-02	pos_hash_score=7	prediction=polymorphism	reject=COVERAGE_EVENNESS_SKEW,FREQUENCY_CUTOFF	side_1_annotate_key=gene	side_1_continuation=0	side_1_coverage=0.93	side_1_overlap=12	side_1_possible_overlap_registers=239	side_1_read_count=84	side_1_redundant=0	side_2_annotate_key=gene	side_2_continuation=0	side_2_coverage=1.02	side_2_overlap=0	side_2_possible_overlap_registers=227	side_2_read_count=87	side_2_redundant=0	total_non_overlap_reads=7
JC	134	.	CP009273	206245	-1	CP009273	207707	1	0	alignment_overlap=10	coverage_minus=2	coverage_plus=1	flanking_left=251	flanking_right=251	frequency=3.662e-02	junction_possible_overlap_registers=229	key=CP009273__206245__-1__CP009273__207697__1__10____251__251__0__0	max_left=71	max_left_minus=71	max_left_plus=54	max_min_left=54	max_min_left_minus=54	max_min_left_plus=54	max_min_right=37	max_min_right_minus=37	max_min_right_plus=0	max_pos_hash_score=460	max_right=75	max_right_minus=75	max_right_plus=75	neg_log10_pos_hash_p_value=8.0	new_junction_coverage=0.03	new_junction_read_count=3	polymorphism_frequency=3.662e-02	pos_hash_score=3	prediction=polymorphism	reject=COVERAGE_EVENNESS_SKEW,FREQUENCY_CUTOFF	side_1_annotate_key=gene	side_1_continuation=0	side_1_coverage=1.10	side_1_overlap=10	side_1_possible_overlap_registers=239	side_1_read_count=99	side_1_redundant=0	side_2_annotate_key=gene	side_2_continuation=0	side_2_coverage=0.73	side_2_overlap=0	side_2_possible_overlap_registers=229	side_2_read_count=63	side_2_redundant=0	total_non_overlap_reads=3
JC	135	.	CP009273	255994	-1	CP009273	257813	1	0	alignment_overlap=13	coverage_minus=1	coverage_plus=2	flanking_left=251	flanking_right=251	frequency=3.185e-02	junction_possible_overlap_registers=226	key=CP009273__255994__-1__CP009273__257800__1__13____251__251__0__0	max_left=172	max_left_minus=80	max_left_plus=172	max_min_left=80	max_min_left_minus=80	max_min_left_plus=74	max_min_right=65	max_min_right_minus=0	max_min_right_plus=65	max_pos_hash_score=454	max_right=164	max_right_minus=157	max_right_plus=164	neg_log10_pos_hash_p_value=8.0	new_junction_coverage=0.04	new_junction_read_count=3	polymorphism_frequency=3.185e-02	pos_hash_score=3	prediction=polymorphism	reject=COVERAGE_EVENNESS_SKEW,FREQUENCY_CUTOFF	side_1_annotate_key=gene	side_1_continuation=0	side_1_coverage=0.95	side_1_overlap=13	side_1_possible_overlap_registers=239	side_1_read_count=85	side_1_redundant=0	side_2_annotate_key=gene	side_2_continuation=0	side_2_coverage=1.20	side_2_overlap=0	side_2_possible_overlap_registers=226	side_2_read_count=102	side_2_redundant=0	total_non_overlap_reads=3
JC	136	.	CP009273	271900	-1	CP009273	273053	1	0	alignment_overlap=11	coverage_minus=2	coverage_plus=2	flanking_left=251	flanking_right=251	frequency=3.891e-02	junction_possible_overlap_registers=228	key=CP009273__271900__-1__CP009273__273042__1__11____251__251__0__0	max_left=149	max_left_minus=149	max_left_plus=105	max_min_left=105	max_min_left_minus=0	max_min_left_plus=105	max_min_right=102	max_min_right_minus=102	max_min_right_plus=0	max_pos_hash_score=458	max_right=135	max_right_minus=102	max_right_plus=135	neg_log10_pos_hash_p_value=7.4	new_junction_coverage=0.05	new_junction_read_count=4	polymorphism_frequency=3.891e-02	pos_hash_score=4	prediction=polymorphism	reject=COVERAGE_EVENNESS_SKEW,FREQUENCY_CUTOFF	side_1_annotate_key=gene	side_1_continuation=0	side_1_coverage=0.82	side_1_overlap=11	side_1_possible_overlap_registers=239	side_1_read_count=74	side_1_redundant=0	side_2_annotate_key=gene	side_2_continuation=0	side_2_coverage=1.48	side_2_overlap=0	side_2_possible_overlap_registers=228	side_2_read_count=127	side_2_redundant=0	total_non_overlap_reads=4
JC	137	.	CP009273	355862	-1	CP009273	356508	1	0	alignment_overlap=11	coverage_minus=3	coverage_plus=1	flanking_left=251	flanking_right=251	frequency=7.876e-02	junction_possible_overlap_registers=228	key=CP009273__355862__-1__CP009273__356497__1__11____251__251__0__0	max_left=120	max_left_minus=120	max_left_plus=120	max_min_left=92	max_min_left_minus=92	max_min_left_plus=0	max_min_right=66	max_min_right_minus=66	max_min_right_plus=33	max_pos_hash_score=458	max_right=148	max_right_minus=148	max_right_plus=33	neg_log10_pos_hash_p_value=7.4	new_junction_coverage=0.06	new_junction_read_count=5	polymorphism_frequency=7.876e-02	pos_hash_score=4	prediction=polymorphism	reject=COVERAGE_EVENNESS_SKEW,FREQUENCY_CUTOFF	side_1_annotate_key=gene	side_1_continuation=0	side_1_coverage=0.49	side_1_overlap=11	side_1_possible_overlap_registers=239	side_1_read_count=44	side_1_redundant=0	side_2_annotate_key=gene	side_2_continuation=0	side_2_coverage=0.87	side_2_overlap=0	side_2_possible_overlap_registers=228	side_2_read_count=75	side_2_redundant=0	total_non_overlap_reads=4
JC	138	.	CP009273	358987	-1	CP009273	359948	1	0	alignment_overlap=9	coverage_minus=3	coverage_plus=2	flanking_left=251	flanking_right=251	frequency=8.735e-02	junction_possible_overlap_registers=230	key=CP009273__358987__-1__CP009273__359939__1__9____251__251__0__0	max_left=92	max_left_minus=92	max_left_plus=59	max_min_left=92	max_min_left_minus=92	max_min_left_plus=59	max_min_right=0	max_min_right_minus=0	max_min_right_plus=0	max_pos_hash_score=462	max_right=130	max_right_minus=128	max_right_plus=130	neg_log10_pos_hash_p_value=7.0	new_junction_coverage=0.06	new_junction_read_count=5	polymorphism_frequency=8.735e-02	pos_hash_score=5	prediction=polymorphism	reject=COVERAGE_EVENNESS_SKEW,FREQUENCY_CUTOFF	side_1_annotate_key=gene	side_1_continuation=0	side_1_coverage=0.75	side_1_overlap=9	side_1_possible_overlap_registers=239	side_1_read_count=67	side_1_redundant=0	side_2_annotate_key=gene	side_2_continuation=0	side_2_coverage=0.46	side_2_overlap=0	side_2_possible_overlap_registers=230	side_2_read_count=40	side_2_redundant=0	total_non_overlap_reads=5
JC	139	.	CP009273	360104	1	CP009273	360286	-1	0	alignment_overlap=0	coverage_minus=8	coverage_plus=6	flanking_left=251	flanking_right=251	frequency=2.991e-01	junction_possible_overlap_registers=239	key=CP009273__360104__1__CP009273__360286__-1__0____251__251__0__0	max_left=188	max_left_minus=113	max_left_plus=188	max_min_left=114	max_min_left_minus=100	max_min_left_plus=114	max_min_right=70	max_min_right_minus=70	max_min_right_plus=67	max_pos_hash_score=480	max_right=246	max_right_minus=246	max_right_plus=172	neg_log10_pos_hash_p_value=4.4	new_junction_coverage=0.18	new_junction_read_count=16	polymorphism_frequency=2.991e-01	pos_hash_score=13	prediction=polymorphism	reject=COVERAGE_EVENNESS_SKEW	side_1_annotate_key=gene	side_1_continuation=0	side_1_coverage=0.41	side_1_overlap=0	side_1_possible_overlap_registers=239	side_1_read_count=37	side_1_redundant=0	side_2_annotate_key=gene	side_2_continuation=0	side_2_coverage=0.42	side_2_overlap=0	side_2_possible_overlap_registers=239	side_2_read_count=38	side_2_redundant=0	total_non_overlap_reads=14
JC	140	.	CP009273	360104	1	CP009273	4161677	1	-6	alignment_overlap=-6	coverage_minus=4	coverage_plus=6	flanking_left=251	flanking_right=251	frequency=2.023e-01	junction_possible_overlap_registers=233	key=CP009273__360104__1__CP009273__4161677__1__-6__AATTCC__251__251__0__0	max_left=188	max_left_minus=100	max_left_plus=188	max_min_left=100	max_min_left_minus=100	max_min_left_plus=75	max_min_right=112	max_min_right_minus=64	max_min_right_plus=112	max_pos_hash_score=468	max_right=166	max_right_minus=109	max_right_plus=166	neg_log10_pos_hash_p_value=5.4	new_junction_coverage=0.13	new_junction_read_count=11	polymorphism_frequency=2.023e-01	pos_hash_score=9	prediction=polymorphism	reject=COVERAGE_EVENNESS_SKEW	side_1_annotate_key=gene	side_1_continuation=0	side_1_coverage=0.43	side_1_overlap=0	side_1_possible_overlap_registers=239	side_1_read_count=39	side_1_redundant=0	side_2_annotate_key=gene	side_2_continuation=0	side_2_coverage=0.56	side_2_overlap=0	side_2_possible_overlap_registers=239	side_2_read_count=50	side_2_redundant=0	total_non_overlap_reads=10	unique_read_sequence=AATTCC
JC	141	.	CP009273	360286	-1	CP009273	3416618	1	-5	alignment_overlap=-5	coverage_minus=3	coverage_plus=4	flanking_left=251	flanking_right=251	frequency=1.796e-01	junction_possible_overlap_registers=234	key=CP009273__360286__-1__CP009273__3416618__1__-5__AATTC__251__251__0__0	max_left=226	max_left_minus=172	max_left_plus=226	max_min_left=70	max_min_left_minus=44	max_min_left_plus=70	max_min_right=70	max_min_right_minus=70	max_min_right_plus=15	max_pos_hash_score=470	max_right=80	max_right_minus=70	max_right_plus=80	neg_log10_pos_hash_p_value=6.2	new_junction_coverage=0.10	new_junction_read_count=9	polymorphism_frequency=1.796e-01	pos_hash_score=7	prediction=polymorphism	reject=COVERAGE_EVENNESS_SKEW,FREQUENCY_CUTOFF	side_1_annotate_key=gene	side_1_continuation=0	side_1_coverage=0.42	side_1_overlap=0	side_1_possible_overlap_registers=239	side_1_read_count=38	side_1_redundant=0	side_2_annotate_key=gene	side_2_continuation=0	side_2_coverage=0.51	side_2_overlap=0	side_2_possible_overlap_registers=239	side_2_read_count=46	side_2_redundant=0	total_non_overlap_reads=7	unique_read_sequence=AATTC
JC	142	.	CP009273	360286	-1	CP009273	4034161	-1	-4	alignment_overlap=-4	coverage_minus=5	coverage_plus=8	flanking_left=251	flanking_right=251	frequency=2.575e-01	junction_possible_overlap_registers=235	key=CP009273__360286__-1__CP009273__4034161__-1__-4__AATT__251__251__0__0	max_left=246	max_left_minus=172	max_left_plus=246	max_min_left=70	max_min_left_minus=67	max_min_left_plus=70	max_min_right=110	max_min_right_minus=110	max_min_right_plus=96	max_pos_hash_score=472	max_right=123	max_right_minus=123	max_right_plus=109	neg_log10_pos_hash_p_value=4.6	new_junction_coverage=0.17	new_junction_read_count=15	polymorphism_frequency=2.575e-01	pos_hash_score=12	prediction=polymorphism	reject=COVERAGE_EVENNESS_SKEW	side_1_annotate_key=gene	side_1_continuation=0	side_1_coverage=0.42	side_1_overlap=0	side_1_possible_overlap_registers=239	side_1_read_count=38	side_1_redundant=0	side_2_annotate_key=gene	side_2_continuation=0	side_2_coverage=0.56	side_2_overlap=0	side_2_possible_overlap_registers=239	side_2_read_count=50	side_2_redundant=0	total_non_overlap_reads=13	unique_read_sequence=AATT
JC	143	.	CP009273	360286	-1	CP009273	4161849	-1	-4	alignment_overlap=-4	coverage_minus=5	coverage_plus=8	flanking_left=251	flanking_right=251	frequency=2.664e-01	junction_possible_overlap_registers=235	key=CP009273__360286__-1__CP009273__4161849__-1__-4__AATT__251__251__0__0	max_left=246	max_left_minus=172	max_left_plus=246	max_min_left=70	max_min_left_minus=67	max_min_left_plus=70	max_min_right=110	max_min_right_minus=110	max_min_right_plus=96	max_pos_hash_score=472	max_right=123	max_right_minus=123	max_right_plus=109	neg_log10_pos_hash_p_value=4.6	new_junction_coverage=0.17	new_junction_read_count=15	polymorphism_frequency=2.664e-01	pos_hash_score=12	prediction=polymorphism	reject=COVERAGE_EVENNESS_SKEW	side_1_annotate_key=gene	side_1_continuation=0	side_1_coverage=0.42	side_1_overlap=0	side_1_possible_overlap_registers=239	side_1_read_count=38	side_1_redundant=0	side_2_annotate_key=gene	side_2_continuation=0	side_2_coverage=0.51	side_2_overlap=0	side_2_possible_overlap_registers=239	side_2_read_count=46	side_2_redundant=0	total_non_overlap_reads=13	unique_read_sequence=AATT
JC	144	.	CP009273	361473	-1	CP009273	362564	1	0	alignment_overlap=11	coverage_minus=5	coverage_plus=4	flanking_left=251	flanking_right=251	frequency=9.844e-02	junction_possible_overlap_registers=228	key=CP009273__361473__-1__CP009273__362553__1__11____251__251__0__0	max_left=146	max_left_minus=146	max_left_plus=146	max_min_left=57	max_min_left_minus=0	max_min_left_plus=57	max_min_right=117	max_min_right_minus=39	max_min_right_plus=117	max_pos_hash_score=458	max_right=182	max_right_minus=39	max_right_plus=182	neg_log10_pos_hash_p_value=5.7	new_junction_coverage=0.10	new_junction_read_count=9	polymorphism_frequency=9.844e-02	pos_hash_score=8	prediction=polymorphism	reject=COVERAGE_EVENNESS_SKEW,FREQUENCY_CUTOFF	side_1_annotate_key=gene	side_1_continuation=0	side_1_coverage=1.00	side_1_overlap=11	side_1_possible_overlap_registers=239	side_1_read_count=90	side_1_redundant=0	side_2_annotate_key=gene	side_2_continuation=0	side_2_coverage=0.92	side_2_overlap=0	side_2_possible_overlap_registers=228	side_2_read_count=79	side_2_redundant=0	total_non_overlap_reads=9
JC	145	.	CP009273	382095	-1	CP009273	382917	1	0	alignment_overlap=10	coverage_minus=5	coverage_plus=3	flanking_left=251	flanking_right=251	frequency=8.863e-02	junction_possible_overlap_registers=229	key=CP009273__382095__-1__CP009273__382907__1__10____251__251__0__0	max_left=162	max_left_minus=162	max_left_plus=128	max_min_left=91	max_min_left_minus=0	max_min_left_plus=91	max_min_right=81	max_min_right_minus=79	max_min_right_plus=81	max_pos_hash_score=460	max_right=150	max_right_minus=79	max_right_plus=150	neg_log10_pos_hash_p_value=5.7	new_junction_coverage=0.09	new_junction_read_count=8	polymorphism_frequency=8.863e-02	pos_hash_score=8	prediction=polymorphism	reject=COVERAGE_EVENNESS_SKEW,FREQUENCY_CUTOFF	side_1_annotate_key=gene	side_1_continuation=0	side_1_coverage=0.92	side_1_overlap=10	side_1_possible_overlap_registers=239	side_1_read_count=83	side_1_redundant=0	side_2_annotate_key=gene	side_2_continuation=0	side_2_coverage=0.99	side_2_overlap=0	side_2_possible_overlap_registers=229	side_2_read_count=85	side_2_redundant=0	total_non_overlap_reads=8
JC	146	.	CP009273	422689	-1	CP009273	423858	1	0	alignment_overlap=11	coverage_minus=2	coverage_plus=3	flanking_left=251	flanking_right=251	frequency=5.916e-02	junction_possible_overlap_registers=228	key=CP009273__422689__-1__CP009273__423847__1__11____251__251__0__0	max_left=178	max_left_minus=178	max_left_plus=178	max_min_left=17	max_min_left_minus=0	max_min_left_plus=17	max_min_right=38	max_min_right_minus=37	max_min_right_plus=38	max_pos_hash_score=458	max_right=38	max_right_minus=37	max_right_plus=38	neg_log10_pos_hash_p_value=6.9	new_junction_coverage=0.06	new_junction_read_count=5	polymorphism_frequency=5.916e-02	pos_hash_score=5	prediction=polymorphism	reject=COVERAGE_EVENNESS_SKEW,FREQUENCY_CUTOFF	side_1_annotate_key=gene	side_1_continuation=0	side_1_coverage=0.96	side_1_overlap=11	side_1_possible_overlap_registers=239	side_1_read_count=86	side_1_redundant=0	side_2_annotate_key=gene	side_2_continuation=0	side_2_coverage=0.90	side_2_overlap=0	side_2_possible_overlap_registers=228	side_2_read_count=77	side_2_redundant=0	total_non_overlap_reads=5
JC	147	.	CP009273	465272	-1	CP009273	466564	1	0	alignment_overlap=12	coverage_minus=3	coverage_plus=2	flanking_left=251	flanking_right=251	frequency=6.727e-02	junction_possible_overlap_registers=227	key=CP009273__465272__-1__CP009273__466552__1__12____251__251__0__0	max_left=193	max_left_minus=193	max_left_plus=156	max_min_left=45	max_min_left_minus=45	max_min_left_plus=45	max_min_right=84	max_min_right_minus=84	max_min_right_plus=83	max_pos_hash_score=456	max_right=94	max_right_minus=94	max_right_plus=94	neg_log10_pos_hash_p_value=6.9	new_junction_coverage=0.07	new_junction_read_count=6	polymorphism_frequency=6.727e-02	pos_hash_score=5	prediction=polymorphism	reject=COVERAGE_EVENNESS_SKEW,FREQUENCY_CUTOFF	side_1_annotate_key=gene	side_1_continuation=0	side_1_coverage=1.02	side_1_overlap=12	side_1_possible_overlap_registers=239	side_1_read_count=92	side_1_redundant=0	side_2_annotate_key=gene	side_2_continuation=0	side_2_coverage=0.93	side_2_overlap=0	side_2_possible_overlap_registers=227	side_2_read_count=79	side_2_redundant=0	total_non_overlap_reads=5
JC	148	.	CP009273	577575	-1	CP009273	578345	1	0	alignment_overlap=10	coverage_minus=3	coverage_plus=6	flanking_left=251	flanking_right=251	frequency=9.066e-02	junction_possible_overlap_registers=229	key=CP009273__577575__-1__CP009273__578335__1__10____251__251__0__0	max_left=235	max_left_minus=157	max_left_plus=235	max_min_left=47	max_min_left_minus=47	max_min_left_plus=47	max_min_right=35	max_min_right_minus=35	max_min_right_plus=30	max_pos_hash_score=460	max_right=101	max_right_minus=52	max_right_plus=101	neg_log10_pos_hash_p_value=5.4	new_junction_coverage=0.14	new_junction_read_count=12	polymorphism_frequency=9.066e-02	pos_hash_score=9	prediction=polymorphism	reject=COVERAGE_EVENNESS_SKEW,FREQUENCY_CUTOFF	side_1_annotate_key=gene	side_1_continuation=0	side_1_coverage=1.14	side_1_overlap=10	side_1_possible_overlap_registers=239	side_1_read_count=102	side_1_redundant=0	side_2_annotate_key=gene	side_2_continuation=0	side_2_coverage=1.66	side_2_overlap=0	side_2_possible_overlap_registers=229	side_2_read_count=143	side_2_redundant=0	total_non_overlap_reads=9
JC	149	.	CP009273	603466	-1	CP009273	604816	1	0	alignment_overlap=12	coverage_minus=6	coverage_plus=4	flanking_left=251	flanking_right=251	frequency=9.887e-02	junction_possible_overlap_registers=227	key=CP009273__603466__-1__CP009273__604804__1__12____251__251__0__0	max_left=235	max_left_minus=235	max_left_plus=185	max_min_left=105	max_min_left_minus=105	max_min_left_plus=77	max_min_right=106	max_min_right_minus=106	max_min_right_plus=54	max_pos_hash_score=456	max_right=225	max_right_minus=181	max_right_plus=225	neg_log10_pos_hash_p_value=5.0	new_junction_coverage=0.12	new_junction_read_count=10	polymorphism_frequency=9.887e-02	pos_hash_score=10	prediction=polymorphism	reject=COVERAGE_EVENNESS_SKEW,FREQUENCY_CUTOFF	side_1_annotate_key=gene	side_1_continuation=0	side_1_coverage=1.05	side_1_overlap=12	side_1_possible_overlap_registers=239	side_1_read_count=94	side_1_redundant=0	side_2_annotate_key=gene	side_2_continuation=0	side_2_coverage=1.09	side_2_overlap=0	side_2_possible_overlap_registers=227	side_2_read_count=93	side_2_redundant=0	total_non_overlap_reads=10
JC	150	.	CP009273	606321	-1	CP009273	606925	1	0	alignment_overlap=10	coverage_minus=7	coverage_plus=7	flanking_left=251	flanking_right=251	frequency=1.547e-01	junction_possible_overlap_registers=229	key=CP009273__606321__-1__CP009273__606915__1__10____251__251__0__0	max_left=169	max_left_minus=169	max_left_plus=169	max_min_left=99	max_min_left_minus=99	max_min_left_plus=91	max_min_right=119	max_min_right_minus=119	max_min_right_plus=54	max_pos_hash_score=460	max_right=186	max_right_minus=186	max_right_plus=184	neg_log10_pos_hash_p_value=4.2	new_junction_coverage=0.21	new_junction_read_count=18	polymorphism_frequency=1.547e-01	pos_hash_score=13	prediction=polymorphism	reject=COVERAGE_EVENNESS_SKEW,FREQUENCY_CUTOFF	side_1_annotate_key=gene	side_1_continuation=0	side_1_coverage=1.15	side_1_overlap=10	side_1_possible_overlap_registers=239	side_1_read_count=103	side_1_redundant=0	side_2_annotate_key=gene	side_2_continuation=0	side_2_coverage=1.14	side_2_overlap=0	side_2_possible_overlap_registers=229	side_2_read_count=98	side_2_redundant=0	total_non_overlap_reads=14
JC	151	.	CP009273	616174	-1	CP009273	617263	1	0	alignment_overlap=11	coverage_minus=2	coverage_plus=1	flanking_left=251	flanking_right=251	frequency=4.409e-02	junction_possible_overlap_registers=228	key=CP009273__616174__-1__CP009273__617252__1__11____251__251__0__0	max_left=150	max_left_minus=150	max_left_plus=36	max_min_left=36	max_min_left_minus=36	max_min_left_plus=36	max_min_right=76	max_min_right_minus=76	max_min_right_plus=0	max_pos_hash_score=458	max_right=76	max_right_minus=76	max_right_plus=51	neg_log10_pos_hash_p_value=8.0	new_junction_coverage=0.05	new_junction_read_count=4	polymorphism_frequency=4.409e-02	pos_hash_score=3	prediction=polymorphism	reject=COVERAGE_EVENNESS_SKEW,FREQUENCY_CUTOFF	side_1_annotate_key=gene	side_1_continuation=0	side_1_coverage=1.10	side_1_overlap=11	side_1_possible_overlap_registers=239	side_1_read_count=99	side_1_redundant=0	side_2_annotate_key=gene	side_2_continuation=0	side_2_coverage=0.92	side_2_overlap=0	side_2_possible_overlap_registers=228	side_2_read_count=79	side_2_redundant=0	total_non_overlap_reads=3
JC	152	.	CP009273	643797	-1	CP009273	644716	1	0	alignment_overlap=12	coverage_minus=2	coverage_plus=4	flanking_left=251	flanking_right=251	frequency=6.164e-02	junction_possible_overlap_registers=227	key=CP009273__643797__-1__CP009273__644704__1__12____251__251__0__0	max_left=98	max_left_minus=70	max_left_plus=98	max_min_left=98	max_min_left_minus=70	max_min_left_plus=98	max_min_right=39	max_min_right_minus=0	max_min_right_plus=39	max_pos_hash_score=456	max_right=141	max_right_minus=137	max_right_plus=141	neg_log10_pos_hash_p_value=6.9	new_junction_coverage=0.07	new_junction_read_count=6	polymorphism_frequency=6.164e-02	pos_hash_score=5	prediction=polymorphism	reject=COVERAGE_EVENNESS_SKEW,FREQUENCY_CUTOFF	side_1_annotate_key=gene	side_1_continuation=0	side_1_coverage=0.96	side_1_overlap=12	side_1_possible_overlap_registers=239	side_1_read_count=86	side_1_redundant=0	side_2_annotate_key=gene	side_2_continuation=0	side_2_coverage=1.18	side_2_overlap=0	side_2_possible_overlap_registers=227	side_2_read_count=101	side_2_redundant=0	total_non_overlap_reads=6
JC	153	.	CP009273	662822	-1	CP009273	663615	1	0	alignment_overlap=9	coverage_minus=1	coverage_plus=2	flanking_left=251	flanking_right=251	frequency=3.398e-02	junction_possible_overlap_registers=230	key=CP009273__662822__-1__CP009273__663606__1__9____251__251__0__0	max_left=109	max_left_minus=109	max_left_plus=109	max_min_left=60	max_min_left_minus=0	max_min_left_plus=60	max_min_right=108	max_min_right_minus=53	max_min_right_plus=108	max_pos_hash_score=462	max_right=108	max_right_minus=53	max_right_plus=108	neg_log10_pos_hash_p_value=8.0	new_junction_coverage=0.05	new_junction_read_count=4	polymorphism_frequency=3.398e-02	pos_hash_score=3	prediction=polymorphism	reject=COVERAGE_EVENNESS_SKEW,FREQUENCY_CUTOFF	side_1_annotate_key=gene	side_1_continuation=0	side_1_coverage=1.36	side_1_overlap=9	side_1_possible_overlap_registers=239	side_1_read_count=122	side_1_redundant=0	side_2_annotate_key=gene	side_2_continuation=0	side_2_coverage=1.27	side_2_overlap=0	side_2_possible_overlap_registers=230	side_2_read_count=110	side_2_redundant=0	total_non_overlap_reads=3
JC	154	.	CP009273	680985	-1	CP009273	681684	1	0	alignment_overlap=4	coverage_minus=4	coverage_plus=9	flanking_left=251	flanking_right=251	frequency=1.324e-01	junction_possible_overlap_registers=235	key=CP009273__680985__-1__CP009273__681680__1__4____251__251__0__0	max_left=154	max_left_minus=154	max_left_plus=126	max_min_left=118	max_min_left_minus=118	max_min_left_plus=100	max_min_right=122	max_min_right_minus=122	max_min_right_plus=121	max_pos_hash_score=472	max_right=245	max_right_minus=165	max_right_plus=245	neg_log10_pos_hash_p_value=4.6	new_junction_coverage=0.15	new_junction_read_count=13	polymorphism_frequency=1.324e-01	pos_hash_score=12	prediction=polymorphism	reject=COVERAGE_EVENNESS_SKEW,FREQUENCY_CUTOFF	side_1_annotate_key=gene	side_1_continuation=0	side_1_coverage=1.07	side_1_overlap=4	side_1_possible_overlap_registers=239	side_1_read_count=96	side_1_redundant=0	side_2_annotate_key=gene	side_2_continuation=0	side_2_coverage=0.86	side_2_overlap=0	side_2_possible_overlap_registers=235	side_2_read_count=76	side_2_redundant=0	total_non_overlap_reads=13
JC	155	.	CP009273	723767	-1	CP009273	724845	1	0	alignment_overlap=9	coverage_minus=2	coverage_plus=3	flanking_left=251	flanking_right=251	frequency=6.485e-02	junction_possible_overlap_registers=230	key=CP009273__723767__-1__CP009273__724836__1__9____251__251__0__0	max_left=124	max_left_minus=124	max_left_plus=84	max_min_left=1	max_min_left_minus=0	max_min_left_plus=1	max_min_right=118	max_min_right_minus=118	max_min_right_plus=75	max_pos_hash_score=462	max_right=121	max_right_minus=118	max_right_plus=121	neg_log10_pos_hash_p_value=7.5	new_junction_coverage=0.06	new_junction_read_count=5	polymorphism_frequency=6.485e-02	pos_hash_score=4	prediction=polymorphism	reject=COVERAGE_EVENNESS_SKEW,FREQUENCY_CUTOFF	side_1_annotate_key=gene	side_1_continuation=0	side_1_coverage=1.12	side_1_overlap=9	side_1_possible_overlap_registers=239	side_1_read_count=101	side_1_redundant=0	side_2_annotate_key=gene	side_2_continuation=0	side_2_coverage=0.54	side_2_overlap=0	side_2_possible_overlap_registers=230	side_2_read_count=47	side_2_redundant=0	total_non_overlap_reads=5
JC	156	.	CP009273	727680	1	CP009273	3614121	-1	0	alignment_overlap=10	coverage_minus=1	coverage_plus=3	flanking_left=251	flanking_right=251	frequency=7.432e-02	junction_possible_overlap_registers=229	key=CP009273__727680__1__CP009273__3614131__-1__10____251__251__0__1	max_left=37	max_left_minus=37	max_left_plus=37	max_min_left=37	max_min_left_minus=37	max_min_left_plus=37	max_min_right=0	max_min_right_minus=0	max_min_right_plus=0	max_pos_hash_score=460	max_right=103	max_right_minus=103	max_right_plus=103	neg_log10_pos_hash_p_value=7.4	new_junction_coverage=0.06	new_junction_read_count=5	polymorphism_frequency=7.432e-02	pos_hash_score=4	prediction=polymorphism	reject=COVERAGE_EVENNESS_SKEW,FREQUENCY_CUTOFF	side_1_annotate_key=gene	side_1_continuation=0	side_1_coverage=0.72	side_1_overlap=10	side_1_possible_overlap_registers=239	side_1_read_count=65	side_1_redundant=0	side_2_annotate_key=repeat	side_2_continuation=0	side_2_coverage=NA	side_2_overlap=0	side_2_possible_overlap_registers=NA	side_2_read_count=NA	side_2_redundant=1	total_non_overlap_reads=4
JC	157	.	CP009273	733405	-1	CP009273	734360	1	0	alignment_overlap=20	coverage_minus=13	coverage_plus=11	flanking_left=251	flanking_right=251	frequency=1.946e-01	junction_possible_overlap_registers=219	key=CP009273__733405__-1__CP009273__734340__1__20____251__251__0__0	max_left=190	max_left_minus=190	max_left_plus=133	max_min_left=98	max_min_left_minus=88	max_min_left_plus=98	max_min_right=98	max_min_right_minus=71	max_min_right_plus=98	max_pos_hash_score=440	max_right=221	max_right_minus=172	max_right_plus=221	neg_log10_pos_hash_p_value=3.0	new_junction_coverage=0.29	new_junction_read_count=24	polymorphism_frequency=1.946e-01	pos_hash_score=18	prediction=polymorphism	reject=FREQUENCY_CUTOFF	side_1_annotate_key=gene	side_1_continuation=0	side_1_coverage=1.11	side_1_overlap=20	side_1_possible_overlap_registers=239	side_1_read_count=100	side_1_redundant=0	side_2_annotate_key=gene	side_2_continuation=0	side_2_coverage=1.30	side_2_overlap=0	side_2_possible_overlap_registers=219	side_2_read_count=107	side_2_redundant=0	total_non_overlap_reads=24
JC	158	.	CP009273	767201	-1	CP009273	768072	1	0	alignment_overlap=9	coverage_minus=2	coverage_plus=4	flanking_left=251	flanking_right=251	frequency=5.718e-02	junction_possible_overlap_registers=230	key=CP009273__767201__-1__CP009273__768063__1__9____251__251__0__0	max_left=132	max_left_minus=132	max_left_plus=109	max_min_left=109	max_min_left_minus=34	max_min_left_plus=109	max_min_right=1	max_min_right_minus=1	max_min_right_plus=0	max_pos_hash_score=462	max_right=133	max_right_minus=53	max_right_plus=133	neg_log10_pos_hash_p_value=6.5	new_junction_coverage=0.07	new_junction_read_count=6	polymorphism_frequency=5.718e-02	pos_hash_score=6	prediction=polymorphism	reject=COVERAGE_EVENNESS_SKEW,FREQUENCY_CUTOFF	side_1_annotate_key=gene	side_1_continuation=0	side_1_coverage=1.22	side_1_overlap=9	side_1_possible_overlap_registers=239	side_1_read_count=110	side_1_redundant=0	side_2_annotate_key=gene	side_2_continuation=0	side_2_coverage=1.06	side_2_overlap=0	side_2_possible_overlap_registers=230	side_2_read_count=92	side_2_redundant=0	total_non_overlap_reads=6
JC	159	.	CP009273	776085	-1	CP009273	776375	1	0	alignment_overlap=76	coverage_minus=6	coverage_plus=12	flanking_left=251	flanking_right=251	frequency=2.889e-01	junction_possible_overlap_registers=163	key=CP009273__776085__-1__CP009273__776299__1__76____251__251__0__0	max_left=172	max_left_minus=172	max_left_plus=135	max_min_left=41	max_min_left_minus=0	max_min_left_plus=41	max_min_right=64	max_min_right_minus=64	max_min_right_plus=40	max_pos_hash_score=328	max_right=155	max_right_minus=64	max_right_plus=155	neg_log10_pos_hash_p_value=2.2	new_junction_coverage=0.31	new_junction_read_count=19	polymorphism_frequency=2.889e-01	pos_hash_score=16	prediction=polymorphism	side_1_annotate_key=gene	side_1_continuation=0	side_1_coverage=0.86	side_1_overlap=76	side_1_possible_overlap_registers=239	side_1_read_count=77	side_1_redundant=0	side_2_annotate_key=gene	side_2_continuation=0	side_2_coverage=0.67	side_2_overlap=0	side_2_possible_overlap_registers=163	side_2_read_count=41	side_2_redundant=0	total_non_overlap_reads=18
JC	160	.	CP009273	776085	-1	CP009273	776679	1	0	alignment_overlap=76	coverage_minus=3	coverage_plus=10	flanking_left=251	flanking_right=251	frequency=2.441e-01	junction_possible_overlap_registers=163	key=CP009273__776085__-1__CP009273__776603__1__76____251__251__0__0	max_left=146	max_left_minus=136	max_left_plus=146	max_min_left=69	max_min_left_minus=69	max_min_left_plus=69	max_min_right=86	max_min_right_minus=65	max_min_right_plus=86	max_pos_hash_score=328	max_right=126	max_right_minus=81	max_right_plus=126	neg_log10_pos_hash_p_value=3.3	new_junction_coverage=0.21	new_junction_read_count=13	polymorphism_frequency=2.441e-01	pos_hash_score=11	prediction=polymorphism	reject=COVERAGE_EVENNESS_SKEW	side_1_annotate_key=gene	side_1_continuation=0	side_1_coverage=0.86	side_1_overlap=76	side_1_possible_overlap_registers=239	side_1_read_count=77	side_1_redundant=0	side_2_annotate_key=gene	side_2_continuation=0	side_2_coverage=0.46	side_2_overlap=0	side_2_possible_overlap_registers=163	side_2_read_count=28	side_2_redundant=0	total_non_overlap_reads=13
JC	161	.	CP009273	776087	-1	CP009273	777267	1	0	alignment_overlap=20	coverage_minus=8	coverage_plus=4	flanking_left=251	flanking_right=251	frequency=3.132e-01	junction_possible_overlap_registers=219	key=CP009273__776087__-1__CP009273__777247__1__20____251__251__0__0	max_left=228	max_left_minus=228	max_left_plus=163	max_min_left=87	max_min_left_minus=87	max_min_left_plus=87	max_min_right=35	max_min_right_minus=35	max_min_right_plus=33	max_pos_hash_score=440	max_right=217	max_right_minus=217	max_right_plus=215	neg_log10_pos_hash_p_value=4.3	new_junction_coverage=0.30	new_junction_read_count=25	polymorphism_frequency=3.132e-01	pos_hash_score=12	prediction=polymorphism	reject=COVERAGE_EVENNESS_SKEW	side_1_annotate_key=gene	side_1_continuation=0	side_1_coverage=0.71	side_1_overlap=20	side_1_possible_overlap_registers=239	side_1_read_count=64	side_1_redundant=0	side_2_annotate_key=gene	side_2_continuation=0	side_2_coverage=0.62	side_2_overlap=0	side_2_possible_overlap_registers=219	side_2_read_count=51	side_2_redundant=0	total_non_overlap_reads=12
JC	162	.	CP009273	776087	-1	CP009273	2514846	1	0	alignment_overlap=20	coverage_minus=5	coverage_plus=4	flanking_left=251	flanking_right=251	frequency=2.807e-01	junction_possible_overlap_registers=219	key=CP009273__776087__-1__CP009273__2514826__1__20____251__251__0__0	max_left=228	max_left_minus=228	max_left_plus=163	max_min_left=58	max_min_left_minus=0	max_min_left_plus=58	max_min_right=34	max_min_right_minus=34	max_min_right_plus=33	max_pos_hash_score=440	max_right=181	max_right_minus=34	max_right_plus=181	neg_log10_pos_hash_p_value=5.2	new_junction_coverage=0.26	new_junction_read_count=21	polymorphism_frequency=2.807e-01	pos_hash_score=9	prediction=polymorphism	reject=COVERAGE_EVENNESS_SKEW	side_1_annotate_key=gene	side_1_continuation=0	side_1_coverage=0.71	side_1_overlap=20	side_1_possible_overlap_registers=239	side_1_read_count=64	side_1_redundant=0	side_2_annotate_key=gene	side_2_continuation=0	side_2_coverage=0.60	side_2_overlap=0	side_2_possible_overlap_registers=219	side_2_read_count=49	side_2_redundant=0	total_non_overlap_reads=9
JC	163	.	CP009273	776472	-1	CP009273	777265	1	0	alignment_overlap=37	coverage_minus=7	coverage_plus=8	flanking_left=251	flanking_right=251	frequency=3.372e-01	junction_possible_overlap_registers=202	key=CP009273__776472__-1__CP009273__777228__1__37____251__251__0__0	max_left=212	max_left_minus=69	max_left_plus=212	max_min_left=69	max_min_left_minus=69	max_min_left_plus=57	max_min_right=1	max_min_right_minus=0	max_min_right_plus=1	max_pos_hash_score=406	max_right=203	max_right_minus=147	max_right_plus=203	neg_log10_pos_hash_p_value=3.9	new_junction_coverage=0.21	new_junction_read_count=16	polymorphism_frequency=3.372e-01	pos_hash_score=12	prediction=polymorphism	reject=COVERAGE_EVENNESS_SKEW	side_1_annotate_key=gene	side_1_continuation=0	side_1_coverage=0.37	side_1_overlap=37	side_1_possible_overlap_registers=239	side_1_read_count=33	side_1_redundant=0	side_2_annotate_key=gene	side_2_continuation=0	side_2_coverage=0.46	side_2_overlap=0	side_2_possible_overlap_registers=202	side_2_read_count=35	side_2_redundant=0	total_non_overlap_reads=15
JC	164	.	CP009273	776778	-1	CP009273	777267	1	0	alignment_overlap=39	coverage_minus=10	coverage_plus=7	flanking_left=251	flanking_right=251	frequency=3.495e-01	junction_possible_overlap_registers=200	key=CP009273__776778__-1__CP009273__777228__1__39____251__251__0__0	max_left=150	max_left_minus=150	max_left_plus=36	max_min_left=47	max_min_left_minus=47	max_min_left_plus=36	max_min_right=62	max_min_right_minus=62	max_min_right_plus=0	max_pos_hash_score=402	max_right=201	max_right_minus=142	max_right_plus=201	neg_log10_pos_hash_p_value=3.6	new_junction_coverage=0.23	new_junction_read_count=17	polymorphism_frequency=3.495e-01	pos_hash_score=13	prediction=polymorphism	reject=COVERAGE_EVENNESS_SKEW	side_1_annotate_key=gene	side_1_continuation=0	side_1_coverage=0.39	side_1_overlap=39	side_1_possible_overlap_registers=239	side_1_read_count=35	side_1_redundant=0	side_2_annotate_key=gene	side_2_continuation=0	side_2_coverage=0.45	side_2_overlap=0	side_2_possible_overlap_registers=200	side_2_read_count=34	side_2_redundant=0	total_non_overlap_reads=17
JC	165	.	CP009273	776825	1	CP009273	2514486	-1	-1	alignment_overlap=-1	coverage_minus=10	coverage_plus=6	flanking_left=251	flanking_right=251	frequency=3.525e-01	junction_possible_overlap_registers=238	key=CP009273__776825__1__CP009273__2514486__-1__-1__G__251__251__0__0	max_left=231	max_left_minus=231	max_left_plus=175	max_min_left=67	max_min_left_minus=67	max_min_left_plus=0	max_min_right=77	max_min_right_minus=77	max_min_right_plus=73	max_pos_hash_score=478	max_right=122	max_right_minus=122	max_right_plus=73	neg_log10_pos_hash_p_value=3.7	new_junction_coverage=0.32	new_junction_read_count=29	polymorphism_frequency=3.525e-01	pos_hash_score=16	prediction=polymorphism	reject=COVERAGE_EVENNESS_SKEW	side_1_annotate_key=gene	side_1_continuation=0	side_1_coverage=0.36	side_1_overlap=0	side_1_possible_overlap_registers=239	side_1_read_count=32	side_1_redundant=0	side_2_annotate_key=gene	side_2_continuation=0	side_2_coverage=0.83	side_2_overlap=0	side_2_possible_overlap_registers=239	side_2_read_count=75	side_2_redundant=0	total_non_overlap_reads=16	unique_read_sequence=G
JC	166	.	CP009273	791088	-1	CP009273	791723	1	0	alignment_overlap=12	coverage_minus=4	coverage_plus=5	flanking_left=251	flanking_right=251	frequency=1.395e-01	junction_possible_overlap_registers=227	key=CP009273__791088__-1__CP009273__791711__1__12____251__251__0__0	max_left=64	max_left_minus=64	max_left_plus=64	max_min_left=64	max_min_left_minus=64	max_min_left_plus=64	max_min_right=9	max_min_right_minus=9	max_min_right_plus=0	max_pos_hash_score=456	max_right=156	max_right_minus=156	max_right_plus=156	neg_log10_pos_hash_p_value=5.3	new_junction_coverage=0.12	new_junction_read_count=10	polymorphism_frequency=1.395e-01	pos_hash_score=9	prediction=polymorphism	reject=COVERAGE_EVENNESS_SKEW,FREQUENCY_CUTOFF	side_1_annotate_key=gene	side_1_continuation=0	side_1_coverage=0.81	side_1_overlap=12	side_1_possible_overlap_registers=239	side_1_read_count=73	side_1_redundant=0	side_2_annotate_key=gene	side_2_continuation=0	side_2_coverage=0.63	side_2_overlap=0	side_2_possible_overlap_registers=227	side_2_read_count=54	side_2_redundant=0	total_non_overlap_reads=9
JC	167	.	CP009273	841472	-1	CP009273	843203	1	0	alignment_overlap=10	coverage_minus=2	coverage_plus=2	flanking_left=251	flanking_right=251	frequency=4.678e-02	junction_possible_overlap_registers=229	key=CP009273__841472__-1__CP009273__843193__1__10____251__251__0__0	max_left=169	max_left_minus=169	max_left_plus=136	max_min_left=72	max_min_left_minus=72	max_min_left_plus=72	max_min_right=105	max_min_right_minus=72	max_min_right_plus=105	max_pos_hash_score=460	max_right=143	max_right_minus=143	max_right_plus=143	neg_log10_pos_hash_p_value=7.4	new_junction_coverage=0.05	new_junction_read_count=4	polymorphism_frequency=4.678e-02	pos_hash_score=4	prediction=polymorphism	reject=COVERAGE_EVENNESS_SKEW,FREQUENCY_CUTOFF	side_1_annotate_key=gene	side_1_continuation=0	side_1_coverage=0.79	side_1_overlap=10	side_1_possible_overlap_registers=239	side_1_read_count=71	side_1_redundant=0	side_2_annotate_key=gene	side_2_continuation=0	side_2_coverage=1.10	side_2_overlap=0	side_2_possible_overlap_registers=229	side_2_read_count=95	side_2_redundant=0	total_non_overlap_reads=4
JC	168	.	CP009273	841549	-1	CP009273	842494	1	0	alignment_overlap=12	coverage_minus=4	coverage_plus=5	flanking_left=251	flanking_right=251	frequency=1.169e-01	junction_possible_overlap_registers=227	key=CP009273__841549__-1__CP009273__842482__1__12____251__251__0__0	max_left=149	max_left_minus=149	max_left_plus=106	max_min_left=106	max_min_left_minus=19	max_min_left_plus=106	max_min_right=95	max_min_right_minus=95	max_min_right_plus=85	max_pos_hash_score=456	max_right=133	max_right_minus=95	max_right_plus=133	neg_log10_pos_hash_p_value=5.3	new_junction_coverage=0.12	new_junction_read_count=10	polymorphism_frequency=1.169e-01	pos_hash_score=9	prediction=polymorphism	reject=COVERAGE_EVENNESS_SKEW,FREQUENCY_CUTOFF	side_1_annotate_key=gene	side_1_continuation=0	side_1_coverage=0.63	side_1_overlap=12	side_1_possible_overlap_registers=239	side_1_read_count=57	side_1_redundant=0	side_2_annotate_key=gene	side_2_continuation=0	side_2_coverage=1.14	side_2_overlap=0	side_2_possible_overlap_registers=227	side_2_read_count=97	side_2_redundant=0	total_non_overlap_reads=9
JC	169	.	CP009273	851970	-1	CP009273	852820	1	0	alignment_overlap=15	coverage_minus=6	coverage_plus=7	flanking_left=251	flanking_right=251	frequency=1.579e-01	junction_possible_overlap_registers=224	key=CP009273__851970__-1__CP009273__852805__1__15____251__251__0__0	max_left=200	max_left_minus=200	max_left_plus=200	max_min_left=87	max_min_left_minus=87	max_min_left_plus=87	max_min_right=96	max_min_right_minus=89	max_min_right_plus=96	max_pos_hash_score=450	max_right=197	max_right_minus=172	max_right_plus=197	neg_log10_pos_hash_p_value=4.9	new_junction_coverage=0.18	new_junction_read_count=15	polymorphism_frequency=1.579e-01	pos_hash_score=10	prediction=polymorphism	reject=COVERAGE_EVENNESS_SKEW,FREQUENCY_CUTOFF	side_1_annotate_key=gene	side_1_continuation=0	side_1_coverage=0.89	side_1_overlap=15	side_1_possible_overlap_registers=239	side_1_read_count=80	side_1_redundant=0	side_2_annotate_key=gene	side_2_continuation=0	side_2_coverage=1.01	side_2_overlap=0	side_2_possible_overlap_registers=224	side_2_read_count=85	side_2_redundant=0	total_non_overlap_reads=13
JC	170	.	CP009273	862357	-1	CP009273	863539	1	0	alignment_overlap=11	coverage_minus=7	coverage_plus=6	flanking_left=251	flanking_right=251	frequency=1.235e-01	junction_possible_overlap_registers=228	key=CP009273__862357__-1__CP009273__863528__1__11____251__251__0__0	max_left=199	max_left_minus=199	max_left_plus=85	max_min_left=85	max_min_left_minus=73	max_min_left_plus=85	max_min_right=85	max_min_right_minus=85	max_min_right_plus=0	max_pos_hash_score=458	max_right=232	max_right_minus=230	max_right_plus=232	neg_log10_pos_hash_p_value=4.5	new_junction_coverage=0.15	new_junction_read_count=13	polymorphism_frequency=1.235e-01	pos_hash_score=12	prediction=polymorphism	reject=COVERAGE_EVENNESS_SKEW,FREQUENCY_CUTOFF	side_1_annotate_key=gene	side_1_continuation=0	side_1_coverage=1.10	side_1_overlap=11	side_1_possible_overlap_registers=239	side_1_read_count=99	side_1_redundant=0	side_2_annotate_key=gene	side_2_continuation=0	side_2_coverage=1.05	side_2_overlap=0	side_2_possible_overlap_registers=228	side_2_read_count=90	side_2_redundant=0	total_non_overlap_reads=13
JC	171	.	CP009273	874904	-1	CP009273	875845	1	0	alignment_overlap=8	coverage_minus=3	coverage_plus=4	flanking_left=251	flanking_right=251	frequency=9.170e-02	junction_possible_overlap_registers=231	key=CP009273__874904__-1__CP009273__875837__1__8____251__251__0__0	max_left=142	max_left_minus=142	max_left_plus=83	max_min_left=83	max_min_left_minus=54	max_min_left_plus=83	max_min_right=101	max_min_right_minus=101	max_min_right_plus=0	max_pos_hash_score=464	max_right=211	max_right_minus=189	max_right_plus=211	neg_log10_pos_hash_p_value=6.1	new_junction_coverage=0.09	new_junction_read_count=8	polymorphism_frequency=9.170e-02	pos_hash_score=7	prediction=polymorphism	reject=COVERAGE_EVENNESS_SKEW,FREQUENCY_CUTOFF	side_1_annotate_key=gene	side_1_continuation=0	side_1_coverage=0.83	side_1_overlap=8	side_1_possible_overlap_registers=239	side_1_read_count=75	side_1_redundant=0	side_2_annotate_key=gene	side_2_continuation=0	side_2_coverage=0.99	side_2_overlap=0	side_2_possible_overlap_registers=231	side_2_read_count=86	side_2_redundant=0	total_non_overlap_reads=7
JC	172	.	CP009273	889696	-1	CP009273	890604	1	0	alignment_overlap=9	coverage_minus=2	coverage_plus=2	flanking_left=251	flanking_right=251	frequency=3.692e-02	junction_possible_overlap_registers=230	key=CP009273__889696__-1__CP009273__890595__1__9____251__251__0__0	max_left=58	max_left_minus=58	max_left_plus=51	max_min_left=58	max_min_left_minus=58	max_min_left_plus=4	max_min_right=43	max_min_right_minus=43	max_min_right_plus=34	max_pos_hash_score=462	max_right=184	max_right_minus=184	max_right_plus=66	neg_log10_pos_hash_p_value=7.5	new_junction_coverage=0.05	new_junction_read_count=4	polymorphism_frequency=3.692e-02	pos_hash_score=4	prediction=polymorphism	reject=COVERAGE_EVENNESS_SKEW,FREQUENCY_CUTOFF	side_1_annotate_key=gene	side_1_continuation=0	side_1_coverage=1.28	side_1_overlap=9	side_1_possible_overlap_registers=239	side_1_read_count=115	side_1_redundant=0	side_2_annotate_key=gene	side_2_continuation=0	side_2_coverage=1.13	side_2_overlap=0	side_2_possible_overlap_registers=230	side_2_read_count=98	side_2_redundant=0	total_non_overlap_reads=4
JC	173	.	CP009273	913122	-1	CP009273	914319	1	0	alignment_overlap=9	coverage_minus=2	coverage_plus=2	flanking_left=251	flanking_right=251	frequency=4.541e-02	junction_possible_overlap_registers=230	key=CP009273__913122__-1__CP009273__914310__1__9____251__251__0__0	max_left=99	max_left_minus=99	max_left_plus=42	max_min_left=99	max_min_left_minus=99	max_min_left_plus=42	max_min_right=0	max_min_right_minus=0	max_min_right_plus=0	max_pos_hash_score=462	max_right=231	max_right_minus=165	max_right_plus=231	neg_log10_pos_hash_p_value=7.5	new_junction_coverage=0.05	new_junction_read_count=4	polymorphism_frequency=4.541e-02	pos_hash_score=4	prediction=polymorphism	reject=COVERAGE_EVENNESS_SKEW,FREQUENCY_CUTOFF	side_1_annotate_key=gene	side_1_continuation=0	side_1_coverage=1.14	side_1_overlap=9	side_1_possible_overlap_registers=239	side_1_read_count=102	side_1_redundant=0	side_2_annotate_key=gene	side_2_continuation=0	side_2_coverage=0.81	side_2_overlap=0	side_2_possible_overlap_registers=230	side_2_read_count=70	side_2_redundant=0	total_non_overlap_reads=4
JC	174	.	CP009273	913571	-1	CP009273	914318	1	0	alignment_overlap=10	coverage_minus=4	coverage_plus=6	flanking_left=251	flanking_right=251	frequency=1.325e-01	junction_possible_overlap_registers=229	key=CP009273__913571__-1__CP009273__914308__1__10____251__251__0__0	max_left=222	max_left_minus=181	max_left_plus=222	max_min_left=102	max_min_left_minus=102	max_min_left_plus=51	max_min_right=77	max_min_right_minus=23	max_min_right_plus=77	max_pos_hash_score=460	max_right=125	max_right_minus=125	max_right_plus=108	neg_log10_pos_hash_p_value=5.7	new_junction_coverage=0.12	new_junction_read_count=10	polymorphism_frequency=1.325e-01	pos_hash_score=8	prediction=polymorphism	reject=COVERAGE_EVENNESS_SKEW,FREQUENCY_CUTOFF	side_1_annotate_key=gene	side_1_continuation=0	side_1_coverage=0.82	side_1_overlap=10	side_1_possible_overlap_registers=239	side_1_read_count=74	side_1_redundant=0	side_2_annotate_key=gene	side_2_continuation=0	side_2_coverage=0.70	side_2_overlap=0	side_2_possible_overlap_registers=229	side_2_read_count=60	side_2_redundant=0	total_non_overlap_reads=10
JC	175	.	CP009273	917497	-1	CP009273	918779	1	0	alignment_overlap=9	coverage_minus=2	coverage_plus=2	flanking_left=251	flanking_right=251	frequency=4.138e-02	junction_possible_overlap_registers=230	key=CP009273__917497__-1__CP009273__918770__1__9____251__251__0__0	max_left=72	max_left_minus=72	max_left_plus=38	max_min_left=72	max_min_left_minus=72	max_min_left_plus=38	max_min_right=0	max_min_right_minus=0	max_min_right_plus=0	max_pos_hash_score=462	max_right=96	max_right_minus=96	max_right_plus=96	neg_log10_pos_hash_p_value=7.5	new_junction_coverage=0.05	new_junction_read_count=4	polymorphism_frequency=4.138e-02	pos_hash_score=4	prediction=polymorphism	reject=COVERAGE_EVENNESS_SKEW,FREQUENCY_CUTOFF	side_1_annotate_key=gene	side_1_continuation=0	side_1_coverage=1.09	side_1_overlap=9	side_1_possible_overlap_registers=239	side_1_read_count=98	side_1_redundant=0	side_2_annotate_key=gene	side_2_continuation=0	side_2_coverage=1.05	side_2_overlap=0	side_2_possible_overlap_registers=230	side_2_read_count=91	side_2_redundant=0	total_non_overlap_reads=4
JC	176	.	CP009273	929895	-1	CP009273	931087	1	0	alignment_overlap=11	coverage_minus=4	coverage_plus=2	flanking_left=251	flanking_right=251	frequency=8.081e-02	junction_possible_overlap_registers=228	key=CP009273__929895__-1__CP009273__931076__1__11____251__251__0__0	max_left=139	max_left_minus=139	max_left_plus=62	max_min_left=44	max_min_left_minus=44	max_min_left_plus=44	max_min_right=46	max_min_right_minus=45	max_min_right_plus=46	max_pos_hash_score=458	max_right=230	max_right_minus=230	max_right_plus=51	neg_log10_pos_hash_p_value=6.5	new_junction_coverage=0.07	new_junction_read_count=6	polymorphism_frequency=8.081e-02	pos_hash_score=6	prediction=polymorphism	reject=COVERAGE_EVENNESS_SKEW,FREQUENCY_CUTOFF	side_1_annotate_key=gene	side_1_continuation=0	side_1_coverage=0.85	side_1_overlap=11	side_1_possible_overlap_registers=239	side_1_read_count=76	side_1_redundant=0	side_2_annotate_key=gene	side_2_continuation=0	side_2_coverage=0.75	side_2_overlap=0	side_2_possible_overlap_registers=228	side_2_read_count=64	side_2_redundant=0	total_non_overlap_reads=6
JC	177	.	CP009273	1068080	-1	CP009273	1069194	1	0	alignment_overlap=9	coverage_minus=3	coverage_plus=3	flanking_left=251	flanking_right=251	frequency=7.263e-02	junction_possible_overlap_registers=230	key=CP009273__1068080__-1__CP009273__1069185__1__9____251__251__0__0	max_left=162	max_left_minus=162	max_left_plus=96	max_min_left=53	max_min_left_minus=0	max_min_left_plus=53	max_min_right=80	max_min_right_minus=80	max_min_right_plus=74	max_pos_hash_score=462	max_right=152	max_right_minus=80	max_right_plus=152	neg_log10_pos_hash_p_value=7.5	new_junction_coverage=0.07	new_junction_read_count=6	polymorphism_frequency=7.263e-02	pos_hash_score=4	prediction=polymorphism	reject=COVERAGE_EVENNESS_SKEW,FREQUENCY_CUTOFF	side_1_annotate_key=gene	side_1_continuation=0	side_1_coverage=0.82	side_1_overlap=9	side_1_possible_overlap_registers=239	side_1_read_count=74	side_1_redundant=0	side_2_annotate_key=gene	side_2_continuation=0	side_2_coverage=0.95	side_2_overlap=0	side_2_possible_overlap_registers=230	side_2_read_count=82	side_2_redundant=0	total_non_overlap_reads=6
JC	178	.	CP009273	1079186	-1	CP009273	1080501	1	0	alignment_overlap=11	coverage_minus=1	coverage_plus=3	flanking_left=251	flanking_right=251	frequency=3.865e-02	junction_possible_overlap_registers=228	key=CP009273__1079186__-1__CP009273__1080490__1__11____251__251__0__0	max_left=174	max_left_minus=173	max_left_plus=174	max_min_left=22	max_min_left_minus=0	max_min_left_plus=22	max_min_right=77	max_min_right_minus=67	max_min_right_plus=77	max_pos_hash_score=458	max_right=127	max_right_minus=67	max_right_plus=127	neg_log10_pos_hash_p_value=7.4	new_junction_coverage=0.05	new_junction_read_count=4	polymorphism_frequency=3.865e-02	pos_hash_score=4	prediction=polymorphism	reject=COVERAGE_EVENNESS_SKEW,FREQUENCY_CUTOFF	side_1_annotate_key=gene	side_1_continuation=0	side_1_coverage=0.97	side_1_overlap=11	side_1_possible_overlap_registers=239	side_1_read_count=87	side_1_redundant=0	side_2_annotate_key=gene	side_2_continuation=0	side_2_coverage=1.35	side_2_overlap=0	side_2_possible_overlap_registers=228	side_2_read_count=116	side_2_redundant=0	total_non_overlap_reads=4
JC	179	.	CP009273	1084561	-1	CP009273	1085553	1	0	alignment_overlap=12	coverage_minus=3	coverage_plus=3	flanking_left=251	flanking_right=251	frequency=5.023e-02	junction_possible_overlap_registers=227	key=CP009273__1084561__-1__CP009273__1085541__1__12____251__251__0__0	max_left=44	max_left_minus=44	max_left_plus=43	max_min_left=43	max_min_left_minus=43	max_min_left_plus=43	max_min_right=1	max_min_right_minus=1	max_min_right_plus=1	max_pos_hash_score=456	max_right=65	max_right_minus=65	max_right_plus=65	neg_log10_pos_hash_p_value=6.4	new_junction_coverage=0.07	new_junction_read_count=6	polymorphism_frequency=5.023e-02	pos_hash_score=6	prediction=polymorphism	reject=COVERAGE_EVENNESS_SKEW,FREQUENCY_CUTOFF	side_1_annotate_key=gene	side_1_continuation=0	side_1_coverage=1.14	side_1_overlap=12	side_1_possible_overlap_registers=239	side_1_read_count=102	side_1_redundant=0	side_2_annotate_key=gene	side_2_continuation=0	side_2_coverage=1.52	side_2_overlap=0	side_2_possible_overlap_registers=227	side_2_read_count=130	side_2_redundant=0	total_non_overlap_reads=6
JC	180	.	CP009273	1092496	-1	CP009273	1093040	1	0	alignment_overlap=80	coverage_minus=8	coverage_plus=7	flanking_left=251	flanking_right=251	frequency=2.269e-01	junction_possible_overlap_registers=159	key=CP009273__1092496__-1__CP009273__1092960__1__80____251__251__0__0	max_left=110	max_left_minus=110	max_left_plus=100	max_min_left=20	max_min_left_minus=3	max_min_left_plus=20	max_min_right=73	max_min_right_minus=70	max_min_right_plus=73	max_pos_hash_score=320	max_right=168	max_right_minus=168	max_right_plus=108	neg_log10_pos_hash_p_value=3.0	new_junction_coverage=0.25	new_junction_read_count=15	polymorphism_frequency=2.269e-01	pos_hash_score=12	prediction=polymorphism	side_1_annotate_key=gene	side_1_continuation=0	side_1_coverage=1.09	side_1_overlap=80	side_1_possible_overlap_registers=239	side_1_read_count=98	side_1_redundant=0	side_2_annotate_key=gene	side_2_continuation=0	side_2_coverage=0.62	side_2_overlap=0	side_2_possible_overlap_registers=159	side_2_read_count=37	side_2_redundant=0	total_non_overlap_reads=15
JC	181	.	CP009273	1123140	-1	CP009273	1124756	1	0	alignment_overlap=10	coverage_minus=2	coverage_plus=2	flanking_left=251	flanking_right=251	frequency=4.780e-02	junction_possible_overlap_registers=229	key=CP009273__1123140__-1__CP009273__1124746__1__10____251__251__0__0	max_left=235	max_left_minus=235	max_left_plus=165	max_min_left=0	max_min_left_minus=0	max_min_left_plus=0	max_min_right=76	max_min_right_minus=36	max_min_right_plus=76	max_pos_hash_score=460	max_right=76	max_right_minus=36	max_right_plus=76	neg_log10_pos_hash_p_value=7.4	new_junction_coverage=0.05	new_junction_read_count=4	polymorphism_frequency=4.780e-02	pos_hash_score=4	prediction=polymorphism	reject=COVERAGE_EVENNESS_SKEW,FREQUENCY_CUTOFF	side_1_annotate_key=gene	side_1_continuation=0	side_1_coverage=0.97	side_1_overlap=10	side_1_possible_overlap_registers=239	side_1_read_count=87	side_1_redundant=0	side_2_annotate_key=gene	side_2_continuation=0	side_2_coverage=0.88	side_2_overlap=0	side_2_possible_overlap_registers=229	side_2_read_count=76	side_2_redundant=0	total_non_overlap_reads=4
JC	182	.	CP009273	1161581	-1	CP009273	1162077	1	0	alignment_overlap=15	coverage_minus=8	coverage_plus=15	flanking_left=251	flanking_right=251	frequency=2.998e-01	junction_possible_overlap_registers=224	key=CP009273__1161581__-1__CP009273__1162062__1__15____251__251__0__0	max_left=136	max_left_minus=136	max_left_plus=88	max_min_left=81	max_min_left_minus=46	max_min_left_plus=81	max_min_right=57	max_min_right_minus=50	max_min_right_plus=57	max_pos_hash_score=450	max_right=224	max_right_minus=188	max_right_plus=224	neg_log10_pos_hash_p_value=2.9	new_junction_coverage=0.27	new_junction_read_count=23	polymorphism_frequency=2.998e-01	pos_hash_score=19	prediction=polymorphism	side_1_annotate_key=gene	side_1_continuation=0	side_1_coverage=0.63	side_1_overlap=15	side_1_possible_overlap_registers=239	side_1_read_count=57	side_1_redundant=0	side_2_annotate_key=gene	side_2_continuation=0	side_2_coverage=0.64	side_2_overlap=0	side_2_possible_overlap_registers=224	side_2_read_count=54	side_2_redundant=0	total_non_overlap_reads=23
JC	183	.	CP009273	1168275	-1	CP009273	1169305	1	0	alignment_overlap=12	coverage_minus=4	coverage_plus=4	flanking_left=251	flanking_right=251	frequency=1.225e-01	junction_possible_overlap_registers=227	key=CP009273__1168275__-1__CP009273__1169293__1__12____251__251__0__0	max_left=198	max_left_minus=198	max_left_plus=55	max_min_left=55	max_min_left_minus=52	max_min_left_plus=55	max_min_right=31	max_min_right_minus=31	max_min_right_plus=0	max_pos_hash_score=456	max_right=166	max_right_minus=107	max_right_plus=166	neg_log10_pos_hash_p_value=5.7	new_junction_coverage=0.09	new_junction_read_count=8	polymorphism_frequency=1.225e-01	pos_hash_score=8	prediction=polymorphism	reject=COVERAGE_EVENNESS_SKEW,FREQUENCY_CUTOFF	side_1_annotate_key=gene	side_1_continuation=0	side_1_coverage=0.53	side_1_overlap=12	side_1_possible_overlap_registers=239	side_1_read_count=48	side_1_redundant=0	side_2_annotate_key=gene	side_2_continuation=0	side_2_coverage=0.81	side_2_overlap=0	side_2_possible_overlap_registers=227	side_2_read_count=69	side_2_redundant=0	total_non_overlap_reads=8
JC	184	.	CP009273	1178587	-1	CP009273	1179376	1	0	alignment_overlap=15	coverage_minus=3	coverage_plus=4	flanking_left=251	flanking_right=251	frequency=8.381e-02	junction_possible_overlap_registers=224	key=CP009273__1178587__-1__CP009273__1179361__1__15____251__251__0__0	max_left=221	max_left_minus=221	max_left_plus=51	max_min_left=24	max_min_left_minus=24	max_min_left_plus=24	max_min_right=51	max_min_right_minus=32	max_min_right_plus=51	max_pos_hash_score=450	max_right=104	max_right_minus=32	max_right_plus=104	neg_log10_pos_hash_p_value=6.0	new_junction_coverage=0.09	new_junction_read_count=8	polymorphism_frequency=8.381e-02	pos_hash_score=7	prediction=polymorphism	reject=COVERAGE_EVENNESS_SKEW,FREQUENCY_CUTOFF	side_1_annotate_key=gene	side_1_continuation=0	side_1_coverage=0.90	side_1_overlap=15	side_1_possible_overlap_registers=239	side_1_read_count=81	side_1_redundant=0	side_2_annotate_key=gene	side_2_continuation=0	side_2_coverage=1.18	side_2_overlap=0	side_2_possible_overlap_registers=224	side_2_read_count=99	side_2_redundant=0	total_non_overlap_reads=7
JC	185	.	CP009273	1203246	1	CP009273	1205075	1	0	alignment_overlap=16	coverage_minus=62	coverage_plus=37	flanking_left=251	flanking_right=251	frequency=1	junction_possible_overlap_registers=223	key=CP009273__1203246__1__CP009273__1205059__1__16____251__251__0__0	max_left=233	max_left_minus=233	max_left_plus=227	max_min_left=117	max_min_left_minus=111	max_min_left_plus=117	max_min_right=116	max_min_right_minus=116	max_min_right_plus=115	max_pos_hash_score=448	max_right=224	max_right_minus=220	max_right_plus=224	neg_log10_pos_hash_p_value=0.1	new_junction_coverage=1.18	new_junction_read_count=99	polymorphism_frequency=9.069e-01	pos_hash_score=64	prediction=consensus	side_1_annotate_key=gene	side_1_continuation=0	side_1_coverage=0.11	side_1_overlap=16	side_1_possible_overlap_registers=239	side_1_read_count=10	side_1_redundant=0	side_2_annotate_key=gene	side_2_continuation=0	side_2_coverage=0.13	side_2_overlap=0	side_2_possible_overlap_registers=223	side_2_read_count=11	side_2_redundant=0	total_non_overlap_reads=99
JC	186	.	CP009273	1203261	-1	CP009273	1205058	-1	0	alignment_overlap=16	coverage_minus=59	coverage_plus=39	flanking_left=251	flanking_right=251	frequency=1	junction_possible_overlap_registers=223	key=CP009273__1203261__-1__CP009273__1205074__-1__16____251__251__0__0	max_left=228	max_left_minus=227	max_left_plus=228	max_min_left=100	max_min_left_minus=99	max_min_left_plus=100	max_min_right=109	max_min_right_minus=109	max_min_right_plus=105	max_pos_hash_score=448	max_right=230	max_right_minus=215	max_right_plus=230	neg_log10_pos_hash_p_value=0.2	new_junction_coverage=1.18	new_junction_read_count=99	polymorphism_frequency=9.069e-01	pos_hash_score=58	prediction=consensus	side_1_annotate_key=gene	side_1_continuation=0	side_1_coverage=0.11	side_1_overlap=16	side_1_possible_overlap_registers=239	side_1_read_count=10	side_1_redundant=0	side_2_annotate_key=gene	side_2_continuation=0	side_2_coverage=0.13	side_2_overlap=0	side_2_possible_overlap_registers=223	side_2_read_count=11	side_2_redundant=0	total_non_overlap_reads=98
JC	187	.	CP009273	1282184	-1	CP009273	1283013	1	0	alignment_overlap=20	coverage_minus=1	coverage_plus=5	flanking_left=251	flanking_right=251	frequency=8.487e-02	junction_possible_overlap_registers=219	key=CP009273__1282184__-1__CP009273__1282993__1__20____251__251__0__0	max_left=140	max_left_minus=83	max_left_plus=140	max_min_left=23	max_min_left_minus=0	max_min_left_plus=23	max_min_right=90	max_min_right_minus=3	max_min_right_plus=90	max_pos_hash_score=440	max_right=104	max_right_minus=3	max_right_plus=104	neg_log10_pos_hash_p_value=6.3	new_junction_coverage=0.07	new_junction_read_count=6	polymorphism_frequency=8.487e-02	pos_hash_score=6	prediction=polymorphism	reject=COVERAGE_EVENNESS_SKEW,FREQUENCY_CUTOFF	side_1_annotate_key=gene	side_1_continuation=0	side_1_coverage=0.88	side_1_overlap=20	side_1_possible_overlap_registers=239	side_1_read_count=79	side_1_redundant=0	side_2_annotate_key=gene	side_2_continuation=0	side_2_coverage=0.69	side_2_overlap=0	side_2_possible_overlap_registers=219	side_2_read_count=57	side_2_redundant=0	total_non_overlap_reads=6
JC	188	.	CP009273	1282540	-1	CP009273	1283013	1	0	alignment_overlap=20	coverage_minus=3	coverage_plus=6	flanking_left=251	flanking_right=251	frequency=1.917e-01	junction_possible_overlap_registers=219	key=CP009273__1282540__-1__CP009273__1282993__1__20____251__251__0__0	max_left=111	max_left_minus=111	max_left_plus=90	max_min_left=111	max_min_left_minus=111	max_min_left_plus=90	max_min_right=0	max_min_right_minus=0	max_min_right_plus=0	max_pos_hash_score=440	max_right=152	max_right_minus=152	max_right_plus=147	neg_log10_pos_hash_p_value=5.9	new_junction_coverage=0.13	new_junction_read_count=11	polymorphism_frequency=1.917e-01	pos_hash_score=7	prediction=polymorphism	reject=COVERAGE_EVENNESS_SKEW,FREQUENCY_CUTOFF	side_1_annotate_key=gene	side_1_continuation=0	side_1_coverage=0.43	side_1_overlap=20	side_1_possible_overlap_registers=239	side_1_read_count=39	side_1_redundant=0	side_2_annotate_key=gene	side_2_continuation=0	side_2_coverage=0.69	side_2_overlap=0	side_2_possible_overlap_registers=219	side_2_read_count=57	side_2_redundant=0	total_non_overlap_reads=9
JC	189	.	CP009273	1282718	-1	CP009273	1282838	1	0	alignment_overlap=21	coverage_minus=1	coverage_plus=4	flanking_left=251	flanking_right=251	frequency=1.474e-01	junction_possible_overlap_registers=218	key=CP009273__1282718__-1__CP009273__1282817__1__21____251__251__0__0	max_left=64	max_left_minus=64	max_left_plus=64	max_min_left=64	max_min_left_minus=64	max_min_left_plus=64	max_min_right=0	max_min_right_minus=0	max_min_right_plus=0	max_pos_hash_score=438	max_right=141	max_right_minus=104	max_right_plus=141	neg_log10_pos_hash_p_value=6.7	new_junction_coverage=0.06	new_junction_read_count=5	polymorphism_frequency=1.474e-01	pos_hash_score=5	prediction=polymorphism	reject=COVERAGE_EVENNESS_SKEW,FREQUENCY_CUTOFF	side_1_annotate_key=gene	side_1_continuation=0	side_1_coverage=0.40	side_1_overlap=21	side_1_possible_overlap_registers=239	side_1_read_count=36	side_1_redundant=0	side_2_annotate_key=gene	side_2_continuation=0	side_2_coverage=0.30	side_2_overlap=0	side_2_possible_overlap_registers=218	side_2_read_count=25	side_2_redundant=0	total_non_overlap_reads=5
JC	190	.	CP009273	1419609	-1	CP009273	1420418	1	0	alignment_overlap=10	coverage_minus=7	coverage_plus=5	flanking_left=251	flanking_right=251	frequency=9.086e-02	junction_possible_overlap_registers=229	key=CP009273__1419609__-1__CP009273__1420408__1__10____251__251__0__0	max_left=177	max_left_minus=177	max_left_plus=108	max_min_left=108	max_min_left_minus=13	max_min_left_plus=108	max_min_right=48	max_min_right_minus=48	max_min_right_plus=30	max_pos_hash_score=460	max_right=157	max_right_minus=127	max_right_plus=157	neg_log10_pos_hash_p_value=4.5	new_junction_coverage=0.14	new_junction_read_count=12	polymorphism_frequency=9.086e-02	pos_hash_score=12	prediction=polymorphism	reject=COVERAGE_EVENNESS_SKEW,FREQUENCY_CUTOFF	side_1_annotate_key=gene	side_1_continuation=0	side_1_coverage=1.56	side_1_overlap=10	side_1_possible_overlap_registers=239	side_1_read_count=140	side_1_redundant=0	side_2_annotate_key=gene	side_2_continuation=0	side_2_coverage=1.23	side_2_overlap=0	side_2_possible_overlap_registers=229	side_2_read_count=106	side_2_redundant=0	total_non_overlap_reads=12
JC	191	.	CP009273	1451025	-1	CP009273	1451563	1	0	alignment_overlap=9	coverage_minus=1	coverage_plus=4	flanking_left=251	flanking_right=251	frequency=6.113e-02	junction_possible_overlap_registers=230	key=CP009273__1451025__-1__CP009273__1451554__1__9____251__251__0__0	max_left=241	max_left_minus=94	max_left_plus=241	max_min_left=94	max_min_left_minus=94	max_min_left_plus=55	max_min_right=33	max_min_right_minus=0	max_min_right_plus=33	max_pos_hash_score=462	max_right=209	max_right_minus=148	max_right_plus=209	neg_log10_pos_hash_p_value=7.0	new_junction_coverage=0.06	new_junction_read_count=5	polymorphism_frequency=6.113e-02	pos_hash_score=5	prediction=polymorphism	reject=COVERAGE_EVENNESS_SKEW,FREQUENCY_CUTOFF	side_1_annotate_key=gene	side_1_continuation=0	side_1_coverage=1.01	side_1_overlap=9	side_1_possible_overlap_registers=239	side_1_read_count=91	side_1_redundant=0	side_2_annotate_key=gene	side_2_continuation=0	side_2_coverage=0.76	side_2_overlap=0	side_2_possible_overlap_registers=230	side_2_read_count=66	side_2_redundant=0	total_non_overlap_reads=5
JC	192	.	CP009273	1479584	-1	CP009273	1480455	1	0	alignment_overlap=11	coverage_minus=2	coverage_plus=3	flanking_left=251	flanking_right=251	frequency=5.941e-02	junction_possible_overlap_registers=228	key=CP009273__1479584__-1__CP009273__1480444__1__11____251__251__0__0	max_left=87	max_left_minus=54	max_left_plus=87	max_min_left=87	max_min_left_minus=54	max_min_left_plus=87	max_min_right=0	max_min_right_minus=0	max_min_right_plus=0	max_pos_hash_score=458	max_right=148	max_right_minus=147	max_right_plus=148	neg_log10_pos_hash_p_value=6.9	new_junction_coverage=0.06	new_junction_read_count=5	polymorphism_frequency=5.941e-02	pos_hash_score=5	prediction=polymorphism	reject=COVERAGE_EVENNESS_SKEW,FREQUENCY_CUTOFF	side_1_annotate_key=gene	side_1_continuation=0	side_1_coverage=0.89	side_1_overlap=11	side_1_possible_overlap_registers=239	side_1_read_count=80	side_1_redundant=0	side_2_annotate_key=gene	side_2_continuation=0	side_2_coverage=0.96	side_2_overlap=0	side_2_possible_overlap_registers=228	side_2_read_count=82	side_2_redundant=0	total_non_overlap_reads=5
JC	193	.	CP009273	1490433	-1	CP009273	1491304	1	0	alignment_overlap=13	coverage_minus=5	coverage_plus=9	flanking_left=251	flanking_right=251	frequency=1.428e-01	junction_possible_overlap_registers=226	key=CP009273__1490433__-1__CP009273__1491291__1__13____251__251__0__0	max_left=206	max_left_minus=206	max_left_plus=183	max_min_left=36	max_min_left_minus=34	max_min_left_plus=36	max_min_right=55	max_min_right_minus=32	max_min_right_plus=55	max_pos_hash_score=454	max_right=223	max_right_minus=223	max_right_plus=223	neg_log10_pos_hash_p_value=4.4	new_junction_coverage=0.16	new_junction_read_count=14	polymorphism_frequency=1.428e-01	pos_hash_score=12	prediction=polymorphism	reject=COVERAGE_EVENNESS_SKEW,FREQUENCY_CUTOFF	side_1_annotate_key=gene	side_1_continuation=0	side_1_coverage=1.00	side_1_overlap=13	side_1_possible_overlap_registers=239	side_1_read_count=90	side_1_redundant=0	side_2_annotate_key=gene	side_2_continuation=0	side_2_coverage=0.98	side_2_overlap=0	side_2_possible_overlap_registers=226	side_2_read_count=83	side_2_redundant=0	total_non_overlap_reads=14
JC	194	.	CP009273	1499951	-1	CP009273	1501080	1	0	alignment_overlap=7	coverage_minus=3	coverage_plus=2	flanking_left=251	flanking_right=251	frequency=5.906e-02	junction_possible_overlap_registers=232	key=CP009273__1499951__-1__CP009273__1501073__1__7____251__251__0__0	max_left=150	max_left_minus=150	max_left_plus=51	max_min_left=57	max_min_left_minus=57	max_min_left_plus=51	max_min_right=94	max_min_right_minus=94	max_min_right_plus=0	max_pos_hash_score=466	max_right=187	max_right_minus=187	max_right_plus=143	neg_log10_pos_hash_p_value=7.5	new_junction_coverage=0.07	new_junction_read_count=6	polymorphism_frequency=5.906e-02	pos_hash_score=4	prediction=polymorphism	reject=COVERAGE_EVENNESS_SKEW,FREQUENCY_CUTOFF	side_1_annotate_key=gene	side_1_continuation=0	side_1_coverage=1.07	side_1_overlap=7	side_1_possible_overlap_registers=239	side_1_read_count=96	side_1_redundant=0	side_2_annotate_key=gene	side_2_continuation=0	side_2_coverage=1.12	side_2_overlap=0	side_2_possible_overlap_registers=232	side_2_read_count=98	side_2_redundant=0	total_non_overlap_reads=5
JC	195	.	CP009273	1509243	-1	CP009273	1510327	1	0	alignment_overlap=11	coverage_minus=5	coverage_plus=5	flanking_left=251	flanking_right=251	frequency=1.053e-01	junction_possible_overlap_registers=228	key=CP009273__1509243__-1__CP009273__1510316__1__11____251__251__0__0	max_left=94	max_left_minus=94	max_left_plus=94	max_min_left=68	max_min_left_minus=68	max_min_left_plus=10	max_min_right=29	max_min_right_minus=29	max_min_right_plus=13	max_pos_hash_score=458	max_right=231	max_right_minus=108	max_right_plus=231	neg_log10_pos_hash_p_value=5.3	new_junction_coverage=0.12	new_junction_read_count=10	polymorphism_frequency=1.053e-01	pos_hash_score=9	prediction=polymorphism	reject=COVERAGE_EVENNESS_SKEW,FREQUENCY_CUTOFF	side_1_annotate_key=gene	side_1_continuation=0	side_1_coverage=0.72	side_1_overlap=11	side_1_possible_overlap_registers=239	side_1_read_count=65	side_1_redundant=0	side_2_annotate_key=gene	side_2_continuation=0	side_2_coverage=1.26	side_2_overlap=0	side_2_possible_overlap_registers=228	side_2_read_count=108	side_2_redundant=0	total_non_overlap_reads=10
JC	196	.	CP009273	1548523	-1	CP009273	1549436	1	0	alignment_overlap=10	coverage_minus=4	coverage_plus=4	flanking_left=251	flanking_right=251	frequency=8.234e-02	junction_possible_overlap_registers=229	key=CP009273__1548523__-1__CP009273__1549426__1__10____251__251__0__0	max_left=227	max_left_minus=227	max_left_plus=83	max_min_left=83	max_min_left_minus=71	max_min_left_plus=83	max_min_right=60	max_min_right_minus=60	max_min_right_plus=5	max_pos_hash_score=460	max_right=168	max_right_minus=168	max_right_plus=140	neg_log10_pos_hash_p_value=5.7	new_junction_coverage=0.09	new_junction_read_count=8	polymorphism_frequency=8.234e-02	pos_hash_score=8	prediction=polymorphism	reject=COVERAGE_EVENNESS_SKEW,FREQUENCY_CUTOFF	side_1_annotate_key=gene	side_1_continuation=0	side_1_coverage=0.98	side_1_overlap=10	side_1_possible_overlap_registers=239	side_1_read_count=88	side_1_redundant=0	side_2_annotate_key=gene	side_2_continuation=0	side_2_coverage=1.09	side_2_overlap=0	side_2_possible_overlap_registers=229	side_2_read_count=94	side_2_redundant=0	total_non_overlap_reads=8
JC	197	.	CP009273	1553006	-1	CP009273	1553955	1	0	alignment_overlap=9	coverage_minus=2	coverage_plus=2	flanking_left=251	flanking_right=251	frequency=4.442e-02	junction_possible_overlap_registers=230	key=CP009273__1553006__-1__CP009273__1553946__1__9____251__251__0__0	max_left=187	max_left_minus=187	max_left_plus=116	max_min_left=116	max_min_left_minus=0	max_min_left_plus=116	max_min_right=55	max_min_right_minus=55	max_min_right_plus=0	max_pos_hash_score=462	max_right=126	max_right_minus=55	max_right_plus=126	neg_log10_pos_hash_p_value=7.5	new_junction_coverage=0.05	new_junction_read_count=4	polymorphism_frequency=4.442e-02	pos_hash_score=4	prediction=polymorphism	reject=COVERAGE_EVENNESS_SKEW,FREQUENCY_CUTOFF	side_1_annotate_key=gene	side_1_continuation=0	side_1_coverage=0.86	side_1_overlap=9	side_1_possible_overlap_registers=239	side_1_read_count=77	side_1_redundant=0	side_2_annotate_key=gene	side_2_continuation=0	side_2_coverage=1.13	side_2_overlap=0	side_2_possible_overlap_registers=230	side_2_read_count=98	side_2_redundant=0	total_non_overlap_reads=4
JC	198	.	CP009273	1589081	-1	CP009273	1590149	1	0	alignment_overlap=10	coverage_minus=3	coverage_plus=1	flanking_left=251	flanking_right=251	frequency=3.707e-02	junction_possible_overlap_registers=229	key=CP009273__1589081__-1__CP009273__1590139__1__10____251__251__0__0	max_left=155	max_left_minus=155	max_left_plus=56	max_min_left=60	max_min_left_minus=60	max_min_left_plus=56	max_min_right=86	max_min_right_minus=86	max_min_right_plus=0	max_pos_hash_score=460	max_right=167	max_right_minus=167	max_right_plus=162	neg_log10_pos_hash_p_value=7.4	new_junction_coverage=0.05	new_junction_read_count=4	polymorphism_frequency=3.707e-02	pos_hash_score=4	prediction=polymorphism	reject=COVERAGE_EVENNESS_SKEW,FREQUENCY_CUTOFF	side_1_annotate_key=gene	side_1_continuation=0	side_1_coverage=1.11	side_1_overlap=10	side_1_possible_overlap_registers=239	side_1_read_count=100	side_1_redundant=0	side_2_annotate_key=gene	side_2_continuation=0	side_2_coverage=1.30	side_2_overlap=0	side_2_possible_overlap_registers=229	side_2_read_count=112	side_2_redundant=0	total_non_overlap_reads=4
JC	199	.	CP009273	1591056	-1	CP009273	1591834	1	0	alignment_overlap=10	coverage_minus=10	coverage_plus=10	flanking_left=251	flanking_right=251	frequency=1.473e-01	junction_possible_overlap_registers=229	key=CP009273__1591056__-1__CP009273__1591824__1__10____251__251__0__0	max_left=193	max_left_minus=193	max_left_plus=156	max_min_left=53	max_min_left_minus=53	max_min_left_plus=52	max_min_right=61	max_min_right_minus=61	max_min_right_plus=40	max_pos_hash_score=460	max_right=197	max_right_minus=131	max_right_plus=197	neg_log10_pos_hash_p_value=3.3	new_junction_coverage=0.26	new_junction_read_count=22	polymorphism_frequency=1.473e-01	pos_hash_score=17	prediction=polymorphism	reject=COVERAGE_EVENNESS_SKEW,FREQUENCY_CUTOFF	side_1_annotate_key=gene	side_1_continuation=0	side_1_coverage=1.42	side_1_overlap=10	side_1_possible_overlap_registers=239	side_1_read_count=128	side_1_redundant=0	side_2_annotate_key=gene	side_2_continuation=0	side_2_coverage=1.53	side_2_overlap=0	side_2_possible_overlap_registers=229	side_2_read_count=132	side_2_redundant=0	total_non_overlap_reads=20
JC	200	.	CP009273	1650691	-1	CP009273	1651889	1	0	alignment_overlap=9	coverage_minus=6	coverage_plus=5	flanking_left=251	flanking_right=251	frequency=8.992e-02	junction_possible_overlap_registers=230	key=CP009273__1650691__-1__CP009273__1651880__1__9____251__251__0__0	max_left=224	max_left_minus=224	max_left_plus=107	max_min_left=23	max_min_left_minus=0	max_min_left_plus=23	max_min_right=92	max_min_right_minus=92	max_min_right_plus=92	max_pos_hash_score=462	max_right=239	max_right_minus=92	max_right_plus=239	neg_log10_pos_hash_p_value=5.4	new_junction_coverage=0.13	new_junction_read_count=11	polymorphism_frequency=8.992e-02	pos_hash_score=9	prediction=polymorphism	reject=COVERAGE_EVENNESS_SKEW,FREQUENCY_CUTOFF	side_1_annotate_key=gene	side_1_continuation=0	side_1_coverage=1.28	side_1_overlap=9	side_1_possible_overlap_registers=239	side_1_read_count=115	side_1_redundant=0	side_2_annotate_key=gene	side_2_continuation=0	side_2_coverage=1.30	side_2_overlap=0	side_2_possible_overlap_registers=230	side_2_read_count=112	side_2_redundant=0	total_non_overlap_reads=11
JC	201	.	CP009273	1687782	-1	CP009273	1688712	1	0	alignment_overlap=9	coverage_minus=2	coverage_plus=2	flanking_left=251	flanking_right=251	frequency=5.420e-02	junction_possible_overlap_registers=230	key=CP009273__1687782__-1__CP009273__1688703__1__9____251__251__0__0	max_left=224	max_left_minus=224	max_left_plus=68	max_min_left=91	max_min_left_minus=91	max_min_left_plus=68	max_min_right=16	max_min_right_minus=16	max_min_right_plus=0	max_pos_hash_score=462	max_right=174	max_right_minus=151	max_right_plus=174	neg_log10_pos_hash_p_value=7.5	new_junction_coverage=0.07	new_junction_read_count=6	polymorphism_frequency=5.420e-02	pos_hash_score=4	prediction=polymorphism	reject=COVERAGE_EVENNESS_SKEW,FREQUENCY_CUTOFF	side_1_annotate_key=gene	side_1_continuation=0	side_1_coverage=1.07	side_1_overlap=9	side_1_possible_overlap_registers=239	side_1_read_count=96	side_1_redundant=0	side_2_annotate_key=gene	side_2_continuation=0	side_2_coverage=1.35	side_2_overlap=0	side_2_possible_overlap_registers=230	side_2_read_count=117	side_2_redundant=0	total_non_overlap_reads=4
JC	202	.	CP009273	1709015	-1	CP009273	1709646	1	0	alignment_overlap=11	coverage_minus=3	coverage_plus=1	flanking_left=251	flanking_right=251	frequency=5.677e-02	junction_possible_overlap_registers=228	key=CP009273__1709015__-1__CP009273__1709635__1__11____251__251__0__0	max_left=229	max_left_minus=229	max_left_plus=28	max_min_left=28	max_min_left_minus=28	max_min_left_plus=28	max_min_right=87	max_min_right_minus=87	max_min_right_plus=0	max_pos_hash_score=458	max_right=87	max_right_minus=87	max_right_plus=82	neg_log10_pos_hash_p_value=7.4	new_junction_coverage=0.06	new_junction_read_count=5	polymorphism_frequency=5.677e-02	pos_hash_score=4	prediction=polymorphism	reject=COVERAGE_EVENNESS_SKEW,FREQUENCY_CUTOFF	side_1_annotate_key=gene	side_1_continuation=0	side_1_coverage=0.93	side_1_overlap=11	side_1_possible_overlap_registers=239	side_1_read_count=84	side_1_redundant=0	side_2_annotate_key=gene	side_2_continuation=0	side_2_coverage=1.00	side_2_overlap=0	side_2_possible_overlap_registers=228	side_2_read_count=86	side_2_redundant=0	total_non_overlap_reads=4
JC	203	.	CP009273	1731991	-1	CP009273	1733094	1	0	alignment_overlap=9	coverage_minus=3	coverage_plus=3	flanking_left=251	flanking_right=251	frequency=7.942e-02	junction_possible_overlap_registers=230	key=CP009273__1731991__-1__CP009273__1733085__1__9____251__251__0__0	max_left=183	max_left_minus=183	max_left_plus=49	max_min_left=85	max_min_left_minus=85	max_min_left_plus=49	max_min_right=59	max_min_right_minus=59	max_min_right_plus=0	max_pos_hash_score=462	max_right=135	max_right_minus=133	max_right_plus=135	neg_log10_pos_hash_p_value=7.0	new_junction_coverage=0.07	new_junction_read_count=6	polymorphism_frequency=7.942e-02	pos_hash_score=5	prediction=polymorphism	reject=COVERAGE_EVENNESS_SKEW,FREQUENCY_CUTOFF	side_1_annotate_key=gene	side_1_continuation=0	side_1_coverage=0.86	side_1_overlap=9	side_1_possible_overlap_registers=239	side_1_read_count=77	side_1_redundant=0	side_2_annotate_key=gene	side_2_continuation=0	side_2_coverage=0.75	side_2_overlap=0	side_2_possible_overlap_registers=230	side_2_read_count=65	side_2_redundant=0	total_non_overlap_reads=6
JC	204	.	CP009273	1757073	-1	CP009273	1758140	1	0	alignment_overlap=13	coverage_minus=4	coverage_plus=5	flanking_left=251	flanking_right=251	frequency=9.346e-02	junction_possible_overlap_registers=226	key=CP009273__1757073__-1__CP009273__1758127__1__13____251__251__0__0	max_left=159	max_left_minus=137	max_left_plus=159	max_min_left=77	max_min_left_minus=77	max_min_left_plus=51	max_min_right=44	max_min_right_minus=44	max_min_right_plus=44	max_pos_hash_score=454	max_right=160	max_right_minus=160	max_right_plus=142	neg_log10_pos_hash_p_value=5.3	new_junction_coverage=0.11	new_junction_read_count=9	polymorphism_frequency=9.346e-02	pos_hash_score=9	prediction=polymorphism	reject=COVERAGE_EVENNESS_SKEW,FREQUENCY_CUTOFF	side_1_annotate_key=gene	side_1_continuation=0	side_1_coverage=0.90	side_1_overlap=13	side_1_possible_overlap_registers=239	side_1_read_count=81	side_1_redundant=0	side_2_annotate_key=gene	side_2_continuation=0	side_2_coverage=1.15	side_2_overlap=0	side_2_possible_overlap_registers=226	side_2_read_count=98	side_2_redundant=0	total_non_overlap_reads=9
JC	205	.	CP009273	1792086	-1	CP009273	1793041	1	0	alignment_overlap=9	coverage_minus=1	coverage_plus=3	flanking_left=251	flanking_right=251	frequency=7.270e-02	junction_possible_overlap_registers=230	key=CP009273__1792086__-1__CP009273__1793032__1__9____251__251__0__0	max_left=77	max_left_minus=77	max_left_plus=77	max_min_left=77	max_min_left_minus=77	max_min_left_plus=77	max_min_right=0	max_min_right_minus=0	max_min_right_plus=0	max_pos_hash_score=462	max_right=182	max_right_minus=81	max_right_plus=182	neg_log10_pos_hash_p_value=7.5	new_junction_coverage=0.05	new_junction_read_count=4	polymorphism_frequency=7.270e-02	pos_hash_score=4	prediction=polymorphism	reject=COVERAGE_EVENNESS_SKEW,FREQUENCY_CUTOFF	side_1_annotate_key=gene	side_1_continuation=0	side_1_coverage=0.58	side_1_overlap=9	side_1_possible_overlap_registers=239	side_1_read_count=52	side_1_redundant=0	side_2_annotate_key=gene	side_2_continuation=0	side_2_coverage=0.60	side_2_overlap=0	side_2_possible_overlap_registers=230	side_2_read_count=52	side_2_redundant=0	total_non_overlap_reads=4
JC	206	.	CP009273	1822917	-1	CP009273	1824044	1	0	alignment_overlap=12	coverage_minus=3	coverage_plus=3	flanking_left=251	flanking_right=251	frequency=9.910e-02	junction_possible_overlap_registers=227	key=CP009273__1822917__-1__CP009273__1824032__1__12____251__251__0__0	max_left=230	max_left_minus=230	max_left_plus=124	max_min_left=101	max_min_left_minus=49	max_min_left_plus=101	max_min_right=63	max_min_right_minus=9	max_min_right_plus=63	max_pos_hash_score=456	max_right=138	max_right_minus=82	max_right_plus=138	neg_log10_pos_hash_p_value=6.4	new_junction_coverage=0.07	new_junction_read_count=6	polymorphism_frequency=9.910e-02	pos_hash_score=6	prediction=polymorphism	reject=COVERAGE_EVENNESS_SKEW,FREQUENCY_CUTOFF	side_1_annotate_key=gene	side_1_continuation=0	side_1_coverage=0.65	side_1_overlap=12	side_1_possible_overlap_registers=239	side_1_read_count=58	side_1_redundant=0	side_2_annotate_key=gene	side_2_continuation=0	side_2_coverage=0.63	side_2_overlap=0	side_2_possible_overlap_registers=227	side_2_read_count=54	side_2_redundant=0	total_non_overlap_reads=6
JC	207	.	CP009273	1868655	-1	CP009273	1869558	1	0	alignment_overlap=10	coverage_minus=3	coverage_plus=3	flanking_left=251	flanking_right=251	frequency=6.071e-02	junction_possible_overlap_registers=229	key=CP009273__1868655__-1__CP009273__1869548__1__10____251__251__0__0	max_left=172	max_left_minus=172	max_left_plus=117	max_min_left=117	max_min_left_minus=79	max_min_left_plus=117	max_min_right=57	max_min_right_minus=57	max_min_right_plus=0	max_pos_hash_score=460	max_right=237	max_right_minus=162	max_right_plus=237	neg_log10_pos_hash_p_value=6.5	new_junction_coverage=0.07	new_junction_read_count=6	polymorphism_frequency=6.071e-02	pos_hash_score=6	prediction=polymorphism	reject=COVERAGE_EVENNESS_SKEW,FREQUENCY_CUTOFF	side_1_annotate_key=gene	side_1_continuation=0	side_1_coverage=1.16	side_1_overlap=10	side_1_possible_overlap_registers=239	side_1_read_count=104	side_1_redundant=0	side_2_annotate_key=gene	side_2_continuation=0	side_2_coverage=1.00	side_2_overlap=0	side_2_possible_overlap_registers=229	side_2_read_count=86	side_2_redundant=0	total_non_overlap_reads=6
JC	208	.	CP009273	1959132	-1	CP009273	1960151	1	0	alignment_overlap=11	coverage_minus=3	coverage_plus=2	flanking_left=251	flanking_right=251	frequency=7.002e-02	junction_possible_overlap_registers=228	key=CP009273__1959132__-1__CP009273__1960140__1__11____251__251__0__0	max_left=69	max_left_minus=69	max_left_plus=60	max_min_left=60	max_min_left_minus=49	max_min_left_plus=60	max_min_right=29	max_min_right_minus=29	max_min_right_plus=0	max_pos_hash_score=458	max_right=224	max_right_minus=224	max_right_plus=115	neg_log10_pos_hash_p_value=6.9	new_junction_coverage=0.06	new_junction_read_count=5	polymorphism_frequency=7.002e-02	pos_hash_score=5	prediction=polymorphism	reject=COVERAGE_EVENNESS_SKEW,FREQUENCY_CUTOFF	side_1_annotate_key=gene	side_1_continuation=0	side_1_coverage=0.77	side_1_overlap=11	side_1_possible_overlap_registers=239	side_1_read_count=69	side_1_redundant=0	side_2_annotate_key=gene	side_2_continuation=0	side_2_coverage=0.78	side_2_overlap=0	side_2_possible_overlap_registers=228	side_2_read_count=67	side_2_redundant=0	total_non_overlap_reads=5
JC	209	.	CP009273	1992139	-1	CP009273	1993197	1	0	alignment_overlap=6	coverage_minus=3	coverage_plus=4	flanking_left=251	flanking_right=251	frequency=7.078e-02	junction_possible_overlap_registers=233	key=CP009273__1992139__-1__CP009273__1993191__1__6____251__251__0__0	max_left=189	max_left_minus=189	max_left_plus=189	max_min_left=89	max_min_left_minus=89	max_min_left_plus=89	max_min_right=29	max_min_right_minus=28	max_min_right_plus=29	max_pos_hash_score=468	max_right=160	max_right_minus=150	max_right_plus=160	neg_log10_pos_hash_p_value=6.2	new_junction_coverage=0.08	new_junction_read_count=7	polymorphism_frequency=7.078e-02	pos_hash_score=7	prediction=polymorphism	reject=COVERAGE_EVENNESS_SKEW,FREQUENCY_CUTOFF	side_1_annotate_key=gene	side_1_continuation=0	side_1_coverage=0.98	side_1_overlap=6	side_1_possible_overlap_registers=239	side_1_read_count=88	side_1_redundant=0	side_2_annotate_key=gene	side_2_continuation=0	side_2_coverage=1.12	side_2_overlap=0	side_2_possible_overlap_registers=233	side_2_read_count=98	side_2_redundant=0	total_non_overlap_reads=7
JC	210	.	CP009273	1992677	-1	CP009273	1993820	1	0	alignment_overlap=10	coverage_minus=1	coverage_plus=3	flanking_left=251	flanking_right=251	frequency=4.855e-02	junction_possible_overlap_registers=229	key=CP009273__1992677__-1__CP009273__1993810__1__10____251__251__0__0	max_left=221	max_left_minus=221	max_left_plus=175	max_min_left=89	max_min_left_minus=0	max_min_left_plus=89	max_min_right=67	max_min_right_minus=20	max_min_right_plus=67	max_pos_hash_score=460	max_right=151	max_right_minus=20	max_right_plus=151	neg_log10_pos_hash_p_value=7.4	new_junction_coverage=0.05	new_junction_read_count=4	polymorphism_frequency=4.855e-02	pos_hash_score=4	prediction=polymorphism	reject=COVERAGE_EVENNESS_SKEW,FREQUENCY_CUTOFF	side_1_annotate_key=gene	side_1_continuation=0	side_1_coverage=0.86	side_1_overlap=10	side_1_possible_overlap_registers=239	side_1_read_count=77	side_1_redundant=0	side_2_annotate_key=gene	side_2_continuation=0	side_2_coverage=0.96	side_2_overlap=0	side_2_possible_overlap_registers=229	side_2_read_count=83	side_2_redundant=0	total_non_overlap_reads=4
JC	211	.	CP009273	2079448	-1	CP009273	2080139	1	0	alignment_overlap=11	coverage_minus=8	coverage_plus=3	flanking_left=251	flanking_right=251	frequency=1.272e-01	junction_possible_overlap_registers=228	key=CP009273__2079448__-1__CP009273__2080128__1__11____251__251__0__0	max_left=184	max_left_minus=184	max_left_plus=160	max_min_left=91	max_min_left_minus=91	max_min_left_plus=15	max_min_right=68	max_min_right_minus=66	max_min_right_plus=68	max_pos_hash_score=458	max_right=223	max_right_minus=223	max_right_plus=217	neg_log10_pos_hash_p_value=4.7	new_junction_coverage=0.13	new_junction_read_count=11	polymorphism_frequency=1.272e-01	pos_hash_score=11	prediction=polymorphism	reject=COVERAGE_EVENNESS_SKEW,FREQUENCY_CUTOFF	side_1_annotate_key=gene	side_1_continuation=0	side_1_coverage=0.98	side_1_overlap=11	side_1_possible_overlap_registers=239	side_1_read_count=88	side_1_redundant=0	side_2_annotate_key=gene	side_2_continuation=0	side_2_coverage=0.78	side_2_overlap=0	side_2_possible_overlap_registers=228	side_2_read_count=67	side_2_redundant=0	total_non_overlap_reads=11
JC	212	.	CP009273	2085282	-1	CP009273	2086460	1	0	alignment_overlap=11	coverage_minus=3	coverage_plus=1	flanking_left=251	flanking_right=251	frequency=5.384e-02	junction_possible_overlap_registers=228	key=CP009273__2085282__-1__CP009273__2086449__1__11____251__251__0__0	max_left=58	max_left_minus=58	max_left_plus=24	max_min_left=58	max_min_left_minus=58	max_min_left_plus=24	max_min_right=0	max_min_right_minus=0	max_min_right_plus=0	max_pos_hash_score=458	max_right=217	max_right_minus=217	max_right_plus=70	neg_log10_pos_hash_p_value=7.4	new_junction_coverage=0.05	new_junction_read_count=4	polymorphism_frequency=5.384e-02	pos_hash_score=4	prediction=polymorphism	reject=COVERAGE_EVENNESS_SKEW,FREQUENCY_CUTOFF	side_1_annotate_key=gene	side_1_continuation=0	side_1_coverage=0.82	side_1_overlap=11	side_1_possible_overlap_registers=239	side_1_read_count=74	side_1_redundant=0	side_2_annotate_key=gene	side_2_continuation=0	side_2_coverage=0.82	side_2_overlap=0	side_2_possible_overlap_registers=228	side_2_read_count=70	side_2_redundant=0	total_non_overlap_reads=4
JC	213	.	CP009273	2090016	-1	CP009273	2090577	1	0	alignment_overlap=12	coverage_minus=4	coverage_plus=4	flanking_left=251	flanking_right=251	frequency=9.573e-02	junction_possible_overlap_registers=227	key=CP009273__2090016__-1__CP009273__2090565__1__12____251__251__0__0	max_left=131	max_left_minus=131	max_left_plus=116	max_min_left=116	max_min_left_minus=0	max_min_left_plus=116	max_min_right=70	max_min_right_minus=70	max_min_right_plus=0	max_pos_hash_score=456	max_right=227	max_right_minus=70	max_right_plus=227	neg_log10_pos_hash_p_value=5.7	new_junction_coverage=0.09	new_junction_read_count=8	polymorphism_frequency=9.573e-02	pos_hash_score=8	prediction=polymorphism	reject=COVERAGE_EVENNESS_SKEW,FREQUENCY_CUTOFF	side_1_annotate_key=gene	side_1_continuation=0	side_1_coverage=0.86	side_1_overlap=12	side_1_possible_overlap_registers=239	side_1_read_count=77	side_1_redundant=0	side_2_annotate_key=gene	side_2_continuation=0	side_2_coverage=0.91	side_2_overlap=0	side_2_possible_overlap_registers=227	side_2_read_count=78	side_2_redundant=0	total_non_overlap_reads=8
JC	214	.	CP009273	2091998	-1	CP009273	2093361	1	0	alignment_overlap=10	coverage_minus=2	coverage_plus=2	flanking_left=251	flanking_right=251	frequency=3.480e-02	junction_possible_overlap_registers=229	key=CP009273__2091998__-1__CP009273__2093351__1__10____251__251__0__0	max_left=132	max_left_minus=132	max_left_plus=29	max_min_left=29	max_min_left_minus=29	max_min_left_plus=29	max_min_right=109	max_min_right_minus=109	max_min_right_plus=0	max_pos_hash_score=460	max_right=196	max_right_minus=109	max_right_plus=196	neg_log10_pos_hash_p_value=7.4	new_junction_coverage=0.05	new_junction_read_count=4	polymorphism_frequency=3.480e-02	pos_hash_score=4	prediction=polymorphism	reject=COVERAGE_EVENNESS_SKEW,FREQUENCY_CUTOFF	side_1_annotate_key=gene	side_1_continuation=0	side_1_coverage=1.09	side_1_overlap=10	side_1_possible_overlap_registers=239	side_1_read_count=98	side_1_redundant=0	side_2_annotate_key=gene	side_2_continuation=0	side_2_coverage=1.49	side_2_overlap=0	side_2_possible_overlap_registers=229	side_2_read_count=128	side_2_redundant=0	total_non_overlap_reads=4
JC	215	.	CP009273	2110200	-1	CP009273	2111163	1	0	alignment_overlap=10	coverage_minus=3	coverage_plus=1	flanking_left=251	flanking_right=251	frequency=6.067e-02	junction_possible_overlap_registers=229	key=CP009273__2110200__-1__CP009273__2111153__1__10____251__251__0__0	max_left=70	max_left_minus=70	max_left_plus=45	max_min_left=70	max_min_left_minus=70	max_min_left_plus=45	max_min_right=8	max_min_right_minus=8	max_min_right_plus=0	max_pos_hash_score=460	max_right=142	max_right_minus=142	max_right_plus=69	neg_log10_pos_hash_p_value=8.0	new_junction_coverage=0.05	new_junction_read_count=4	polymorphism_frequency=6.067e-02	pos_hash_score=3	prediction=polymorphism	reject=COVERAGE_EVENNESS_SKEW,FREQUENCY_CUTOFF	side_1_annotate_key=gene	side_1_continuation=0	side_1_coverage=0.83	side_1_overlap=10	side_1_possible_overlap_registers=239	side_1_read_count=75	side_1_redundant=0	side_2_annotate_key=gene	side_2_continuation=0	side_2_coverage=0.60	side_2_overlap=0	side_2_possible_overlap_registers=229	side_2_read_count=52	side_2_redundant=0	total_non_overlap_reads=4
JC	216	.	CP009273	2119936	-1	CP009273	2120965	1	0	alignment_overlap=14	coverage_minus=3	coverage_plus=4	flanking_left=251	flanking_right=251	frequency=1.034e-01	junction_possible_overlap_registers=225	key=CP009273__2119936__-1__CP009273__2120951__1__14____251__251__0__0	max_left=158	max_left_minus=158	max_left_plus=128	max_min_left=31	max_min_left_minus=0	max_min_left_plus=31	max_min_right=67	max_min_right_minus=67	max_min_right_plus=67	max_pos_hash_score=452	max_right=189	max_right_minus=67	max_right_plus=189	neg_log10_pos_hash_p_value=6.0	new_junction_coverage=0.11	new_junction_read_count=9	polymorphism_frequency=1.034e-01	pos_hash_score=7	prediction=polymorphism	reject=COVERAGE_EVENNESS_SKEW,FREQUENCY_CUTOFF	side_1_annotate_key=gene	side_1_continuation=0	side_1_coverage=0.75	side_1_overlap=14	side_1_possible_overlap_registers=239	side_1_read_count=67	side_1_redundant=0	side_2_annotate_key=gene	side_2_continuation=0	side_2_coverage=1.10	side_2_overlap=0	side_2_possible_overlap_registers=225	side_2_read_count=93	side_2_redundant=0	total_non_overlap_reads=7
JC	217	.	CP009273	2130417	-1	CP009273	2131771	1	0	alignment_overlap=10	coverage_minus=2	coverage_plus=2	flanking_left=251	flanking_right=251	frequency=3.187e-02	junction_possible_overlap_registers=229	key=CP009273__2130417__-1__CP009273__2131761__1__10____251__251__0__0	max_left=44	max_left_minus=35	max_left_plus=44	max_min_left=44	max_min_left_minus=24	max_min_left_plus=44	max_min_right=15	max_min_right_minus=15	max_min_right_plus=0	max_pos_hash_score=460	max_right=70	max_right_minus=50	max_right_plus=70	neg_log10_pos_hash_p_value=7.4	new_junction_coverage=0.05	new_junction_read_count=4	polymorphism_frequency=3.187e-02	pos_hash_score=4	prediction=polymorphism	reject=COVERAGE_EVENNESS_SKEW,FREQUENCY_CUTOFF	side_1_annotate_key=gene	side_1_continuation=0	side_1_coverage=1.59	side_1_overlap=10	side_1_possible_overlap_registers=239	side_1_read_count=143	side_1_redundant=0	side_2_annotate_key=gene	side_2_continuation=0	side_2_coverage=1.23	side_2_overlap=0	side_2_possible_overlap_registers=229	side_2_read_count=106	side_2_redundant=0	total_non_overlap_reads=4
JC	218	.	CP009273	2153738	-1	CP009273	2154396	1	0	alignment_overlap=9	coverage_minus=3	coverage_plus=6	flanking_left=251	flanking_right=251	frequency=1.068e-01	junction_possible_overlap_registers=230	key=CP009273__2153738__-1__CP009273__2154387__1__9____251__251__0__0	max_left=112	max_left_minus=112	max_left_plus=111	max_min_left=67	max_min_left_minus=29	max_min_left_plus=67	max_min_right=95	max_min_right_minus=36	max_min_right_plus=95	max_pos_hash_score=462	max_right=182	max_right_minus=182	max_right_plus=182	neg_log10_pos_hash_p_value=5.7	new_junction_coverage=0.10	new_junction_read_count=9	polymorphism_frequency=1.068e-01	pos_hash_score=8	prediction=polymorphism	reject=COVERAGE_EVENNESS_SKEW,FREQUENCY_CUTOFF	side_1_annotate_key=gene	side_1_continuation=0	side_1_coverage=0.72	side_1_overlap=9	side_1_possible_overlap_registers=239	side_1_read_count=65	side_1_redundant=0	side_2_annotate_key=gene	side_2_continuation=0	side_2_coverage=1.02	side_2_overlap=0	side_2_possible_overlap_registers=230	side_2_read_count=88	side_2_redundant=0	total_non_overlap_reads=9
JC	219	.	CP009273	2160681	-1	CP009273	2161311	1	0	alignment_overlap=18	coverage_minus=4	coverage_plus=3	flanking_left=251	flanking_right=251	frequency=8.792e-02	junction_possible_overlap_registers=221	key=CP009273__2160681__-1__CP009273__2161293__1__18____251__251__0__0	max_left=227	max_left_minus=227	max_left_plus=39	max_min_left=12	max_min_left_minus=0	max_min_left_plus=12	max_min_right=22	max_min_right_minus=18	max_min_right_plus=22	max_pos_hash_score=444	max_right=69	max_right_minus=18	max_right_plus=69	neg_log10_pos_hash_p_value=5.9	new_junction_coverage=0.10	new_junction_read_count=8	polymorphism_frequency=8.792e-02	pos_hash_score=7	prediction=polymorphism	reject=COVERAGE_EVENNESS_SKEW,FREQUENCY_CUTOFF	side_1_annotate_key=gene	side_1_continuation=0	side_1_coverage=0.89	side_1_overlap=18	side_1_possible_overlap_registers=239	side_1_read_count=80	side_1_redundant=0	side_2_annotate_key=gene	side_2_continuation=0	side_2_coverage=1.11	side_2_overlap=0	side_2_possible_overlap_registers=221	side_2_read_count=92	side_2_redundant=0	total_non_overlap_reads=7
JC	220	.	CP009273	2198200	-1	CP009273	2199223	1	0	alignment_overlap=7	coverage_minus=2	coverage_plus=2	flanking_left=251	flanking_right=251	frequency=4.533e-02	junction_possible_overlap_registers=232	key=CP009273__2198200__-1__CP009273__2199216__1__7____251__251__0__0	max_left=77	max_left_minus=77	max_left_plus=77	max_min_left=77	max_min_left_minus=29	max_min_left_plus=77	max_min_right=5	max_min_right_minus=5	max_min_right_plus=0	max_pos_hash_score=466	max_right=135	max_right_minus=88	max_right_plus=135	neg_log10_pos_hash_p_value=7.5	new_junction_coverage=0.05	new_junction_read_count=4	polymorphism_frequency=4.533e-02	pos_hash_score=4	prediction=polymorphism	reject=COVERAGE_EVENNESS_SKEW,FREQUENCY_CUTOFF	side_1_annotate_key=gene	side_1_continuation=0	side_1_coverage=0.96	side_1_overlap=7	side_1_possible_overlap_registers=239	side_1_read_count=86	side_1_redundant=0	side_2_annotate_key=gene	side_2_continuation=0	side_2_coverage=0.97	side_2_overlap=0	side_2_possible_overlap_registers=232	side_2_read_count=85	side_2_redundant=0	total_non_overlap_reads=4
JC	221	.	CP009273	2224717	-1	CP009273	2225969	1	0	alignment_overlap=10	coverage_minus=3	coverage_plus=2	flanking_left=251	flanking_right=251	frequency=5.745e-02	junction_possible_overlap_registers=229	key=CP009273__2224717__-1__CP009273__2225959__1__10____251__251__0__0	max_left=136	max_left_minus=136	max_left_plus=45	max_min_left=61	max_min_left_minus=61	max_min_left_plus=45	max_min_right=105	max_min_right_minus=105	max_min_right_plus=0	max_pos_hash_score=460	max_right=105	max_right_minus=105	max_right_plus=70	neg_log10_pos_hash_p_value=6.9	new_junction_coverage=0.06	new_junction_read_count=5	polymorphism_frequency=5.745e-02	pos_hash_score=5	prediction=polymorphism	reject=COVERAGE_EVENNESS_SKEW,FREQUENCY_CUTOFF	side_1_annotate_key=gene	side_1_continuation=0	side_1_coverage=0.78	side_1_overlap=10	side_1_possible_overlap_registers=239	side_1_read_count=70	side_1_redundant=0	side_2_annotate_key=gene	side_2_continuation=0	side_2_coverage=1.13	side_2_overlap=0	side_2_possible_overlap_registers=229	side_2_read_count=97	side_2_redundant=0	total_non_overlap_reads=5
JC	222	.	CP009273	2247961	-1	CP009273	2248730	1	0	alignment_overlap=9	coverage_minus=5	coverage_plus=3	flanking_left=251	flanking_right=251	frequency=8.560e-02	junction_possible_overlap_registers=230	key=CP009273__2247961__-1__CP009273__2248721__1__9____251__251__0__0	max_left=238	max_left_minus=238	max_left_plus=3	max_min_left=59	max_min_left_minus=59	max_min_left_plus=3	max_min_right=97	max_min_right_minus=97	max_min_right_plus=0	max_pos_hash_score=462	max_right=190	max_right_minus=97	max_right_plus=190	neg_log10_pos_hash_p_value=5.7	new_junction_coverage=0.10	new_junction_read_count=9	polymorphism_frequency=8.560e-02	pos_hash_score=8	prediction=polymorphism	reject=COVERAGE_EVENNESS_SKEW,FREQUENCY_CUTOFF	side_1_annotate_key=gene	side_1_continuation=0	side_1_coverage=1.10	side_1_overlap=9	side_1_possible_overlap_registers=239	side_1_read_count=99	side_1_redundant=0	side_2_annotate_key=gene	side_2_continuation=0	side_2_coverage=1.12	side_2_overlap=0	side_2_possible_overlap_registers=230	side_2_read_count=97	side_2_redundant=0	total_non_overlap_reads=8
JC	223	.	CP009273	2265219	-1	CP009273	2266249	1	0	alignment_overlap=11	coverage_minus=8	coverage_plus=7	flanking_left=251	flanking_right=251	frequency=1.524e-01	junction_possible_overlap_registers=228	key=CP009273__2265219__-1__CP009273__2266238__1__11____251__251__0__0	max_left=211	max_left_minus=211	max_left_plus=178	max_min_left=64	max_min_left_minus=64	max_min_left_plus=64	max_min_right=95	max_min_right_minus=61	max_min_right_plus=95	max_pos_hash_score=458	max_right=95	max_right_minus=95	max_right_plus=95	neg_log10_pos_hash_p_value=4.5	new_junction_coverage=0.17	new_junction_read_count=15	polymorphism_frequency=1.524e-01	pos_hash_score=12	prediction=polymorphism	reject=COVERAGE_EVENNESS_SKEW,FREQUENCY_CUTOFF	side_1_annotate_key=gene	side_1_continuation=0	side_1_coverage=0.99	side_1_overlap=11	side_1_possible_overlap_registers=239	side_1_read_count=89	side_1_redundant=0	side_2_annotate_key=gene	side_2_continuation=0	side_2_coverage=0.96	side_2_overlap=0	side_2_possible_overlap_registers=228	side_2_read_count=82	side_2_redundant=0	total_non_overlap_reads=15
JC	224	.	CP009273	2273671	-1	CP009273	2275063	1	0	alignment_overlap=8	coverage_minus=2	coverage_plus=2	flanking_left=251	flanking_right=251	frequency=4.081e-02	junction_possible_overlap_registers=231	key=CP009273__2273671__-1__CP009273__2275055__1__8____251__251__0__0	max_left=103	max_left_minus=103	max_left_plus=103	max_min_left=0	max_min_left_minus=0	max_min_left_plus=0	max_min_right=77	max_min_right_minus=51	max_min_right_plus=77	max_pos_hash_score=464	max_right=77	max_right_minus=51	max_right_plus=77	neg_log10_pos_hash_p_value=7.5	new_junction_coverage=0.05	new_junction_read_count=4	polymorphism_frequency=4.081e-02	pos_hash_score=4	prediction=polymorphism	reject=COVERAGE_EVENNESS_SKEW,FREQUENCY_CUTOFF	side_1_annotate_key=gene	side_1_continuation=0	side_1_coverage=1.31	side_1_overlap=8	side_1_possible_overlap_registers=239	side_1_read_count=118	side_1_redundant=0	side_2_annotate_key=gene	side_2_continuation=0	side_2_coverage=0.85	side_2_overlap=0	side_2_possible_overlap_registers=231	side_2_read_count=74	side_2_redundant=0	total_non_overlap_reads=4
JC	225	.	CP009273	2394158	-1	CP009273	2394849	1	0	alignment_overlap=11	coverage_minus=5	coverage_plus=6	flanking_left=251	flanking_right=251	frequency=1.096e-01	junction_possible_overlap_registers=228	key=CP009273__2394158__-1__CP009273__2394838__1__11____251__251__0__0	max_left=189	max_left_minus=189	max_left_plus=125	max_min_left=116	max_min_left_minus=116	max_min_left_plus=35	max_min_right=50	max_min_right_minus=50	max_min_right_plus=38	max_pos_hash_score=458	max_right=211	max_right_minus=123	max_right_plus=211	neg_log10_pos_hash_p_value=5.0	new_junction_coverage=0.13	new_junction_read_count=11	polymorphism_frequency=1.096e-01	pos_hash_score=10	prediction=polymorphism	reject=COVERAGE_EVENNESS_SKEW,FREQUENCY_CUTOFF	side_1_annotate_key=gene	side_1_continuation=0	side_1_coverage=1.05	side_1_overlap=11	side_1_possible_overlap_registers=239	side_1_read_count=94	side_1_redundant=0	side_2_annotate_key=gene	side_2_continuation=0	side_2_coverage=1.04	side_2_overlap=0	side_2_possible_overlap_registers=228	side_2_read_count=89	side_2_redundant=0	total_non_overlap_reads=11
JC	226	.	CP009273	2404381	-1	CP009273	2405533	1	0	alignment_overlap=10	coverage_minus=2	coverage_plus=2	flanking_left=251	flanking_right=251	frequency=4.020e-02	junction_possible_overlap_registers=229	key=CP009273__2404381__-1__CP009273__2405523__1__10____251__251__0__0	max_left=117	max_left_minus=117	max_left_plus=117	max_min_left=26	max_min_left_minus=26	max_min_left_plus=26	max_min_right=48	max_min_right_minus=48	max_min_right_plus=48	max_pos_hash_score=460	max_right=60	max_right_minus=60	max_right_plus=60	neg_log10_pos_hash_p_value=7.4	new_junction_coverage=0.05	new_junction_read_count=4	polymorphism_frequency=4.020e-02	pos_hash_score=4	prediction=polymorphism	reject=COVERAGE_EVENNESS_SKEW,FREQUENCY_CUTOFF	side_1_annotate_key=gene	side_1_continuation=0	side_1_coverage=1.07	side_1_overlap=10	side_1_possible_overlap_registers=239	side_1_read_count=96	side_1_redundant=0	side_2_annotate_key=gene	side_2_continuation=0	side_2_coverage=1.15	side_2_overlap=0	side_2_possible_overlap_registers=229	side_2_read_count=99	side_2_redundant=0	total_non_overlap_reads=4
JC	227	.	CP009273	2419712	-1	CP009273	2420716	1	0	alignment_overlap=14	coverage_minus=7	coverage_plus=6	flanking_left=251	flanking_right=251	frequency=1.470e-01	junction_possible_overlap_registers=225	key=CP009273__2419712__-1__CP009273__2420702__1__14____251__251__0__0	max_left=208	max_left_minus=208	max_left_plus=142	max_min_left=117	max_min_left_minus=102	max_min_left_plus=117	max_min_right=96	max_min_right_minus=93	max_min_right_plus=96	max_pos_hash_score=452	max_right=203	max_right_minus=203	max_right_plus=194	neg_log10_pos_hash_p_value=4.1	new_junction_coverage=0.15	new_junction_read_count=13	polymorphism_frequency=1.470e-01	pos_hash_score=13	prediction=polymorphism	reject=COVERAGE_EVENNESS_SKEW,FREQUENCY_CUTOFF	side_1_annotate_key=gene	side_1_continuation=0	side_1_coverage=0.79	side_1_overlap=14	side_1_possible_overlap_registers=239	side_1_read_count=71	side_1_redundant=0	side_2_annotate_key=gene	side_2_continuation=0	side_2_coverage=0.99	side_2_overlap=0	side_2_possible_overlap_registers=225	side_2_read_count=84	side_2_redundant=0	total_non_overlap_reads=13
JC	228	.	CP009273	2446179	-1	CP009273	2447265	1	0	alignment_overlap=10	coverage_minus=4	coverage_plus=3	flanking_left=251	flanking_right=251	frequency=6.391e-02	junction_possible_overlap_registers=229	key=CP009273__2446179__-1__CP009273__2447255__1__10____251__251__0__0	max_left=134	max_left_minus=133	max_left_plus=134	max_min_left=2	max_min_left_minus=2	max_min_left_plus=0	max_min_right=107	max_min_right_minus=50	max_min_right_plus=107	max_pos_hash_score=460	max_right=118	max_right_minus=118	max_right_plus=107	neg_log10_pos_hash_p_value=6.1	new_junction_coverage=0.09	new_junction_read_count=8	polymorphism_frequency=6.391e-02	pos_hash_score=7	prediction=polymorphism	reject=COVERAGE_EVENNESS_SKEW,FREQUENCY_CUTOFF	side_1_annotate_key=gene	side_1_continuation=0	side_1_coverage=1.24	side_1_overlap=10	side_1_possible_overlap_registers=239	side_1_read_count=111	side_1_redundant=0	side_2_annotate_key=gene	side_2_continuation=0	side_2_coverage=1.49	side_2_overlap=0	side_2_possible_overlap_registers=229	side_2_read_count=128	side_2_redundant=0	total_non_overlap_reads=7
JC	229	.	CP009273	2509940	-1	CP009273	2510664	1	0	alignment_overlap=14	coverage_minus=2	coverage_plus=3	flanking_left=251	flanking_right=251	frequency=4.972e-02	junction_possible_overlap_registers=225	key=CP009273__2509940__-1__CP009273__2510650__1__14____251__251__0__0	max_left=116	max_left_minus=116	max_left_plus=81	max_min_left=81	max_min_left_minus=0	max_min_left_plus=81	max_min_right=59	max_min_right_minus=59	max_min_right_plus=19	max_pos_hash_score=452	max_right=192	max_right_minus=59	max_right_plus=192	neg_log10_pos_hash_p_value=6.9	new_junction_coverage=0.06	new_junction_read_count=5	polymorphism_frequency=4.972e-02	pos_hash_score=5	prediction=polymorphism	reject=COVERAGE_EVENNESS_SKEW,FREQUENCY_CUTOFF	side_1_annotate_key=gene	side_1_continuation=0	side_1_coverage=1.11	side_1_overlap=14	side_1_possible_overlap_registers=239	side_1_read_count=100	side_1_redundant=0	side_2_annotate_key=gene	side_2_continuation=0	side_2_coverage=1.15	side_2_overlap=0	side_2_possible_overlap_registers=225	side_2_read_count=97	side_2_redundant=0	total_non_overlap_reads=5
JC	230	.	CP009273	2514139	-1	CP009273	2514825	1	0	alignment_overlap=11	coverage_minus=3	coverage_plus=3	flanking_left=251	flanking_right=251	frequency=9.891e-02	junction_possible_overlap_registers=228	key=CP009273__2514139__-1__CP009273__2514814__1__11____251__251__0__0	max_left=199	max_left_minus=178	max_left_plus=199	max_min_left=18	max_min_left_minus=0	max_min_left_plus=18	max_min_right=90	max_min_right_minus=62	max_min_right_plus=90	max_pos_hash_score=458	max_right=90	max_right_minus=62	max_right_plus=90	neg_log10_pos_hash_p_value=6.5	new_junction_coverage=0.08	new_junction_read_count=7	polymorphism_frequency=9.891e-02	pos_hash_score=6	prediction=polymorphism	reject=COVERAGE_EVENNESS_SKEW,FREQUENCY_CUTOFF	side_1_annotate_key=gene	side_1_continuation=0	side_1_coverage=0.83	side_1_overlap=11	side_1_possible_overlap_registers=239	side_1_read_count=75	side_1_redundant=0	side_2_annotate_key=gene	side_2_continuation=0	side_2_coverage=0.65	side_2_overlap=0	side_2_possible_overlap_registers=228	side_2_read_count=56	side_2_redundant=0	total_non_overlap_reads=6
JC	231	.	CP009273	2563263	-1	CP009273	2564112	1	0	alignment_overlap=9	coverage_minus=3	coverage_plus=3	flanking_left=251	flanking_right=251	frequency=9.241e-02	junction_possible_overlap_registers=230	key=CP009273__2563263__-1__CP009273__2564103__1__9____251__251__0__0	max_left=179	max_left_minus=179	max_left_plus=43	max_min_left=43	max_min_left_minus=0	max_min_left_plus=43	max_min_right=63	max_min_right_minus=63	max_min_right_plus=0	max_pos_hash_score=462	max_right=235	max_right_minus=63	max_right_plus=235	neg_log10_pos_hash_p_value=6.5	new_junction_coverage=0.07	new_junction_read_count=6	polymorphism_frequency=9.241e-02	pos_hash_score=6	prediction=polymorphism	reject=COVERAGE_EVENNESS_SKEW,FREQUENCY_CUTOFF	side_1_annotate_key=gene	side_1_continuation=0	side_1_coverage=0.63	side_1_overlap=9	side_1_possible_overlap_registers=239	side_1_read_count=57	side_1_redundant=0	side_2_annotate_key=gene	side_2_continuation=0	side_2_coverage=0.73	side_2_overlap=0	side_2_possible_overlap_registers=230	side_2_read_count=63	side_2_redundant=0	total_non_overlap_reads=6
JC	232	.	CP009273	2570750	-1	CP009273	2571492	1	0	alignment_overlap=11	coverage_minus=1	coverage_plus=3	flanking_left=251	flanking_right=251	frequency=4.376e-02	junction_possible_overlap_registers=228	key=CP009273__2570750__-1__CP009273__2571481__1__11____251__251__0__0	max_left=148	max_left_minus=78	max_left_plus=148	max_min_left=4	max_min_left_minus=0	max_min_left_plus=4	max_min_right=73	max_min_right_minus=73	max_min_right_plus=73	max_pos_hash_score=458	max_right=73	max_right_minus=73	max_right_plus=73	neg_log10_pos_hash_p_value=7.4	new_junction_coverage=0.05	new_junction_read_count=4	polymorphism_frequency=4.376e-02	pos_hash_score=4	prediction=polymorphism	reject=COVERAGE_EVENNESS_SKEW,FREQUENCY_CUTOFF	side_1_annotate_key=gene	side_1_continuation=0	side_1_coverage=1.01	side_1_overlap=11	side_1_possible_overlap_registers=239	side_1_read_count=91	side_1_redundant=0	side_2_annotate_key=gene	side_2_continuation=0	side_2_coverage=1.03	side_2_overlap=0	side_2_possible_overlap_registers=228	side_2_read_count=88	side_2_redundant=0	total_non_overlap_reads=4
JC	233	.	CP009273	2610249	-1	CP009273	2611230	1	0	alignment_overlap=9	coverage_minus=1	coverage_plus=3	flanking_left=251	flanking_right=251	frequency=5.509e-02	junction_possible_overlap_registers=230	key=CP009273__2610249__-1__CP009273__2611221__1__9____251__251__0__0	max_left=64	max_left_minus=23	max_left_plus=64	max_min_left=23	max_min_left_minus=23	max_min_left_plus=23	max_min_right=38	max_min_right_minus=0	max_min_right_plus=38	max_pos_hash_score=462	max_right=111	max_right_minus=44	max_right_plus=111	neg_log10_pos_hash_p_value=7.5	new_junction_coverage=0.05	new_junction_read_count=4	polymorphism_frequency=5.509e-02	pos_hash_score=4	prediction=polymorphism	reject=COVERAGE_EVENNESS_SKEW,FREQUENCY_CUTOFF	side_1_annotate_key=gene	side_1_continuation=0	side_1_coverage=0.82	side_1_overlap=9	side_1_possible_overlap_registers=239	side_1_read_count=74	side_1_redundant=0	side_2_annotate_key=gene	side_2_continuation=0	side_2_coverage=0.76	side_2_overlap=0	side_2_possible_overlap_registers=230	side_2_read_count=66	side_2_redundant=0	total_non_overlap_reads=4
JC	234	.	CP009273	2624813	-1	CP009273	2626127	1	0	alignment_overlap=12	coverage_minus=2	coverage_plus=2	flanking_left=251	flanking_right=251	frequency=6.618e-02	junction_possible_overlap_registers=227	key=CP009273__2624813__-1__CP009273__2626115__1__12____251__251__0__0	max_left=208	max_left_minus=208	max_left_plus=145	max_min_left=65	max_min_left_minus=65	max_min_left_plus=65	max_min_right=40	max_min_right_minus=31	max_min_right_plus=40	max_pos_hash_score=456	max_right=130	max_right_minus=130	max_right_plus=130	neg_log10_pos_hash_p_value=7.4	new_junction_coverage=0.05	new_junction_read_count=4	polymorphism_frequency=6.618e-02	pos_hash_score=4	prediction=polymorphism	reject=COVERAGE_EVENNESS_SKEW,FREQUENCY_CUTOFF	side_1_annotate_key=gene	side_1_continuation=0	side_1_coverage=0.69	side_1_overlap=12	side_1_possible_overlap_registers=239	side_1_read_count=62	side_1_redundant=0	side_2_annotate_key=gene	side_2_continuation=0	side_2_coverage=0.63	side_2_overlap=0	side_2_possible_overlap_registers=227	side_2_read_count=54	side_2_redundant=0	total_non_overlap_reads=4
JC	235	.	CP009273	2629839	-1	CP009273	2630449	1	0	alignment_overlap=10	coverage_minus=9	coverage_plus=5	flanking_left=251	flanking_right=251	frequency=1.483e-01	junction_possible_overlap_registers=229	key=CP009273__2629839__-1__CP009273__2630439__1__10____251__251__0__0	max_left=225	max_left_minus=225	max_left_plus=124	max_min_left=110	max_min_left_minus=110	max_min_left_plus=96	max_min_right=117	max_min_right_minus=48	max_min_right_plus=117	max_pos_hash_score=460	max_right=233	max_right_minus=130	max_right_plus=233	neg_log10_pos_hash_p_value=4.2	new_junction_coverage=0.17	new_junction_read_count=15	polymorphism_frequency=1.483e-01	pos_hash_score=13	prediction=polymorphism	reject=COVERAGE_EVENNESS_SKEW,FREQUENCY_CUTOFF	side_1_annotate_key=gene	side_1_continuation=0	side_1_coverage=0.98	side_1_overlap=10	side_1_possible_overlap_registers=239	side_1_read_count=88	side_1_redundant=0	side_2_annotate_key=gene	side_2_continuation=0	side_2_coverage=1.02	side_2_overlap=0	side_2_possible_overlap_registers=229	side_2_read_count=88	side_2_redundant=0	total_non_overlap_reads=14
JC	236	.	CP009273	2638794	-1	CP009273	2639956	1	0	alignment_overlap=13	coverage_minus=1	coverage_plus=2	flanking_left=251	flanking_right=251	frequency=5.214e-02	junction_possible_overlap_registers=226	key=CP009273__2638794__-1__CP009273__2639943__1__13____251__251__0__0	max_left=123	max_left_minus=123	max_left_plus=123	max_min_left=0	max_min_left_minus=0	max_min_left_plus=0	max_min_right=115	max_min_right_minus=47	max_min_right_plus=115	max_pos_hash_score=454	max_right=115	max_right_minus=47	max_right_plus=115	neg_log10_pos_hash_p_value=8.0	new_junction_coverage=0.04	new_junction_read_count=3	polymorphism_frequency=5.214e-02	pos_hash_score=3	prediction=polymorphism	reject=COVERAGE_EVENNESS_SKEW,FREQUENCY_CUTOFF	side_1_annotate_key=gene	side_1_continuation=0	side_1_coverage=0.80	side_1_overlap=13	side_1_possible_overlap_registers=239	side_1_read_count=72	side_1_redundant=0	side_2_annotate_key=gene	side_2_continuation=0	side_2_coverage=0.48	side_2_overlap=0	side_2_possible_overlap_registers=226	side_2_read_count=41	side_2_redundant=0	total_non_overlap_reads=3
JC	237	.	CP009273	2687346	-1	CP009273	2687938	1	0	alignment_overlap=11	coverage_minus=4	coverage_plus=5	flanking_left=251	flanking_right=251	frequency=1.416e-01	junction_possible_overlap_registers=228	key=CP009273__2687346__-1__CP009273__2687927__1__11____251__251__0__0	max_left=167	max_left_minus=167	max_left_plus=89	max_min_left=89	max_min_left_minus=63	max_min_left_plus=89	max_min_right=100	max_min_right_minus=100	max_min_right_plus=0	max_pos_hash_score=458	max_right=219	max_right_minus=100	max_right_plus=219	neg_log10_pos_hash_p_value=5.3	new_junction_coverage=0.10	new_junction_read_count=9	polymorphism_frequency=1.416e-01	pos_hash_score=9	prediction=polymorphism	reject=COVERAGE_EVENNESS_SKEW,FREQUENCY_CUTOFF	side_1_annotate_key=gene	side_1_continuation=0	side_1_coverage=0.69	side_1_overlap=11	side_1_possible_overlap_registers=239	side_1_read_count=62	side_1_redundant=0	side_2_annotate_key=gene	side_2_continuation=0	side_2_coverage=0.58	side_2_overlap=0	side_2_possible_overlap_registers=228	side_2_read_count=50	side_2_redundant=0	total_non_overlap_reads=9
JC	238	.	CP009273	2725685	-1	CP009273	2726631	1	0	alignment_overlap=10	coverage_minus=7	coverage_plus=9	flanking_left=251	flanking_right=251	frequency=1.595e-01	junction_possible_overlap_registers=229	key=CP009273__2725685__-1__CP009273__2726621__1__10____251__251__0__0	max_left=175	max_left_minus=168	max_left_plus=175	max_min_left=110	max_min_left_minus=47	max_min_left_plus=110	max_min_right=73	max_min_right_minus=73	max_min_right_plus=66	max_pos_hash_score=460	max_right=240	max_right_minus=221	max_right_plus=240	neg_log10_pos_hash_p_value=4.5	new_junction_coverage=0.19	new_junction_read_count=16	polymorphism_frequency=1.595e-01	pos_hash_score=12	prediction=polymorphism	reject=COVERAGE_EVENNESS_SKEW,FREQUENCY_CUTOFF	side_1_annotate_key=gene	side_1_continuation=0	side_1_coverage=0.89	side_1_overlap=10	side_1_possible_overlap_registers=239	side_1_read_count=80	side_1_redundant=0	side_2_annotate_key=gene	side_2_continuation=0	side_2_coverage=1.07	side_2_overlap=0	side_2_possible_overlap_registers=229	side_2_read_count=92	side_2_redundant=0	total_non_overlap_reads=16
JC	239	.	CP009273	2774082	-1	CP009273	2775346	1	0	alignment_overlap=14	coverage_minus=4	coverage_plus=2	flanking_left=251	flanking_right=251	frequency=4.187e-02	junction_possible_overlap_registers=225	key=CP009273__2774082__-1__CP009273__2775332__1__14____251__251__0__0	max_left=176	max_left_minus=176	max_left_plus=147	max_min_left=90	max_min_left_minus=90	max_min_left_plus=0	max_min_right=89	max_min_right_minus=69	max_min_right_plus=89	max_pos_hash_score=452	max_right=146	max_right_minus=146	max_right_plus=89	neg_log10_pos_hash_p_value=6.9	new_junction_coverage=0.07	new_junction_read_count=6	polymorphism_frequency=4.187e-02	pos_hash_score=5	prediction=polymorphism	reject=COVERAGE_EVENNESS_SKEW,FREQUENCY_CUTOFF	side_1_annotate_key=gene	side_1_continuation=0	side_1_coverage=1.21	side_1_overlap=14	side_1_possible_overlap_registers=239	side_1_read_count=109	side_1_redundant=0	side_2_annotate_key=gene	side_2_continuation=0	side_2_coverage=2.03	side_2_overlap=0	side_2_possible_overlap_registers=225	side_2_read_count=172	side_2_redundant=0	total_non_overlap_reads=6
JC	240	.	CP009273	2774353	-1	CP009273	2775137	1	0	alignment_overlap=12	coverage_minus=2	coverage_plus=2	flanking_left=251	flanking_right=251	frequency=2.486e-02	junction_possible_overlap_registers=227	key=CP009273__2774353__-1__CP009273__2775125__1__12____251__251__0__0	max_left=126	max_left_minus=126	max_left_plus=37	max_min_left=44	max_min_left_minus=44	max_min_left_plus=37	max_min_right=69	max_min_right_minus=69	max_min_right_plus=0	max_pos_hash_score=456	max_right=215	max_right_minus=71	max_right_plus=215	neg_log10_pos_hash_p_value=7.4	new_junction_coverage=0.05	new_junction_read_count=4	polymorphism_frequency=2.486e-02	pos_hash_score=4	prediction=polymorphism	reject=COVERAGE_EVENNESS_SKEW,FREQUENCY_CUTOFF	side_1_annotate_key=gene	side_1_continuation=0	side_1_coverage=1.38	side_1_overlap=12	side_1_possible_overlap_registers=239	side_1_read_count=124	side_1_redundant=0	side_2_annotate_key=gene	side_2_continuation=0	side_2_coverage=2.30	side_2_overlap=0	side_2_possible_overlap_registers=227	side_2_read_count=196	side_2_redundant=0	total_non_overlap_reads=4
JC	241	.	CP009273	2790201	-1	CP009273	2790935	1	0	alignment_overlap=9	coverage_minus=3	coverage_plus=4	flanking_left=251	flanking_right=251	frequency=7.834e-02	junction_possible_overlap_registers=230	key=CP009273__2790201__-1__CP009273__2790926__1__9____251__251__0__0	max_left=121	max_left_minus=121	max_left_plus=82	max_min_left=82	max_min_left_minus=48	max_min_left_plus=82	max_min_right=43	max_min_right_minus=43	max_min_right_plus=0	max_pos_hash_score=462	max_right=159	max_right_minus=100	max_right_plus=159	neg_log10_pos_hash_p_value=6.1	new_junction_coverage=0.08	new_junction_read_count=7	polymorphism_frequency=7.834e-02	pos_hash_score=7	prediction=polymorphism	reject=COVERAGE_EVENNESS_SKEW,FREQUENCY_CUTOFF	side_1_annotate_key=gene	side_1_continuation=0	side_1_coverage=0.68	side_1_overlap=9	side_1_possible_overlap_registers=239	side_1_read_count=61	side_1_redundant=0	side_2_annotate_key=gene	side_2_continuation=0	side_2_coverage=1.23	side_2_overlap=0	side_2_possible_overlap_registers=230	side_2_read_count=106	side_2_redundant=0	total_non_overlap_reads=7
JC	242	.	CP009273	2794480	-1	CP009273	2795326	1	0	alignment_overlap=11	coverage_minus=6	coverage_plus=5	flanking_left=251	flanking_right=251	frequency=1.491e-01	junction_possible_overlap_registers=228	key=CP009273__2794480__-1__CP009273__2795315__1__11____251__251__0__0	max_left=229	max_left_minus=191	max_left_plus=229	max_min_left=89	max_min_left_minus=89	max_min_left_plus=64	max_min_right=78	max_min_right_minus=30	max_min_right_plus=78	max_pos_hash_score=458	max_right=159	max_right_minus=151	max_right_plus=159	neg_log10_pos_hash_p_value=4.7	new_junction_coverage=0.14	new_junction_read_count=12	polymorphism_frequency=1.491e-01	pos_hash_score=11	prediction=polymorphism	reject=COVERAGE_EVENNESS_SKEW,FREQUENCY_CUTOFF	side_1_annotate_key=gene	side_1_continuation=0	side_1_coverage=0.73	side_1_overlap=11	side_1_possible_overlap_registers=239	side_1_read_count=66	side_1_redundant=0	side_2_annotate_key=gene	side_2_continuation=0	side_2_coverage=0.86	side_2_overlap=0	side_2_possible_overlap_registers=228	side_2_read_count=74	side_2_redundant=0	total_non_overlap_reads=11
JC	243	.	CP009273	2799407	-1	CP009273	2799945	1	0	alignment_overlap=12	coverage_minus=6	coverage_plus=5	flanking_left=251	flanking_right=251	frequency=1.651e-01	junction_possible_overlap_registers=227	key=CP009273__2799407__-1__CP009273__2799933__1__12____251__251__0__0	max_left=188	max_left_minus=128	max_left_plus=188	max_min_left=97	max_min_left_minus=97	max_min_left_plus=89	max_min_right=49	max_min_right_minus=49	max_min_right_plus=49	max_pos_hash_score=456	max_right=118	max_right_minus=107	max_right_plus=118	neg_log10_pos_hash_p_value=5.3	new_junction_coverage=0.16	new_junction_read_count=14	polymorphism_frequency=1.651e-01	pos_hash_score=9	prediction=polymorphism	reject=COVERAGE_EVENNESS_SKEW,FREQUENCY_CUTOFF	side_1_annotate_key=gene	side_1_continuation=0	side_1_coverage=0.98	side_1_overlap=12	side_1_possible_overlap_registers=239	side_1_read_count=88	side_1_redundant=0	side_2_annotate_key=gene	side_2_continuation=0	side_2_coverage=0.68	side_2_overlap=0	side_2_possible_overlap_registers=227	side_2_read_count=58	side_2_redundant=0	total_non_overlap_reads=11
JC	244	.	CP009273	2811556	1	CP009273	2811830	-1	0	alignment_overlap=79	coverage_minus=5	coverage_plus=2	flanking_left=251	flanking_right=251	frequency=1.150e-01	junction_possible_overlap_registers=160	key=CP009273__2811556__1__CP009273__2811909__-1__79____251__251__0__0	max_left=141	max_left_minus=141	max_left_plus=62	max_min_left=20	max_min_left_minus=20	max_min_left_plus=0	max_min_right=50	max_min_right_minus=50	max_min_right_plus=44	max_pos_hash_score=322	max_right=63	max_right_minus=63	max_right_plus=44	neg_log10_pos_hash_p_value=4.9	new_junction_coverage=0.13	new_junction_read_count=8	polymorphism_frequency=1.150e-01	pos_hash_score=6	prediction=polymorphism	reject=COVERAGE_EVENNESS_SKEW,FREQUENCY_CUTOFF	side_1_annotate_key=gene	side_1_continuation=0	side_1_coverage=0.70	side_1_overlap=79	side_1_possible_overlap_registers=239	side_1_read_count=63	side_1_redundant=0	side_2_annotate_key=gene	side_2_continuation=0	side_2_coverage=1.35	side_2_overlap=0	side_2_possible_overlap_registers=160	side_2_read_count=81	side_2_redundant=0	total_non_overlap_reads=7
JC	245	.	CP009273	2834496	-1	CP009273	2835387	1	0	alignment_overlap=11	coverage_minus=4	coverage_plus=2	flanking_left=251	flanking_right=251	frequency=7.530e-02	junction_possible_overlap_registers=228	key=CP009273__2834496__-1__CP009273__2835376__1__11____251__251__0__0	max_left=84	max_left_minus=84	max_left_plus=32	max_min_left=32	max_min_left_minus=32	max_min_left_plus=32	max_min_right=10	max_min_right_minus=10	max_min_right_plus=0	max_pos_hash_score=458	max_right=83	max_right_minus=37	max_right_plus=83	neg_log10_pos_hash_p_value=7.4	new_junction_coverage=0.08	new_junction_read_count=7	polymorphism_frequency=7.530e-02	pos_hash_score=4	prediction=polymorphism	reject=COVERAGE_EVENNESS_SKEW,FREQUENCY_CUTOFF	side_1_annotate_key=gene	side_1_continuation=0	side_1_coverage=0.75	side_1_overlap=11	side_1_possible_overlap_registers=239	side_1_read_count=67	side_1_redundant=0	side_2_annotate_key=gene	side_2_continuation=0	side_2_coverage=1.26	side_2_overlap=0	side_2_possible_overlap_registers=228	side_2_read_count=108	side_2_redundant=0	total_non_overlap_reads=6
JC	246	.	CP009273	2871151	-1	CP009273	2871825	1	0	alignment_overlap=19	coverage_minus=5	coverage_plus=4	flanking_left=251	flanking_right=251	frequency=1.502e-01	junction_possible_overlap_registers=220	key=CP009273__2871151__-1__CP009273__2871806__1__19____251__251__0__0	max_left=199	max_left_minus=199	max_left_plus=169	max_min_left=97	max_min_left_minus=97	max_min_left_plus=90	max_min_right=86	max_min_right_minus=33	max_min_right_plus=86	max_pos_hash_score=442	max_right=134	max_right_minus=134	max_right_plus=130	neg_log10_pos_hash_p_value=5.2	new_junction_coverage=0.12	new_junction_read_count=10	polymorphism_frequency=1.502e-01	pos_hash_score=9	prediction=polymorphism	reject=COVERAGE_EVENNESS_SKEW,FREQUENCY_CUTOFF	side_1_annotate_key=gene	side_1_continuation=0	side_1_coverage=0.53	side_1_overlap=19	side_1_possible_overlap_registers=239	side_1_read_count=48	side_1_redundant=0	side_2_annotate_key=gene	side_2_continuation=0	side_2_coverage=0.83	side_2_overlap=0	side_2_possible_overlap_registers=220	side_2_read_count=69	side_2_redundant=0	total_non_overlap_reads=9
JC	247	.	CP009273	2974932	-1	CP009273	2975871	1	0	alignment_overlap=9	coverage_minus=2	coverage_plus=2	flanking_left=251	flanking_right=251	frequency=3.650e-02	junction_possible_overlap_registers=230	key=CP009273__2974932__-1__CP009273__2975862__1__9____251__251__0__0	max_left=126	max_left_minus=53	max_left_plus=126	max_min_left=0	max_min_left_minus=0	max_min_left_plus=0	max_min_right=112	max_min_right_minus=22	max_min_right_plus=112	max_pos_hash_score=462	max_right=112	max_right_minus=22	max_right_plus=112	neg_log10_pos_hash_p_value=7.5	new_junction_coverage=0.05	new_junction_read_count=4	polymorphism_frequency=3.650e-02	pos_hash_score=4	prediction=polymorphism	reject=COVERAGE_EVENNESS_SKEW,FREQUENCY_CUTOFF	side_1_annotate_key=gene	side_1_continuation=0	side_1_coverage=1.12	side_1_overlap=9	side_1_possible_overlap_registers=239	side_1_read_count=101	side_1_redundant=0	side_2_annotate_key=gene	side_2_continuation=0	side_2_coverage=1.32	side_2_overlap=0	side_2_possible_overlap_registers=230	side_2_read_count=114	side_2_redundant=0	total_non_overlap_reads=4
JC	248	.	CP009273	3016363	-1	CP009273	3017339	1	0	alignment_overlap=12	coverage_minus=2	coverage_plus=2	flanking_left=251	flanking_right=251	frequency=4.811e-02	junction_possible_overlap_registers=227	key=CP009273__3016363__-1__CP009273__3017327__1__12____251__251__0__0	max_left=105	max_left_minus=82	max_left_plus=105	max_min_left=57	max_min_left_minus=57	max_min_left_plus=30	max_min_right=65	max_min_right_minus=40	max_min_right_plus=65	max_pos_hash_score=456	max_right=198	max_right_minus=158	max_right_plus=198	neg_log10_pos_hash_p_value=7.4	new_junction_coverage=0.05	new_junction_read_count=4	polymorphism_frequency=4.811e-02	pos_hash_score=4	prediction=polymorphism	reject=COVERAGE_EVENNESS_SKEW,FREQUENCY_CUTOFF	side_1_annotate_key=gene	side_1_continuation=0	side_1_coverage=1.05	side_1_overlap=12	side_1_possible_overlap_registers=239	side_1_read_count=94	side_1_redundant=0	side_2_annotate_key=gene	side_2_continuation=0	side_2_coverage=0.81	side_2_overlap=0	side_2_possible_overlap_registers=227	side_2_read_count=69	side_2_redundant=0	total_non_overlap_reads=4
JC	249	.	CP009273	3115568	-1	CP009273	3116664	1	0	alignment_overlap=10	coverage_minus=3	coverage_plus=2	flanking_left=251	flanking_right=251	frequency=6.705e-02	junction_possible_overlap_registers=229	key=CP009273__3115568__-1__CP009273__3116654__1__10____251__251__0__0	max_left=190	max_left_minus=190	max_left_plus=105	max_min_left=38	max_min_left_minus=38	max_min_left_plus=2	max_min_right=44	max_min_right_minus=44	max_min_right_plus=32	max_pos_hash_score=460	max_right=88	max_right_minus=83	max_right_plus=88	neg_log10_pos_hash_p_value=6.9	new_junction_coverage=0.06	new_junction_read_count=5	polymorphism_frequency=6.705e-02	pos_hash_score=5	prediction=polymorphism	reject=COVERAGE_EVENNESS_SKEW,FREQUENCY_CUTOFF	side_1_annotate_key=gene	side_1_continuation=0	side_1_coverage=1.02	side_1_overlap=10	side_1_possible_overlap_registers=239	side_1_read_count=92	side_1_redundant=0	side_2_annotate_key=gene	side_2_continuation=0	side_2_coverage=0.59	side_2_overlap=0	side_2_possible_overlap_registers=229	side_2_read_count=51	side_2_redundant=0	total_non_overlap_reads=5
JC	250	.	CP009273	3135452	-1	CP009273	3136511	1	0	alignment_overlap=10	coverage_minus=9	coverage_plus=8	flanking_left=251	flanking_right=251	frequency=1.531e-01	junction_possible_overlap_registers=229	key=CP009273__3135452__-1__CP009273__3136501__1__10____251__251__0__0	max_left=183	max_left_minus=183	max_left_plus=103	max_min_left=32	max_min_left_minus=30	max_min_left_plus=32	max_min_right=103	max_min_right_minus=103	max_min_right_plus=48	max_pos_hash_score=460	max_right=222	max_right_minus=222	max_right_plus=222	neg_log10_pos_hash_p_value=3.5	new_junction_coverage=0.20	new_junction_read_count=17	polymorphism_frequency=1.531e-01	pos_hash_score=16	prediction=polymorphism	reject=COVERAGE_EVENNESS_SKEW,FREQUENCY_CUTOFF	side_1_annotate_key=gene	side_1_continuation=0	side_1_coverage=1.30	side_1_overlap=10	side_1_possible_overlap_registers=239	side_1_read_count=117	side_1_redundant=0	side_2_annotate_key=gene	side_2_continuation=0	side_2_coverage=0.88	side_2_overlap=0	side_2_possible_overlap_registers=229	side_2_read_count=76	side_2_redundant=0	total_non_overlap_reads=17
JC	251	.	CP009273	3211322	-1	CP009273	3212067	1	0	alignment_overlap=11	coverage_minus=7	coverage_plus=3	flanking_left=251	flanking_right=251	frequency=1.041e-01	junction_possible_overlap_registers=228	key=CP009273__3211322__-1__CP009273__3212056__1__11____251__251__0__0	max_left=228	max_left_minus=228	max_left_plus=7	max_min_left=7	max_min_left_minus=0	max_min_left_plus=7	max_min_right=54	max_min_right_minus=54	max_min_right_plus=0	max_pos_hash_score=458	max_right=95	max_right_minus=54	max_right_plus=95	neg_log10_pos_hash_p_value=5.0	new_junction_coverage=0.13	new_junction_read_count=11	polymorphism_frequency=1.041e-01	pos_hash_score=10	prediction=polymorphism	reject=COVERAGE_EVENNESS_SKEW,FREQUENCY_CUTOFF	side_1_annotate_key=gene	side_1_continuation=0	side_1_coverage=0.87	side_1_overlap=11	side_1_possible_overlap_registers=239	side_1_read_count=78	side_1_redundant=0	side_2_annotate_key=gene	side_2_continuation=0	side_2_coverage=1.34	side_2_overlap=0	side_2_possible_overlap_registers=228	side_2_read_count=115	side_2_redundant=0	total_non_overlap_reads=10
JC	252	.	CP009273	3225141	-1	CP009273	3225825	1	0	alignment_overlap=5	coverage_minus=2	coverage_plus=2	flanking_left=251	flanking_right=251	frequency=6.117e-02	junction_possible_overlap_registers=234	key=CP009273__3225141__-1__CP009273__3225820__1__5____251__251__0__0	max_left=153	max_left_minus=153	max_left_plus=28	max_min_left=28	max_min_left_minus=28	max_min_left_plus=28	max_min_right=93	max_min_right_minus=93	max_min_right_plus=0	max_pos_hash_score=470	max_right=97	max_right_minus=93	max_right_plus=97	neg_log10_pos_hash_p_value=7.5	new_junction_coverage=0.05	new_junction_read_count=4	polymorphism_frequency=6.117e-02	pos_hash_score=4	prediction=polymorphism	reject=COVERAGE_EVENNESS_SKEW,FREQUENCY_CUTOFF	side_1_annotate_key=gene	side_1_continuation=0	side_1_coverage=0.65	side_1_overlap=5	side_1_possible_overlap_registers=239	side_1_read_count=58	side_1_redundant=0	side_2_annotate_key=gene	side_2_continuation=0	side_2_coverage=0.75	side_2_overlap=0	side_2_possible_overlap_registers=234	side_2_read_count=66	side_2_redundant=0	total_non_overlap_reads=4
JC	253	.	CP009273	3231574	-1	CP009273	3232751	1	0	alignment_overlap=8	coverage_minus=2	coverage_plus=2	flanking_left=251	flanking_right=251	frequency=4.395e-02	junction_possible_overlap_registers=231	key=CP009273__3231574__-1__CP009273__3232743__1__8____251__251__0__0	max_left=126	max_left_minus=126	max_left_plus=126	max_min_left=0	max_min_left_minus=0	max_min_left_plus=0	max_min_right=99	max_min_right_minus=48	max_min_right_plus=99	max_pos_hash_score=464	max_right=99	max_right_minus=48	max_right_plus=99	neg_log10_pos_hash_p_value=7.5	new_junction_coverage=0.05	new_junction_read_count=4	polymorphism_frequency=4.395e-02	pos_hash_score=4	prediction=polymorphism	reject=COVERAGE_EVENNESS_SKEW,FREQUENCY_CUTOFF	side_1_annotate_key=gene	side_1_continuation=0	side_1_coverage=0.99	side_1_overlap=8	side_1_possible_overlap_registers=239	side_1_read_count=89	side_1_redundant=0	side_2_annotate_key=gene	side_2_continuation=0	side_2_coverage=1.01	side_2_overlap=0	side_2_possible_overlap_registers=231	side_2_read_count=88	side_2_redundant=0	total_non_overlap_reads=4
JC	254	.	CP009273	3232461	-1	CP009273	3234054	1	0	alignment_overlap=10	coverage_minus=2	coverage_plus=2	flanking_left=251	flanking_right=251	frequency=4.638e-02	junction_possible_overlap_registers=229	key=CP009273__3232461__-1__CP009273__3234044__1__10____251__251__0__0	max_left=146	max_left_minus=146	max_left_plus=88	max_min_left=88	max_min_left_minus=87	max_min_left_plus=88	max_min_right=93	max_min_right_minus=93	max_min_right_plus=0	max_pos_hash_score=460	max_right=172	max_right_minus=143	max_right_plus=172	neg_log10_pos_hash_p_value=7.4	new_junction_coverage=0.05	new_junction_read_count=4	polymorphism_frequency=4.638e-02	pos_hash_score=4	prediction=polymorphism	reject=COVERAGE_EVENNESS_SKEW,FREQUENCY_CUTOFF	side_1_annotate_key=gene	side_1_continuation=0	side_1_coverage=0.93	side_1_overlap=10	side_1_possible_overlap_registers=239	side_1_read_count=84	side_1_redundant=0	side_2_annotate_key=gene	side_2_continuation=0	side_2_coverage=0.98	side_2_overlap=0	side_2_possible_overlap_registers=229	side_2_read_count=84	side_2_redundant=0	total_non_overlap_reads=4
JC	255	.	CP009273	3249773	-1	CP009273	3250794	1	0	alignment_overlap=11	coverage_minus=2	coverage_plus=2	flanking_left=251	flanking_right=251	frequency=6.966e-02	junction_possible_overlap_registers=228	key=CP009273__3249773__-1__CP009273__3250783__1__11____251__251__0__0	max_left=117	max_left_minus=117	max_left_plus=117	max_min_left=117	max_min_left_minus=61	max_min_left_plus=117	max_min_right=13	max_min_right_minus=13	max_min_right_plus=0	max_pos_hash_score=458	max_right=121	max_right_minus=107	max_right_plus=121	neg_log10_pos_hash_p_value=7.4	new_junction_coverage=0.05	new_junction_read_count=4	polymorphism_frequency=6.966e-02	pos_hash_score=4	prediction=polymorphism	reject=COVERAGE_EVENNESS_SKEW,FREQUENCY_CUTOFF	side_1_annotate_key=gene	side_1_continuation=0	side_1_coverage=0.52	side_1_overlap=11	side_1_possible_overlap_registers=239	side_1_read_count=47	side_1_redundant=0	side_2_annotate_key=gene	side_2_continuation=0	side_2_coverage=0.72	side_2_overlap=0	side_2_possible_overlap_registers=228	side_2_read_count=62	side_2_redundant=0	total_non_overlap_reads=4
JC	256	.	CP009273	3275523	-1	CP009273	3276652	1	0	alignment_overlap=9	coverage_minus=5	coverage_plus=3	flanking_left=251	flanking_right=251	frequency=8.711e-02	junction_possible_overlap_registers=230	key=CP009273__3275523__-1__CP009273__3276643__1__9____251__251__0__0	max_left=136	max_left_minus=136	max_left_plus=93	max_min_left=93	max_min_left_minus=74	max_min_left_plus=93	max_min_right=105	max_min_right_minus=105	max_min_right_plus=0	max_pos_hash_score=462	max_right=217	max_right_minus=168	max_right_plus=217	neg_log10_pos_hash_p_value=5.7	new_junction_coverage=0.09	new_junction_read_count=8	polymorphism_frequency=8.711e-02	pos_hash_score=8	prediction=polymorphism	reject=COVERAGE_EVENNESS_SKEW,FREQUENCY_CUTOFF	side_1_annotate_key=gene	side_1_continuation=0	side_1_coverage=0.98	side_1_overlap=9	side_1_possible_overlap_registers=239	side_1_read_count=88	side_1_redundant=0	side_2_annotate_key=gene	side_2_continuation=0	side_2_coverage=0.96	side_2_overlap=0	side_2_possible_overlap_registers=230	side_2_read_count=83	side_2_redundant=0	total_non_overlap_reads=8
JC	257	.	CP009273	3331317	-1	CP009273	3332475	1	0	alignment_overlap=8	coverage_minus=1	coverage_plus=2	flanking_left=251	flanking_right=251	frequency=2.730e-02	junction_possible_overlap_registers=231	key=CP009273__3331317__-1__CP009273__3332467__1__8____251__251__0__0	max_left=180	max_left_minus=129	max_left_plus=180	max_min_left=115	max_min_left_minus=0	max_min_left_plus=115	max_min_right=114	max_min_right_minus=114	max_min_right_plus=63	max_pos_hash_score=464	max_right=128	max_right_minus=114	max_right_plus=128	neg_log10_pos_hash_p_value=8.1	new_junction_coverage=0.03	new_junction_read_count=3	polymorphism_frequency=2.730e-02	pos_hash_score=3	prediction=polymorphism	reject=COVERAGE_EVENNESS_SKEW,FREQUENCY_CUTOFF	side_1_annotate_key=gene	side_1_continuation=0	side_1_coverage=1.08	side_1_overlap=8	side_1_possible_overlap_registers=239	side_1_read_count=97	side_1_redundant=0	side_2_annotate_key=gene	side_2_continuation=0	side_2_coverage=1.38	side_2_overlap=0	side_2_possible_overlap_registers=231	side_2_read_count=120	side_2_redundant=0	total_non_overlap_reads=3
JC	258	.	CP009273	3332118	-1	CP009273	3333035	1	0	alignment_overlap=9	coverage_minus=4	coverage_plus=4	flanking_left=251	flanking_right=251	frequency=6.497e-02	junction_possible_overlap_registers=230	key=CP009273__3332118__-1__CP009273__3333026__1__9____251__251__0__0	max_left=127	max_left_minus=127	max_left_plus=65	max_min_left=65	max_min_left_minus=19	max_min_left_plus=65	max_min_right=106	max_min_right_minus=106	max_min_right_plus=0	max_pos_hash_score=462	max_right=120	max_right_minus=106	max_right_plus=120	neg_log10_pos_hash_p_value=5.7	new_junction_coverage=0.09	new_junction_read_count=8	polymorphism_frequency=6.497e-02	pos_hash_score=8	prediction=polymorphism	reject=COVERAGE_EVENNESS_SKEW,FREQUENCY_CUTOFF	side_1_annotate_key=gene	side_1_continuation=0	side_1_coverage=1.10	side_1_overlap=9	side_1_possible_overlap_registers=239	side_1_read_count=99	side_1_redundant=0	side_2_annotate_key=gene	side_2_continuation=0	side_2_coverage=1.56	side_2_overlap=0	side_2_possible_overlap_registers=230	side_2_read_count=135	side_2_redundant=0	total_non_overlap_reads=8
JC	259	.	CP009273	3367165	-1	CP009273	3367721	1	0	alignment_overlap=11	coverage_minus=6	coverage_plus=4	flanking_left=251	flanking_right=251	frequency=1.035e-01	junction_possible_overlap_registers=228	key=CP009273__3367165__-1__CP009273__3367710__1__11____251__251__0__0	max_left=224	max_left_minus=224	max_left_plus=91	max_min_left=91	max_min_left_minus=0	max_min_left_plus=91	max_min_right=110	max_min_right_minus=110	max_min_right_plus=0	max_pos_hash_score=458	max_right=157	max_right_minus=110	max_right_plus=157	neg_log10_pos_hash_p_value=5.0	new_junction_coverage=0.12	new_junction_read_count=10	polymorphism_frequency=1.035e-01	pos_hash_score=10	prediction=polymorphism	reject=COVERAGE_EVENNESS_SKEW,FREQUENCY_CUTOFF	side_1_annotate_key=gene	side_1_continuation=0	side_1_coverage=0.91	side_1_overlap=11	side_1_possible_overlap_registers=239	side_1_read_count=82	side_1_redundant=0	side_2_annotate_key=gene	side_2_continuation=0	side_2_coverage=1.11	side_2_overlap=0	side_2_possible_overlap_registers=228	side_2_read_count=95	side_2_redundant=0	total_non_overlap_reads=10
JC	260	.	CP009273	3381285	-1	CP009273	3382020	1	0	alignment_overlap=10	coverage_minus=4	coverage_plus=4	flanking_left=251	flanking_right=251	frequency=8.316e-02	junction_possible_overlap_registers=229	key=CP009273__3381285__-1__CP009273__3382010__1__10____251__251__0__0	max_left=82	max_left_minus=82	max_left_plus=32	max_min_left=82	max_min_left_minus=82	max_min_left_plus=32	max_min_right=3	max_min_right_minus=3	max_min_right_plus=0	max_pos_hash_score=460	max_right=167	max_right_minus=167	max_right_plus=100	neg_log10_pos_hash_p_value=5.7	new_junction_coverage=0.10	new_junction_read_count=9	polymorphism_frequency=8.316e-02	pos_hash_score=8	prediction=polymorphism	reject=COVERAGE_EVENNESS_SKEW,FREQUENCY_CUTOFF	side_1_annotate_key=gene	side_1_continuation=0	side_1_coverage=1.21	side_1_overlap=10	side_1_possible_overlap_registers=239	side_1_read_count=109	side_1_redundant=0	side_2_annotate_key=gene	side_2_continuation=0	side_2_coverage=1.09	side_2_overlap=0	side_2_possible_overlap_registers=229	side_2_read_count=94	side_2_redundant=0	total_non_overlap_reads=8
JC	261	.	CP009273	3416618	1	CP009273	4161677	1	-11	alignment_overlap=-11	coverage_minus=2	coverage_plus=3	flanking_left=251	flanking_right=251	frequency=1.159e-01	junction_possible_overlap_registers=228	key=CP009273__3416618__1__CP009273__4161677__1__-11__GAATTAATTCC__251__251__0__0	max_left=80	max_left_minus=80	max_left_plus=70	max_min_left=70	max_min_left_minus=14	max_min_left_plus=70	max_min_right=64	max_min_right_minus=64	max_min_right_plus=38	max_pos_hash_score=458	max_right=166	max_right_minus=84	max_right_plus=166	neg_log10_pos_hash_p_value=6.9	new_junction_coverage=0.07	new_junction_read_count=6	polymorphism_frequency=1.159e-01	pos_hash_score=5	prediction=polymorphism	reject=COVERAGE_EVENNESS_SKEW,FREQUENCY_CUTOFF	side_1_annotate_key=gene	side_1_continuation=0	side_1_coverage=0.51	side_1_overlap=0	side_1_possible_overlap_registers=239	side_1_read_count=46	side_1_redundant=0	side_2_annotate_key=gene	side_2_continuation=0	side_2_coverage=0.56	side_2_overlap=0	side_2_possible_overlap_registers=239	side_2_read_count=50	side_2_redundant=0	total_non_overlap_reads=5	unique_read_sequence=GAATTAATTCC
JC	262	.	CP009273	3462132	-1	CP009273	3463069	1	0	alignment_overlap=12	coverage_minus=6	coverage_plus=6	flanking_left=251	flanking_right=251	frequency=1.406e-01	junction_possible_overlap_registers=227	key=CP009273__3462132__-1__CP009273__3463057__1__12____251__251__0__0	max_left=225	max_left_minus=225	max_left_plus=111	max_min_left=99	max_min_left_minus=99	max_min_left_plus=20	max_min_right=102	max_min_right_minus=83	max_min_right_plus=102	max_pos_hash_score=456	max_right=153	max_right_minus=108	max_right_plus=153	neg_log10_pos_hash_p_value=4.4	new_junction_coverage=0.18	new_junction_read_count=15	polymorphism_frequency=1.406e-01	pos_hash_score=12	prediction=polymorphism	reject=COVERAGE_EVENNESS_SKEW,FREQUENCY_CUTOFF	side_1_annotate_key=gene	side_1_continuation=0	side_1_coverage=1.03	side_1_overlap=12	side_1_possible_overlap_registers=239	side_1_read_count=93	side_1_redundant=0	side_2_annotate_key=gene	side_2_continuation=0	side_2_coverage=1.11	side_2_overlap=0	side_2_possible_overlap_registers=227	side_2_read_count=95	side_2_redundant=0	total_non_overlap_reads=12
JC	263	.	CP009273	3463632	-1	CP009273	3464200	1	0	alignment_overlap=9	coverage_minus=3	coverage_plus=5	flanking_left=251	flanking_right=251	frequency=1.236e-01	junction_possible_overlap_registers=230	key=CP009273__3463632__-1__CP009273__3464191__1__9____251__251__0__0	max_left=208	max_left_minus=208	max_left_plus=172	max_min_left=38	max_min_left_minus=38	max_min_left_plus=4	max_min_right=70	max_min_right_minus=12	max_min_right_plus=70	max_pos_hash_score=462	max_right=133	max_right_minus=128	max_right_plus=133	neg_log10_pos_hash_p_value=5.7	new_junction_coverage=0.09	new_junction_read_count=8	polymorphism_frequency=1.236e-01	pos_hash_score=8	prediction=polymorphism	reject=COVERAGE_EVENNESS_SKEW,FREQUENCY_CUTOFF	side_1_annotate_key=gene	side_1_continuation=0	side_1_coverage=0.46	side_1_overlap=9	side_1_possible_overlap_registers=239	side_1_read_count=41	side_1_redundant=0	side_2_annotate_key=gene	side_2_continuation=0	side_2_coverage=0.86	side_2_overlap=0	side_2_possible_overlap_registers=230	side_2_read_count=74	side_2_redundant=0	total_non_overlap_reads=8
JC	264	.	CP009273	3488256	-1	CP009273	3489308	1	0	alignment_overlap=12	coverage_minus=2	coverage_plus=4	flanking_left=251	flanking_right=251	frequency=6.901e-02	junction_possible_overlap_registers=227	key=CP009273__3488256__-1__CP009273__3489296__1__12____251__251__0__0	max_left=132	max_left_minus=54	max_left_plus=132	max_min_left=83	max_min_left_minus=54	max_min_left_plus=83	max_min_right=107	max_min_right_minus=0	max_min_right_plus=107	max_pos_hash_score=456	max_right=217	max_right_minus=189	max_right_plus=217	neg_log10_pos_hash_p_value=6.4	new_junction_coverage=0.07	new_junction_read_count=6	polymorphism_frequency=6.901e-02	pos_hash_score=6	prediction=polymorphism	reject=COVERAGE_EVENNESS_SKEW,FREQUENCY_CUTOFF	side_1_annotate_key=gene	side_1_continuation=0	side_1_coverage=0.91	side_1_overlap=12	side_1_possible_overlap_registers=239	side_1_read_count=82	side_1_redundant=0	side_2_annotate_key=gene	side_2_continuation=0	side_2_coverage=0.98	side_2_overlap=0	side_2_possible_overlap_registers=227	side_2_read_count=84	side_2_redundant=0	total_non_overlap_reads=6
JC	265	.	CP009273	3494963	-1	CP009273	3496204	1	0	alignment_overlap=7	coverage_minus=2	coverage_plus=1	flanking_left=251	flanking_right=251	frequency=3.384e-02	junction_possible_overlap_registers=232	key=CP009273__3494963__-1__CP009273__3496197__1__7____251__251__0__0	max_left=102	max_left_minus=102	max_left_plus=44	max_min_left=102	max_min_left_minus=102	max_min_left_plus=44	max_min_right=0	max_min_right_minus=0	max_min_right_plus=0	max_pos_hash_score=466	max_right=142	max_right_minus=142	max_right_plus=121	neg_log10_pos_hash_p_value=8.1	new_junction_coverage=0.05	new_junction_read_count=4	polymorphism_frequency=3.384e-02	pos_hash_score=3	prediction=polymorphism	reject=COVERAGE_EVENNESS_SKEW,FREQUENCY_CUTOFF	side_1_annotate_key=gene	side_1_continuation=0	side_1_coverage=0.99	side_1_overlap=7	side_1_possible_overlap_registers=239	side_1_read_count=89	side_1_redundant=0	side_2_annotate_key=gene	side_2_continuation=0	side_2_coverage=1.63	side_2_overlap=0	side_2_possible_overlap_registers=232	side_2_read_count=142	side_2_redundant=0	total_non_overlap_reads=3
JC	266	.	CP009273	3511040	-1	CP009273	3511880	1	0	alignment_overlap=9	coverage_minus=2	coverage_plus=2	flanking_left=251	flanking_right=251	frequency=4.467e-02	junction_possible_overlap_registers=230	key=CP009273__3511040__-1__CP009273__3511871__1__9____251__251__0__0	max_left=66	max_left_minus=66	max_left_plus=66	max_min_left=66	max_min_left_minus=27	max_min_left_plus=66	max_min_right=29	max_min_right_minus=29	max_min_right_plus=0	max_pos_hash_score=462	max_right=116	max_right_minus=64	max_right_plus=116	neg_log10_pos_hash_p_value=7.5	new_junction_coverage=0.05	new_junction_read_count=4	polymorphism_frequency=4.467e-02	pos_hash_score=4	prediction=polymorphism	reject=COVERAGE_EVENNESS_SKEW,FREQUENCY_CUTOFF	side_1_annotate_key=gene	side_1_continuation=0	side_1_coverage=0.86	side_1_overlap=9	side_1_possible_overlap_registers=239	side_1_read_count=77	side_1_redundant=0	side_2_annotate_key=gene	side_2_continuation=0	side_2_coverage=1.12	side_2_overlap=0	side_2_possible_overlap_registers=230	side_2_read_count=97	side_2_redundant=0	total_non_overlap_reads=4
JC	267	.	CP009273	3520576	-1	CP009273	3521556	1	0	alignment_overlap=9	coverage_minus=5	coverage_plus=5	flanking_left=251	flanking_right=251	frequency=1.079e-01	junction_possible_overlap_registers=230	key=CP009273__3520576__-1__CP009273__3521547__1__9____251__251__0__0	max_left=189	max_left_minus=189	max_left_plus=97	max_min_left=97	max_min_left_minus=0	max_min_left_plus=97	max_min_right=53	max_min_right_minus=53	max_min_right_plus=0	max_pos_hash_score=462	max_right=216	max_right_minus=53	max_right_plus=216	neg_log10_pos_hash_p_value=5.7	new_junction_coverage=0.12	new_junction_read_count=10	polymorphism_frequency=1.079e-01	pos_hash_score=8	prediction=polymorphism	reject=COVERAGE_EVENNESS_SKEW,FREQUENCY_CUTOFF	side_1_annotate_key=gene	side_1_continuation=0	side_1_coverage=1.10	side_1_overlap=9	side_1_possible_overlap_registers=239	side_1_read_count=99	side_1_redundant=0	side_2_annotate_key=gene	side_2_continuation=0	side_2_coverage=0.81	side_2_overlap=0	side_2_possible_overlap_registers=230	side_2_read_count=70	side_2_redundant=0	total_non_overlap_reads=10
JC	268	.	CP009273	3540186	-1	CP009273	3541027	1	0	alignment_overlap=10	coverage_minus=2	coverage_plus=3	flanking_left=251	flanking_right=251	frequency=5.515e-02	junction_possible_overlap_registers=229	key=CP009273__3540186__-1__CP009273__3541017__1__10____251__251__0__0	max_left=172	max_left_minus=172	max_left_plus=66	max_min_left=66	max_min_left_minus=0	max_min_left_plus=66	max_min_right=69	max_min_right_minus=69	max_min_right_plus=49	max_pos_hash_score=460	max_right=174	max_right_minus=69	max_right_plus=174	neg_log10_pos_hash_p_value=6.9	new_junction_coverage=0.06	new_junction_read_count=5	polymorphism_frequency=5.515e-02	pos_hash_score=5	prediction=polymorphism	reject=COVERAGE_EVENNESS_SKEW,FREQUENCY_CUTOFF	side_1_annotate_key=gene	side_1_continuation=0	side_1_coverage=0.98	side_1_overlap=10	side_1_possible_overlap_registers=239	side_1_read_count=88	side_1_redundant=0	side_2_annotate_key=gene	side_2_continuation=0	side_2_coverage=1.01	side_2_overlap=0	side_2_possible_overlap_registers=229	side_2_read_count=87	side_2_redundant=0	total_non_overlap_reads=5
JC	269	.	CP009273	3557038	-1	CP009273	3558217	1	0	alignment_overlap=10	coverage_minus=2	coverage_plus=5	flanking_left=251	flanking_right=251	frequency=7.692e-02	junction_possible_overlap_registers=229	key=CP009273__3557038__-1__CP009273__3558207__1__10____251__251__0__0	max_left=182	max_left_minus=182	max_left_plus=142	max_min_left=44	max_min_left_minus=44	max_min_left_plus=44	max_min_right=84	max_min_right_minus=21	max_min_right_plus=84	max_pos_hash_score=460	max_right=84	max_right_minus=77	max_right_plus=84	neg_log10_pos_hash_p_value=6.1	new_junction_coverage=0.08	new_junction_read_count=7	polymorphism_frequency=7.692e-02	pos_hash_score=7	prediction=polymorphism	reject=COVERAGE_EVENNESS_SKEW,FREQUENCY_CUTOFF	side_1_annotate_key=repeat	side_1_continuation=0	side_1_coverage=NA	side_1_overlap=10	side_1_read_count=NA	side_1_redundant=0	side_2_annotate_key=gene	side_2_continuation=0	side_2_coverage=0.98	side_2_overlap=0	side_2_possible_overlap_registers=229	side_2_read_count=84	side_2_redundant=0	total_non_overlap_reads=7
JC	270	.	CP009273	3595632	-1	CP009273	3596631	1	0	alignment_overlap=9	coverage_minus=1	coverage_plus=2	flanking_left=251	flanking_right=251	frequency=3.962e-02	junction_possible_overlap_registers=230	key=CP009273__3595632__-1__CP009273__3596622__1__9____251__251__0__0	max_left=144	max_left_minus=144	max_left_plus=144	max_min_left=32	max_min_left_minus=0	max_min_left_plus=32	max_min_right=93	max_min_right_minus=93	max_min_right_plus=93	max_pos_hash_score=462	max_right=93	max_right_minus=93	max_right_plus=93	neg_log10_pos_hash_p_value=8.0	new_junction_coverage=0.03	new_junction_read_count=3	polymorphism_frequency=3.962e-02	pos_hash_score=3	prediction=polymorphism	reject=COVERAGE_EVENNESS_SKEW,FREQUENCY_CUTOFF	side_1_annotate_key=gene	side_1_continuation=0	side_1_coverage=1.06	side_1_overlap=9	side_1_possible_overlap_registers=239	side_1_read_count=95	side_1_redundant=0	side_2_annotate_key=gene	side_2_continuation=0	side_2_coverage=0.62	side_2_overlap=0	side_2_possible_overlap_registers=230	side_2_read_count=54	side_2_redundant=0	total_non_overlap_reads=3
JC	271	.	CP009273	3614121	-1	CP009273	3615193	1	0	alignment_overlap=10	coverage_minus=4	coverage_plus=1	flanking_left=251	flanking_right=251	frequency=1	junction_possible_overlap_registers=229	key=CP009273__3614131__-1__CP009273__3615193__1__10____251__251__1__0	max_left=176	max_left_minus=176	max_left_plus=103	max_min_left=0	max_min_left_minus=0	max_min_left_plus=0	max_min_right=55	max_min_right_minus=55	max_min_right_plus=37	max_pos_hash_score=460	max_right=55	max_right_minus=55	max_right_plus=37	neg_log10_pos_hash_p_value=6.9	new_junction_coverage=0.06	new_junction_read_count=5	polymorphism_frequency=1.000e+00	pos_hash_score=5	prediction=consensus	reject=COVERAGE_EVENNESS_SKEW	side_1_annotate_key=repeat	side_1_continuation=0	side_1_coverage=NA	side_1_overlap=0	side_1_read_count=NA	side_1_redundant=1	side_2_annotate_key=gene	side_2_continuation=0	side_2_coverage=0.00	side_2_overlap=10	side_2_possible_overlap_registers=239	side_2_read_count=0	side_2_redundant=0	total_non_overlap_reads=5
JC	272	.	CP009273	3614600	-1	CP009273	3615213	1	0	alignment_overlap=9	coverage_minus=3	coverage_plus=0	flanking_left=251	flanking_right=251	frequency=1.476e-01	junction_possible_overlap_registers=230	key=CP009273__3614600__-1__CP009273__3615204__1__9____251__251__0__1	max_left=140	max_left_minus=140	max_left_plus=0	max_min_left=98	max_min_left_minus=98	max_min_left_plus=0	max_min_right=61	max_min_right_minus=61	max_min_right_plus=0	max_pos_hash_score=462	max_right=144	max_right_minus=144	max_right_plus=0	neg_log10_pos_hash_p_value=8.0	new_junction_coverage=0.05	new_junction_read_count=4	polymorphism_frequency=1.476e-01	pos_hash_score=3	prediction=polymorphism	reject=COVERAGE_EVENNESS_SKEW,FREQUENCY_CUTOFF	side_1_annotate_key=gene	side_1_continuation=0	side_1_coverage=0.27	side_1_overlap=9	side_1_possible_overlap_registers=239	side_1_read_count=24	side_1_redundant=0	side_2_annotate_key=repeat	side_2_continuation=0	side_2_coverage=NA	side_2_overlap=0	side_2_possible_overlap_registers=NA	side_2_read_count=NA	side_2_redundant=1	total_non_overlap_reads=3
JC	273	.	CP009273	3686179	-1	CP009273	3687278	1	0	alignment_overlap=12	coverage_minus=2	coverage_plus=3	flanking_left=251	flanking_right=251	frequency=5.702e-02	junction_possible_overlap_registers=227	key=CP009273__3686179__-1__CP009273__3687266__1__12____251__251__0__0	max_left=173	max_left_minus=48	max_left_plus=173	max_min_left=48	max_min_left_minus=48	max_min_left_plus=48	max_min_right=65	max_min_right_minus=0	max_min_right_plus=65	max_pos_hash_score=456	max_right=65	max_right_minus=51	max_right_plus=65	neg_log10_pos_hash_p_value=6.9	new_junction_coverage=0.06	new_junction_read_count=5	polymorphism_frequency=5.702e-02	pos_hash_score=5	prediction=polymorphism	reject=COVERAGE_EVENNESS_SKEW,FREQUENCY_CUTOFF	side_1_annotate_key=gene	side_1_continuation=0	side_1_coverage=1.02	side_1_overlap=12	side_1_possible_overlap_registers=239	side_1_read_count=92	side_1_redundant=0	side_2_annotate_key=gene	side_2_continuation=0	side_2_coverage=0.91	side_2_overlap=0	side_2_possible_overlap_registers=227	side_2_read_count=78	side_2_redundant=0	total_non_overlap_reads=5
JC	274	.	CP009273	3757591	-1	CP009273	3758204	1	0	alignment_overlap=9	coverage_minus=3	coverage_plus=0	flanking_left=251	flanking_right=251	frequency=1.378e-01	junction_possible_overlap_registers=230	key=CP009273__3757591__-1__CP009273__3758195__1__9____251__251__0__1	max_left=140	max_left_minus=140	max_left_plus=0	max_min_left=98	max_min_left_minus=98	max_min_left_plus=0	max_min_right=61	max_min_right_minus=61	max_min_right_plus=0	max_pos_hash_score=462	max_right=144	max_right_minus=144	max_right_plus=0	neg_log10_pos_hash_p_value=8.0	new_junction_coverage=0.05	new_junction_read_count=4	polymorphism_frequency=1.378e-01	pos_hash_score=3	prediction=polymorphism	reject=COVERAGE_EVENNESS_SKEW,FREQUENCY_CUTOFF	side_1_annotate_key=gene	side_1_continuation=0	side_1_coverage=0.29	side_1_overlap=9	side_1_possible_overlap_registers=239	side_1_read_count=26	side_1_redundant=0	side_2_annotate_key=repeat	side_2_continuation=0	side_2_coverage=NA	side_2_overlap=0	side_2_possible_overlap_registers=NA	side_2_read_count=NA	side_2_redundant=1	total_non_overlap_reads=3
JC	275	.	CP009273	3789397	-1	CP009273	3790086	1	0	alignment_overlap=10	coverage_minus=2	coverage_plus=2	flanking_left=251	flanking_right=251	frequency=4.885e-02	junction_possible_overlap_registers=229	key=CP009273__3789397__-1__CP009273__3790076__1__10____251__251__0__0	max_left=114	max_left_minus=114	max_left_plus=98	max_min_left=98	max_min_left_minus=74	max_min_left_plus=98	max_min_right=37	max_min_right_minus=37	max_min_right_plus=0	max_pos_hash_score=460	max_right=169	max_right_minus=167	max_right_plus=169	neg_log10_pos_hash_p_value=7.4	new_junction_coverage=0.05	new_junction_read_count=4	polymorphism_frequency=4.885e-02	pos_hash_score=4	prediction=polymorphism	reject=COVERAGE_EVENNESS_SKEW,FREQUENCY_CUTOFF	side_1_annotate_key=gene	side_1_continuation=0	side_1_coverage=0.86	side_1_overlap=10	side_1_possible_overlap_registers=239	side_1_read_count=77	side_1_redundant=0	side_2_annotate_key=gene	side_2_continuation=0	side_2_coverage=0.95	side_2_overlap=0	side_2_possible_overlap_registers=229	side_2_read_count=82	side_2_redundant=0	total_non_overlap_reads=4
JC	276	.	CP009273	3809022	-1	CP009273	3810069	1	0	alignment_overlap=9	coverage_minus=5	coverage_plus=4	flanking_left=251	flanking_right=251	frequency=1.131e-01	junction_possible_overlap_registers=230	key=CP009273__3809022__-1__CP009273__3810060__1__9____251__251__0__0	max_left=195	max_left_minus=195	max_left_plus=101	max_min_left=37	max_min_left_minus=0	max_min_left_plus=37	max_min_right=52	max_min_right_minus=52	max_min_right_plus=52	max_pos_hash_score=462	max_right=114	max_right_minus=52	max_right_plus=114	neg_log10_pos_hash_p_value=5.4	new_junction_coverage=0.10	new_junction_read_count=9	polymorphism_frequency=1.131e-01	pos_hash_score=9	prediction=polymorphism	reject=COVERAGE_EVENNESS_SKEW,FREQUENCY_CUTOFF	side_1_annotate_key=gene	side_1_continuation=0	side_1_coverage=0.82	side_1_overlap=9	side_1_possible_overlap_registers=239	side_1_read_count=74	side_1_redundant=0	side_2_annotate_key=gene	side_2_continuation=0	side_2_coverage=0.81	side_2_overlap=0	side_2_possible_overlap_registers=230	side_2_read_count=70	side_2_redundant=0	total_non_overlap_reads=9
JC	277	.	CP009273	3833146	-1	CP009273	3834184	1	0	alignment_overlap=12	coverage_minus=3	coverage_plus=3	flanking_left=251	flanking_right=251	frequency=6.316e-02	junction_possible_overlap_registers=227	key=CP009273__3833146__-1__CP009273__3834172__1__12____251__251__0__0	max_left=125	max_left_minus=125	max_left_plus=125	max_min_left=48	max_min_left_minus=0	max_min_left_plus=48	max_min_right=71	max_min_right_minus=71	max_min_right_plus=17	max_pos_hash_score=456	max_right=71	max_right_minus=71	max_right_plus=71	neg_log10_pos_hash_p_value=6.4	new_junction_coverage=0.07	new_junction_read_count=6	polymorphism_frequency=6.316e-02	pos_hash_score=6	prediction=polymorphism	reject=COVERAGE_EVENNESS_SKEW,FREQUENCY_CUTOFF	side_1_annotate_key=gene	side_1_continuation=0	side_1_coverage=1.11	side_1_overlap=12	side_1_possible_overlap_registers=239	side_1_read_count=100	side_1_redundant=0	side_2_annotate_key=gene	side_2_continuation=0	side_2_coverage=0.97	side_2_overlap=0	side_2_possible_overlap_registers=227	side_2_read_count=83	side_2_redundant=0	total_non_overlap_reads=6
JC	278	.	CP009273	3905968	-1	CP009273	3906530	1	0	alignment_overlap=11	coverage_minus=2	coverage_plus=7	flanking_left=251	flanking_right=251	frequency=8.557e-02	junction_possible_overlap_registers=228	key=CP009273__3905968__-1__CP009273__3906519__1__11____251__251__0__0	max_left=163	max_left_minus=163	max_left_plus=121	max_min_left=61	max_min_left_minus=61	max_min_left_plus=61	max_min_right=57	max_min_right_minus=2	max_min_right_plus=57	max_pos_hash_score=458	max_right=231	max_right_minus=86	max_right_plus=231	neg_log10_pos_hash_p_value=5.7	new_junction_coverage=0.10	new_junction_read_count=9	polymorphism_frequency=8.557e-02	pos_hash_score=8	prediction=polymorphism	reject=COVERAGE_EVENNESS_SKEW,FREQUENCY_CUTOFF	side_1_annotate_key=gene	side_1_continuation=0	side_1_coverage=1.12	side_1_overlap=11	side_1_possible_overlap_registers=239	side_1_read_count=101	side_1_redundant=0	side_2_annotate_key=gene	side_2_continuation=0	side_2_coverage=1.12	side_2_overlap=0	side_2_possible_overlap_registers=228	side_2_read_count=96	side_2_redundant=0	total_non_overlap_reads=9
JC	279	.	CP009273	4027556	-1	CP009273	4028641	1	0	alignment_overlap=4	coverage_minus=1	coverage_plus=4	flanking_left=251	flanking_right=251	frequency=6.772e-02	junction_possible_overlap_registers=235	key=CP009273__4027556__-1__CP009273__4028637__1__4____251__251__0__1	max_left=155	max_left_minus=38	max_left_plus=155	max_min_left=70	max_min_left_minus=38	max_min_left_plus=70	max_min_right=92	max_min_right_minus=0	max_min_right_plus=92	max_pos_hash_score=472	max_right=92	max_right_minus=48	max_right_plus=92	neg_log10_pos_hash_p_value=7.6	new_junction_coverage=0.06	new_junction_read_count=5	polymorphism_frequency=6.772e-02	pos_hash_score=4	prediction=polymorphism	reject=COVERAGE_EVENNESS_SKEW,FREQUENCY_CUTOFF	side_1_annotate_key=gene	side_1_continuation=0	side_1_coverage=0.78	side_1_overlap=4	side_1_possible_overlap_registers=239	side_1_read_count=70	side_1_redundant=0	side_2_annotate_key=repeat	side_2_continuation=0	side_2_coverage=NA	side_2_overlap=0	side_2_possible_overlap_registers=NA	side_2_read_count=NA	side_2_redundant=1	total_non_overlap_reads=5
JC	280	.	CP009273	4034161	-1	CP009273	4161677	1	-10	alignment_overlap=-10	coverage_minus=4	coverage_plus=5	flanking_left=251	flanking_right=251	frequency=1.727e-01	junction_possible_overlap_registers=229	key=CP009273__4034161__-1__CP009273__4161677__1__-10__AATTAATTCC__251__251__0__0	max_left=123	max_left_minus=96	max_left_plus=123	max_min_left=110	max_min_left_minus=96	max_min_left_plus=110	max_min_right=64	max_min_right_minus=64	max_min_right_plus=61	max_pos_hash_score=460	max_right=166	max_right_minus=109	max_right_plus=166	neg_log10_pos_hash_p_value=5.7	new_junction_coverage=0.12	new_junction_read_count=10	polymorphism_frequency=1.727e-01	pos_hash_score=8	prediction=polymorphism	reject=COVERAGE_EVENNESS_SKEW,FREQUENCY_CUTOFF	side_1_annotate_key=gene	side_1_continuation=0	side_1_coverage=0.56	side_1_overlap=0	side_1_possible_overlap_registers=239	side_1_read_count=50	side_1_redundant=0	side_2_annotate_key=gene	side_2_continuation=0	side_2_coverage=0.56	side_2_overlap=0	side_2_possible_overlap_registers=239	side_2_read_count=50	side_2_redundant=0	total_non_overlap_reads=9	unique_read_sequence=AATTAATTCC
JC	281	.	CP009273	4040647	-1	CP009273	4041554	1	0	alignment_overlap=10	coverage_minus=2	coverage_plus=1	flanking_left=251	flanking_right=251	frequency=3.389e-02	junction_possible_overlap_registers=229	key=CP009273__4040647__-1__CP009273__4041544__1__10____251__251__0__0	max_left=170	max_left_minus=170	max_left_plus=123	max_min_left=0	max_min_left_minus=0	max_min_left_plus=0	max_min_right=97	max_min_right_minus=71	max_min_right_plus=97	max_pos_hash_score=460	max_right=97	max_right_minus=71	max_right_plus=97	neg_log10_pos_hash_p_value=8.0	new_junction_coverage=0.03	new_junction_read_count=3	polymorphism_frequency=3.389e-02	pos_hash_score=3	prediction=polymorphism	reject=COVERAGE_EVENNESS_SKEW,FREQUENCY_CUTOFF	side_1_annotate_key=gene	side_1_continuation=0	side_1_coverage=1.06	side_1_overlap=10	side_1_possible_overlap_registers=239	side_1_read_count=95	side_1_redundant=0	side_2_annotate_key=gene	side_2_continuation=0	side_2_coverage=0.93	side_2_overlap=0	side_2_possible_overlap_registers=229	side_2_read_count=80	side_2_redundant=0	total_non_overlap_reads=3
JC	282	.	CP009273	4059831	-1	CP009273	4060876	1	0	alignment_overlap=12	coverage_minus=2	coverage_plus=4	flanking_left=251	flanking_right=251	frequency=6.722e-02	junction_possible_overlap_registers=227	key=CP009273__4059831__-1__CP009273__4060864__1__12____251__251__0__0	max_left=211	max_left_minus=140	max_left_plus=211	max_min_left=19	max_min_left_minus=0	max_min_left_plus=19	max_min_right=80	max_min_right_minus=80	max_min_right_plus=80	max_pos_hash_score=456	max_right=201	max_right_minus=80	max_right_plus=201	neg_log10_pos_hash_p_value=6.4	new_junction_coverage=0.07	new_junction_read_count=6	polymorphism_frequency=6.722e-02	pos_hash_score=6	prediction=polymorphism	reject=COVERAGE_EVENNESS_SKEW,FREQUENCY_CUTOFF	side_1_annotate_key=gene	side_1_continuation=0	side_1_coverage=1.21	side_1_overlap=12	side_1_possible_overlap_registers=239	side_1_read_count=109	side_1_redundant=0	side_2_annotate_key=gene	side_2_continuation=0	side_2_coverage=0.74	side_2_overlap=0	side_2_possible_overlap_registers=227	side_2_read_count=63	side_2_redundant=0	total_non_overlap_reads=6
JC	283	.	CP009273	4072557	-1	CP009273	4072996	1	0	alignment_overlap=22	coverage_minus=13	coverage_plus=8	flanking_left=251	flanking_right=251	frequency=1.636e-01	junction_possible_overlap_registers=217	key=CP009273__4072557__-1__CP009273__4072974__1__22____251__251__0__0	max_left=122	max_left_minus=122	max_left_plus=54	max_min_left=68	max_min_left_minus=68	max_min_left_plus=54	max_min_right=112	max_min_right_minus=112	max_min_right_plus=0	max_pos_hash_score=436	max_right=224	max_right_minus=116	max_right_plus=224	neg_log10_pos_hash_p_value=2.8	new_junction_coverage=0.27	new_junction_read_count=22	polymorphism_frequency=1.636e-01	pos_hash_score=19	prediction=polymorphism	reject=FREQUENCY_CUTOFF	side_1_annotate_key=gene	side_1_continuation=0	side_1_coverage=1.46	side_1_overlap=22	side_1_possible_overlap_registers=239	side_1_read_count=131	side_1_redundant=0	side_2_annotate_key=gene	side_2_continuation=0	side_2_coverage=1.30	side_2_overlap=0	side_2_possible_overlap_registers=217	side_2_read_count=106	side_2_redundant=0	total_non_overlap_reads=21
JC	284	.	CP009273	4081190	-1	CP009273	4082304	1	0	alignment_overlap=9	coverage_minus=3	coverage_plus=3	flanking_left=251	flanking_right=251	frequency=6.394e-02	junction_possible_overlap_registers=230	key=CP009273__4081190__-1__CP009273__4082295__1__9____251__251__0__0	max_left=121	max_left_minus=121	max_left_plus=94	max_min_left=94	max_min_left_minus=0	max_min_left_plus=94	max_min_right=44	max_min_right_minus=44	max_min_right_plus=44	max_pos_hash_score=462	max_right=148	max_right_minus=44	max_right_plus=148	neg_log10_pos_hash_p_value=7.5	new_junction_coverage=0.07	new_junction_read_count=6	polymorphism_frequency=6.394e-02	pos_hash_score=4	prediction=polymorphism	reject=COVERAGE_EVENNESS_SKEW,FREQUENCY_CUTOFF	side_1_annotate_key=gene	side_1_continuation=0	side_1_coverage=0.98	side_1_overlap=9	side_1_possible_overlap_registers=239	side_1_read_count=88	side_1_redundant=0	side_2_annotate_key=gene	side_2_continuation=0	side_2_coverage=1.05	side_2_overlap=0	side_2_possible_overlap_registers=230	side_2_read_count=91	side_2_redundant=0	total_non_overlap_reads=6
JC	285	.	CP009273	4121648	-1	CP009273	4122574	1	0	alignment_overlap=9	coverage_minus=2	coverage_plus=2	flanking_left=251	flanking_right=251	frequency=4.193e-02	junction_possible_overlap_registers=230	key=CP009273__4121648__-1__CP009273__4122565__1__9____251__251__0__0	max_left=79	max_left_minus=79	max_left_plus=79	max_min_left=79	max_min_left_minus=79	max_min_left_plus=79	max_min_right=11	max_min_right_minus=11	max_min_right_plus=0	max_pos_hash_score=462	max_right=119	max_right_minus=119	max_right_plus=119	neg_log10_pos_hash_p_value=7.5	new_junction_coverage=0.05	new_junction_read_count=4	polymorphism_frequency=4.193e-02	pos_hash_score=4	prediction=polymorphism	reject=COVERAGE_EVENNESS_SKEW,FREQUENCY_CUTOFF	side_1_annotate_key=gene	side_1_continuation=0	side_1_coverage=0.95	side_1_overlap=9	side_1_possible_overlap_registers=239	side_1_read_count=85	side_1_redundant=0	side_2_annotate_key=gene	side_2_continuation=0	side_2_coverage=1.17	side_2_overlap=0	side_2_possible_overlap_registers=230	side_2_read_count=101	side_2_redundant=0	total_non_overlap_reads=4
JC	286	.	CP009273	4138193	-1	CP009273	4139061	1	0	alignment_overlap=9	coverage_minus=3	coverage_plus=4	flanking_left=251	flanking_right=251	frequency=7.046e-02	junction_possible_overlap_registers=230	key=CP009273__4138193__-1__CP009273__4139052__1__9____251__251__0__0	max_left=64	max_left_minus=64	max_left_plus=64	max_min_left=64	max_min_left_minus=0	max_min_left_plus=64	max_min_right=33	max_min_right_minus=33	max_min_right_plus=21	max_pos_hash_score=462	max_right=162	max_right_minus=33	max_right_plus=162	neg_log10_pos_hash_p_value=6.1	new_junction_coverage=0.08	new_junction_read_count=7	polymorphism_frequency=7.046e-02	pos_hash_score=7	prediction=polymorphism	reject=COVERAGE_EVENNESS_SKEW,FREQUENCY_CUTOFF	side_1_annotate_key=gene	side_1_continuation=0	side_1_coverage=0.98	side_1_overlap=9	side_1_possible_overlap_registers=239	side_1_read_count=88	side_1_redundant=0	side_2_annotate_key=gene	side_2_continuation=0	side_2_coverage=1.16	side_2_overlap=0	side_2_possible_overlap_registers=230	side_2_read_count=100	side_2_redundant=0	total_non_overlap_reads=7
JC	287	.	CP009273	4138720	-1	CP009273	4139786	1	0	alignment_overlap=11	coverage_minus=1	coverage_plus=2	flanking_left=251	flanking_right=251	frequency=3.126e-02	junction_possible_overlap_registers=228	key=CP009273__4138720__-1__CP009273__4139775__1__11____251__251__0__0	max_left=61	max_left_minus=54	max_left_plus=61	max_min_left=61	max_min_left_minus=54	max_min_left_plus=61	max_min_right=0	max_min_right_minus=0	max_min_right_plus=0	max_pos_hash_score=458	max_right=178	max_right_minus=85	max_right_plus=178	neg_log10_pos_hash_p_value=8.0	new_junction_coverage=0.03	new_junction_read_count=3	polymorphism_frequency=3.126e-02	pos_hash_score=3	prediction=polymorphism	reject=COVERAGE_EVENNESS_SKEW,FREQUENCY_CUTOFF	side_1_annotate_key=gene	side_1_continuation=0	side_1_coverage=0.98	side_1_overlap=11	side_1_possible_overlap_registers=239	side_1_read_count=88	side_1_redundant=0	side_2_annotate_key=gene	side_2_continuation=0	side_2_coverage=1.19	side_2_overlap=0	side_2_possible_overlap_registers=228	side_2_read_count=102	side_2_redundant=0	total_non_overlap_reads=3
JC	288	.	CP009273	4273534	-1	CP009273	4274606	1	0	alignment_overlap=9	coverage_minus=4	coverage_plus=3	flanking_left=251	flanking_right=251	frequency=6.150e-02	junction_possible_overlap_registers=230	key=CP009273__4273534__-1__CP009273__4274597__1__9____251__251__0__0	max_left=148	max_left_minus=148	max_left_plus=51	max_min_left=51	max_min_left_minus=0	max_min_left_plus=51	max_min_right=78	max_min_right_minus=78	max_min_right_plus=0	max_pos_hash_score=462	max_right=83	max_right_minus=78	max_right_plus=83	neg_log10_pos_hash_p_value=6.5	new_junction_coverage=0.08	new_junction_read_count=7	polymorphism_frequency=6.150e-02	pos_hash_score=6	prediction=polymorphism	reject=COVERAGE_EVENNESS_SKEW,FREQUENCY_CUTOFF	side_1_annotate_key=gene	side_1_continuation=0	side_1_coverage=1.29	side_1_overlap=9	side_1_possible_overlap_registers=239	side_1_read_count=116	side_1_redundant=0	side_2_annotate_key=gene	side_2_continuation=0	side_2_coverage=1.18	side_2_overlap=0	side_2_possible_overlap_registers=230	side_2_read_count=102	side_2_redundant=0	total_non_overlap_reads=7
JC	289	.	CP009273	4281130	-1	CP009273	4282022	1	0	alignment_overlap=13	coverage_minus=3	coverage_plus=4	flanking_left=251	flanking_right=251	frequency=8.593e-02	junction_possible_overlap_registers=226	key=CP009273__4281130__-1__CP009273__4282009__1__13____251__251__0__0	max_left=132	max_left_minus=132	max_left_plus=118	max_min_left=118	max_min_left_minus=66	max_min_left_plus=118	max_min_right=117	max_min_right_minus=117	max_min_right_plus=15	max_pos_hash_score=454	max_right=172	max_right_minus=172	max_right_plus=120	neg_log10_pos_hash_p_value=6.4	new_junction_coverage=0.08	new_junction_read_count=7	polymorphism_frequency=8.593e-02	pos_hash_score=6	prediction=polymorphism	reject=COVERAGE_EVENNESS_SKEW,FREQUENCY_CUTOFF	side_1_annotate_key=gene	side_1_continuation=0	side_1_coverage=0.83	side_1_overlap=13	side_1_possible_overlap_registers=239	side_1_read_count=75	side_1_redundant=0	side_2_annotate_key=gene	side_2_continuation=0	side_2_coverage=0.92	side_2_overlap=0	side_2_possible_overlap_registers=226	side_2_read_count=78	side_2_redundant=0	total_non_overlap_reads=7
JC	290	.	CP009273	4305455	-1	CP009273	4306421	1	0	alignment_overlap=4	coverage_minus=4	coverage_plus=3	flanking_left=251	flanking_right=251	frequency=1.534e-01	junction_possible_overlap_registers=235	key=CP009273__4305455__-1__CP009273__4306417__1__4____251__251__0__0	max_left=137	max_left_minus=137	max_left_plus=89	max_min_left=38	max_min_left_minus=38	max_min_left_plus=9	max_min_right=88	max_min_right_minus=88	max_min_right_plus=63	max_pos_hash_score=472	max_right=125	max_right_minus=125	max_right_plus=125	neg_log10_pos_hash_p_value=6.2	new_junction_coverage=0.09	new_junction_read_count=8	polymorphism_frequency=1.534e-01	pos_hash_score=7	prediction=polymorphism	reject=COVERAGE_EVENNESS_SKEW,FREQUENCY_CUTOFF	side_1_annotate_key=gene	side_1_continuation=0	side_1_coverage=0.48	side_1_overlap=4	side_1_possible_overlap_registers=239	side_1_read_count=43	side_1_redundant=0	side_2_annotate_key=gene	side_2_continuation=0	side_2_coverage=0.52	side_2_overlap=0	side_2_possible_overlap_registers=235	side_2_read_count=46	side_2_redundant=0	total_non_overlap_reads=7
JC	291	.	CP009273	4324958	-1	CP009273	4326011	1	0	alignment_overlap=9	coverage_minus=2	coverage_plus=2	flanking_left=251	flanking_right=251	frequency=4.341e-02	junction_possible_overlap_registers=230	key=CP009273__4324958__-1__CP009273__4326002__1__9____251__251__0__0	max_left=153	max_left_minus=153	max_left_plus=153	max_min_left=0	max_min_left_minus=0	max_min_left_plus=0	max_min_right=69	max_min_right_minus=55	max_min_right_plus=69	max_pos_hash_score=462	max_right=69	max_right_minus=55	max_right_plus=69	neg_log10_pos_hash_p_value=7.5	new_junction_coverage=0.05	new_junction_read_count=4	polymorphism_frequency=4.341e-02	pos_hash_score=4	prediction=polymorphism	reject=COVERAGE_EVENNESS_SKEW,FREQUENCY_CUTOFF	side_1_annotate_key=gene	side_1_continuation=0	side_1_coverage=1.10	side_1_overlap=9	side_1_possible_overlap_registers=239	side_1_read_count=99	side_1_redundant=0	side_2_annotate_key=gene	side_2_continuation=0	side_2_coverage=0.94	side_2_overlap=0	side_2_possible_overlap_registers=230	side_2_read_count=81	side_2_redundant=0	total_non_overlap_reads=4
JC	292	.	CP009273	4335680	-1	CP009273	4336589	1	0	alignment_overlap=8	coverage_minus=2	coverage_plus=3	flanking_left=251	flanking_right=251	frequency=6.811e-02	junction_possible_overlap_registers=231	key=CP009273__4335680__-1__CP009273__4336581__1__8____251__251__0__0	max_left=63	max_left_minus=63	max_left_plus=63	max_min_left=24	max_min_left_minus=0	max_min_left_plus=24	max_min_right=39	max_min_right_minus=25	max_min_right_plus=39	max_pos_hash_score=464	max_right=149	max_right_minus=25	max_right_plus=149	neg_log10_pos_hash_p_value=7.0	new_junction_coverage=0.06	new_junction_read_count=5	polymorphism_frequency=6.811e-02	pos_hash_score=5	prediction=polymorphism	reject=COVERAGE_EVENNESS_SKEW,FREQUENCY_CUTOFF	side_1_annotate_key=gene	side_1_continuation=0	side_1_coverage=0.72	side_1_overlap=8	side_1_possible_overlap_registers=239	side_1_read_count=65	side_1_redundant=0	side_2_annotate_key=gene	side_2_continuation=0	side_2_coverage=0.85	side_2_overlap=0	side_2_possible_overlap_registers=231	side_2_read_count=74	side_2_redundant=0	total_non_overlap_reads=5
JC	293	.	CP009273	4349181	-1	CP009273	4350899	1	0	alignment_overlap=12	coverage_minus=2	coverage_plus=2	flanking_left=251	flanking_right=251	frequency=3.062e-02	junction_possible_overlap_registers=227	key=CP009273__4349181__-1__CP009273__4350887__1__12____251__251__0__0	max_left=150	max_left_minus=150	max_left_plus=150	max_min_left=0	max_min_left_minus=0	max_min_left_plus=0	max_min_right=88	max_min_right_minus=88	max_min_right_plus=88	max_pos_hash_score=456	max_right=88	max_right_minus=88	max_right_plus=88	neg_log10_pos_hash_p_value=7.4	new_junction_coverage=0.05	new_junction_read_count=4	polymorphism_frequency=3.062e-02	pos_hash_score=4	prediction=polymorphism	reject=COVERAGE_EVENNESS_SKEW,FREQUENCY_CUTOFF	side_1_annotate_key=gene	side_1_continuation=0	side_1_coverage=1.49	side_1_overlap=12	side_1_possible_overlap_registers=239	side_1_read_count=134	side_1_redundant=0	side_2_annotate_key=gene	side_2_continuation=0	side_2_coverage=1.48	side_2_overlap=0	side_2_possible_overlap_registers=227	side_2_read_count=126	side_2_redundant=0	total_non_overlap_reads=4
JC	294	.	CP009273	4404448	-1	CP009273	4405650	1	0	alignment_overlap=9	coverage_minus=3	coverage_plus=4	flanking_left=251	flanking_right=251	frequency=6.877e-02	junction_possible_overlap_registers=230	key=CP009273__4404448__-1__CP009273__4405641__1__9____251__251__0__0	max_left=132	max_left_minus=131	max_left_plus=132	max_min_left=49	max_min_left_minus=44	max_min_left_plus=49	max_min_right=105	max_min_right_minus=22	max_min_right_plus=105	max_pos_hash_score=462	max_right=113	max_right_minus=79	max_right_plus=113	neg_log10_pos_hash_p_value=6.1	new_junction_coverage=0.08	new_junction_read_count=7	polymorphism_frequency=6.877e-02	pos_hash_score=7	prediction=polymorphism	reject=COVERAGE_EVENNESS_SKEW,FREQUENCY_CUTOFF	side_1_annotate_key=gene	side_1_continuation=0	side_1_coverage=1.01	side_1_overlap=9	side_1_possible_overlap_registers=239	side_1_read_count=91	side_1_redundant=0	side_2_annotate_key=gene	side_2_continuation=0	side_2_coverage=1.18	side_2_overlap=0	side_2_possible_overlap_registers=230	side_2_read_count=102	side_2_redundant=0	total_non_overlap_reads=7
JC	295	.	CP009273	4434541	-1	CP009273	4435793	1	0	alignment_overlap=12	coverage_minus=2	coverage_plus=1	flanking_left=251	flanking_right=251	frequency=5.190e-02	junction_possible_overlap_registers=227	key=CP009273__4434541__-1__CP009273__4435781__1__12____251__251__0__0	max_left=150	max_left_minus=150	max_left_plus=138	max_min_left=0	max_min_left_minus=0	max_min_left_plus=0	max_min_right=90	max_min_right_minus=90	max_min_right_plus=89	max_pos_hash_score=456	max_right=90	max_right_minus=90	max_right_plus=89	neg_log10_pos_hash_p_value=8.0	new_junction_coverage=0.05	new_junction_read_count=4	polymorphism_frequency=5.190e-02	pos_hash_score=3	prediction=polymorphism	reject=COVERAGE_EVENNESS_SKEW,FREQUENCY_CUTOFF	side_1_annotate_key=gene	side_1_continuation=0	side_1_coverage=0.86	side_1_overlap=12	side_1_possible_overlap_registers=239	side_1_read_count=77	side_1_redundant=0	side_2_annotate_key=gene	side_2_continuation=0	side_2_coverage=0.86	side_2_overlap=0	side_2_possible_overlap_registers=227	side_2_read_count=73	side_2_redundant=0	total_non_overlap_reads=3
JC	296	.	CP009273	4457520	-1	CP009273	4458471	1	0	alignment_overlap=9	coverage_minus=2	coverage_plus=4	flanking_left=251	flanking_right=251	frequency=5.688e-02	junction_possible_overlap_registers=230	key=CP009273__4457520__-1__CP009273__4458462__1__9____251__251__0__0	max_left=107	max_left_minus=107	max_left_plus=73	max_min_left=25	max_min_left_minus=0	max_min_left_plus=25	max_min_right=79	max_min_right_minus=79	max_min_right_plus=47	max_pos_hash_score=462	max_right=95	max_right_minus=79	max_right_plus=95	neg_log10_pos_hash_p_value=6.5	new_junction_coverage=0.07	new_junction_read_count=6	polymorphism_frequency=5.688e-02	pos_hash_score=6	prediction=polymorphism	reject=COVERAGE_EVENNESS_SKEW,FREQUENCY_CUTOFF	side_1_annotate_key=gene	side_1_continuation=0	side_1_coverage=1.19	side_1_overlap=9	side_1_possible_overlap_registers=239	side_1_read_count=107	side_1_redundant=0	side_2_annotate_key=gene	side_2_continuation=0	side_2_coverage=1.11	side_2_overlap=0	side_2_possible_overlap_registers=230	side_2_read_count=96	side_2_redundant=0	total_non_overlap_reads=6
JC	297	.	CP009273	4487998	1	CP009273	4489329	-1	0	alignment_overlap=0	coverage_minus=14	coverage_plus=18	flanking_left=251	flanking_right=251	frequency=NA	junction_possible_overlap_registers=239	key=CP009273__4487998__1__CP009273__4489329__-1__0____251__251__1__1	max_left=235	max_left_minus=235	max_left_plus=217	max_min_left=111	max_min_left_minus=84	max_min_left_plus=111	max_min_right=121	max_min_right_minus=108	max_min_right_plus=121	max_pos_hash_score=480	max_right=242	max_right_minus=213	max_right_plus=242	neg_log10_pos_hash_p_value=2.3	new_junction_coverage=0.40	new_junction_read_count=36	polymorphism_frequency=NA	pos_hash_score=25	prediction=unknown	side_1_annotate_key=repeat	side_1_continuation=0	side_1_coverage=NA	side_1_overlap=0	side_1_read_count=NA	side_1_redundant=1	side_2_annotate_key=repeat	side_2_continuation=0	side_2_coverage=NA	side_2_overlap=0	side_2_possible_overlap_registers=NA	side_2_read_count=NA	side_2_redundant=1	total_non_overlap_reads=32
JC	298	.	CP009273	4491776	-1	CP009273	4492477	1	0	alignment_overlap=10	coverage_minus=4	coverage_plus=3	flanking_left=251	flanking_right=251	frequency=8.116e-02	junction_possible_overlap_registers=229	key=CP009273__4491776__-1__CP009273__4492467__1__10____251__251__0__0	max_left=184	max_left_minus=184	max_left_plus=55	max_min_left=55	max_min_left_minus=53	max_min_left_plus=55	max_min_right=15	max_min_right_minus=15	max_min_right_plus=0	max_pos_hash_score=460	max_right=186	max_right_minus=164	max_right_plus=186	neg_log10_pos_hash_p_value=6.1	new_junction_coverage=0.09	new_junction_read_count=8	polymorphism_frequency=8.116e-02	pos_hash_score=7	prediction=polymorphism	reject=COVERAGE_EVENNESS_SKEW,FREQUENCY_CUTOFF	side_1_annotate_key=gene	side_1_continuation=0	side_1_coverage=1.02	side_1_overlap=10	side_1_possible_overlap_registers=239	side_1_read_count=92	side_1_redundant=0	side_2_annotate_key=gene	side_2_continuation=0	side_2_coverage=1.08	side_2_overlap=0	side_2_possible_overlap_registers=229	side_2_read_count=93	side_2_redundant=0	total_non_overlap_reads=7
JC	299	.	CP009273	4521951	-1	CP009273	4523168	1	0	alignment_overlap=9	coverage_minus=2	coverage_plus=1	flanking_left=251	flanking_right=251	frequency=3.328e-02	junction_possible_overlap_registers=230	key=CP009273__4521951__-1__CP009273__4523159__1__9____251__251__0__0	max_left=116	max_left_minus=116	max_left_plus=84	max_min_left=116	max_min_left_minus=116	max_min_left_plus=84	max_min_right=0	max_min_right_minus=0	max_min_right_plus=0	max_pos_hash_score=462	max_right=157	max_right_minus=145	max_right_plus=157	neg_log10_pos_hash_p_value=8.0	new_junction_coverage=0.03	new_junction_read_count=3	polymorphism_frequency=3.328e-02	pos_hash_score=3	prediction=polymorphism	reject=COVERAGE_EVENNESS_SKEW,FREQUENCY_CUTOFF	side_1_annotate_key=gene	side_1_continuation=0	side_1_coverage=1.09	side_1_overlap=9	side_1_possible_overlap_registers=239	side_1_read_count=98	side_1_redundant=0	side_2_annotate_key=gene	side_2_continuation=0	side_2_coverage=0.93	side_2_overlap=0	side_2_possible_overlap_registers=230	side_2_read_count=80	side_2_redundant=0	total_non_overlap_reads=3
JC	300	.	CP009273	4532499	1	CP009273	4532813	1	0	alignment_overlap=9	coverage_minus=8	coverage_plus=4	flanking_left=251	flanking_right=251	frequency=1.102e-01	junction_possible_overlap_registers=230	key=CP009273__4532499__1__CP009273__4532804__1__9____251__251__0__0	max_left=236	max_left_minus=236	max_left_plus=223	max_min_left=85	max_min_left_minus=85	max_min_left_plus=65	max_min_right=77	max_min_right_minus=77	max_min_right_plus=19	max_pos_hash_score=462	max_right=229	max_right_minus=229	max_right_plus=224	neg_log10_pos_hash_p_value=5.1	new_junction_coverage=0.14	new_junction_read_count=12	polymorphism_frequency=1.102e-01	pos_hash_score=10	prediction=polymorphism	reject=COVERAGE_EVENNESS_SKEW,FREQUENCY_CUTOFF	side_1_annotate_key=gene	side_1_continuation=0	side_1_coverage=1.26	side_1_overlap=9	side_1_possible_overlap_registers=239	side_1_read_count=113	side_1_redundant=0	side_2_annotate_key=gene	side_2_continuation=0	side_2_coverage=0.98	side_2_overlap=0	side_2_possible_overlap_registers=230	side_2_read_count=85	side_2_redundant=0	total_non_overlap_reads=12
JC	301	.	CP009273	4532507	-1	CP009273	4532803	-1	0	alignment_overlap=9	coverage_minus=3	coverage_plus=15	flanking_left=251	flanking_right=251	frequency=1.541e-01	junction_possible_overlap_registers=230	key=CP009273__4532507__-1__CP009273__4532812__-1__9____251__251__0__0	max_left=151	max_left_minus=151	max_left_plus=147	max_min_left=116	max_min_left_minus=0	max_min_left_plus=116	max_min_right=95	max_min_right_minus=93	max_min_right_plus=95	max_pos_hash_score=462	max_right=211	max_right_minus=93	max_right_plus=211	neg_log10_pos_hash_p_value=5.1	new_junction_coverage=0.21	new_junction_read_count=18	polymorphism_frequency=1.541e-01	pos_hash_score=10	prediction=polymorphism	reject=COVERAGE_EVENNESS_SKEW,FREQUENCY_CUTOFF	side_1_annotate_key=gene	side_1_continuation=0	side_1_coverage=1.30	side_1_overlap=9	side_1_possible_overlap_registers=239	side_1_read_count=117	side_1_redundant=0	side_2_annotate_key=gene	side_2_continuation=0	side_2_coverage=0.98	side_2_overlap=0	side_2_possible_overlap_registers=230	side_2_read_count=85	side_2_redundant=0	total_non_overlap_reads=18
JC	302	.	CP009273	4581821	-1	CP009273	4582829	1	0	alignment_overlap=12	coverage_minus=5	coverage_plus=7	flanking_left=251	flanking_right=251	frequency=1.413e-01	junction_possible_overlap_registers=227	key=CP009273__4581821__-1__CP009273__4582817__1__12____251__251__0__0	max_left=162	max_left_minus=162	max_left_plus=118	max_min_left=83	max_min_left_minus=0	max_min_left_plus=83	max_min_right=69	max_min_right_minus=69	max_min_right_plus=69	max_pos_hash_score=456	max_right=155	max_right_minus=69	max_right_plus=155	neg_log10_pos_hash_p_value=4.4	new_junction_coverage=0.14	new_junction_read_count=12	polymorphism_frequency=1.413e-01	pos_hash_score=12	prediction=polymorphism	reject=COVERAGE_EVENNESS_SKEW,FREQUENCY_CUTOFF	side_1_annotate_key=gene	side_1_continuation=0	side_1_coverage=1.14	side_1_overlap=12	side_1_possible_overlap_registers=239	side_1_read_count=102	side_1_redundant=0	side_2_annotate_key=gene	side_2_continuation=0	side_2_coverage=0.57	side_2_overlap=0	side_2_possible_overlap_registers=227	side_2_read_count=49	side_2_redundant=0	total_non_overlap_reads=12
JC	303	.	CP009273	4604582	-1	CP009273	4605724	1	0	alignment_overlap=9	coverage_minus=2	coverage_plus=1	flanking_left=251	flanking_right=251	frequency=3.243e-02	junction_possible_overlap_registers=230	key=CP009273__4604582__-1__CP009273__4605715__1__9____251__251__0__0	max_left=98	max_left_minus=98	max_left_plus=78	max_min_left=0	max_min_left_minus=0	max_min_left_plus=0	max_min_right=30	max_min_right_minus=30	max_min_right_plus=22	max_pos_hash_score=462	max_right=30	max_right_minus=30	max_right_plus=22	neg_log10_pos_hash_p_value=8.0	new_junction_coverage=0.03	new_junction_read_count=3	polymorphism_frequency=3.243e-02	pos_hash_score=3	prediction=polymorphism	reject=COVERAGE_EVENNESS_SKEW,FREQUENCY_CUTOFF	side_1_annotate_key=gene	side_1_continuation=0	side_1_coverage=0.89	side_1_overlap=9	side_1_possible_overlap_registers=239	side_1_read_count=80	side_1_redundant=0	side_2_annotate_key=gene	side_2_continuation=0	side_2_coverage=1.18	side_2_overlap=0	side_2_possible_overlap_registers=230	side_2_read_count=102	side_2_redundant=0	total_non_overlap_reads=3
JC	304	.	CP009273	4607168	-1	CP009273	4608362	1	0	alignment_overlap=10	coverage_minus=3	coverage_plus=2	flanking_left=251	flanking_right=251	frequency=6.402e-02	junction_possible_overlap_registers=229	key=CP009273__4607168__-1__CP009273__4608352__1__10____251__251__0__0	max_left=114	max_left_minus=114	max_left_plus=114	max_min_left=80	max_min_left_minus=80	max_min_left_plus=80	max_min_right=39	max_min_right_minus=39	max_min_right_plus=18	max_pos_hash_score=460	max_right=141	max_right_minus=140	max_right_plus=141	neg_log10_pos_hash_p_value=7.4	new_junction_coverage=0.06	new_junction_read_count=5	polymorphism_frequency=6.402e-02	pos_hash_score=4	prediction=polymorphism	reject=COVERAGE_EVENNESS_SKEW,FREQUENCY_CUTOFF	side_1_annotate_key=gene	side_1_continuation=0	side_1_coverage=1.01	side_1_overlap=10	side_1_possible_overlap_registers=239	side_1_read_count=91	side_1_redundant=0	side_2_annotate_key=gene	side_2_continuation=0	side_2_coverage=0.69	side_2_overlap=0	side_2_possible_overlap_registers=229	side_2_read_count=59	side_2_redundant=0	total_non_overlap_reads=5
JC	305	.	CP009273	4618949	-1	CP009273	4619796	1	0	alignment_overlap=22	coverage_minus=5	coverage_plus=6	flanking_left=251	flanking_right=251	frequency=1.734e-01	junction_possible_overlap_registers=217	key=CP009273__4618949__-1__CP009273__4619774__1__22____251__251__0__0	max_left=85	max_left_minus=85	max_left_plus=74	max_min_left=74	max_min_left_minus=21	max_min_left_plus=74	max_min_right=36	max_min_right_minus=36	max_min_right_plus=35	max_pos_hash_score=436	max_right=206	max_right_minus=195	max_right_plus=206	neg_log10_pos_hash_p_value=5.1	new_junction_coverage=0.13	new_junction_read_count=11	polymorphism_frequency=1.734e-01	pos_hash_score=9	prediction=polymorphism	reject=COVERAGE_EVENNESS_SKEW,FREQUENCY_CUTOFF	side_1_annotate_key=gene	side_1_continuation=0	side_1_coverage=0.50	side_1_overlap=22	side_1_possible_overlap_registers=239	side_1_read_count=45	side_1_redundant=0	side_2_annotate_key=gene	side_2_continuation=0	side_2_coverage=0.78	side_2_overlap=0	side_2_possible_overlap_registers=217	side_2_read_count=64	side_2_redundant=0	total_non_overlap_reads=11
UN	306	.	CP009273	15607	15607
UN	307	.	CP009273	15610	16527
UN	308	.	CP009273	20027	20319
UN	309	.	CP009273	220450	221044
UN	310	.	CP009273	221584	221836
UN	311	.	CP009273	223716	224939
UN	312	.	CP009273	266487	266764
UN	313	.	CP009273	269902	270645
UN	314	.	CP009273	275105	275403
UN	315	.	CP009273	286584	286888
UN	316	.	CP009273	311176	311951
UN	317	.	CP009273	366226	366974
UN	318	.	CP009273	376959	377811
UN	319	.	CP009273	387383	387383
UN	320	.	CP009273	387385	388198
UN	321	.	CP009273	388200	388200
UN	322	.	CP009273	388202	388204
UN	323	.	CP009273	521575	521940
UN	324	.	CP009273	521947	521947
UN	325	.	CP009273	562454	563269
UN	326	.	CP009273	570278	571021
UN	327	.	CP009273	571023	571023
UN	328	.	CP009273	571025	571025
UN	329	.	CP009273	603700	604573
UN	330	.	CP009273	683530	684268
UN	331	.	CP009273	1089922	1090734
UN	332	.	CP009273	1390533	1391282
UN	333	.	CP009273	1391284	1391284
UN	334	.	CP009273	1427142	1427217
UN	335	.	CP009273	1462398	1463258
UN	336	.	CP009273	1463788	1464548
UN	337	.	CP009273	1522812	1523191
UN	338	.	CP009273	1565354	1565354
UN	339	.	CP009273	1565359	1565385
UN	340	.	CP009273	1628589	1628668
UN	341	.	CP009273	1628672	1628672
UN	342	.	CP009273	1628678	1628678
UN	343	.	CP009273	1628680	1628680
UN	344	.	CP009273	1645329	1645570
UN	345	.	CP009273	1645572	1645574
UN	346	.	CP009273	2060432	2060432
UN	347	.	CP009273	2060434	2060435
UN	348	.	CP009273	2060437	2060437
UN	349	.	CP009273	2060444	2060551
UN	350	.	CP009273	2060554	2060554
UN	351	.	CP009273	2062653	2062653
UN	352	.	CP009273	2062657	2063537
UN	353	.	CP009273	2095453	2096188
UN	354	.	CP009273	2163860	2164689
UN	355	.	CP009273	2282621	2283366
UN	356	.	CP009273	2507966	2508877
UN	357	.	CP009273	2719661	2722369
UN	358	.	CP009273	2723150	2723154
UN	359	.	CP009273	2723156	2724064
UN	360	.	CP009273	2850455	2853003
UN	361	.	CP009273	2853008	2853008
UN	362	.	CP009273	2989955	2990821
UN	363	.	CP009273	2990824	2990824
UN	364	.	CP009273	3123733	3123733
UN	365	.	CP009273	3123735	3123736
UN	366	.	CP009273	3123739	3124489
UN	367	.	CP009273	3179691	3180554
UN	368	.	CP009273	3359146	3359876
UN	369	.	CP009273	3417243	3417781
UN	370	.	CP009273	3418248	3419968
UN	371	.	CP009273	3420399	3421681
UN	372	.	CP009273	3463752	3463863
UN	373	.	CP009273	3463873	3463873
UN	374	.	CP009273	3577029	3577324
UN	375	.	CP009273	3612859	3614217
UN	376	.	CP009273	3614652	3615420
UN	377	.	CP009273	3645619	3646361
UN	378	.	CP009273	3659992	3659992
UN	379	.	CP009273	3659994	3660026
UN	380	.	CP009273	3755831	3757208
UN	381	.	CP009273	3757647	3758410
UN	382	.	CP009273	3758415	3758415
UN	383	.	CP009273	3935632	3936538
UN	384	.	CP009273	3937657	3938697
UN	385	.	CP009273	4028770	4028864
UN	386	.	CP009273	4029313	4030237
UN	387	.	CP009273	4031429	4031811
UN	388	.	CP009273	4032319	4032505
UN	389	.	CP009273	4032989	4033728
UN	390	.	CP009273	4156454	4156548
UN	391	.	CP009273	4156792	4157922
UN	392	.	CP009273	4158742	4161357
UN	393	.	CP009273	4161360	4161360
UN	394	.	CP009273	4161362	4161362
UN	395	.	CP009273	4166693	4166825
UN	396	.	CP009273	4198271	4199427
UN	397	.	CP009273	4199431	4199431
UN	398	.	CP009273	4199442	4199442
UN	399	.	CP009273	4199445	4199445
UN	400	.	CP009273	4200165	4202821
UN	401	.	CP009273	4202823	4202823
UN	402	.	CP009273	4202825	4202825
UN	403	.	CP009273	4202828	4202828
UN	404	.	CP009273	4488243	4489097
UN	405	.	CP009273	4497505	4498261
