# Supplementary material for: Mutators can drive the evolution of multi-resistance to antibiotics
Source: PLoS Genet. 2023 Jun 13;19(6):e1010791. doi: 10.1371/journal.pgen.1010791 (PMC10292718; doi:10.1371/journal.pgen.1010791)
Supplement: S2 File — (ZIP) [file pgen.1010791.s005.zip › 058850_highF3150H7.gd]

#=GENOME_DIFF	1.0
#=CREATED	17:17:40 06 May 2022
#=PROGRAM	breseq 0.36.1 
#=COMMAND	/mnt/fls01-home01/mqbssdgg/breseq-0.36.1-Linux-x86_64/bin/breseq -r BW25113-fixed.gb -o 058850_highF3150H7 058850_highF3150H7_1_trimmed.fastq.gz 058850_highF3150H7_2_trimmed.fastq.gz 058850_highF3150H7_U1_trimmed.fastq.gz 058850_highF3150H7_U2_trimmed.fastq.gz
#=REFSEQ	BW25113-fixed.gb
#=READSEQ	058850_highF3150H7_1_trimmed.fastq.gz
#=READSEQ	058850_highF3150H7_2_trimmed.fastq.gz
#=READSEQ	058850_highF3150H7_U1_trimmed.fastq.gz
#=READSEQ	058850_highF3150H7_U2_trimmed.fastq.gz
#=CONVERTED-BASES	312738304
#=CONVERTED-READS	1330314
#=INPUT-BASES	312805591
#=INPUT-READS	1330737
#=MAPPED-BASES	310208092
#=MAPPED-READS	1313739
SNP	1	59	CP009273	19617	C
SNP	2	60	CP009273	66223	G
SNP	3	61	CP009273	107258	G
SNP	4	62	CP009273	244229	T
SNP	5	63	CP009273	246676	G
SNP	6	64	CP009273	322970	A
SNP	7	65	CP009273	374745	G
SNP	8	67	CP009273	417960	G
INS	9	68	CP009273	454785	A	repeat_length=1	repeat_new_copies=8	repeat_ref_copies=7	repeat_seq=A
SNP	10	69	CP009273	457778	T
DEL	11	70	CP009273	481301	1	repeat_length=1	repeat_new_copies=4	repeat_ref_copies=5	repeat_seq=G
SNP	12	71	CP009273	525640	G
SNP	13	72	CP009273	535375	G
SNP	14	79	CP009273	924133	T
SNP	15	80	CP009273	975693	T
SNP	16	81	CP009273	1077502	T
DEL	17	82	CP009273	1084901	1	repeat_length=1	repeat_new_copies=4	repeat_ref_copies=5	repeat_seq=G
INS	18	84	CP009273	1106021	G	repeat_length=1	repeat_new_copies=6	repeat_ref_copies=5	repeat_seq=G
SNP	19	85	CP009273	1257339	G
SNP	20	86	CP009273	1264993	G
SNP	21	96	CP009273	1630670	A
SNP	22	97	CP009273	1630680	C
SNP	23	98	CP009273	1631021	T
SNP	24	99	CP009273	1697966	C
SNP	25	101	CP009273	1921429	C
SNP	26	102	CP009273	1985889	A
SNP	27	104	CP009273	2099993	C
SNP	28	105	CP009273	2109258	A
SNP	29	106	CP009273	2159749	C
SNP	30	107	CP009273	2175089	T
SNP	31	110	CP009273	2306896	C
INS	32	111	CP009273	2320445	C	repeat_length=1	repeat_new_copies=7	repeat_ref_copies=6	repeat_seq=C
SNP	33	112	CP009273	2332685	C
SNP	34	113	CP009273	2378822	C
SNP	35	114	CP009273	2409960	A
SNP	36	115	CP009273	2503578	A
SNP	37	116	CP009273	2590129	A
SNP	38	117	CP009273	2710402	G
INS	39	120	CP009273	2876457	C	repeat_length=1	repeat_new_copies=7	repeat_ref_copies=6	repeat_seq=C
SNP	40	121	CP009273	3055158	G
SNP	41	122	CP009273	3243268	C
SNP	42	123	CP009273	3261667	C
SNP	43	124	CP009273	3277281	A
SNP	44	125	CP009273	3307546	A
SNP	45	126	CP009273	3567409	A
SNP	46	127	CP009273	3594894	C
SNP	47	128	CP009273	3735861	C
DEL	48	129	CP009273	3755635	1	repeat_length=1	repeat_new_copies=4	repeat_ref_copies=5	repeat_seq=C
DEL	49	130	CP009273	3822699	1
SNP	50	131	CP009273	3861163	C
DEL	51	132	CP009273	3925013	1	repeat_length=1	repeat_new_copies=4	repeat_ref_copies=5	repeat_seq=T
SNP	52	134	CP009273	4136832	C
SNP	53	138	CP009273	4171615	G
SNP	54	139	CP009273	4233526	G
SNP	55	140	CP009273	4370765	A
SNP	56	141	CP009273	4526191	C
DEL	57	142	CP009273	4596032	1	repeat_length=1	repeat_new_copies=7	repeat_ref_copies=8	repeat_seq=G
DEL	58	143	CP009273	4596147	1	repeat_length=1	repeat_new_copies=7	repeat_ref_copies=8	repeat_seq=G
RA	59	.	CP009273	19617	0	T	C	bias_e_value=4631470	bias_p_value=1	consensus_score=254.4	fisher_strand_p_value=1	frequency=1	ks_quality_p_value=1	major_base=C	major_cov=32/46	major_frequency=9.873e-01	minor_base=A	minor_cov=0/1	new_cov=32/46	polymorphism_frequency=9.873e-01	polymorphism_score=NA	prediction=consensus	ref_cov=0/0	total_cov=32/47
RA	60	.	CP009273	66223	0	A	G	consensus_score=205.9	frequency=1	major_base=G	major_cov=30/32	major_frequency=1.000e+00	minor_base=N	minor_cov=0/0	new_cov=30/32	polymorphism_frequency=1.000e+00	polymorphism_score=NA	prediction=consensus	ref_cov=0/0	total_cov=30/32
RA	61	.	CP009273	107258	0	A	G	consensus_score=171.7	frequency=1	major_base=G	major_cov=23/31	major_frequency=1.000e+00	minor_base=N	minor_cov=0/0	new_cov=23/31	polymorphism_frequency=1.000e+00	polymorphism_score=NA	prediction=consensus	ref_cov=0/0	total_cov=23/31
RA	62	.	CP009273	244229	0	C	T	consensus_score=210.3	frequency=1	major_base=T	major_cov=23/35	major_frequency=1.000e+00	minor_base=N	minor_cov=0/0	new_cov=23/35	polymorphism_frequency=1.000e+00	polymorphism_score=NA	prediction=consensus	ref_cov=0/0	total_cov=23/35
RA	63	.	CP009273	246676	0	A	G	bias_e_value=4631470	bias_p_value=1	consensus_score=191.8	fisher_strand_p_value=1	frequency=1	ks_quality_p_value=1	major_base=G	major_cov=30/29	major_frequency=9.833e-01	minor_base=T	minor_cov=1/0	new_cov=30/29	polymorphism_frequency=9.833e-01	polymorphism_score=NA	prediction=consensus	ref_cov=0/0	total_cov=31/29
RA	64	.	CP009273	322970	0	G	A	consensus_score=125.5	frequency=1	major_base=A	major_cov=18/19	major_frequency=1.000e+00	minor_base=N	minor_cov=0/0	new_cov=18/19	polymorphism_frequency=1.000e+00	polymorphism_score=NA	prediction=consensus	ref_cov=0/0	total_cov=18/19
RA	65	.	CP009273	374745	0	A	G	consensus_score=237.3	frequency=1	major_base=G	major_cov=48/24	major_frequency=1.000e+00	minor_base=N	minor_cov=0/0	new_cov=48/24	polymorphism_frequency=1.000e+00	polymorphism_score=NA	prediction=consensus	ref_cov=0/0	total_cov=48/24
RA	66	.	CP009273	375478	1	.	G	bias_e_value=2470640	bias_p_value=0.533446	consensus_reject=FREQUENCY_CUTOFF	consensus_score=239.9	fisher_strand_p_value=0.281553	frequency=7.184e-01	ks_quality_p_value=0.736139	major_base=G	major_cov=74/0	major_frequency=7.184e-01	minor_base=.	minor_cov=28/1	new_cov=74/0	polymorphism_frequency=7.184e-01	polymorphism_score=121.2	prediction=polymorphism	ref_cov=28/1	total_cov=102/1
RA	67	.	CP009273	417960	0	A	G	bias_e_value=4631470	bias_p_value=1	consensus_score=220.4	fisher_strand_p_value=1	frequency=1	ks_quality_p_value=1	major_base=G	major_cov=31/41	major_frequency=9.863e-01	minor_base=T	minor_cov=0/1	new_cov=31/41	polymorphism_frequency=9.863e-01	polymorphism_score=NA	prediction=consensus	ref_cov=0/0	total_cov=31/42
RA	68	.	CP009273	454785	1	.	A	bias_e_value=4350180	bias_p_value=0.939265	consensus_score=216.5	fisher_strand_p_value=0.672371	frequency=1	ks_quality_p_value=1	major_base=A	major_cov=29/31	major_frequency=9.231e-01	minor_base=.	minor_cov=3/2	new_cov=29/31	polymorphism_frequency=9.231e-01	polymorphism_score=12.5	prediction=consensus	ref_cov=3/2	total_cov=32/33
RA	69	.	CP009273	457778	0	C	T	bias_e_value=4617830	bias_p_value=0.997055	consensus_score=226.0	fisher_strand_p_value=1	frequency=1	ks_quality_p_value=0.924236	major_base=T	major_cov=30/35	major_frequency=9.848e-01	minor_base=C	minor_cov=0/1	new_cov=30/35	polymorphism_frequency=9.848e-01	polymorphism_score=-3.6	prediction=consensus	ref_cov=0/1	total_cov=30/36
RA	70	.	CP009273	481301	0	G	.	bias_e_value=1225800	bias_p_value=0.264668	consensus_score=309.5	fisher_strand_p_value=0.0735185	frequency=1	ks_quality_p_value=0.996095	major_base=.	major_cov=32/39	major_frequency=8.875e-01	minor_base=G	minor_cov=1/8	new_cov=32/39	polymorphism_frequency=8.875e-01	polymorphism_score=36.3	prediction=consensus	ref_cov=1/8	total_cov=33/47
RA	71	.	CP009273	525640	0	A	G	consensus_score=200.8	frequency=1	major_base=G	major_cov=28/34	major_frequency=1.000e+00	minor_base=N	minor_cov=0/0	new_cov=28/34	polymorphism_frequency=1.000e+00	polymorphism_score=NA	prediction=consensus	ref_cov=0/0	total_cov=28/34
RA	72	.	CP009273	535375	0	A	G	consensus_score=164.5	frequency=1	major_base=G	major_cov=25/25	major_frequency=1.000e+00	minor_base=N	minor_cov=0/0	new_cov=25/25	polymorphism_frequency=1.000e+00	polymorphism_score=NA	prediction=consensus	ref_cov=0/0	total_cov=25/25
RA	73	.	CP009273	576275	0	T	G	bias_e_value=2460890	bias_p_value=0.531341	consensus_reject=FREQUENCY_CUTOFF	consensus_score=97.3	fisher_strand_p_value=0.209018	frequency=2.830e-01	ks_quality_p_value=0.985215	major_base=T	major_cov=12/26	major_frequency=7.170e-01	minor_base=G	minor_cov=8/7	new_cov=8/7	polymorphism_frequency=2.830e-01	polymorphism_score=30.0	prediction=polymorphism	ref_cov=12/26	total_cov=20/33
RA	74	.	CP009273	576286	0	T	A	bias_e_value=3858110	bias_p_value=0.833021	consensus_reject=FREQUENCY_CUTOFF	consensus_score=89.6	fisher_strand_p_value=0.480977	frequency=2.553e-01	ks_quality_p_value=1	major_base=T	major_cov=10/25	major_frequency=7.447e-01	minor_base=A	minor_cov=5/7	new_cov=5/7	polymorphism_frequency=2.553e-01	polymorphism_score=20.3	prediction=polymorphism	ref_cov=10/25	total_cov=15/32
RA	75	.	CP009273	576287	0	G	A	bias_e_value=2954790	bias_p_value=0.637981	consensus_reject=FREQUENCY_CUTOFF	consensus_score=108.0	fisher_strand_p_value=0.292344	frequency=2.340e-01	ks_quality_p_value=0.961951	major_base=G	major_cov=10/26	major_frequency=7.660e-01	minor_base=A	minor_cov=5/6	new_cov=5/6	polymorphism_frequency=2.340e-01	polymorphism_score=31.8	prediction=polymorphism	ref_cov=10/26	total_cov=15/32
RA	76	.	CP009273	732071	0	T	C	bias_e_value=4486280	bias_p_value=0.968652	consensus_reject=FREQUENCY_CUTOFF	consensus_score=111.3	fisher_strand_p_value=0.76029	frequency=2.167e-01	ks_quality_p_value=1	major_base=T	major_cov=26/21	major_frequency=7.833e-01	minor_base=C	minor_cov=8/5	new_cov=8/5	polymorphism_frequency=2.167e-01	polymorphism_score=26.1	prediction=polymorphism	ref_cov=26/21	total_cov=47/26
RA	77	.	CP009273	732119	0	C	A	bias_e_value=296752	bias_p_value=0.064073	consensus_reject=FREQUENCY_CUTOFF	consensus_score=37.6	fisher_strand_p_value=0.0117741	frequency=3.684e-01	ks_quality_p_value=1	major_base=C	major_cov=12/12	major_frequency=6.316e-01	minor_base=A	minor_cov=13/1	new_cov=13/1	polymorphism_frequency=3.684e-01	polymorphism_score=15.4	prediction=polymorphism	ref_cov=12/12	total_cov=33/16
RA	78	.	CP009273	776601	0	T	.	bias_e_value=4063480	bias_p_value=0.877363	consensus_reject=FREQUENCY_CUTOFF	consensus_score=65.4	fisher_strand_p_value=0.657294	frequency=2.333e-01	ks_quality_p_value=0.833094	major_base=T	major_cov=16/7	major_frequency=7.667e-01	minor_base=.	minor_cov=4/3	new_cov=4/3	polymorphism_frequency=2.333e-01	polymorphism_score=23.1	prediction=polymorphism	ref_cov=16/7	total_cov=21/11
RA	79	.	CP009273	924133	0	C	T	bias_e_value=4631470	bias_p_value=1	consensus_score=273.5	fisher_strand_p_value=1	frequency=1	ks_quality_p_value=1	major_base=T	major_cov=25/49	major_frequency=9.867e-01	minor_base=G	minor_cov=0/1	new_cov=25/49	polymorphism_frequency=9.867e-01	polymorphism_score=NA	prediction=consensus	ref_cov=0/0	total_cov=25/50
RA	80	.	CP009273	975693	0	C	T	bias_e_value=3564920	bias_p_value=0.769716	consensus_score=206.0	fisher_strand_p_value=0.403509	frequency=1	ks_quality_p_value=1	major_base=T	major_cov=34/22	major_frequency=9.825e-01	minor_base=A	minor_cov=0/1	new_cov=34/22	polymorphism_frequency=9.825e-01	polymorphism_score=NA	prediction=consensus	ref_cov=0/0	total_cov=34/23
RA	81	.	CP009273	1077502	0	C	T	bias_e_value=4631470	bias_p_value=1	consensus_score=189.5	fisher_strand_p_value=1	frequency=1	ks_quality_p_value=1	major_base=T	major_cov=23/29	major_frequency=9.811e-01	minor_base=G	minor_cov=0/1	new_cov=23/29	polymorphism_frequency=9.811e-01	polymorphism_score=NA	prediction=consensus	ref_cov=0/0	total_cov=23/30
RA	82	.	CP009273	1084901	0	G	.	bias_e_value=2756780	bias_p_value=0.595227	consensus_score=268.9	fisher_strand_p_value=0.288538	frequency=1	ks_quality_p_value=0.863075	major_base=.	major_cov=21/36	major_frequency=9.344e-01	minor_base=G	minor_cov=0/4	new_cov=21/36	polymorphism_frequency=9.344e-01	polymorphism_score=12.4	prediction=consensus	ref_cov=0/4	total_cov=21/40
RA	83	.	CP009273	1092574	0	C	A	bias_e_value=2397520	bias_p_value=0.517658	consensus_reject=FREQUENCY_CUTOFF	consensus_score=29.5	fisher_strand_p_value=0.285904	frequency=3.250e-01	ks_quality_p_value=0.69038	major_base=C	major_cov=9/18	major_frequency=6.750e-01	minor_base=A	minor_cov=2/11	new_cov=2/11	polymorphism_frequency=3.250e-01	polymorphism_score=34.2	prediction=polymorphism	ref_cov=9/18	total_cov=11/29
RA	84	.	CP009273	1106021	1	.	G	consensus_score=111.6	frequency=1	major_base=G	major_cov=17/19	major_frequency=1.000e+00	minor_base=N	minor_cov=0/0	new_cov=17/19	polymorphism_frequency=1.000e+00	polymorphism_score=NA	prediction=consensus	ref_cov=0/0	total_cov=17/19
RA	85	.	CP009273	1257339	0	A	G	consensus_score=239.5	frequency=1	major_base=G	major_cov=33/36	major_frequency=1.000e+00	minor_base=N	minor_cov=0/0	new_cov=33/36	polymorphism_frequency=1.000e+00	polymorphism_score=NA	prediction=consensus	ref_cov=0/0	total_cov=33/36
RA	86	.	CP009273	1264993	0	A	G	bias_e_value=4628790	bias_p_value=0.999421	consensus_score=82.8	fisher_strand_p_value=1	frequency=1	ks_quality_p_value=0.966177	major_base=G	major_cov=15/15	major_frequency=9.677e-01	minor_base=T	minor_cov=0/1	new_cov=15/15	polymorphism_frequency=9.677e-01	polymorphism_score=-5.3	prediction=consensus	ref_cov=1/0	total_cov=16/16
RA	87	.	CP009273	1265182	0	C	T	bias_e_value=1003310	bias_p_value=0.216629	consensus_reject=FREQUENCY_CUTOFF	consensus_score=33.6	fisher_strand_p_value=0.0557276	frequency=2.727e-01	ks_quality_p_value=1	major_base=C	major_cov=11/5	major_frequency=7.273e-01	minor_base=T	minor_cov=1/5	new_cov=1/5	polymorphism_frequency=2.727e-01	polymorphism_score=14.3	prediction=polymorphism	ref_cov=11/5	total_cov=12/10
RA	88	.	CP009273	1265222	0	C	T	bias_e_value=548386	bias_p_value=0.118404	consensus_reject=FREQUENCY_CUTOFF	consensus_score=45.1	fisher_strand_p_value=0.0372671	frequency=2.174e-01	ks_quality_p_value=0.679449	major_base=C	major_cov=11/7	major_frequency=7.826e-01	minor_base=T	minor_cov=0/5	new_cov=0/5	polymorphism_frequency=2.174e-01	polymorphism_score=11.4	prediction=polymorphism	ref_cov=11/7	total_cov=11/12
RA	89	.	CP009273	1265950	1	.	C	bias_e_value=3941920	bias_p_value=0.851117	consensus_reject=FREQUENCY_CUTOFF	consensus_score=287.7	fisher_strand_p_value=0.640588	frequency=2.054e-01	ks_quality_p_value=0.790864	major_base=.	major_cov=46/43	major_frequency=7.946e-01	minor_base=C	minor_cov=10/13	new_cov=10/13	polymorphism_frequency=2.054e-01	polymorphism_score=106.2	prediction=polymorphism	ref_cov=46/43	total_cov=56/56
RA	90	.	CP009273	1266001	0	G	T	bias_e_value=2867210	bias_p_value=0.619071	consensus_reject=FREQUENCY_CUTOFF	consensus_score=199.4	fisher_strand_p_value=0.266618	frequency=2.203e-01	ks_quality_p_value=1	major_base=G	major_cov=49/43	major_frequency=7.797e-01	minor_base=T	minor_cov=10/16	new_cov=10/16	polymorphism_frequency=2.203e-01	polymorphism_score=46.5	prediction=polymorphism	ref_cov=49/43	total_cov=59/59
RA	91	.	CP009273	1460458	0	T	C	bias_e_value=4124790	bias_p_value=0.890601	consensus_reject=FREQUENCY_CUTOFF	consensus_score=68.9	fisher_strand_p_value=0.570344	frequency=3.585e-01	ks_quality_p_value=1	major_base=T	major_cov=13/21	major_frequency=6.415e-01	minor_base=C	minor_cov=9/10	new_cov=9/10	polymorphism_frequency=3.585e-01	polymorphism_score=55.1	prediction=polymorphism	ref_cov=13/21	total_cov=24/32
RA	92	.	CP009273	1460467	0	G	A	bias_e_value=4631460	bias_p_value=0.999997	consensus_reject=FREQUENCY_CUTOFF	consensus_score=67.1	fisher_strand_p_value=1	frequency=3.462e-01	ks_quality_p_value=0.99774	major_base=G	major_cov=14/20	major_frequency=6.538e-01	minor_base=A	minor_cov=8/10	new_cov=8/10	polymorphism_frequency=3.462e-01	polymorphism_score=55.3	prediction=polymorphism	ref_cov=14/20	total_cov=24/32
RA	93	.	CP009273	1460515	0	G	C	bias_e_value=220239	bias_p_value=0.0475526	consensus_reject=FREQUENCY_CUTOFF	consensus_score=56.0	fisher_strand_p_value=0.00819229	frequency=3.333e-01	ks_quality_p_value=1	major_base=G	major_cov=10/16	major_frequency=6.667e-01	minor_base=C	minor_cov=11/2	new_cov=11/2	polymorphism_frequency=3.333e-01	polymorphism_score=31.5	prediction=polymorphism	ref_cov=10/16	total_cov=21/18
RA	94	.	CP009273	1460527	0	C	T	bias_e_value=3560090	bias_p_value=0.768674	consensus_reject=FREQUENCY_CUTOFF	consensus_score=58.6	fisher_strand_p_value=0.413363	frequency=2.121e-01	ks_quality_p_value=0.973387	major_base=C	major_cov=13/13	major_frequency=7.879e-01	minor_base=T	minor_cov=5/2	new_cov=5/2	polymorphism_frequency=2.121e-01	polymorphism_score=16.9	prediction=polymorphism	ref_cov=13/13	total_cov=22/15
RA	95	.	CP009273	1460986	0	G	A	bias_e_value=1418990	bias_p_value=0.30638	consensus_reject=FREQUENCY_CUTOFF	consensus_score=60.5	fisher_strand_p_value=0.137289	frequency=2.750e-01	ks_quality_p_value=0.654539	major_base=G	major_cov=23/6	major_frequency=7.250e-01	minor_base=A	minor_cov=6/5	new_cov=6/5	polymorphism_frequency=2.750e-01	polymorphism_score=30.5	prediction=polymorphism	ref_cov=23/6	total_cov=31/15
RA	96	.	CP009273	1630670	0	C	A	bias_e_value=4631470	bias_p_value=1	consensus_score=41.1	fisher_strand_p_value=1	frequency=1	ks_quality_p_value=1	major_base=A	major_cov=15/5	major_frequency=9.524e-01	minor_base=T	minor_cov=1/0	new_cov=15/5	polymorphism_frequency=9.524e-01	polymorphism_score=NA	prediction=consensus	ref_cov=0/0	total_cov=16/5
RA	97	.	CP009273	1630680	0	T	C	consensus_score=40.7	frequency=1	major_base=C	major_cov=16/4	major_frequency=1.000e+00	minor_base=N	minor_cov=0/0	new_cov=16/4	polymorphism_frequency=1.000e+00	polymorphism_score=NA	prediction=consensus	ref_cov=0/0	total_cov=16/4
RA	98	.	CP009273	1631021	0	G	T	consensus_score=106.2	frequency=1	major_base=T	major_cov=30/3	major_frequency=1.000e+00	minor_base=N	minor_cov=0/0	new_cov=30/3	polymorphism_frequency=1.000e+00	polymorphism_score=NA	prediction=consensus	ref_cov=0/0	total_cov=30/3
RA	99	.	CP009273	1697966	0	T	C	consensus_score=236.6	frequency=1	major_base=C	major_cov=48/24	major_frequency=1.000e+00	minor_base=N	minor_cov=0/0	new_cov=48/24	polymorphism_frequency=1.000e+00	polymorphism_score=NA	prediction=consensus	ref_cov=0/0	total_cov=48/24
RA	100	.	CP009273	1702966	0	T	A	bias_e_value=4388610	bias_p_value=0.947562	consensus_reject=FREQUENCY_CUTOFF	consensus_score=20.2	fisher_strand_p_value=0.694153	frequency=3.448e-01	ks_quality_p_value=1	major_base=T	major_cov=11/8	major_frequency=6.552e-01	minor_base=A	minor_cov=7/3	new_cov=7/3	polymorphism_frequency=3.448e-01	polymorphism_score=10.6	prediction=polymorphism	ref_cov=11/8	total_cov=19/11
RA	101	.	CP009273	1921429	0	T	C	consensus_score=271.6	frequency=1	major_base=C	major_cov=37/43	major_frequency=1.000e+00	minor_base=N	minor_cov=0/0	new_cov=37/43	polymorphism_frequency=1.000e+00	polymorphism_score=NA	prediction=consensus	ref_cov=0/0	total_cov=37/43
RA	102	.	CP009273	1985889	0	G	A	bias_e_value=4631470	bias_p_value=1	consensus_score=270.4	fisher_strand_p_value=1	frequency=1	ks_quality_p_value=1	major_base=A	major_cov=38/37	major_frequency=9.868e-01	minor_base=C	minor_cov=0/1	new_cov=38/37	polymorphism_frequency=9.868e-01	polymorphism_score=NA	prediction=consensus	ref_cov=0/0	total_cov=38/38
RA	103	.	CP009273	2051157	1	.	C	bias_e_value=3008620	bias_p_value=0.649604	consensus_reject=FREQUENCY_CUTOFF	consensus_score=160.3	fisher_strand_p_value=0.293154	frequency=2.000e-01	ks_quality_p_value=0.99095	major_base=.	major_cov=26/18	major_frequency=8.000e-01	minor_base=C	minor_cov=9/2	new_cov=9/2	polymorphism_frequency=2.000e-01	polymorphism_score=48.6	prediction=polymorphism	ref_cov=26/18	total_cov=35/20
RA	104	.	CP009273	2099993	0	T	C	consensus_score=518.4	frequency=1	major_base=C	major_cov=77/73	major_frequency=1.000e+00	minor_base=N	minor_cov=0/0	new_cov=77/73	polymorphism_frequency=1.000e+00	polymorphism_score=NA	prediction=consensus	ref_cov=0/0	total_cov=77/73
RA	105	.	CP009273	2109258	0	G	A	bias_e_value=2061030	bias_p_value=0.445006	consensus_score=186.7	fisher_strand_p_value=0.155556	frequency=1	ks_quality_p_value=1	major_base=A	major_cov=20/33	major_frequency=9.636e-01	minor_base=C	minor_cov=2/0	new_cov=20/33	polymorphism_frequency=9.636e-01	polymorphism_score=NA	prediction=consensus	ref_cov=0/0	total_cov=23/33
RA	106	.	CP009273	2159749	0	T	C	consensus_score=204.5	frequency=1	major_base=C	major_cov=36/25	major_frequency=1.000e+00	minor_base=N	minor_cov=0/0	new_cov=36/25	polymorphism_frequency=1.000e+00	polymorphism_score=NA	prediction=consensus	ref_cov=0/0	total_cov=36/25
RA	107	.	CP009273	2175089	0	C	T	bias_e_value=4631470	bias_p_value=1	consensus_score=156.0	fisher_strand_p_value=1	frequency=1	ks_quality_p_value=1	major_base=T	major_cov=25/19	major_frequency=9.778e-01	minor_base=G	minor_cov=1/0	new_cov=25/19	polymorphism_frequency=9.778e-01	polymorphism_score=NA	prediction=consensus	ref_cov=0/0	total_cov=26/19
RA	108	.	CP009273	2178908	0	T	G	bias_e_value=2.36261	bias_p_value=5.10122e-07	consensus_reject=FREQUENCY_CUTOFF	consensus_score=155.4	fisher_strand_p_value=2.77225e-08	frequency=2.500e-01	ks_quality_p_value=1	major_base=T	major_cov=24/42	major_frequency=7.500e-01	minor_base=G	minor_cov=22/0	new_cov=22/0	polymorphism_frequency=2.500e-01	polymorphism_score=15.1	prediction=polymorphism	ref_cov=24/42	total_cov=46/42
RA	109	.	CP009273	2298467	0	T	C	bias_e_value=4389640	bias_p_value=0.947786	consensus_reject=FREQUENCY_CUTOFF	consensus_score=99.5	fisher_strand_p_value=0.694765	frequency=2.051e-01	ks_quality_p_value=1	major_base=T	major_cov=15/16	major_frequency=7.949e-01	minor_base=C	minor_cov=5/3	new_cov=5/3	polymorphism_frequency=2.051e-01	polymorphism_score=14.4	prediction=polymorphism	ref_cov=15/16	total_cov=21/20
RA	110	.	CP009273	2306896	0	T	C	consensus_score=314.1	frequency=1	major_base=C	major_cov=55/42	major_frequency=1.000e+00	minor_base=N	minor_cov=0/0	new_cov=55/42	polymorphism_frequency=1.000e+00	polymorphism_score=NA	prediction=consensus	ref_cov=0/0	total_cov=55/42
RA	111	.	CP009273	2320445	1	.	C	bias_e_value=2930980	bias_p_value=0.63284	consensus_score=207.9	fisher_strand_p_value=0.278846	frequency=1	ks_quality_p_value=0.994062	major_base=C	major_cov=25/37	major_frequency=9.538e-01	minor_base=.	minor_cov=0/3	new_cov=25/37	polymorphism_frequency=9.538e-01	polymorphism_score=4.9	prediction=consensus	ref_cov=0/3	total_cov=25/40
RA	112	.	CP009273	2332685	0	T	C	consensus_score=195.3	frequency=1	major_base=C	major_cov=25/35	major_frequency=1.000e+00	minor_base=N	minor_cov=0/0	new_cov=25/35	polymorphism_frequency=1.000e+00	polymorphism_score=NA	prediction=consensus	ref_cov=0/0	total_cov=25/35
RA	113	.	CP009273	2378822	0	T	C	consensus_score=237.5	frequency=1	major_base=C	major_cov=43/30	major_frequency=1.000e+00	minor_base=N	minor_cov=0/0	new_cov=43/30	polymorphism_frequency=1.000e+00	polymorphism_score=NA	prediction=consensus	ref_cov=0/0	total_cov=43/30
RA	114	.	CP009273	2409960	0	G	A	consensus_score=213.9	frequency=1	major_base=A	major_cov=28/32	major_frequency=1.000e+00	minor_base=N	minor_cov=0/0	new_cov=28/32	polymorphism_frequency=1.000e+00	polymorphism_score=NA	prediction=consensus	ref_cov=0/0	total_cov=28/32
RA	115	.	CP009273	2503578	0	G	A	consensus_score=188.7	frequency=1	major_base=A	major_cov=25/28	major_frequency=1.000e+00	minor_base=N	minor_cov=0/0	new_cov=25/28	polymorphism_frequency=1.000e+00	polymorphism_score=NA	prediction=consensus	ref_cov=0/0	total_cov=25/28
RA	116	.	CP009273	2590129	0	G	A	consensus_score=192.4	frequency=1	major_base=A	major_cov=21/33	major_frequency=1.000e+00	minor_base=N	minor_cov=0/0	new_cov=21/33	polymorphism_frequency=1.000e+00	polymorphism_score=NA	prediction=consensus	ref_cov=0/0	total_cov=21/33
RA	117	.	CP009273	2710402	0	A	G	bias_e_value=3883800	bias_p_value=0.838567	consensus_score=299.8	fisher_strand_p_value=0.488636	frequency=1	ks_quality_p_value=1	major_base=G	major_cov=42/45	major_frequency=9.886e-01	minor_base=T	minor_cov=1/0	new_cov=42/45	polymorphism_frequency=9.886e-01	polymorphism_score=NA	prediction=consensus	ref_cov=0/0	total_cov=43/45
RA	118	.	CP009273	2811683	0	G	A	bias_e_value=4376460	bias_p_value=0.94494	consensus_reject=FREQUENCY_CUTOFF	consensus_score=58.0	fisher_strand_p_value=0.723329	frequency=2.857e-01	ks_quality_p_value=0.949871	major_base=G	major_cov=13/12	major_frequency=7.143e-01	minor_base=A	minor_cov=6/4	new_cov=6/4	polymorphism_frequency=2.857e-01	polymorphism_score=27.7	prediction=polymorphism	ref_cov=13/12	total_cov=19/21
RA	119	.	CP009273	2811690	0	G	T	bias_e_value=4570960	bias_p_value=0.986935	consensus_reject=FREQUENCY_CUTOFF	consensus_score=53.6	fisher_strand_p_value=1	frequency=2.619e-01	ks_quality_p_value=0.842766	major_base=G	major_cov=15/16	major_frequency=7.381e-01	minor_base=T	minor_cov=6/5	new_cov=6/5	polymorphism_frequency=2.619e-01	polymorphism_score=22.0	prediction=polymorphism	ref_cov=15/16	total_cov=21/21
RA	120	.	CP009273	2876457	1	.	C	bias_e_value=4620530	bias_p_value=0.997639	consensus_score=275.4	fisher_strand_p_value=1	frequency=1	ks_quality_p_value=0.932075	major_base=C	major_cov=35/46	major_frequency=9.419e-01	minor_base=.	minor_cov=2/3	new_cov=35/46	polymorphism_frequency=9.419e-01	polymorphism_score=12.9	prediction=consensus	ref_cov=2/3	total_cov=37/49
RA	121	.	CP009273	3055158	0	A	G	consensus_score=258.8	frequency=1	major_base=G	major_cov=28/51	major_frequency=1.000e+00	minor_base=N	minor_cov=0/0	new_cov=28/51	polymorphism_frequency=1.000e+00	polymorphism_score=NA	prediction=consensus	ref_cov=0/0	total_cov=28/51
RA	122	.	CP009273	3243268	0	T	C	consensus_score=166.8	frequency=1	major_base=C	major_cov=27/23	major_frequency=1.000e+00	minor_base=N	minor_cov=0/0	new_cov=27/23	polymorphism_frequency=1.000e+00	polymorphism_score=NA	prediction=consensus	ref_cov=0/0	total_cov=27/23
RA	123	.	CP009273	3261667	0	T	C	consensus_score=318.4	frequency=1	major_base=C	major_cov=47/52	major_frequency=1.000e+00	minor_base=N	minor_cov=0/0	new_cov=47/52	polymorphism_frequency=1.000e+00	polymorphism_score=NA	prediction=consensus	ref_cov=0/0	total_cov=47/52
RA	124	.	CP009273	3277281	0	G	A	consensus_score=228.8	frequency=1	major_base=A	major_cov=34/28	major_frequency=1.000e+00	minor_base=N	minor_cov=0/0	new_cov=34/28	polymorphism_frequency=1.000e+00	polymorphism_score=NA	prediction=consensus	ref_cov=0/0	total_cov=34/28
RA	125	.	CP009273	3307546	0	G	A	consensus_score=234.1	frequency=1	major_base=A	major_cov=14/52	major_frequency=1.000e+00	minor_base=N	minor_cov=0/0	new_cov=14/52	polymorphism_frequency=1.000e+00	polymorphism_score=NA	prediction=consensus	ref_cov=0/0	total_cov=14/52
RA	126	.	CP009273	3567409	0	G	A	consensus_score=151.1	frequency=1	major_base=A	major_cov=21/21	major_frequency=1.000e+00	minor_base=N	minor_cov=0/0	new_cov=21/21	polymorphism_frequency=1.000e+00	polymorphism_score=NA	prediction=consensus	ref_cov=0/0	total_cov=21/21
RA	127	.	CP009273	3594894	0	T	C	consensus_score=122.3	frequency=1	major_base=C	major_cov=20/17	major_frequency=1.000e+00	minor_base=N	minor_cov=0/0	new_cov=20/17	polymorphism_frequency=1.000e+00	polymorphism_score=NA	prediction=consensus	ref_cov=0/0	total_cov=20/17
RA	128	.	CP009273	3735861	0	T	C	consensus_score=201.5	frequency=1	major_base=C	major_cov=38/21	major_frequency=1.000e+00	minor_base=N	minor_cov=0/0	new_cov=38/21	polymorphism_frequency=1.000e+00	polymorphism_score=NA	prediction=consensus	ref_cov=0/0	total_cov=38/21
RA	129	.	CP009273	3755635	0	C	.	bias_e_value=3046840	bias_p_value=0.657855	consensus_score=159.5	fisher_strand_p_value=0.297239	frequency=1	ks_quality_p_value=1	major_base=.	major_cov=23/15	major_frequency=9.048e-01	minor_base=C	minor_cov=1/3	new_cov=23/15	polymorphism_frequency=9.048e-01	polymorphism_score=11.6	prediction=consensus	ref_cov=1/3	total_cov=24/18
RA	130	.	CP009273	3822699	0	T	.	bias_e_value=4631030	bias_p_value=0.999905	consensus_score=234.5	fisher_strand_p_value=1	frequency=1	ks_quality_p_value=0.986249	major_base=.	major_cov=32/18	major_frequency=9.615e-01	minor_base=T	minor_cov=1/1	new_cov=32/18	polymorphism_frequency=9.615e-01	polymorphism_score=3.0	prediction=consensus	ref_cov=1/1	total_cov=33/19
RA	131	.	CP009273	3861163	0	T	C	consensus_score=209.2	frequency=1	major_base=C	major_cov=42/21	major_frequency=1.000e+00	minor_base=N	minor_cov=0/0	new_cov=42/21	polymorphism_frequency=1.000e+00	polymorphism_score=NA	prediction=consensus	ref_cov=0/0	total_cov=42/21
RA	132	.	CP009273	3925013	0	T	.	bias_e_value=2332770	bias_p_value=0.503678	consensus_score=274.9	fisher_strand_p_value=0.229379	frequency=1	ks_quality_p_value=0.82345	major_base=.	major_cov=31/27	major_frequency=9.667e-01	minor_base=T	minor_cov=0/2	new_cov=31/27	polymorphism_frequency=9.667e-01	polymorphism_score=2.7	prediction=consensus	ref_cov=0/2	total_cov=31/29
RA	133	.	CP009273	4033888	0	A	C	bias_e_value=3090650	bias_p_value=0.667316	consensus_reject=FREQUENCY_CUTOFF	consensus_score=38.3	fisher_strand_p_value=0.305122	frequency=3.784e-01	ks_quality_p_value=1	major_base=A	major_cov=8/15	major_frequency=6.216e-01	minor_base=C	minor_cov=8/6	new_cov=8/6	polymorphism_frequency=3.784e-01	polymorphism_score=24.2	prediction=polymorphism	ref_cov=8/15	total_cov=16/21
RA	134	.	CP009273	4136832	0	T	C	consensus_score=179.7	frequency=1	major_base=C	major_cov=19/34	major_frequency=1.000e+00	minor_base=N	minor_cov=0/0	new_cov=19/34	polymorphism_frequency=1.000e+00	polymorphism_score=NA	prediction=consensus	ref_cov=0/0	total_cov=19/34
RA	135	.	CP009273	4161576	0	A	C	bias_e_value=2628910	bias_p_value=0.567619	consensus_reject=FREQUENCY_CUTOFF	consensus_score=61.0	fisher_strand_p_value=0.73626	frequency=2.444e-01	ks_quality_p_value=0.312014	major_base=A	major_cov=15/19	major_frequency=7.556e-01	minor_base=C	minor_cov=4/7	new_cov=4/7	polymorphism_frequency=2.444e-01	polymorphism_score=24.0	prediction=polymorphism	ref_cov=15/19	total_cov=19/26
RA	136	.	CP009273	4161656	0	C	T	bias_e_value=3726190	bias_p_value=0.804537	consensus_reject=FREQUENCY_CUTOFF	consensus_score=43.5	fisher_strand_p_value=0.444049	frequency=2.812e-01	ks_quality_p_value=1	major_base=C	major_cov=12/11	major_frequency=7.188e-01	minor_base=T	minor_cov=3/6	new_cov=3/6	polymorphism_frequency=2.812e-01	polymorphism_score=22.9	prediction=polymorphism	ref_cov=12/11	total_cov=15/17
RA	137	.	CP009273	4161709	0	A	G	bias_e_value=741355	bias_p_value=0.160069	consensus_reject=FREQUENCY_CUTOFF	consensus_score=25.0	fisher_strand_p_value=0.173275	frequency=3.684e-01	ks_quality_p_value=0.215437	major_base=A	major_cov=6/6	major_frequency=6.316e-01	minor_base=G	minor_cov=1/6	new_cov=1/6	polymorphism_frequency=3.684e-01	polymorphism_score=19.4	prediction=polymorphism	ref_cov=6/6	total_cov=7/12
RA	138	.	CP009273	4171615	0	A	G	consensus_score=199.3	frequency=1	major_base=G	major_cov=32/27	major_frequency=1.000e+00	minor_base=N	minor_cov=0/0	new_cov=32/27	polymorphism_frequency=1.000e+00	polymorphism_score=NA	prediction=consensus	ref_cov=0/0	total_cov=32/27
RA	139	.	CP009273	4233526	0	A	G	consensus_score=154.8	frequency=1	major_base=G	major_cov=19/29	major_frequency=1.000e+00	minor_base=N	minor_cov=0/0	new_cov=19/29	polymorphism_frequency=1.000e+00	polymorphism_score=NA	prediction=consensus	ref_cov=0/0	total_cov=19/29
RA	140	.	CP009273	4370765	0	G	A	bias_e_value=4631470	bias_p_value=1	consensus_score=236.4	fisher_strand_p_value=1	frequency=1	ks_quality_p_value=1	major_base=A	major_cov=44/21	major_frequency=9.848e-01	minor_base=T	minor_cov=1/0	new_cov=44/21	polymorphism_frequency=9.848e-01	polymorphism_score=NA	prediction=consensus	ref_cov=0/0	total_cov=45/21
RA	141	.	CP009273	4526191	0	T	C	bias_e_value=3815260	bias_p_value=0.823769	consensus_score=263.6	fisher_strand_p_value=0.469136	frequency=1	ks_quality_p_value=0.998766	major_base=C	major_cov=37/43	major_frequency=9.877e-01	minor_base=A	minor_cov=1/0	new_cov=37/43	polymorphism_frequency=9.877e-01	polymorphism_score=-5.8	prediction=consensus	ref_cov=0/0	total_cov=38/43
RA	142	.	CP009273	4596032	0	G	.	bias_e_value=3807420	bias_p_value=0.822077	consensus_score=126.0	fisher_strand_p_value=0.608098	frequency=1	ks_quality_p_value=0.76687	major_base=.	major_cov=15/16	major_frequency=8.857e-01	minor_base=G	minor_cov=1/3	new_cov=15/16	polymorphism_frequency=8.857e-01	polymorphism_score=13.4	prediction=consensus	ref_cov=1/3	total_cov=16/19
RA	143	.	CP009273	4596147	0	G	.	bias_e_value=1242170	bias_p_value=0.268201	consensus_score=106.6	fisher_strand_p_value=0.0841556	frequency=1	ks_quality_p_value=0.886309	major_base=.	major_cov=20/9	major_frequency=8.056e-01	minor_base=G	minor_cov=2/5	new_cov=20/9	polymorphism_frequency=8.056e-01	polymorphism_score=28.8	prediction=consensus	ref_cov=2/5	total_cov=22/14
MC	144	.	CP009273	1630699	1630961	60	70	left_inside_cov=14	left_outside_cov=17	right_inside_cov=15	right_outside_cov=17
MC	145	.	CP009273	2719416	2722415	0	2983	left_inside_cov=0	left_outside_cov=35	right_inside_cov=14	right_outside_cov=16
MC	146	.	CP009273	2850438	2853068	0	0	left_inside_cov=15	left_outside_cov=16	right_inside_cov=15	right_outside_cov=16
JC	147	.	CP009273	1	1	CP009273	4631469	-1	0	alignment_overlap=0	circular_chromosome=1	coverage_minus=44	coverage_plus=16	flanking_left=251	flanking_right=251	frequency=1	junction_possible_overlap_registers=234	key=CP009273__1__1__CP009273__4631469__-1__0____251__251__0__0	max_left=240	max_left_minus=240	max_left_plus=211	max_min_left=122	max_min_left_minus=122	max_min_left_plus=87	max_min_right=120	max_min_right_minus=120	max_min_right_plus=116	max_pos_hash_score=468	max_right=242	max_right_minus=220	max_right_plus=242	neg_log10_pos_hash_p_value=0.2	new_junction_coverage=0.90	new_junction_read_count=60	polymorphism_frequency=1.000e+00	pos_hash_score=46	prediction=consensus	side_1_annotate_key=gene	side_1_continuation=0	side_1_coverage=0.00	side_1_overlap=0	side_1_possible_overlap_registers=234	side_1_read_count=0	side_1_redundant=0	side_2_annotate_key=gene	side_2_continuation=0	side_2_coverage=0.00	side_2_overlap=0	side_2_possible_overlap_registers=234	side_2_read_count=0	side_2_redundant=0	total_non_overlap_reads=60
JC	148	.	CP009273	39884	-1	CP009273	40764	1	0	alignment_overlap=9	coverage_minus=2	coverage_plus=2	flanking_left=251	flanking_right=251	frequency=6.404e-02	junction_possible_overlap_registers=225	key=CP009273__39884__-1__CP009273__40755__1__9____251__251__0__0	max_left=172	max_left_minus=115	max_left_plus=172	max_min_left=0	max_min_left_minus=0	max_min_left_plus=0	max_min_right=88	max_min_right_minus=88	max_min_right_plus=70	max_pos_hash_score=450	max_right=88	max_right_minus=88	max_right_plus=70	neg_log10_pos_hash_p_value=5.4	new_junction_coverage=0.06	new_junction_read_count=4	polymorphism_frequency=6.404e-02	pos_hash_score=4	prediction=polymorphism	reject=COVERAGE_EVENNESS_SKEW,FREQUENCY_CUTOFF	side_1_annotate_key=gene	side_1_continuation=0	side_1_coverage=0.81	side_1_overlap=9	side_1_possible_overlap_registers=234	side_1_read_count=54	side_1_redundant=0	side_2_annotate_key=gene	side_2_continuation=0	side_2_coverage=1.01	side_2_overlap=0	side_2_possible_overlap_registers=225	side_2_read_count=65	side_2_redundant=0	total_non_overlap_reads=4
JC	149	.	CP009273	115244	-1	CP009273	116290	1	0	alignment_overlap=4	coverage_minus=1	coverage_plus=3	flanking_left=251	flanking_right=251	frequency=4.477e-02	junction_possible_overlap_registers=230	key=CP009273__115244__-1__CP009273__116286__1__4____251__251__0__0	max_left=42	max_left_minus=42	max_left_plus=42	max_min_left=42	max_min_left_minus=42	max_min_left_plus=42	max_min_right=0	max_min_right_minus=0	max_min_right_plus=0	max_pos_hash_score=460	max_right=151	max_right_minus=150	max_right_plus=151	neg_log10_pos_hash_p_value=5.5	new_junction_coverage=0.06	new_junction_read_count=4	polymorphism_frequency=4.477e-02	pos_hash_score=4	prediction=polymorphism	reject=COVERAGE_EVENNESS_SKEW,FREQUENCY_CUTOFF	side_1_annotate_key=gene	side_1_continuation=0	side_1_coverage=1.16	side_1_overlap=4	side_1_possible_overlap_registers=234	side_1_read_count=77	side_1_redundant=0	side_2_annotate_key=gene	side_2_continuation=0	side_2_coverage=1.45	side_2_overlap=0	side_2_possible_overlap_registers=230	side_2_read_count=95	side_2_redundant=0	total_non_overlap_reads=4
JC	150	.	CP009273	115252	-1	CP009273	116298	1	0	alignment_overlap=7	coverage_minus=1	coverage_plus=3	flanking_left=251	flanking_right=251	frequency=4.767e-02	junction_possible_overlap_registers=227	key=CP009273__115252__-1__CP009273__116291__1__7____251__251__0__0	max_left=44	max_left_minus=42	max_left_plus=44	max_min_left=44	max_min_left_minus=42	max_min_left_plus=44	max_min_right=0	max_min_right_minus=0	max_min_right_plus=0	max_pos_hash_score=454	max_right=108	max_right_minus=91	max_right_plus=108	neg_log10_pos_hash_p_value=5.4	new_junction_coverage=0.06	new_junction_read_count=4	polymorphism_frequency=4.767e-02	pos_hash_score=4	prediction=polymorphism	reject=COVERAGE_EVENNESS_SKEW,FREQUENCY_CUTOFF	side_1_annotate_key=gene	side_1_continuation=0	side_1_coverage=1.10	side_1_overlap=7	side_1_possible_overlap_registers=234	side_1_read_count=73	side_1_redundant=0	side_2_annotate_key=gene	side_2_continuation=0	side_2_coverage=1.38	side_2_overlap=0	side_2_possible_overlap_registers=227	side_2_read_count=89	side_2_redundant=0	total_non_overlap_reads=4
JC	151	.	CP009273	122465	-1	CP009273	123096	1	0	alignment_overlap=3	coverage_minus=3	coverage_plus=1	flanking_left=251	flanking_right=251	frequency=1.318e-01	junction_possible_overlap_registers=231	key=CP009273__122465__-1__CP009273__123093__1__3____251__251__0__0	max_left=124	max_left_minus=124	max_left_plus=26	max_min_left=46	max_min_left_minus=46	max_min_left_plus=26	max_min_right=124	max_min_right_minus=124	max_min_right_plus=0	max_pos_hash_score=462	max_right=207	max_right_minus=124	max_right_plus=207	neg_log10_pos_hash_p_value=6.0	new_junction_coverage=0.06	new_junction_read_count=4	polymorphism_frequency=1.318e-01	pos_hash_score=3	prediction=polymorphism	reject=COVERAGE_EVENNESS_SKEW,FREQUENCY_CUTOFF	side_1_annotate_key=gene	side_1_continuation=0	side_1_coverage=0.33	side_1_overlap=3	side_1_possible_overlap_registers=234	side_1_read_count=22	side_1_redundant=0	side_2_annotate_key=gene	side_2_continuation=0	side_2_coverage=0.47	side_2_overlap=0	side_2_possible_overlap_registers=231	side_2_read_count=31	side_2_redundant=0	total_non_overlap_reads=4
JC	152	.	CP009273	131072	-1	CP009273	131854	1	0	alignment_overlap=10	coverage_minus=3	coverage_plus=2	flanking_left=251	flanking_right=251	frequency=6.934e-02	junction_possible_overlap_registers=224	key=CP009273__131072__-1__CP009273__131844__1__10____251__251__0__0	max_left=139	max_left_minus=139	max_left_plus=46	max_min_left=15	max_min_left_minus=15	max_min_left_plus=15	max_min_right=102	max_min_right_minus=102	max_min_right_plus=35	max_pos_hash_score=448	max_right=102	max_right_minus=102	max_right_plus=91	neg_log10_pos_hash_p_value=5.0	new_junction_coverage=0.08	new_junction_read_count=5	polymorphism_frequency=6.934e-02	pos_hash_score=5	prediction=polymorphism	reject=COVERAGE_EVENNESS_SKEW,FREQUENCY_CUTOFF	side_1_annotate_key=gene	side_1_continuation=0	side_1_coverage=0.98	side_1_overlap=10	side_1_possible_overlap_registers=234	side_1_read_count=65	side_1_redundant=0	side_2_annotate_key=gene	side_2_continuation=0	side_2_coverage=1.13	side_2_overlap=0	side_2_possible_overlap_registers=224	side_2_read_count=72	side_2_redundant=0	total_non_overlap_reads=5
JC	153	.	CP009273	133887	-1	CP009273	134979	1	0	alignment_overlap=10	coverage_minus=3	coverage_plus=2	flanking_left=251	flanking_right=251	frequency=8.674e-02	junction_possible_overlap_registers=224	key=CP009273__133887__-1__CP009273__134969__1__10____251__251__0__0	max_left=142	max_left_minus=142	max_left_plus=115	max_min_left=60	max_min_left_minus=41	max_min_left_plus=60	max_min_right=110	max_min_right_minus=54	max_min_right_plus=110	max_pos_hash_score=448	max_right=146	max_right_minus=81	max_right_plus=146	neg_log10_pos_hash_p_value=5.0	new_junction_coverage=0.09	new_junction_read_count=6	polymorphism_frequency=8.674e-02	pos_hash_score=5	prediction=polymorphism	reject=COVERAGE_EVENNESS_SKEW,FREQUENCY_CUTOFF	side_1_annotate_key=gene	side_1_continuation=0	side_1_coverage=0.93	side_1_overlap=10	side_1_possible_overlap_registers=234	side_1_read_count=62	side_1_redundant=0	side_2_annotate_key=gene	side_2_continuation=0	side_2_coverage=1.05	side_2_overlap=0	side_2_possible_overlap_registers=224	side_2_read_count=67	side_2_redundant=0	total_non_overlap_reads=5
JC	154	.	CP009273	181937	-1	CP009273	182880	1	0	alignment_overlap=12	coverage_minus=3	coverage_plus=3	flanking_left=251	flanking_right=251	frequency=1.055e-01	junction_possible_overlap_registers=222	key=CP009273__181937__-1__CP009273__182868__1__12____251__251__0__0	max_left=147	max_left_minus=147	max_left_plus=68	max_min_left=68	max_min_left_minus=0	max_min_left_plus=68	max_min_right=18	max_min_right_minus=18	max_min_right_plus=0	max_pos_hash_score=444	max_right=171	max_right_minus=18	max_right_plus=171	neg_log10_pos_hash_p_value=4.6	new_junction_coverage=0.09	new_junction_read_count=6	polymorphism_frequency=1.055e-01	pos_hash_score=6	prediction=polymorphism	reject=COVERAGE_EVENNESS_SKEW,FREQUENCY_CUTOFF	side_1_annotate_key=gene	side_1_continuation=0	side_1_coverage=0.66	side_1_overlap=12	side_1_possible_overlap_registers=234	side_1_read_count=44	side_1_redundant=0	side_2_annotate_key=gene	side_2_continuation=0	side_2_coverage=0.95	side_2_overlap=0	side_2_possible_overlap_registers=222	side_2_read_count=60	side_2_redundant=0	total_non_overlap_reads=6
JC	155	.	CP009273	213855	-1	CP009273	214552	1	0	alignment_overlap=12	coverage_minus=2	coverage_plus=1	flanking_left=251	flanking_right=251	frequency=5.199e-02	junction_possible_overlap_registers=222	key=CP009273__213855__-1__CP009273__214540__1__12____251__251__0__0	max_left=166	max_left_minus=166	max_left_plus=27	max_min_left=61	max_min_left_minus=61	max_min_left_plus=27	max_min_right=73	max_min_right_minus=73	max_min_right_plus=0	max_pos_hash_score=444	max_right=181	max_right_minus=84	max_right_plus=181	neg_log10_pos_hash_p_value=5.9	new_junction_coverage=0.05	new_junction_read_count=3	polymorphism_frequency=5.199e-02	pos_hash_score=3	prediction=polymorphism	reject=COVERAGE_EVENNESS_SKEW,FREQUENCY_CUTOFF	side_1_annotate_key=gene	side_1_continuation=0	side_1_coverage=1.05	side_1_overlap=12	side_1_possible_overlap_registers=234	side_1_read_count=70	side_1_redundant=0	side_2_annotate_key=gene	side_2_continuation=0	side_2_coverage=0.68	side_2_overlap=0	side_2_possible_overlap_registers=222	side_2_read_count=43	side_2_redundant=0	total_non_overlap_reads=3
JC	156	.	CP009273	224957	1	CP009273	2720712	1	0	alignment_overlap=9	coverage_minus=1	coverage_plus=2	flanking_left=251	flanking_right=251	frequency=2.424e-01	junction_possible_overlap_registers=225	key=CP009273__224957__1__CP009273__2720703__1__9____251__251__0__1	max_left=116	max_left_minus=116	max_left_plus=75	max_min_left=75	max_min_left_minus=0	max_min_left_plus=75	max_min_right=2	max_min_right_minus=2	max_min_right_plus=0	max_pos_hash_score=450	max_right=202	max_right_minus=2	max_right_plus=202	neg_log10_pos_hash_p_value=5.9	new_junction_coverage=0.06	new_junction_read_count=4	polymorphism_frequency=2.424e-01	pos_hash_score=3	prediction=polymorphism	reject=COVERAGE_EVENNESS_SKEW	side_1_annotate_key=gene	side_1_continuation=0	side_1_coverage=0.20	side_1_overlap=9	side_1_possible_overlap_registers=234	side_1_read_count=13	side_1_redundant=0	side_2_annotate_key=repeat	side_2_continuation=0	side_2_coverage=NA	side_2_overlap=0	side_2_possible_overlap_registers=NA	side_2_read_count=NA	side_2_redundant=1	total_non_overlap_reads=3
JC	157	.	CP009273	243511	-1	CP009273	244358	1	0	alignment_overlap=10	coverage_minus=6	coverage_plus=2	flanking_left=251	flanking_right=251	frequency=1.028e-01	junction_possible_overlap_registers=224	key=CP009273__243511__-1__CP009273__244348__1__10____251__251__0__0	max_left=161	max_left_minus=161	max_left_plus=19	max_min_left=33	max_min_left_minus=33	max_min_left_plus=19	max_min_right=95	max_min_right_minus=95	max_min_right_plus=0	max_pos_hash_score=448	max_right=138	max_right_minus=114	max_right_plus=138	neg_log10_pos_hash_p_value=4.2	new_junction_coverage=0.13	new_junction_read_count=8	polymorphism_frequency=1.028e-01	pos_hash_score=7	prediction=polymorphism	reject=COVERAGE_EVENNESS_SKEW,FREQUENCY_CUTOFF	side_1_annotate_key=gene	side_1_continuation=0	side_1_coverage=0.83	side_1_overlap=10	side_1_possible_overlap_registers=234	side_1_read_count=55	side_1_redundant=0	side_2_annotate_key=gene	side_2_continuation=0	side_2_coverage=1.36	side_2_overlap=0	side_2_possible_overlap_registers=224	side_2_read_count=87	side_2_redundant=0	total_non_overlap_reads=8
JC	158	.	CP009273	256927	-1	CP009273	257728	1	0	alignment_overlap=10	coverage_minus=3	coverage_plus=1	flanking_left=251	flanking_right=251	frequency=8.527e-02	junction_possible_overlap_registers=224	key=CP009273__256927__-1__CP009273__257718__1__10____251__251__0__0	max_left=99	max_left_minus=99	max_left_plus=62	max_min_left=0	max_min_left_minus=0	max_min_left_plus=0	max_min_right=42	max_min_right_minus=42	max_min_right_plus=42	max_pos_hash_score=448	max_right=42	max_right_minus=42	max_right_plus=42	neg_log10_pos_hash_p_value=5.4	new_junction_coverage=0.09	new_junction_read_count=6	polymorphism_frequency=8.527e-02	pos_hash_score=4	prediction=polymorphism	reject=COVERAGE_EVENNESS_SKEW,FREQUENCY_CUTOFF	side_1_annotate_key=gene	side_1_continuation=0	side_1_coverage=0.80	side_1_overlap=10	side_1_possible_overlap_registers=234	side_1_read_count=53	side_1_redundant=0	side_2_annotate_key=gene	side_2_continuation=0	side_2_coverage=1.22	side_2_overlap=0	side_2_possible_overlap_registers=224	side_2_read_count=78	side_2_redundant=0	total_non_overlap_reads=4
JC	159	.	CP009273	305205	-1	CP009273	306004	1	0	alignment_overlap=10	coverage_minus=2	coverage_plus=2	flanking_left=251	flanking_right=251	frequency=5.951e-02	junction_possible_overlap_registers=224	key=CP009273__305205__-1__CP009273__305994__1__10____251__251__0__0	max_left=66	max_left_minus=66	max_left_plus=27	max_min_left=27	max_min_left_minus=27	max_min_left_plus=27	max_min_right=8	max_min_right_minus=8	max_min_right_plus=0	max_pos_hash_score=448	max_right=89	max_right_minus=89	max_right_plus=89	neg_log10_pos_hash_p_value=5.4	new_junction_coverage=0.06	new_junction_read_count=4	polymorphism_frequency=5.951e-02	pos_hash_score=4	prediction=polymorphism	reject=COVERAGE_EVENNESS_SKEW,FREQUENCY_CUTOFF	side_1_annotate_key=gene	side_1_continuation=0	side_1_coverage=0.90	side_1_overlap=10	side_1_possible_overlap_registers=234	side_1_read_count=60	side_1_redundant=0	side_2_annotate_key=gene	side_2_continuation=0	side_2_coverage=1.08	side_2_overlap=0	side_2_possible_overlap_registers=224	side_2_read_count=69	side_2_redundant=0	total_non_overlap_reads=4
JC	160	.	CP009273	324636	-1	CP009273	325694	1	0	alignment_overlap=9	coverage_minus=1	coverage_plus=2	flanking_left=251	flanking_right=251	frequency=3.697e-02	junction_possible_overlap_registers=225	key=CP009273__324636__-1__CP009273__325685__1__9____251__251__0__0	max_left=70	max_left_minus=70	max_left_plus=70	max_min_left=70	max_min_left_minus=0	max_min_left_plus=70	max_min_right=40	max_min_right_minus=40	max_min_right_plus=0	max_pos_hash_score=450	max_right=120	max_right_minus=40	max_right_plus=120	neg_log10_pos_hash_p_value=5.9	new_junction_coverage=0.05	new_junction_read_count=3	polymorphism_frequency=3.697e-02	pos_hash_score=3	prediction=polymorphism	reject=COVERAGE_EVENNESS_SKEW,FREQUENCY_CUTOFF	side_1_annotate_key=gene	side_1_continuation=0	side_1_coverage=1.05	side_1_overlap=9	side_1_possible_overlap_registers=234	side_1_read_count=70	side_1_redundant=0	side_2_annotate_key=gene	side_2_continuation=0	side_2_coverage=1.39	side_2_overlap=0	side_2_possible_overlap_registers=225	side_2_read_count=89	side_2_redundant=0	total_non_overlap_reads=3
JC	161	.	CP009273	360104	1	CP009273	4033989	1	-6	alignment_overlap=-6	coverage_minus=1	coverage_plus=2	flanking_left=251	flanking_right=251	frequency=9.035e-02	junction_possible_overlap_registers=228	key=CP009273__360104__1__CP009273__4033989__1__-6__AATTCC__251__251__0__0	max_left=131	max_left_minus=60	max_left_plus=131	max_min_left=0	max_min_left_minus=0	max_min_left_plus=0	max_min_right=26	max_min_right_minus=26	max_min_right_plus=25	max_pos_hash_score=456	max_right=26	max_right_minus=26	max_right_plus=25	neg_log10_pos_hash_p_value=6.0	new_junction_coverage=0.05	new_junction_read_count=3	polymorphism_frequency=9.035e-02	pos_hash_score=3	prediction=polymorphism	reject=COVERAGE_EVENNESS_SKEW,FREQUENCY_CUTOFF	side_1_annotate_key=gene	side_1_continuation=0	side_1_coverage=0.38	side_1_overlap=0	side_1_possible_overlap_registers=234	side_1_read_count=25	side_1_redundant=0	side_2_annotate_key=gene	side_2_continuation=0	side_2_coverage=0.56	side_2_overlap=0	side_2_possible_overlap_registers=234	side_2_read_count=37	side_2_redundant=0	total_non_overlap_reads=3	unique_read_sequence=AATTCC
JC	162	.	CP009273	360104	1	CP009273	4161677	1	-6	alignment_overlap=-6	coverage_minus=3	coverage_plus=5	flanking_left=251	flanking_right=251	frequency=2.267e-01	junction_possible_overlap_registers=228	key=CP009273__360104__1__CP009273__4161677__1__-6__AATTCC__251__251__0__0	max_left=203	max_left_minus=125	max_left_plus=203	max_min_left=95	max_min_left_minus=95	max_min_left_plus=0	max_min_right=111	max_min_right_minus=40	max_min_right_plus=111	max_pos_hash_score=456	max_right=148	max_right_minus=148	max_right_plus=111	neg_log10_pos_hash_p_value=4.0	new_junction_coverage=0.12	new_junction_read_count=8	polymorphism_frequency=2.267e-01	pos_hash_score=8	prediction=polymorphism	reject=COVERAGE_EVENNESS_SKEW	side_1_annotate_key=gene	side_1_continuation=0	side_1_coverage=0.38	side_1_overlap=0	side_1_possible_overlap_registers=234	side_1_read_count=25	side_1_redundant=0	side_2_annotate_key=gene	side_2_continuation=0	side_2_coverage=0.47	side_2_overlap=0	side_2_possible_overlap_registers=234	side_2_read_count=31	side_2_redundant=0	total_non_overlap_reads=8	unique_read_sequence=AATTCC
JC	163	.	CP009273	360286	-1	CP009273	3416618	1	-5	alignment_overlap=-5	coverage_minus=0	coverage_plus=3	flanking_left=251	flanking_right=251	frequency=1.358e-01	junction_possible_overlap_registers=229	key=CP009273__360286__-1__CP009273__3416618__1__-5__AATTC__251__251__0__0	max_left=201	max_left_minus=0	max_left_plus=201	max_min_left=32	max_min_left_minus=0	max_min_left_plus=32	max_min_right=90	max_min_right_minus=0	max_min_right_plus=90	max_pos_hash_score=458	max_right=90	max_right_minus=0	max_right_plus=90	neg_log10_pos_hash_p_value=6.0	new_junction_coverage=0.05	new_junction_read_count=3	polymorphism_frequency=1.358e-01	pos_hash_score=3	prediction=polymorphism	reject=COVERAGE_EVENNESS_SKEW,FREQUENCY_CUTOFF	side_1_annotate_key=gene	side_1_continuation=0	side_1_coverage=0.32	side_1_overlap=0	side_1_possible_overlap_registers=234	side_1_read_count=21	side_1_redundant=0	side_2_annotate_key=gene	side_2_continuation=0	side_2_coverage=0.27	side_2_overlap=0	side_2_possible_overlap_registers=234	side_2_read_count=18	side_2_redundant=0	total_non_overlap_reads=3	unique_read_sequence=AATTC
JC	164	.	CP009273	360286	-1	CP009273	4034161	-1	-4	alignment_overlap=-4	coverage_minus=3	coverage_plus=5	flanking_left=251	flanking_right=251	frequency=3.088e-01	junction_possible_overlap_registers=230	key=CP009273__360286__-1__CP009273__4034161__-1__-4__AATT__251__251__0__0	max_left=245	max_left_minus=117	max_left_plus=245	max_min_left=117	max_min_left_minus=117	max_min_left_plus=46	max_min_right=91	max_min_right_minus=0	max_min_right_plus=91	max_pos_hash_score=460	max_right=130	max_right_minus=130	max_right_plus=121	neg_log10_pos_hash_p_value=4.0	new_junction_coverage=0.14	new_junction_read_count=9	polymorphism_frequency=3.088e-01	pos_hash_score=8	prediction=polymorphism	reject=COVERAGE_EVENNESS_SKEW	side_1_annotate_key=gene	side_1_continuation=0	side_1_coverage=0.32	side_1_overlap=0	side_1_possible_overlap_registers=234	side_1_read_count=21	side_1_redundant=0	side_2_annotate_key=gene	side_2_continuation=0	side_2_coverage=0.30	side_2_overlap=0	side_2_possible_overlap_registers=234	side_2_read_count=20	side_2_redundant=0	total_non_overlap_reads=8	unique_read_sequence=AATT
JC	165	.	CP009273	360286	-1	CP009273	4161849	-1	-4	alignment_overlap=-4	coverage_minus=4	coverage_plus=5	flanking_left=251	flanking_right=251	frequency=3.317e-01	junction_possible_overlap_registers=230	key=CP009273__360286__-1__CP009273__4161849__-1__-4__AATT__251__251__0__0	max_left=245	max_left_minus=117	max_left_plus=245	max_min_left=117	max_min_left_minus=117	max_min_left_plus=46	max_min_right=91	max_min_right_minus=0	max_min_right_plus=91	max_pos_hash_score=460	max_right=155	max_right_minus=155	max_right_plus=121	neg_log10_pos_hash_p_value=3.8	new_junction_coverage=0.15	new_junction_read_count=10	polymorphism_frequency=3.317e-01	pos_hash_score=9	prediction=polymorphism	reject=COVERAGE_EVENNESS_SKEW	side_1_annotate_key=gene	side_1_continuation=0	side_1_coverage=0.32	side_1_overlap=0	side_1_possible_overlap_registers=234	side_1_read_count=21	side_1_redundant=0	side_2_annotate_key=gene	side_2_continuation=0	side_2_coverage=0.30	side_2_overlap=0	side_2_possible_overlap_registers=234	side_2_read_count=20	side_2_redundant=0	total_non_overlap_reads=9	unique_read_sequence=AATT
JC	166	.	CP009273	363103	-1	CP009273	363843	1	0	alignment_overlap=9	coverage_minus=1	coverage_plus=4	flanking_left=251	flanking_right=251	frequency=7.835e-02	junction_possible_overlap_registers=225	key=CP009273__363103__-1__CP009273__363834__1__9____251__251__0__0	max_left=208	max_left_minus=79	max_left_plus=208	max_min_left=26	max_min_left_minus=0	max_min_left_plus=26	max_min_right=74	max_min_right_minus=74	max_min_right_plus=74	max_pos_hash_score=450	max_right=216	max_right_minus=74	max_right_plus=216	neg_log10_pos_hash_p_value=5.0	new_junction_coverage=0.09	new_junction_read_count=6	polymorphism_frequency=7.835e-02	pos_hash_score=5	prediction=polymorphism	reject=COVERAGE_EVENNESS_SKEW,FREQUENCY_CUTOFF	side_1_annotate_key=gene	side_1_continuation=0	side_1_coverage=1.11	side_1_overlap=9	side_1_possible_overlap_registers=234	side_1_read_count=74	side_1_redundant=0	side_2_annotate_key=gene	side_2_continuation=0	side_2_coverage=1.09	side_2_overlap=0	side_2_possible_overlap_registers=225	side_2_read_count=70	side_2_redundant=0	total_non_overlap_reads=5
JC	167	.	CP009273	468966	-1	CP009273	469856	1	0	alignment_overlap=10	coverage_minus=2	coverage_plus=1	flanking_left=251	flanking_right=251	frequency=5.330e-02	junction_possible_overlap_registers=224	key=CP009273__468966__-1__CP009273__469846__1__10____251__251__0__0	max_left=73	max_left_minus=73	max_left_plus=32	max_min_left=73	max_min_left_minus=73	max_min_left_plus=0	max_min_right=25	max_min_right_minus=25	max_min_right_plus=25	max_pos_hash_score=448	max_right=168	max_right_minus=168	max_right_plus=25	neg_log10_pos_hash_p_value=5.9	new_junction_coverage=0.05	new_junction_read_count=3	polymorphism_frequency=5.330e-02	pos_hash_score=3	prediction=polymorphism	reject=COVERAGE_EVENNESS_SKEW,FREQUENCY_CUTOFF	side_1_annotate_key=gene	side_1_continuation=0	side_1_coverage=0.86	side_1_overlap=10	side_1_possible_overlap_registers=234	side_1_read_count=57	side_1_redundant=0	side_2_annotate_key=gene	side_2_continuation=0	side_2_coverage=0.82	side_2_overlap=0	side_2_possible_overlap_registers=224	side_2_read_count=52	side_2_redundant=0	total_non_overlap_reads=3
JC	168	.	CP009273	494572	-1	CP009273	495690	1	0	alignment_overlap=11	coverage_minus=2	coverage_plus=1	flanking_left=251	flanking_right=251	frequency=5.672e-02	junction_possible_overlap_registers=223	key=CP009273__494572__-1__CP009273__495679__1__11____251__251__0__0	max_left=134	max_left_minus=134	max_left_plus=77	max_min_left=0	max_min_left_minus=0	max_min_left_plus=0	max_min_right=69	max_min_right_minus=69	max_min_right_plus=69	max_pos_hash_score=446	max_right=69	max_right_minus=69	max_right_plus=69	neg_log10_pos_hash_p_value=5.9	new_junction_coverage=0.06	new_junction_read_count=4	polymorphism_frequency=5.672e-02	pos_hash_score=3	prediction=polymorphism	reject=COVERAGE_EVENNESS_SKEW,FREQUENCY_CUTOFF	side_1_annotate_key=gene	side_1_continuation=0	side_1_coverage=0.95	side_1_overlap=11	side_1_possible_overlap_registers=234	side_1_read_count=63	side_1_redundant=0	side_2_annotate_key=gene	side_2_continuation=0	side_2_coverage=1.15	side_2_overlap=0	side_2_possible_overlap_registers=223	side_2_read_count=73	side_2_redundant=0	total_non_overlap_reads=3
JC	169	.	CP009273	510173	-1	CP009273	511088	1	0	alignment_overlap=8	coverage_minus=3	coverage_plus=1	flanking_left=251	flanking_right=251	frequency=7.939e-02	junction_possible_overlap_registers=226	key=CP009273__510173__-1__CP009273__511080__1__8____251__251__0__0	max_left=112	max_left_minus=112	max_left_plus=71	max_min_left=71	max_min_left_minus=71	max_min_left_plus=71	max_min_right=61	max_min_right_minus=61	max_min_right_plus=0	max_pos_hash_score=452	max_right=135	max_right_minus=113	max_right_plus=135	neg_log10_pos_hash_p_value=5.9	new_junction_coverage=0.06	new_junction_read_count=4	polymorphism_frequency=7.939e-02	pos_hash_score=3	prediction=polymorphism	reject=COVERAGE_EVENNESS_SKEW,FREQUENCY_CUTOFF	side_1_annotate_key=gene	side_1_continuation=0	side_1_coverage=0.54	side_1_overlap=8	side_1_possible_overlap_registers=234	side_1_read_count=36	side_1_redundant=0	side_2_annotate_key=gene	side_2_continuation=0	side_2_coverage=0.90	side_2_overlap=0	side_2_possible_overlap_registers=226	side_2_read_count=58	side_2_redundant=0	total_non_overlap_reads=4
JC	170	.	CP009273	527236	-1	CP009273	528394	1	0	alignment_overlap=9	coverage_minus=1	coverage_plus=2	flanking_left=251	flanking_right=251	frequency=5.843e-02	junction_possible_overlap_registers=225	key=CP009273__527236__-1__CP009273__528385__1__9____251__251__0__0	max_left=153	max_left_minus=153	max_left_plus=135	max_min_left=46	max_min_left_minus=0	max_min_left_plus=46	max_min_right=107	max_min_right_minus=30	max_min_right_plus=107	max_pos_hash_score=450	max_right=107	max_right_minus=30	max_right_plus=107	neg_log10_pos_hash_p_value=5.9	new_junction_coverage=0.06	new_junction_read_count=4	polymorphism_frequency=5.843e-02	pos_hash_score=3	prediction=polymorphism	reject=COVERAGE_EVENNESS_SKEW,FREQUENCY_CUTOFF	side_1_annotate_key=gene	side_1_continuation=0	side_1_coverage=1.20	side_1_overlap=9	side_1_possible_overlap_registers=234	side_1_read_count=80	side_1_redundant=0	side_2_annotate_key=gene	side_2_continuation=0	side_2_coverage=0.81	side_2_overlap=0	side_2_possible_overlap_registers=225	side_2_read_count=52	side_2_redundant=0	total_non_overlap_reads=3
JC	171	.	CP009273	531652	-1	CP009273	532655	1	0	alignment_overlap=10	coverage_minus=1	coverage_plus=2	flanking_left=251	flanking_right=251	frequency=3.645e-02	junction_possible_overlap_registers=224	key=CP009273__531652__-1__CP009273__532645__1__10____251__251__0__0	max_left=132	max_left_minus=69	max_left_plus=132	max_min_left=0	max_min_left_minus=0	max_min_left_plus=0	max_min_right=54	max_min_right_minus=4	max_min_right_plus=54	max_pos_hash_score=448	max_right=54	max_right_minus=4	max_right_plus=54	neg_log10_pos_hash_p_value=5.9	new_junction_coverage=0.05	new_junction_read_count=3	polymorphism_frequency=3.645e-02	pos_hash_score=3	prediction=polymorphism	reject=COVERAGE_EVENNESS_SKEW,FREQUENCY_CUTOFF	side_1_annotate_key=gene	side_1_continuation=0	side_1_coverage=1.19	side_1_overlap=10	side_1_possible_overlap_registers=234	side_1_read_count=79	side_1_redundant=0	side_2_annotate_key=gene	side_2_continuation=0	side_2_coverage=1.30	side_2_overlap=0	side_2_possible_overlap_registers=224	side_2_read_count=83	side_2_redundant=0	total_non_overlap_reads=3
JC	172	.	CP009273	544050	-1	CP009273	545041	1	0	alignment_overlap=10	coverage_minus=1	coverage_plus=3	flanking_left=251	flanking_right=251	frequency=7.896e-02	junction_possible_overlap_registers=224	key=CP009273__544050__-1__CP009273__545031__1__10____251__251__0__0	max_left=204	max_left_minus=103	max_left_plus=204	max_min_left=50	max_min_left_minus=0	max_min_left_plus=50	max_min_right=36	max_min_right_minus=18	max_min_right_plus=36	max_pos_hash_score=448	max_right=77	max_right_minus=18	max_right_plus=77	neg_log10_pos_hash_p_value=5.9	new_junction_coverage=0.08	new_junction_read_count=5	polymorphism_frequency=7.896e-02	pos_hash_score=3	prediction=polymorphism	reject=COVERAGE_EVENNESS_SKEW,FREQUENCY_CUTOFF	side_1_annotate_key=gene	side_1_continuation=0	side_1_coverage=0.83	side_1_overlap=10	side_1_possible_overlap_registers=234	side_1_read_count=55	side_1_redundant=0	side_2_annotate_key=gene	side_2_continuation=0	side_2_coverage=1.00	side_2_overlap=0	side_2_possible_overlap_registers=224	side_2_read_count=64	side_2_redundant=0	total_non_overlap_reads=4
JC	173	.	CP009273	544305	-1	CP009273	544906	1	0	alignment_overlap=7	coverage_minus=1	coverage_plus=3	flanking_left=251	flanking_right=251	frequency=5.056e-02	junction_possible_overlap_registers=227	key=CP009273__544305__-1__CP009273__544899__1__7____251__251__0__0	max_left=179	max_left_minus=179	max_left_plus=83	max_min_left=83	max_min_left_minus=0	max_min_left_plus=83	max_min_right=65	max_min_right_minus=65	max_min_right_plus=0	max_pos_hash_score=454	max_right=171	max_right_minus=65	max_right_plus=171	neg_log10_pos_hash_p_value=5.4	new_junction_coverage=0.06	new_junction_read_count=4	polymorphism_frequency=5.056e-02	pos_hash_score=4	prediction=polymorphism	reject=COVERAGE_EVENNESS_SKEW,FREQUENCY_CUTOFF	side_1_annotate_key=gene	side_1_continuation=0	side_1_coverage=1.40	side_1_overlap=7	side_1_possible_overlap_registers=234	side_1_read_count=93	side_1_redundant=0	side_2_annotate_key=gene	side_2_continuation=0	side_2_coverage=0.93	side_2_overlap=0	side_2_possible_overlap_registers=227	side_2_read_count=60	side_2_redundant=0	total_non_overlap_reads=4
JC	174	.	CP009273	548939	-1	CP009273	550010	1	0	alignment_overlap=10	coverage_minus=3	coverage_plus=2	flanking_left=251	flanking_right=251	frequency=7.819e-02	junction_possible_overlap_registers=224	key=CP009273__548939__-1__CP009273__550000__1__10____251__251__0__0	max_left=184	max_left_minus=184	max_left_plus=71	max_min_left=110	max_min_left_minus=110	max_min_left_plus=71	max_min_right=56	max_min_right_minus=56	max_min_right_plus=0	max_pos_hash_score=448	max_right=170	max_right_minus=128	max_right_plus=170	neg_log10_pos_hash_p_value=5.0	new_junction_coverage=0.09	new_junction_read_count=6	polymorphism_frequency=7.819e-02	pos_hash_score=5	prediction=polymorphism	reject=COVERAGE_EVENNESS_SKEW,FREQUENCY_CUTOFF	side_1_annotate_key=gene	side_1_continuation=0	side_1_coverage=0.89	side_1_overlap=10	side_1_possible_overlap_registers=234	side_1_read_count=59	side_1_redundant=0	side_2_annotate_key=gene	side_2_continuation=0	side_2_coverage=1.33	side_2_overlap=0	side_2_possible_overlap_registers=224	side_2_read_count=85	side_2_redundant=0	total_non_overlap_reads=5
JC	175	.	CP009273	584501	-1	CP009273	585639	1	0	alignment_overlap=9	coverage_minus=5	coverage_plus=4	flanking_left=251	flanking_right=251	frequency=1.114e-01	junction_possible_overlap_registers=225	key=CP009273__584501__-1__CP009273__585630__1__9____251__251__0__0	max_left=202	max_left_minus=202	max_left_plus=76	max_min_left=76	max_min_left_minus=56	max_min_left_plus=76	max_min_right=86	max_min_right_minus=86	max_min_right_plus=17	max_pos_hash_score=450	max_right=170	max_right_minus=86	max_right_plus=170	neg_log10_pos_hash_p_value=3.7	new_junction_coverage=0.14	new_junction_read_count=9	polymorphism_frequency=1.114e-01	pos_hash_score=9	prediction=polymorphism	reject=COVERAGE_EVENNESS_SKEW,FREQUENCY_CUTOFF	side_1_annotate_key=gene	side_1_continuation=0	side_1_coverage=0.93	side_1_overlap=9	side_1_possible_overlap_registers=234	side_1_read_count=62	side_1_redundant=0	side_2_annotate_key=gene	side_2_continuation=0	side_2_coverage=1.31	side_2_overlap=0	side_2_possible_overlap_registers=225	side_2_read_count=84	side_2_redundant=0	total_non_overlap_reads=9
JC	176	.	CP009273	603466	-1	CP009273	604816	1	0	alignment_overlap=12	coverage_minus=7	coverage_plus=3	flanking_left=251	flanking_right=251	frequency=1.369e-01	junction_possible_overlap_registers=222	key=CP009273__603466__-1__CP009273__604804__1__12____251__251__0__0	max_left=203	max_left_minus=171	max_left_plus=203	max_min_left=115	max_min_left_minus=115	max_min_left_plus=114	max_min_right=106	max_min_right_minus=106	max_min_right_plus=36	max_pos_hash_score=444	max_right=202	max_right_minus=202	max_right_plus=200	neg_log10_pos_hash_p_value=3.6	new_junction_coverage=0.16	new_junction_read_count=10	polymorphism_frequency=1.369e-01	pos_hash_score=9	prediction=polymorphism	reject=COVERAGE_EVENNESS_SKEW,FREQUENCY_CUTOFF	side_1_annotate_key=gene	side_1_continuation=0	side_1_coverage=0.86	side_1_overlap=12	side_1_possible_overlap_registers=234	side_1_read_count=57	side_1_redundant=0	side_2_annotate_key=gene	side_2_continuation=0	side_2_coverage=1.14	side_2_overlap=0	side_2_possible_overlap_registers=222	side_2_read_count=72	side_2_redundant=0	total_non_overlap_reads=10
JC	177	.	CP009273	605775	-1	CP009273	606605	1	0	alignment_overlap=8	coverage_minus=2	coverage_plus=1	flanking_left=251	flanking_right=251	frequency=3.388e-02	junction_possible_overlap_registers=226	key=CP009273__605775__-1__CP009273__606597__1__8____251__251__0__0	max_left=163	max_left_minus=163	max_left_plus=22	max_min_left=22	max_min_left_minus=22	max_min_left_plus=22	max_min_right=60	max_min_right_minus=60	max_min_right_plus=0	max_pos_hash_score=452	max_right=60	max_right_minus=60	max_right_plus=31	neg_log10_pos_hash_p_value=5.9	new_junction_coverage=0.05	new_junction_read_count=3	polymorphism_frequency=3.388e-02	pos_hash_score=3	prediction=polymorphism	reject=COVERAGE_EVENNESS_SKEW,FREQUENCY_CUTOFF	side_1_annotate_key=gene	side_1_continuation=0	side_1_coverage=1.28	side_1_overlap=8	side_1_possible_overlap_registers=234	side_1_read_count=85	side_1_redundant=0	side_2_annotate_key=gene	side_2_continuation=0	side_2_coverage=1.38	side_2_overlap=0	side_2_possible_overlap_registers=226	side_2_read_count=89	side_2_redundant=0	total_non_overlap_reads=3
JC	178	.	CP009273	606321	-1	CP009273	606925	1	0	alignment_overlap=10	coverage_minus=3	coverage_plus=6	flanking_left=251	flanking_right=251	frequency=9.683e-02	junction_possible_overlap_registers=224	key=CP009273__606321__-1__CP009273__606915__1__10____251__251__0__0	max_left=194	max_left_minus=175	max_left_plus=194	max_min_left=99	max_min_left_minus=99	max_min_left_plus=5	max_min_right=88	max_min_right_minus=66	max_min_right_plus=88	max_pos_hash_score=448	max_right=150	max_right_minus=142	max_right_plus=150	neg_log10_pos_hash_p_value=3.9	new_junction_coverage=0.14	new_junction_read_count=9	polymorphism_frequency=9.683e-02	pos_hash_score=8	prediction=polymorphism	reject=COVERAGE_EVENNESS_SKEW,FREQUENCY_CUTOFF	side_1_annotate_key=gene	side_1_continuation=0	side_1_coverage=1.44	side_1_overlap=10	side_1_possible_overlap_registers=234	side_1_read_count=96	side_1_redundant=0	side_2_annotate_key=gene	side_2_continuation=0	side_2_coverage=1.19	side_2_overlap=0	side_2_possible_overlap_registers=224	side_2_read_count=76	side_2_redundant=0	total_non_overlap_reads=9
JC	179	.	CP009273	620957	-1	CP009273	621666	1	0	alignment_overlap=11	coverage_minus=3	coverage_plus=3	flanking_left=251	flanking_right=251	frequency=1.547e-01	junction_possible_overlap_registers=223	key=CP009273__620957__-1__CP009273__621655__1__11____251__251__0__0	max_left=141	max_left_minus=75	max_left_plus=141	max_min_left=75	max_min_left_minus=0	max_min_left_plus=75	max_min_right=99	max_min_right_minus=25	max_min_right_plus=99	max_pos_hash_score=446	max_right=199	max_right_minus=25	max_right_plus=199	neg_log10_pos_hash_p_value=5.0	new_junction_coverage=0.11	new_junction_read_count=7	polymorphism_frequency=1.547e-01	pos_hash_score=5	prediction=polymorphism	reject=COVERAGE_EVENNESS_SKEW,FREQUENCY_CUTOFF	side_1_annotate_key=gene	side_1_continuation=0	side_1_coverage=0.48	side_1_overlap=11	side_1_possible_overlap_registers=234	side_1_read_count=32	side_1_redundant=0	side_2_annotate_key=gene	side_2_continuation=0	side_2_coverage=0.72	side_2_overlap=0	side_2_possible_overlap_registers=223	side_2_read_count=46	side_2_redundant=0	total_non_overlap_reads=6
JC	180	.	CP009273	622222	-1	CP009273	622895	1	0	alignment_overlap=8	coverage_minus=1	coverage_plus=2	flanking_left=251	flanking_right=251	frequency=5.444e-02	junction_possible_overlap_registers=226	key=CP009273__622222__-1__CP009273__622887__1__8____251__251__0__0	max_left=54	max_left_minus=54	max_left_plus=49	max_min_left=54	max_min_left_minus=54	max_min_left_plus=1	max_min_right=30	max_min_right_minus=0	max_min_right_plus=30	max_pos_hash_score=452	max_right=239	max_right_minus=82	max_right_plus=239	neg_log10_pos_hash_p_value=5.9	new_junction_coverage=0.05	new_junction_read_count=3	polymorphism_frequency=5.444e-02	pos_hash_score=3	prediction=polymorphism	reject=COVERAGE_EVENNESS_SKEW,FREQUENCY_CUTOFF	side_1_annotate_key=gene	side_1_continuation=0	side_1_coverage=0.78	side_1_overlap=8	side_1_possible_overlap_registers=234	side_1_read_count=52	side_1_redundant=0	side_2_annotate_key=gene	side_2_continuation=0	side_2_coverage=0.84	side_2_overlap=0	side_2_possible_overlap_registers=226	side_2_read_count=54	side_2_redundant=0	total_non_overlap_reads=3
JC	181	.	CP009273	629869	-1	CP009273	630783	1	0	alignment_overlap=8	coverage_minus=0	coverage_plus=3	flanking_left=251	flanking_right=251	frequency=3.767e-02	junction_possible_overlap_registers=226	key=CP009273__629869__-1__CP009273__630775__1__8____251__251__0__0	max_left=49	max_left_minus=0	max_left_plus=49	max_min_left=23	max_min_left_minus=0	max_min_left_plus=23	max_min_right=40	max_min_right_minus=0	max_min_right_plus=40	max_pos_hash_score=452	max_right=181	max_right_minus=0	max_right_plus=181	neg_log10_pos_hash_p_value=5.9	new_junction_coverage=0.05	new_junction_read_count=3	polymorphism_frequency=3.767e-02	pos_hash_score=3	prediction=polymorphism	reject=COVERAGE_EVENNESS_SKEW,FREQUENCY_CUTOFF	side_1_annotate_key=gene	side_1_continuation=0	side_1_coverage=1.20	side_1_overlap=8	side_1_possible_overlap_registers=234	side_1_read_count=80	side_1_redundant=0	side_2_annotate_key=gene	side_2_continuation=0	side_2_coverage=1.18	side_2_overlap=0	side_2_possible_overlap_registers=226	side_2_read_count=76	side_2_redundant=0	total_non_overlap_reads=3
JC	182	.	CP009273	680998	-1	CP009273	681697	1	0	alignment_overlap=12	coverage_minus=5	coverage_plus=5	flanking_left=251	flanking_right=251	frequency=1.529e-01	junction_possible_overlap_registers=222	key=CP009273__680998__-1__CP009273__681685__1__12____251__251__0__0	max_left=218	max_left_minus=218	max_left_plus=146	max_min_left=101	max_min_left_minus=5	max_min_left_plus=101	max_min_right=108	max_min_right_minus=108	max_min_right_plus=80	max_pos_hash_score=444	max_right=202	max_right_minus=108	max_right_plus=202	neg_log10_pos_hash_p_value=3.6	new_junction_coverage=0.16	new_junction_read_count=10	polymorphism_frequency=1.529e-01	pos_hash_score=9	prediction=polymorphism	reject=COVERAGE_EVENNESS_SKEW,FREQUENCY_CUTOFF	side_1_annotate_key=gene	side_1_continuation=0	side_1_coverage=0.93	side_1_overlap=12	side_1_possible_overlap_registers=234	side_1_read_count=62	side_1_redundant=0	side_2_annotate_key=gene	side_2_continuation=0	side_2_coverage=0.82	side_2_overlap=0	side_2_possible_overlap_registers=222	side_2_read_count=52	side_2_redundant=0	total_non_overlap_reads=10
JC	183	.	CP009273	725690	-1	CP009273	3614227	1	0	alignment_overlap=13	coverage_minus=1	coverage_plus=2	flanking_left=251	flanking_right=251	frequency=1.222e-01	junction_possible_overlap_registers=221	key=CP009273__725690__-1__CP009273__3614214__1__13____251__251__0__0	max_left=22	max_left_minus=22	max_left_plus=22	max_min_left=22	max_min_left_minus=22	max_min_left_plus=22	max_min_right=0	max_min_right_minus=0	max_min_right_plus=0	max_pos_hash_score=442	max_right=144	max_right_minus=144	max_right_plus=144	neg_log10_pos_hash_p_value=5.8	new_junction_coverage=0.05	new_junction_read_count=3	polymorphism_frequency=1.222e-01	pos_hash_score=3	prediction=polymorphism	reject=COVERAGE_EVENNESS_SKEW,FREQUENCY_CUTOFF	side_1_annotate_key=gene	side_1_continuation=0	side_1_coverage=0.51	side_1_overlap=13	side_1_possible_overlap_registers=234	side_1_read_count=34	side_1_redundant=0	side_2_annotate_key=gene	side_2_continuation=0	side_2_coverage=0.17	side_2_overlap=0	side_2_possible_overlap_registers=221	side_2_read_count=11	side_2_redundant=0	total_non_overlap_reads=3
JC	184	.	CP009273	725690	-1	CP009273	3757218	1	0	alignment_overlap=13	coverage_minus=1	coverage_plus=2	flanking_left=251	flanking_right=251	frequency=1.330e-01	junction_possible_overlap_registers=221	key=CP009273__725690__-1__CP009273__3757205__1__13____251__251__0__0	max_left=22	max_left_minus=22	max_left_plus=22	max_min_left=22	max_min_left_minus=22	max_min_left_plus=22	max_min_right=0	max_min_right_minus=0	max_min_right_plus=0	max_pos_hash_score=442	max_right=144	max_right_minus=144	max_right_plus=144	neg_log10_pos_hash_p_value=5.8	new_junction_coverage=0.05	new_junction_read_count=3	polymorphism_frequency=1.330e-01	pos_hash_score=3	prediction=polymorphism	reject=COVERAGE_EVENNESS_SKEW,FREQUENCY_CUTOFF	side_1_annotate_key=gene	side_1_continuation=0	side_1_coverage=0.51	side_1_overlap=13	side_1_possible_overlap_registers=234	side_1_read_count=34	side_1_redundant=0	side_2_annotate_key=gene	side_2_continuation=0	side_2_coverage=0.11	side_2_overlap=0	side_2_possible_overlap_registers=221	side_2_read_count=7	side_2_redundant=0	total_non_overlap_reads=3
JC	185	.	CP009273	726618	-1	CP009273	727690	1	0	alignment_overlap=10	coverage_minus=2	coverage_plus=3	flanking_left=251	flanking_right=251	frequency=8.758e-02	junction_possible_overlap_registers=224	key=CP009273__726618__-1__CP009273__727680__1__10____251__251__0__0	max_left=48	max_left_minus=48	max_left_plus=48	max_min_left=39	max_min_left_minus=37	max_min_left_plus=39	max_min_right=19	max_min_right_minus=19	max_min_right_plus=19	max_pos_hash_score=448	max_right=77	max_right_minus=77	max_right_plus=77	neg_log10_pos_hash_p_value=5.0	new_junction_coverage=0.08	new_junction_read_count=5	polymorphism_frequency=8.758e-02	pos_hash_score=5	prediction=polymorphism	reject=COVERAGE_EVENNESS_SKEW,FREQUENCY_CUTOFF	side_1_annotate_key=gene	side_1_continuation=0	side_1_coverage=0.99	side_1_overlap=10	side_1_possible_overlap_registers=234	side_1_read_count=66	side_1_redundant=0	side_2_annotate_key=gene	side_2_continuation=0	side_2_coverage=0.64	side_2_overlap=0	side_2_possible_overlap_registers=224	side_2_read_count=41	side_2_redundant=0	total_non_overlap_reads=5
JC	186	.	CP009273	726618	-1	CP009273	729604	1	-43	alignment_overlap=-43	coverage_minus=1	coverage_plus=2	flanking_left=251	flanking_right=251	frequency=5.876e-02	junction_possible_overlap_registers=191	key=CP009273__726618__-1__CP009273__729604__1__-43__GCTGACCGGCGTTCACACCACCGCAGCGAATCTGGATATCCGC__251__251__0__0	max_left=49	max_left_minus=45	max_left_plus=49	max_min_left=45	max_min_left_minus=45	max_min_left_plus=45	max_min_right=1	max_min_right_minus=0	max_min_right_plus=1	max_pos_hash_score=382	max_right=89	max_right_minus=89	max_right_plus=89	neg_log10_pos_hash_p_value=5.3	new_junction_coverage=0.07	new_junction_read_count=4	polymorphism_frequency=5.876e-02	pos_hash_score=3	prediction=polymorphism	reject=COVERAGE_EVENNESS_SKEW,FREQUENCY_CUTOFF	side_1_annotate_key=gene	side_1_continuation=0	side_1_coverage=0.99	side_1_overlap=0	side_1_possible_overlap_registers=234	side_1_read_count=66	side_1_redundant=0	side_2_annotate_key=gene	side_2_continuation=0	side_2_coverage=1.37	side_2_overlap=0	side_2_possible_overlap_registers=234	side_2_read_count=91	side_2_redundant=0	total_non_overlap_reads=3	unique_read_sequence=GCTGACCGGCGTTCACACCACCGCAGCGAATCTGGATATCCGC
JC	187	.	CP009273	726618	-1	CP009273	3615203	1	0	alignment_overlap=10	coverage_minus=2	coverage_plus=3	flanking_left=251	flanking_right=251	frequency=7.334e-02	junction_possible_overlap_registers=224	key=CP009273__726618__-1__CP009273__3615193__1__10____251__251__0__1	max_left=48	max_left_minus=48	max_left_plus=48	max_min_left=39	max_min_left_minus=35	max_min_left_plus=39	max_min_right=19	max_min_right_minus=19	max_min_right_plus=19	max_pos_hash_score=448	max_right=132	max_right_minus=132	max_right_plus=132	neg_log10_pos_hash_p_value=5.0	new_junction_coverage=0.08	new_junction_read_count=5	polymorphism_frequency=7.334e-02	pos_hash_score=5	prediction=polymorphism	reject=COVERAGE_EVENNESS_SKEW,FREQUENCY_CUTOFF	side_1_annotate_key=gene	side_1_continuation=0	side_1_coverage=0.99	side_1_overlap=10	side_1_possible_overlap_registers=234	side_1_read_count=66	side_1_redundant=0	side_2_annotate_key=repeat	side_2_continuation=0	side_2_coverage=NA	side_2_overlap=0	side_2_possible_overlap_registers=NA	side_2_read_count=NA	side_2_redundant=1	total_non_overlap_reads=5
JC	188	.	CP009273	727680	1	CP009273	3614121	-1	0	alignment_overlap=10	coverage_minus=3	coverage_plus=2	flanking_left=251	flanking_right=251	frequency=1.083e-01	junction_possible_overlap_registers=224	key=CP009273__727680__1__CP009273__3614131__-1__10____251__251__0__1	max_left=77	max_left_minus=77	max_left_plus=77	max_min_left=19	max_min_left_minus=19	max_min_left_plus=19	max_min_right=39	max_min_right_minus=39	max_min_right_plus=37	max_pos_hash_score=448	max_right=48	max_right_minus=48	max_right_plus=48	neg_log10_pos_hash_p_value=5.0	new_junction_coverage=0.08	new_junction_read_count=5	polymorphism_frequency=1.083e-01	pos_hash_score=5	prediction=polymorphism	reject=COVERAGE_EVENNESS_SKEW,FREQUENCY_CUTOFF	side_1_annotate_key=gene	side_1_continuation=0	side_1_coverage=0.65	side_1_overlap=10	side_1_possible_overlap_registers=234	side_1_read_count=43	side_1_redundant=0	side_2_annotate_key=repeat	side_2_continuation=0	side_2_coverage=NA	side_2_overlap=0	side_2_possible_overlap_registers=NA	side_2_read_count=NA	side_2_redundant=1	total_non_overlap_reads=5
JC	189	.	CP009273	729604	1	CP009273	3614131	-1	-43	alignment_overlap=-43	coverage_minus=2	coverage_plus=1	flanking_left=251	flanking_right=251	frequency=5.110e-02	junction_possible_overlap_registers=191	key=CP009273__729604__1__CP009273__3614131__-1__-43__GCGGATATCCAGATTCGCTGCGGTGGTGTGAACGCCGGTCAGC__251__251__0__1	max_left=89	max_left_minus=89	max_left_plus=89	max_min_left=1	max_min_left_minus=1	max_min_left_plus=0	max_min_right=45	max_min_right_minus=45	max_min_right_plus=45	max_pos_hash_score=382	max_right=49	max_right_minus=49	max_right_plus=45	neg_log10_pos_hash_p_value=5.3	new_junction_coverage=0.07	new_junction_read_count=4	polymorphism_frequency=5.110e-02	pos_hash_score=3	prediction=polymorphism	reject=COVERAGE_EVENNESS_SKEW,FREQUENCY_CUTOFF	side_1_annotate_key=gene	side_1_continuation=0	side_1_coverage=1.37	side_1_overlap=0	side_1_possible_overlap_registers=234	side_1_read_count=91	side_1_redundant=0	side_2_annotate_key=repeat	side_2_continuation=0	side_2_coverage=NA	side_2_overlap=0	side_2_possible_overlap_registers=NA	side_2_read_count=NA	side_2_redundant=1	total_non_overlap_reads=3	unique_read_sequence=GCGGATATCCAGATTCGCTGCGGTGGTGTGAACGCCGGTCAGC
JC	190	.	CP009273	733405	-1	CP009273	734360	1	0	alignment_overlap=20	coverage_minus=4	coverage_plus=5	flanking_left=251	flanking_right=251	frequency=1.058e-01	junction_possible_overlap_registers=214	key=CP009273__733405__-1__CP009273__734340__1__20____251__251__0__0	max_left=159	max_left_minus=155	max_left_plus=159	max_min_left=96	max_min_left_minus=49	max_min_left_plus=96	max_min_right=90	max_min_right_minus=76	max_min_right_plus=90	max_pos_hash_score=428	max_right=184	max_right_minus=182	max_right_plus=184	neg_log10_pos_hash_p_value=3.5	new_junction_coverage=0.15	new_junction_read_count=9	polymorphism_frequency=1.058e-01	pos_hash_score=9	prediction=polymorphism	reject=COVERAGE_EVENNESS_SKEW,FREQUENCY_CUTOFF	side_1_annotate_key=gene	side_1_continuation=0	side_1_coverage=1.22	side_1_overlap=20	side_1_possible_overlap_registers=234	side_1_read_count=81	side_1_redundant=0	side_2_annotate_key=gene	side_2_continuation=0	side_2_coverage=1.28	side_2_overlap=0	side_2_possible_overlap_registers=214	side_2_read_count=78	side_2_redundant=0	total_non_overlap_reads=9
JC	191	.	CP009273	776472	-1	CP009273	777265	1	0	alignment_overlap=37	coverage_minus=5	coverage_plus=1	flanking_left=251	flanking_right=251	frequency=2.979e-01	junction_possible_overlap_registers=197	key=CP009273__776472__-1__CP009273__777228__1__37____251__251__0__0	max_left=206	max_left_minus=206	max_left_plus=12	max_min_left=12	max_min_left_minus=0	max_min_left_plus=12	max_min_right=17	max_min_right_minus=17	max_min_right_plus=0	max_pos_hash_score=394	max_right=142	max_right_minus=17	max_right_plus=142	neg_log10_pos_hash_p_value=4.1	new_junction_coverage=0.16	new_junction_read_count=9	polymorphism_frequency=2.979e-01	pos_hash_score=6	prediction=polymorphism	reject=COVERAGE_EVENNESS_SKEW	side_1_annotate_key=gene	side_1_continuation=0	side_1_coverage=0.44	side_1_overlap=37	side_1_possible_overlap_registers=234	side_1_read_count=29	side_1_redundant=0	side_2_annotate_key=gene	side_2_continuation=0	side_2_coverage=0.32	side_2_overlap=0	side_2_possible_overlap_registers=197	side_2_read_count=18	side_2_redundant=0	total_non_overlap_reads=6
JC	192	.	CP009273	776778	-1	CP009273	777267	1	0	alignment_overlap=39	coverage_minus=5	coverage_plus=4	flanking_left=251	flanking_right=251	frequency=3.881e-01	junction_possible_overlap_registers=195	key=CP009273__776778__-1__CP009273__777228__1__39____251__251__0__0	max_left=187	max_left_minus=187	max_left_plus=41	max_min_left=41	max_min_left_minus=0	max_min_left_plus=41	max_min_right=89	max_min_right_minus=89	max_min_right_plus=0	max_pos_hash_score=390	max_right=191	max_right_minus=89	max_right_plus=191	neg_log10_pos_hash_p_value=3.5	new_junction_coverage=0.23	new_junction_read_count=13	polymorphism_frequency=3.881e-01	pos_hash_score=8	prediction=polymorphism	reject=COVERAGE_EVENNESS_SKEW	side_1_annotate_key=gene	side_1_continuation=0	side_1_coverage=0.45	side_1_overlap=39	side_1_possible_overlap_registers=234	side_1_read_count=30	side_1_redundant=0	side_2_annotate_key=gene	side_2_continuation=0	side_2_coverage=0.29	side_2_overlap=0	side_2_possible_overlap_registers=195	side_2_read_count=16	side_2_redundant=0	total_non_overlap_reads=9
JC	193	.	CP009273	776825	1	CP009273	2514486	-1	-1	alignment_overlap=-1	coverage_minus=5	coverage_plus=3	flanking_left=251	flanking_right=251	frequency=2.315e-01	junction_possible_overlap_registers=233	key=CP009273__776825__1__CP009273__2514486__-1__-1__G__251__251__0__0	max_left=176	max_left_minus=176	max_left_plus=124	max_min_left=0	max_min_left_minus=0	max_min_left_plus=0	max_min_right=77	max_min_right_minus=77	max_min_right_plus=63	max_pos_hash_score=466	max_right=77	max_right_minus=77	max_right_plus=63	neg_log10_pos_hash_p_value=4.1	new_junction_coverage=0.18	new_junction_read_count=12	polymorphism_frequency=2.315e-01	pos_hash_score=8	prediction=polymorphism	reject=COVERAGE_EVENNESS_SKEW	side_1_annotate_key=gene	side_1_continuation=0	side_1_coverage=0.45	side_1_overlap=0	side_1_possible_overlap_registers=234	side_1_read_count=30	side_1_redundant=0	side_2_annotate_key=gene	side_2_continuation=0	side_2_coverage=0.75	side_2_overlap=0	side_2_possible_overlap_registers=234	side_2_read_count=50	side_2_redundant=0	total_non_overlap_reads=8	unique_read_sequence=G
JC	194	.	CP009273	777033	1	CP009273	2514488	-1	-1	alignment_overlap=-1	coverage_minus=3	coverage_plus=1	flanking_left=251	flanking_right=251	frequency=1.597e-01	junction_possible_overlap_registers=233	key=CP009273__777033__1__CP009273__2514488__-1__-1__G__251__251__0__0	max_left=169	max_left_minus=169	max_left_plus=92	max_min_left=92	max_min_left_minus=85	max_min_left_plus=92	max_min_right=44	max_min_right_minus=44	max_min_right_plus=0	max_pos_hash_score=466	max_right=151	max_right_minus=151	max_right_plus=105	neg_log10_pos_hash_p_value=5.5	new_junction_coverage=0.11	new_junction_read_count=7	polymorphism_frequency=1.597e-01	pos_hash_score=4	prediction=polymorphism	reject=COVERAGE_EVENNESS_SKEW,FREQUENCY_CUTOFF	side_1_annotate_key=gene	side_1_continuation=0	side_1_coverage=0.38	side_1_overlap=0	side_1_possible_overlap_registers=234	side_1_read_count=25	side_1_redundant=0	side_2_annotate_key=gene	side_2_continuation=0	side_2_coverage=0.74	side_2_overlap=0	side_2_possible_overlap_registers=234	side_2_read_count=49	side_2_redundant=0	total_non_overlap_reads=4	unique_read_sequence=G
JC	195	.	CP009273	836695	-1	CP009273	837910	1	0	alignment_overlap=9	coverage_minus=2	coverage_plus=2	flanking_left=251	flanking_right=251	frequency=7.240e-02	junction_possible_overlap_registers=225	key=CP009273__836695__-1__CP009273__837901__1__9____251__251__0__0	max_left=91	max_left_minus=91	max_left_plus=91	max_min_left=35	max_min_left_minus=0	max_min_left_plus=35	max_min_right=80	max_min_right_minus=80	max_min_right_plus=80	max_pos_hash_score=450	max_right=80	max_right_minus=80	max_right_plus=80	neg_log10_pos_hash_p_value=5.4	new_junction_coverage=0.08	new_junction_read_count=5	polymorphism_frequency=7.240e-02	pos_hash_score=4	prediction=polymorphism	reject=COVERAGE_EVENNESS_SKEW,FREQUENCY_CUTOFF	side_1_annotate_key=gene	side_1_continuation=0	side_1_coverage=1.13	side_1_overlap=9	side_1_possible_overlap_registers=234	side_1_read_count=75	side_1_redundant=0	side_2_annotate_key=gene	side_2_continuation=0	side_2_coverage=0.87	side_2_overlap=0	side_2_possible_overlap_registers=225	side_2_read_count=56	side_2_redundant=0	total_non_overlap_reads=4
JC	196	.	CP009273	857332	-1	CP009273	858550	1	0	alignment_overlap=10	coverage_minus=2	coverage_plus=1	flanking_left=251	flanking_right=251	frequency=5.098e-02	junction_possible_overlap_registers=224	key=CP009273__857332__-1__CP009273__858540__1__10____251__251__0__0	max_left=140	max_left_minus=140	max_left_plus=35	max_min_left=0	max_min_left_minus=0	max_min_left_plus=0	max_min_right=101	max_min_right_minus=101	max_min_right_plus=32	max_pos_hash_score=448	max_right=101	max_right_minus=101	max_right_plus=32	neg_log10_pos_hash_p_value=5.9	new_junction_coverage=0.05	new_junction_read_count=3	polymorphism_frequency=5.098e-02	pos_hash_score=3	prediction=polymorphism	reject=COVERAGE_EVENNESS_SKEW,FREQUENCY_CUTOFF	side_1_annotate_key=gene	side_1_continuation=0	side_1_coverage=0.81	side_1_overlap=10	side_1_possible_overlap_registers=234	side_1_read_count=54	side_1_redundant=0	side_2_annotate_key=gene	side_2_continuation=0	side_2_coverage=0.94	side_2_overlap=0	side_2_possible_overlap_registers=224	side_2_read_count=60	side_2_redundant=0	total_non_overlap_reads=3
JC	197	.	CP009273	874904	-1	CP009273	875845	1	0	alignment_overlap=8	coverage_minus=1	coverage_plus=2	flanking_left=251	flanking_right=251	frequency=6.514e-02	junction_possible_overlap_registers=226	key=CP009273__874904__-1__CP009273__875837__1__8____251__251__0__0	max_left=171	max_left_minus=165	max_left_plus=171	max_min_left=5	max_min_left_minus=0	max_min_left_plus=5	max_min_right=72	max_min_right_minus=71	max_min_right_plus=72	max_pos_hash_score=452	max_right=81	max_right_minus=71	max_right_plus=81	neg_log10_pos_hash_p_value=5.9	new_junction_coverage=0.06	new_junction_read_count=4	polymorphism_frequency=6.514e-02	pos_hash_score=3	prediction=polymorphism	reject=COVERAGE_EVENNESS_SKEW,FREQUENCY_CUTOFF	side_1_annotate_key=gene	side_1_continuation=0	side_1_coverage=0.96	side_1_overlap=8	side_1_possible_overlap_registers=234	side_1_read_count=64	side_1_redundant=0	side_2_annotate_key=gene	side_2_continuation=0	side_2_coverage=0.82	side_2_overlap=0	side_2_possible_overlap_registers=226	side_2_read_count=53	side_2_redundant=0	total_non_overlap_reads=3
JC	198	.	CP009273	1018664	-1	CP009273	1020030	1	0	alignment_overlap=11	coverage_minus=2	coverage_plus=2	flanking_left=251	flanking_right=251	frequency=7.636e-02	junction_possible_overlap_registers=223	key=CP009273__1018664__-1__CP009273__1020019__1__11____251__251__0__0	max_left=85	max_left_minus=57	max_left_plus=85	max_min_left=85	max_min_left_minus=0	max_min_left_plus=85	max_min_right=31	max_min_right_minus=31	max_min_right_plus=0	max_pos_hash_score=446	max_right=107	max_right_minus=31	max_right_plus=107	neg_log10_pos_hash_p_value=5.4	new_junction_coverage=0.08	new_junction_read_count=5	polymorphism_frequency=7.636e-02	pos_hash_score=4	prediction=polymorphism	reject=COVERAGE_EVENNESS_SKEW,FREQUENCY_CUTOFF	side_1_annotate_key=gene	side_1_continuation=0	side_1_coverage=1.29	side_1_overlap=11	side_1_possible_overlap_registers=234	side_1_read_count=86	side_1_redundant=0	side_2_annotate_key=gene	side_2_continuation=0	side_2_coverage=0.61	side_2_overlap=0	side_2_possible_overlap_registers=223	side_2_read_count=39	side_2_redundant=0	total_non_overlap_reads=4
JC	199	.	CP009273	1029097	-1	CP009273	1030727	1	0	alignment_overlap=10	coverage_minus=2	coverage_plus=2	flanking_left=251	flanking_right=251	frequency=5.191e-02	junction_possible_overlap_registers=224	key=CP009273__1029097__-1__CP009273__1030717__1__10____251__251__0__0	max_left=135	max_left_minus=135	max_left_plus=119	max_min_left=119	max_min_left_minus=11	max_min_left_plus=119	max_min_right=106	max_min_right_minus=106	max_min_right_plus=0	max_pos_hash_score=448	max_right=122	max_right_minus=106	max_right_plus=122	neg_log10_pos_hash_p_value=5.4	new_junction_coverage=0.06	new_junction_read_count=4	polymorphism_frequency=5.191e-02	pos_hash_score=4	prediction=polymorphism	reject=COVERAGE_EVENNESS_SKEW,FREQUENCY_CUTOFF	side_1_annotate_key=gene	side_1_continuation=0	side_1_coverage=1.37	side_1_overlap=10	side_1_possible_overlap_registers=234	side_1_read_count=91	side_1_redundant=0	side_2_annotate_key=gene	side_2_continuation=0	side_2_coverage=0.92	side_2_overlap=0	side_2_possible_overlap_registers=224	side_2_read_count=59	side_2_redundant=0	total_non_overlap_reads=4
JC	200	.	CP009273	1040510	-1	CP009273	1041580	1	0	alignment_overlap=10	coverage_minus=1	coverage_plus=2	flanking_left=251	flanking_right=251	frequency=4.300e-02	junction_possible_overlap_registers=224	key=CP009273__1040510__-1__CP009273__1041570__1__10____251__251__0__0	max_left=101	max_left_minus=100	max_left_plus=101	max_min_left=0	max_min_left_minus=0	max_min_left_plus=0	max_min_right=41	max_min_right_minus=1	max_min_right_plus=41	max_pos_hash_score=448	max_right=41	max_right_minus=1	max_right_plus=41	neg_log10_pos_hash_p_value=5.9	new_junction_coverage=0.05	new_junction_read_count=3	polymorphism_frequency=4.300e-02	pos_hash_score=3	prediction=polymorphism	reject=COVERAGE_EVENNESS_SKEW,FREQUENCY_CUTOFF	side_1_annotate_key=gene	side_1_continuation=0	side_1_coverage=0.87	side_1_overlap=10	side_1_possible_overlap_registers=234	side_1_read_count=58	side_1_redundant=0	side_2_annotate_key=gene	side_2_continuation=0	side_2_coverage=1.22	side_2_overlap=0	side_2_possible_overlap_registers=224	side_2_read_count=78	side_2_redundant=0	total_non_overlap_reads=3
JC	201	.	CP009273	1057123	-1	CP009273	1058045	1	0	alignment_overlap=10	coverage_minus=3	coverage_plus=2	flanking_left=251	flanking_right=251	frequency=7.118e-02	junction_possible_overlap_registers=224	key=CP009273__1057123__-1__CP009273__1058035__1__10____251__251__0__0	max_left=231	max_left_minus=231	max_left_plus=51	max_min_left=11	max_min_left_minus=0	max_min_left_plus=11	max_min_right=50	max_min_right_minus=50	max_min_right_plus=50	max_pos_hash_score=448	max_right=223	max_right_minus=50	max_right_plus=223	neg_log10_pos_hash_p_value=5.0	new_junction_coverage=0.08	new_junction_read_count=5	polymorphism_frequency=7.118e-02	pos_hash_score=5	prediction=polymorphism	reject=COVERAGE_EVENNESS_SKEW,FREQUENCY_CUTOFF	side_1_annotate_key=gene	side_1_continuation=0	side_1_coverage=1.23	side_1_overlap=10	side_1_possible_overlap_registers=234	side_1_read_count=82	side_1_redundant=0	side_2_annotate_key=gene	side_2_continuation=0	side_2_coverage=0.82	side_2_overlap=0	side_2_possible_overlap_registers=224	side_2_read_count=52	side_2_redundant=0	total_non_overlap_reads=5
JC	202	.	CP009273	1077089	-1	CP009273	1078078	1	0	alignment_overlap=10	coverage_minus=3	coverage_plus=2	flanking_left=251	flanking_right=251	frequency=1.029e-01	junction_possible_overlap_registers=224	key=CP009273__1077089__-1__CP009273__1078068__1__10____251__251__0__0	max_left=154	max_left_minus=154	max_left_plus=49	max_min_left=52	max_min_left_minus=52	max_min_left_plus=49	max_min_right=87	max_min_right_minus=87	max_min_right_plus=0	max_pos_hash_score=448	max_right=191	max_right_minus=105	max_right_plus=191	neg_log10_pos_hash_p_value=5.0	new_junction_coverage=0.09	new_junction_read_count=6	polymorphism_frequency=1.029e-01	pos_hash_score=5	prediction=polymorphism	reject=COVERAGE_EVENNESS_SKEW,FREQUENCY_CUTOFF	side_1_annotate_key=gene	side_1_continuation=0	side_1_coverage=0.84	side_1_overlap=10	side_1_possible_overlap_registers=234	side_1_read_count=56	side_1_redundant=0	side_2_annotate_key=gene	side_2_continuation=0	side_2_coverage=0.80	side_2_overlap=0	side_2_possible_overlap_registers=224	side_2_read_count=51	side_2_redundant=0	total_non_overlap_reads=5
JC	203	.	CP009273	1094549	-1	CP009273	1095754	1	0	alignment_overlap=10	coverage_minus=1	coverage_plus=3	flanking_left=251	flanking_right=251	frequency=4.647e-02	junction_possible_overlap_registers=224	key=CP009273__1094549__-1__CP009273__1095744__1__10____251__251__0__0	max_left=136	max_left_minus=129	max_left_plus=136	max_min_left=60	max_min_left_minus=0	max_min_left_plus=60	max_min_right=105	max_min_right_minus=9	max_min_right_plus=105	max_pos_hash_score=448	max_right=180	max_right_minus=9	max_right_plus=180	neg_log10_pos_hash_p_value=5.4	new_junction_coverage=0.06	new_junction_read_count=4	polymorphism_frequency=4.647e-02	pos_hash_score=4	prediction=polymorphism	reject=COVERAGE_EVENNESS_SKEW,FREQUENCY_CUTOFF	side_1_annotate_key=gene	side_1_continuation=0	side_1_coverage=1.35	side_1_overlap=10	side_1_possible_overlap_registers=234	side_1_read_count=90	side_1_redundant=0	side_2_annotate_key=gene	side_2_continuation=0	side_2_coverage=1.22	side_2_overlap=0	side_2_possible_overlap_registers=224	side_2_read_count=78	side_2_redundant=0	total_non_overlap_reads=4
JC	204	.	CP009273	1129389	-1	CP009273	1130305	1	0	alignment_overlap=9	coverage_minus=2	coverage_plus=1	flanking_left=251	flanking_right=251	frequency=4.797e-02	junction_possible_overlap_registers=225	key=CP009273__1129389__-1__CP009273__1130296__1__9____251__251__0__0	max_left=206	max_left_minus=206	max_left_plus=50	max_min_left=50	max_min_left_minus=40	max_min_left_plus=50	max_min_right=30	max_min_right_minus=30	max_min_right_plus=0	max_pos_hash_score=450	max_right=133	max_right_minus=79	max_right_plus=133	neg_log10_pos_hash_p_value=5.9	new_junction_coverage=0.05	new_junction_read_count=3	polymorphism_frequency=4.797e-02	pos_hash_score=3	prediction=polymorphism	reject=COVERAGE_EVENNESS_SKEW,FREQUENCY_CUTOFF	side_1_annotate_key=gene	side_1_continuation=0	side_1_coverage=0.75	side_1_overlap=9	side_1_possible_overlap_registers=234	side_1_read_count=50	side_1_redundant=0	side_2_annotate_key=gene	side_2_continuation=0	side_2_coverage=1.11	side_2_overlap=0	side_2_possible_overlap_registers=225	side_2_read_count=71	side_2_redundant=0	total_non_overlap_reads=3
JC	205	.	CP009273	1134556	-1	CP009273	1135571	1	0	alignment_overlap=11	coverage_minus=2	coverage_plus=2	flanking_left=251	flanking_right=251	frequency=7.004e-02	junction_possible_overlap_registers=223	key=CP009273__1134556__-1__CP009273__1135560__1__11____251__251__0__0	max_left=156	max_left_minus=156	max_left_plus=78	max_min_left=1	max_min_left_minus=0	max_min_left_plus=1	max_min_right=84	max_min_right_minus=84	max_min_right_plus=52	max_pos_hash_score=446	max_right=84	max_right_minus=84	max_right_plus=52	neg_log10_pos_hash_p_value=5.4	new_junction_coverage=0.06	new_junction_read_count=4	polymorphism_frequency=7.004e-02	pos_hash_score=4	prediction=polymorphism	reject=COVERAGE_EVENNESS_SKEW,FREQUENCY_CUTOFF	side_1_annotate_key=gene	side_1_continuation=0	side_1_coverage=0.89	side_1_overlap=11	side_1_possible_overlap_registers=234	side_1_read_count=59	side_1_redundant=0	side_2_annotate_key=gene	side_2_continuation=0	side_2_coverage=0.79	side_2_overlap=0	side_2_possible_overlap_registers=223	side_2_read_count=50	side_2_redundant=0	total_non_overlap_reads=4
JC	206	.	CP009273	1161581	-1	CP009273	1162077	1	0	alignment_overlap=15	coverage_minus=5	coverage_plus=6	flanking_left=251	flanking_right=251	frequency=2.057e-01	junction_possible_overlap_registers=219	key=CP009273__1161581__-1__CP009273__1162062__1__15____251__251__0__0	max_left=151	max_left_minus=151	max_left_plus=25	max_min_left=50	max_min_left_minus=50	max_min_left_plus=10	max_min_right=90	max_min_right_minus=90	max_min_right_plus=18	max_pos_hash_score=438	max_right=184	max_right_minus=90	max_right_plus=184	neg_log10_pos_hash_p_value=3.1	new_junction_coverage=0.21	new_junction_read_count=13	polymorphism_frequency=2.057e-01	pos_hash_score=11	prediction=polymorphism	reject=COVERAGE_EVENNESS_SKEW	side_1_annotate_key=gene	side_1_continuation=0	side_1_coverage=0.84	side_1_overlap=15	side_1_possible_overlap_registers=234	side_1_read_count=56	side_1_redundant=0	side_2_annotate_key=gene	side_2_continuation=0	side_2_coverage=0.77	side_2_overlap=0	side_2_possible_overlap_registers=219	side_2_read_count=48	side_2_redundant=0	total_non_overlap_reads=11
JC	207	.	CP009273	1203246	1	CP009273	1205075	1	0	alignment_overlap=16	coverage_minus=5	coverage_plus=10	flanking_left=251	flanking_right=251	frequency=1.836e-01	junction_possible_overlap_registers=218	key=CP009273__1203246__1__CP009273__1205059__1__16____251__251__0__0	max_left=177	max_left_minus=145	max_left_plus=177	max_min_left=105	max_min_left_minus=58	max_min_left_plus=105	max_min_right=113	max_min_right_minus=90	max_min_right_plus=113	max_pos_hash_score=436	max_right=227	max_right_minus=222	max_right_plus=227	neg_log10_pos_hash_p_value=3.1	new_junction_coverage=0.24	new_junction_read_count=15	polymorphism_frequency=1.836e-01	pos_hash_score=11	prediction=polymorphism	reject=COVERAGE_EVENNESS_SKEW,FREQUENCY_CUTOFF	side_1_annotate_key=gene	side_1_continuation=0	side_1_coverage=1.23	side_1_overlap=16	side_1_possible_overlap_registers=234	side_1_read_count=82	side_1_redundant=0	side_2_annotate_key=gene	side_2_continuation=0	side_2_coverage=0.92	side_2_overlap=0	side_2_possible_overlap_registers=218	side_2_read_count=57	side_2_redundant=0	total_non_overlap_reads=15
JC	208	.	CP009273	1203261	-1	CP009273	1205058	-1	0	alignment_overlap=16	coverage_minus=6	coverage_plus=4	flanking_left=251	flanking_right=251	frequency=1.354e-01	junction_possible_overlap_registers=218	key=CP009273__1203261__-1__CP009273__1205074__-1__16____251__251__0__0	max_left=159	max_left_minus=159	max_left_plus=111	max_min_left=111	max_min_left_minus=71	max_min_left_plus=111	max_min_right=104	max_min_right_minus=104	max_min_right_plus=0	max_pos_hash_score=436	max_right=228	max_right_minus=164	max_right_plus=228	neg_log10_pos_hash_p_value=3.6	new_junction_coverage=0.16	new_junction_read_count=10	polymorphism_frequency=1.354e-01	pos_hash_score=9	prediction=polymorphism	reject=COVERAGE_EVENNESS_SKEW,FREQUENCY_CUTOFF	side_1_annotate_key=gene	side_1_continuation=0	side_1_coverage=1.17	side_1_overlap=16	side_1_possible_overlap_registers=234	side_1_read_count=78	side_1_redundant=0	side_2_annotate_key=gene	side_2_continuation=0	side_2_coverage=0.89	side_2_overlap=0	side_2_possible_overlap_registers=218	side_2_read_count=55	side_2_redundant=0	total_non_overlap_reads=10
JC	209	.	CP009273	1259302	-1	CP009273	1260284	1	0	alignment_overlap=11	coverage_minus=1	coverage_plus=4	flanking_left=251	flanking_right=251	frequency=8.766e-02	junction_possible_overlap_registers=223	key=CP009273__1259302__-1__CP009273__1260273__1__11____251__251__0__0	max_left=107	max_left_minus=107	max_left_plus=95	max_min_left=41	max_min_left_minus=0	max_min_left_plus=41	max_min_right=60	max_min_right_minus=60	max_min_right_plus=60	max_pos_hash_score=446	max_right=198	max_right_minus=60	max_right_plus=198	neg_log10_pos_hash_p_value=5.0	new_junction_coverage=0.09	new_junction_read_count=6	polymorphism_frequency=8.766e-02	pos_hash_score=5	prediction=polymorphism	reject=COVERAGE_EVENNESS_SKEW,FREQUENCY_CUTOFF	side_1_annotate_key=gene	side_1_continuation=0	side_1_coverage=0.99	side_1_overlap=11	side_1_possible_overlap_registers=234	side_1_read_count=66	side_1_redundant=0	side_2_annotate_key=gene	side_2_continuation=0	side_2_coverage=0.98	side_2_overlap=0	side_2_possible_overlap_registers=223	side_2_read_count=62	side_2_redundant=0	total_non_overlap_reads=5
JC	210	.	CP009273	1278335	-1	CP009273	1279292	1	0	alignment_overlap=10	coverage_minus=2	coverage_plus=2	flanking_left=251	flanking_right=251	frequency=7.227e-02	junction_possible_overlap_registers=224	key=CP009273__1278335__-1__CP009273__1279282__1__10____251__251__0__0	max_left=97	max_left_minus=97	max_left_plus=97	max_min_left=97	max_min_left_minus=97	max_min_left_plus=97	max_min_right=0	max_min_right_minus=0	max_min_right_plus=0	max_pos_hash_score=448	max_right=202	max_right_minus=145	max_right_plus=202	neg_log10_pos_hash_p_value=5.4	new_junction_coverage=0.06	new_junction_read_count=4	polymorphism_frequency=7.227e-02	pos_hash_score=4	prediction=polymorphism	reject=COVERAGE_EVENNESS_SKEW,FREQUENCY_CUTOFF	side_1_annotate_key=gene	side_1_continuation=0	side_1_coverage=0.81	side_1_overlap=10	side_1_possible_overlap_registers=234	side_1_read_count=54	side_1_redundant=0	side_2_annotate_key=gene	side_2_continuation=0	side_2_coverage=0.80	side_2_overlap=0	side_2_possible_overlap_registers=224	side_2_read_count=51	side_2_redundant=0	total_non_overlap_reads=4
JC	211	.	CP009273	1282362	-1	CP009273	1283013	1	0	alignment_overlap=20	coverage_minus=1	coverage_plus=3	flanking_left=251	flanking_right=251	frequency=1.768e-01	junction_possible_overlap_registers=214	key=CP009273__1282362__-1__CP009273__1282993__1__20____251__251__0__0	max_left=199	max_left_minus=93	max_left_plus=199	max_min_left=15	max_min_left_minus=0	max_min_left_plus=15	max_min_right=49	max_min_right_minus=49	max_min_right_plus=32	max_pos_hash_score=428	max_right=167	max_right_minus=49	max_right_plus=167	neg_log10_pos_hash_p_value=5.2	new_junction_coverage=0.08	new_junction_read_count=5	polymorphism_frequency=1.768e-01	pos_hash_score=4	prediction=polymorphism	reject=COVERAGE_EVENNESS_SKEW,FREQUENCY_CUTOFF	side_1_annotate_key=gene	side_1_continuation=0	side_1_coverage=0.26	side_1_overlap=20	side_1_possible_overlap_registers=234	side_1_read_count=17	side_1_redundant=0	side_2_annotate_key=gene	side_2_continuation=0	side_2_coverage=0.51	side_2_overlap=0	side_2_possible_overlap_registers=214	side_2_read_count=31	side_2_redundant=0	total_non_overlap_reads=4
JC	212	.	CP009273	1282540	-1	CP009273	1283013	1	0	alignment_overlap=20	coverage_minus=5	coverage_plus=2	flanking_left=251	flanking_right=251	frequency=2.639e-01	junction_possible_overlap_registers=214	key=CP009273__1282540__-1__CP009273__1282993__1__20____251__251__0__0	max_left=109	max_left_minus=109	max_left_plus=46	max_min_left=109	max_min_left_minus=109	max_min_left_plus=46	max_min_right=0	max_min_right_minus=0	max_min_right_plus=0	max_pos_hash_score=428	max_right=186	max_right_minus=186	max_right_plus=167	neg_log10_pos_hash_p_value=4.4	new_junction_coverage=0.15	new_junction_read_count=9	polymorphism_frequency=2.639e-01	pos_hash_score=6	prediction=polymorphism	reject=COVERAGE_EVENNESS_SKEW	side_1_annotate_key=gene	side_1_continuation=0	side_1_coverage=0.32	side_1_overlap=20	side_1_possible_overlap_registers=234	side_1_read_count=21	side_1_redundant=0	side_2_annotate_key=gene	side_2_continuation=0	side_2_coverage=0.51	side_2_overlap=0	side_2_possible_overlap_registers=214	side_2_read_count=31	side_2_redundant=0	total_non_overlap_reads=7
JC	213	.	CP009273	1353257	-1	CP009273	1354052	1	0	alignment_overlap=9	coverage_minus=4	coverage_plus=2	flanking_left=251	flanking_right=251	frequency=1.281e-01	junction_possible_overlap_registers=225	key=CP009273__1353257__-1__CP009273__1354043__1__9____251__251__0__0	max_left=136	max_left_minus=136	max_left_plus=68	max_min_left=68	max_min_left_minus=0	max_min_left_plus=68	max_min_right=106	max_min_right_minus=106	max_min_right_plus=0	max_pos_hash_score=450	max_right=131	max_right_minus=106	max_right_plus=131	neg_log10_pos_hash_p_value=5.0	new_junction_coverage=0.09	new_junction_read_count=6	polymorphism_frequency=1.281e-01	pos_hash_score=5	prediction=polymorphism	reject=COVERAGE_EVENNESS_SKEW,FREQUENCY_CUTOFF	side_1_annotate_key=gene	side_1_continuation=0	side_1_coverage=0.53	side_1_overlap=9	side_1_possible_overlap_registers=234	side_1_read_count=35	side_1_redundant=0	side_2_annotate_key=gene	side_2_continuation=0	side_2_coverage=0.75	side_2_overlap=0	side_2_possible_overlap_registers=225	side_2_read_count=48	side_2_redundant=0	total_non_overlap_reads=6
JC	214	.	CP009273	1357806	-1	CP009273	1358639	1	0	alignment_overlap=10	coverage_minus=1	coverage_plus=3	flanking_left=251	flanking_right=251	frequency=7.814e-02	junction_possible_overlap_registers=224	key=CP009273__1357806__-1__CP009273__1358629__1__10____251__251__0__0	max_left=149	max_left_minus=63	max_left_plus=149	max_min_left=63	max_min_left_minus=63	max_min_left_plus=48	max_min_right=93	max_min_right_minus=0	max_min_right_plus=93	max_pos_hash_score=448	max_right=103	max_right_minus=103	max_right_plus=97	neg_log10_pos_hash_p_value=5.4	new_junction_coverage=0.06	new_junction_read_count=4	polymorphism_frequency=7.814e-02	pos_hash_score=4	prediction=polymorphism	reject=COVERAGE_EVENNESS_SKEW,FREQUENCY_CUTOFF	side_1_annotate_key=gene	side_1_continuation=0	side_1_coverage=0.57	side_1_overlap=10	side_1_possible_overlap_registers=234	side_1_read_count=38	side_1_redundant=0	side_2_annotate_key=gene	side_2_continuation=0	side_2_coverage=0.91	side_2_overlap=0	side_2_possible_overlap_registers=224	side_2_read_count=58	side_2_redundant=0	total_non_overlap_reads=4
JC	215	.	CP009273	1358859	-1	CP009273	1359697	1	0	alignment_overlap=9	coverage_minus=2	coverage_plus=1	flanking_left=251	flanking_right=251	frequency=7.280e-02	junction_possible_overlap_registers=225	key=CP009273__1358859__-1__CP009273__1359688__1__9____251__251__0__0	max_left=138	max_left_minus=138	max_left_plus=138	max_min_left=0	max_min_left_minus=0	max_min_left_plus=0	max_min_right=50	max_min_right_minus=49	max_min_right_plus=50	max_pos_hash_score=450	max_right=50	max_right_minus=49	max_right_plus=50	neg_log10_pos_hash_p_value=5.9	new_junction_coverage=0.06	new_junction_read_count=4	polymorphism_frequency=7.280e-02	pos_hash_score=3	prediction=polymorphism	reject=COVERAGE_EVENNESS_SKEW,FREQUENCY_CUTOFF	side_1_annotate_key=gene	side_1_continuation=0	side_1_coverage=0.83	side_1_overlap=9	side_1_possible_overlap_registers=234	side_1_read_count=55	side_1_redundant=0	side_2_annotate_key=gene	side_2_continuation=0	side_2_coverage=0.76	side_2_overlap=0	side_2_possible_overlap_registers=225	side_2_read_count=49	side_2_redundant=0	total_non_overlap_reads=3
JC	216	.	CP009273	1487913	-1	CP009273	1489242	1	0	alignment_overlap=9	coverage_minus=2	coverage_plus=2	flanking_left=251	flanking_right=251	frequency=5.765e-02	junction_possible_overlap_registers=225	key=CP009273__1487913__-1__CP009273__1489233__1__9____251__251__0__0	max_left=166	max_left_minus=166	max_left_plus=166	max_min_left=64	max_min_left_minus=64	max_min_left_plus=64	max_min_right=44	max_min_right_minus=5	max_min_right_plus=44	max_pos_hash_score=450	max_right=166	max_right_minus=166	max_right_plus=166	neg_log10_pos_hash_p_value=5.4	new_junction_coverage=0.06	new_junction_read_count=4	polymorphism_frequency=5.765e-02	pos_hash_score=4	prediction=polymorphism	reject=COVERAGE_EVENNESS_SKEW,FREQUENCY_CUTOFF	side_1_annotate_key=gene	side_1_continuation=0	side_1_coverage=0.87	side_1_overlap=9	side_1_possible_overlap_registers=234	side_1_read_count=58	side_1_redundant=0	side_2_annotate_key=gene	side_2_continuation=0	side_2_coverage=1.17	side_2_overlap=0	side_2_possible_overlap_registers=225	side_2_read_count=75	side_2_redundant=0	total_non_overlap_reads=4
JC	217	.	CP009273	1490433	-1	CP009273	1491304	1	0	alignment_overlap=13	coverage_minus=5	coverage_plus=5	flanking_left=251	flanking_right=251	frequency=1.312e-01	junction_possible_overlap_registers=221	key=CP009273__1490433__-1__CP009273__1491291__1__13____251__251__0__0	max_left=216	max_left_minus=216	max_left_plus=179	max_min_left=95	max_min_left_minus=34	max_min_left_plus=95	max_min_right=59	max_min_right_minus=36	max_min_right_plus=59	max_pos_hash_score=442	max_right=143	max_right_minus=130	max_right_plus=143	neg_log10_pos_hash_p_value=3.4	new_junction_coverage=0.16	new_junction_read_count=10	polymorphism_frequency=1.312e-01	pos_hash_score=10	prediction=polymorphism	reject=COVERAGE_EVENNESS_SKEW,FREQUENCY_CUTOFF	side_1_annotate_key=gene	side_1_continuation=0	side_1_coverage=0.96	side_1_overlap=13	side_1_possible_overlap_registers=234	side_1_read_count=64	side_1_redundant=0	side_2_annotate_key=gene	side_2_continuation=0	side_2_coverage=1.14	side_2_overlap=0	side_2_possible_overlap_registers=221	side_2_read_count=72	side_2_redundant=0	total_non_overlap_reads=10
JC	218	.	CP009273	1515721	-1	CP009273	1516650	1	0	alignment_overlap=10	coverage_minus=1	coverage_plus=2	flanking_left=251	flanking_right=251	frequency=4.533e-02	junction_possible_overlap_registers=224	key=CP009273__1515721__-1__CP009273__1516640__1__10____251__251__0__0	max_left=59	max_left_minus=59	max_left_plus=59	max_min_left=59	max_min_left_minus=59	max_min_left_plus=59	max_min_right=0	max_min_right_minus=0	max_min_right_plus=0	max_pos_hash_score=448	max_right=169	max_right_minus=108	max_right_plus=169	neg_log10_pos_hash_p_value=5.9	new_junction_coverage=0.05	new_junction_read_count=3	polymorphism_frequency=4.533e-02	pos_hash_score=3	prediction=polymorphism	reject=COVERAGE_EVENNESS_SKEW,FREQUENCY_CUTOFF	side_1_annotate_key=gene	side_1_continuation=0	side_1_coverage=0.93	side_1_overlap=10	side_1_possible_overlap_registers=234	side_1_read_count=62	side_1_redundant=0	side_2_annotate_key=gene	side_2_continuation=0	side_2_coverage=1.05	side_2_overlap=0	side_2_possible_overlap_registers=224	side_2_read_count=67	side_2_redundant=0	total_non_overlap_reads=3
JC	219	.	CP009273	1544443	-1	CP009273	1545506	1	0	alignment_overlap=5	coverage_minus=2	coverage_plus=2	flanking_left=251	flanking_right=251	frequency=5.028e-02	junction_possible_overlap_registers=229	key=CP009273__1544443__-1__CP009273__1545501__1__5____251__251__0__0	max_left=102	max_left_minus=102	max_left_plus=98	max_min_left=15	max_min_left_minus=0	max_min_left_plus=15	max_min_right=48	max_min_right_minus=48	max_min_right_plus=40	max_pos_hash_score=458	max_right=197	max_right_minus=48	max_right_plus=197	neg_log10_pos_hash_p_value=5.5	new_junction_coverage=0.06	new_junction_read_count=4	polymorphism_frequency=5.028e-02	pos_hash_score=4	prediction=polymorphism	reject=COVERAGE_EVENNESS_SKEW,FREQUENCY_CUTOFF	side_1_annotate_key=gene	side_1_continuation=0	side_1_coverage=1.32	side_1_overlap=5	side_1_possible_overlap_registers=234	side_1_read_count=88	side_1_redundant=0	side_2_annotate_key=gene	side_2_continuation=0	side_2_coverage=1.00	side_2_overlap=0	side_2_possible_overlap_registers=229	side_2_read_count=65	side_2_redundant=0	total_non_overlap_reads=4
JC	220	.	CP009273	1547753	-1	CP009273	1549429	1	0	alignment_overlap=10	coverage_minus=2	coverage_plus=2	flanking_left=251	flanking_right=251	frequency=5.545e-02	junction_possible_overlap_registers=224	key=CP009273__1547753__-1__CP009273__1549419__1__10____251__251__0__0	max_left=175	max_left_minus=175	max_left_plus=170	max_min_left=8	max_min_left_minus=0	max_min_left_plus=8	max_min_right=62	max_min_right_minus=62	max_min_right_plus=62	max_pos_hash_score=448	max_right=62	max_right_minus=62	max_right_plus=62	neg_log10_pos_hash_p_value=5.4	new_junction_coverage=0.06	new_junction_read_count=4	polymorphism_frequency=5.545e-02	pos_hash_score=4	prediction=polymorphism	reject=COVERAGE_EVENNESS_SKEW,FREQUENCY_CUTOFF	side_1_annotate_key=gene	side_1_continuation=0	side_1_coverage=0.96	side_1_overlap=10	side_1_possible_overlap_registers=234	side_1_read_count=64	side_1_redundant=0	side_2_annotate_key=gene	side_2_continuation=0	side_2_coverage=1.18	side_2_overlap=0	side_2_possible_overlap_registers=224	side_2_read_count=75	side_2_redundant=0	total_non_overlap_reads=4
JC	221	.	CP009273	1589507	-1	CP009273	1590582	1	0	alignment_overlap=9	coverage_minus=3	coverage_plus=3	flanking_left=251	flanking_right=251	frequency=7.452e-02	junction_possible_overlap_registers=225	key=CP009273__1589507__-1__CP009273__1590573__1__9____251__251__0__0	max_left=150	max_left_minus=150	max_left_plus=139	max_min_left=40	max_min_left_minus=26	max_min_left_plus=40	max_min_right=92	max_min_right_minus=92	max_min_right_plus=65	max_pos_hash_score=450	max_right=157	max_right_minus=92	max_right_plus=157	neg_log10_pos_hash_p_value=4.6	new_junction_coverage=0.09	new_junction_read_count=6	polymorphism_frequency=7.452e-02	pos_hash_score=6	prediction=polymorphism	reject=COVERAGE_EVENNESS_SKEW,FREQUENCY_CUTOFF	side_1_annotate_key=gene	side_1_continuation=0	side_1_coverage=1.16	side_1_overlap=9	side_1_possible_overlap_registers=234	side_1_read_count=77	side_1_redundant=0	side_2_annotate_key=gene	side_2_continuation=0	side_2_coverage=1.17	side_2_overlap=0	side_2_possible_overlap_registers=225	side_2_read_count=75	side_2_redundant=0	total_non_overlap_reads=6
JC	222	.	CP009273	1589674	-1	CP009273	1590581	1	0	alignment_overlap=10	coverage_minus=2	coverage_plus=2	flanking_left=251	flanking_right=251	frequency=4.867e-02	junction_possible_overlap_registers=224	key=CP009273__1589674__-1__CP009273__1590571__1__10____251__251__0__0	max_left=55	max_left_minus=55	max_left_plus=55	max_min_left=55	max_min_left_minus=0	max_min_left_plus=55	max_min_right=19	max_min_right_minus=19	max_min_right_plus=0	max_pos_hash_score=448	max_right=104	max_right_minus=19	max_right_plus=104	neg_log10_pos_hash_p_value=5.4	new_junction_coverage=0.06	new_junction_read_count=4	polymorphism_frequency=4.867e-02	pos_hash_score=4	prediction=polymorphism	reject=COVERAGE_EVENNESS_SKEW,FREQUENCY_CUTOFF	side_1_annotate_key=gene	side_1_continuation=0	side_1_coverage=1.28	side_1_overlap=10	side_1_possible_overlap_registers=234	side_1_read_count=85	side_1_redundant=0	side_2_annotate_key=gene	side_2_continuation=0	side_2_coverage=1.18	side_2_overlap=0	side_2_possible_overlap_registers=224	side_2_read_count=75	side_2_redundant=0	total_non_overlap_reads=4
JC	223	.	CP009273	1591056	-1	CP009273	1591834	1	0	alignment_overlap=10	coverage_minus=7	coverage_plus=5	flanking_left=251	flanking_right=251	frequency=1.310e-01	junction_possible_overlap_registers=224	key=CP009273__1591056__-1__CP009273__1591824__1__10____251__251__0__0	max_left=205	max_left_minus=205	max_left_plus=169	max_min_left=120	max_min_left_minus=31	max_min_left_plus=120	max_min_right=51	max_min_right_minus=46	max_min_right_plus=51	max_pos_hash_score=448	max_right=195	max_right_minus=195	max_right_plus=195	neg_log10_pos_hash_p_value=3.2	new_junction_coverage=0.22	new_junction_read_count=14	polymorphism_frequency=1.310e-01	pos_hash_score=11	prediction=polymorphism	reject=COVERAGE_EVENNESS_SKEW,FREQUENCY_CUTOFF	side_1_annotate_key=gene	side_1_continuation=0	side_1_coverage=1.47	side_1_overlap=10	side_1_possible_overlap_registers=234	side_1_read_count=98	side_1_redundant=0	side_2_annotate_key=gene	side_2_continuation=0	side_2_coverage=1.44	side_2_overlap=0	side_2_possible_overlap_registers=224	side_2_read_count=92	side_2_redundant=0	total_non_overlap_reads=12
JC	224	.	CP009273	1597326	-1	CP009273	1598176	1	0	alignment_overlap=12	coverage_minus=6	coverage_plus=1	flanking_left=251	flanking_right=251	frequency=9.166e-02	junction_possible_overlap_registers=222	key=CP009273__1597326__-1__CP009273__1598164__1__12____251__251__0__0	max_left=179	max_left_minus=179	max_left_plus=153	max_min_left=86	max_min_left_minus=86	max_min_left_plus=0	max_min_right=86	max_min_right_minus=60	max_min_right_plus=86	max_pos_hash_score=444	max_right=189	max_right_minus=189	max_right_plus=86	neg_log10_pos_hash_p_value=4.6	new_junction_coverage=0.11	new_junction_read_count=7	polymorphism_frequency=9.166e-02	pos_hash_score=6	prediction=polymorphism	reject=COVERAGE_EVENNESS_SKEW,FREQUENCY_CUTOFF	side_1_annotate_key=gene	side_1_continuation=0	side_1_coverage=1.25	side_1_overlap=12	side_1_possible_overlap_registers=234	side_1_read_count=83	side_1_redundant=0	side_2_annotate_key=gene	side_2_continuation=0	side_2_coverage=0.95	side_2_overlap=0	side_2_possible_overlap_registers=222	side_2_read_count=60	side_2_redundant=0	total_non_overlap_reads=7
JC	225	.	CP009273	1671276	-1	CP009273	1672450	1	0	alignment_overlap=9	coverage_minus=1	coverage_plus=2	flanking_left=251	flanking_right=251	frequency=6.497e-02	junction_possible_overlap_registers=225	key=CP009273__1671276__-1__CP009273__1672441__1__9____251__251__0__0	max_left=149	max_left_minus=149	max_left_plus=149	max_min_left=44	max_min_left_minus=0	max_min_left_plus=44	max_min_right=80	max_min_right_minus=3	max_min_right_plus=80	max_pos_hash_score=450	max_right=80	max_right_minus=3	max_right_plus=80	neg_log10_pos_hash_p_value=5.9	new_junction_coverage=0.05	new_junction_read_count=3	polymorphism_frequency=6.497e-02	pos_hash_score=3	prediction=polymorphism	reject=COVERAGE_EVENNESS_SKEW,FREQUENCY_CUTOFF	side_1_annotate_key=gene	side_1_continuation=0	side_1_coverage=0.65	side_1_overlap=9	side_1_possible_overlap_registers=234	side_1_read_count=43	side_1_redundant=0	side_2_annotate_key=gene	side_2_continuation=0	side_2_coverage=0.70	side_2_overlap=0	side_2_possible_overlap_registers=225	side_2_read_count=45	side_2_redundant=0	total_non_overlap_reads=3
JC	226	.	CP009273	1687782	-1	CP009273	1688712	1	0	alignment_overlap=9	coverage_minus=2	coverage_plus=1	flanking_left=251	flanking_right=251	frequency=5.183e-02	junction_possible_overlap_registers=225	key=CP009273__1687782__-1__CP009273__1688703__1__9____251__251__0__0	max_left=186	max_left_minus=186	max_left_plus=170	max_min_left=0	max_min_left_minus=0	max_min_left_plus=0	max_min_right=72	max_min_right_minus=56	max_min_right_plus=72	max_pos_hash_score=450	max_right=72	max_right_minus=56	max_right_plus=72	neg_log10_pos_hash_p_value=5.9	new_junction_coverage=0.06	new_junction_read_count=4	polymorphism_frequency=5.183e-02	pos_hash_score=3	prediction=polymorphism	reject=COVERAGE_EVENNESS_SKEW,FREQUENCY_CUTOFF	side_1_annotate_key=gene	side_1_continuation=0	side_1_coverage=1.04	side_1_overlap=9	side_1_possible_overlap_registers=234	side_1_read_count=69	side_1_redundant=0	side_2_annotate_key=gene	side_2_continuation=0	side_2_coverage=1.25	side_2_overlap=0	side_2_possible_overlap_registers=225	side_2_read_count=80	side_2_redundant=0	total_non_overlap_reads=3
JC	227	.	CP009273	1709015	-1	CP009273	1709646	1	0	alignment_overlap=11	coverage_minus=3	coverage_plus=2	flanking_left=251	flanking_right=251	frequency=7.769e-02	junction_possible_overlap_registers=223	key=CP009273__1709015__-1__CP009273__1709635__1__11____251__251__0__0	max_left=163	max_left_minus=36	max_left_plus=163	max_min_left=28	max_min_left_minus=28	max_min_left_plus=5	max_min_right=45	max_min_right_minus=25	max_min_right_plus=45	max_pos_hash_score=446	max_right=112	max_right_minus=112	max_right_plus=112	neg_log10_pos_hash_p_value=5.0	new_junction_coverage=0.08	new_junction_read_count=5	polymorphism_frequency=7.769e-02	pos_hash_score=5	prediction=polymorphism	reject=COVERAGE_EVENNESS_SKEW,FREQUENCY_CUTOFF	side_1_annotate_key=gene	side_1_continuation=0	side_1_coverage=1.05	side_1_overlap=11	side_1_possible_overlap_registers=234	side_1_read_count=70	side_1_redundant=0	side_2_annotate_key=gene	side_2_continuation=0	side_2_coverage=0.82	side_2_overlap=0	side_2_possible_overlap_registers=223	side_2_read_count=52	side_2_redundant=0	total_non_overlap_reads=5
JC	228	.	CP009273	1827200	-1	CP009273	1827967	1	0	alignment_overlap=10	coverage_minus=3	coverage_plus=2	flanking_left=251	flanking_right=251	frequency=7.992e-02	junction_possible_overlap_registers=224	key=CP009273__1827200__-1__CP009273__1827957__1__10____251__251__0__0	max_left=191	max_left_minus=169	max_left_plus=191	max_min_left=37	max_min_left_minus=11	max_min_left_plus=37	max_min_right=83	max_min_right_minus=83	max_min_right_plus=50	max_pos_hash_score=448	max_right=200	max_right_minus=94	max_right_plus=200	neg_log10_pos_hash_p_value=5.0	new_junction_coverage=0.08	new_junction_read_count=5	polymorphism_frequency=7.992e-02	pos_hash_score=5	prediction=polymorphism	reject=COVERAGE_EVENNESS_SKEW,FREQUENCY_CUTOFF	side_1_annotate_key=gene	side_1_continuation=0	side_1_coverage=0.66	side_1_overlap=10	side_1_possible_overlap_registers=234	side_1_read_count=44	side_1_redundant=0	side_2_annotate_key=gene	side_2_continuation=0	side_2_coverage=1.14	side_2_overlap=0	side_2_possible_overlap_registers=224	side_2_read_count=73	side_2_redundant=0	total_non_overlap_reads=5
JC	229	.	CP009273	1920638	-1	CP009273	1921651	1	0	alignment_overlap=9	coverage_minus=2	coverage_plus=1	flanking_left=251	flanking_right=251	frequency=3.053e-02	junction_possible_overlap_registers=225	key=CP009273__1920638__-1__CP009273__1921642__1__9____251__251__0__0	max_left=156	max_left_minus=156	max_left_plus=44	max_min_left=44	max_min_left_minus=0	max_min_left_plus=44	max_min_right=86	max_min_right_minus=86	max_min_right_plus=0	max_pos_hash_score=450	max_right=86	max_right_minus=86	max_right_plus=73	neg_log10_pos_hash_p_value=5.9	new_junction_coverage=0.05	new_junction_read_count=3	polymorphism_frequency=3.053e-02	pos_hash_score=3	prediction=polymorphism	reject=COVERAGE_EVENNESS_SKEW,FREQUENCY_CUTOFF	side_1_annotate_key=gene	side_1_continuation=0	side_1_coverage=1.74	side_1_overlap=9	side_1_possible_overlap_registers=234	side_1_read_count=116	side_1_redundant=0	side_2_annotate_key=gene	side_2_continuation=0	side_2_coverage=1.23	side_2_overlap=0	side_2_possible_overlap_registers=225	side_2_read_count=79	side_2_redundant=0	total_non_overlap_reads=3
JC	230	.	CP009273	1964248	-1	CP009273	1964978	1	0	alignment_overlap=7	coverage_minus=1	coverage_plus=3	flanking_left=251	flanking_right=251	frequency=5.939e-02	junction_possible_overlap_registers=227	key=CP009273__1964248__-1__CP009273__1964971__1__7____251__251__0__0	max_left=110	max_left_minus=110	max_left_plus=110	max_min_left=11	max_min_left_minus=0	max_min_left_plus=11	max_min_right=79	max_min_right_minus=79	max_min_right_plus=79	max_pos_hash_score=454	max_right=79	max_right_minus=79	max_right_plus=79	neg_log10_pos_hash_p_value=5.9	new_junction_coverage=0.06	new_junction_read_count=4	polymorphism_frequency=5.939e-02	pos_hash_score=3	prediction=polymorphism	reject=COVERAGE_EVENNESS_SKEW,FREQUENCY_CUTOFF	side_1_annotate_key=gene	side_1_continuation=0	side_1_coverage=1.16	side_1_overlap=7	side_1_possible_overlap_registers=234	side_1_read_count=77	side_1_redundant=0	side_2_annotate_key=gene	side_2_continuation=0	side_2_coverage=0.80	side_2_overlap=0	side_2_possible_overlap_registers=227	side_2_read_count=52	side_2_redundant=0	total_non_overlap_reads=4
JC	231	.	CP009273	1977623	-1	CP009273	1978458	1	0	alignment_overlap=12	coverage_minus=4	coverage_plus=5	flanking_left=251	flanking_right=251	frequency=1.465e-01	junction_possible_overlap_registers=222	key=CP009273__1977623__-1__CP009273__1978446__1__12____251__251__0__0	max_left=125	max_left_minus=125	max_left_plus=36	max_min_left=103	max_min_left_minus=103	max_min_left_plus=36	max_min_right=14	max_min_right_minus=14	max_min_right_plus=0	max_pos_hash_score=444	max_right=136	max_right_minus=136	max_right_plus=109	neg_log10_pos_hash_p_value=4.2	new_junction_coverage=0.16	new_junction_read_count=10	polymorphism_frequency=1.465e-01	pos_hash_score=7	prediction=polymorphism	reject=COVERAGE_EVENNESS_SKEW,FREQUENCY_CUTOFF	side_1_annotate_key=gene	side_1_continuation=0	side_1_coverage=1.01	side_1_overlap=12	side_1_possible_overlap_registers=234	side_1_read_count=67	side_1_redundant=0	side_2_annotate_key=gene	side_2_continuation=0	side_2_coverage=0.84	side_2_overlap=0	side_2_possible_overlap_registers=222	side_2_read_count=53	side_2_redundant=0	total_non_overlap_reads=9
JC	232	.	CP009273	1990827	-1	CP009273	1991812	1	0	alignment_overlap=11	coverage_minus=2	coverage_plus=4	flanking_left=251	flanking_right=251	frequency=8.736e-02	junction_possible_overlap_registers=223	key=CP009273__1990827__-1__CP009273__1991801__1__11____251__251__0__0	max_left=148	max_left_minus=148	max_left_plus=148	max_min_left=32	max_min_left_minus=0	max_min_left_plus=32	max_min_right=83	max_min_right_minus=6	max_min_right_plus=83	max_pos_hash_score=446	max_right=98	max_right_minus=6	max_right_plus=98	neg_log10_pos_hash_p_value=5.0	new_junction_coverage=0.09	new_junction_read_count=6	polymorphism_frequency=8.736e-02	pos_hash_score=5	prediction=polymorphism	reject=COVERAGE_EVENNESS_SKEW,FREQUENCY_CUTOFF	side_1_annotate_key=gene	side_1_continuation=0	side_1_coverage=0.84	side_1_overlap=11	side_1_possible_overlap_registers=234	side_1_read_count=56	side_1_redundant=0	side_2_annotate_key=gene	side_2_continuation=0	side_2_coverage=1.13	side_2_overlap=0	side_2_possible_overlap_registers=223	side_2_read_count=72	side_2_redundant=0	total_non_overlap_reads=6
JC	233	.	CP009273	1993264	-1	CP009273	1994633	1	0	alignment_overlap=6	coverage_minus=4	coverage_plus=2	flanking_left=251	flanking_right=251	frequency=7.714e-02	junction_possible_overlap_registers=228	key=CP009273__1993264__-1__CP009273__1994627__1__6____251__251__0__0	max_left=122	max_left_minus=122	max_left_plus=54	max_min_left=122	max_min_left_minus=122	max_min_left_plus=54	max_min_right=0	max_min_right_minus=0	max_min_right_plus=0	max_pos_hash_score=456	max_right=172	max_right_minus=123	max_right_plus=172	neg_log10_pos_hash_p_value=5.0	new_junction_coverage=0.09	new_junction_read_count=6	polymorphism_frequency=7.714e-02	pos_hash_score=5	prediction=polymorphism	reject=COVERAGE_EVENNESS_SKEW,FREQUENCY_CUTOFF	side_1_annotate_key=gene	side_1_continuation=0	side_1_coverage=0.84	side_1_overlap=6	side_1_possible_overlap_registers=234	side_1_read_count=56	side_1_redundant=0	side_2_annotate_key=gene	side_2_continuation=0	side_2_coverage=1.37	side_2_overlap=0	side_2_possible_overlap_registers=228	side_2_read_count=89	side_2_redundant=0	total_non_overlap_reads=6
JC	234	.	CP009273	2021433	-1	CP009273	2022661	1	0	alignment_overlap=3	coverage_minus=2	coverage_plus=1	flanking_left=251	flanking_right=251	frequency=3.593e-02	junction_possible_overlap_registers=231	key=CP009273__2021433__-1__CP009273__2022658__1__3____251__251__0__0	max_left=239	max_left_minus=239	max_left_plus=109	max_min_left=109	max_min_left_minus=79	max_min_left_plus=109	max_min_right=8	max_min_right_minus=8	max_min_right_plus=0	max_pos_hash_score=462	max_right=150	max_right_minus=150	max_right_plus=139	neg_log10_pos_hash_p_value=6.0	new_junction_coverage=0.05	new_junction_read_count=3	polymorphism_frequency=3.593e-02	pos_hash_score=3	prediction=polymorphism	reject=COVERAGE_EVENNESS_SKEW,FREQUENCY_CUTOFF	side_1_annotate_key=gene	side_1_continuation=0	side_1_coverage=1.20	side_1_overlap=3	side_1_possible_overlap_registers=234	side_1_read_count=80	side_1_redundant=0	side_2_annotate_key=gene	side_2_continuation=0	side_2_coverage=1.25	side_2_overlap=0	side_2_possible_overlap_registers=231	side_2_read_count=82	side_2_redundant=0	total_non_overlap_reads=3
JC	235	.	CP009273	2062425	1	CP009273	2063756	-1	0	alignment_overlap=3	coverage_minus=7	coverage_plus=4	flanking_left=251	flanking_right=251	frequency=NA	junction_possible_overlap_registers=231	key=CP009273__2062422__1__CP009273__2063756__-1__3____251__251__1__0	max_left=232	max_left_minus=182	max_left_plus=232	max_min_left=100	max_min_left_minus=100	max_min_left_plus=0	max_min_right=106	max_min_right_minus=106	max_min_right_plus=90	max_pos_hash_score=462	max_right=231	max_right_minus=231	max_right_plus=90	neg_log10_pos_hash_p_value=3.8	new_junction_coverage=0.17	new_junction_read_count=11	polymorphism_frequency=NA	pos_hash_score=9	prediction=unknown	reject=COVERAGE_EVENNESS_SKEW	side_1_annotate_key=repeat	side_1_continuation=0	side_1_coverage=NA	side_1_overlap=0	side_1_read_count=NA	side_1_redundant=1	side_2_annotate_key=repeat	side_2_continuation=0	side_2_coverage=NA	side_2_overlap=3	side_2_possible_overlap_registers=NA	side_2_read_count=NA	side_2_redundant=0	total_non_overlap_reads=11
JC	236	.	CP009273	2119936	-1	CP009273	2120965	1	0	alignment_overlap=14	coverage_minus=2	coverage_plus=1	flanking_left=251	flanking_right=251	frequency=6.147e-02	junction_possible_overlap_registers=220	key=CP009273__2119936__-1__CP009273__2120951__1__14____251__251__0__0	max_left=187	max_left_minus=187	max_left_plus=105	max_min_left=105	max_min_left_minus=0	max_min_left_plus=105	max_min_right=20	max_min_right_minus=20	max_min_right_plus=0	max_pos_hash_score=440	max_right=132	max_right_minus=20	max_right_plus=132	neg_log10_pos_hash_p_value=5.8	new_junction_coverage=0.05	new_junction_read_count=3	polymorphism_frequency=6.147e-02	pos_hash_score=3	prediction=polymorphism	reject=COVERAGE_EVENNESS_SKEW,FREQUENCY_CUTOFF	side_1_annotate_key=gene	side_1_continuation=0	side_1_coverage=0.60	side_1_overlap=14	side_1_possible_overlap_registers=234	side_1_read_count=40	side_1_redundant=0	side_2_annotate_key=gene	side_2_continuation=0	side_2_coverage=0.86	side_2_overlap=0	side_2_possible_overlap_registers=220	side_2_read_count=54	side_2_redundant=0	total_non_overlap_reads=3
JC	237	.	CP009273	2152019	-1	CP009273	2152860	1	0	alignment_overlap=11	coverage_minus=5	coverage_plus=2	flanking_left=251	flanking_right=251	frequency=1.379e-01	junction_possible_overlap_registers=223	key=CP009273__2152019__-1__CP009273__2152849__1__11____251__251__0__0	max_left=137	max_left_minus=137	max_left_plus=25	max_min_left=25	max_min_left_minus=0	max_min_left_plus=25	max_min_right=37	max_min_right_minus=37	max_min_right_plus=0	max_pos_hash_score=446	max_right=190	max_right_minus=37	max_right_plus=190	neg_log10_pos_hash_p_value=4.6	new_junction_coverage=0.11	new_junction_read_count=7	polymorphism_frequency=1.379e-01	pos_hash_score=6	prediction=polymorphism	reject=COVERAGE_EVENNESS_SKEW,FREQUENCY_CUTOFF	side_1_annotate_key=gene	side_1_continuation=0	side_1_coverage=0.48	side_1_overlap=11	side_1_possible_overlap_registers=234	side_1_read_count=32	side_1_redundant=0	side_2_annotate_key=gene	side_2_continuation=0	side_2_coverage=0.90	side_2_overlap=0	side_2_possible_overlap_registers=223	side_2_read_count=57	side_2_redundant=0	total_non_overlap_reads=7
JC	238	.	CP009273	2153758	-1	CP009273	2154902	1	0	alignment_overlap=13	coverage_minus=3	coverage_plus=6	flanking_left=251	flanking_right=251	frequency=1.218e-01	junction_possible_overlap_registers=221	key=CP009273__2153758__-1__CP009273__2154889__1__13____251__251__0__0	max_left=180	max_left_minus=148	max_left_plus=180	max_min_left=45	max_min_left_minus=45	max_min_left_plus=37	max_min_right=90	max_min_right_minus=90	max_min_right_plus=84	max_pos_hash_score=442	max_right=209	max_right_minus=179	max_right_plus=209	neg_log10_pos_hash_p_value=3.9	new_junction_coverage=0.14	new_junction_read_count=9	polymorphism_frequency=1.218e-01	pos_hash_score=8	prediction=polymorphism	reject=COVERAGE_EVENNESS_SKEW,FREQUENCY_CUTOFF	side_1_annotate_key=gene	side_1_continuation=0	side_1_coverage=0.87	side_1_overlap=13	side_1_possible_overlap_registers=234	side_1_read_count=58	side_1_redundant=0	side_2_annotate_key=gene	side_2_continuation=0	side_2_coverage=1.19	side_2_overlap=0	side_2_possible_overlap_registers=221	side_2_read_count=75	side_2_redundant=0	total_non_overlap_reads=9
JC	239	.	CP009273	2158470	-1	CP009273	2159743	1	0	alignment_overlap=11	coverage_minus=2	coverage_plus=1	flanking_left=251	flanking_right=251	frequency=5.463e-02	junction_possible_overlap_registers=223	key=CP009273__2158470__-1__CP009273__2159732__1__11____251__251__0__0	max_left=140	max_left_minus=140	max_left_plus=109	max_min_left=109	max_min_left_minus=0	max_min_left_plus=109	max_min_right=120	max_min_right_minus=120	max_min_right_plus=0	max_pos_hash_score=446	max_right=131	max_right_minus=120	max_right_plus=131	neg_log10_pos_hash_p_value=5.9	new_junction_coverage=0.05	new_junction_read_count=3	polymorphism_frequency=5.463e-02	pos_hash_score=3	prediction=polymorphism	reject=COVERAGE_EVENNESS_SKEW,FREQUENCY_CUTOFF	side_1_annotate_key=gene	side_1_continuation=0	side_1_coverage=0.69	side_1_overlap=11	side_1_possible_overlap_registers=234	side_1_read_count=46	side_1_redundant=0	side_2_annotate_key=gene	side_2_continuation=0	side_2_coverage=0.94	side_2_overlap=0	side_2_possible_overlap_registers=223	side_2_read_count=60	side_2_redundant=0	total_non_overlap_reads=3
JC	240	.	CP009273	2160681	-1	CP009273	2161311	1	0	alignment_overlap=18	coverage_minus=5	coverage_plus=4	flanking_left=251	flanking_right=251	frequency=1.223e-01	junction_possible_overlap_registers=216	key=CP009273__2160681__-1__CP009273__2161293__1__18____251__251__0__0	max_left=215	max_left_minus=215	max_left_plus=104	max_min_left=34	max_min_left_minus=0	max_min_left_plus=34	max_min_right=64	max_min_right_minus=21	max_min_right_plus=64	max_pos_hash_score=432	max_right=148	max_right_minus=21	max_right_plus=148	neg_log10_pos_hash_p_value=4.1	new_junction_coverage=0.15	new_junction_read_count=9	polymorphism_frequency=1.223e-01	pos_hash_score=7	prediction=polymorphism	reject=COVERAGE_EVENNESS_SKEW,FREQUENCY_CUTOFF	side_1_annotate_key=gene	side_1_continuation=0	side_1_coverage=0.93	side_1_overlap=18	side_1_possible_overlap_registers=234	side_1_read_count=62	side_1_redundant=0	side_2_annotate_key=gene	side_2_continuation=0	side_2_coverage=1.17	side_2_overlap=0	side_2_possible_overlap_registers=216	side_2_read_count=72	side_2_redundant=0	total_non_overlap_reads=9
JC	241	.	CP009273	2165594	-1	CP009273	2166623	1	0	alignment_overlap=11	coverage_minus=2	coverage_plus=1	flanking_left=251	flanking_right=251	frequency=5.250e-02	junction_possible_overlap_registers=223	key=CP009273__2165594__-1__CP009273__2166612__1__11____251__251__0__0	max_left=52	max_left_minus=52	max_left_plus=1	max_min_left=52	max_min_left_minus=52	max_min_left_plus=1	max_min_right=0	max_min_right_minus=0	max_min_right_plus=0	max_pos_hash_score=446	max_right=188	max_right_minus=188	max_right_plus=52	neg_log10_pos_hash_p_value=5.9	new_junction_coverage=0.05	new_junction_read_count=3	polymorphism_frequency=5.250e-02	pos_hash_score=3	prediction=polymorphism	reject=COVERAGE_EVENNESS_SKEW,FREQUENCY_CUTOFF	side_1_annotate_key=gene	side_1_continuation=0	side_1_coverage=1.19	side_1_overlap=11	side_1_possible_overlap_registers=234	side_1_read_count=79	side_1_redundant=0	side_2_annotate_key=gene	side_2_continuation=0	side_2_coverage=0.52	side_2_overlap=0	side_2_possible_overlap_registers=223	side_2_read_count=33	side_2_redundant=0	total_non_overlap_reads=3
JC	242	.	CP009273	2225031	-1	CP009273	2226105	1	0	alignment_overlap=9	coverage_minus=2	coverage_plus=2	flanking_left=251	flanking_right=251	frequency=6.025e-02	junction_possible_overlap_registers=225	key=CP009273__2225031__-1__CP009273__2226096__1__9____251__251__0__0	max_left=160	max_left_minus=38	max_left_plus=160	max_min_left=38	max_min_left_minus=38	max_min_left_plus=3	max_min_right=82	max_min_right_minus=26	max_min_right_plus=82	max_pos_hash_score=450	max_right=85	max_right_minus=85	max_right_plus=85	neg_log10_pos_hash_p_value=5.9	new_junction_coverage=0.06	new_junction_read_count=4	polymorphism_frequency=6.025e-02	pos_hash_score=3	prediction=polymorphism	reject=COVERAGE_EVENNESS_SKEW,FREQUENCY_CUTOFF	side_1_annotate_key=gene	side_1_continuation=0	side_1_coverage=0.87	side_1_overlap=9	side_1_possible_overlap_registers=234	side_1_read_count=58	side_1_redundant=0	side_2_annotate_key=gene	side_2_continuation=0	side_2_coverage=1.08	side_2_overlap=0	side_2_possible_overlap_registers=225	side_2_read_count=69	side_2_redundant=0	total_non_overlap_reads=4
JC	243	.	CP009273	2238508	-1	CP009273	2239127	1	0	alignment_overlap=12	coverage_minus=3	coverage_plus=3	flanking_left=251	flanking_right=251	frequency=9.953e-02	junction_possible_overlap_registers=222	key=CP009273__2238508__-1__CP009273__2239115__1__12____251__251__0__0	max_left=88	max_left_minus=88	max_left_plus=86	max_min_left=6	max_min_left_minus=0	max_min_left_plus=6	max_min_right=45	max_min_right_minus=44	max_min_right_plus=45	max_pos_hash_score=444	max_right=167	max_right_minus=44	max_right_plus=167	neg_log10_pos_hash_p_value=4.9	new_junction_coverage=0.11	new_junction_read_count=7	polymorphism_frequency=9.953e-02	pos_hash_score=5	prediction=polymorphism	reject=COVERAGE_EVENNESS_SKEW,FREQUENCY_CUTOFF	side_1_annotate_key=gene	side_1_continuation=0	side_1_coverage=0.98	side_1_overlap=12	side_1_possible_overlap_registers=234	side_1_read_count=65	side_1_redundant=0	side_2_annotate_key=gene	side_2_continuation=0	side_2_coverage=1.03	side_2_overlap=0	side_2_possible_overlap_registers=222	side_2_read_count=65	side_2_redundant=0	total_non_overlap_reads=6
JC	244	.	CP009273	2254009	-1	CP009273	2254965	1	0	alignment_overlap=11	coverage_minus=3	coverage_plus=1	flanking_left=251	flanking_right=251	frequency=8.411e-02	junction_possible_overlap_registers=223	key=CP009273__2254009__-1__CP009273__2254954__1__11____251__251__0__0	max_left=167	max_left_minus=167	max_left_plus=47	max_min_left=47	max_min_left_minus=0	max_min_left_plus=47	max_min_right=100	max_min_right_minus=100	max_min_right_plus=0	max_pos_hash_score=446	max_right=100	max_right_minus=100	max_right_plus=88	neg_log10_pos_hash_p_value=5.9	new_junction_coverage=0.09	new_junction_read_count=6	polymorphism_frequency=8.411e-02	pos_hash_score=3	prediction=polymorphism	reject=COVERAGE_EVENNESS_SKEW,FREQUENCY_CUTOFF	side_1_annotate_key=gene	side_1_continuation=0	side_1_coverage=1.07	side_1_overlap=11	side_1_possible_overlap_registers=234	side_1_read_count=71	side_1_redundant=0	side_2_annotate_key=gene	side_2_continuation=0	side_2_coverage=0.99	side_2_overlap=0	side_2_possible_overlap_registers=223	side_2_read_count=63	side_2_redundant=0	total_non_overlap_reads=4
JC	245	.	CP009273	2275857	-1	CP009273	2276765	1	0	alignment_overlap=10	coverage_minus=0	coverage_plus=4	flanking_left=251	flanking_right=251	frequency=7.702e-02	junction_possible_overlap_registers=224	key=CP009273__2275857__-1__CP009273__2276755__1__10____251__251__0__0	max_left=194	max_left_minus=0	max_left_plus=194	max_min_left=64	max_min_left_minus=0	max_min_left_plus=64	max_min_right=47	max_min_right_minus=0	max_min_right_plus=47	max_pos_hash_score=448	max_right=177	max_right_minus=0	max_right_plus=177	neg_log10_pos_hash_p_value=5.4	new_junction_coverage=0.06	new_junction_read_count=4	polymorphism_frequency=7.702e-02	pos_hash_score=4	prediction=polymorphism	reject=COVERAGE_EVENNESS_SKEW,FREQUENCY_CUTOFF	side_1_annotate_key=gene	side_1_continuation=0	side_1_coverage=0.75	side_1_overlap=10	side_1_possible_overlap_registers=234	side_1_read_count=50	side_1_redundant=0	side_2_annotate_key=gene	side_2_continuation=0	side_2_coverage=0.75	side_2_overlap=0	side_2_possible_overlap_registers=224	side_2_read_count=48	side_2_redundant=0	total_non_overlap_reads=4
JC	246	.	CP009273	2332767	-1	CP009273	2333289	1	0	alignment_overlap=10	coverage_minus=4	coverage_plus=2	flanking_left=251	flanking_right=251	frequency=8.744e-02	junction_possible_overlap_registers=224	key=CP009273__2332767__-1__CP009273__2333279__1__10____251__251__0__0	max_left=162	max_left_minus=162	max_left_plus=162	max_min_left=52	max_min_left_minus=22	max_min_left_plus=52	max_min_right=85	max_min_right_minus=85	max_min_right_plus=13	max_pos_hash_score=448	max_right=219	max_right_minus=219	max_right_plus=189	neg_log10_pos_hash_p_value=4.6	new_junction_coverage=0.11	new_junction_read_count=7	polymorphism_frequency=8.744e-02	pos_hash_score=6	prediction=polymorphism	reject=COVERAGE_EVENNESS_SKEW,FREQUENCY_CUTOFF	side_1_annotate_key=gene	side_1_continuation=0	side_1_coverage=1.37	side_1_overlap=10	side_1_possible_overlap_registers=234	side_1_read_count=91	side_1_redundant=0	side_2_annotate_key=gene	side_2_continuation=0	side_2_coverage=0.92	side_2_overlap=0	side_2_possible_overlap_registers=224	side_2_read_count=59	side_2_redundant=0	total_non_overlap_reads=6
JC	247	.	CP009273	2334711	-1	CP009273	2336047	1	0	alignment_overlap=11	coverage_minus=2	coverage_plus=1	flanking_left=251	flanking_right=251	frequency=3.340e-02	junction_possible_overlap_registers=223	key=CP009273__2334711__-1__CP009273__2336036__1__11____251__251__0__0	max_left=132	max_left_minus=132	max_left_plus=87	max_min_left=0	max_min_left_minus=0	max_min_left_plus=0	max_min_right=86	max_min_right_minus=85	max_min_right_plus=86	max_pos_hash_score=446	max_right=86	max_right_minus=85	max_right_plus=86	neg_log10_pos_hash_p_value=5.9	new_junction_coverage=0.05	new_junction_read_count=3	polymorphism_frequency=3.340e-02	pos_hash_score=3	prediction=polymorphism	reject=COVERAGE_EVENNESS_SKEW,FREQUENCY_CUTOFF	side_1_annotate_key=gene	side_1_continuation=0	side_1_coverage=1.07	side_1_overlap=11	side_1_possible_overlap_registers=234	side_1_read_count=71	side_1_redundant=0	side_2_annotate_key=gene	side_2_continuation=0	side_2_coverage=1.67	side_2_overlap=0	side_2_possible_overlap_registers=223	side_2_read_count=106	side_2_redundant=0	total_non_overlap_reads=3
JC	248	.	CP009273	2362883	-1	CP009273	2363624	1	0	alignment_overlap=11	coverage_minus=4	coverage_plus=1	flanking_left=251	flanking_right=251	frequency=1.277e-01	junction_possible_overlap_registers=223	key=CP009273__2362883__-1__CP009273__2363613__1__11____251__251__0__0	max_left=117	max_left_minus=117	max_left_plus=87	max_min_left=90	max_min_left_minus=90	max_min_left_plus=87	max_min_right=28	max_min_right_minus=28	max_min_right_plus=0	max_pos_hash_score=446	max_right=193	max_right_minus=193	max_right_plus=152	neg_log10_pos_hash_p_value=5.0	new_junction_coverage=0.09	new_junction_read_count=6	polymorphism_frequency=1.277e-01	pos_hash_score=5	prediction=polymorphism	reject=COVERAGE_EVENNESS_SKEW,FREQUENCY_CUTOFF	side_1_annotate_key=gene	side_1_continuation=0	side_1_coverage=0.65	side_1_overlap=11	side_1_possible_overlap_registers=234	side_1_read_count=43	side_1_redundant=0	side_2_annotate_key=gene	side_2_continuation=0	side_2_coverage=0.65	side_2_overlap=0	side_2_possible_overlap_registers=223	side_2_read_count=41	side_2_redundant=0	total_non_overlap_reads=5
JC	249	.	CP009273	2363949	-1	CP009273	2364641	1	0	alignment_overlap=7	coverage_minus=2	coverage_plus=1	flanking_left=251	flanking_right=251	frequency=4.799e-02	junction_possible_overlap_registers=227	key=CP009273__2363949__-1__CP009273__2364634__1__7____251__251__0__0	max_left=115	max_left_minus=115	max_left_plus=85	max_min_left=85	max_min_left_minus=0	max_min_left_plus=85	max_min_right=101	max_min_right_minus=101	max_min_right_plus=0	max_pos_hash_score=454	max_right=101	max_right_minus=101	max_right_plus=101	neg_log10_pos_hash_p_value=5.9	new_junction_coverage=0.05	new_junction_read_count=3	polymorphism_frequency=4.799e-02	pos_hash_score=3	prediction=polymorphism	reject=COVERAGE_EVENNESS_SKEW,FREQUENCY_CUTOFF	side_1_annotate_key=gene	side_1_continuation=0	side_1_coverage=0.99	side_1_overlap=7	side_1_possible_overlap_registers=234	side_1_read_count=66	side_1_redundant=0	side_2_annotate_key=gene	side_2_continuation=0	side_2_coverage=0.85	side_2_overlap=0	side_2_possible_overlap_registers=227	side_2_read_count=55	side_2_redundant=0	total_non_overlap_reads=3
JC	250	.	CP009273	2367708	-1	CP009273	2368707	1	0	alignment_overlap=10	coverage_minus=2	coverage_plus=1	flanking_left=251	flanking_right=251	frequency=6.021e-02	junction_possible_overlap_registers=224	key=CP009273__2367708__-1__CP009273__2368697__1__10____251__251__0__0	max_left=135	max_left_minus=135	max_left_plus=135	max_min_left=0	max_min_left_minus=0	max_min_left_plus=0	max_min_right=99	max_min_right_minus=99	max_min_right_plus=98	max_pos_hash_score=448	max_right=99	max_right_minus=99	max_right_plus=98	neg_log10_pos_hash_p_value=5.9	new_junction_coverage=0.05	new_junction_read_count=3	polymorphism_frequency=6.021e-02	pos_hash_score=3	prediction=polymorphism	reject=COVERAGE_EVENNESS_SKEW,FREQUENCY_CUTOFF	side_1_annotate_key=gene	side_1_continuation=0	side_1_coverage=0.83	side_1_overlap=10	side_1_possible_overlap_registers=234	side_1_read_count=55	side_1_redundant=0	side_2_annotate_key=gene	side_2_continuation=0	side_2_coverage=0.64	side_2_overlap=0	side_2_possible_overlap_registers=224	side_2_read_count=41	side_2_redundant=0	total_non_overlap_reads=3
JC	251	.	CP009273	2452757	-1	CP009273	2453530	1	0	alignment_overlap=8	coverage_minus=3	coverage_plus=3	flanking_left=251	flanking_right=251	frequency=9.913e-02	junction_possible_overlap_registers=226	key=CP009273__2452757__-1__CP009273__2453522__1__8____251__251__0__0	max_left=74	max_left_minus=74	max_left_plus=58	max_min_left=58	max_min_left_minus=47	max_min_left_plus=58	max_min_right=19	max_min_right_minus=19	max_min_right_plus=0	max_pos_hash_score=452	max_right=162	max_right_minus=162	max_right_plus=162	neg_log10_pos_hash_p_value=4.6	new_junction_coverage=0.09	new_junction_read_count=6	polymorphism_frequency=9.913e-02	pos_hash_score=6	prediction=polymorphism	reject=COVERAGE_EVENNESS_SKEW,FREQUENCY_CUTOFF	side_1_annotate_key=gene	side_1_continuation=0	side_1_coverage=0.86	side_1_overlap=8	side_1_possible_overlap_registers=234	side_1_read_count=57	side_1_redundant=0	side_2_annotate_key=gene	side_2_continuation=0	side_2_coverage=0.84	side_2_overlap=0	side_2_possible_overlap_registers=226	side_2_read_count=54	side_2_redundant=0	total_non_overlap_reads=6
JC	252	.	CP009273	2535773	-1	CP009273	2536856	1	0	alignment_overlap=9	coverage_minus=2	coverage_plus=1	flanking_left=251	flanking_right=251	frequency=4.863e-02	junction_possible_overlap_registers=225	key=CP009273__2535773__-1__CP009273__2536847__1__9____251__251__0__0	max_left=78	max_left_minus=78	max_left_plus=39	max_min_left=39	max_min_left_minus=8	max_min_left_plus=39	max_min_right=64	max_min_right_minus=64	max_min_right_plus=0	max_pos_hash_score=450	max_right=83	max_right_minus=67	max_right_plus=83	neg_log10_pos_hash_p_value=5.9	new_junction_coverage=0.05	new_junction_read_count=3	polymorphism_frequency=4.863e-02	pos_hash_score=3	prediction=polymorphism	reject=COVERAGE_EVENNESS_SKEW,FREQUENCY_CUTOFF	side_1_annotate_key=gene	side_1_continuation=0	side_1_coverage=0.63	side_1_overlap=9	side_1_possible_overlap_registers=234	side_1_read_count=42	side_1_redundant=0	side_2_annotate_key=gene	side_2_continuation=0	side_2_coverage=1.20	side_2_overlap=0	side_2_possible_overlap_registers=225	side_2_read_count=77	side_2_redundant=0	total_non_overlap_reads=3
JC	253	.	CP009273	2547125	-1	CP009273	2548004	1	0	alignment_overlap=9	coverage_minus=1	coverage_plus=2	flanking_left=251	flanking_right=251	frequency=6.147e-02	junction_possible_overlap_registers=225	key=CP009273__2547125__-1__CP009273__2547995__1__9____251__251__0__0	max_left=135	max_left_minus=110	max_left_plus=135	max_min_left=0	max_min_left_minus=0	max_min_left_plus=0	max_min_right=56	max_min_right_minus=36	max_min_right_plus=56	max_pos_hash_score=450	max_right=56	max_right_minus=36	max_right_plus=56	neg_log10_pos_hash_p_value=5.9	new_junction_coverage=0.05	new_junction_read_count=3	polymorphism_frequency=6.147e-02	pos_hash_score=3	prediction=polymorphism	reject=COVERAGE_EVENNESS_SKEW,FREQUENCY_CUTOFF	side_1_annotate_key=gene	side_1_continuation=0	side_1_coverage=0.54	side_1_overlap=9	side_1_possible_overlap_registers=234	side_1_read_count=36	side_1_redundant=0	side_2_annotate_key=gene	side_2_continuation=0	side_2_coverage=0.89	side_2_overlap=0	side_2_possible_overlap_registers=225	side_2_read_count=57	side_2_redundant=0	total_non_overlap_reads=3
JC	254	.	CP009273	2570750	-1	CP009273	2571492	1	0	alignment_overlap=11	coverage_minus=3	coverage_plus=4	flanking_left=251	flanking_right=251	frequency=1.145e-01	junction_possible_overlap_registers=223	key=CP009273__2570750__-1__CP009273__2571481__1__11____251__251__0__0	max_left=140	max_left_minus=140	max_left_plus=133	max_min_left=102	max_min_left_minus=102	max_min_left_plus=3	max_min_right=100	max_min_right_minus=100	max_min_right_plus=69	max_pos_hash_score=446	max_right=202	max_right_minus=138	max_right_plus=202	neg_log10_pos_hash_p_value=4.6	new_junction_coverage=0.11	new_junction_read_count=7	polymorphism_frequency=1.145e-01	pos_hash_score=6	prediction=polymorphism	reject=COVERAGE_EVENNESS_SKEW,FREQUENCY_CUTOFF	side_1_annotate_key=gene	side_1_continuation=0	side_1_coverage=0.86	side_1_overlap=11	side_1_possible_overlap_registers=234	side_1_read_count=57	side_1_redundant=0	side_2_annotate_key=gene	side_2_continuation=0	side_2_coverage=0.85	side_2_overlap=0	side_2_possible_overlap_registers=223	side_2_read_count=54	side_2_redundant=0	total_non_overlap_reads=7
JC	255	.	CP009273	2576588	-1	CP009273	2577584	1	0	alignment_overlap=10	coverage_minus=3	coverage_plus=2	flanking_left=251	flanking_right=251	frequency=8.701e-02	junction_possible_overlap_registers=224	key=CP009273__2576588__-1__CP009273__2577574__1__10____251__251__0__0	max_left=230	max_left_minus=230	max_left_plus=139	max_min_left=64	max_min_left_minus=64	max_min_left_plus=0	max_min_right=102	max_min_right_minus=10	max_min_right_plus=102	max_pos_hash_score=448	max_right=129	max_right_minus=129	max_right_plus=102	neg_log10_pos_hash_p_value=5.0	new_junction_coverage=0.08	new_junction_read_count=5	polymorphism_frequency=8.701e-02	pos_hash_score=5	prediction=polymorphism	reject=COVERAGE_EVENNESS_SKEW,FREQUENCY_CUTOFF	side_1_annotate_key=gene	side_1_continuation=0	side_1_coverage=1.08	side_1_overlap=10	side_1_possible_overlap_registers=234	side_1_read_count=72	side_1_redundant=0	side_2_annotate_key=gene	side_2_continuation=0	side_2_coverage=0.56	side_2_overlap=0	side_2_possible_overlap_registers=224	side_2_read_count=36	side_2_redundant=0	total_non_overlap_reads=5
JC	256	.	CP009273	2629839	-1	CP009273	2630449	1	0	alignment_overlap=10	coverage_minus=7	coverage_plus=3	flanking_left=251	flanking_right=251	frequency=1.374e-01	junction_possible_overlap_registers=224	key=CP009273__2629839__-1__CP009273__2630439__1__10____251__251__0__0	max_left=188	max_left_minus=188	max_left_plus=112	max_min_left=112	max_min_left_minus=47	max_min_left_plus=112	max_min_right=49	max_min_right_minus=49	max_min_right_plus=0	max_pos_hash_score=448	max_right=193	max_right_minus=193	max_right_plus=140	neg_log10_pos_hash_p_value=3.9	new_junction_coverage=0.16	new_junction_read_count=10	polymorphism_frequency=1.374e-01	pos_hash_score=8	prediction=polymorphism	reject=COVERAGE_EVENNESS_SKEW,FREQUENCY_CUTOFF	side_1_annotate_key=gene	side_1_continuation=0	side_1_coverage=0.87	side_1_overlap=10	side_1_possible_overlap_registers=234	side_1_read_count=58	side_1_redundant=0	side_2_annotate_key=gene	side_2_continuation=0	side_2_coverage=1.10	side_2_overlap=0	side_2_possible_overlap_registers=224	side_2_read_count=70	side_2_redundant=0	total_non_overlap_reads=10
JC	257	.	CP009273	2685517	-1	CP009273	2686379	1	0	alignment_overlap=9	coverage_minus=2	coverage_plus=3	flanking_left=251	flanking_right=251	frequency=8.156e-02	junction_possible_overlap_registers=225	key=CP009273__2685517__-1__CP009273__2686370__1__9____251__251__0__0	max_left=60	max_left_minus=50	max_left_plus=60	max_min_left=60	max_min_left_minus=50	max_min_left_plus=60	max_min_right=25	max_min_right_minus=0	max_min_right_plus=25	max_pos_hash_score=450	max_right=171	max_right_minus=73	max_right_plus=171	neg_log10_pos_hash_p_value=5.0	new_junction_coverage=0.08	new_junction_read_count=5	polymorphism_frequency=8.156e-02	pos_hash_score=5	prediction=polymorphism	reject=COVERAGE_EVENNESS_SKEW,FREQUENCY_CUTOFF	side_1_annotate_key=gene	side_1_continuation=0	side_1_coverage=0.93	side_1_overlap=9	side_1_possible_overlap_registers=234	side_1_read_count=62	side_1_redundant=0	side_2_annotate_key=gene	side_2_continuation=0	side_2_coverage=0.83	side_2_overlap=0	side_2_possible_overlap_registers=225	side_2_read_count=53	side_2_redundant=0	total_non_overlap_reads=5
JC	258	.	CP009273	2719415	-1	CP009273	4034176	-1	0	alignment_overlap=50	coverage_minus=16	coverage_plus=10	flanking_left=251	flanking_right=251	frequency=7.200e-01	junction_possible_overlap_registers=184	key=CP009273__2719415__-1__CP009273__4034226__-1__50____251__251__0__0	max_left=197	max_left_minus=189	max_left_plus=197	max_min_left=95	max_min_left_minus=95	max_min_left_plus=93	max_min_right=75	max_min_right_minus=75	max_min_right_plus=71	max_pos_hash_score=368	max_right=170	max_right_minus=170	max_right_plus=166	neg_log10_pos_hash_p_value=1.3	new_junction_coverage=0.52	new_junction_read_count=27	polymorphism_frequency=7.200e-01	pos_hash_score=19	prediction=polymorphism	side_1_annotate_key=gene	side_1_continuation=0	side_1_coverage=0.00	side_1_overlap=50	side_1_possible_overlap_registers=234	side_1_read_count=0	side_1_redundant=0	side_2_annotate_key=gene	side_2_continuation=0	side_2_coverage=0.40	side_2_overlap=0	side_2_possible_overlap_registers=184	side_2_read_count=21	side_2_redundant=0	total_non_overlap_reads=26
JC	259	.	CP009273	2719832	-1	CP009273	2720712	1	0	alignment_overlap=9	coverage_minus=1	coverage_plus=2	flanking_left=251	flanking_right=251	frequency=NA	junction_possible_overlap_registers=225	key=CP009273__2719832__-1__CP009273__2720703__1__9____251__251__1__1	max_left=145	max_left_minus=145	max_left_plus=92	max_min_left=92	max_min_left_minus=0	max_min_left_plus=92	max_min_right=2	max_min_right_minus=2	max_min_right_plus=0	max_pos_hash_score=450	max_right=202	max_right_minus=2	max_right_plus=202	neg_log10_pos_hash_p_value=5.9	new_junction_coverage=0.06	new_junction_read_count=4	polymorphism_frequency=NA	pos_hash_score=3	prediction=unknown	reject=COVERAGE_EVENNESS_SKEW	side_1_annotate_key=repeat	side_1_continuation=0	side_1_coverage=NA	side_1_overlap=9	side_1_read_count=NA	side_1_redundant=1	side_2_annotate_key=repeat	side_2_continuation=0	side_2_coverage=NA	side_2_overlap=0	side_2_possible_overlap_registers=NA	side_2_read_count=NA	side_2_redundant=1	total_non_overlap_reads=3
JC	260	.	CP009273	2725685	-1	CP009273	2726631	1	0	alignment_overlap=10	coverage_minus=1	coverage_plus=3	flanking_left=251	flanking_right=251	frequency=6.828e-02	junction_possible_overlap_registers=224	key=CP009273__2725685__-1__CP009273__2726621__1__10____251__251__0__0	max_left=175	max_left_minus=32	max_left_plus=175	max_min_left=32	max_min_left_minus=32	max_min_left_plus=0	max_min_right=88	max_min_right_minus=0	max_min_right_plus=88	max_pos_hash_score=448	max_right=153	max_right_minus=153	max_right_plus=88	neg_log10_pos_hash_p_value=5.4	new_junction_coverage=0.06	new_junction_read_count=4	polymorphism_frequency=6.828e-02	pos_hash_score=4	prediction=polymorphism	reject=COVERAGE_EVENNESS_SKEW,FREQUENCY_CUTOFF	side_1_annotate_key=gene	side_1_continuation=0	side_1_coverage=0.65	side_1_overlap=10	side_1_possible_overlap_registers=234	side_1_read_count=43	side_1_redundant=0	side_2_annotate_key=gene	side_2_continuation=0	side_2_coverage=1.07	side_2_overlap=0	side_2_possible_overlap_registers=224	side_2_read_count=68	side_2_redundant=0	total_non_overlap_reads=4
JC	261	.	CP009273	2811716	-1	CP009273	2811851	1	0	alignment_overlap=20	coverage_minus=3	coverage_plus=2	flanking_left=251	flanking_right=251	frequency=9.267e-02	junction_possible_overlap_registers=214	key=CP009273__2811716__-1__CP009273__2811831__1__20____251__251__0__0	max_left=103	max_left_minus=103	max_left_plus=3	max_min_left=103	max_min_left_minus=103	max_min_left_plus=3	max_min_right=0	max_min_right_minus=0	max_min_right_plus=0	max_pos_hash_score=428	max_right=224	max_right_minus=219	max_right_plus=224	neg_log10_pos_hash_p_value=4.8	new_junction_coverage=0.10	new_junction_read_count=6	polymorphism_frequency=9.267e-02	pos_hash_score=5	prediction=polymorphism	reject=COVERAGE_EVENNESS_SKEW,FREQUENCY_CUTOFF	side_1_annotate_key=gene	side_1_continuation=0	side_1_coverage=0.62	side_1_overlap=20	side_1_possible_overlap_registers=234	side_1_read_count=41	side_1_redundant=0	side_2_annotate_key=gene	side_2_continuation=0	side_2_coverage=1.31	side_2_overlap=0	side_2_possible_overlap_registers=214	side_2_read_count=80	side_2_redundant=0	total_non_overlap_reads=5
JC	262	.	CP009273	2828188	-1	CP009273	2829347	1	0	alignment_overlap=11	coverage_minus=1	coverage_plus=2	flanking_left=251	flanking_right=251	frequency=6.503e-02	junction_possible_overlap_registers=223	key=CP009273__2828188__-1__CP009273__2829336__1__11____251__251__0__0	max_left=213	max_left_minus=72	max_left_plus=213	max_min_left=0	max_min_left_minus=0	max_min_left_plus=0	max_min_right=67	max_min_right_minus=67	max_min_right_plus=67	max_pos_hash_score=446	max_right=67	max_right_minus=67	max_right_plus=67	neg_log10_pos_hash_p_value=5.9	new_junction_coverage=0.05	new_junction_read_count=3	polymorphism_frequency=6.503e-02	pos_hash_score=3	prediction=polymorphism	reject=COVERAGE_EVENNESS_SKEW,FREQUENCY_CUTOFF	side_1_annotate_key=gene	side_1_continuation=0	side_1_coverage=0.56	side_1_overlap=11	side_1_possible_overlap_registers=234	side_1_read_count=37	side_1_redundant=0	side_2_annotate_key=gene	side_2_continuation=0	side_2_coverage=0.80	side_2_overlap=0	side_2_possible_overlap_registers=223	side_2_read_count=51	side_2_redundant=0	total_non_overlap_reads=3
JC	263	.	CP009273	2834496	-1	CP009273	2835387	1	0	alignment_overlap=11	coverage_minus=1	coverage_plus=2	flanking_left=251	flanking_right=251	frequency=4.033e-02	junction_possible_overlap_registers=223	key=CP009273__2834496__-1__CP009273__2835376__1__11____251__251__0__0	max_left=53	max_left_minus=37	max_left_plus=53	max_min_left=53	max_min_left_minus=0	max_min_left_plus=53	max_min_right=12	max_min_right_minus=12	max_min_right_plus=0	max_pos_hash_score=446	max_right=57	max_right_minus=12	max_right_plus=57	neg_log10_pos_hash_p_value=5.9	new_junction_coverage=0.05	new_junction_read_count=3	polymorphism_frequency=4.033e-02	pos_hash_score=3	prediction=polymorphism	reject=COVERAGE_EVENNESS_SKEW,FREQUENCY_CUTOFF	side_1_annotate_key=gene	side_1_continuation=0	side_1_coverage=1.04	side_1_overlap=11	side_1_possible_overlap_registers=234	side_1_read_count=69	side_1_redundant=0	side_2_annotate_key=gene	side_2_continuation=0	side_2_coverage=1.21	side_2_overlap=0	side_2_possible_overlap_registers=223	side_2_read_count=77	side_2_redundant=0	total_non_overlap_reads=3
JC	264	.	CP009273	2837069	-1	CP009273	2838638	1	0	alignment_overlap=11	coverage_minus=1	coverage_plus=2	flanking_left=251	flanking_right=251	frequency=4.848e-02	junction_possible_overlap_registers=223	key=CP009273__2837069__-1__CP009273__2838627__1__11____251__251__0__0	max_left=141	max_left_minus=141	max_left_plus=141	max_min_left=0	max_min_left_minus=0	max_min_left_plus=0	max_min_right=91	max_min_right_minus=87	max_min_right_plus=91	max_pos_hash_score=446	max_right=91	max_right_minus=87	max_right_plus=91	neg_log10_pos_hash_p_value=5.9	new_junction_coverage=0.05	new_junction_read_count=3	polymorphism_frequency=4.848e-02	pos_hash_score=3	prediction=polymorphism	reject=COVERAGE_EVENNESS_SKEW,FREQUENCY_CUTOFF	side_1_annotate_key=gene	side_1_continuation=0	side_1_coverage=1.04	side_1_overlap=11	side_1_possible_overlap_registers=234	side_1_read_count=69	side_1_redundant=0	side_2_annotate_key=gene	side_2_continuation=0	side_2_coverage=0.82	side_2_overlap=0	side_2_possible_overlap_registers=223	side_2_read_count=52	side_2_redundant=0	total_non_overlap_reads=3
JC	265	.	CP009273	2838320	-1	CP009273	2839316	1	0	alignment_overlap=8	coverage_minus=2	coverage_plus=1	flanking_left=251	flanking_right=251	frequency=5.164e-02	junction_possible_overlap_registers=226	key=CP009273__2838320__-1__CP009273__2839308__1__8____251__251__0__0	max_left=98	max_left_minus=98	max_left_plus=8	max_min_left=8	max_min_left_minus=0	max_min_left_plus=8	max_min_right=72	max_min_right_minus=72	max_min_right_plus=0	max_pos_hash_score=452	max_right=72	max_right_minus=72	max_right_plus=33	neg_log10_pos_hash_p_value=5.9	new_junction_coverage=0.05	new_junction_read_count=3	polymorphism_frequency=5.164e-02	pos_hash_score=3	prediction=polymorphism	reject=COVERAGE_EVENNESS_SKEW,FREQUENCY_CUTOFF	side_1_annotate_key=gene	side_1_continuation=0	side_1_coverage=0.80	side_1_overlap=8	side_1_possible_overlap_registers=234	side_1_read_count=53	side_1_redundant=0	side_2_annotate_key=gene	side_2_continuation=0	side_2_coverage=0.92	side_2_overlap=0	side_2_possible_overlap_registers=226	side_2_read_count=59	side_2_redundant=0	total_non_overlap_reads=3
JC	266	.	CP009273	2863858	-1	CP009273	2864698	1	0	alignment_overlap=8	coverage_minus=1	coverage_plus=2	flanking_left=251	flanking_right=251	frequency=5.161e-02	junction_possible_overlap_registers=226	key=CP009273__2863858__-1__CP009273__2864690__1__8____251__251__0__0	max_left=104	max_left_minus=104	max_left_plus=43	max_min_left=104	max_min_left_minus=104	max_min_left_plus=43	max_min_right=0	max_min_right_minus=0	max_min_right_plus=0	max_pos_hash_score=452	max_right=182	max_right_minus=139	max_right_plus=182	neg_log10_pos_hash_p_value=5.9	new_junction_coverage=0.05	new_junction_read_count=3	polymorphism_frequency=5.161e-02	pos_hash_score=3	prediction=polymorphism	reject=COVERAGE_EVENNESS_SKEW,FREQUENCY_CUTOFF	side_1_annotate_key=gene	side_1_continuation=0	side_1_coverage=0.77	side_1_overlap=8	side_1_possible_overlap_registers=234	side_1_read_count=51	side_1_redundant=0	side_2_annotate_key=gene	side_2_continuation=0	side_2_coverage=0.95	side_2_overlap=0	side_2_possible_overlap_registers=226	side_2_read_count=61	side_2_redundant=0	total_non_overlap_reads=3
JC	267	.	CP009273	2871271	-1	CP009273	2871823	1	0	alignment_overlap=29	coverage_minus=2	coverage_plus=1	flanking_left=251	flanking_right=251	frequency=1.012e-01	junction_possible_overlap_registers=205	key=CP009273__2871271__-1__CP009273__2871794__1__29____251__251__0__0	max_left=36	max_left_minus=36	max_left_plus=36	max_min_left=36	max_min_left_minus=36	max_min_left_plus=36	max_min_right=3	max_min_right_minus=3	max_min_right_plus=0	max_pos_hash_score=410	max_right=49	max_right_minus=49	max_right_plus=49	neg_log10_pos_hash_p_value=5.6	new_junction_coverage=0.05	new_junction_read_count=3	polymorphism_frequency=1.012e-01	pos_hash_score=3	prediction=polymorphism	reject=COVERAGE_EVENNESS_SKEW,FREQUENCY_CUTOFF	side_1_annotate_key=gene	side_1_continuation=0	side_1_coverage=0.33	side_1_overlap=29	side_1_possible_overlap_registers=234	side_1_read_count=22	side_1_redundant=0	side_2_annotate_key=gene	side_2_continuation=0	side_2_coverage=0.58	side_2_overlap=0	side_2_possible_overlap_registers=205	side_2_read_count=34	side_2_redundant=0	total_non_overlap_reads=3
JC	268	.	CP009273	2883839	-1	CP009273	2884558	1	0	alignment_overlap=9	coverage_minus=1	coverage_plus=2	flanking_left=251	flanking_right=251	frequency=7.186e-02	junction_possible_overlap_registers=225	key=CP009273__2883839__-1__CP009273__2884549__1__9____251__251__0__0	max_left=208	max_left_minus=53	max_left_plus=208	max_min_left=0	max_min_left_minus=0	max_min_left_plus=0	max_min_right=40	max_min_right_minus=40	max_min_right_plus=40	max_pos_hash_score=450	max_right=40	max_right_minus=40	max_right_plus=40	neg_log10_pos_hash_p_value=5.9	new_junction_coverage=0.05	new_junction_read_count=3	polymorphism_frequency=7.186e-02	pos_hash_score=3	prediction=polymorphism	reject=COVERAGE_EVENNESS_SKEW,FREQUENCY_CUTOFF	side_1_annotate_key=gene	side_1_continuation=0	side_1_coverage=0.59	side_1_overlap=9	side_1_possible_overlap_registers=234	side_1_read_count=39	side_1_redundant=0	side_2_annotate_key=gene	side_2_continuation=0	side_2_coverage=0.62	side_2_overlap=0	side_2_possible_overlap_registers=225	side_2_read_count=40	side_2_redundant=0	total_non_overlap_reads=3
JC	269	.	CP009273	2888974	-1	CP009273	2890157	1	0	alignment_overlap=9	coverage_minus=1	coverage_plus=2	flanking_left=251	flanking_right=251	frequency=6.200e-02	junction_possible_overlap_registers=225	key=CP009273__2888974__-1__CP009273__2890148__1__9____251__251__0__0	max_left=100	max_left_minus=65	max_left_plus=100	max_min_left=65	max_min_left_minus=0	max_min_left_plus=65	max_min_right=34	max_min_right_minus=30	max_min_right_plus=34	max_pos_hash_score=450	max_right=88	max_right_minus=30	max_right_plus=88	neg_log10_pos_hash_p_value=5.9	new_junction_coverage=0.05	new_junction_read_count=3	polymorphism_frequency=6.200e-02	pos_hash_score=3	prediction=polymorphism	reject=COVERAGE_EVENNESS_SKEW,FREQUENCY_CUTOFF	side_1_annotate_key=gene	side_1_continuation=0	side_1_coverage=0.48	side_1_overlap=9	side_1_possible_overlap_registers=234	side_1_read_count=32	side_1_redundant=0	side_2_annotate_key=gene	side_2_continuation=0	side_2_coverage=0.94	side_2_overlap=0	side_2_possible_overlap_registers=225	side_2_read_count=60	side_2_redundant=0	total_non_overlap_reads=3
JC	270	.	CP009273	3022867	-1	CP009273	3023848	1	0	alignment_overlap=9	coverage_minus=2	coverage_plus=4	flanking_left=251	flanking_right=251	frequency=9.257e-02	junction_possible_overlap_registers=225	key=CP009273__3022867__-1__CP009273__3023839__1__9____251__251__0__0	max_left=63	max_left_minus=63	max_left_plus=63	max_min_left=39	max_min_left_minus=39	max_min_left_plus=39	max_min_right=17	max_min_right_minus=6	max_min_right_plus=17	max_pos_hash_score=450	max_right=193	max_right_minus=103	max_right_plus=193	neg_log10_pos_hash_p_value=5.0	new_junction_coverage=0.11	new_junction_read_count=7	polymorphism_frequency=9.257e-02	pos_hash_score=5	prediction=polymorphism	reject=COVERAGE_EVENNESS_SKEW,FREQUENCY_CUTOFF	side_1_annotate_key=gene	side_1_continuation=0	side_1_coverage=1.08	side_1_overlap=9	side_1_possible_overlap_registers=234	side_1_read_count=72	side_1_redundant=0	side_2_annotate_key=gene	side_2_continuation=0	side_2_coverage=1.06	side_2_overlap=0	side_2_possible_overlap_registers=225	side_2_read_count=68	side_2_redundant=0	total_non_overlap_reads=6
JC	271	.	CP009273	3049615	-1	CP009273	3050609	1	0	alignment_overlap=12	coverage_minus=2	coverage_plus=1	flanking_left=251	flanking_right=251	frequency=4.702e-02	junction_possible_overlap_registers=222	key=CP009273__3049615__-1__CP009273__3050597__1__12____251__251__0__0	max_left=137	max_left_minus=137	max_left_plus=48	max_min_left=48	max_min_left_minus=48	max_min_left_plus=48	max_min_right=25	max_min_right_minus=25	max_min_right_plus=0	max_pos_hash_score=444	max_right=76	max_right_minus=76	max_right_plus=76	neg_log10_pos_hash_p_value=5.9	new_junction_coverage=0.05	new_junction_read_count=3	polymorphism_frequency=4.702e-02	pos_hash_score=3	prediction=polymorphism	reject=COVERAGE_EVENNESS_SKEW,FREQUENCY_CUTOFF	side_1_annotate_key=gene	side_1_continuation=0	side_1_coverage=0.99	side_1_overlap=12	side_1_possible_overlap_registers=234	side_1_read_count=66	side_1_redundant=0	side_2_annotate_key=gene	side_2_continuation=0	side_2_coverage=0.93	side_2_overlap=0	side_2_possible_overlap_registers=222	side_2_read_count=59	side_2_redundant=0	total_non_overlap_reads=3
JC	272	.	CP009273	3066710	-1	CP009273	3067899	1	0	alignment_overlap=9	coverage_minus=3	coverage_plus=1	flanking_left=251	flanking_right=251	frequency=4.662e-02	junction_possible_overlap_registers=225	key=CP009273__3066710__-1__CP009273__3067890__1__9____251__251__0__0	max_left=181	max_left_minus=181	max_left_plus=106	max_min_left=106	max_min_left_minus=0	max_min_left_plus=106	max_min_right=107	max_min_right_minus=107	max_min_right_plus=0	max_pos_hash_score=450	max_right=135	max_right_minus=107	max_right_plus=135	neg_log10_pos_hash_p_value=5.4	new_junction_coverage=0.06	new_junction_read_count=4	polymorphism_frequency=4.662e-02	pos_hash_score=4	prediction=polymorphism	reject=COVERAGE_EVENNESS_SKEW,FREQUENCY_CUTOFF	side_1_annotate_key=gene	side_1_continuation=0	side_1_coverage=1.32	side_1_overlap=9	side_1_possible_overlap_registers=234	side_1_read_count=88	side_1_redundant=0	side_2_annotate_key=gene	side_2_continuation=0	side_2_coverage=1.23	side_2_overlap=0	side_2_possible_overlap_registers=225	side_2_read_count=79	side_2_redundant=0	total_non_overlap_reads=4
JC	273	.	CP009273	3089347	-1	CP009273	3090309	1	0	alignment_overlap=13	coverage_minus=3	coverage_plus=2	flanking_left=251	flanking_right=251	frequency=9.236e-02	junction_possible_overlap_registers=221	key=CP009273__3089347__-1__CP009273__3090296__1__13____251__251__0__0	max_left=115	max_left_minus=115	max_left_plus=75	max_min_left=115	max_min_left_minus=115	max_min_left_plus=75	max_min_right=11	max_min_right_minus=11	max_min_right_plus=0	max_pos_hash_score=442	max_right=183	max_right_minus=123	max_right_plus=183	neg_log10_pos_hash_p_value=4.9	new_junction_coverage=0.08	new_junction_read_count=5	polymorphism_frequency=9.236e-02	pos_hash_score=5	prediction=polymorphism	reject=COVERAGE_EVENNESS_SKEW,FREQUENCY_CUTOFF	side_1_annotate_key=gene	side_1_continuation=0	side_1_coverage=1.01	side_1_overlap=13	side_1_possible_overlap_registers=234	side_1_read_count=67	side_1_redundant=0	side_2_annotate_key=gene	side_2_continuation=0	side_2_coverage=0.56	side_2_overlap=0	side_2_possible_overlap_registers=221	side_2_read_count=35	side_2_redundant=0	total_non_overlap_reads=5
JC	274	.	CP009273	3135452	-1	CP009273	3136511	1	0	alignment_overlap=10	coverage_minus=3	coverage_plus=2	flanking_left=251	flanking_right=251	frequency=7.655e-02	junction_possible_overlap_registers=224	key=CP009273__3135452__-1__CP009273__3136501__1__10____251__251__0__0	max_left=193	max_left_minus=193	max_left_plus=169	max_min_left=65	max_min_left_minus=65	max_min_left_plus=4	max_min_right=72	max_min_right_minus=48	max_min_right_plus=72	max_pos_hash_score=448	max_right=211	max_right_minus=176	max_right_plus=211	neg_log10_pos_hash_p_value=5.0	new_junction_coverage=0.09	new_junction_read_count=6	polymorphism_frequency=7.655e-02	pos_hash_score=5	prediction=polymorphism	reject=COVERAGE_EVENNESS_SKEW,FREQUENCY_CUTOFF	side_1_annotate_key=gene	side_1_continuation=0	side_1_coverage=1.14	side_1_overlap=10	side_1_possible_overlap_registers=234	side_1_read_count=76	side_1_redundant=0	side_2_annotate_key=gene	side_2_continuation=0	side_2_coverage=1.13	side_2_overlap=0	side_2_possible_overlap_registers=224	side_2_read_count=72	side_2_redundant=0	total_non_overlap_reads=5
JC	275	.	CP009273	3192616	-1	CP009273	3193752	1	0	alignment_overlap=10	coverage_minus=3	coverage_plus=5	flanking_left=251	flanking_right=251	frequency=1.188e-01	junction_possible_overlap_registers=224	key=CP009273__3192616__-1__CP009273__3193742__1__10____251__251__0__0	max_left=220	max_left_minus=93	max_left_plus=220	max_min_left=46	max_min_left_minus=46	max_min_left_plus=44	max_min_right=63	max_min_right_minus=63	max_min_right_plus=26	max_pos_hash_score=448	max_right=87	max_right_minus=63	max_right_plus=87	neg_log10_pos_hash_p_value=4.6	new_junction_coverage=0.14	new_junction_read_count=9	polymorphism_frequency=1.188e-01	pos_hash_score=6	prediction=polymorphism	reject=COVERAGE_EVENNESS_SKEW,FREQUENCY_CUTOFF	side_1_annotate_key=gene	side_1_continuation=0	side_1_coverage=0.87	side_1_overlap=10	side_1_possible_overlap_registers=234	side_1_read_count=58	side_1_redundant=0	side_2_annotate_key=gene	side_2_continuation=0	side_2_coverage=1.22	side_2_overlap=0	side_2_possible_overlap_registers=224	side_2_read_count=78	side_2_redundant=0	total_non_overlap_reads=8
JC	276	.	CP009273	3217703	-1	CP009273	3218532	1	0	alignment_overlap=14	coverage_minus=4	coverage_plus=5	flanking_left=251	flanking_right=251	frequency=1.499e-01	junction_possible_overlap_registers=220	key=CP009273__3217703__-1__CP009273__3218518__1__14____251__251__0__0	max_left=206	max_left_minus=206	max_left_plus=165	max_min_left=52	max_min_left_minus=52	max_min_left_plus=37	max_min_right=53	max_min_right_minus=31	max_min_right_plus=53	max_pos_hash_score=440	max_right=207	max_right_minus=70	max_right_plus=207	neg_log10_pos_hash_p_value=3.6	new_junction_coverage=0.14	new_junction_read_count=9	polymorphism_frequency=1.499e-01	pos_hash_score=9	prediction=polymorphism	reject=COVERAGE_EVENNESS_SKEW,FREQUENCY_CUTOFF	side_1_annotate_key=gene	side_1_continuation=0	side_1_coverage=0.99	side_1_overlap=14	side_1_possible_overlap_registers=234	side_1_read_count=66	side_1_redundant=0	side_2_annotate_key=gene	side_2_continuation=0	side_2_coverage=0.64	side_2_overlap=0	side_2_possible_overlap_registers=220	side_2_read_count=40	side_2_redundant=0	total_non_overlap_reads=9
JC	277	.	CP009273	3249255	-1	CP009273	3250275	1	0	alignment_overlap=12	coverage_minus=4	coverage_plus=0	flanking_left=251	flanking_right=251	frequency=6.871e-02	junction_possible_overlap_registers=222	key=CP009273__3249255__-1__CP009273__3250263__1__12____251__251__0__0	max_left=207	max_left_minus=207	max_left_plus=0	max_min_left=106	max_min_left_minus=106	max_min_left_plus=0	max_min_right=8	max_min_right_minus=8	max_min_right_plus=0	max_pos_hash_score=444	max_right=133	max_right_minus=133	max_right_plus=0	neg_log10_pos_hash_p_value=5.9	new_junction_coverage=0.06	new_junction_read_count=4	polymorphism_frequency=6.871e-02	pos_hash_score=3	prediction=polymorphism	reject=COVERAGE_EVENNESS_SKEW,FREQUENCY_CUTOFF	side_1_annotate_key=gene	side_1_continuation=0	side_1_coverage=0.75	side_1_overlap=12	side_1_possible_overlap_registers=234	side_1_read_count=50	side_1_redundant=0	side_2_annotate_key=gene	side_2_continuation=0	side_2_coverage=0.96	side_2_overlap=0	side_2_possible_overlap_registers=222	side_2_read_count=61	side_2_redundant=0	total_non_overlap_reads=4
JC	278	.	CP009273	3272728	-1	CP009273	3273308	1	0	alignment_overlap=9	coverage_minus=2	coverage_plus=1	flanking_left=251	flanking_right=251	frequency=6.283e-02	junction_possible_overlap_registers=225	key=CP009273__3272728__-1__CP009273__3273299__1__9____251__251__0__0	max_left=125	max_left_minus=125	max_left_plus=3	max_min_left=27	max_min_left_minus=27	max_min_left_plus=3	max_min_right=55	max_min_right_minus=55	max_min_right_plus=0	max_pos_hash_score=450	max_right=78	max_right_minus=78	max_right_plus=78	neg_log10_pos_hash_p_value=5.9	new_junction_coverage=0.05	new_junction_read_count=3	polymorphism_frequency=6.283e-02	pos_hash_score=3	prediction=polymorphism	reject=COVERAGE_EVENNESS_SKEW,FREQUENCY_CUTOFF	side_1_annotate_key=gene	side_1_continuation=0	side_1_coverage=0.59	side_1_overlap=9	side_1_possible_overlap_registers=234	side_1_read_count=39	side_1_redundant=0	side_2_annotate_key=gene	side_2_continuation=0	side_2_coverage=0.81	side_2_overlap=0	side_2_possible_overlap_registers=225	side_2_read_count=52	side_2_redundant=0	total_non_overlap_reads=3
JC	279	.	CP009273	3278279	-1	CP009273	3279196	1	0	alignment_overlap=14	coverage_minus=2	coverage_plus=2	flanking_left=251	flanking_right=251	frequency=9.550e-02	junction_possible_overlap_registers=220	key=CP009273__3278279__-1__CP009273__3279182__1__14____251__251__0__0	max_left=197	max_left_minus=197	max_left_plus=131	max_min_left=0	max_min_left_minus=0	max_min_left_plus=0	max_min_right=102	max_min_right_minus=19	max_min_right_plus=102	max_pos_hash_score=440	max_right=102	max_right_minus=19	max_right_plus=102	neg_log10_pos_hash_p_value=5.3	new_junction_coverage=0.08	new_junction_read_count=5	polymorphism_frequency=9.550e-02	pos_hash_score=4	prediction=polymorphism	reject=COVERAGE_EVENNESS_SKEW,FREQUENCY_CUTOFF	side_1_annotate_key=gene	side_1_continuation=0	side_1_coverage=0.83	side_1_overlap=14	side_1_possible_overlap_registers=234	side_1_read_count=55	side_1_redundant=0	side_2_annotate_key=gene	side_2_continuation=0	side_2_coverage=0.69	side_2_overlap=0	side_2_possible_overlap_registers=220	side_2_read_count=43	side_2_redundant=0	total_non_overlap_reads=4
JC	280	.	CP009273	3306633	-1	CP009273	3307379	1	0	alignment_overlap=10	coverage_minus=0	coverage_plus=3	flanking_left=251	flanking_right=251	frequency=5.212e-02	junction_possible_overlap_registers=224	key=CP009273__3306633__-1__CP009273__3307369__1__10____251__251__0__0	max_left=185	max_left_minus=0	max_left_plus=185	max_min_left=30	max_min_left_minus=0	max_min_left_plus=30	max_min_right=56	max_min_right_minus=0	max_min_right_plus=56	max_pos_hash_score=448	max_right=56	max_right_minus=0	max_right_plus=56	neg_log10_pos_hash_p_value=5.9	new_junction_coverage=0.05	new_junction_read_count=3	polymorphism_frequency=5.212e-02	pos_hash_score=3	prediction=polymorphism	reject=COVERAGE_EVENNESS_SKEW,FREQUENCY_CUTOFF	side_1_annotate_key=gene	side_1_continuation=0	side_1_coverage=0.66	side_1_overlap=10	side_1_possible_overlap_registers=234	side_1_read_count=44	side_1_redundant=0	side_2_annotate_key=gene	side_2_continuation=0	side_2_coverage=1.05	side_2_overlap=0	side_2_possible_overlap_registers=224	side_2_read_count=67	side_2_redundant=0	total_non_overlap_reads=3
JC	281	.	CP009273	3328832	-1	CP009273	3329941	1	0	alignment_overlap=9	coverage_minus=2	coverage_plus=2	flanking_left=251	flanking_right=251	frequency=6.089e-02	junction_possible_overlap_registers=225	key=CP009273__3328832__-1__CP009273__3329932__1__9____251__251__0__0	max_left=208	max_left_minus=208	max_left_plus=57	max_min_left=34	max_min_left_minus=0	max_min_left_plus=34	max_min_right=40	max_min_right_minus=40	max_min_right_plus=40	max_pos_hash_score=450	max_right=78	max_right_minus=40	max_right_plus=78	neg_log10_pos_hash_p_value=5.4	new_junction_coverage=0.06	new_junction_read_count=4	polymorphism_frequency=6.089e-02	pos_hash_score=4	prediction=polymorphism	reject=COVERAGE_EVENNESS_SKEW,FREQUENCY_CUTOFF	side_1_annotate_key=gene	side_1_continuation=0	side_1_coverage=1.02	side_1_overlap=9	side_1_possible_overlap_registers=234	side_1_read_count=68	side_1_redundant=0	side_2_annotate_key=gene	side_2_continuation=0	side_2_coverage=0.91	side_2_overlap=0	side_2_possible_overlap_registers=225	side_2_read_count=58	side_2_redundant=0	total_non_overlap_reads=4
JC	282	.	CP009273	3365419	-1	CP009273	3366343	1	0	alignment_overlap=7	coverage_minus=2	coverage_plus=4	flanking_left=251	flanking_right=251	frequency=8.431e-02	junction_possible_overlap_registers=227	key=CP009273__3365419__-1__CP009273__3366336__1__7____251__251__0__0	max_left=205	max_left_minus=205	max_left_plus=105	max_min_left=105	max_min_left_minus=0	max_min_left_plus=105	max_min_right=41	max_min_right_minus=39	max_min_right_plus=41	max_pos_hash_score=454	max_right=188	max_right_minus=39	max_right_plus=188	neg_log10_pos_hash_p_value=4.6	new_junction_coverage=0.11	new_junction_read_count=7	polymorphism_frequency=8.431e-02	pos_hash_score=6	prediction=polymorphism	reject=COVERAGE_EVENNESS_SKEW,FREQUENCY_CUTOFF	side_1_annotate_key=gene	side_1_continuation=0	side_1_coverage=0.98	side_1_overlap=7	side_1_possible_overlap_registers=234	side_1_read_count=65	side_1_redundant=0	side_2_annotate_key=gene	side_2_continuation=0	side_2_coverage=1.38	side_2_overlap=0	side_2_possible_overlap_registers=227	side_2_read_count=89	side_2_redundant=0	total_non_overlap_reads=6
JC	283	.	CP009273	3375415	-1	CP009273	3376498	1	0	alignment_overlap=12	coverage_minus=1	coverage_plus=2	flanking_left=251	flanking_right=251	frequency=4.797e-02	junction_possible_overlap_registers=222	key=CP009273__3375415__-1__CP009273__3376486__1__12____251__251__0__0	max_left=101	max_left_minus=101	max_left_plus=101	max_min_left=101	max_min_left_minus=101	max_min_left_plus=101	max_min_right=7	max_min_right_minus=0	max_min_right_plus=7	max_pos_hash_score=444	max_right=133	max_right_minus=133	max_right_plus=133	neg_log10_pos_hash_p_value=5.9	new_junction_coverage=0.05	new_junction_read_count=3	polymorphism_frequency=4.797e-02	pos_hash_score=3	prediction=polymorphism	reject=COVERAGE_EVENNESS_SKEW,FREQUENCY_CUTOFF	side_1_annotate_key=gene	side_1_continuation=0	side_1_coverage=0.86	side_1_overlap=12	side_1_possible_overlap_registers=234	side_1_read_count=57	side_1_redundant=0	side_2_annotate_key=gene	side_2_continuation=0	side_2_coverage=1.03	side_2_overlap=0	side_2_possible_overlap_registers=222	side_2_read_count=65	side_2_redundant=0	total_non_overlap_reads=3
JC	284	.	CP009273	3408467	-1	CP009273	3409719	1	0	alignment_overlap=11	coverage_minus=2	coverage_plus=3	flanking_left=251	flanking_right=251	frequency=6.876e-02	junction_possible_overlap_registers=223	key=CP009273__3408467__-1__CP009273__3409708__1__11____251__251__0__0	max_left=179	max_left_minus=179	max_left_plus=149	max_min_left=14	max_min_left_minus=0	max_min_left_plus=14	max_min_right=91	max_min_right_minus=61	max_min_right_plus=91	max_pos_hash_score=446	max_right=139	max_right_minus=61	max_right_plus=139	neg_log10_pos_hash_p_value=5.0	new_junction_coverage=0.08	new_junction_read_count=5	polymorphism_frequency=6.876e-02	pos_hash_score=5	prediction=polymorphism	reject=COVERAGE_EVENNESS_SKEW,FREQUENCY_CUTOFF	side_1_annotate_key=gene	side_1_continuation=0	side_1_coverage=1.14	side_1_overlap=11	side_1_possible_overlap_registers=234	side_1_read_count=76	side_1_redundant=0	side_2_annotate_key=gene	side_2_continuation=0	side_2_coverage=0.99	side_2_overlap=0	side_2_possible_overlap_registers=223	side_2_read_count=63	side_2_redundant=0	total_non_overlap_reads=5
JC	285	.	CP009273	3462132	-1	CP009273	3463069	1	0	alignment_overlap=12	coverage_minus=3	coverage_plus=2	flanking_left=251	flanking_right=251	frequency=5.705e-02	junction_possible_overlap_registers=222	key=CP009273__3462132__-1__CP009273__3463057__1__12____251__251__0__0	max_left=70	max_left_minus=70	max_left_plus=55	max_min_left=69	max_min_left_minus=69	max_min_left_plus=55	max_min_right=66	max_min_right_minus=66	max_min_right_plus=0	max_pos_hash_score=444	max_right=184	max_right_minus=170	max_right_plus=184	neg_log10_pos_hash_p_value=4.9	new_junction_coverage=0.08	new_junction_read_count=5	polymorphism_frequency=5.705e-02	pos_hash_score=5	prediction=polymorphism	reject=COVERAGE_EVENNESS_SKEW,FREQUENCY_CUTOFF	side_1_annotate_key=gene	side_1_continuation=0	side_1_coverage=1.38	side_1_overlap=12	side_1_possible_overlap_registers=234	side_1_read_count=92	side_1_redundant=0	side_2_annotate_key=gene	side_2_continuation=0	side_2_coverage=1.23	side_2_overlap=0	side_2_possible_overlap_registers=222	side_2_read_count=78	side_2_redundant=0	total_non_overlap_reads=5
JC	286	.	CP009273	3462456	-1	CP009273	3463069	1	0	alignment_overlap=11	coverage_minus=3	coverage_plus=5	flanking_left=251	flanking_right=251	frequency=9.092e-02	junction_possible_overlap_registers=223	key=CP009273__3462456__-1__CP009273__3463058__1__11____251__251__0__0	max_left=103	max_left_minus=83	max_left_plus=103	max_min_left=103	max_min_left_minus=83	max_min_left_plus=103	max_min_right=20	max_min_right_minus=20	max_min_right_plus=0	max_pos_hash_score=446	max_right=225	max_right_minus=124	max_right_plus=225	neg_log10_pos_hash_p_value=4.2	new_junction_coverage=0.14	new_junction_read_count=9	polymorphism_frequency=9.092e-02	pos_hash_score=7	prediction=polymorphism	reject=COVERAGE_EVENNESS_SKEW,FREQUENCY_CUTOFF	side_1_annotate_key=gene	side_1_continuation=0	side_1_coverage=1.61	side_1_overlap=11	side_1_possible_overlap_registers=234	side_1_read_count=107	side_1_redundant=0	side_2_annotate_key=gene	side_2_continuation=0	side_2_coverage=1.23	side_2_overlap=0	side_2_possible_overlap_registers=223	side_2_read_count=78	side_2_redundant=0	total_non_overlap_reads=8
JC	287	.	CP009273	3463632	-1	CP009273	3464200	1	0	alignment_overlap=9	coverage_minus=1	coverage_plus=2	flanking_left=251	flanking_right=251	frequency=7.182e-02	junction_possible_overlap_registers=225	key=CP009273__3463632__-1__CP009273__3464191__1__9____251__251__0__0	max_left=38	max_left_minus=38	max_left_plus=38	max_min_left=38	max_min_left_minus=38	max_min_left_plus=38	max_min_right=0	max_min_right_minus=0	max_min_right_plus=0	max_pos_hash_score=450	max_right=183	max_right_minus=64	max_right_plus=183	neg_log10_pos_hash_p_value=5.9	new_junction_coverage=0.05	new_junction_read_count=3	polymorphism_frequency=7.182e-02	pos_hash_score=3	prediction=polymorphism	reject=COVERAGE_EVENNESS_SKEW,FREQUENCY_CUTOFF	side_1_annotate_key=gene	side_1_continuation=0	side_1_coverage=0.57	side_1_overlap=9	side_1_possible_overlap_registers=234	side_1_read_count=38	side_1_redundant=0	side_2_annotate_key=gene	side_2_continuation=0	side_2_coverage=0.64	side_2_overlap=0	side_2_possible_overlap_registers=225	side_2_read_count=41	side_2_redundant=0	total_non_overlap_reads=3
JC	288	.	CP009273	3463632	-1	CP009273	4166360	-1	0	alignment_overlap=9	coverage_minus=1	coverage_plus=2	flanking_left=251	flanking_right=251	frequency=7.544e-02	junction_possible_overlap_registers=225	key=CP009273__3463632__-1__CP009273__4166369__-1__9____251__251__0__0	max_left=38	max_left_minus=38	max_left_plus=38	max_min_left=38	max_min_left_minus=38	max_min_left_plus=38	max_min_right=0	max_min_right_minus=0	max_min_right_plus=0	max_pos_hash_score=450	max_right=183	max_right_minus=64	max_right_plus=183	neg_log10_pos_hash_p_value=5.9	new_junction_coverage=0.05	new_junction_read_count=3	polymorphism_frequency=7.544e-02	pos_hash_score=3	prediction=polymorphism	reject=COVERAGE_EVENNESS_SKEW,FREQUENCY_CUTOFF	side_1_annotate_key=gene	side_1_continuation=0	side_1_coverage=0.57	side_1_overlap=9	side_1_possible_overlap_registers=234	side_1_read_count=38	side_1_redundant=0	side_2_annotate_key=gene	side_2_continuation=0	side_2_coverage=0.58	side_2_overlap=0	side_2_possible_overlap_registers=225	side_2_read_count=37	side_2_redundant=0	total_non_overlap_reads=3
JC	289	.	CP009273	3464191	1	CP009273	4166937	1	0	alignment_overlap=9	coverage_minus=2	coverage_plus=1	flanking_left=251	flanking_right=251	frequency=8.176e-02	junction_possible_overlap_registers=225	key=CP009273__3464191__1__CP009273__4166928__1__9____251__251__0__0	max_left=183	max_left_minus=183	max_left_plus=64	max_min_left=0	max_min_left_minus=0	max_min_left_plus=0	max_min_right=38	max_min_right_minus=38	max_min_right_plus=38	max_pos_hash_score=450	max_right=38	max_right_minus=38	max_right_plus=38	neg_log10_pos_hash_p_value=5.9	new_junction_coverage=0.05	new_junction_read_count=3	polymorphism_frequency=8.176e-02	pos_hash_score=3	prediction=polymorphism	reject=COVERAGE_EVENNESS_SKEW,FREQUENCY_CUTOFF	side_1_annotate_key=gene	side_1_continuation=0	side_1_coverage=0.63	side_1_overlap=9	side_1_possible_overlap_registers=234	side_1_read_count=42	side_1_redundant=0	side_2_annotate_key=gene	side_2_continuation=0	side_2_coverage=0.42	side_2_overlap=0	side_2_possible_overlap_registers=225	side_2_read_count=27	side_2_redundant=0	total_non_overlap_reads=3
JC	290	.	CP009273	3472133	-1	CP009273	3473238	1	0	alignment_overlap=13	coverage_minus=1	coverage_plus=2	flanking_left=251	flanking_right=251	frequency=7.654e-02	junction_possible_overlap_registers=221	key=CP009273__3472133__-1__CP009273__3473225__1__13____251__251__0__0	max_left=94	max_left_minus=93	max_left_plus=94	max_min_left=94	max_min_left_minus=0	max_min_left_plus=94	max_min_right=64	max_min_right_minus=64	max_min_right_plus=64	max_pos_hash_score=442	max_right=144	max_right_minus=64	max_right_plus=144	neg_log10_pos_hash_p_value=5.8	new_junction_coverage=0.05	new_junction_read_count=3	polymorphism_frequency=7.654e-02	pos_hash_score=3	prediction=polymorphism	reject=COVERAGE_EVENNESS_SKEW,FREQUENCY_CUTOFF	side_1_annotate_key=gene	side_1_continuation=0	side_1_coverage=0.44	side_1_overlap=13	side_1_possible_overlap_registers=234	side_1_read_count=29	side_1_redundant=0	side_2_annotate_key=gene	side_2_continuation=0	side_2_coverage=0.72	side_2_overlap=0	side_2_possible_overlap_registers=221	side_2_read_count=45	side_2_redundant=0	total_non_overlap_reads=3
JC	291	.	CP009273	3534189	-1	CP009273	3535075	1	0	alignment_overlap=10	coverage_minus=4	coverage_plus=1	flanking_left=251	flanking_right=251	frequency=5.206e-02	junction_possible_overlap_registers=224	key=CP009273__3534189__-1__CP009273__3535065__1__10____251__251__0__0	max_left=140	max_left_minus=140	max_left_plus=76	max_min_left=114	max_min_left_minus=114	max_min_left_plus=76	max_min_right=5	max_min_right_minus=5	max_min_right_plus=0	max_pos_hash_score=448	max_right=127	max_right_minus=127	max_right_plus=83	neg_log10_pos_hash_p_value=5.0	new_junction_coverage=0.08	new_junction_read_count=5	polymorphism_frequency=5.206e-02	pos_hash_score=5	prediction=polymorphism	reject=COVERAGE_EVENNESS_SKEW,FREQUENCY_CUTOFF	side_1_annotate_key=gene	side_1_continuation=0	side_1_coverage=1.38	side_1_overlap=10	side_1_possible_overlap_registers=234	side_1_read_count=92	side_1_redundant=0	side_2_annotate_key=gene	side_2_continuation=0	side_2_coverage=1.47	side_2_overlap=0	side_2_possible_overlap_registers=224	side_2_read_count=94	side_2_redundant=0	total_non_overlap_reads=5
JC	292	.	CP009273	3538440	-1	CP009273	3539364	1	0	alignment_overlap=11	coverage_minus=2	coverage_plus=1	flanking_left=251	flanking_right=251	frequency=4.384e-02	junction_possible_overlap_registers=223	key=CP009273__3538440__-1__CP009273__3539353__1__11____251__251__0__0	max_left=144	max_left_minus=144	max_left_plus=57	max_min_left=0	max_min_left_minus=0	max_min_left_plus=0	max_min_right=96	max_min_right_minus=96	max_min_right_plus=43	max_pos_hash_score=446	max_right=96	max_right_minus=96	max_right_plus=43	neg_log10_pos_hash_p_value=5.9	new_junction_coverage=0.05	new_junction_read_count=3	polymorphism_frequency=4.384e-02	pos_hash_score=3	prediction=polymorphism	reject=COVERAGE_EVENNESS_SKEW,FREQUENCY_CUTOFF	side_1_annotate_key=gene	side_1_continuation=0	side_1_coverage=1.01	side_1_overlap=11	side_1_possible_overlap_registers=234	side_1_read_count=67	side_1_redundant=0	side_2_annotate_key=gene	side_2_continuation=0	side_2_coverage=1.06	side_2_overlap=0	side_2_possible_overlap_registers=223	side_2_read_count=67	side_2_redundant=0	total_non_overlap_reads=3
JC	293	.	CP009273	3557038	-1	CP009273	3558217	1	0	alignment_overlap=10	coverage_minus=2	coverage_plus=2	flanking_left=251	flanking_right=251	frequency=4.819e-02	junction_possible_overlap_registers=224	key=CP009273__3557038__-1__CP009273__3558207__1__10____251__251__0__0	max_left=72	max_left_minus=44	max_left_plus=72	max_min_left=72	max_min_left_minus=28	max_min_left_plus=72	max_min_right=22	max_min_right_minus=22	max_min_right_plus=0	max_pos_hash_score=448	max_right=89	max_right_minus=89	max_right_plus=87	neg_log10_pos_hash_p_value=5.4	new_junction_coverage=0.06	new_junction_read_count=4	polymorphism_frequency=4.819e-02	pos_hash_score=4	prediction=polymorphism	reject=COVERAGE_EVENNESS_SKEW,FREQUENCY_CUTOFF	side_1_annotate_key=repeat	side_1_continuation=0	side_1_coverage=NA	side_1_overlap=10	side_1_read_count=NA	side_1_redundant=0	side_2_annotate_key=gene	side_2_continuation=0	side_2_coverage=1.24	side_2_overlap=0	side_2_possible_overlap_registers=224	side_2_read_count=79	side_2_redundant=0	total_non_overlap_reads=4
JC	294	.	CP009273	3613190	-1	CP009273	3614214	1	0	alignment_overlap=13	coverage_minus=1	coverage_plus=5	flanking_left=251	flanking_right=251	frequency=3.661e-01	junction_possible_overlap_registers=221	key=CP009273__3613203__-1__CP009273__3614214__1__13____251__251__1__0	max_left=185	max_left_minus=22	max_left_plus=185	max_min_left=22	max_min_left_minus=22	max_min_left_plus=22	max_min_right=63	max_min_right_minus=0	max_min_right_plus=63	max_pos_hash_score=442	max_right=144	max_right_minus=144	max_right_plus=144	neg_log10_pos_hash_p_value=4.9	new_junction_coverage=0.10	new_junction_read_count=6	polymorphism_frequency=3.661e-01	pos_hash_score=5	prediction=polymorphism	reject=COVERAGE_EVENNESS_SKEW	side_1_annotate_key=repeat	side_1_continuation=0	side_1_coverage=NA	side_1_overlap=0	side_1_read_count=NA	side_1_redundant=1	side_2_annotate_key=gene	side_2_continuation=0	side_2_coverage=0.17	side_2_overlap=13	side_2_possible_overlap_registers=234	side_2_read_count=11	side_2_redundant=0	total_non_overlap_reads=6
JC	295	.	CP009273	3614121	-1	CP009273	3615193	1	0	alignment_overlap=10	coverage_minus=2	coverage_plus=3	flanking_left=251	flanking_right=251	frequency=1	junction_possible_overlap_registers=224	key=CP009273__3614131__-1__CP009273__3615193__1__10____251__251__1__0	max_left=48	max_left_minus=48	max_left_plus=48	max_min_left=39	max_min_left_minus=35	max_min_left_plus=39	max_min_right=19	max_min_right_minus=19	max_min_right_plus=19	max_pos_hash_score=448	max_right=132	max_right_minus=132	max_right_plus=132	neg_log10_pos_hash_p_value=5.0	new_junction_coverage=0.08	new_junction_read_count=5	polymorphism_frequency=1.000e+00	pos_hash_score=5	prediction=consensus	reject=COVERAGE_EVENNESS_SKEW	side_1_annotate_key=repeat	side_1_continuation=0	side_1_coverage=NA	side_1_overlap=0	side_1_read_count=NA	side_1_redundant=1	side_2_annotate_key=gene	side_2_continuation=0	side_2_coverage=0.00	side_2_overlap=10	side_2_possible_overlap_registers=234	side_2_read_count=0	side_2_redundant=0	total_non_overlap_reads=5
JC	296	.	CP009273	3668980	-1	CP009273	3669736	1	0	alignment_overlap=9	coverage_minus=1	coverage_plus=2	flanking_left=251	flanking_right=251	frequency=6.881e-02	junction_possible_overlap_registers=225	key=CP009273__3668980__-1__CP009273__3669727__1__9____251__251__0__0	max_left=120	max_left_minus=8	max_left_plus=120	max_min_left=120	max_min_left_minus=8	max_min_left_plus=120	max_min_right=0	max_min_right_minus=0	max_min_right_plus=0	max_pos_hash_score=450	max_right=121	max_right_minus=101	max_right_plus=121	neg_log10_pos_hash_p_value=5.9	new_junction_coverage=0.05	new_junction_read_count=3	polymorphism_frequency=6.881e-02	pos_hash_score=3	prediction=polymorphism	reject=COVERAGE_EVENNESS_SKEW,FREQUENCY_CUTOFF	side_1_annotate_key=gene	side_1_continuation=0	side_1_coverage=0.71	side_1_overlap=9	side_1_possible_overlap_registers=234	side_1_read_count=47	side_1_redundant=0	side_2_annotate_key=gene	side_2_continuation=0	side_2_coverage=0.56	side_2_overlap=0	side_2_possible_overlap_registers=225	side_2_read_count=36	side_2_redundant=0	total_non_overlap_reads=3
JC	297	.	CP009273	3668983	-1	CP009273	3670015	1	0	alignment_overlap=11	coverage_minus=6	coverage_plus=3	flanking_left=251	flanking_right=251	frequency=1.800e-01	junction_possible_overlap_registers=223	key=CP009273__3668983__-1__CP009273__3670004__1__11____251__251__0__0	max_left=145	max_left_minus=145	max_left_plus=145	max_min_left=72	max_min_left_minus=72	max_min_left_plus=37	max_min_right=47	max_min_right_minus=47	max_min_right_plus=47	max_pos_hash_score=446	max_right=115	max_right_minus=112	max_right_plus=115	neg_log10_pos_hash_p_value=3.6	new_junction_coverage=0.14	new_junction_read_count=9	polymorphism_frequency=1.800e-01	pos_hash_score=9	prediction=polymorphism	reject=COVERAGE_EVENNESS_SKEW,FREQUENCY_CUTOFF	side_1_annotate_key=gene	side_1_continuation=0	side_1_coverage=0.65	side_1_overlap=11	side_1_possible_overlap_registers=234	side_1_read_count=43	side_1_redundant=0	side_2_annotate_key=gene	side_2_continuation=0	side_2_coverage=0.65	side_2_overlap=0	side_2_possible_overlap_registers=223	side_2_read_count=41	side_2_redundant=0	total_non_overlap_reads=9
JC	298	.	CP009273	3736537	-1	CP009273	3737335	1	0	alignment_overlap=9	coverage_minus=2	coverage_plus=1	flanking_left=251	flanking_right=251	frequency=5.226e-02	junction_possible_overlap_registers=225	key=CP009273__3736537__-1__CP009273__3737326__1__9____251__251__0__0	max_left=115	max_left_minus=115	max_left_plus=73	max_min_left=73	max_min_left_minus=73	max_min_left_plus=73	max_min_right=2	max_min_right_minus=2	max_min_right_plus=0	max_pos_hash_score=450	max_right=138	max_right_minus=138	max_right_plus=138	neg_log10_pos_hash_p_value=5.9	new_junction_coverage=0.05	new_junction_read_count=3	polymorphism_frequency=5.226e-02	pos_hash_score=3	prediction=polymorphism	reject=COVERAGE_EVENNESS_SKEW,FREQUENCY_CUTOFF	side_1_annotate_key=gene	side_1_continuation=0	side_1_coverage=0.86	side_1_overlap=9	side_1_possible_overlap_registers=234	side_1_read_count=57	side_1_redundant=0	side_2_annotate_key=gene	side_2_continuation=0	side_2_coverage=0.84	side_2_overlap=0	side_2_possible_overlap_registers=225	side_2_read_count=54	side_2_redundant=0	total_non_overlap_reads=3
JC	299	.	CP009273	3756181	-1	CP009273	3757205	1	0	alignment_overlap=13	coverage_minus=1	coverage_plus=5	flanking_left=251	flanking_right=251	frequency=4.758e-01	junction_possible_overlap_registers=221	key=CP009273__3756194__-1__CP009273__3757205__1__13____251__251__1__0	max_left=185	max_left_minus=22	max_left_plus=185	max_min_left=22	max_min_left_minus=22	max_min_left_plus=22	max_min_right=63	max_min_right_minus=0	max_min_right_plus=63	max_pos_hash_score=442	max_right=144	max_right_minus=144	max_right_plus=144	neg_log10_pos_hash_p_value=4.9	new_junction_coverage=0.10	new_junction_read_count=6	polymorphism_frequency=4.758e-01	pos_hash_score=5	prediction=polymorphism	reject=COVERAGE_EVENNESS_SKEW	side_1_annotate_key=repeat	side_1_continuation=0	side_1_coverage=NA	side_1_overlap=0	side_1_read_count=NA	side_1_redundant=1	side_2_annotate_key=gene	side_2_continuation=0	side_2_coverage=0.11	side_2_overlap=13	side_2_possible_overlap_registers=234	side_2_read_count=7	side_2_redundant=0	total_non_overlap_reads=6
JC	300	.	CP009273	3758530	-1	CP009273	3760227	1	0	alignment_overlap=10	coverage_minus=2	coverage_plus=1	flanking_left=251	flanking_right=251	frequency=3.329e-02	junction_possible_overlap_registers=224	key=CP009273__3758540__-1__CP009273__3760227__1__10____251__251__1__0	max_left=189	max_left_minus=189	max_left_plus=41	max_min_left=0	max_min_left_minus=0	max_min_left_plus=0	max_min_right=52	max_min_right_minus=52	max_min_right_plus=32	max_pos_hash_score=448	max_right=52	max_right_minus=52	max_right_plus=32	neg_log10_pos_hash_p_value=5.9	new_junction_coverage=0.05	new_junction_read_count=3	polymorphism_frequency=3.329e-02	pos_hash_score=3	prediction=polymorphism	reject=COVERAGE_EVENNESS_SKEW,FREQUENCY_CUTOFF	side_1_annotate_key=repeat	side_1_continuation=0	side_1_coverage=NA	side_1_overlap=0	side_1_read_count=NA	side_1_redundant=1	side_2_annotate_key=gene	side_2_continuation=0	side_2_coverage=1.37	side_2_overlap=10	side_2_possible_overlap_registers=234	side_2_read_count=91	side_2_redundant=0	total_non_overlap_reads=3
JC	301	.	CP009273	3787371	-1	CP009273	3788618	1	0	alignment_overlap=7	coverage_minus=3	coverage_plus=3	flanking_left=251	flanking_right=251	frequency=7.576e-02	junction_possible_overlap_registers=227	key=CP009273__3787371__-1__CP009273__3788611__1__7____251__251__0__0	max_left=125	max_left_minus=125	max_left_plus=124	max_min_left=18	max_min_left_minus=0	max_min_left_plus=18	max_min_right=121	max_min_right_minus=121	max_min_right_plus=78	max_pos_hash_score=454	max_right=125	max_right_minus=121	max_right_plus=125	neg_log10_pos_hash_p_value=4.6	new_junction_coverage=0.09	new_junction_read_count=6	polymorphism_frequency=7.576e-02	pos_hash_score=6	prediction=polymorphism	reject=COVERAGE_EVENNESS_SKEW,FREQUENCY_CUTOFF	side_1_annotate_key=gene	side_1_continuation=0	side_1_coverage=1.31	side_1_overlap=7	side_1_possible_overlap_registers=234	side_1_read_count=87	side_1_redundant=0	side_2_annotate_key=gene	side_2_continuation=0	side_2_coverage=0.96	side_2_overlap=0	side_2_possible_overlap_registers=227	side_2_read_count=62	side_2_redundant=0	total_non_overlap_reads=6
JC	302	.	CP009273	3939775	1	CP009273	4160400	-1	0	alignment_overlap=9	coverage_minus=1	coverage_plus=2	flanking_left=251	flanking_right=251	frequency=1.722e-01	junction_possible_overlap_registers=225	key=CP009273__3939775__1__CP009273__4160409__-1__9____251__251__0__1	max_left=116	max_left_minus=116	max_left_plus=75	max_min_left=75	max_min_left_minus=0	max_min_left_plus=75	max_min_right=2	max_min_right_minus=2	max_min_right_plus=0	max_pos_hash_score=450	max_right=202	max_right_minus=2	max_right_plus=202	neg_log10_pos_hash_p_value=5.9	new_junction_coverage=0.06	new_junction_read_count=4	polymorphism_frequency=1.722e-01	pos_hash_score=3	prediction=polymorphism	reject=COVERAGE_EVENNESS_SKEW,FREQUENCY_CUTOFF	side_1_annotate_key=gene	side_1_continuation=0	side_1_coverage=0.30	side_1_overlap=9	side_1_possible_overlap_registers=234	side_1_read_count=20	side_1_redundant=0	side_2_annotate_key=repeat	side_2_continuation=0	side_2_coverage=NA	side_2_overlap=0	side_2_possible_overlap_registers=NA	side_2_read_count=NA	side_2_redundant=1	total_non_overlap_reads=3
JC	303	.	CP009273	3944415	-1	CP009273	3945386	1	0	alignment_overlap=11	coverage_minus=1	coverage_plus=2	flanking_left=251	flanking_right=251	frequency=4.752e-02	junction_possible_overlap_registers=223	key=CP009273__3944415__-1__CP009273__3945375__1__11____251__251__0__0	max_left=162	max_left_minus=162	max_left_plus=162	max_min_left=5	max_min_left_minus=0	max_min_left_plus=5	max_min_right=62	max_min_right_minus=62	max_min_right_plus=61	max_pos_hash_score=446	max_right=127	max_right_minus=62	max_right_plus=127	neg_log10_pos_hash_p_value=5.9	new_junction_coverage=0.05	new_junction_read_count=3	polymorphism_frequency=4.752e-02	pos_hash_score=3	prediction=polymorphism	reject=COVERAGE_EVENNESS_SKEW,FREQUENCY_CUTOFF	side_1_annotate_key=gene	side_1_continuation=0	side_1_coverage=0.87	side_1_overlap=11	side_1_possible_overlap_registers=234	side_1_read_count=58	side_1_redundant=0	side_2_annotate_key=gene	side_2_continuation=0	side_2_coverage=1.02	side_2_overlap=0	side_2_possible_overlap_registers=223	side_2_read_count=65	side_2_redundant=0	total_non_overlap_reads=3
JC	304	.	CP009273	3964414	-1	CP009273	3965797	1	0	alignment_overlap=13	coverage_minus=2	coverage_plus=1	flanking_left=251	flanking_right=251	frequency=5.510e-02	junction_possible_overlap_registers=221	key=CP009273__3964414__-1__CP009273__3965784__1__13____251__251__0__0	max_left=102	max_left_minus=102	max_left_plus=100	max_min_left=77	max_min_left_minus=77	max_min_left_plus=0	max_min_right=32	max_min_right_minus=32	max_min_right_plus=32	max_pos_hash_score=442	max_right=161	max_right_minus=161	max_right_plus=32	neg_log10_pos_hash_p_value=5.8	new_junction_coverage=0.05	new_junction_read_count=3	polymorphism_frequency=5.510e-02	pos_hash_score=3	prediction=polymorphism	reject=COVERAGE_EVENNESS_SKEW,FREQUENCY_CUTOFF	side_1_annotate_key=gene	side_1_continuation=0	side_1_coverage=0.84	side_1_overlap=13	side_1_possible_overlap_registers=234	side_1_read_count=56	side_1_redundant=0	side_2_annotate_key=gene	side_2_continuation=0	side_2_coverage=0.79	side_2_overlap=0	side_2_possible_overlap_registers=221	side_2_read_count=50	side_2_redundant=0	total_non_overlap_reads=3
JC	305	.	CP009273	3965879	-1	CP009273	3967230	1	0	alignment_overlap=9	coverage_minus=2	coverage_plus=1	flanking_left=251	flanking_right=251	frequency=5.795e-02	junction_possible_overlap_registers=225	key=CP009273__3965879__-1__CP009273__3967221__1__9____251__251__0__0	max_left=88	max_left_minus=88	max_left_plus=88	max_min_left=68	max_min_left_minus=68	max_min_left_plus=0	max_min_right=74	max_min_right_minus=2	max_min_right_plus=74	max_pos_hash_score=450	max_right=89	max_right_minus=89	max_right_plus=74	neg_log10_pos_hash_p_value=5.9	new_junction_coverage=0.05	new_junction_read_count=3	polymorphism_frequency=5.795e-02	pos_hash_score=3	prediction=polymorphism	reject=COVERAGE_EVENNESS_SKEW,FREQUENCY_CUTOFF	side_1_annotate_key=gene	side_1_continuation=0	side_1_coverage=0.96	side_1_overlap=9	side_1_possible_overlap_registers=234	side_1_read_count=64	side_1_redundant=0	side_2_annotate_key=gene	side_2_continuation=0	side_2_coverage=0.56	side_2_overlap=0	side_2_possible_overlap_registers=225	side_2_read_count=36	side_2_redundant=0	total_non_overlap_reads=3
JC	306	.	CP009273	3991010	-1	CP009273	3991931	1	0	alignment_overlap=11	coverage_minus=2	coverage_plus=2	flanking_left=251	flanking_right=251	frequency=7.783e-02	junction_possible_overlap_registers=223	key=CP009273__3991010__-1__CP009273__3991920__1__11____251__251__0__0	max_left=62	max_left_minus=62	max_left_plus=40	max_min_left=62	max_min_left_minus=62	max_min_left_plus=40	max_min_right=16	max_min_right_minus=16	max_min_right_plus=0	max_pos_hash_score=446	max_right=167	max_right_minus=167	max_right_plus=167	neg_log10_pos_hash_p_value=5.9	new_junction_coverage=0.06	new_junction_read_count=4	polymorphism_frequency=7.783e-02	pos_hash_score=3	prediction=polymorphism	reject=COVERAGE_EVENNESS_SKEW,FREQUENCY_CUTOFF	side_1_annotate_key=gene	side_1_continuation=0	side_1_coverage=0.71	side_1_overlap=11	side_1_possible_overlap_registers=234	side_1_read_count=47	side_1_redundant=0	side_2_annotate_key=gene	side_2_continuation=0	side_2_coverage=0.79	side_2_overlap=0	side_2_possible_overlap_registers=223	side_2_read_count=50	side_2_redundant=0	total_non_overlap_reads=4
JC	307	.	CP009273	4033989	1	CP009273	4161849	-1	-10	alignment_overlap=-10	coverage_minus=2	coverage_plus=1	flanking_left=251	flanking_right=251	frequency=9.907e-02	junction_possible_overlap_registers=224	key=CP009273__4033989__1__CP009273__4161849__-1__-10__GGAATTAATT__251__251__0__0	max_left=26	max_left_minus=25	max_left_plus=26	max_min_left=26	max_min_left_minus=25	max_min_left_plus=26	max_min_right=0	max_min_right_minus=0	max_min_right_plus=0	max_pos_hash_score=448	max_right=127	max_right_minus=127	max_right_plus=56	neg_log10_pos_hash_p_value=5.9	new_junction_coverage=0.05	new_junction_read_count=3	polymorphism_frequency=9.907e-02	pos_hash_score=3	prediction=polymorphism	reject=COVERAGE_EVENNESS_SKEW,FREQUENCY_CUTOFF	side_1_annotate_key=gene	side_1_continuation=0	side_1_coverage=0.56	side_1_overlap=0	side_1_possible_overlap_registers=234	side_1_read_count=37	side_1_redundant=0	side_2_annotate_key=gene	side_2_continuation=0	side_2_coverage=0.30	side_2_overlap=0	side_2_possible_overlap_registers=234	side_2_read_count=20	side_2_redundant=0	total_non_overlap_reads=3	unique_read_sequence=GGAATTAATT
JC	308	.	CP009273	4034161	-1	CP009273	4161677	1	-10	alignment_overlap=-10	coverage_minus=3	coverage_plus=3	flanking_left=251	flanking_right=251	frequency=1.973e-01	junction_possible_overlap_registers=224	key=CP009273__4034161__-1__CP009273__4161677__1__-10__AATTAATTCC__251__251__0__0	max_left=130	max_left_minus=121	max_left_plus=130	max_min_left=91	max_min_left_minus=91	max_min_left_plus=0	max_min_right=111	max_min_right_minus=40	max_min_right_plus=111	max_pos_hash_score=448	max_right=148	max_right_minus=148	max_right_plus=111	neg_log10_pos_hash_p_value=4.6	new_junction_coverage=0.09	new_junction_read_count=6	polymorphism_frequency=1.973e-01	pos_hash_score=6	prediction=polymorphism	reject=COVERAGE_EVENNESS_SKEW,FREQUENCY_CUTOFF	side_1_annotate_key=gene	side_1_continuation=0	side_1_coverage=0.30	side_1_overlap=0	side_1_possible_overlap_registers=234	side_1_read_count=20	side_1_redundant=0	side_2_annotate_key=gene	side_2_continuation=0	side_2_coverage=0.47	side_2_overlap=0	side_2_possible_overlap_registers=234	side_2_read_count=31	side_2_redundant=0	total_non_overlap_reads=6	unique_read_sequence=AATTAATTCC
JC	309	.	CP009273	4041461	-1	CP009273	4042403	1	0	alignment_overlap=9	coverage_minus=2	coverage_plus=1	flanking_left=251	flanking_right=251	frequency=4.422e-02	junction_possible_overlap_registers=225	key=CP009273__4041461__-1__CP009273__4042394__1__9____251__251__0__0	max_left=115	max_left_minus=115	max_left_plus=2	max_min_left=2	max_min_left_minus=0	max_min_left_plus=2	max_min_right=95	max_min_right_minus=95	max_min_right_plus=0	max_pos_hash_score=450	max_right=95	max_right_minus=95	max_right_plus=41	neg_log10_pos_hash_p_value=5.9	new_junction_coverage=0.05	new_junction_read_count=3	polymorphism_frequency=4.422e-02	pos_hash_score=3	prediction=polymorphism	reject=COVERAGE_EVENNESS_SKEW,FREQUENCY_CUTOFF	side_1_annotate_key=gene	side_1_continuation=0	side_1_coverage=0.90	side_1_overlap=9	side_1_possible_overlap_registers=234	side_1_read_count=60	side_1_redundant=0	side_2_annotate_key=gene	side_2_continuation=0	side_2_coverage=1.12	side_2_overlap=0	side_2_possible_overlap_registers=225	side_2_read_count=72	side_2_redundant=0	total_non_overlap_reads=3
JC	310	.	CP009273	4059831	-1	CP009273	4060876	1	0	alignment_overlap=12	coverage_minus=1	coverage_plus=2	flanking_left=251	flanking_right=251	frequency=5.262e-02	junction_possible_overlap_registers=222	key=CP009273__4059831__-1__CP009273__4060864__1__12____251__251__0__0	max_left=168	max_left_minus=168	max_left_plus=83	max_min_left=83	max_min_left_minus=0	max_min_left_plus=83	max_min_right=71	max_min_right_minus=71	max_min_right_plus=0	max_pos_hash_score=444	max_right=213	max_right_minus=71	max_right_plus=213	neg_log10_pos_hash_p_value=5.9	new_junction_coverage=0.05	new_junction_read_count=3	polymorphism_frequency=5.262e-02	pos_hash_score=3	prediction=polymorphism	reject=COVERAGE_EVENNESS_SKEW,FREQUENCY_CUTOFF	side_1_annotate_key=gene	side_1_continuation=0	side_1_coverage=0.87	side_1_overlap=12	side_1_possible_overlap_registers=234	side_1_read_count=58	side_1_redundant=0	side_2_annotate_key=gene	side_2_continuation=0	side_2_coverage=0.84	side_2_overlap=0	side_2_possible_overlap_registers=222	side_2_read_count=53	side_2_redundant=0	total_non_overlap_reads=3
JC	311	.	CP009273	4072557	-1	CP009273	4072996	1	0	alignment_overlap=22	coverage_minus=6	coverage_plus=9	flanking_left=251	flanking_right=251	frequency=1.542e-01	junction_possible_overlap_registers=212	key=CP009273__4072557__-1__CP009273__4072974__1__22____251__251__0__0	max_left=122	max_left_minus=122	max_left_plus=120	max_min_left=60	max_min_left_minus=25	max_min_left_plus=60	max_min_right=109	max_min_right_minus=70	max_min_right_plus=109	max_pos_hash_score=424	max_right=224	max_right_minus=70	max_right_plus=224	neg_log10_pos_hash_p_value=2.6	new_junction_coverage=0.25	new_junction_read_count=15	polymorphism_frequency=1.542e-01	pos_hash_score=13	prediction=polymorphism	reject=FREQUENCY_CUTOFF	side_1_annotate_key=gene	side_1_continuation=0	side_1_coverage=1.35	side_1_overlap=22	side_1_possible_overlap_registers=234	side_1_read_count=90	side_1_redundant=0	side_2_annotate_key=gene	side_2_continuation=0	side_2_coverage=1.37	side_2_overlap=0	side_2_possible_overlap_registers=212	side_2_read_count=83	side_2_redundant=0	total_non_overlap_reads=15
JC	312	.	CP009273	4088008	-1	CP009273	4088925	1	0	alignment_overlap=9	coverage_minus=3	coverage_plus=0	flanking_left=251	flanking_right=251	frequency=4.371e-02	junction_possible_overlap_registers=225	key=CP009273__4088008__-1__CP009273__4088916__1__9____251__251__0__0	max_left=137	max_left_minus=137	max_left_plus=0	max_min_left=87	max_min_left_minus=87	max_min_left_plus=0	max_min_right=103	max_min_right_minus=103	max_min_right_plus=0	max_pos_hash_score=450	max_right=155	max_right_minus=155	max_right_plus=0	neg_log10_pos_hash_p_value=5.9	new_junction_coverage=0.05	new_junction_read_count=3	polymorphism_frequency=4.371e-02	pos_hash_score=3	prediction=polymorphism	reject=COVERAGE_EVENNESS_SKEW,FREQUENCY_CUTOFF	side_1_annotate_key=gene	side_1_continuation=0	side_1_coverage=1.07	side_1_overlap=9	side_1_possible_overlap_registers=234	side_1_read_count=71	side_1_redundant=0	side_2_annotate_key=gene	side_2_continuation=0	side_2_coverage=0.98	side_2_overlap=0	side_2_possible_overlap_registers=225	side_2_read_count=63	side_2_redundant=0	total_non_overlap_reads=3
JC	313	.	CP009273	4146176	-1	CP009273	4147374	1	0	alignment_overlap=2	coverage_minus=3	coverage_plus=2	flanking_left=251	flanking_right=251	frequency=1.137e-01	junction_possible_overlap_registers=232	key=CP009273__4146176__-1__CP009273__4147372__1__2____251__251__0__0	max_left=138	max_left_minus=138	max_left_plus=88	max_min_left=117	max_min_left_minus=117	max_min_left_plus=88	max_min_right=111	max_min_right_minus=111	max_min_right_plus=21	max_pos_hash_score=464	max_right=226	max_right_minus=226	max_right_plus=159	neg_log10_pos_hash_p_value=5.1	new_junction_coverage=0.09	new_junction_read_count=6	polymorphism_frequency=1.137e-01	pos_hash_score=5	prediction=polymorphism	reject=COVERAGE_EVENNESS_SKEW,FREQUENCY_CUTOFF	side_1_annotate_key=gene	side_1_continuation=0	side_1_coverage=0.81	side_1_overlap=2	side_1_possible_overlap_registers=234	side_1_read_count=54	side_1_redundant=0	side_2_annotate_key=gene	side_2_continuation=0	side_2_coverage=0.61	side_2_overlap=0	side_2_possible_overlap_registers=232	side_2_read_count=40	side_2_redundant=0	total_non_overlap_reads=5
JC	314	.	CP009273	4166369	-1	CP009273	4166937	1	0	alignment_overlap=9	coverage_minus=2	coverage_plus=1	flanking_left=251	flanking_right=251	frequency=7.967e-02	junction_possible_overlap_registers=225	key=CP009273__4166369__-1__CP009273__4166928__1__9____251__251__0__0	max_left=183	max_left_minus=183	max_left_plus=64	max_min_left=0	max_min_left_minus=0	max_min_left_plus=0	max_min_right=38	max_min_right_minus=38	max_min_right_plus=38	max_pos_hash_score=450	max_right=38	max_right_minus=38	max_right_plus=38	neg_log10_pos_hash_p_value=5.9	new_junction_coverage=0.05	new_junction_read_count=3	polymorphism_frequency=7.967e-02	pos_hash_score=3	prediction=polymorphism	reject=COVERAGE_EVENNESS_SKEW,FREQUENCY_CUTOFF	side_1_annotate_key=gene	side_1_continuation=0	side_1_coverage=0.66	side_1_overlap=9	side_1_possible_overlap_registers=234	side_1_read_count=44	side_1_redundant=0	side_2_annotate_key=gene	side_2_continuation=0	side_2_coverage=0.42	side_2_overlap=0	side_2_possible_overlap_registers=225	side_2_read_count=27	side_2_redundant=0	total_non_overlap_reads=3
JC	315	.	CP009273	4201811	-1	CP009273	4202691	1	0	alignment_overlap=9	coverage_minus=2	coverage_plus=1	flanking_left=251	flanking_right=251	frequency=NA	junction_possible_overlap_registers=225	key=CP009273__4201811__-1__CP009273__4202682__1__9____251__251__1__1	max_left=202	max_left_minus=202	max_left_plus=2	max_min_left=2	max_min_left_minus=0	max_min_left_plus=2	max_min_right=75	max_min_right_minus=75	max_min_right_plus=0	max_pos_hash_score=450	max_right=116	max_right_minus=75	max_right_plus=116	neg_log10_pos_hash_p_value=5.9	new_junction_coverage=0.06	new_junction_read_count=4	polymorphism_frequency=NA	pos_hash_score=3	prediction=unknown	reject=COVERAGE_EVENNESS_SKEW	side_1_annotate_key=repeat	side_1_continuation=0	side_1_coverage=NA	side_1_overlap=9	side_1_read_count=NA	side_1_redundant=1	side_2_annotate_key=repeat	side_2_continuation=0	side_2_coverage=NA	side_2_overlap=0	side_2_possible_overlap_registers=NA	side_2_read_count=NA	side_2_redundant=1	total_non_overlap_reads=3
JC	316	.	CP009273	4249773	-1	CP009273	4250730	1	0	alignment_overlap=10	coverage_minus=1	coverage_plus=2	flanking_left=251	flanking_right=251	frequency=2.701e-02	junction_possible_overlap_registers=224	key=CP009273__4249773__-1__CP009273__4250720__1__10____251__251__0__0	max_left=120	max_left_minus=120	max_left_plus=54	max_min_left=54	max_min_left_minus=0	max_min_left_plus=54	max_min_right=21	max_min_right_minus=10	max_min_right_plus=21	max_pos_hash_score=448	max_right=187	max_right_minus=10	max_right_plus=187	neg_log10_pos_hash_p_value=5.9	new_junction_coverage=0.05	new_junction_read_count=3	polymorphism_frequency=2.701e-02	pos_hash_score=3	prediction=polymorphism	reject=COVERAGE_EVENNESS_SKEW,FREQUENCY_CUTOFF	side_1_annotate_key=gene	side_1_continuation=0	side_1_coverage=1.37	side_1_overlap=10	side_1_possible_overlap_registers=234	side_1_read_count=91	side_1_redundant=0	side_2_annotate_key=gene	side_2_continuation=0	side_2_coverage=2.02	side_2_overlap=0	side_2_possible_overlap_registers=224	side_2_read_count=129	side_2_redundant=0	total_non_overlap_reads=3
JC	317	.	CP009273	4261312	-1	CP009273	4262342	1	0	alignment_overlap=5	coverage_minus=1	coverage_plus=2	flanking_left=251	flanking_right=251	frequency=4.927e-02	junction_possible_overlap_registers=229	key=CP009273__4261312__-1__CP009273__4262337__1__5____251__251__0__0	max_left=72	max_left_minus=72	max_left_plus=72	max_min_left=72	max_min_left_minus=72	max_min_left_plus=72	max_min_right=0	max_min_right_minus=0	max_min_right_plus=0	max_pos_hash_score=458	max_right=156	max_right_minus=103	max_right_plus=156	neg_log10_pos_hash_p_value=6.0	new_junction_coverage=0.05	new_junction_read_count=3	polymorphism_frequency=4.927e-02	pos_hash_score=3	prediction=polymorphism	reject=COVERAGE_EVENNESS_SKEW,FREQUENCY_CUTOFF	side_1_annotate_key=gene	side_1_continuation=0	side_1_coverage=0.86	side_1_overlap=5	side_1_possible_overlap_registers=234	side_1_read_count=57	side_1_redundant=0	side_2_annotate_key=gene	side_2_continuation=0	side_2_coverage=0.92	side_2_overlap=0	side_2_possible_overlap_registers=229	side_2_read_count=60	side_2_redundant=0	total_non_overlap_reads=3
JC	318	.	CP009273	4273702	-1	CP009273	4274894	1	0	alignment_overlap=10	coverage_minus=3	coverage_plus=1	flanking_left=251	flanking_right=251	frequency=5.424e-02	junction_possible_overlap_registers=224	key=CP009273__4273702__-1__CP009273__4274884__1__10____251__251__0__0	max_left=218	max_left_minus=218	max_left_plus=2	max_min_left=98	max_min_left_minus=98	max_min_left_plus=2	max_min_right=25	max_min_right_minus=25	max_min_right_plus=0	max_pos_hash_score=448	max_right=238	max_right_minus=142	max_right_plus=238	neg_log10_pos_hash_p_value=5.4	new_junction_coverage=0.06	new_junction_read_count=4	polymorphism_frequency=5.424e-02	pos_hash_score=4	prediction=polymorphism	reject=COVERAGE_EVENNESS_SKEW,FREQUENCY_CUTOFF	side_1_annotate_key=gene	side_1_continuation=0	side_1_coverage=1.23	side_1_overlap=10	side_1_possible_overlap_registers=234	side_1_read_count=82	side_1_redundant=0	side_2_annotate_key=gene	side_2_continuation=0	side_2_coverage=0.96	side_2_overlap=0	side_2_possible_overlap_registers=224	side_2_read_count=61	side_2_redundant=0	total_non_overlap_reads=4
JC	319	.	CP009273	4281130	-1	CP009273	4282022	1	0	alignment_overlap=13	coverage_minus=2	coverage_plus=4	flanking_left=251	flanking_right=251	frequency=1.090e-01	junction_possible_overlap_registers=221	key=CP009273__4281130__-1__CP009273__4282009__1__13____251__251__0__0	max_left=232	max_left_minus=188	max_left_plus=232	max_min_left=118	max_min_left_minus=59	max_min_left_plus=118	max_min_right=18	max_min_right_minus=18	max_min_right_plus=5	max_pos_hash_score=442	max_right=179	max_right_minus=179	max_right_plus=120	neg_log10_pos_hash_p_value=4.9	new_junction_coverage=0.10	new_junction_read_count=6	polymorphism_frequency=1.090e-01	pos_hash_score=5	prediction=polymorphism	reject=COVERAGE_EVENNESS_SKEW,FREQUENCY_CUTOFF	side_1_annotate_key=gene	side_1_continuation=0	side_1_coverage=0.78	side_1_overlap=13	side_1_possible_overlap_registers=234	side_1_read_count=52	side_1_redundant=0	side_2_annotate_key=gene	side_2_continuation=0	side_2_coverage=0.78	side_2_overlap=0	side_2_possible_overlap_registers=221	side_2_read_count=49	side_2_redundant=0	total_non_overlap_reads=6
JC	320	.	CP009273	4388307	-1	CP009273	4389368	1	0	alignment_overlap=11	coverage_minus=3	coverage_plus=4	flanking_left=251	flanking_right=251	frequency=1.475e-01	junction_possible_overlap_registers=223	key=CP009273__4388307__-1__CP009273__4389357__1__11____251__251__0__0	max_left=167	max_left_minus=167	max_left_plus=138	max_min_left=21	max_min_left_minus=0	max_min_left_plus=21	max_min_right=101	max_min_right_minus=73	max_min_right_plus=101	max_pos_hash_score=446	max_right=101	max_right_minus=73	max_right_plus=101	neg_log10_pos_hash_p_value=4.2	new_junction_coverage=0.11	new_junction_read_count=7	polymorphism_frequency=1.475e-01	pos_hash_score=7	prediction=polymorphism	reject=COVERAGE_EVENNESS_SKEW,FREQUENCY_CUTOFF	side_1_annotate_key=gene	side_1_continuation=0	side_1_coverage=0.68	side_1_overlap=11	side_1_possible_overlap_registers=234	side_1_read_count=45	side_1_redundant=0	side_2_annotate_key=gene	side_2_continuation=0	side_2_coverage=0.60	side_2_overlap=0	side_2_possible_overlap_registers=223	side_2_read_count=38	side_2_redundant=0	total_non_overlap_reads=7
JC	321	.	CP009273	4392220	-1	CP009273	4393273	1	0	alignment_overlap=13	coverage_minus=2	coverage_plus=2	flanking_left=251	flanking_right=251	frequency=5.928e-02	junction_possible_overlap_registers=221	key=CP009273__4392220__-1__CP009273__4393260__1__13____251__251__0__0	max_left=84	max_left_minus=84	max_left_plus=84	max_min_left=84	max_min_left_minus=84	max_min_left_plus=84	max_min_right=19	max_min_right_minus=19	max_min_right_plus=0	max_pos_hash_score=442	max_right=124	max_right_minus=123	max_right_plus=124	neg_log10_pos_hash_p_value=5.8	new_junction_coverage=0.06	new_junction_read_count=4	polymorphism_frequency=5.928e-02	pos_hash_score=3	prediction=polymorphism	reject=COVERAGE_EVENNESS_SKEW,FREQUENCY_CUTOFF	side_1_annotate_key=gene	side_1_continuation=0	side_1_coverage=1.10	side_1_overlap=13	side_1_possible_overlap_registers=234	side_1_read_count=73	side_1_redundant=0	side_2_annotate_key=gene	side_2_continuation=0	side_2_coverage=0.92	side_2_overlap=0	side_2_possible_overlap_registers=221	side_2_read_count=58	side_2_redundant=0	total_non_overlap_reads=4
JC	322	.	CP009273	4394525	-1	CP009273	4395427	1	0	alignment_overlap=11	coverage_minus=2	coverage_plus=2	flanking_left=251	flanking_right=251	frequency=5.458e-02	junction_possible_overlap_registers=223	key=CP009273__4394525__-1__CP009273__4395416__1__11____251__251__0__0	max_left=162	max_left_minus=100	max_left_plus=162	max_min_left=44	max_min_left_minus=44	max_min_left_plus=0	max_min_right=41	max_min_right_minus=3	max_min_right_plus=41	max_pos_hash_score=446	max_right=48	max_right_minus=48	max_right_plus=41	neg_log10_pos_hash_p_value=5.4	new_junction_coverage=0.06	new_junction_read_count=4	polymorphism_frequency=5.458e-02	pos_hash_score=4	prediction=polymorphism	reject=COVERAGE_EVENNESS_SKEW,FREQUENCY_CUTOFF	side_1_annotate_key=gene	side_1_continuation=0	side_1_coverage=1.10	side_1_overlap=11	side_1_possible_overlap_registers=234	side_1_read_count=73	side_1_redundant=0	side_2_annotate_key=gene	side_2_continuation=0	side_2_coverage=1.09	side_2_overlap=0	side_2_possible_overlap_registers=223	side_2_read_count=69	side_2_redundant=0	total_non_overlap_reads=4
JC	323	.	CP009273	4432267	-1	CP009273	4432990	1	0	alignment_overlap=11	coverage_minus=2	coverage_plus=2	flanking_left=251	flanking_right=251	frequency=6.408e-02	junction_possible_overlap_registers=223	key=CP009273__4432267__-1__CP009273__4432979__1__11____251__251__0__0	max_left=67	max_left_minus=67	max_left_plus=40	max_min_left=67	max_min_left_minus=67	max_min_left_plus=40	max_min_right=22	max_min_right_minus=22	max_min_right_plus=0	max_pos_hash_score=446	max_right=200	max_right_minus=74	max_right_plus=200	neg_log10_pos_hash_p_value=5.4	new_junction_coverage=0.06	new_junction_read_count=4	polymorphism_frequency=6.408e-02	pos_hash_score=4	prediction=polymorphism	reject=COVERAGE_EVENNESS_SKEW,FREQUENCY_CUTOFF	side_1_annotate_key=gene	side_1_continuation=0	side_1_coverage=1.01	side_1_overlap=11	side_1_possible_overlap_registers=234	side_1_read_count=67	side_1_redundant=0	side_2_annotate_key=gene	side_2_continuation=0	side_2_coverage=0.83	side_2_overlap=0	side_2_possible_overlap_registers=223	side_2_read_count=53	side_2_redundant=0	total_non_overlap_reads=4
JC	324	.	CP009273	4433278	-1	CP009273	4434784	1	0	alignment_overlap=8	coverage_minus=1	coverage_plus=2	flanking_left=251	flanking_right=251	frequency=4.455e-02	junction_possible_overlap_registers=226	key=CP009273__4433278__-1__CP009273__4434776__1__8____251__251__0__0	max_left=95	max_left_minus=95	max_left_plus=95	max_min_left=10	max_min_left_minus=0	max_min_left_plus=10	max_min_right=80	max_min_right_minus=80	max_min_right_plus=80	max_pos_hash_score=452	max_right=80	max_right_minus=80	max_right_plus=80	neg_log10_pos_hash_p_value=5.9	new_junction_coverage=0.05	new_junction_read_count=3	polymorphism_frequency=4.455e-02	pos_hash_score=3	prediction=polymorphism	reject=COVERAGE_EVENNESS_SKEW,FREQUENCY_CUTOFF	side_1_annotate_key=gene	side_1_continuation=0	side_1_coverage=1.02	side_1_overlap=8	side_1_possible_overlap_registers=234	side_1_read_count=68	side_1_redundant=0	side_2_annotate_key=gene	side_2_continuation=0	side_2_coverage=0.98	side_2_overlap=0	side_2_possible_overlap_registers=226	side_2_read_count=63	side_2_redundant=0	total_non_overlap_reads=3
JC	325	.	CP009273	4441456	-1	CP009273	4442309	1	0	alignment_overlap=11	coverage_minus=2	coverage_plus=2	flanking_left=251	flanking_right=251	frequency=7.531e-02	junction_possible_overlap_registers=223	key=CP009273__4441456__-1__CP009273__4442298__1__11____251__251__0__0	max_left=145	max_left_minus=145	max_left_plus=31	max_min_left=31	max_min_left_minus=0	max_min_left_plus=31	max_min_right=66	max_min_right_minus=66	max_min_right_plus=0	max_pos_hash_score=446	max_right=225	max_right_minus=66	max_right_plus=225	neg_log10_pos_hash_p_value=5.4	new_junction_coverage=0.06	new_junction_read_count=4	polymorphism_frequency=7.531e-02	pos_hash_score=4	prediction=polymorphism	reject=COVERAGE_EVENNESS_SKEW,FREQUENCY_CUTOFF	side_1_annotate_key=gene	side_1_continuation=0	side_1_coverage=0.89	side_1_overlap=11	side_1_possible_overlap_registers=234	side_1_read_count=59	side_1_redundant=0	side_2_annotate_key=gene	side_2_continuation=0	side_2_coverage=0.66	side_2_overlap=0	side_2_possible_overlap_registers=223	side_2_read_count=42	side_2_redundant=0	total_non_overlap_reads=4
JC	326	.	CP009273	4475147	-1	CP009273	4476086	1	0	alignment_overlap=12	coverage_minus=3	coverage_plus=3	flanking_left=251	flanking_right=251	frequency=8.126e-02	junction_possible_overlap_registers=222	key=CP009273__4475147__-1__CP009273__4476074__1__12____251__251__0__0	max_left=71	max_left_minus=71	max_left_plus=54	max_min_left=71	max_min_left_minus=71	max_min_left_plus=54	max_min_right=0	max_min_right_minus=0	max_min_right_plus=0	max_pos_hash_score=444	max_right=216	max_right_minus=212	max_right_plus=216	neg_log10_pos_hash_p_value=4.6	new_junction_coverage=0.09	new_junction_read_count=6	polymorphism_frequency=8.126e-02	pos_hash_score=6	prediction=polymorphism	reject=COVERAGE_EVENNESS_SKEW,FREQUENCY_CUTOFF	side_1_annotate_key=gene	side_1_continuation=0	side_1_coverage=0.98	side_1_overlap=12	side_1_possible_overlap_registers=234	side_1_read_count=65	side_1_redundant=0	side_2_annotate_key=gene	side_2_continuation=0	side_2_coverage=1.17	side_2_overlap=0	side_2_possible_overlap_registers=222	side_2_read_count=74	side_2_redundant=0	total_non_overlap_reads=6
JC	327	.	CP009273	4477015	-1	CP009273	4477873	1	0	alignment_overlap=10	coverage_minus=1	coverage_plus=3	flanking_left=251	flanking_right=251	frequency=4.831e-02	junction_possible_overlap_registers=224	key=CP009273__4477015__-1__CP009273__4477863__1__10____251__251__0__0	max_left=70	max_left_minus=28	max_left_plus=70	max_min_left=28	max_min_left_minus=28	max_min_left_plus=1	max_min_right=30	max_min_right_minus=0	max_min_right_plus=30	max_pos_hash_score=448	max_right=86	max_right_minus=86	max_right_plus=86	neg_log10_pos_hash_p_value=5.4	new_junction_coverage=0.06	new_junction_read_count=4	polymorphism_frequency=4.831e-02	pos_hash_score=4	prediction=polymorphism	reject=COVERAGE_EVENNESS_SKEW,FREQUENCY_CUTOFF	side_1_annotate_key=gene	side_1_continuation=0	side_1_coverage=1.20	side_1_overlap=10	side_1_possible_overlap_registers=234	side_1_read_count=80	side_1_redundant=0	side_2_annotate_key=gene	side_2_continuation=0	side_2_coverage=1.27	side_2_overlap=0	side_2_possible_overlap_registers=224	side_2_read_count=81	side_2_redundant=0	total_non_overlap_reads=4
JC	328	.	CP009273	4491776	-1	CP009273	4492477	1	0	alignment_overlap=10	coverage_minus=2	coverage_plus=3	flanking_left=251	flanking_right=251	frequency=8.072e-02	junction_possible_overlap_registers=224	key=CP009273__4491776__-1__CP009273__4492467__1__10____251__251__0__0	max_left=164	max_left_minus=164	max_left_plus=164	max_min_left=71	max_min_left_minus=0	max_min_left_plus=71	max_min_right=55	max_min_right_minus=55	max_min_right_plus=55	max_pos_hash_score=448	max_right=188	max_right_minus=55	max_right_plus=188	neg_log10_pos_hash_p_value=5.0	new_junction_coverage=0.08	new_junction_read_count=5	polymorphism_frequency=8.072e-02	pos_hash_score=5	prediction=polymorphism	reject=COVERAGE_EVENNESS_SKEW,FREQUENCY_CUTOFF	side_1_annotate_key=gene	side_1_continuation=0	side_1_coverage=1.10	side_1_overlap=10	side_1_possible_overlap_registers=234	side_1_read_count=73	side_1_redundant=0	side_2_annotate_key=gene	side_2_continuation=0	side_2_coverage=0.69	side_2_overlap=0	side_2_possible_overlap_registers=224	side_2_read_count=44	side_2_redundant=0	total_non_overlap_reads=5
JC	329	.	CP009273	4517551	-1	CP009273	4518432	1	0	alignment_overlap=10	coverage_minus=2	coverage_plus=2	flanking_left=251	flanking_right=251	frequency=4.964e-02	junction_possible_overlap_registers=224	key=CP009273__4517551__-1__CP009273__4518422__1__10____251__251__0__0	max_left=207	max_left_minus=207	max_left_plus=132	max_min_left=60	max_min_left_minus=0	max_min_left_plus=60	max_min_right=109	max_min_right_minus=60	max_min_right_plus=109	max_pos_hash_score=448	max_right=181	max_right_minus=60	max_right_plus=181	neg_log10_pos_hash_p_value=5.4	new_junction_coverage=0.06	new_junction_read_count=4	polymorphism_frequency=4.964e-02	pos_hash_score=4	prediction=polymorphism	reject=COVERAGE_EVENNESS_SKEW,FREQUENCY_CUTOFF	side_1_annotate_key=gene	side_1_continuation=0	side_1_coverage=1.20	side_1_overlap=10	side_1_possible_overlap_registers=234	side_1_read_count=80	side_1_redundant=0	side_2_annotate_key=repeat	side_2_continuation=0	side_2_coverage=NA	side_2_overlap=0	side_2_possible_overlap_registers=NA	side_2_read_count=NA	side_2_redundant=0	total_non_overlap_reads=4
JC	330	.	CP009273	4531276	-1	CP009273	4532342	1	0	alignment_overlap=8	coverage_minus=3	coverage_plus=4	flanking_left=251	flanking_right=251	frequency=7.168e-02	junction_possible_overlap_registers=226	key=CP009273__4531276__-1__CP009273__4532334__1__8____251__251__0__0	max_left=215	max_left_minus=215	max_left_plus=214	max_min_left=79	max_min_left_minus=79	max_min_left_plus=71	max_min_right=37	max_min_right_minus=37	max_min_right_plus=29	max_pos_hash_score=452	max_right=185	max_right_minus=104	max_right_plus=185	neg_log10_pos_hash_p_value=4.3	new_junction_coverage=0.11	new_junction_read_count=7	polymorphism_frequency=7.168e-02	pos_hash_score=7	prediction=polymorphism	reject=COVERAGE_EVENNESS_SKEW,FREQUENCY_CUTOFF	side_1_annotate_key=gene	side_1_continuation=0	side_1_coverage=1.62	side_1_overlap=8	side_1_possible_overlap_registers=234	side_1_read_count=108	side_1_redundant=0	side_2_annotate_key=gene	side_2_continuation=0	side_2_coverage=1.20	side_2_overlap=0	side_2_possible_overlap_registers=226	side_2_read_count=77	side_2_redundant=0	total_non_overlap_reads=7
JC	331	.	CP009273	4532499	1	CP009273	4532813	1	0	alignment_overlap=9	coverage_minus=7	coverage_plus=8	flanking_left=251	flanking_right=251	frequency=1.862e-01	junction_possible_overlap_registers=225	key=CP009273__4532499__1__CP009273__4532804__1__9____251__251__0__0	max_left=204	max_left_minus=140	max_left_plus=204	max_min_left=109	max_min_left_minus=109	max_min_left_plus=109	max_min_right=106	max_min_right_minus=106	max_min_right_plus=68	max_pos_hash_score=450	max_right=220	max_right_minus=220	max_right_plus=214	neg_log10_pos_hash_p_value=3.0	new_junction_coverage=0.23	new_junction_read_count=15	polymorphism_frequency=1.862e-01	pos_hash_score=12	prediction=polymorphism	reject=FREQUENCY_CUTOFF	side_1_annotate_key=gene	side_1_continuation=0	side_1_coverage=1.14	side_1_overlap=9	side_1_possible_overlap_registers=234	side_1_read_count=76	side_1_redundant=0	side_2_annotate_key=gene	side_2_continuation=0	side_2_coverage=0.91	side_2_overlap=0	side_2_possible_overlap_registers=225	side_2_read_count=58	side_2_redundant=0	total_non_overlap_reads=15
JC	332	.	CP009273	4532507	-1	CP009273	4532803	-1	0	alignment_overlap=9	coverage_minus=5	coverage_plus=6	flanking_left=251	flanking_right=251	frequency=1.534e-01	junction_possible_overlap_registers=225	key=CP009273__4532507__-1__CP009273__4532812__-1__9____251__251__0__0	max_left=226	max_left_minus=200	max_left_plus=226	max_min_left=78	max_min_left_minus=37	max_min_left_plus=78	max_min_right=95	max_min_right_minus=91	max_min_right_plus=95	max_pos_hash_score=450	max_right=207	max_right_minus=207	max_right_plus=164	neg_log10_pos_hash_p_value=4.0	new_junction_coverage=0.17	new_junction_read_count=11	polymorphism_frequency=1.534e-01	pos_hash_score=8	prediction=polymorphism	reject=COVERAGE_EVENNESS_SKEW,FREQUENCY_CUTOFF	side_1_annotate_key=gene	side_1_continuation=0	side_1_coverage=0.99	side_1_overlap=9	side_1_possible_overlap_registers=234	side_1_read_count=66	side_1_redundant=0	side_2_annotate_key=gene	side_2_continuation=0	side_2_coverage=0.91	side_2_overlap=0	side_2_possible_overlap_registers=225	side_2_read_count=58	side_2_redundant=0	total_non_overlap_reads=11
JC	333	.	CP009273	4560448	-1	CP009273	4561619	1	0	alignment_overlap=12	coverage_minus=1	coverage_plus=3	flanking_left=251	flanking_right=251	frequency=7.393e-02	junction_possible_overlap_registers=222	key=CP009273__4560448__-1__CP009273__4561607__1__12____251__251__0__0	max_left=57	max_left_minus=43	max_left_plus=57	max_min_left=57	max_min_left_minus=43	max_min_left_plus=57	max_min_right=0	max_min_right_minus=0	max_min_right_plus=0	max_pos_hash_score=444	max_right=167	max_right_minus=67	max_right_plus=167	neg_log10_pos_hash_p_value=5.9	new_junction_coverage=0.09	new_junction_read_count=6	polymorphism_frequency=7.393e-02	pos_hash_score=3	prediction=polymorphism	reject=COVERAGE_EVENNESS_SKEW,FREQUENCY_CUTOFF	side_1_annotate_key=gene	side_1_continuation=0	side_1_coverage=1.08	side_1_overlap=12	side_1_possible_overlap_registers=234	side_1_read_count=72	side_1_redundant=0	side_2_annotate_key=gene	side_2_continuation=0	side_2_coverage=1.30	side_2_overlap=0	side_2_possible_overlap_registers=222	side_2_read_count=82	side_2_redundant=0	total_non_overlap_reads=4
JC	334	.	CP009273	4581821	-1	CP009273	4582829	1	0	alignment_overlap=12	coverage_minus=1	coverage_plus=2	flanking_left=251	flanking_right=251	frequency=6.248e-02	junction_possible_overlap_registers=222	key=CP009273__4581821__-1__CP009273__4582817__1__12____251__251__0__0	max_left=121	max_left_minus=121	max_left_plus=69	max_min_left=6	max_min_left_minus=0	max_min_left_plus=6	max_min_right=118	max_min_right_minus=118	max_min_right_plus=41	max_pos_hash_score=444	max_right=154	max_right_minus=118	max_right_plus=154	neg_log10_pos_hash_p_value=5.9	new_junction_coverage=0.05	new_junction_read_count=3	polymorphism_frequency=6.248e-02	pos_hash_score=3	prediction=polymorphism	reject=COVERAGE_EVENNESS_SKEW,FREQUENCY_CUTOFF	side_1_annotate_key=gene	side_1_continuation=0	side_1_coverage=0.87	side_1_overlap=12	side_1_possible_overlap_registers=234	side_1_read_count=58	side_1_redundant=0	side_2_annotate_key=gene	side_2_continuation=0	side_2_coverage=0.55	side_2_overlap=0	side_2_possible_overlap_registers=222	side_2_read_count=35	side_2_redundant=0	total_non_overlap_reads=3
UN	335	.	CP009273	15597	16498
UN	336	.	CP009273	20027	20323
UN	337	.	CP009273	220444	220444
UN	338	.	CP009273	220450	221043
UN	339	.	CP009273	221589	221845
UN	340	.	CP009273	221852	221853
UN	341	.	CP009273	223703	223704
UN	342	.	CP009273	223708	224949
UN	343	.	CP009273	266489	266489
UN	344	.	CP009273	266491	266763
UN	345	.	CP009273	266765	266766
UN	346	.	CP009273	266768	266768
UN	347	.	CP009273	266773	266773
UN	348	.	CP009273	269897	270623
UN	349	.	CP009273	270625	270625
UN	350	.	CP009273	275095	275415
UN	351	.	CP009273	286576	286885
UN	352	.	CP009273	311167	311167
UN	353	.	CP009273	311170	311170
UN	354	.	CP009273	311172	311172
UN	355	.	CP009273	311174	311951
UN	356	.	CP009273	311959	311959
UN	357	.	CP009273	366215	366215
UN	358	.	CP009273	366218	366987
UN	359	.	CP009273	366996	366996
UN	360	.	CP009273	376932	376932
UN	361	.	CP009273	376944	377834
UN	362	.	CP009273	377837	377837
UN	363	.	CP009273	387387	387387
UN	364	.	CP009273	387389	388199
UN	365	.	CP009273	388203	388203
UN	366	.	CP009273	521553	521553
UN	367	.	CP009273	521558	521967
UN	368	.	CP009273	562451	562451
UN	369	.	CP009273	562454	563269
UN	370	.	CP009273	570264	570265
UN	371	.	CP009273	570273	570273
UN	372	.	CP009273	570275	571026
UN	373	.	CP009273	571033	571034
UN	374	.	CP009273	603699	604596
UN	375	.	CP009273	683516	683516
UN	376	.	CP009273	683519	684283
UN	377	.	CP009273	1089903	1089903
UN	378	.	CP009273	1089908	1089909
UN	379	.	CP009273	1089911	1089912
UN	380	.	CP009273	1089916	1089917
UN	381	.	CP009273	1089922	1090736
UN	382	.	CP009273	1090739	1090739
UN	383	.	CP009273	1090745	1090745
UN	384	.	CP009273	1090748	1090748
UN	385	.	CP009273	1390530	1391275
UN	386	.	CP009273	1427113	1427217
UN	387	.	CP009273	1462398	1463267
UN	388	.	CP009273	1463792	1464548
UN	389	.	CP009273	1464554	1464554
UN	390	.	CP009273	1522810	1523203
UN	391	.	CP009273	1523207	1523207
UN	392	.	CP009273	1523211	1523211
UN	393	.	CP009273	1523217	1523217
UN	394	.	CP009273	1523219	1523220
UN	395	.	CP009273	1565333	1565359
UN	396	.	CP009273	1565364	1565396
UN	397	.	CP009273	1628593	1628696
UN	398	.	CP009273	1630704	1630704
UN	399	.	CP009273	1630709	1630709
UN	400	.	CP009273	1630716	1630931
UN	401	.	CP009273	1645341	1645575
UN	402	.	CP009273	1645578	1645580
UN	403	.	CP009273	2060431	2060555
UN	404	.	CP009273	2062635	2063537
UN	405	.	CP009273	2095461	2095461
UN	406	.	CP009273	2095466	2095466
UN	407	.	CP009273	2095472	2096222
UN	408	.	CP009273	2096227	2096227
UN	409	.	CP009273	2096229	2096229
UN	410	.	CP009273	2096231	2096231
UN	411	.	CP009273	2096233	2096233
UN	412	.	CP009273	2163873	2164678
UN	413	.	CP009273	2164680	2164685
UN	414	.	CP009273	2282629	2282629
UN	415	.	CP009273	2282631	2282631
UN	416	.	CP009273	2282634	2283355
UN	417	.	CP009273	2507966	2508893
UN	418	.	CP009273	2508897	2508899
UN	419	.	CP009273	2508901	2508901
UN	420	.	CP009273	2508903	2508903
UN	421	.	CP009273	2719416	2722391
UN	422	.	CP009273	2723154	2724077
UN	423	.	CP009273	2850455	2852993
UN	424	.	CP009273	2852995	2852995
UN	425	.	CP009273	2852999	2852999
UN	426	.	CP009273	2853004	2853007
UN	427	.	CP009273	2853009	2853009
UN	428	.	CP009273	2989911	2989911
UN	429	.	CP009273	2989917	2989917
UN	430	.	CP009273	2989922	2989924
UN	431	.	CP009273	2989926	2990819
UN	432	.	CP009273	3123732	3124489
UN	433	.	CP009273	3179700	3180554
UN	434	.	CP009273	3180557	3180557
UN	435	.	CP009273	3180559	3180560
UN	436	.	CP009273	3359127	3359133
UN	437	.	CP009273	3359135	3359876
UN	438	.	CP009273	3417243	3417783
UN	439	.	CP009273	3418243	3418243
UN	440	.	CP009273	3418247	3419975
UN	441	.	CP009273	3419978	3419978
UN	442	.	CP009273	3419982	3419982
UN	443	.	CP009273	3420397	3421692
UN	444	.	CP009273	3463757	3463758
UN	445	.	CP009273	3463760	3463862
UN	446	.	CP009273	3577008	3577324
UN	447	.	CP009273	3612843	3614205
UN	448	.	CP009273	3614207	3614207
UN	449	.	CP009273	3614210	3614211
UN	450	.	CP009273	3614216	3614217
UN	451	.	CP009273	3614660	3615434
UN	452	.	CP009273	3645605	3646375
UN	453	.	CP009273	3659966	3659967
UN	454	.	CP009273	3659975	3660007
UN	455	.	CP009273	3660009	3660051
UN	456	.	CP009273	3755800	3755800
UN	457	.	CP009273	3755809	3757208
UN	458	.	CP009273	3757641	3758418
UN	459	.	CP009273	3758423	3758423
UN	460	.	CP009273	3758425	3758425
UN	461	.	CP009273	3935589	3936519
UN	462	.	CP009273	3937653	3937653
UN	463	.	CP009273	3937655	3937655
UN	464	.	CP009273	3937658	3938697
UN	465	.	CP009273	4028764	4028871
UN	466	.	CP009273	4028875	4028875
UN	467	.	CP009273	4028879	4028879
UN	468	.	CP009273	4028890	4028890
UN	469	.	CP009273	4029332	4030261
UN	470	.	CP009273	4031411	4031813
UN	471	.	CP009273	4031815	4031815
UN	472	.	CP009273	4032325	4032505
UN	473	.	CP009273	4032976	4033734
UN	474	.	CP009273	4033756	4033756
UN	475	.	CP009273	4156430	4156430
UN	476	.	CP009273	4156453	4157944
UN	477	.	CP009273	4158727	4161399
UN	478	.	CP009273	4166695	4166799
UN	479	.	CP009273	4198269	4198269
UN	480	.	CP009273	4198276	4198277
UN	481	.	CP009273	4198280	4199439
UN	482	.	CP009273	4200151	4200151
UN	483	.	CP009273	4200157	4200158
UN	484	.	CP009273	4200161	4200161
UN	485	.	CP009273	4200166	4202843
UN	486	.	CP009273	4202847	4202847
UN	487	.	CP009273	4488239	4488239
UN	488	.	CP009273	4488242	4489106
UN	489	.	CP009273	4497484	4498282
UN	490	.	CP009273	4498284	4498285
UN	491	.	CP009273	4498287	4498290
