# Supplementary material for: Mutators can drive the evolution of multi-resistance to antibiotics
Source: PLoS Genet. 2023 Jun 13;19(6):e1010791. doi: 10.1371/journal.pgen.1010791 (PMC10292718; doi:10.1371/journal.pgen.1010791)
Supplement: S2 File — (ZIP) [file pgen.1010791.s005.zip › 058851_highF5150I3.gd]

#=GENOME_DIFF	1.0
#=CREATED	17:32:59 06 May 2022
#=PROGRAM	breseq 0.36.1 
#=COMMAND	/mnt/fls01-home01/mqbssdgg/breseq-0.36.1-Linux-x86_64/bin/breseq -r BW25113-fixed.gb -o 058851_highF5150I3 058851_highF5150I3_1_trimmed.fastq.gz 058851_highF5150I3_2_trimmed.fastq.gz 058851_highF5150I3_U1_trimmed.fastq.gz 058851_highF5150I3_U2_trimmed.fastq.gz
#=REFSEQ	BW25113-fixed.gb
#=READSEQ	058851_highF5150I3_1_trimmed.fastq.gz
#=READSEQ	058851_highF5150I3_2_trimmed.fastq.gz
#=READSEQ	058851_highF5150I3_U1_trimmed.fastq.gz
#=READSEQ	058851_highF5150I3_U2_trimmed.fastq.gz
#=CONVERTED-BASES	521323972
#=CONVERTED-READS	2150262
#=INPUT-BASES	521396686
#=INPUT-READS	2150749
#=MAPPED-BASES	518301173
#=MAPPED-READS	2129750
SNP	1	45	CP009273	19617	C
SNP	2	46	CP009273	63489	C
INS	3	47,48	CP009273	77166	GA
SNP	4	49	CP009273	107258	G
DEL	5	51	CP009273	159783	1	repeat_length=1	repeat_new_copies=4	repeat_ref_copies=5	repeat_seq=G
SNP	6	52	CP009273	244229	T
INS	7	53	CP009273	303765	C	repeat_length=1	repeat_new_copies=8	repeat_ref_copies=7	repeat_seq=C
SNP	8	55	CP009273	374745	G
SNP	9	56	CP009273	465690	C
INS	10	57	CP009273	543773	A	repeat_length=1	repeat_new_copies=7	repeat_ref_copies=6	repeat_seq=A
INS	11	58	CP009273	572297	T	repeat_length=1	repeat_new_copies=8	repeat_ref_copies=7	repeat_seq=T
SNP	12	59	CP009273	581740	T
SNP	13	60	CP009273	700235	T
SNP	14	61	CP009273	704726	G
INS	15	62	CP009273	716648	C	repeat_length=1	repeat_new_copies=6	repeat_ref_copies=5	repeat_seq=C
DEL	16	64	CP009273	1107418	1
SNP	17	65	CP009273	1213879	A
SNP	18	66	CP009273	1233149	T
SNP	19	67	CP009273	1243893	T
SNP	20	68	CP009273	1264993	G
INS	21	71	CP009273	1346950	C	repeat_length=1	repeat_new_copies=6	repeat_ref_copies=5	repeat_seq=C
INS	22	77	CP009273	1630645	A	repeat_length=1	repeat_new_copies=6	repeat_ref_copies=5	repeat_seq=A
SNP	23	78	CP009273	1697966	C
SNP	24	79	CP009273	1985889	A
SNP	25	80	CP009273	2175089	T
SNP	26	82	CP009273	2293862	G
SNP	27	84	CP009273	2332653	G
SNP	28	86	CP009273	2409960	A
SNP	29	87	CP009273	2590129	A
DEL	30	92	CP009273	2817837	1	repeat_length=1	repeat_new_copies=5	repeat_ref_copies=6	repeat_seq=C
SNP	31	93	CP009273	2994879	A
SNP	32	94	CP009273	3015026	A
SNP	33	95	CP009273	3263869	T
SNP	34	96	CP009273	3285269	T
SNP	35	97	CP009273	3307546	A
SNP	36	98	CP009273	3502177	A
SNP	37	99	CP009273	3750784	A
SNP	38	100	CP009273	3882310	G
DEL	39	101	CP009273	3925013	1	repeat_length=1	repeat_new_copies=4	repeat_ref_copies=5	repeat_seq=T
SNP	40	102	CP009273	4172706	C
SNP	41	103	CP009273	4399322	G
SNP	42	105	CP009273	4420123	T
SNP	43	106	CP009273	4551523	A
SNP	44	108	CP009273	4607590	T
RA	45	.	CP009273	19617	0	T	C	consensus_score=370.4	frequency=1	major_base=C	major_cov=36/62	major_frequency=1.000e+00	minor_base=N	minor_cov=0/0	new_cov=36/62	polymorphism_frequency=1.000e+00	polymorphism_score=NA	prediction=consensus	ref_cov=0/0	total_cov=36/62
RA	46	.	CP009273	63489	0	T	C	consensus_score=516.1	frequency=1	major_base=C	major_cov=70/64	major_frequency=1.000e+00	minor_base=N	minor_cov=0/0	new_cov=70/64	polymorphism_frequency=1.000e+00	polymorphism_score=NA	prediction=consensus	ref_cov=0/0	total_cov=70/64
RA	47	.	CP009273	77164	1	.	G	bias_e_value=351286	bias_p_value=0.0758476	consensus_score=325.5	fisher_strand_p_value=0.014972	frequency=1	ks_quality_p_value=0.967848	major_base=G	major_cov=35/50	major_frequency=9.444e-01	minor_base=.	minor_cov=5/0	new_cov=35/50	polymorphism_frequency=9.444e-01	polymorphism_score=11.6	prediction=consensus	ref_cov=5/0	total_cov=40/50
RA	48	.	CP009273	77164	2	.	A	bias_e_value=347222	bias_p_value=0.0749701	consensus_score=347.6	fisher_strand_p_value=0.014972	frequency=1	ks_quality_p_value=0.954031	major_base=A	major_cov=35/50	major_frequency=9.444e-01	minor_base=.	minor_cov=5/0	new_cov=35/50	polymorphism_frequency=9.444e-01	polymorphism_score=10.9	prediction=consensus	ref_cov=5/0	total_cov=40/50
RA	49	.	CP009273	107258	0	A	G	bias_e_value=3907530	bias_p_value=0.843692	consensus_score=431.8	fisher_strand_p_value=0.495868	frequency=1	ks_quality_p_value=1	major_base=G	major_cov=59/60	major_frequency=9.835e-01	minor_base=T	minor_cov=2/0	new_cov=59/60	polymorphism_frequency=9.835e-01	polymorphism_score=NA	prediction=consensus	ref_cov=0/0	total_cov=61/60
RA	50	.	CP009273	155588	0	C	A	bias_e_value=0.116149	bias_p_value=2.50783e-08	consensus_reject=FREQUENCY_CUTOFF	consensus_score=206.5	fisher_strand_p_value=1.1625e-09	frequency=2.059e-01	ks_quality_p_value=1	major_base=C	major_cov=57/24	major_frequency=7.941e-01	minor_base=A	minor_cov=0/21	new_cov=0/21	polymorphism_frequency=2.059e-01	polymorphism_score=19.3	prediction=polymorphism	ref_cov=57/24	total_cov=57/45
RA	51	.	CP009273	159783	0	G	.	bias_e_value=2486740	bias_p_value=0.536922	consensus_score=430.8	fisher_strand_p_value=0.246143	frequency=1	ks_quality_p_value=0.851045	major_base=.	major_cov=43/47	major_frequency=9.677e-01	minor_base=G	minor_cov=0/3	new_cov=43/47	polymorphism_frequency=9.677e-01	polymorphism_score=6.3	prediction=consensus	ref_cov=0/3	total_cov=43/50
RA	52	.	CP009273	244229	0	C	T	consensus_score=459.0	frequency=1	major_base=T	major_cov=56/59	major_frequency=1.000e+00	minor_base=N	minor_cov=0/0	new_cov=56/59	polymorphism_frequency=1.000e+00	polymorphism_score=NA	prediction=consensus	ref_cov=0/0	total_cov=56/59
RA	53	.	CP009273	303765	1	.	C	bias_e_value=2959160	bias_p_value=0.638926	consensus_score=192.6	fisher_strand_p_value=0.315696	frequency=1	ks_quality_p_value=0.893156	major_base=C	major_cov=38/16	major_frequency=9.153e-01	minor_base=.	minor_cov=2/3	new_cov=38/16	polymorphism_frequency=9.153e-01	polymorphism_score=12.9	prediction=consensus	ref_cov=2/3	total_cov=40/19
RA	54	.	CP009273	357022	0	C	A	bias_e_value=2.22966e-06	bias_p_value=4.81415e-13	consensus_reject=FREQUENCY_CUTOFF	consensus_score=272.2	fisher_strand_p_value=1.46531e-14	frequency=2.143e-01	ks_quality_p_value=1	major_base=C	major_cov=15/73	major_frequency=7.857e-01	minor_base=A	minor_cov=24/0	new_cov=24/0	polymorphism_frequency=2.143e-01	polymorphism_score=13.5	prediction=polymorphism	ref_cov=15/73	total_cov=39/73
RA	55	.	CP009273	374745	0	A	G	consensus_score=504.1	frequency=1	major_base=G	major_cov=76/53	major_frequency=1.000e+00	minor_base=N	minor_cov=0/0	new_cov=76/53	polymorphism_frequency=1.000e+00	polymorphism_score=NA	prediction=consensus	ref_cov=0/0	total_cov=76/53
RA	56	.	CP009273	465690	0	T	C	consensus_score=306.8	frequency=1	major_base=C	major_cov=32/46	major_frequency=1.000e+00	minor_base=N	minor_cov=0/0	new_cov=32/46	polymorphism_frequency=1.000e+00	polymorphism_score=NA	prediction=consensus	ref_cov=0/0	total_cov=32/46
RA	57	.	CP009273	543773	1	.	A	bias_e_value=3967990	bias_p_value=0.856746	consensus_score=388.9	fisher_strand_p_value=0.542184	frequency=1	ks_quality_p_value=0.949855	major_base=A	major_cov=62/34	major_frequency=9.796e-01	minor_base=.	minor_cov=2/0	new_cov=62/34	polymorphism_frequency=9.796e-01	polymorphism_score=0.0	prediction=consensus	ref_cov=2/0	total_cov=64/34
RA	58	.	CP009273	572297	1	.	T	bias_e_value=1423750	bias_p_value=0.307409	consensus_score=468.1	fisher_strand_p_value=0.0911084	frequency=1	ks_quality_p_value=0.990999	major_base=T	major_cov=82/35	major_frequency=9.669e-01	minor_base=.	minor_cov=1/3	new_cov=82/35	polymorphism_frequency=9.669e-01	polymorphism_score=6.8	prediction=consensus	ref_cov=1/3	total_cov=83/38
RA	59	.	CP009273	581740	0	C	T	consensus_score=557.6	frequency=1	major_base=T	major_cov=49/87	major_frequency=1.000e+00	minor_base=N	minor_cov=0/0	new_cov=49/87	polymorphism_frequency=1.000e+00	polymorphism_score=NA	prediction=consensus	ref_cov=0/0	total_cov=49/87
RA	60	.	CP009273	700235	0	C	T	consensus_score=475.0	frequency=1	major_base=T	major_cov=48/70	major_frequency=1.000e+00	minor_base=N	minor_cov=0/0	new_cov=48/70	polymorphism_frequency=1.000e+00	polymorphism_score=NA	prediction=consensus	ref_cov=0/0	total_cov=48/70
RA	61	.	CP009273	704726	0	A	G	consensus_score=411.1	frequency=1	major_base=G	major_cov=46/61	major_frequency=1.000e+00	minor_base=N	minor_cov=0/0	new_cov=46/61	polymorphism_frequency=1.000e+00	polymorphism_score=NA	prediction=consensus	ref_cov=0/0	total_cov=46/61
RA	62	.	CP009273	716648	1	.	C	bias_e_value=4631470	bias_p_value=1	consensus_score=418.6	fisher_strand_p_value=1	frequency=1	ks_quality_p_value=1	major_base=C	major_cov=63/46	major_frequency=9.732e-01	minor_base=.	minor_cov=2/1	new_cov=63/46	polymorphism_frequency=9.732e-01	polymorphism_score=3.2	prediction=consensus	ref_cov=2/1	total_cov=65/47
RA	63	.	CP009273	1092574	0	C	A	bias_e_value=498771	bias_p_value=0.107692	consensus_reject=FREQUENCY_CUTOFF	consensus_score=35.4	fisher_strand_p_value=0.0314884	frequency=3.651e-01	ks_quality_p_value=0.713054	major_base=C	major_cov=18/22	major_frequency=6.349e-01	minor_base=A	minor_cov=4/19	new_cov=4/19	polymorphism_frequency=3.651e-01	polymorphism_score=63.8	prediction=polymorphism	ref_cov=18/22	total_cov=22/41
RA	64	.	CP009273	1107418	0	C	.	consensus_score=629.8	frequency=1	major_base=.	major_cov=51/78	major_frequency=1.000e+00	minor_base=N	minor_cov=0/0	new_cov=51/78	polymorphism_frequency=1.000e+00	polymorphism_score=NA	prediction=consensus	ref_cov=0/0	total_cov=51/78
RA	65	.	CP009273	1213879	0	G	A	consensus_score=543.2	frequency=1	major_base=A	major_cov=71/65	major_frequency=1.000e+00	minor_base=N	minor_cov=0/0	new_cov=71/65	polymorphism_frequency=1.000e+00	polymorphism_score=NA	prediction=consensus	ref_cov=0/0	total_cov=71/65
RA	66	.	CP009273	1233149	0	C	T	consensus_score=410.1	frequency=1	major_base=T	major_cov=55/46	major_frequency=1.000e+00	minor_base=N	minor_cov=0/0	new_cov=55/46	polymorphism_frequency=1.000e+00	polymorphism_score=NA	prediction=consensus	ref_cov=0/0	total_cov=55/46
RA	67	.	CP009273	1243893	0	C	T	bias_e_value=4631470	bias_p_value=1	consensus_score=424.7	fisher_strand_p_value=1	frequency=1	ks_quality_p_value=1	major_base=T	major_cov=56/48	major_frequency=9.811e-01	minor_base=G	minor_cov=1/1	new_cov=56/48	polymorphism_frequency=9.811e-01	polymorphism_score=NA	prediction=consensus	ref_cov=0/0	total_cov=57/49
RA	68	.	CP009273	1264993	0	A	G	bias_e_value=4631470	bias_p_value=1	consensus_score=214.9	fisher_strand_p_value=1	frequency=1	ks_quality_p_value=1	major_base=G	major_cov=37/25	major_frequency=9.538e-01	minor_base=T	minor_cov=2/1	new_cov=37/25	polymorphism_frequency=9.538e-01	polymorphism_score=NA	prediction=consensus	ref_cov=1/0	total_cov=40/27
RA	69	.	CP009273	1282249	0	A	G	bias_e_value=1867330	bias_p_value=0.403182	consensus_reject=FREQUENCY_CUTOFF	consensus_score=115.5	fisher_strand_p_value=0.133927	frequency=2.083e-01	ks_quality_p_value=1	major_base=A	major_cov=11/27	major_frequency=7.917e-01	minor_base=G	minor_cov=6/4	new_cov=6/4	polymorphism_frequency=2.083e-01	polymorphism_score=19.3	prediction=polymorphism	ref_cov=11/27	total_cov=23/32
RA	70	.	CP009273	1282287	0	T	A	bias_e_value=663944	bias_p_value=0.143355	consensus_reject=FREQUENCY_CUTOFF	consensus_score=104.6	fisher_strand_p_value=0.0323522	frequency=2.963e-01	ks_quality_p_value=1	major_base=T	major_cov=11/27	major_frequency=7.037e-01	minor_base=A	minor_cov=10/6	new_cov=10/6	polymorphism_frequency=2.963e-01	polymorphism_score=25.6	prediction=polymorphism	ref_cov=11/27	total_cov=21/33
RA	71	.	CP009273	1346950	1	.	C	bias_e_value=2599010	bias_p_value=0.561163	consensus_score=430.9	fisher_strand_p_value=0.248373	frequency=1	ks_quality_p_value=0.907354	major_base=C	major_cov=43/69	major_frequency=8.889e-01	minor_base=.	minor_cov=8/6	new_cov=43/69	polymorphism_frequency=8.889e-01	polymorphism_score=48.2	prediction=consensus	ref_cov=8/6	total_cov=51/75
RA	72	.	CP009273	1460458	0	T	C	bias_e_value=4562340	bias_p_value=0.985073	consensus_reject=FREQUENCY_CUTOFF	consensus_score=267.3	fisher_strand_p_value=0.832269	frequency=2.791e-01	ks_quality_p_value=1	major_base=T	major_cov=28/65	major_frequency=7.209e-01	minor_base=C	minor_cov=12/24	new_cov=12/24	polymorphism_frequency=2.791e-01	polymorphism_score=106.3	prediction=polymorphism	ref_cov=28/65	total_cov=52/91
RA	73	.	CP009273	1460467	0	G	A	bias_e_value=3715950	bias_p_value=0.802326	consensus_reject=FREQUENCY_CUTOFF	consensus_score=211.4	fisher_strand_p_value=0.441335	frequency=3.333e-01	ks_quality_p_value=1	major_base=G	major_cov=29/59	major_frequency=6.667e-01	minor_base=A	minor_cov=18/26	new_cov=18/26	polymorphism_frequency=3.333e-01	polymorphism_score=142.3	prediction=polymorphism	ref_cov=29/59	total_cov=53/89
RA	74	.	CP009273	1460515	0	G	C	bias_e_value=2039720	bias_p_value=0.440405	consensus_reject=FREQUENCY_CUTOFF	consensus_score=239.7	fisher_strand_p_value=0.153094	frequency=2.347e-01	ks_quality_p_value=1	major_base=G	major_cov=29/46	major_frequency=7.653e-01	minor_base=C	minor_cov=13/10	new_cov=13/10	polymorphism_frequency=2.347e-01	polymorphism_score=76.9	prediction=polymorphism	ref_cov=29/46	total_cov=42/56
RA	75	.	CP009273	1460819	0	G	A	bias_e_value=3221880	bias_p_value=0.69565	consensus_reject=FREQUENCY_CUTOFF	consensus_score=160.5	fisher_strand_p_value=0.329812	frequency=2.078e-01	ks_quality_p_value=1	major_base=G	major_cov=44/17	major_frequency=7.922e-01	minor_base=A	minor_cov=14/2	new_cov=14/2	polymorphism_frequency=2.078e-01	polymorphism_score=37.2	prediction=polymorphism	ref_cov=44/17	total_cov=59/21
RA	76	.	CP009273	1460968	0	T	A	bias_e_value=2453090	bias_p_value=0.529657	consensus_reject=FREQUENCY_CUTOFF	consensus_score=134.7	fisher_strand_p_value=0.204864	frequency=2.055e-01	ks_quality_p_value=1	major_base=T	major_cov=38/20	major_frequency=7.945e-01	minor_base=A	minor_cov=13/2	new_cov=13/2	polymorphism_frequency=2.055e-01	polymorphism_score=18.6	prediction=polymorphism	ref_cov=38/20	total_cov=55/23
RA	77	.	CP009273	1630645	1	.	A	bias_e_value=3576510	bias_p_value=0.772219	consensus_score=302.9	fisher_strand_p_value=0.407407	frequency=1	ks_quality_p_value=0.997226	major_base=A	major_cov=32/48	major_frequency=9.877e-01	minor_base=T	minor_cov=1/0	new_cov=32/48	polymorphism_frequency=9.877e-01	polymorphism_score=-4.2	prediction=consensus	ref_cov=1/0	total_cov=34/48
RA	78	.	CP009273	1697966	0	T	C	consensus_score=431.6	frequency=1	major_base=C	major_cov=75/42	major_frequency=1.000e+00	minor_base=N	minor_cov=0/0	new_cov=75/42	polymorphism_frequency=1.000e+00	polymorphism_score=NA	prediction=consensus	ref_cov=0/0	total_cov=75/42
RA	79	.	CP009273	1985889	0	G	A	bias_e_value=4631470	bias_p_value=1	consensus_score=392.2	fisher_strand_p_value=1	frequency=1	ks_quality_p_value=1	major_base=A	major_cov=42/57	major_frequency=9.900e-01	minor_base=T	minor_cov=0/1	new_cov=42/57	polymorphism_frequency=9.900e-01	polymorphism_score=NA	prediction=consensus	ref_cov=0/0	total_cov=42/58
RA	80	.	CP009273	2175089	0	C	T	consensus_score=313.3	frequency=1	major_base=T	major_cov=33/44	major_frequency=1.000e+00	minor_base=N	minor_cov=0/0	new_cov=33/44	polymorphism_frequency=1.000e+00	polymorphism_score=NA	prediction=consensus	ref_cov=0/0	total_cov=33/44
RA	81	.	CP009273	2178908	0	T	G	bias_e_value=0.0674559	bias_p_value=1.45647e-08	consensus_reject=FREQUENCY_CUTOFF	consensus_score=230.8	fisher_strand_p_value=6.57781e-10	frequency=2.342e-01	ks_quality_p_value=1	major_base=T	major_cov=30/55	major_frequency=7.658e-01	minor_base=G	minor_cov=26/0	new_cov=26/0	polymorphism_frequency=2.342e-01	polymorphism_score=18.6	prediction=polymorphism	ref_cov=30/55	total_cov=56/55
RA	82	.	CP009273	2293862	0	A	G	consensus_score=428.7	frequency=1	major_base=G	major_cov=61/47	major_frequency=1.000e+00	minor_base=N	minor_cov=0/0	new_cov=61/47	polymorphism_frequency=1.000e+00	polymorphism_score=NA	prediction=consensus	ref_cov=0/0	total_cov=61/47
RA	83	.	CP009273	2298002	0	G	C	bias_e_value=1540470	bias_p_value=0.332609	consensus_reject=FREQUENCY_CUTOFF	consensus_score=188.1	fisher_strand_p_value=0.101023	frequency=2.278e-01	ks_quality_p_value=1	major_base=G	major_cov=22/39	major_frequency=7.722e-01	minor_base=C	minor_cov=11/7	new_cov=11/7	polymorphism_frequency=2.278e-01	polymorphism_score=45.0	prediction=polymorphism	ref_cov=22/39	total_cov=33/46
RA	84	.	CP009273	2332653	0	A	G	consensus_score=452.4	frequency=1	major_base=G	major_cov=50/66	major_frequency=1.000e+00	minor_base=N	minor_cov=0/0	new_cov=50/66	polymorphism_frequency=1.000e+00	polymorphism_score=NA	prediction=consensus	ref_cov=0/0	total_cov=50/66
RA	85	.	CP009273	2404713	0	C	A	bias_e_value=3801.46	bias_p_value=0.00082079	consensus_reject=FREQUENCY_CUTOFF	consensus_score=160.6	fisher_strand_p_value=7.85292e-05	frequency=2.088e-01	ks_quality_p_value=1	major_base=C	major_cov=33/39	major_frequency=7.912e-01	minor_base=A	minor_cov=0/19	new_cov=0/19	polymorphism_frequency=2.088e-01	polymorphism_score=15.3	prediction=polymorphism	ref_cov=33/39	total_cov=33/61
RA	86	.	CP009273	2409960	0	G	A	consensus_score=335.1	frequency=1	major_base=A	major_cov=39/43	major_frequency=1.000e+00	minor_base=N	minor_cov=0/0	new_cov=39/43	polymorphism_frequency=1.000e+00	polymorphism_score=NA	prediction=consensus	ref_cov=0/0	total_cov=39/43
RA	87	.	CP009273	2590129	0	G	A	consensus_score=336.7	frequency=1	major_base=A	major_cov=41/43	major_frequency=1.000e+00	minor_base=N	minor_cov=0/0	new_cov=41/43	polymorphism_frequency=1.000e+00	polymorphism_score=NA	prediction=consensus	ref_cov=0/0	total_cov=41/43
RA	88	.	CP009273	2811236	0	C	T	bias_e_value=2634550	bias_p_value=0.568837	consensus_reject=FREQUENCY_CUTOFF	consensus_score=206.5	fisher_strand_p_value=0.269251	frequency=2.048e-01	ks_quality_p_value=0.856273	major_base=C	major_cov=26/40	major_frequency=7.952e-01	minor_base=T	minor_cov=4/13	new_cov=4/13	polymorphism_frequency=2.048e-01	polymorphism_score=50.3	prediction=polymorphism	ref_cov=26/40	total_cov=30/53
RA	89	.	CP009273	2811683	0	G	A	bias_e_value=4466220	bias_p_value=0.964321	consensus_reject=FREQUENCY_CUTOFF	consensus_score=98.8	fisher_strand_p_value=0.745051	frequency=2.407e-01	ks_quality_p_value=1	major_base=G	major_cov=15/26	major_frequency=7.593e-01	minor_base=A	minor_cov=6/7	new_cov=6/7	polymorphism_frequency=2.407e-01	polymorphism_score=31.5	prediction=polymorphism	ref_cov=15/26	total_cov=21/35
RA	90	.	CP009273	2811690	0	G	T	bias_e_value=4631470	bias_p_value=1	consensus_reject=FREQUENCY_CUTOFF	consensus_score=78.5	fisher_strand_p_value=1	frequency=3.438e-01	ks_quality_p_value=1	major_base=G	major_cov=16/26	major_frequency=6.562e-01	minor_base=T	minor_cov=8/14	new_cov=8/14	polymorphism_frequency=3.438e-01	polymorphism_score=47.2	prediction=polymorphism	ref_cov=16/26	total_cov=24/40
RA	91	.	CP009273	2811825	0	T	G	bias_e_value=4631470	bias_p_value=1	consensus_reject=FREQUENCY_CUTOFF	consensus_score=255.6	fisher_strand_p_value=1	frequency=2.202e-01	ks_quality_p_value=1	major_base=T	major_cov=47/38	major_frequency=7.798e-01	minor_base=G	minor_cov=13/11	new_cov=13/11	polymorphism_frequency=2.202e-01	polymorphism_score=46.5	prediction=polymorphism	ref_cov=47/38	total_cov=60/49
RA	92	.	CP009273	2817837	0	C	.	bias_e_value=1213810	bias_p_value=0.262078	consensus_score=585.8	fisher_strand_p_value=0.0781112	frequency=1	ks_quality_p_value=0.924877	major_base=.	major_cov=52/70	major_frequency=9.606e-01	minor_base=C	minor_cov=0/5	new_cov=52/70	polymorphism_frequency=9.606e-01	polymorphism_score=14.2	prediction=consensus	ref_cov=0/5	total_cov=52/75
RA	93	.	CP009273	2994879	0	G	A	bias_e_value=4631470	bias_p_value=1	consensus_score=488.3	fisher_strand_p_value=1	frequency=1	ks_quality_p_value=1	major_base=A	major_cov=68/51	major_frequency=9.917e-01	minor_base=T	minor_cov=1/0	new_cov=68/51	polymorphism_frequency=9.917e-01	polymorphism_score=NA	prediction=consensus	ref_cov=0/0	total_cov=69/51
RA	94	.	CP009273	3015026	0	G	A	bias_e_value=4631470	bias_p_value=1	consensus_score=493.7	fisher_strand_p_value=1	frequency=1	ks_quality_p_value=1	major_base=A	major_cov=67/54	major_frequency=9.918e-01	minor_base=C	minor_cov=1/0	new_cov=67/54	polymorphism_frequency=9.918e-01	polymorphism_score=NA	prediction=consensus	ref_cov=0/0	total_cov=68/54
RA	95	.	CP009273	3263869	0	C	T	bias_e_value=3387060	bias_p_value=0.731314	consensus_score=359.2	fisher_strand_p_value=0.365591	frequency=1	ks_quality_p_value=0.994173	major_base=T	major_cov=59/33	major_frequency=9.892e-01	minor_base=A	minor_cov=0/1	new_cov=59/33	polymorphism_frequency=9.892e-01	polymorphism_score=-5.8	prediction=consensus	ref_cov=0/0	total_cov=59/34
RA	96	.	CP009273	3285269	0	C	T	consensus_score=509.3	frequency=1	major_base=T	major_cov=54/71	major_frequency=1.000e+00	minor_base=N	minor_cov=0/0	new_cov=54/71	polymorphism_frequency=1.000e+00	polymorphism_score=NA	prediction=consensus	ref_cov=0/0	total_cov=54/71
RA	97	.	CP009273	3307546	0	G	A	consensus_score=321.5	frequency=1	major_base=A	major_cov=9/71	major_frequency=1.000e+00	minor_base=N	minor_cov=0/0	new_cov=9/71	polymorphism_frequency=1.000e+00	polymorphism_score=NA	prediction=consensus	ref_cov=0/0	total_cov=9/71
RA	98	.	CP009273	3502177	0	G	A	consensus_score=495.1	frequency=1	major_base=A	major_cov=58/63	major_frequency=1.000e+00	minor_base=N	minor_cov=0/0	new_cov=58/63	polymorphism_frequency=1.000e+00	polymorphism_score=NA	prediction=consensus	ref_cov=0/0	total_cov=58/63
RA	99	.	CP009273	3750784	0	G	A	consensus_score=482.3	frequency=1	major_base=A	major_cov=54/67	major_frequency=1.000e+00	minor_base=N	minor_cov=0/0	new_cov=54/67	polymorphism_frequency=1.000e+00	polymorphism_score=NA	prediction=consensus	ref_cov=0/0	total_cov=54/67
RA	100	.	CP009273	3882310	0	A	G	consensus_score=568.9	frequency=1	major_base=G	major_cov=61/89	major_frequency=1.000e+00	minor_base=N	minor_cov=0/0	new_cov=61/89	polymorphism_frequency=1.000e+00	polymorphism_score=NA	prediction=consensus	ref_cov=0/0	total_cov=61/89
RA	101	.	CP009273	3925013	0	T	.	bias_e_value=2772450	bias_p_value=0.598611	consensus_score=354.7	fisher_strand_p_value=0.263766	frequency=1	ks_quality_p_value=0.953394	major_base=.	major_cov=33/44	major_frequency=9.625e-01	minor_base=T	minor_cov=0/3	new_cov=33/44	polymorphism_frequency=9.625e-01	polymorphism_score=6.8	prediction=consensus	ref_cov=0/3	total_cov=33/47
RA	102	.	CP009273	4172706	0	T	C	bias_e_value=4631470	bias_p_value=1	consensus_score=470.9	fisher_strand_p_value=1	frequency=1	ks_quality_p_value=1	major_base=C	major_cov=63/60	major_frequency=9.919e-01	minor_base=A	minor_cov=1/0	new_cov=63/60	polymorphism_frequency=9.919e-01	polymorphism_score=NA	prediction=consensus	ref_cov=0/0	total_cov=64/60
RA	103	.	CP009273	4399322	0	A	G	consensus_score=325.7	frequency=1	major_base=G	major_cov=53/31	major_frequency=1.000e+00	minor_base=N	minor_cov=0/0	new_cov=53/31	polymorphism_frequency=1.000e+00	polymorphism_score=NA	prediction=consensus	ref_cov=0/0	total_cov=53/31
RA	104	.	CP009273	4402596	0	T	G	bias_e_value=3.44111	bias_p_value=7.42985e-07	consensus_reject=FREQUENCY_CUTOFF	consensus_score=197.2	fisher_strand_p_value=4.12697e-08	frequency=2.118e-01	ks_quality_p_value=1	major_base=T	major_cov=12/55	major_frequency=7.882e-01	minor_base=G	minor_cov=16/2	new_cov=16/2	polymorphism_frequency=2.118e-01	polymorphism_score=12.9	prediction=polymorphism	ref_cov=12/55	total_cov=28/57
RA	105	.	CP009273	4420123	0	C	T	consensus_score=405.5	frequency=1	major_base=T	major_cov=49/50	major_frequency=1.000e+00	minor_base=N	minor_cov=0/0	new_cov=49/50	polymorphism_frequency=1.000e+00	polymorphism_score=NA	prediction=consensus	ref_cov=0/0	total_cov=49/50
RA	106	.	CP009273	4551523	0	G	A	bias_e_value=3557330	bias_p_value=0.768079	consensus_score=461.6	fisher_strand_p_value=0.401709	frequency=1	ks_quality_p_value=1	major_base=A	major_cov=46/70	major_frequency=9.915e-01	minor_base=C	minor_cov=1/0	new_cov=46/70	polymorphism_frequency=9.915e-01	polymorphism_score=NA	prediction=consensus	ref_cov=0/0	total_cov=47/70
RA	107	.	CP009273	4596147	0	G	.	bias_e_value=37.0262	bias_p_value=7.99449e-06	consensus_reject=FREQUENCY_CUTOFF	consensus_score=183.2	fisher_strand_p_value=5.36063e-07	frequency=7.500e-01	ks_quality_p_value=0.96364	major_base=.	major_cov=35/19	major_frequency=7.500e-01	minor_base=G	minor_cov=0/18	new_cov=35/19	polymorphism_frequency=7.500e-01	polymorphism_score=82.1	prediction=polymorphism	ref_cov=0/18	total_cov=35/37
RA	108	.	CP009273	4607590	0	A	T	consensus_score=406.0	frequency=1	major_base=T	major_cov=44/62	major_frequency=1.000e+00	minor_base=N	minor_cov=0/0	new_cov=44/62	polymorphism_frequency=1.000e+00	polymorphism_score=NA	prediction=consensus	ref_cov=0/0	total_cov=44/62
MC	109	.	CP009273	2850412	2853077	0	0	left_inside_cov=35	left_outside_cov=39	right_inside_cov=37	right_outside_cov=39
JC	110	.	CP009273	1	1	CP009273	4631469	-1	0	alignment_overlap=0	circular_chromosome=1	coverage_minus=72	coverage_plus=17	flanking_left=251	flanking_right=251	frequency=1	junction_possible_overlap_registers=241	key=CP009273__1__1__CP009273__4631469__-1__0____251__251__0__0	max_left=245	max_left_minus=245	max_left_plus=237	max_min_left=122	max_min_left_minus=122	max_min_left_plus=96	max_min_right=122	max_min_right_minus=122	max_min_right_plus=116	max_pos_hash_score=482	max_right=243	max_right_minus=229	max_right_plus=243	neg_log10_pos_hash_p_value=0.6	new_junction_coverage=0.82	new_junction_read_count=91	polymorphism_frequency=1.000e+00	pos_hash_score=55	prediction=consensus	side_1_annotate_key=gene	side_1_continuation=0	side_1_coverage=0.00	side_1_overlap=0	side_1_possible_overlap_registers=241	side_1_read_count=0	side_1_redundant=0	side_2_annotate_key=gene	side_2_continuation=0	side_2_coverage=0.00	side_2_overlap=0	side_2_possible_overlap_registers=241	side_2_read_count=0	side_2_redundant=0	total_non_overlap_reads=89
JC	111	.	CP009273	14119	-1	CP009273	14863	1	0	alignment_overlap=10	coverage_minus=2	coverage_plus=1	flanking_left=251	flanking_right=251	frequency=4.864e-02	junction_possible_overlap_registers=231	key=CP009273__14119__-1__CP009273__14853__1__10____251__251__0__0	max_left=126	max_left_minus=113	max_left_plus=126	max_min_left=0	max_min_left_minus=0	max_min_left_plus=0	max_min_right=115	max_min_right_minus=55	max_min_right_plus=115	max_pos_hash_score=462	max_right=115	max_right_minus=55	max_right_plus=115	neg_log10_pos_hash_p_value=10.0	new_junction_coverage=0.04	new_junction_read_count=4	polymorphism_frequency=4.864e-02	pos_hash_score=3	prediction=polymorphism	reject=COVERAGE_EVENNESS_SKEW,FREQUENCY_CUTOFF	side_1_annotate_key=gene	side_1_continuation=0	side_1_coverage=0.55	side_1_overlap=10	side_1_possible_overlap_registers=241	side_1_read_count=61	side_1_redundant=0	side_2_annotate_key=gene	side_2_continuation=0	side_2_coverage=0.92	side_2_overlap=0	side_2_possible_overlap_registers=231	side_2_read_count=98	side_2_redundant=0	total_non_overlap_reads=3
JC	112	.	CP009273	24958	-1	CP009273	25537	1	0	alignment_overlap=10	coverage_minus=2	coverage_plus=1	flanking_left=251	flanking_right=251	frequency=3.912e-02	junction_possible_overlap_registers=231	key=CP009273__24958__-1__CP009273__25527__1__10____251__251__0__0	max_left=100	max_left_minus=69	max_left_plus=100	max_min_left=100	max_min_left_minus=36	max_min_left_plus=100	max_min_right=2	max_min_right_minus=2	max_min_right_plus=0	max_pos_hash_score=462	max_right=110	max_right_minus=56	max_right_plus=110	neg_log10_pos_hash_p_value=10.0	new_junction_coverage=0.04	new_junction_read_count=4	polymorphism_frequency=3.912e-02	pos_hash_score=3	prediction=polymorphism	reject=COVERAGE_EVENNESS_SKEW,FREQUENCY_CUTOFF	side_1_annotate_key=gene	side_1_continuation=0	side_1_coverage=0.97	side_1_overlap=10	side_1_possible_overlap_registers=241	side_1_read_count=108	side_1_redundant=0	side_2_annotate_key=gene	side_2_continuation=0	side_2_coverage=0.87	side_2_overlap=0	side_2_possible_overlap_registers=231	side_2_read_count=93	side_2_redundant=0	total_non_overlap_reads=3
JC	113	.	CP009273	32248	-1	CP009273	33413	1	0	alignment_overlap=10	coverage_minus=3	coverage_plus=1	flanking_left=251	flanking_right=251	frequency=4.095e-02	junction_possible_overlap_registers=231	key=CP009273__32248__-1__CP009273__33403__1__10____251__251__0__0	max_left=139	max_left_minus=139	max_left_plus=81	max_min_left=81	max_min_left_minus=0	max_min_left_plus=81	max_min_right=107	max_min_right_minus=107	max_min_right_plus=0	max_pos_hash_score=462	max_right=160	max_right_minus=107	max_right_plus=160	neg_log10_pos_hash_p_value=9.4	new_junction_coverage=0.04	new_junction_read_count=4	polymorphism_frequency=4.095e-02	pos_hash_score=4	prediction=polymorphism	reject=COVERAGE_EVENNESS_SKEW,FREQUENCY_CUTOFF	side_1_annotate_key=gene	side_1_continuation=0	side_1_coverage=0.79	side_1_overlap=10	side_1_possible_overlap_registers=241	side_1_read_count=88	side_1_redundant=0	side_2_annotate_key=gene	side_2_continuation=0	side_2_coverage=0.96	side_2_overlap=0	side_2_possible_overlap_registers=231	side_2_read_count=103	side_2_redundant=0	total_non_overlap_reads=4
JC	114	.	CP009273	39884	-1	CP009273	40764	1	0	alignment_overlap=9	coverage_minus=5	coverage_plus=4	flanking_left=251	flanking_right=251	frequency=9.207e-02	junction_possible_overlap_registers=232	key=CP009273__39884__-1__CP009273__40755__1__9____251__251__0__0	max_left=197	max_left_minus=197	max_left_plus=156	max_min_left=103	max_min_left_minus=0	max_min_left_plus=103	max_min_right=76	max_min_right_minus=15	max_min_right_plus=76	max_pos_hash_score=464	max_right=184	max_right_minus=15	max_right_plus=184	neg_log10_pos_hash_p_value=7.4	new_junction_coverage=0.09	new_junction_read_count=10	polymorphism_frequency=9.207e-02	pos_hash_score=8	prediction=polymorphism	reject=COVERAGE_EVENNESS_SKEW,FREQUENCY_CUTOFF	side_1_annotate_key=gene	side_1_continuation=0	side_1_coverage=0.91	side_1_overlap=9	side_1_possible_overlap_registers=241	side_1_read_count=101	side_1_redundant=0	side_2_annotate_key=gene	side_2_continuation=0	side_2_coverage=0.93	side_2_overlap=0	side_2_possible_overlap_registers=232	side_2_read_count=100	side_2_redundant=0	total_non_overlap_reads=9
JC	115	.	CP009273	43966	-1	CP009273	45334	1	0	alignment_overlap=11	coverage_minus=2	coverage_plus=2	flanking_left=251	flanking_right=251	frequency=3.540e-02	junction_possible_overlap_registers=230	key=CP009273__43966__-1__CP009273__45323__1__11____251__251__0__0	max_left=99	max_left_minus=99	max_left_plus=73	max_min_left=99	max_min_left_minus=99	max_min_left_plus=73	max_min_right=24	max_min_right_minus=24	max_min_right_plus=24	max_pos_hash_score=460	max_right=166	max_right_minus=141	max_right_plus=166	neg_log10_pos_hash_p_value=9.3	new_junction_coverage=0.04	new_junction_read_count=4	polymorphism_frequency=3.540e-02	pos_hash_score=4	prediction=polymorphism	reject=COVERAGE_EVENNESS_SKEW,FREQUENCY_CUTOFF	side_1_annotate_key=gene	side_1_continuation=0	side_1_coverage=0.79	side_1_overlap=11	side_1_possible_overlap_registers=241	side_1_read_count=88	side_1_redundant=0	side_2_annotate_key=gene	side_2_continuation=0	side_2_coverage=1.26	side_2_overlap=0	side_2_possible_overlap_registers=230	side_2_read_count=134	side_2_redundant=0	total_non_overlap_reads=4
JC	116	.	CP009273	70602	-1	CP009273	71370	1	0	alignment_overlap=11	coverage_minus=3	coverage_plus=2	flanking_left=251	flanking_right=251	frequency=5.351e-02	junction_possible_overlap_registers=230	key=CP009273__70602__-1__CP009273__71359__1__11____251__251__0__0	max_left=59	max_left_minus=59	max_left_plus=59	max_min_left=59	max_min_left_minus=0	max_min_left_plus=59	max_min_right=28	max_min_right_minus=28	max_min_right_plus=0	max_pos_hash_score=460	max_right=218	max_right_minus=28	max_right_plus=218	neg_log10_pos_hash_p_value=9.3	new_junction_coverage=0.05	new_junction_read_count=5	polymorphism_frequency=5.351e-02	pos_hash_score=4	prediction=polymorphism	reject=COVERAGE_EVENNESS_SKEW,FREQUENCY_CUTOFF	side_1_annotate_key=gene	side_1_continuation=0	side_1_coverage=0.81	side_1_overlap=11	side_1_possible_overlap_registers=241	side_1_read_count=90	side_1_redundant=0	side_2_annotate_key=gene	side_2_continuation=0	side_2_coverage=0.86	side_2_overlap=0	side_2_possible_overlap_registers=230	side_2_read_count=91	side_2_redundant=0	total_non_overlap_reads=5
JC	117	.	CP009273	92969	-1	CP009273	94706	1	0	alignment_overlap=9	coverage_minus=2	coverage_plus=2	flanking_left=251	flanking_right=251	frequency=3.166e-02	junction_possible_overlap_registers=232	key=CP009273__92969__-1__CP009273__94697__1__9____251__251__0__0	max_left=194	max_left_minus=194	max_left_plus=135	max_min_left=29	max_min_left_minus=29	max_min_left_plus=29	max_min_right=107	max_min_right_minus=41	max_min_right_plus=107	max_pos_hash_score=464	max_right=107	max_right_minus=63	max_right_plus=107	neg_log10_pos_hash_p_value=9.4	new_junction_coverage=0.04	new_junction_read_count=4	polymorphism_frequency=3.166e-02	pos_hash_score=4	prediction=polymorphism	reject=COVERAGE_EVENNESS_SKEW,FREQUENCY_CUTOFF	side_1_annotate_key=gene	side_1_continuation=0	side_1_coverage=1.27	side_1_overlap=9	side_1_possible_overlap_registers=241	side_1_read_count=142	side_1_redundant=0	side_2_annotate_key=gene	side_2_continuation=0	side_2_coverage=1.01	side_2_overlap=0	side_2_possible_overlap_registers=232	side_2_read_count=108	side_2_redundant=0	total_non_overlap_reads=4
JC	118	.	CP009273	93131	-1	CP009273	94397	1	0	alignment_overlap=8	coverage_minus=2	coverage_plus=2	flanking_left=251	flanking_right=251	frequency=3.293e-02	junction_possible_overlap_registers=233	key=CP009273__93131__-1__CP009273__94389__1__8____251__251__0__0	max_left=168	max_left_minus=168	max_left_plus=70	max_min_left=70	max_min_left_minus=32	max_min_left_plus=70	max_min_right=75	max_min_right_minus=75	max_min_right_plus=0	max_pos_hash_score=466	max_right=226	max_right_minus=82	max_right_plus=226	neg_log10_pos_hash_p_value=9.4	new_junction_coverage=0.04	new_junction_read_count=4	polymorphism_frequency=3.293e-02	pos_hash_score=4	prediction=polymorphism	reject=COVERAGE_EVENNESS_SKEW,FREQUENCY_CUTOFF	side_1_annotate_key=gene	side_1_continuation=0	side_1_coverage=1.36	side_1_overlap=8	side_1_possible_overlap_registers=241	side_1_read_count=152	side_1_redundant=0	side_2_annotate_key=gene	side_2_continuation=0	side_2_coverage=0.82	side_2_overlap=0	side_2_possible_overlap_registers=233	side_2_read_count=88	side_2_redundant=0	total_non_overlap_reads=4
JC	119	.	CP009273	106738	-1	CP009273	107602	1	0	alignment_overlap=9	coverage_minus=2	coverage_plus=4	flanking_left=251	flanking_right=251	frequency=5.298e-02	junction_possible_overlap_registers=232	key=CP009273__106738__-1__CP009273__107593__1__9____251__251__0__0	max_left=156	max_left_minus=156	max_left_plus=53	max_min_left=53	max_min_left_minus=41	max_min_left_plus=53	max_min_right=14	max_min_right_minus=14	max_min_right_plus=0	max_pos_hash_score=464	max_right=173	max_right_minus=155	max_right_plus=173	neg_log10_pos_hash_p_value=8.3	new_junction_coverage=0.06	new_junction_read_count=6	polymorphism_frequency=5.298e-02	pos_hash_score=6	prediction=polymorphism	reject=COVERAGE_EVENNESS_SKEW,FREQUENCY_CUTOFF	side_1_annotate_key=gene	side_1_continuation=0	side_1_coverage=1.09	side_1_overlap=9	side_1_possible_overlap_registers=241	side_1_read_count=121	side_1_redundant=0	side_2_annotate_key=gene	side_2_continuation=0	side_2_coverage=0.91	side_2_overlap=0	side_2_possible_overlap_registers=232	side_2_read_count=98	side_2_redundant=0	total_non_overlap_reads=6
JC	120	.	CP009273	115506	-1	CP009273	116283	1	0	alignment_overlap=11	coverage_minus=3	coverage_plus=3	flanking_left=251	flanking_right=251	frequency=5.006e-02	junction_possible_overlap_registers=230	key=CP009273__115506__-1__CP009273__116272__1__11____251__251__0__0	max_left=233	max_left_minus=233	max_left_plus=166	max_min_left=111	max_min_left_minus=0	max_min_left_plus=111	max_min_right=74	max_min_right_minus=44	max_min_right_plus=74	max_pos_hash_score=460	max_right=128	max_right_minus=44	max_right_plus=128	neg_log10_pos_hash_p_value=8.8	new_junction_coverage=0.07	new_junction_read_count=7	polymorphism_frequency=5.006e-02	pos_hash_score=5	prediction=polymorphism	reject=COVERAGE_EVENNESS_SKEW,FREQUENCY_CUTOFF	side_1_annotate_key=gene	side_1_continuation=0	side_1_coverage=1.45	side_1_overlap=11	side_1_possible_overlap_registers=241	side_1_read_count=161	side_1_redundant=0	side_2_annotate_key=gene	side_2_continuation=0	side_2_coverage=1.05	side_2_overlap=0	side_2_possible_overlap_registers=230	side_2_read_count=112	side_2_redundant=0	total_non_overlap_reads=6
JC	121	.	CP009273	122474	-1	CP009273	123315	1	0	alignment_overlap=18	coverage_minus=2	coverage_plus=2	flanking_left=251	flanking_right=251	frequency=7.555e-02	junction_possible_overlap_registers=223	key=CP009273__122474__-1__CP009273__123297__1__18____251__251__0__0	max_left=174	max_left_minus=174	max_left_plus=126	max_min_left=21	max_min_left_minus=21	max_min_left_plus=0	max_min_right=107	max_min_right_minus=18	max_min_right_plus=107	max_pos_hash_score=446	max_right=107	max_right_minus=52	max_right_plus=107	neg_log10_pos_hash_p_value=9.2	new_junction_coverage=0.04	new_junction_read_count=4	polymorphism_frequency=7.555e-02	pos_hash_score=4	prediction=polymorphism	reject=COVERAGE_EVENNESS_SKEW,FREQUENCY_CUTOFF	side_1_annotate_key=gene	side_1_continuation=0	side_1_coverage=0.49	side_1_overlap=18	side_1_possible_overlap_registers=241	side_1_read_count=55	side_1_redundant=0	side_2_annotate_key=gene	side_2_continuation=0	side_2_coverage=0.46	side_2_overlap=0	side_2_possible_overlap_registers=223	side_2_read_count=47	side_2_redundant=0	total_non_overlap_reads=4
JC	122	.	CP009273	135833	-1	CP009273	137097	1	0	alignment_overlap=10	coverage_minus=2	coverage_plus=1	flanking_left=251	flanking_right=251	frequency=2.336e-02	junction_possible_overlap_registers=231	key=CP009273__135833__-1__CP009273__137087__1__10____251__251__0__0	max_left=126	max_left_minus=126	max_left_plus=25	max_min_left=0	max_min_left_minus=0	max_min_left_plus=0	max_min_right=24	max_min_right_minus=24	max_min_right_plus=24	max_pos_hash_score=462	max_right=24	max_right_minus=24	max_right_plus=24	neg_log10_pos_hash_p_value=10.0	new_junction_coverage=0.03	new_junction_read_count=3	polymorphism_frequency=2.336e-02	pos_hash_score=3	prediction=polymorphism	reject=COVERAGE_EVENNESS_SKEW,FREQUENCY_CUTOFF	side_1_annotate_key=gene	side_1_continuation=0	side_1_coverage=1.32	side_1_overlap=10	side_1_possible_overlap_registers=241	side_1_read_count=147	side_1_redundant=0	side_2_annotate_key=gene	side_2_continuation=0	side_2_coverage=1.03	side_2_overlap=0	side_2_possible_overlap_registers=231	side_2_read_count=110	side_2_redundant=0	total_non_overlap_reads=3
JC	123	.	CP009273	139518	-1	CP009273	140280	1	0	alignment_overlap=10	coverage_minus=3	coverage_plus=3	flanking_left=251	flanking_right=251	frequency=4.918e-02	junction_possible_overlap_registers=231	key=CP009273__139518__-1__CP009273__140270__1__10____251__251__0__0	max_left=171	max_left_minus=171	max_left_plus=118	max_min_left=39	max_min_left_minus=0	max_min_left_plus=39	max_min_right=81	max_min_right_minus=33	max_min_right_plus=81	max_pos_hash_score=462	max_right=189	max_right_minus=33	max_right_plus=189	neg_log10_pos_hash_p_value=8.3	new_junction_coverage=0.07	new_junction_read_count=7	polymorphism_frequency=4.918e-02	pos_hash_score=6	prediction=polymorphism	reject=COVERAGE_EVENNESS_SKEW,FREQUENCY_CUTOFF	side_1_annotate_key=gene	side_1_continuation=0	side_1_coverage=1.15	side_1_overlap=10	side_1_possible_overlap_registers=241	side_1_read_count=128	side_1_redundant=0	side_2_annotate_key=gene	side_2_continuation=0	side_2_coverage=1.39	side_2_overlap=0	side_2_possible_overlap_registers=231	side_2_read_count=148	side_2_redundant=0	total_non_overlap_reads=6
JC	124	.	CP009273	144569	-1	CP009273	145146	1	0	alignment_overlap=11	coverage_minus=2	coverage_plus=3	flanking_left=251	flanking_right=251	frequency=5.896e-02	junction_possible_overlap_registers=230	key=CP009273__144569__-1__CP009273__145135__1__11____251__251__0__0	max_left=132	max_left_minus=126	max_left_plus=132	max_min_left=47	max_min_left_minus=0	max_min_left_plus=47	max_min_right=114	max_min_right_minus=114	max_min_right_plus=87	max_pos_hash_score=460	max_right=199	max_right_minus=114	max_right_plus=199	neg_log10_pos_hash_p_value=8.8	new_junction_coverage=0.06	new_junction_read_count=6	polymorphism_frequency=5.896e-02	pos_hash_score=5	prediction=polymorphism	reject=COVERAGE_EVENNESS_SKEW,FREQUENCY_CUTOFF	side_1_annotate_key=gene	side_1_continuation=0	side_1_coverage=0.88	side_1_overlap=11	side_1_possible_overlap_registers=241	side_1_read_count=98	side_1_redundant=0	side_2_annotate_key=gene	side_2_continuation=0	side_2_coverage=0.92	side_2_overlap=0	side_2_possible_overlap_registers=230	side_2_read_count=98	side_2_redundant=0	total_non_overlap_reads=5
JC	125	.	CP009273	149043	-1	CP009273	150071	1	0	alignment_overlap=11	coverage_minus=4	coverage_plus=2	flanking_left=251	flanking_right=251	frequency=4.699e-02	junction_possible_overlap_registers=230	key=CP009273__149043__-1__CP009273__150060__1__11____251__251__0__0	max_left=236	max_left_minus=236	max_left_plus=101	max_min_left=18	max_min_left_minus=11	max_min_left_plus=18	max_min_right=89	max_min_right_minus=74	max_min_right_plus=89	max_pos_hash_score=460	max_right=213	max_right_minus=74	max_right_plus=213	neg_log10_pos_hash_p_value=8.3	new_junction_coverage=0.08	new_junction_read_count=8	polymorphism_frequency=4.699e-02	pos_hash_score=6	prediction=polymorphism	reject=COVERAGE_EVENNESS_SKEW,FREQUENCY_CUTOFF	side_1_annotate_key=gene	side_1_continuation=0	side_1_coverage=1.68	side_1_overlap=11	side_1_possible_overlap_registers=241	side_1_read_count=187	side_1_redundant=0	side_2_annotate_key=gene	side_2_continuation=0	side_2_coverage=1.37	side_2_overlap=0	side_2_possible_overlap_registers=230	side_2_read_count=146	side_2_redundant=0	total_non_overlap_reads=6
JC	126	.	CP009273	155179	-1	CP009273	156136	1	0	alignment_overlap=8	coverage_minus=2	coverage_plus=2	flanking_left=251	flanking_right=251	frequency=3.494e-02	junction_possible_overlap_registers=233	key=CP009273__155179__-1__CP009273__156128__1__8____251__251__0__0	max_left=135	max_left_minus=135	max_left_plus=40	max_min_left=40	max_min_left_minus=0	max_min_left_plus=40	max_min_right=116	max_min_right_minus=116	max_min_right_plus=0	max_pos_hash_score=466	max_right=163	max_right_minus=116	max_right_plus=163	neg_log10_pos_hash_p_value=9.4	new_junction_coverage=0.04	new_junction_read_count=4	polymorphism_frequency=3.494e-02	pos_hash_score=4	prediction=polymorphism	reject=COVERAGE_EVENNESS_SKEW,FREQUENCY_CUTOFF	side_1_annotate_key=gene	side_1_continuation=0	side_1_coverage=0.82	side_1_overlap=8	side_1_possible_overlap_registers=241	side_1_read_count=91	side_1_redundant=0	side_2_annotate_key=gene	side_2_continuation=0	side_2_coverage=1.23	side_2_overlap=0	side_2_possible_overlap_registers=233	side_2_read_count=133	side_2_redundant=0	total_non_overlap_reads=4
JC	127	.	CP009273	181937	-1	CP009273	182880	1	0	alignment_overlap=12	coverage_minus=4	coverage_plus=5	flanking_left=251	flanking_right=251	frequency=8.198e-02	junction_possible_overlap_registers=229	key=CP009273__181937__-1__CP009273__182868__1__12____251__251__0__0	max_left=235	max_left_minus=235	max_left_plus=189	max_min_left=59	max_min_left_minus=59	max_min_left_plus=25	max_min_right=108	max_min_right_minus=13	max_min_right_plus=108	max_pos_hash_score=458	max_right=108	max_right_minus=104	max_right_plus=108	neg_log10_pos_hash_p_value=7.3	new_junction_coverage=0.09	new_junction_read_count=9	polymorphism_frequency=8.198e-02	pos_hash_score=8	prediction=polymorphism	reject=COVERAGE_EVENNESS_SKEW,FREQUENCY_CUTOFF	side_1_annotate_key=gene	side_1_continuation=0	side_1_coverage=1.16	side_1_overlap=12	side_1_possible_overlap_registers=241	side_1_read_count=129	side_1_redundant=0	side_2_annotate_key=gene	side_2_continuation=0	side_2_coverage=0.75	side_2_overlap=0	side_2_possible_overlap_registers=229	side_2_read_count=79	side_2_redundant=0	total_non_overlap_reads=9
JC	128	.	CP009273	198955	-1	CP009273	199664	1	0	alignment_overlap=9	coverage_minus=2	coverage_plus=4	flanking_left=251	flanking_right=251	frequency=5.141e-02	junction_possible_overlap_registers=232	key=CP009273__198955__-1__CP009273__199655__1__9____251__251__0__0	max_left=104	max_left_minus=90	max_left_plus=104	max_min_left=76	max_min_left_minus=0	max_min_left_plus=76	max_min_right=55	max_min_right_minus=14	max_min_right_plus=55	max_pos_hash_score=464	max_right=239	max_right_minus=14	max_right_plus=239	neg_log10_pos_hash_p_value=8.8	new_junction_coverage=0.06	new_junction_read_count=6	polymorphism_frequency=5.141e-02	pos_hash_score=5	prediction=polymorphism	reject=COVERAGE_EVENNESS_SKEW,FREQUENCY_CUTOFF	side_1_annotate_key=gene	side_1_continuation=0	side_1_coverage=1.10	side_1_overlap=9	side_1_possible_overlap_registers=241	side_1_read_count=123	side_1_redundant=0	side_2_annotate_key=gene	side_2_continuation=0	side_2_coverage=0.96	side_2_overlap=0	side_2_possible_overlap_registers=232	side_2_read_count=103	side_2_redundant=0	total_non_overlap_reads=6
JC	129	.	CP009273	201791	-1	CP009273	203108	1	0	alignment_overlap=10	coverage_minus=1	coverage_plus=2	flanking_left=251	flanking_right=251	frequency=2.790e-02	junction_possible_overlap_registers=231	key=CP009273__201791__-1__CP009273__203098__1__10____251__251__0__0	max_left=125	max_left_minus=40	max_left_plus=125	max_min_left=40	max_min_left_minus=40	max_min_left_plus=40	max_min_right=114	max_min_right_minus=0	max_min_right_plus=114	max_pos_hash_score=462	max_right=149	max_right_minus=149	max_right_plus=149	neg_log10_pos_hash_p_value=10.0	new_junction_coverage=0.03	new_junction_read_count=3	polymorphism_frequency=2.790e-02	pos_hash_score=3	prediction=polymorphism	reject=COVERAGE_EVENNESS_SKEW,FREQUENCY_CUTOFF	side_1_annotate_key=gene	side_1_continuation=0	side_1_coverage=0.86	side_1_overlap=10	side_1_possible_overlap_registers=241	side_1_read_count=96	side_1_redundant=0	side_2_annotate_key=gene	side_2_continuation=0	side_2_coverage=1.10	side_2_overlap=0	side_2_possible_overlap_registers=231	side_2_read_count=117	side_2_redundant=0	total_non_overlap_reads=3
JC	130	.	CP009273	213855	-1	CP009273	214552	1	0	alignment_overlap=12	coverage_minus=5	coverage_plus=5	flanking_left=251	flanking_right=251	frequency=8.277e-02	junction_possible_overlap_registers=229	key=CP009273__213855__-1__CP009273__214540__1__12____251__251__0__0	max_left=187	max_left_minus=187	max_left_plus=187	max_min_left=43	max_min_left_minus=8	max_min_left_plus=43	max_min_right=77	max_min_right_minus=77	max_min_right_plus=44	max_pos_hash_score=458	max_right=129	max_right_minus=77	max_right_plus=129	neg_log10_pos_hash_p_value=6.6	new_junction_coverage=0.09	new_junction_read_count=10	polymorphism_frequency=8.277e-02	pos_hash_score=10	prediction=polymorphism	reject=COVERAGE_EVENNESS_SKEW,FREQUENCY_CUTOFF	side_1_annotate_key=gene	side_1_continuation=0	side_1_coverage=1.15	side_1_overlap=12	side_1_possible_overlap_registers=241	side_1_read_count=128	side_1_redundant=0	side_2_annotate_key=gene	side_2_continuation=0	side_2_coverage=0.94	side_2_overlap=0	side_2_possible_overlap_registers=229	side_2_read_count=100	side_2_redundant=0	total_non_overlap_reads=10
JC	131	.	CP009273	217775	-1	CP009273	218977	1	0	alignment_overlap=9	coverage_minus=2	coverage_plus=2	flanking_left=251	flanking_right=251	frequency=3.373e-02	junction_possible_overlap_registers=232	key=CP009273__217775__-1__CP009273__218968__1__9____251__251__0__0	max_left=213	max_left_minus=213	max_left_plus=136	max_min_left=0	max_min_left_minus=0	max_min_left_plus=0	max_min_right=105	max_min_right_minus=30	max_min_right_plus=105	max_pos_hash_score=464	max_right=105	max_right_minus=30	max_right_plus=105	neg_log10_pos_hash_p_value=9.4	new_junction_coverage=0.04	new_junction_read_count=4	polymorphism_frequency=3.373e-02	pos_hash_score=4	prediction=polymorphism	reject=COVERAGE_EVENNESS_SKEW,FREQUENCY_CUTOFF	side_1_annotate_key=gene	side_1_continuation=0	side_1_coverage=1.16	side_1_overlap=9	side_1_possible_overlap_registers=241	side_1_read_count=129	side_1_redundant=0	side_2_annotate_key=gene	side_2_continuation=0	side_2_coverage=0.98	side_2_overlap=0	side_2_possible_overlap_registers=232	side_2_read_count=105	side_2_redundant=0	total_non_overlap_reads=4
JC	132	.	CP009273	224077	-1	CP009273	224957	1	0	alignment_overlap=9	coverage_minus=2	coverage_plus=3	flanking_left=251	flanking_right=251	frequency=2.484e-01	junction_possible_overlap_registers=232	key=CP009273__224086__-1__CP009273__224957__1__9____251__251__1__0	max_left=137	max_left_minus=137	max_left_plus=57	max_min_left=6	max_min_left_minus=0	max_min_left_plus=6	max_min_right=42	max_min_right_minus=42	max_min_right_plus=42	max_pos_hash_score=464	max_right=152	max_right_minus=42	max_right_plus=152	neg_log10_pos_hash_p_value=8.8	new_junction_coverage=0.07	new_junction_read_count=7	polymorphism_frequency=2.484e-01	pos_hash_score=5	prediction=polymorphism	reject=COVERAGE_EVENNESS_SKEW	side_1_annotate_key=repeat	side_1_continuation=0	side_1_coverage=NA	side_1_overlap=0	side_1_read_count=NA	side_1_redundant=1	side_2_annotate_key=gene	side_2_continuation=0	side_2_coverage=0.20	side_2_overlap=9	side_2_possible_overlap_registers=241	side_2_read_count=22	side_2_redundant=0	total_non_overlap_reads=5
JC	133	.	CP009273	224957	1	CP009273	2720712	1	0	alignment_overlap=9	coverage_minus=3	coverage_plus=1	flanking_left=251	flanking_right=251	frequency=1.910e-01	junction_possible_overlap_registers=232	key=CP009273__224957__1__CP009273__2720703__1__9____251__251__0__1	max_left=152	max_left_minus=152	max_left_plus=42	max_min_left=42	max_min_left_minus=42	max_min_left_plus=42	max_min_right=6	max_min_right_minus=6	max_min_right_plus=0	max_pos_hash_score=464	max_right=57	max_right_minus=57	max_right_plus=57	neg_log10_pos_hash_p_value=9.4	new_junction_coverage=0.05	new_junction_read_count=5	polymorphism_frequency=1.910e-01	pos_hash_score=4	prediction=polymorphism	reject=COVERAGE_EVENNESS_SKEW,FREQUENCY_CUTOFF	side_1_annotate_key=gene	side_1_continuation=0	side_1_coverage=0.20	side_1_overlap=9	side_1_possible_overlap_registers=241	side_1_read_count=22	side_1_redundant=0	side_2_annotate_key=repeat	side_2_continuation=0	side_2_coverage=NA	side_2_overlap=0	side_2_possible_overlap_registers=NA	side_2_read_count=NA	side_2_redundant=1	total_non_overlap_reads=4
JC	134	.	CP009273	235819	-1	CP009273	734361	1	-35	alignment_overlap=-35	coverage_minus=6	coverage_plus=4	flanking_left=251	flanking_right=251	frequency=9.382e-02	junction_possible_overlap_registers=206	key=CP009273__235819__-1__CP009273__734361__1__-35__TAGAAACTATCTCGCGTCAGTCCTTGCGGGGAGCG__251__251__0__0	max_left=45	max_left_minus=45	max_left_plus=34	max_min_left=45	max_min_left_minus=45	max_min_left_plus=34	max_min_right=0	max_min_right_minus=0	max_min_right_plus=0	max_pos_hash_score=412	max_right=159	max_right_minus=159	max_right_plus=159	neg_log10_pos_hash_p_value=7.2	new_junction_coverage=0.11	new_junction_read_count=10	polymorphism_frequency=9.382e-02	pos_hash_score=7	prediction=polymorphism	reject=COVERAGE_EVENNESS_SKEW,FREQUENCY_CUTOFF	side_1_annotate_key=gene	side_1_continuation=0	side_1_coverage=0.96	side_1_overlap=0	side_1_possible_overlap_registers=241	side_1_read_count=107	side_1_redundant=0	side_2_annotate_key=gene	side_2_continuation=0	side_2_coverage=1.07	side_2_overlap=0	side_2_possible_overlap_registers=241	side_2_read_count=119	side_2_redundant=0	total_non_overlap_reads=10	unique_read_sequence=TAGAAACTATCTCGCGTCAGTCCTTGCGGGGAGCG
JC	135	.	CP009273	243992	-1	CP009273	244634	1	0	alignment_overlap=16	coverage_minus=12	coverage_plus=7	flanking_left=251	flanking_right=251	frequency=NA	junction_possible_overlap_registers=225	key=CP009273__244007__-1__CP009273__244633__1__16____251__251__0__0	max_left=193	max_left_minus=193	max_left_plus=193	max_min_left=92	max_min_left_minus=52	max_min_left_plus=92	max_min_right=82	max_min_right_minus=82	max_min_right_plus=55	max_pos_hash_score=450	max_right=100	max_right_minus=82	max_right_plus=100	neg_log10_pos_hash_p_value=4.5	new_junction_coverage=0.23	new_junction_read_count=24	polymorphism_frequency=NA	pos_hash_score=17	prediction=unknown	reject=COVERAGE_EVENNESS_SKEW	side_1_annotate_key=repeat	side_1_continuation=0	side_1_coverage=NA	side_1_overlap=1	side_1_read_count=NA	side_1_redundant=0	side_2_annotate_key=repeat	side_2_continuation=0	side_2_coverage=NA	side_2_overlap=15	side_2_possible_overlap_registers=NA	side_2_read_count=NA	side_2_redundant=0	total_non_overlap_reads=19
JC	136	.	CP009273	259261	-1	CP009273	260486	1	0	alignment_overlap=13	coverage_minus=2	coverage_plus=3	flanking_left=251	flanking_right=251	frequency=3.597e-02	junction_possible_overlap_registers=228	key=CP009273__259261__-1__CP009273__260473__1__13____251__251__0__0	max_left=106	max_left_minus=106	max_left_plus=106	max_min_left=37	max_min_left_minus=37	max_min_left_plus=37	max_min_right=65	max_min_right_minus=63	max_min_right_plus=65	max_pos_hash_score=456	max_right=65	max_right_minus=63	max_right_plus=65	neg_log10_pos_hash_p_value=8.7	new_junction_coverage=0.05	new_junction_read_count=5	polymorphism_frequency=3.597e-02	pos_hash_score=5	prediction=polymorphism	reject=COVERAGE_EVENNESS_SKEW,FREQUENCY_CUTOFF	side_1_annotate_key=gene	side_1_continuation=0	side_1_coverage=1.16	side_1_overlap=13	side_1_possible_overlap_registers=241	side_1_read_count=129	side_1_redundant=0	side_2_annotate_key=gene	side_2_continuation=0	side_2_coverage=1.39	side_2_overlap=0	side_2_possible_overlap_registers=228	side_2_read_count=146	side_2_redundant=0	total_non_overlap_reads=5
JC	137	.	CP009273	267738	-1	CP009273	269041	1	0	alignment_overlap=6	coverage_minus=2	coverage_plus=2	flanking_left=251	flanking_right=251	frequency=2.617e-02	junction_possible_overlap_registers=235	key=CP009273__267738__-1__CP009273__269035__1__6____251__251__0__0	max_left=174	max_left_minus=174	max_left_plus=143	max_min_left=88	max_min_left_minus=0	max_min_left_plus=88	max_min_right=62	max_min_right_minus=23	max_min_right_plus=62	max_pos_hash_score=470	max_right=127	max_right_minus=23	max_right_plus=127	neg_log10_pos_hash_p_value=9.5	new_junction_coverage=0.04	new_junction_read_count=4	polymorphism_frequency=2.617e-02	pos_hash_score=4	prediction=polymorphism	reject=COVERAGE_EVENNESS_SKEW,FREQUENCY_CUTOFF	side_1_annotate_key=gene	side_1_continuation=0	side_1_coverage=1.18	side_1_overlap=6	side_1_possible_overlap_registers=241	side_1_read_count=131	side_1_redundant=0	side_2_annotate_key=gene	side_2_continuation=0	side_2_coverage=1.56	side_2_overlap=0	side_2_possible_overlap_registers=235	side_2_read_count=170	side_2_redundant=0	total_non_overlap_reads=4
JC	138	.	CP009273	269385	-1	CP009273	270206	1	0	alignment_overlap=9	coverage_minus=6	coverage_plus=2	flanking_left=251	flanking_right=251	frequency=5.872e-02	junction_possible_overlap_registers=232	key=CP009273__269389__-1__CP009273__270201__1__9____251__251__0__1	max_left=177	max_left_minus=177	max_left_plus=5	max_min_left=106	max_min_left_minus=106	max_min_left_plus=5	max_min_right=78	max_min_right_minus=78	max_min_right_plus=0	max_pos_hash_score=464	max_right=180	max_right_minus=134	max_right_plus=180	neg_log10_pos_hash_p_value=7.8	new_junction_coverage=0.07	new_junction_read_count=8	polymorphism_frequency=5.872e-02	pos_hash_score=7	prediction=polymorphism	reject=COVERAGE_EVENNESS_SKEW,FREQUENCY_CUTOFF	side_1_annotate_key=gene	side_1_continuation=0	side_1_coverage=1.20	side_1_overlap=5	side_1_possible_overlap_registers=237	side_1_read_count=131	side_1_redundant=0	side_2_annotate_key=repeat	side_2_continuation=0	side_2_coverage=NA	side_2_overlap=4	side_2_possible_overlap_registers=NA	side_2_read_count=NA	side_2_redundant=1	total_non_overlap_reads=8
JC	139	.	CP009273	269389	-1	CP009273	1422401	1	0	alignment_overlap=9	coverage_minus=5	coverage_plus=1	flanking_left=251	flanking_right=251	frequency=4.840e-02	junction_possible_overlap_registers=232	key=CP009273__269389__-1__CP009273__1422392__1__9____251__251__0__0	max_left=177	max_left_minus=177	max_left_plus=1	max_min_left=1	max_min_left_minus=0	max_min_left_plus=1	max_min_right=78	max_min_right_minus=78	max_min_right_plus=0	max_pos_hash_score=464	max_right=78	max_right_minus=78	max_right_plus=44	neg_log10_pos_hash_p_value=8.8	new_junction_coverage=0.06	new_junction_read_count=6	polymorphism_frequency=4.840e-02	pos_hash_score=5	prediction=polymorphism	reject=COVERAGE_EVENNESS_SKEW,FREQUENCY_CUTOFF	side_1_annotate_key=gene	side_1_continuation=0	side_1_coverage=1.22	side_1_overlap=9	side_1_possible_overlap_registers=241	side_1_read_count=136	side_1_redundant=0	side_2_annotate_key=gene	side_2_continuation=0	side_2_coverage=0.98	side_2_overlap=0	side_2_possible_overlap_registers=232	side_2_read_count=105	side_2_redundant=0	total_non_overlap_reads=6
JC	140	.	CP009273	278979	-1	CP009273	279883	1	0	alignment_overlap=13	coverage_minus=5	coverage_plus=2	flanking_left=251	flanking_right=251	frequency=1.013e-01	junction_possible_overlap_registers=228	key=CP009273__278979__-1__CP009273__279870__1__13____251__251__0__0	max_left=183	max_left_minus=183	max_left_plus=113	max_min_left=11	max_min_left_minus=0	max_min_left_plus=11	max_min_right=54	max_min_right_minus=54	max_min_right_plus=48	max_pos_hash_score=456	max_right=54	max_right_minus=54	max_right_plus=48	neg_log10_pos_hash_p_value=8.2	new_junction_coverage=0.08	new_junction_read_count=8	polymorphism_frequency=1.013e-01	pos_hash_score=6	prediction=polymorphism	reject=COVERAGE_EVENNESS_SKEW,FREQUENCY_CUTOFF	side_1_annotate_key=gene	side_1_continuation=0	side_1_coverage=0.67	side_1_overlap=13	side_1_possible_overlap_registers=241	side_1_read_count=75	side_1_redundant=0	side_2_annotate_key=repeat	side_2_continuation=0	side_2_coverage=NA	side_2_overlap=0	side_2_possible_overlap_registers=NA	side_2_read_count=NA	side_2_redundant=0	total_non_overlap_reads=7
JC	141	.	CP009273	299811	-1	CP009273	300863	1	0	alignment_overlap=10	coverage_minus=2	coverage_plus=1	flanking_left=251	flanking_right=251	frequency=3.136e-02	junction_possible_overlap_registers=231	key=CP009273__299811__-1__CP009273__300853__1__10____251__251__0__0	max_left=94	max_left_minus=94	max_left_plus=27	max_min_left=94	max_min_left_minus=94	max_min_left_plus=27	max_min_right=0	max_min_right_minus=0	max_min_right_plus=0	max_pos_hash_score=462	max_right=142	max_right_minus=142	max_right_plus=54	neg_log10_pos_hash_p_value=10.0	new_junction_coverage=0.04	new_junction_read_count=4	polymorphism_frequency=3.136e-02	pos_hash_score=3	prediction=polymorphism	reject=COVERAGE_EVENNESS_SKEW,FREQUENCY_CUTOFF	side_1_annotate_key=gene	side_1_continuation=0	side_1_coverage=1.28	side_1_overlap=10	side_1_possible_overlap_registers=241	side_1_read_count=143	side_1_redundant=0	side_2_annotate_key=gene	side_2_continuation=0	side_2_coverage=1.03	side_2_overlap=0	side_2_possible_overlap_registers=231	side_2_read_count=110	side_2_redundant=0	total_non_overlap_reads=3
JC	142	.	CP009273	322361	-1	CP009273	323172	1	0	alignment_overlap=8	coverage_minus=1	coverage_plus=2	flanking_left=251	flanking_right=251	frequency=2.785e-02	junction_possible_overlap_registers=233	key=CP009273__322361__-1__CP009273__323164__1__8____251__251__0__0	max_left=82	max_left_minus=82	max_left_plus=71	max_min_left=82	max_min_left_minus=82	max_min_left_plus=71	max_min_right=0	max_min_right_minus=0	max_min_right_plus=0	max_pos_hash_score=466	max_right=203	max_right_minus=161	max_right_plus=203	neg_log10_pos_hash_p_value=10.1	new_junction_coverage=0.03	new_junction_read_count=3	polymorphism_frequency=2.785e-02	pos_hash_score=3	prediction=polymorphism	reject=COVERAGE_EVENNESS_SKEW,FREQUENCY_CUTOFF	side_1_annotate_key=gene	side_1_continuation=0	side_1_coverage=0.97	side_1_overlap=8	side_1_possible_overlap_registers=241	side_1_read_count=108	side_1_redundant=0	side_2_annotate_key=gene	side_2_continuation=0	side_2_coverage=0.97	side_2_overlap=0	side_2_possible_overlap_registers=233	side_2_read_count=105	side_2_redundant=0	total_non_overlap_reads=3
JC	143	.	CP009273	360104	1	CP009273	360286	-1	0	alignment_overlap=0	coverage_minus=16	coverage_plus=10	flanking_left=251	flanking_right=251	frequency=4.054e-01	junction_possible_overlap_registers=241	key=CP009273__360104__1__CP009273__360286__-1__0____251__251__0__0	max_left=243	max_left_minus=243	max_left_plus=208	max_min_left=102	max_min_left_minus=102	max_min_left_plus=81	max_min_right=100	max_min_right_minus=96	max_min_right_plus=100	max_pos_hash_score=482	max_right=248	max_right_minus=248	max_right_plus=100	neg_log10_pos_hash_p_value=4.2	new_junction_coverage=0.27	new_junction_read_count=30	polymorphism_frequency=4.054e-01	pos_hash_score=20	prediction=polymorphism	reject=COVERAGE_EVENNESS_SKEW	side_1_annotate_key=gene	side_1_continuation=0	side_1_coverage=0.40	side_1_overlap=0	side_1_possible_overlap_registers=241	side_1_read_count=45	side_1_redundant=0	side_2_annotate_key=gene	side_2_continuation=0	side_2_coverage=0.39	side_2_overlap=0	side_2_possible_overlap_registers=241	side_2_read_count=43	side_2_redundant=0	total_non_overlap_reads=26
JC	144	.	CP009273	360104	1	CP009273	4033989	1	-6	alignment_overlap=-6	coverage_minus=3	coverage_plus=0	flanking_left=251	flanking_right=251	frequency=8.528e-02	junction_possible_overlap_registers=235	key=CP009273__360104__1__CP009273__4033989__1__-6__AATTCC__251__251__0__0	max_left=149	max_left_minus=149	max_left_plus=0	max_min_left=0	max_min_left_minus=0	max_min_left_plus=0	max_min_right=21	max_min_right_minus=21	max_min_right_plus=0	max_pos_hash_score=470	max_right=21	max_right_minus=21	max_right_plus=0	neg_log10_pos_hash_p_value=10.1	new_junction_coverage=0.04	new_junction_read_count=4	polymorphism_frequency=8.528e-02	pos_hash_score=3	prediction=polymorphism	reject=COVERAGE_EVENNESS_SKEW,FREQUENCY_CUTOFF	side_1_annotate_key=gene	side_1_continuation=0	side_1_coverage=0.41	side_1_overlap=0	side_1_possible_overlap_registers=241	side_1_read_count=46	side_1_redundant=0	side_2_annotate_key=gene	side_2_continuation=0	side_2_coverage=0.38	side_2_overlap=0	side_2_possible_overlap_registers=241	side_2_read_count=42	side_2_redundant=0	total_non_overlap_reads=3	unique_read_sequence=AATTCC
JC	145	.	CP009273	360104	1	CP009273	4161677	1	-6	alignment_overlap=-6	coverage_minus=8	coverage_plus=10	flanking_left=251	flanking_right=251	frequency=2.456e-01	junction_possible_overlap_registers=235	key=CP009273__360104__1__CP009273__4161677__1__-6__AATTCC__251__251__0__0	max_left=208	max_left_minus=154	max_left_plus=208	max_min_left=102	max_min_left_minus=102	max_min_left_plus=81	max_min_right=94	max_min_right_minus=90	max_min_right_plus=94	max_pos_hash_score=470	max_right=140	max_right_minus=140	max_right_plus=94	neg_log10_pos_hash_p_value=5.2	new_junction_coverage=0.18	new_junction_read_count=20	polymorphism_frequency=2.456e-01	pos_hash_score=15	prediction=polymorphism	reject=COVERAGE_EVENNESS_SKEW	side_1_annotate_key=gene	side_1_continuation=0	side_1_coverage=0.41	side_1_overlap=0	side_1_possible_overlap_registers=241	side_1_read_count=46	side_1_redundant=0	side_2_annotate_key=gene	side_2_continuation=0	side_2_coverage=0.72	side_2_overlap=0	side_2_possible_overlap_registers=241	side_2_read_count=80	side_2_redundant=0	total_non_overlap_reads=18	unique_read_sequence=AATTCC
JC	146	.	CP009273	360286	-1	CP009273	3416618	1	-5	alignment_overlap=-5	coverage_minus=3	coverage_plus=6	flanking_left=251	flanking_right=251	frequency=1.735e-01	junction_possible_overlap_registers=236	key=CP009273__360286__-1__CP009273__3416618__1__-5__AATTC__251__251__0__0	max_left=191	max_left_minus=97	max_left_plus=191	max_min_left=23	max_min_left_minus=0	max_min_left_plus=23	max_min_right=85	max_min_right_minus=85	max_min_right_plus=63	max_pos_hash_score=472	max_right=90	max_right_minus=85	max_right_plus=90	neg_log10_pos_hash_p_value=7.9	new_junction_coverage=0.10	new_junction_read_count=11	polymorphism_frequency=1.735e-01	pos_hash_score=7	prediction=polymorphism	reject=COVERAGE_EVENNESS_SKEW,FREQUENCY_CUTOFF	side_1_annotate_key=gene	side_1_continuation=0	side_1_coverage=0.39	side_1_overlap=0	side_1_possible_overlap_registers=241	side_1_read_count=44	side_1_redundant=0	side_2_annotate_key=gene	side_2_continuation=0	side_2_coverage=0.57	side_2_overlap=0	side_2_possible_overlap_registers=241	side_2_read_count=63	side_2_redundant=0	total_non_overlap_reads=9	unique_read_sequence=AATTC
JC	147	.	CP009273	360286	-1	CP009273	4034161	-1	-4	alignment_overlap=-4	coverage_minus=4	coverage_plus=10	flanking_left=251	flanking_right=251	frequency=2.628e-01	junction_possible_overlap_registers=237	key=CP009273__360286__-1__CP009273__4034161__-1__-4__AATT__251__251__0__0	max_left=191	max_left_minus=97	max_left_plus=191	max_min_left=97	max_min_left_minus=97	max_min_left_plus=48	max_min_right=98	max_min_right_minus=86	max_min_right_plus=98	max_pos_hash_score=474	max_right=133	max_right_minus=133	max_right_plus=120	neg_log10_pos_hash_p_value=6.8	new_junction_coverage=0.16	new_junction_read_count=17	polymorphism_frequency=2.628e-01	pos_hash_score=10	prediction=polymorphism	reject=COVERAGE_EVENNESS_SKEW	side_1_annotate_key=gene	side_1_continuation=0	side_1_coverage=0.39	side_1_overlap=0	side_1_possible_overlap_registers=241	side_1_read_count=44	side_1_redundant=0	side_2_annotate_key=gene	side_2_continuation=0	side_2_coverage=0.48	side_2_overlap=0	side_2_possible_overlap_registers=241	side_2_read_count=53	side_2_redundant=0	total_non_overlap_reads=14	unique_read_sequence=AATT
JC	148	.	CP009273	360286	-1	CP009273	4161849	-1	-4	alignment_overlap=-4	coverage_minus=6	coverage_plus=12	flanking_left=251	flanking_right=251	frequency=2.931e-01	junction_possible_overlap_registers=237	key=CP009273__360286__-1__CP009273__4161849__-1__-4__AATT__251__251__0__0	max_left=191	max_left_minus=100	max_left_plus=191	max_min_left=100	max_min_left_minus=100	max_min_left_plus=96	max_min_right=98	max_min_right_minus=86	max_min_right_plus=98	max_pos_hash_score=474	max_right=153	max_right_minus=153	max_right_plus=150	neg_log10_pos_hash_p_value=5.5	new_junction_coverage=0.19	new_junction_read_count=21	polymorphism_frequency=2.931e-01	pos_hash_score=14	prediction=polymorphism	reject=COVERAGE_EVENNESS_SKEW	side_1_annotate_key=gene	side_1_continuation=0	side_1_coverage=0.39	side_1_overlap=0	side_1_possible_overlap_registers=241	side_1_read_count=44	side_1_redundant=0	side_2_annotate_key=gene	side_2_continuation=0	side_2_coverage=0.53	side_2_overlap=0	side_2_possible_overlap_registers=241	side_2_read_count=59	side_2_redundant=0	total_non_overlap_reads=18	unique_read_sequence=AATT
JC	149	.	CP009273	361473	-1	CP009273	362564	1	0	alignment_overlap=11	coverage_minus=4	coverage_plus=3	flanking_left=251	flanking_right=251	frequency=4.837e-02	junction_possible_overlap_registers=230	key=CP009273__361473__-1__CP009273__362553__1__11____251__251__0__0	max_left=144	max_left_minus=144	max_left_plus=58	max_min_left=33	max_min_left_minus=0	max_min_left_plus=33	max_min_right=38	max_min_right_minus=38	max_min_right_plus=38	max_pos_hash_score=460	max_right=177	max_right_minus=38	max_right_plus=177	neg_log10_pos_hash_p_value=7.8	new_junction_coverage=0.07	new_junction_read_count=7	polymorphism_frequency=4.837e-02	pos_hash_score=7	prediction=polymorphism	reject=COVERAGE_EVENNESS_SKEW,FREQUENCY_CUTOFF	side_1_annotate_key=gene	side_1_continuation=0	side_1_coverage=1.29	side_1_overlap=11	side_1_possible_overlap_registers=241	side_1_read_count=144	side_1_redundant=0	side_2_annotate_key=gene	side_2_continuation=0	side_2_coverage=1.30	side_2_overlap=0	side_2_possible_overlap_registers=230	side_2_read_count=138	side_2_redundant=0	total_non_overlap_reads=7
JC	150	.	CP009273	368162	-1	CP009273	368944	1	0	alignment_overlap=9	coverage_minus=2	coverage_plus=3	flanking_left=251	flanking_right=251	frequency=4.762e-02	junction_possible_overlap_registers=232	key=CP009273__368162__-1__CP009273__368935__1__9____251__251__0__0	max_left=135	max_left_minus=135	max_left_plus=69	max_min_left=69	max_min_left_minus=69	max_min_left_plus=69	max_min_right=59	max_min_right_minus=59	max_min_right_plus=0	max_pos_hash_score=464	max_right=168	max_right_minus=168	max_right_plus=167	neg_log10_pos_hash_p_value=8.8	new_junction_coverage=0.05	new_junction_read_count=5	polymorphism_frequency=4.762e-02	pos_hash_score=5	prediction=polymorphism	reject=COVERAGE_EVENNESS_SKEW,FREQUENCY_CUTOFF	side_1_annotate_key=gene	side_1_continuation=0	side_1_coverage=0.96	side_1_overlap=9	side_1_possible_overlap_registers=241	side_1_read_count=107	side_1_redundant=0	side_2_annotate_key=gene	side_2_continuation=0	side_2_coverage=0.90	side_2_overlap=0	side_2_possible_overlap_registers=232	side_2_read_count=97	side_2_redundant=0	total_non_overlap_reads=5
JC	151	.	CP009273	370285	-1	CP009273	371127	1	0	alignment_overlap=10	coverage_minus=2	coverage_plus=2	flanking_left=251	flanking_right=251	frequency=3.969e-02	junction_possible_overlap_registers=231	key=CP009273__370285__-1__CP009273__371117__1__10____251__251__0__0	max_left=48	max_left_minus=48	max_left_plus=48	max_min_left=48	max_min_left_minus=48	max_min_left_plus=48	max_min_right=0	max_min_right_minus=0	max_min_right_plus=0	max_pos_hash_score=462	max_right=64	max_right_minus=64	max_right_plus=64	neg_log10_pos_hash_p_value=9.4	new_junction_coverage=0.04	new_junction_read_count=4	polymorphism_frequency=3.969e-02	pos_hash_score=4	prediction=polymorphism	reject=COVERAGE_EVENNESS_SKEW,FREQUENCY_CUTOFF	side_1_annotate_key=gene	side_1_continuation=0	side_1_coverage=0.96	side_1_overlap=10	side_1_possible_overlap_registers=241	side_1_read_count=107	side_1_redundant=0	side_2_annotate_key=gene	side_2_continuation=0	side_2_coverage=0.85	side_2_overlap=0	side_2_possible_overlap_registers=231	side_2_read_count=91	side_2_redundant=0	total_non_overlap_reads=4
JC	152	.	CP009273	371373	-1	CP009273	372420	1	0	alignment_overlap=6	coverage_minus=1	coverage_plus=2	flanking_left=251	flanking_right=251	frequency=2.837e-02	junction_possible_overlap_registers=235	key=CP009273__371373__-1__CP009273__372414__1__6____251__251__0__0	max_left=141	max_left_minus=141	max_left_plus=141	max_min_left=1	max_min_left_minus=0	max_min_left_plus=1	max_min_right=96	max_min_right_minus=96	max_min_right_plus=96	max_pos_hash_score=470	max_right=241	max_right_minus=96	max_right_plus=241	neg_log10_pos_hash_p_value=10.1	new_junction_coverage=0.03	new_junction_read_count=3	polymorphism_frequency=2.837e-02	pos_hash_score=3	prediction=polymorphism	reject=COVERAGE_EVENNESS_SKEW,FREQUENCY_CUTOFF	side_1_annotate_key=gene	side_1_continuation=0	side_1_coverage=0.91	side_1_overlap=6	side_1_possible_overlap_registers=241	side_1_read_count=101	side_1_redundant=0	side_2_annotate_key=gene	side_2_continuation=0	side_2_coverage=0.99	side_2_overlap=0	side_2_possible_overlap_registers=235	side_2_read_count=107	side_2_redundant=0	total_non_overlap_reads=3
JC	153	.	CP009273	376277	-1	CP009273	377259	1	0	alignment_overlap=11	coverage_minus=1	coverage_plus=2	flanking_left=251	flanking_right=251	frequency=2.181e-02	junction_possible_overlap_registers=230	key=CP009273__376277__-1__CP009273__377248__1__11____251__251__0__1	max_left=93	max_left_minus=93	max_left_plus=25	max_min_left=25	max_min_left_minus=0	max_min_left_plus=25	max_min_right=38	max_min_right_minus=38	max_min_right_plus=17	max_pos_hash_score=460	max_right=38	max_right_minus=38	max_right_plus=38	neg_log10_pos_hash_p_value=10.0	new_junction_coverage=0.03	new_junction_read_count=3	polymorphism_frequency=2.181e-02	pos_hash_score=3	prediction=polymorphism	reject=COVERAGE_EVENNESS_SKEW,FREQUENCY_CUTOFF	side_1_annotate_key=gene	side_1_continuation=0	side_1_coverage=1.27	side_1_overlap=11	side_1_possible_overlap_registers=241	side_1_read_count=141	side_1_redundant=0	side_2_annotate_key=repeat	side_2_continuation=0	side_2_coverage=NA	side_2_overlap=0	side_2_possible_overlap_registers=NA	side_2_read_count=NA	side_2_redundant=1	total_non_overlap_reads=3
JC	154	.	CP009273	376714	1	CP009273	378045	-1	0	alignment_overlap=1	coverage_minus=2	coverage_plus=4	flanking_left=251	flanking_right=251	frequency=NA	junction_possible_overlap_registers=240	key=CP009273__376714__1__CP009273__378046__-1__1____251__251__1__1	max_left=214	max_left_minus=198	max_left_plus=214	max_min_left=75	max_min_left_minus=75	max_min_left_plus=67	max_min_right=52	max_min_right_minus=52	max_min_right_plus=34	max_pos_hash_score=480	max_right=222	max_right_minus=175	max_right_plus=222	neg_log10_pos_hash_p_value=9.0	new_junction_coverage=0.11	new_junction_read_count=12	polymorphism_frequency=NA	pos_hash_score=5	prediction=unknown	reject=COVERAGE_EVENNESS_SKEW	side_1_annotate_key=repeat	side_1_continuation=0	side_1_coverage=NA	side_1_overlap=1	side_1_read_count=NA	side_1_redundant=1	side_2_annotate_key=repeat	side_2_continuation=0	side_2_coverage=NA	side_2_overlap=0	side_2_possible_overlap_registers=NA	side_2_read_count=NA	side_2_redundant=1	total_non_overlap_reads=6
JC	155	.	CP009273	382095	-1	CP009273	382917	1	0	alignment_overlap=10	coverage_minus=1	coverage_plus=2	flanking_left=251	flanking_right=251	frequency=2.970e-02	junction_possible_overlap_registers=231	key=CP009273__382095__-1__CP009273__382907__1__10____251__251__0__0	max_left=121	max_left_minus=96	max_left_plus=121	max_min_left=96	max_min_left_minus=96	max_min_left_plus=2	max_min_right=120	max_min_right_minus=0	max_min_right_plus=120	max_pos_hash_score=462	max_right=145	max_right_minus=145	max_right_plus=120	neg_log10_pos_hash_p_value=10.0	new_junction_coverage=0.03	new_junction_read_count=3	polymorphism_frequency=2.970e-02	pos_hash_score=3	prediction=polymorphism	reject=COVERAGE_EVENNESS_SKEW,FREQUENCY_CUTOFF	side_1_annotate_key=gene	side_1_continuation=0	side_1_coverage=0.86	side_1_overlap=10	side_1_possible_overlap_registers=241	side_1_read_count=96	side_1_redundant=0	side_2_annotate_key=gene	side_2_continuation=0	side_2_coverage=0.97	side_2_overlap=0	side_2_possible_overlap_registers=231	side_2_read_count=104	side_2_redundant=0	total_non_overlap_reads=3
JC	156	.	CP009273	382095	-1	CP009273	383019	1	0	alignment_overlap=3	coverage_minus=2	coverage_plus=2	flanking_left=251	flanking_right=251	frequency=3.945e-02	junction_possible_overlap_registers=238	key=CP009273__382095__-1__CP009273__383016__1__3____251__251__0__0	max_left=230	max_left_minus=230	max_left_plus=158	max_min_left=9	max_min_left_minus=0	max_min_left_plus=9	max_min_right=90	max_min_right_minus=73	max_min_right_plus=90	max_pos_hash_score=476	max_right=237	max_right_minus=73	max_right_plus=237	neg_log10_pos_hash_p_value=9.5	new_junction_coverage=0.04	new_junction_read_count=4	polymorphism_frequency=3.945e-02	pos_hash_score=4	prediction=polymorphism	reject=COVERAGE_EVENNESS_SKEW,FREQUENCY_CUTOFF	side_1_annotate_key=gene	side_1_continuation=0	side_1_coverage=0.86	side_1_overlap=3	side_1_possible_overlap_registers=241	side_1_read_count=96	side_1_redundant=0	side_2_annotate_key=gene	side_2_continuation=0	side_2_coverage=0.91	side_2_overlap=0	side_2_possible_overlap_registers=238	side_2_read_count=100	side_2_redundant=0	total_non_overlap_reads=4
JC	157	.	CP009273	408759	-1	CP009273	410114	1	0	alignment_overlap=9	coverage_minus=2	coverage_plus=2	flanking_left=251	flanking_right=251	frequency=4.129e-02	junction_possible_overlap_registers=232	key=CP009273__408759__-1__CP009273__410105__1__9____251__251__0__0	max_left=56	max_left_minus=56	max_left_plus=22	max_min_left=56	max_min_left_minus=56	max_min_left_plus=22	max_min_right=0	max_min_right_minus=0	max_min_right_plus=0	max_pos_hash_score=464	max_right=79	max_right_minus=78	max_right_plus=79	neg_log10_pos_hash_p_value=9.4	new_junction_coverage=0.04	new_junction_read_count=4	polymorphism_frequency=4.129e-02	pos_hash_score=4	prediction=polymorphism	reject=COVERAGE_EVENNESS_SKEW,FREQUENCY_CUTOFF	side_1_annotate_key=gene	side_1_continuation=0	side_1_coverage=1.02	side_1_overlap=9	side_1_possible_overlap_registers=241	side_1_read_count=114	side_1_redundant=0	side_2_annotate_key=gene	side_2_continuation=0	side_2_coverage=0.71	side_2_overlap=0	side_2_possible_overlap_registers=232	side_2_read_count=76	side_2_redundant=0	total_non_overlap_reads=4
JC	158	.	CP009273	409058	-1	CP009273	410375	1	0	alignment_overlap=10	coverage_minus=1	coverage_plus=2	flanking_left=251	flanking_right=251	frequency=4.071e-02	junction_possible_overlap_registers=231	key=CP009273__409058__-1__CP009273__410365__1__10____251__251__0__0	max_left=133	max_left_minus=133	max_left_plus=86	max_min_left=86	max_min_left_minus=0	max_min_left_plus=86	max_min_right=108	max_min_right_minus=108	max_min_right_plus=0	max_pos_hash_score=462	max_right=162	max_right_minus=108	max_right_plus=162	neg_log10_pos_hash_p_value=10.0	new_junction_coverage=0.03	new_junction_read_count=3	polymorphism_frequency=4.071e-02	pos_hash_score=3	prediction=polymorphism	reject=COVERAGE_EVENNESS_SKEW,FREQUENCY_CUTOFF	side_1_annotate_key=gene	side_1_continuation=0	side_1_coverage=0.78	side_1_overlap=10	side_1_possible_overlap_registers=241	side_1_read_count=87	side_1_redundant=0	side_2_annotate_key=gene	side_2_continuation=0	side_2_coverage=0.54	side_2_overlap=0	side_2_possible_overlap_registers=231	side_2_read_count=58	side_2_redundant=0	total_non_overlap_reads=3
JC	159	.	CP009273	429566	-1	CP009273	430646	1	0	alignment_overlap=11	coverage_minus=2	coverage_plus=1	flanking_left=251	flanking_right=251	frequency=3.466e-02	junction_possible_overlap_registers=230	key=CP009273__429566__-1__CP009273__430635__1__11____251__251__0__0	max_left=44	max_left_minus=44	max_left_plus=44	max_min_left=44	max_min_left_minus=44	max_min_left_plus=44	max_min_right=11	max_min_right_minus=11	max_min_right_plus=0	max_pos_hash_score=460	max_right=72	max_right_minus=72	max_right_plus=72	neg_log10_pos_hash_p_value=10.0	new_junction_coverage=0.04	new_junction_read_count=4	polymorphism_frequency=3.466e-02	pos_hash_score=3	prediction=polymorphism	reject=COVERAGE_EVENNESS_SKEW,FREQUENCY_CUTOFF	side_1_annotate_key=gene	side_1_continuation=0	side_1_coverage=0.83	side_1_overlap=11	side_1_possible_overlap_registers=241	side_1_read_count=92	side_1_redundant=0	side_2_annotate_key=gene	side_2_continuation=0	side_2_coverage=1.27	side_2_overlap=0	side_2_possible_overlap_registers=230	side_2_read_count=135	side_2_redundant=0	total_non_overlap_reads=3
JC	160	.	CP009273	431304	-1	CP009273	431879	1	0	alignment_overlap=11	coverage_minus=3	coverage_plus=2	flanking_left=251	flanking_right=251	frequency=3.380e-02	junction_possible_overlap_registers=230	key=CP009273__431304__-1__CP009273__431868__1__11____251__251__0__0	max_left=208	max_left_minus=208	max_left_plus=151	max_min_left=91	max_min_left_minus=91	max_min_left_plus=0	max_min_right=89	max_min_right_minus=88	max_min_right_plus=89	max_pos_hash_score=460	max_right=149	max_right_minus=149	max_right_plus=89	neg_log10_pos_hash_p_value=9.3	new_junction_coverage=0.05	new_junction_read_count=5	polymorphism_frequency=3.380e-02	pos_hash_score=4	prediction=polymorphism	reject=COVERAGE_EVENNESS_SKEW,FREQUENCY_CUTOFF	side_1_annotate_key=gene	side_1_continuation=0	side_1_coverage=1.60	side_1_overlap=11	side_1_possible_overlap_registers=241	side_1_read_count=178	side_1_redundant=0	side_2_annotate_key=gene	side_2_continuation=0	side_2_coverage=1.09	side_2_overlap=0	side_2_possible_overlap_registers=230	side_2_read_count=116	side_2_redundant=0	total_non_overlap_reads=5
JC	161	.	CP009273	431325	-1	CP009273	432182	1	0	alignment_overlap=11	coverage_minus=2	coverage_plus=2	flanking_left=251	flanking_right=251	frequency=2.905e-02	junction_possible_overlap_registers=230	key=CP009273__431325__-1__CP009273__432171__1__11____251__251__0__0	max_left=129	max_left_minus=129	max_left_plus=53	max_min_left=53	max_min_left_minus=44	max_min_left_plus=53	max_min_right=109	max_min_right_minus=109	max_min_right_plus=0	max_pos_hash_score=460	max_right=186	max_right_minus=109	max_right_plus=186	neg_log10_pos_hash_p_value=9.3	new_junction_coverage=0.04	new_junction_read_count=4	polymorphism_frequency=2.905e-02	pos_hash_score=4	prediction=polymorphism	reject=COVERAGE_EVENNESS_SKEW,FREQUENCY_CUTOFF	side_1_annotate_key=gene	side_1_continuation=0	side_1_coverage=1.69	side_1_overlap=11	side_1_possible_overlap_registers=241	side_1_read_count=188	side_1_redundant=0	side_2_annotate_key=gene	side_2_continuation=0	side_2_coverage=0.83	side_2_overlap=0	side_2_possible_overlap_registers=230	side_2_read_count=88	side_2_redundant=0	total_non_overlap_reads=4
JC	162	.	CP009273	457984	-1	CP009273	459470	1	0	alignment_overlap=12	coverage_minus=3	coverage_plus=3	flanking_left=251	flanking_right=251	frequency=5.083e-02	junction_possible_overlap_registers=229	key=CP009273__457984__-1__CP009273__459458__1__12____251__251__0__0	max_left=131	max_left_minus=131	max_left_plus=120	max_min_left=108	max_min_left_minus=0	max_min_left_plus=108	max_min_right=119	max_min_right_minus=108	max_min_right_plus=119	max_pos_hash_score=458	max_right=119	max_right_minus=108	max_right_plus=119	neg_log10_pos_hash_p_value=8.2	new_junction_coverage=0.06	new_junction_read_count=6	polymorphism_frequency=5.083e-02	pos_hash_score=6	prediction=polymorphism	reject=COVERAGE_EVENNESS_SKEW,FREQUENCY_CUTOFF	side_1_annotate_key=gene	side_1_continuation=0	side_1_coverage=1.07	side_1_overlap=12	side_1_possible_overlap_registers=241	side_1_read_count=119	side_1_redundant=0	side_2_annotate_key=gene	side_2_continuation=0	side_2_coverage=1.05	side_2_overlap=0	side_2_possible_overlap_registers=229	side_2_read_count=111	side_2_redundant=0	total_non_overlap_reads=6
JC	163	.	CP009273	465272	-1	CP009273	466564	1	0	alignment_overlap=12	coverage_minus=2	coverage_plus=2	flanking_left=251	flanking_right=251	frequency=3.240e-02	junction_possible_overlap_registers=229	key=CP009273__465272__-1__CP009273__466552__1__12____251__251__0__0	max_left=37	max_left_minus=37	max_left_plus=36	max_min_left=37	max_min_left_minus=37	max_min_left_plus=36	max_min_right=25	max_min_right_minus=25	max_min_right_plus=25	max_pos_hash_score=458	max_right=77	max_right_minus=77	max_right_plus=77	neg_log10_pos_hash_p_value=9.3	new_junction_coverage=0.04	new_junction_read_count=4	polymorphism_frequency=3.240e-02	pos_hash_score=4	prediction=polymorphism	reject=COVERAGE_EVENNESS_SKEW,FREQUENCY_CUTOFF	side_1_annotate_key=gene	side_1_continuation=0	side_1_coverage=0.92	side_1_overlap=12	side_1_possible_overlap_registers=241	side_1_read_count=102	side_1_redundant=0	side_2_annotate_key=gene	side_2_continuation=0	side_2_coverage=1.34	side_2_overlap=0	side_2_possible_overlap_registers=229	side_2_read_count=142	side_2_redundant=0	total_non_overlap_reads=4
JC	164	.	CP009273	466629	-1	CP009273	467374	1	0	alignment_overlap=13	coverage_minus=1	coverage_plus=3	flanking_left=251	flanking_right=251	frequency=3.702e-02	junction_possible_overlap_registers=228	key=CP009273__466629__-1__CP009273__467361__1__13____251__251__0__0	max_left=147	max_left_minus=114	max_left_plus=147	max_min_left=0	max_min_left_minus=0	max_min_left_plus=0	max_min_right=81	max_min_right_minus=8	max_min_right_plus=81	max_pos_hash_score=456	max_right=81	max_right_minus=8	max_right_plus=81	neg_log10_pos_hash_p_value=9.3	new_junction_coverage=0.05	new_junction_read_count=5	polymorphism_frequency=3.702e-02	pos_hash_score=4	prediction=polymorphism	reject=COVERAGE_EVENNESS_SKEW,FREQUENCY_CUTOFF	side_1_annotate_key=gene	side_1_continuation=0	side_1_coverage=1.14	side_1_overlap=13	side_1_possible_overlap_registers=241	side_1_read_count=127	side_1_redundant=0	side_2_annotate_key=gene	side_2_continuation=0	side_2_coverage=1.33	side_2_overlap=0	side_2_possible_overlap_registers=228	side_2_read_count=140	side_2_redundant=0	total_non_overlap_reads=4
JC	165	.	CP009273	492802	-1	CP009273	493547	1	0	alignment_overlap=11	coverage_minus=2	coverage_plus=1	flanking_left=251	flanking_right=251	frequency=3.614e-02	junction_possible_overlap_registers=230	key=CP009273__492802__-1__CP009273__493536__1__11____251__251__0__0	max_left=88	max_left_minus=88	max_left_plus=88	max_min_left=19	max_min_left_minus=19	max_min_left_plus=0	max_min_right=83	max_min_right_minus=3	max_min_right_plus=83	max_pos_hash_score=460	max_right=83	max_right_minus=28	max_right_plus=83	neg_log10_pos_hash_p_value=10.0	new_junction_coverage=0.03	new_junction_read_count=3	polymorphism_frequency=3.614e-02	pos_hash_score=3	prediction=polymorphism	reject=COVERAGE_EVENNESS_SKEW,FREQUENCY_CUTOFF	side_1_annotate_key=gene	side_1_continuation=0	side_1_coverage=0.58	side_1_overlap=11	side_1_possible_overlap_registers=241	side_1_read_count=65	side_1_redundant=0	side_2_annotate_key=gene	side_2_continuation=0	side_2_coverage=0.92	side_2_overlap=0	side_2_possible_overlap_registers=230	side_2_read_count=98	side_2_redundant=0	total_non_overlap_reads=3
JC	166	.	CP009273	497778	-1	CP009273	498403	1	0	alignment_overlap=11	coverage_minus=4	coverage_plus=1	flanking_left=251	flanking_right=251	frequency=4.587e-02	junction_possible_overlap_registers=230	key=CP009273__497778__-1__CP009273__498392__1__11____251__251__0__0	max_left=76	max_left_minus=76	max_left_plus=15	max_min_left=76	max_min_left_minus=76	max_min_left_plus=15	max_min_right=42	max_min_right_minus=42	max_min_right_plus=0	max_pos_hash_score=460	max_right=214	max_right_minus=198	max_right_plus=214	neg_log10_pos_hash_p_value=8.8	new_junction_coverage=0.05	new_junction_read_count=5	polymorphism_frequency=4.587e-02	pos_hash_score=5	prediction=polymorphism	reject=COVERAGE_EVENNESS_SKEW,FREQUENCY_CUTOFF	side_1_annotate_key=gene	side_1_continuation=0	side_1_coverage=0.78	side_1_overlap=11	side_1_possible_overlap_registers=241	side_1_read_count=87	side_1_redundant=0	side_2_annotate_key=gene	side_2_continuation=0	side_2_coverage=1.18	side_2_overlap=0	side_2_possible_overlap_registers=230	side_2_read_count=125	side_2_redundant=0	total_non_overlap_reads=5
JC	167	.	CP009273	520173	-1	CP009273	520558	1	0	alignment_overlap=10	coverage_minus=2	coverage_plus=1	flanking_left=251	flanking_right=251	frequency=2.497e-02	junction_possible_overlap_registers=231	key=CP009273__520173__-1__CP009273__520548__1__10____251__251__0__0	max_left=166	max_left_minus=166	max_left_plus=60	max_min_left=60	max_min_left_minus=0	max_min_left_plus=60	max_min_right=72	max_min_right_minus=72	max_min_right_plus=0	max_pos_hash_score=462	max_right=72	max_right_minus=72	max_right_plus=72	neg_log10_pos_hash_p_value=10.0	new_junction_coverage=0.03	new_junction_read_count=3	polymorphism_frequency=2.497e-02	pos_hash_score=3	prediction=polymorphism	reject=COVERAGE_EVENNESS_SKEW,FREQUENCY_CUTOFF	side_1_annotate_key=gene	side_1_continuation=0	side_1_coverage=1.01	side_1_overlap=10	side_1_possible_overlap_registers=241	side_1_read_count=113	side_1_redundant=0	side_2_annotate_key=gene	side_2_continuation=0	side_2_coverage=1.18	side_2_overlap=0	side_2_possible_overlap_registers=231	side_2_read_count=126	side_2_redundant=0	total_non_overlap_reads=3
JC	168	.	CP009273	520624	-1	CP009273	522125	1	0	alignment_overlap=11	coverage_minus=2	coverage_plus=2	flanking_left=251	flanking_right=251	frequency=3.148e-02	junction_possible_overlap_registers=230	key=CP009273__520624__-1__CP009273__522114__1__11____251__251__0__0	max_left=234	max_left_minus=234	max_left_plus=76	max_min_left=76	max_min_left_minus=76	max_min_left_plus=76	max_min_right=6	max_min_right_minus=6	max_min_right_plus=0	max_pos_hash_score=460	max_right=184	max_right_minus=99	max_right_plus=184	neg_log10_pos_hash_p_value=9.3	new_junction_coverage=0.04	new_junction_read_count=4	polymorphism_frequency=3.148e-02	pos_hash_score=4	prediction=polymorphism	reject=COVERAGE_EVENNESS_SKEW,FREQUENCY_CUTOFF	side_1_annotate_key=gene	side_1_continuation=0	side_1_coverage=1.15	side_1_overlap=11	side_1_possible_overlap_registers=241	side_1_read_count=128	side_1_redundant=0	side_2_annotate_key=gene	side_2_continuation=0	side_2_coverage=1.17	side_2_overlap=0	side_2_possible_overlap_registers=230	side_2_read_count=124	side_2_redundant=0	total_non_overlap_reads=4
JC	169	.	CP009273	521188	-1	CP009273	521852	1	0	alignment_overlap=9	coverage_minus=1	coverage_plus=2	flanking_left=251	flanking_right=251	frequency=2.552e-02	junction_possible_overlap_registers=232	key=CP009273__521188__-1__CP009273__521843__1__9____251__251__0__1	max_left=240	max_left_minus=66	max_left_plus=240	max_min_left=0	max_min_left_minus=0	max_min_left_plus=0	max_min_right=46	max_min_right_minus=46	max_min_right_plus=46	max_pos_hash_score=464	max_right=46	max_right_minus=46	max_right_plus=46	neg_log10_pos_hash_p_value=10.0	new_junction_coverage=0.03	new_junction_read_count=3	polymorphism_frequency=2.552e-02	pos_hash_score=3	prediction=polymorphism	reject=COVERAGE_EVENNESS_SKEW,FREQUENCY_CUTOFF	side_1_annotate_key=gene	side_1_continuation=0	side_1_coverage=1.07	side_1_overlap=9	side_1_possible_overlap_registers=241	side_1_read_count=119	side_1_redundant=0	side_2_annotate_key=repeat	side_2_continuation=0	side_2_coverage=NA	side_2_overlap=0	side_2_possible_overlap_registers=NA	side_2_read_count=NA	side_2_redundant=1	total_non_overlap_reads=3
JC	170	.	CP009273	531652	-1	CP009273	532655	1	0	alignment_overlap=10	coverage_minus=1	coverage_plus=2	flanking_left=251	flanking_right=251	frequency=2.468e-02	junction_possible_overlap_registers=231	key=CP009273__531652__-1__CP009273__532645__1__10____251__251__0__0	max_left=187	max_left_minus=187	max_left_plus=143	max_min_left=3	max_min_left_minus=0	max_min_left_plus=3	max_min_right=97	max_min_right_minus=53	max_min_right_plus=97	max_pos_hash_score=462	max_right=123	max_right_minus=53	max_right_plus=123	neg_log10_pos_hash_p_value=10.0	new_junction_coverage=0.03	new_junction_read_count=3	polymorphism_frequency=2.468e-02	pos_hash_score=3	prediction=polymorphism	reject=COVERAGE_EVENNESS_SKEW,FREQUENCY_CUTOFF	side_1_annotate_key=gene	side_1_continuation=0	side_1_coverage=1.27	side_1_overlap=10	side_1_possible_overlap_registers=241	side_1_read_count=141	side_1_redundant=0	side_2_annotate_key=gene	side_2_continuation=0	side_2_coverage=0.96	side_2_overlap=0	side_2_possible_overlap_registers=231	side_2_read_count=102	side_2_redundant=0	total_non_overlap_reads=3
JC	171	.	CP009273	542355	-1	CP009273	543178	1	0	alignment_overlap=11	coverage_minus=1	coverage_plus=2	flanking_left=251	flanking_right=251	frequency=3.024e-02	junction_possible_overlap_registers=230	key=CP009273__542355__-1__CP009273__543167__1__11____251__251__0__0	max_left=151	max_left_minus=151	max_left_plus=151	max_min_left=23	max_min_left_minus=0	max_min_left_plus=23	max_min_right=55	max_min_right_minus=52	max_min_right_plus=55	max_pos_hash_score=460	max_right=105	max_right_minus=52	max_right_plus=105	neg_log10_pos_hash_p_value=10.0	new_junction_coverage=0.03	new_junction_read_count=3	polymorphism_frequency=3.024e-02	pos_hash_score=3	prediction=polymorphism	reject=COVERAGE_EVENNESS_SKEW,FREQUENCY_CUTOFF	side_1_annotate_key=gene	side_1_continuation=0	side_1_coverage=1.10	side_1_overlap=11	side_1_possible_overlap_registers=241	side_1_read_count=122	side_1_redundant=0	side_2_annotate_key=gene	side_2_continuation=0	side_2_coverage=0.71	side_2_overlap=0	side_2_possible_overlap_registers=230	side_2_read_count=76	side_2_redundant=0	total_non_overlap_reads=3
JC	172	.	CP009273	544003	-1	CP009273	544904	1	0	alignment_overlap=4	coverage_minus=1	coverage_plus=3	flanking_left=251	flanking_right=251	frequency=2.869e-02	junction_possible_overlap_registers=237	key=CP009273__544003__-1__CP009273__544900__1__4____251__251__0__0	max_left=150	max_left_minus=73	max_left_plus=150	max_min_left=73	max_min_left_minus=73	max_min_left_plus=73	max_min_right=97	max_min_right_minus=0	max_min_right_plus=97	max_pos_hash_score=474	max_right=214	max_right_minus=128	max_right_plus=214	neg_log10_pos_hash_p_value=9.5	new_junction_coverage=0.04	new_junction_read_count=4	polymorphism_frequency=2.869e-02	pos_hash_score=4	prediction=polymorphism	reject=COVERAGE_EVENNESS_SKEW,FREQUENCY_CUTOFF	side_1_annotate_key=gene	side_1_continuation=0	side_1_coverage=1.16	side_1_overlap=4	side_1_possible_overlap_registers=241	side_1_read_count=129	side_1_redundant=0	side_2_annotate_key=gene	side_2_continuation=0	side_2_coverage=1.31	side_2_overlap=0	side_2_possible_overlap_registers=237	side_2_read_count=144	side_2_redundant=0	total_non_overlap_reads=4
JC	173	.	CP009273	547482	-1	CP009273	548126	1	0	alignment_overlap=11	coverage_minus=1	coverage_plus=2	flanking_left=251	flanking_right=251	frequency=3.161e-02	junction_possible_overlap_registers=230	key=CP009273__547482__-1__CP009273__548115__1__11____251__251__0__0	max_left=156	max_left_minus=156	max_left_plus=80	max_min_left=21	max_min_left_minus=0	max_min_left_plus=21	max_min_right=84	max_min_right_minus=84	max_min_right_plus=42	max_pos_hash_score=460	max_right=160	max_right_minus=84	max_right_plus=160	neg_log10_pos_hash_p_value=10.0	new_junction_coverage=0.03	new_junction_read_count=3	polymorphism_frequency=3.161e-02	pos_hash_score=3	prediction=polymorphism	reject=COVERAGE_EVENNESS_SKEW,FREQUENCY_CUTOFF	side_1_annotate_key=gene	side_1_continuation=0	side_1_coverage=0.83	side_1_overlap=11	side_1_possible_overlap_registers=241	side_1_read_count=92	side_1_redundant=0	side_2_annotate_key=gene	side_2_continuation=0	side_2_coverage=0.90	side_2_overlap=0	side_2_possible_overlap_registers=230	side_2_read_count=96	side_2_redundant=0	total_non_overlap_reads=3
JC	174	.	CP009273	584501	-1	CP009273	585639	1	0	alignment_overlap=9	coverage_minus=4	coverage_plus=6	flanking_left=251	flanking_right=251	frequency=7.145e-02	junction_possible_overlap_registers=232	key=CP009273__584501__-1__CP009273__585630__1__9____251__251__0__0	max_left=229	max_left_minus=61	max_left_plus=229	max_min_left=88	max_min_left_minus=0	max_min_left_plus=88	max_min_right=55	max_min_right_minus=20	max_min_right_plus=55	max_pos_hash_score=464	max_right=154	max_right_minus=20	max_right_plus=154	neg_log10_pos_hash_p_value=6.6	new_junction_coverage=0.10	new_junction_read_count=11	polymorphism_frequency=7.145e-02	pos_hash_score=10	prediction=polymorphism	reject=COVERAGE_EVENNESS_SKEW,FREQUENCY_CUTOFF	side_1_annotate_key=gene	side_1_continuation=0	side_1_coverage=1.22	side_1_overlap=9	side_1_possible_overlap_registers=241	side_1_read_count=136	side_1_redundant=0	side_2_annotate_key=gene	side_2_continuation=0	side_2_coverage=1.45	side_2_overlap=0	side_2_possible_overlap_registers=232	side_2_read_count=155	side_2_redundant=0	total_non_overlap_reads=10
JC	175	.	CP009273	596393	-1	CP009273	597138	1	0	alignment_overlap=13	coverage_minus=3	coverage_plus=3	flanking_left=251	flanking_right=251	frequency=6.693e-02	junction_possible_overlap_registers=228	key=CP009273__596393__-1__CP009273__597125__1__13____251__251__0__0	max_left=44	max_left_minus=44	max_left_plus=37	max_min_left=44	max_min_left_minus=44	max_min_left_plus=37	max_min_right=17	max_min_right_minus=17	max_min_right_plus=0	max_pos_hash_score=456	max_right=161	max_right_minus=161	max_right_plus=97	neg_log10_pos_hash_p_value=8.2	new_junction_coverage=0.06	new_junction_read_count=6	polymorphism_frequency=6.693e-02	pos_hash_score=6	prediction=polymorphism	reject=COVERAGE_EVENNESS_SKEW,FREQUENCY_CUTOFF	side_1_annotate_key=gene	side_1_continuation=0	side_1_coverage=0.45	side_1_overlap=13	side_1_possible_overlap_registers=241	side_1_read_count=50	side_1_redundant=0	side_2_annotate_key=gene	side_2_continuation=0	side_2_coverage=1.14	side_2_overlap=0	side_2_possible_overlap_registers=228	side_2_read_count=120	side_2_redundant=0	total_non_overlap_reads=6
JC	176	.	CP009273	603466	-1	CP009273	604816	1	0	alignment_overlap=12	coverage_minus=6	coverage_plus=1	flanking_left=251	flanking_right=251	frequency=5.295e-02	junction_possible_overlap_registers=229	key=CP009273__603466__-1__CP009273__604804__1__12____251__251__0__0	max_left=207	max_left_minus=207	max_left_plus=45	max_min_left=47	max_min_left_minus=47	max_min_left_plus=45	max_min_right=114	max_min_right_minus=114	max_min_right_plus=0	max_pos_hash_score=458	max_right=216	max_right_minus=216	max_right_plus=192	neg_log10_pos_hash_p_value=7.8	new_junction_coverage=0.07	new_junction_read_count=7	polymorphism_frequency=5.295e-02	pos_hash_score=7	prediction=polymorphism	reject=COVERAGE_EVENNESS_SKEW,FREQUENCY_CUTOFF	side_1_annotate_key=gene	side_1_continuation=0	side_1_coverage=1.01	side_1_overlap=12	side_1_possible_overlap_registers=241	side_1_read_count=112	side_1_redundant=0	side_2_annotate_key=gene	side_2_continuation=0	side_2_coverage=1.36	side_2_overlap=0	side_2_possible_overlap_registers=229	side_2_read_count=144	side_2_redundant=0	total_non_overlap_reads=7
JC	177	.	CP009273	606321	-1	CP009273	606925	1	0	alignment_overlap=10	coverage_minus=3	coverage_plus=6	flanking_left=251	flanking_right=251	frequency=8.228e-02	junction_possible_overlap_registers=231	key=CP009273__606321__-1__CP009273__606915__1__10____251__251__0__0	max_left=187	max_left_minus=187	max_left_plus=154	max_min_left=87	max_min_left_minus=87	max_min_left_plus=11	max_min_right=87	max_min_right_minus=3	max_min_right_plus=87	max_pos_hash_score=462	max_right=170	max_right_minus=153	max_right_plus=170	neg_log10_pos_hash_p_value=7.0	new_junction_coverage=0.12	new_junction_read_count=13	polymorphism_frequency=8.228e-02	pos_hash_score=9	prediction=polymorphism	reject=COVERAGE_EVENNESS_SKEW,FREQUENCY_CUTOFF	side_1_annotate_key=gene	side_1_continuation=0	side_1_coverage=1.52	side_1_overlap=10	side_1_possible_overlap_registers=241	side_1_read_count=169	side_1_redundant=0	side_2_annotate_key=gene	side_2_continuation=0	side_2_coverage=1.20	side_2_overlap=0	side_2_possible_overlap_registers=231	side_2_read_count=128	side_2_redundant=0	total_non_overlap_reads=9
JC	178	.	CP009273	612047	-1	CP009273	613050	1	0	alignment_overlap=11	coverage_minus=3	coverage_plus=2	flanking_left=251	flanking_right=251	frequency=4.295e-02	junction_possible_overlap_registers=230	key=CP009273__612047__-1__CP009273__613039__1__11____251__251__0__0	max_left=199	max_left_minus=199	max_left_plus=68	max_min_left=68	max_min_left_minus=68	max_min_left_plus=68	max_min_right=25	max_min_right_minus=25	max_min_right_plus=0	max_pos_hash_score=460	max_right=205	max_right_minus=205	max_right_plus=112	neg_log10_pos_hash_p_value=8.8	new_junction_coverage=0.05	new_junction_read_count=5	polymorphism_frequency=4.295e-02	pos_hash_score=5	prediction=polymorphism	reject=COVERAGE_EVENNESS_SKEW,FREQUENCY_CUTOFF	side_1_annotate_key=gene	side_1_continuation=0	side_1_coverage=1.01	side_1_overlap=11	side_1_possible_overlap_registers=241	side_1_read_count=113	side_1_redundant=0	side_2_annotate_key=gene	side_2_continuation=0	side_2_coverage=1.08	side_2_overlap=0	side_2_possible_overlap_registers=230	side_2_read_count=115	side_2_redundant=0	total_non_overlap_reads=5
JC	179	.	CP009273	615966	-1	CP009273	616429	1	0	alignment_overlap=11	coverage_minus=1	coverage_plus=2	flanking_left=251	flanking_right=251	frequency=2.657e-02	junction_possible_overlap_registers=230	key=CP009273__615966__-1__CP009273__616418__1__11____251__251__0__0	max_left=123	max_left_minus=123	max_left_plus=69	max_min_left=69	max_min_left_minus=0	max_min_left_plus=69	max_min_right=117	max_min_right_minus=117	max_min_right_plus=0	max_pos_hash_score=460	max_right=171	max_right_minus=117	max_right_plus=171	neg_log10_pos_hash_p_value=10.0	new_junction_coverage=0.03	new_junction_read_count=3	polymorphism_frequency=2.657e-02	pos_hash_score=3	prediction=polymorphism	reject=COVERAGE_EVENNESS_SKEW,FREQUENCY_CUTOFF	side_1_annotate_key=gene	side_1_continuation=0	side_1_coverage=1.02	side_1_overlap=11	side_1_possible_overlap_registers=241	side_1_read_count=114	side_1_redundant=0	side_2_annotate_key=gene	side_2_continuation=0	side_2_coverage=1.04	side_2_overlap=0	side_2_possible_overlap_registers=230	side_2_read_count=111	side_2_redundant=0	total_non_overlap_reads=3
JC	180	.	CP009273	620957	-1	CP009273	621666	1	0	alignment_overlap=11	coverage_minus=6	coverage_plus=6	flanking_left=251	flanking_right=251	frequency=1.304e-01	junction_possible_overlap_registers=230	key=CP009273__620957__-1__CP009273__621655__1__11____251__251__0__0	max_left=153	max_left_minus=153	max_left_plus=150	max_min_left=15	max_min_left_minus=10	max_min_left_plus=15	max_min_right=103	max_min_right_minus=100	max_min_right_plus=103	max_pos_hash_score=460	max_right=191	max_right_minus=126	max_right_plus=191	neg_log10_pos_hash_p_value=6.3	new_junction_coverage=0.14	new_junction_read_count=15	polymorphism_frequency=1.304e-01	pos_hash_score=11	prediction=polymorphism	reject=COVERAGE_EVENNESS_SKEW,FREQUENCY_CUTOFF	side_1_annotate_key=gene	side_1_continuation=0	side_1_coverage=0.79	side_1_overlap=11	side_1_possible_overlap_registers=241	side_1_read_count=88	side_1_redundant=0	side_2_annotate_key=gene	side_2_continuation=0	side_2_coverage=1.09	side_2_overlap=0	side_2_possible_overlap_registers=230	side_2_read_count=116	side_2_redundant=0	total_non_overlap_reads=12
JC	181	.	CP009273	623906	-1	CP009273	624943	1	0	alignment_overlap=11	coverage_minus=2	coverage_plus=3	flanking_left=251	flanking_right=251	frequency=4.869e-02	junction_possible_overlap_registers=230	key=CP009273__623906__-1__CP009273__624932__1__11____251__251__0__0	max_left=89	max_left_minus=89	max_left_plus=38	max_min_left=38	max_min_left_minus=28	max_min_left_plus=38	max_min_right=1	max_min_right_minus=1	max_min_right_plus=0	max_pos_hash_score=460	max_right=120	max_right_minus=80	max_right_plus=120	neg_log10_pos_hash_p_value=8.8	new_junction_coverage=0.06	new_junction_read_count=6	polymorphism_frequency=4.869e-02	pos_hash_score=5	prediction=polymorphism	reject=COVERAGE_EVENNESS_SKEW,FREQUENCY_CUTOFF	side_1_annotate_key=gene	side_1_continuation=0	side_1_coverage=0.70	side_1_overlap=11	side_1_possible_overlap_registers=241	side_1_read_count=78	side_1_redundant=0	side_2_annotate_key=gene	side_2_continuation=0	side_2_coverage=1.50	side_2_overlap=0	side_2_possible_overlap_registers=230	side_2_read_count=160	side_2_redundant=0	total_non_overlap_reads=5
JC	182	.	CP009273	623916	-1	CP009273	624942	1	0	alignment_overlap=9	coverage_minus=2	coverage_plus=2	flanking_left=251	flanking_right=251	frequency=3.278e-02	junction_possible_overlap_registers=232	key=CP009273__623916__-1__CP009273__624933__1__9____251__251__0__0	max_left=161	max_left_minus=86	max_left_plus=161	max_min_left=18	max_min_left_minus=18	max_min_left_plus=0	max_min_right=72	max_min_right_minus=30	max_min_right_plus=72	max_pos_hash_score=464	max_right=224	max_right_minus=224	max_right_plus=72	neg_log10_pos_hash_p_value=9.4	new_junction_coverage=0.04	new_junction_read_count=4	polymorphism_frequency=3.278e-02	pos_hash_score=4	prediction=polymorphism	reject=COVERAGE_EVENNESS_SKEW,FREQUENCY_CUTOFF	side_1_annotate_key=gene	side_1_continuation=0	side_1_coverage=0.70	side_1_overlap=9	side_1_possible_overlap_registers=241	side_1_read_count=78	side_1_redundant=0	side_2_annotate_key=gene	side_2_continuation=0	side_2_coverage=1.50	side_2_overlap=0	side_2_possible_overlap_registers=232	side_2_read_count=161	side_2_redundant=0	total_non_overlap_reads=4
JC	183	.	CP009273	625569	-1	CP009273	626693	1	0	alignment_overlap=10	coverage_minus=3	coverage_plus=2	flanking_left=251	flanking_right=251	frequency=4.516e-02	junction_possible_overlap_registers=231	key=CP009273__625569__-1__CP009273__626683__1__10____251__251__0__0	max_left=99	max_left_minus=99	max_left_plus=57	max_min_left=59	max_min_left_minus=59	max_min_left_plus=57	max_min_right=33	max_min_right_minus=33	max_min_right_plus=0	max_pos_hash_score=462	max_right=107	max_right_minus=107	max_right_plus=107	neg_log10_pos_hash_p_value=9.4	new_junction_coverage=0.06	new_junction_read_count=6	polymorphism_frequency=4.516e-02	pos_hash_score=4	prediction=polymorphism	reject=COVERAGE_EVENNESS_SKEW,FREQUENCY_CUTOFF	side_1_annotate_key=gene	side_1_continuation=0	side_1_coverage=1.14	side_1_overlap=10	side_1_possible_overlap_registers=241	side_1_read_count=127	side_1_redundant=0	side_2_annotate_key=gene	side_2_continuation=0	side_2_coverage=1.24	side_2_overlap=0	side_2_possible_overlap_registers=231	side_2_read_count=132	side_2_redundant=0	total_non_overlap_reads=5
JC	184	.	CP009273	642892	-1	CP009273	644311	1	0	alignment_overlap=9	coverage_minus=2	coverage_plus=2	flanking_left=251	flanking_right=251	frequency=3.771e-02	junction_possible_overlap_registers=232	key=CP009273__642892__-1__CP009273__644302__1__9____251__251__0__0	max_left=128	max_left_minus=128	max_left_plus=61	max_min_left=38	max_min_left_minus=0	max_min_left_plus=38	max_min_right=57	max_min_right_minus=57	max_min_right_plus=57	max_pos_hash_score=464	max_right=204	max_right_minus=57	max_right_plus=204	neg_log10_pos_hash_p_value=9.4	new_junction_coverage=0.04	new_junction_read_count=4	polymorphism_frequency=3.771e-02	pos_hash_score=4	prediction=polymorphism	reject=COVERAGE_EVENNESS_SKEW,FREQUENCY_CUTOFF	side_1_annotate_key=gene	side_1_continuation=0	side_1_coverage=0.92	side_1_overlap=9	side_1_possible_overlap_registers=241	side_1_read_count=103	side_1_redundant=0	side_2_annotate_key=gene	side_2_continuation=0	side_2_coverage=0.98	side_2_overlap=0	side_2_possible_overlap_registers=232	side_2_read_count=105	side_2_redundant=0	total_non_overlap_reads=4
JC	185	.	CP009273	648516	-1	CP009273	649446	1	0	alignment_overlap=8	coverage_minus=2	coverage_plus=1	flanking_left=251	flanking_right=251	frequency=2.491e-02	junction_possible_overlap_registers=233	key=CP009273__648516__-1__CP009273__649438__1__8____251__251__0__0	max_left=195	max_left_minus=195	max_left_plus=62	max_min_left=105	max_min_left_minus=105	max_min_left_plus=62	max_min_right=48	max_min_right_minus=48	max_min_right_plus=0	max_pos_hash_score=466	max_right=181	max_right_minus=138	max_right_plus=181	neg_log10_pos_hash_p_value=10.1	new_junction_coverage=0.03	new_junction_read_count=3	polymorphism_frequency=2.491e-02	pos_hash_score=3	prediction=polymorphism	reject=COVERAGE_EVENNESS_SKEW,FREQUENCY_CUTOFF	side_1_annotate_key=gene	side_1_continuation=0	side_1_coverage=0.85	side_1_overlap=8	side_1_possible_overlap_registers=241	side_1_read_count=95	side_1_redundant=0	side_2_annotate_key=gene	side_2_continuation=0	side_2_coverage=1.33	side_2_overlap=0	side_2_possible_overlap_registers=233	side_2_read_count=143	side_2_redundant=0	total_non_overlap_reads=3
JC	186	.	CP009273	680998	-1	CP009273	681697	1	0	alignment_overlap=12	coverage_minus=6	coverage_plus=8	flanking_left=251	flanking_right=251	frequency=1.146e-01	junction_possible_overlap_registers=229	key=CP009273__680998__-1__CP009273__681685__1__12____251__251__0__0	max_left=190	max_left_minus=190	max_left_plus=115	max_min_left=105	max_min_left_minus=105	max_min_left_plus=104	max_min_right=110	max_min_right_minus=41	max_min_right_plus=110	max_pos_hash_score=458	max_right=178	max_right_minus=150	max_right_plus=178	neg_log10_pos_hash_p_value=6.2	new_junction_coverage=0.14	new_junction_read_count=15	polymorphism_frequency=1.146e-01	pos_hash_score=11	prediction=polymorphism	reject=COVERAGE_EVENNESS_SKEW,FREQUENCY_CUTOFF	side_1_annotate_key=gene	side_1_continuation=0	side_1_coverage=1.14	side_1_overlap=12	side_1_possible_overlap_registers=241	side_1_read_count=127	side_1_redundant=0	side_2_annotate_key=gene	side_2_continuation=0	side_2_coverage=1.05	side_2_overlap=0	side_2_possible_overlap_registers=229	side_2_read_count=111	side_2_redundant=0	total_non_overlap_reads=14
JC	187	.	CP009273	691962	-1	CP009273	692075	1	0	alignment_overlap=77	coverage_minus=8	coverage_plus=4	flanking_left=251	flanking_right=251	frequency=2.975e-01	junction_possible_overlap_registers=164	key=CP009273__691962__-1__CP009273__691998__1__77____251__251__0__0	max_left=168	max_left_minus=168	max_left_plus=63	max_min_left=63	max_min_left_minus=49	max_min_left_plus=63	max_min_right=1	max_min_right_minus=1	max_min_right_plus=0	max_pos_hash_score=328	max_right=125	max_right_minus=125	max_right_plus=122	neg_log10_pos_hash_p_value=4.5	new_junction_coverage=0.16	new_junction_read_count=12	polymorphism_frequency=2.975e-01	pos_hash_score=11	prediction=polymorphism	reject=COVERAGE_EVENNESS_SKEW	side_1_annotate_key=gene	side_1_continuation=0	side_1_coverage=0.43	side_1_overlap=77	side_1_possible_overlap_registers=241	side_1_read_count=48	side_1_redundant=0	side_2_annotate_key=gene	side_2_continuation=0	side_2_coverage=0.32	side_2_overlap=0	side_2_possible_overlap_registers=164	side_2_read_count=24	side_2_redundant=0	total_non_overlap_reads=12
JC	188	.	CP009273	691962	-1	CP009273	692513	1	-45	alignment_overlap=-45	coverage_minus=0	coverage_plus=3	flanking_left=251	flanking_right=251	frequency=5.450e-02	junction_possible_overlap_registers=196	key=CP009273__691962__-1__CP009273__692513__1__-45__AAATTGGTTTTGAATTTGCCGAACATATTCGATACATTCAGAATT__251__251__0__0	max_left=140	max_left_minus=0	max_left_plus=140	max_min_left=0	max_min_left_minus=0	max_min_left_plus=0	max_min_right=77	max_min_right_minus=0	max_min_right_plus=77	max_pos_hash_score=392	max_right=77	max_right_minus=0	max_right_plus=77	neg_log10_pos_hash_p_value=9.1	new_junction_coverage=0.03	new_junction_read_count=3	polymorphism_frequency=5.450e-02	pos_hash_score=3	prediction=polymorphism	reject=COVERAGE_EVENNESS_SKEW,FREQUENCY_CUTOFF	side_1_annotate_key=gene	side_1_continuation=0	side_1_coverage=0.43	side_1_overlap=0	side_1_possible_overlap_registers=241	side_1_read_count=48	side_1_redundant=0	side_2_annotate_key=gene	side_2_continuation=0	side_2_coverage=0.72	side_2_overlap=0	side_2_possible_overlap_registers=241	side_2_read_count=80	side_2_redundant=0	total_non_overlap_reads=3	unique_read_sequence=AAATTGGTTTTGAATTTGCCGAACATATTCGATACATTCAGAATT
JC	189	.	CP009273	692197	-1	CP009273	692591	1	0	alignment_overlap=78	coverage_minus=14	coverage_plus=12	flanking_left=251	flanking_right=251	frequency=4.035e-01	junction_possible_overlap_registers=163	key=CP009273__692197__-1__CP009273__692513__1__78____251__251__0__0	max_left=149	max_left_minus=149	max_left_plus=125	max_min_left=48	max_min_left_minus=39	max_min_left_plus=48	max_min_right=66	max_min_right_minus=66	max_min_right_plus=52	max_pos_hash_score=326	max_right=161	max_right_minus=153	max_right_plus=161	neg_log10_pos_hash_p_value=2.4	new_junction_coverage=0.36	new_junction_read_count=27	polymorphism_frequency=4.035e-01	pos_hash_score=20	prediction=polymorphism	side_1_annotate_key=gene	side_1_continuation=0	side_1_coverage=0.45	side_1_overlap=78	side_1_possible_overlap_registers=241	side_1_read_count=50	side_1_redundant=0	side_2_annotate_key=gene	side_2_continuation=0	side_2_coverage=0.61	side_2_overlap=0	side_2_possible_overlap_registers=163	side_2_read_count=46	side_2_redundant=0	total_non_overlap_reads=26
JC	190	.	CP009273	719940	-1	CP009273	721206	1	0	alignment_overlap=9	coverage_minus=1	coverage_plus=2	flanking_left=251	flanking_right=251	frequency=3.274e-02	junction_possible_overlap_registers=232	key=CP009273__719940__-1__CP009273__721197__1__9____251__251__0__0	max_left=59	max_left_minus=59	max_left_plus=55	max_min_left=59	max_min_left_minus=59	max_min_left_plus=55	max_min_right=0	max_min_right_minus=0	max_min_right_plus=0	max_pos_hash_score=464	max_right=165	max_right_minus=165	max_right_plus=165	neg_log10_pos_hash_p_value=10.0	new_junction_coverage=0.03	new_junction_read_count=3	polymorphism_frequency=3.274e-02	pos_hash_score=3	prediction=polymorphism	reject=COVERAGE_EVENNESS_SKEW,FREQUENCY_CUTOFF	side_1_annotate_key=gene	side_1_continuation=0	side_1_coverage=0.66	side_1_overlap=9	side_1_possible_overlap_registers=241	side_1_read_count=74	side_1_redundant=0	side_2_annotate_key=gene	side_2_continuation=0	side_2_coverage=0.99	side_2_overlap=0	side_2_possible_overlap_registers=232	side_2_read_count=106	side_2_redundant=0	total_non_overlap_reads=3
JC	191	.	CP009273	723025	-1	CP009273	723971	1	0	alignment_overlap=10	coverage_minus=1	coverage_plus=3	flanking_left=251	flanking_right=251	frequency=4.204e-02	junction_possible_overlap_registers=231	key=CP009273__723025__-1__CP009273__723961__1__10____251__251__0__0	max_left=41	max_left_minus=41	max_left_plus=18	max_min_left=41	max_min_left_minus=41	max_min_left_plus=18	max_min_right=0	max_min_right_minus=0	max_min_right_plus=0	max_pos_hash_score=462	max_right=111	max_right_minus=111	max_right_plus=111	neg_log10_pos_hash_p_value=10.0	new_junction_coverage=0.04	new_junction_read_count=4	polymorphism_frequency=4.204e-02	pos_hash_score=3	prediction=polymorphism	reject=COVERAGE_EVENNESS_SKEW,FREQUENCY_CUTOFF	side_1_annotate_key=gene	side_1_continuation=0	side_1_coverage=0.80	side_1_overlap=10	side_1_possible_overlap_registers=241	side_1_read_count=89	side_1_redundant=0	side_2_annotate_key=gene	side_2_continuation=0	side_2_coverage=0.91	side_2_overlap=0	side_2_possible_overlap_registers=231	side_2_read_count=97	side_2_redundant=0	total_non_overlap_reads=4
JC	192	.	CP009273	725302	-1	CP009273	725969	1	0	alignment_overlap=8	coverage_minus=2	coverage_plus=1	flanking_left=251	flanking_right=251	frequency=5.871e-02	junction_possible_overlap_registers=233	key=CP009273__725302__-1__CP009273__725961__1__8____251__251__0__0	max_left=215	max_left_minus=215	max_left_plus=21	max_min_left=21	max_min_left_minus=0	max_min_left_plus=21	max_min_right=100	max_min_right_minus=100	max_min_right_plus=0	max_pos_hash_score=466	max_right=100	max_right_minus=100	max_right_plus=22	neg_log10_pos_hash_p_value=10.1	new_junction_coverage=0.04	new_junction_read_count=4	polymorphism_frequency=5.871e-02	pos_hash_score=3	prediction=polymorphism	reject=COVERAGE_EVENNESS_SKEW,FREQUENCY_CUTOFF	side_1_annotate_key=gene	side_1_continuation=0	side_1_coverage=0.47	side_1_overlap=8	side_1_possible_overlap_registers=241	side_1_read_count=52	side_1_redundant=0	side_2_annotate_key=gene	side_2_continuation=0	side_2_coverage=0.72	side_2_overlap=0	side_2_possible_overlap_registers=233	side_2_read_count=78	side_2_redundant=0	total_non_overlap_reads=3
JC	193	.	CP009273	725961	1	CP009273	3612807	-1	0	alignment_overlap=8	coverage_minus=1	coverage_plus=2	flanking_left=251	flanking_right=251	frequency=6.758e-02	junction_possible_overlap_registers=233	key=CP009273__725961__1__CP009273__3612815__-1__8____251__251__0__0	max_left=22	max_left_minus=22	max_left_plus=22	max_min_left=22	max_min_left_minus=0	max_min_left_plus=22	max_min_right=21	max_min_right_minus=21	max_min_right_plus=0	max_pos_hash_score=466	max_right=121	max_right_minus=21	max_right_plus=121	neg_log10_pos_hash_p_value=10.1	new_junction_coverage=0.04	new_junction_read_count=4	polymorphism_frequency=6.758e-02	pos_hash_score=3	prediction=polymorphism	reject=COVERAGE_EVENNESS_SKEW,FREQUENCY_CUTOFF	side_1_annotate_key=gene	side_1_continuation=0	side_1_coverage=0.71	side_1_overlap=8	side_1_possible_overlap_registers=241	side_1_read_count=79	side_1_redundant=0	side_2_annotate_key=gene	side_2_continuation=0	side_2_coverage=0.32	side_2_overlap=0	side_2_possible_overlap_registers=233	side_2_read_count=34	side_2_redundant=0	total_non_overlap_reads=3
JC	194	.	CP009273	725961	1	CP009273	3755798	-1	0	alignment_overlap=8	coverage_minus=1	coverage_plus=2	flanking_left=251	flanking_right=251	frequency=7.970e-02	junction_possible_overlap_registers=233	key=CP009273__725961__1__CP009273__3755806__-1__8____251__251__0__0	max_left=22	max_left_minus=22	max_left_plus=22	max_min_left=22	max_min_left_minus=0	max_min_left_plus=22	max_min_right=21	max_min_right_minus=21	max_min_right_plus=0	max_pos_hash_score=466	max_right=121	max_right_minus=21	max_right_plus=121	neg_log10_pos_hash_p_value=10.1	new_junction_coverage=0.04	new_junction_read_count=4	polymorphism_frequency=7.970e-02	pos_hash_score=3	prediction=polymorphism	reject=COVERAGE_EVENNESS_SKEW,FREQUENCY_CUTOFF	side_1_annotate_key=gene	side_1_continuation=0	side_1_coverage=0.71	side_1_overlap=8	side_1_possible_overlap_registers=241	side_1_read_count=79	side_1_redundant=0	side_2_annotate_key=gene	side_2_continuation=0	side_2_coverage=0.15	side_2_overlap=0	side_2_possible_overlap_registers=233	side_2_read_count=16	side_2_redundant=0	total_non_overlap_reads=3
JC	195	.	CP009273	727561	-1	CP009273	728617	1	0	alignment_overlap=9	coverage_minus=1	coverage_plus=2	flanking_left=251	flanking_right=251	frequency=2.346e-02	junction_possible_overlap_registers=232	key=CP009273__727561__-1__CP009273__728608__1__9____251__251__0__0	max_left=130	max_left_minus=60	max_left_plus=130	max_min_left=0	max_min_left_minus=0	max_min_left_plus=0	max_min_right=102	max_min_right_minus=41	max_min_right_plus=102	max_pos_hash_score=464	max_right=102	max_right_minus=41	max_right_plus=102	neg_log10_pos_hash_p_value=10.0	new_junction_coverage=0.03	new_junction_read_count=3	polymorphism_frequency=2.346e-02	pos_hash_score=3	prediction=polymorphism	reject=COVERAGE_EVENNESS_SKEW,FREQUENCY_CUTOFF	side_1_annotate_key=gene	side_1_continuation=0	side_1_coverage=0.77	side_1_overlap=9	side_1_possible_overlap_registers=241	side_1_read_count=86	side_1_redundant=0	side_2_annotate_key=gene	side_2_continuation=0	side_2_coverage=1.56	side_2_overlap=0	side_2_possible_overlap_registers=232	side_2_read_count=167	side_2_redundant=0	total_non_overlap_reads=3
JC	196	.	CP009273	729604	1	CP009273	3614600	-1	-33	alignment_overlap=-33	coverage_minus=0	coverage_plus=5	flanking_left=251	flanking_right=251	frequency=6.277e-02	junction_possible_overlap_registers=208	key=CP009273__729604__1__CP009273__3614600__-1__-33__GCGGATATCCAGATTCGCTGCGGTGGTGTGAAC__251__251__0__0	max_left=126	max_left_minus=0	max_left_plus=126	max_min_left=102	max_min_left_minus=0	max_min_left_plus=102	max_min_right=92	max_min_right_minus=0	max_min_right_plus=92	max_pos_hash_score=416	max_right=149	max_right_minus=0	max_right_plus=149	neg_log10_pos_hash_p_value=8.2	new_junction_coverage=0.05	new_junction_read_count=5	polymorphism_frequency=6.277e-02	pos_hash_score=5	prediction=polymorphism	reject=COVERAGE_EVENNESS_SKEW,FREQUENCY_CUTOFF	side_1_annotate_key=gene	side_1_continuation=0	side_1_coverage=1.23	side_1_overlap=0	side_1_possible_overlap_registers=241	side_1_read_count=137	side_1_redundant=0	side_2_annotate_key=gene	side_2_continuation=0	side_2_coverage=0.32	side_2_overlap=0	side_2_possible_overlap_registers=241	side_2_read_count=36	side_2_redundant=0	total_non_overlap_reads=5	unique_read_sequence=GCGGATATCCAGATTCGCTGCGGTGGTGTGAAC
JC	197	.	CP009273	729604	1	CP009273	3757591	-1	-33	alignment_overlap=-33	coverage_minus=0	coverage_plus=5	flanking_left=251	flanking_right=251	frequency=5.924e-02	junction_possible_overlap_registers=208	key=CP009273__729604__1__CP009273__3757591__-1__-33__GCGGATATCCAGATTCGCTGCGGTGGTGTGAAC__251__251__0__0	max_left=126	max_left_minus=0	max_left_plus=126	max_min_left=102	max_min_left_minus=0	max_min_left_plus=102	max_min_right=92	max_min_right_minus=0	max_min_right_plus=92	max_pos_hash_score=416	max_right=149	max_right_minus=0	max_right_plus=149	neg_log10_pos_hash_p_value=8.2	new_junction_coverage=0.05	new_junction_read_count=5	polymorphism_frequency=5.924e-02	pos_hash_score=5	prediction=polymorphism	reject=COVERAGE_EVENNESS_SKEW,FREQUENCY_CUTOFF	side_1_annotate_key=gene	side_1_continuation=0	side_1_coverage=1.23	side_1_overlap=0	side_1_possible_overlap_registers=241	side_1_read_count=137	side_1_redundant=0	side_2_annotate_key=gene	side_2_continuation=0	side_2_coverage=0.42	side_2_overlap=0	side_2_possible_overlap_registers=241	side_2_read_count=47	side_2_redundant=0	total_non_overlap_reads=5	unique_read_sequence=GCGGATATCCAGATTCGCTGCGGTGGTGTGAAC
JC	198	.	CP009273	733417	-1	CP009273	734372	1	0	alignment_overlap=11	coverage_minus=12	coverage_plus=8	flanking_left=251	flanking_right=251	frequency=1.559e-01	junction_possible_overlap_registers=230	key=CP009273__733417__-1__CP009273__734361__1__11____251__251__0__0	max_left=210	max_left_minus=210	max_left_plus=152	max_min_left=118	max_min_left_minus=80	max_min_left_plus=118	max_min_right=88	max_min_right_minus=85	max_min_right_plus=88	max_pos_hash_score=460	max_right=208	max_right_minus=208	max_right_plus=148	neg_log10_pos_hash_p_value=5.1	new_junction_coverage=0.20	new_junction_read_count=21	polymorphism_frequency=1.559e-01	pos_hash_score=15	prediction=polymorphism	reject=COVERAGE_EVENNESS_SKEW,FREQUENCY_CUTOFF	side_1_annotate_key=gene	side_1_continuation=0	side_1_coverage=1.09	side_1_overlap=11	side_1_possible_overlap_registers=241	side_1_read_count=121	side_1_redundant=0	side_2_annotate_key=gene	side_2_continuation=0	side_2_coverage=1.05	side_2_overlap=0	side_2_possible_overlap_registers=230	side_2_read_count=112	side_2_redundant=0	total_non_overlap_reads=20
JC	199	.	CP009273	734361	1	CP009273	1527163	-1	-35	alignment_overlap=-35	coverage_minus=4	coverage_plus=6	flanking_left=251	flanking_right=251	frequency=1.214e-01	junction_possible_overlap_registers=206	key=CP009273__734361__1__CP009273__1527163__-1__-35__CGCTCCCCGCAAGGACTGACGCGAGATAGTTTCTA__251__251__0__0	max_left=159	max_left_minus=159	max_left_plus=159	max_min_left=0	max_min_left_minus=0	max_min_left_plus=0	max_min_right=45	max_min_right_minus=34	max_min_right_plus=45	max_pos_hash_score=412	max_right=45	max_right_minus=34	max_right_plus=45	neg_log10_pos_hash_p_value=7.2	new_junction_coverage=0.15	new_junction_read_count=14	polymorphism_frequency=1.214e-01	pos_hash_score=7	prediction=polymorphism	reject=COVERAGE_EVENNESS_SKEW,FREQUENCY_CUTOFF	side_1_annotate_key=gene	side_1_continuation=0	side_1_coverage=1.07	side_1_overlap=0	side_1_possible_overlap_registers=241	side_1_read_count=119	side_1_redundant=0	side_2_annotate_key=gene	side_2_continuation=0	side_2_coverage=1.06	side_2_overlap=0	side_2_possible_overlap_registers=241	side_2_read_count=118	side_2_redundant=0	total_non_overlap_reads=10	unique_read_sequence=CGCTCCCCGCAAGGACTGACGCGAGATAGTTTCTA
JC	200	.	CP009273	734361	1	CP009273	3618828	-1	-35	alignment_overlap=-35	coverage_minus=4	coverage_plus=6	flanking_left=251	flanking_right=251	frequency=1.228e-01	junction_possible_overlap_registers=206	key=CP009273__734361__1__CP009273__3618828__-1__-35__CGCTCCCCGCAAGGACTGACGCGAGATAGTTTCTA__251__251__0__0	max_left=159	max_left_minus=159	max_left_plus=159	max_min_left=0	max_min_left_minus=0	max_min_left_plus=0	max_min_right=45	max_min_right_minus=34	max_min_right_plus=45	max_pos_hash_score=412	max_right=45	max_right_minus=34	max_right_plus=45	neg_log10_pos_hash_p_value=7.2	new_junction_coverage=0.15	new_junction_read_count=14	polymorphism_frequency=1.228e-01	pos_hash_score=7	prediction=polymorphism	reject=COVERAGE_EVENNESS_SKEW,FREQUENCY_CUTOFF	side_1_annotate_key=gene	side_1_continuation=0	side_1_coverage=1.07	side_1_overlap=0	side_1_possible_overlap_registers=241	side_1_read_count=119	side_1_redundant=0	side_2_annotate_key=gene	side_2_continuation=0	side_2_coverage=1.03	side_2_overlap=0	side_2_possible_overlap_registers=241	side_2_read_count=115	side_2_redundant=0	total_non_overlap_reads=10	unique_read_sequence=CGCTCCCCGCAAGGACTGACGCGAGATAGTTTCTA
JC	201	.	CP009273	739875	-1	CP009273	740527	1	0	alignment_overlap=11	coverage_minus=2	coverage_plus=3	flanking_left=251	flanking_right=251	frequency=3.979e-02	junction_possible_overlap_registers=230	key=CP009273__739875__-1__CP009273__740516__1__11____251__251__0__0	max_left=85	max_left_minus=56	max_left_plus=85	max_min_left=85	max_min_left_minus=0	max_min_left_plus=85	max_min_right=26	max_min_right_minus=21	max_min_right_plus=26	max_pos_hash_score=460	max_right=93	max_right_minus=21	max_right_plus=93	neg_log10_pos_hash_p_value=8.8	new_junction_coverage=0.05	new_junction_read_count=5	polymorphism_frequency=3.979e-02	pos_hash_score=5	prediction=polymorphism	reject=COVERAGE_EVENNESS_SKEW,FREQUENCY_CUTOFF	side_1_annotate_key=gene	side_1_continuation=0	side_1_coverage=1.11	side_1_overlap=11	side_1_possible_overlap_registers=241	side_1_read_count=124	side_1_redundant=0	side_2_annotate_key=gene	side_2_continuation=0	side_2_coverage=1.16	side_2_overlap=0	side_2_possible_overlap_registers=230	side_2_read_count=123	side_2_redundant=0	total_non_overlap_reads=5
JC	202	.	CP009273	751082	-1	CP009273	751958	1	0	alignment_overlap=10	coverage_minus=2	coverage_plus=2	flanking_left=251	flanking_right=251	frequency=3.369e-02	junction_possible_overlap_registers=231	key=CP009273__751082__-1__CP009273__751948__1__10____251__251__0__0	max_left=125	max_left_minus=125	max_left_plus=125	max_min_left=5	max_min_left_minus=5	max_min_left_plus=3	max_min_right=37	max_min_right_minus=37	max_min_right_plus=37	max_pos_hash_score=462	max_right=133	max_right_minus=98	max_right_plus=133	neg_log10_pos_hash_p_value=9.4	new_junction_coverage=0.04	new_junction_read_count=4	polymorphism_frequency=3.369e-02	pos_hash_score=4	prediction=polymorphism	reject=COVERAGE_EVENNESS_SKEW,FREQUENCY_CUTOFF	side_1_annotate_key=gene	side_1_continuation=0	side_1_coverage=1.19	side_1_overlap=10	side_1_possible_overlap_registers=241	side_1_read_count=133	side_1_redundant=0	side_2_annotate_key=gene	side_2_continuation=0	side_2_coverage=0.96	side_2_overlap=0	side_2_possible_overlap_registers=231	side_2_read_count=102	side_2_redundant=0	total_non_overlap_reads=4
JC	203	.	CP009273	754901	-1	CP009273	755975	1	0	alignment_overlap=11	coverage_minus=1	coverage_plus=3	flanking_left=251	flanking_right=251	frequency=4.118e-02	junction_possible_overlap_registers=230	key=CP009273__754901__-1__CP009273__755964__1__11____251__251__0__0	max_left=133	max_left_minus=133	max_left_plus=117	max_min_left=117	max_min_left_minus=0	max_min_left_plus=117	max_min_right=107	max_min_right_minus=107	max_min_right_plus=2	max_pos_hash_score=460	max_right=132	max_right_minus=107	max_right_plus=132	neg_log10_pos_hash_p_value=9.3	new_junction_coverage=0.04	new_junction_read_count=4	polymorphism_frequency=4.118e-02	pos_hash_score=4	prediction=polymorphism	reject=COVERAGE_EVENNESS_SKEW,FREQUENCY_CUTOFF	side_1_annotate_key=gene	side_1_continuation=0	side_1_coverage=0.93	side_1_overlap=11	side_1_possible_overlap_registers=241	side_1_read_count=104	side_1_redundant=0	side_2_annotate_key=gene	side_2_continuation=0	side_2_coverage=0.82	side_2_overlap=0	side_2_possible_overlap_registers=230	side_2_read_count=87	side_2_redundant=0	total_non_overlap_reads=4
JC	204	.	CP009273	755254	-1	CP009273	756113	1	0	alignment_overlap=11	coverage_minus=4	coverage_plus=2	flanking_left=251	flanking_right=251	frequency=6.765e-02	junction_possible_overlap_registers=230	key=CP009273__755254__-1__CP009273__756102__1__11____251__251__0__0	max_left=194	max_left_minus=194	max_left_plus=103	max_min_left=1	max_min_left_minus=0	max_min_left_plus=1	max_min_right=46	max_min_right_minus=46	max_min_right_plus=34	max_pos_hash_score=460	max_right=46	max_right_minus=46	max_right_plus=34	neg_log10_pos_hash_p_value=8.3	new_junction_coverage=0.07	new_junction_read_count=7	polymorphism_frequency=6.765e-02	pos_hash_score=6	prediction=polymorphism	reject=COVERAGE_EVENNESS_SKEW,FREQUENCY_CUTOFF	side_1_annotate_key=gene	side_1_continuation=0	side_1_coverage=0.80	side_1_overlap=11	side_1_possible_overlap_registers=241	side_1_read_count=89	side_1_redundant=0	side_2_annotate_key=gene	side_2_continuation=0	side_2_coverage=1.02	side_2_overlap=0	side_2_possible_overlap_registers=230	side_2_read_count=108	side_2_redundant=0	total_non_overlap_reads=6
JC	205	.	CP009273	773930	-1	CP009273	775182	1	0	alignment_overlap=9	coverage_minus=3	coverage_plus=2	flanking_left=251	flanking_right=251	frequency=5.901e-02	junction_possible_overlap_registers=232	key=CP009273__773930__-1__CP009273__775173__1__9____251__251__0__0	max_left=216	max_left_minus=216	max_left_plus=146	max_min_left=49	max_min_left_minus=49	max_min_left_plus=15	max_min_right=96	max_min_right_minus=35	max_min_right_plus=96	max_pos_hash_score=464	max_right=122	max_right_minus=122	max_right_plus=122	neg_log10_pos_hash_p_value=9.4	new_junction_coverage=0.06	new_junction_read_count=6	polymorphism_frequency=5.901e-02	pos_hash_score=4	prediction=polymorphism	reject=COVERAGE_EVENNESS_SKEW,FREQUENCY_CUTOFF	side_1_annotate_key=gene	side_1_continuation=0	side_1_coverage=1.11	side_1_overlap=9	side_1_possible_overlap_registers=241	side_1_read_count=124	side_1_redundant=0	side_2_annotate_key=gene	side_2_continuation=0	side_2_coverage=0.67	side_2_overlap=0	side_2_possible_overlap_registers=232	side_2_read_count=72	side_2_redundant=0	total_non_overlap_reads=5
JC	206	.	CP009273	774902	-1	CP009273	775896	1	0	alignment_overlap=10	coverage_minus=2	coverage_plus=3	flanking_left=251	flanking_right=251	frequency=4.265e-02	junction_possible_overlap_registers=231	key=CP009273__774902__-1__CP009273__775886__1__10____251__251__0__0	max_left=140	max_left_minus=140	max_left_plus=138	max_min_left=50	max_min_left_minus=0	max_min_left_plus=50	max_min_right=92	max_min_right_minus=92	max_min_right_plus=92	max_pos_hash_score=462	max_right=92	max_right_minus=92	max_right_plus=92	neg_log10_pos_hash_p_value=8.8	new_junction_coverage=0.05	new_junction_read_count=5	polymorphism_frequency=4.265e-02	pos_hash_score=5	prediction=polymorphism	reject=COVERAGE_EVENNESS_SKEW,FREQUENCY_CUTOFF	side_1_annotate_key=gene	side_1_continuation=0	side_1_coverage=0.98	side_1_overlap=10	side_1_possible_overlap_registers=241	side_1_read_count=109	side_1_redundant=0	side_2_annotate_key=gene	side_2_continuation=0	side_2_coverage=1.12	side_2_overlap=0	side_2_possible_overlap_registers=231	side_2_read_count=120	side_2_redundant=0	total_non_overlap_reads=5
JC	207	.	CP009273	776087	-1	CP009273	777267	1	0	alignment_overlap=20	coverage_minus=3	coverage_plus=3	flanking_left=251	flanking_right=251	frequency=1.568e-01	junction_possible_overlap_registers=221	key=CP009273__776087__-1__CP009273__777247__1__20____251__251__0__0	max_left=194	max_left_minus=194	max_left_plus=1	max_min_left=1	max_min_left_minus=0	max_min_left_plus=1	max_min_right=34	max_min_right_minus=34	max_min_right_plus=0	max_pos_hash_score=442	max_right=196	max_right_minus=34	max_right_plus=196	neg_log10_pos_hash_p_value=8.0	new_junction_coverage=0.16	new_junction_read_count=16	polymorphism_frequency=1.568e-01	pos_hash_score=6	prediction=polymorphism	reject=COVERAGE_EVENNESS_SKEW,FREQUENCY_CUTOFF	side_1_annotate_key=gene	side_1_continuation=0	side_1_coverage=1.08	side_1_overlap=20	side_1_possible_overlap_registers=241	side_1_read_count=120	side_1_redundant=0	side_2_annotate_key=gene	side_2_continuation=0	side_2_coverage=0.61	side_2_overlap=0	side_2_possible_overlap_registers=221	side_2_read_count=62	side_2_redundant=0	total_non_overlap_reads=6
JC	208	.	CP009273	776088	-1	CP009273	776780	1	0	alignment_overlap=21	coverage_minus=4	coverage_plus=1	flanking_left=251	flanking_right=251	frequency=1.100e-01	junction_possible_overlap_registers=220	key=CP009273__776088__-1__CP009273__776759__1__21____251__251__0__0	max_left=210	max_left_minus=210	max_left_plus=83	max_min_left=83	max_min_left_minus=83	max_min_left_plus=83	max_min_right=6	max_min_right_minus=6	max_min_right_plus=0	max_pos_hash_score=440	max_right=115	max_right_minus=115	max_right_plus=115	neg_log10_pos_hash_p_value=8.5	new_junction_coverage=0.09	new_junction_read_count=9	polymorphism_frequency=1.100e-01	pos_hash_score=5	prediction=polymorphism	reject=COVERAGE_EVENNESS_SKEW,FREQUENCY_CUTOFF	side_1_annotate_key=gene	side_1_continuation=0	side_1_coverage=1.07	side_1_overlap=21	side_1_possible_overlap_registers=241	side_1_read_count=119	side_1_redundant=0	side_2_annotate_key=gene	side_2_continuation=0	side_2_coverage=0.36	side_2_overlap=0	side_2_possible_overlap_registers=220	side_2_read_count=37	side_2_redundant=0	total_non_overlap_reads=5
JC	209	.	CP009273	776088	-1	CP009273	777033	1	-45	alignment_overlap=-45	coverage_minus=2	coverage_plus=1	flanking_left=251	flanking_right=251	frequency=5.351e-02	junction_possible_overlap_registers=196	key=CP009273__776088__-1__CP009273__777033__1__-45__TTAAAGATTGGCCCCGAGTAAAAATCTTTCAGGTAACACCCGTAT__251__251__0__0	max_left=104	max_left_minus=104	max_left_plus=104	max_min_left=21	max_min_left_minus=21	max_min_left_plus=0	max_min_right=70	max_min_right_minus=70	max_min_right_plus=70	max_pos_hash_score=392	max_right=84	max_right_minus=84	max_right_plus=70	neg_log10_pos_hash_p_value=9.1	new_junction_coverage=0.04	new_junction_read_count=4	polymorphism_frequency=5.351e-02	pos_hash_score=3	prediction=polymorphism	reject=COVERAGE_EVENNESS_SKEW,FREQUENCY_CUTOFF	side_1_annotate_key=gene	side_1_continuation=0	side_1_coverage=1.07	side_1_overlap=0	side_1_possible_overlap_registers=241	side_1_read_count=119	side_1_redundant=0	side_2_annotate_key=gene	side_2_continuation=0	side_2_coverage=0.49	side_2_overlap=0	side_2_possible_overlap_registers=241	side_2_read_count=55	side_2_redundant=0	total_non_overlap_reads=3	unique_read_sequence=TTAAAGATTGGCCCCGAGTAAAAATCTTTCAGGTAACACCCGTAT
JC	210	.	CP009273	776088	-1	CP009273	2514612	1	-45	alignment_overlap=-45	coverage_minus=2	coverage_plus=1	flanking_left=251	flanking_right=251	frequency=4.802e-02	junction_possible_overlap_registers=196	key=CP009273__776088__-1__CP009273__2514612__1__-45__TTAAAGATTGGCCCCGAGTAAAAATCTTTCAGGTAACACCCGTAT__251__251__0__0	max_left=104	max_left_minus=104	max_left_plus=104	max_min_left=21	max_min_left_minus=21	max_min_left_plus=0	max_min_right=70	max_min_right_minus=70	max_min_right_plus=70	max_pos_hash_score=392	max_right=84	max_right_minus=84	max_right_plus=70	neg_log10_pos_hash_p_value=9.1	new_junction_coverage=0.04	new_junction_read_count=4	polymorphism_frequency=4.802e-02	pos_hash_score=3	prediction=polymorphism	reject=COVERAGE_EVENNESS_SKEW,FREQUENCY_CUTOFF	side_1_annotate_key=gene	side_1_continuation=0	side_1_coverage=1.07	side_1_overlap=0	side_1_possible_overlap_registers=241	side_1_read_count=119	side_1_redundant=0	side_2_annotate_key=gene	side_2_continuation=0	side_2_coverage=0.68	side_2_overlap=0	side_2_possible_overlap_registers=241	side_2_read_count=76	side_2_redundant=0	total_non_overlap_reads=3	unique_read_sequence=TTAAAGATTGGCCCCGAGTAAAAATCTTTCAGGTAACACCCGTAT
JC	211	.	CP009273	776374	-1	CP009273	777265	1	0	alignment_overlap=18	coverage_minus=4	coverage_plus=5	flanking_left=251	flanking_right=251	frequency=2.126e-01	junction_possible_overlap_registers=223	key=CP009273__776374__-1__CP009273__777247__1__18____251__251__0__0	max_left=189	max_left_minus=189	max_left_plus=165	max_min_left=1	max_min_left_minus=0	max_min_left_plus=1	max_min_right=36	max_min_right_minus=36	max_min_right_plus=22	max_pos_hash_score=446	max_right=198	max_right_minus=36	max_right_plus=198	neg_log10_pos_hash_p_value=6.8	new_junction_coverage=0.19	new_junction_read_count=20	polymorphism_frequency=2.126e-01	pos_hash_score=9	prediction=polymorphism	reject=COVERAGE_EVENNESS_SKEW	side_1_annotate_key=gene	side_1_continuation=0	side_1_coverage=0.83	side_1_overlap=18	side_1_possible_overlap_registers=241	side_1_read_count=92	side_1_redundant=0	side_2_annotate_key=gene	side_2_continuation=0	side_2_coverage=0.61	side_2_overlap=0	side_2_possible_overlap_registers=223	side_2_read_count=63	side_2_redundant=0	total_non_overlap_reads=9
JC	212	.	CP009273	776472	-1	CP009273	777109	1	0	alignment_overlap=18	coverage_minus=6	coverage_plus=3	flanking_left=251	flanking_right=251	frequency=2.001e-01	junction_possible_overlap_registers=223	key=CP009273__776472__-1__CP009273__777091__1__18____251__251__0__0	max_left=202	max_left_minus=200	max_left_plus=202	max_min_left=0	max_min_left_minus=0	max_min_left_plus=0	max_min_right=15	max_min_right_minus=15	max_min_right_plus=11	max_pos_hash_score=446	max_right=15	max_right_minus=15	max_right_plus=11	neg_log10_pos_hash_p_value=6.8	new_junction_coverage=0.13	new_junction_read_count=13	polymorphism_frequency=2.001e-01	pos_hash_score=9	prediction=polymorphism	reject=COVERAGE_EVENNESS_SKEW	side_1_annotate_key=gene	side_1_continuation=0	side_1_coverage=0.48	side_1_overlap=18	side_1_possible_overlap_registers=241	side_1_read_count=54	side_1_redundant=0	side_2_annotate_key=gene	side_2_continuation=0	side_2_coverage=0.52	side_2_overlap=0	side_2_possible_overlap_registers=223	side_2_read_count=54	side_2_redundant=0	total_non_overlap_reads=9
JC	213	.	CP009273	776472	-1	CP009273	777265	1	0	alignment_overlap=37	coverage_minus=7	coverage_plus=8	flanking_left=251	flanking_right=251	frequency=3.122e-01	junction_possible_overlap_registers=204	key=CP009273__776472__-1__CP009273__777228__1__37____251__251__0__0	max_left=183	max_left_minus=181	max_left_plus=183	max_min_left=25	max_min_left_minus=12	max_min_left_plus=25	max_min_right=13	max_min_right_minus=13	max_min_right_plus=11	max_pos_hash_score=408	max_right=212	max_right_minus=210	max_right_plus=212	neg_log10_pos_hash_p_value=4.5	new_junction_coverage=0.20	new_junction_read_count=19	polymorphism_frequency=3.122e-01	pos_hash_score=15	prediction=polymorphism	reject=COVERAGE_EVENNESS_SKEW	side_1_annotate_key=gene	side_1_continuation=0	side_1_coverage=0.48	side_1_overlap=37	side_1_possible_overlap_registers=241	side_1_read_count=54	side_1_redundant=0	side_2_annotate_key=gene	side_2_continuation=0	side_2_coverage=0.40	side_2_overlap=0	side_2_possible_overlap_registers=204	side_2_read_count=38	side_2_redundant=0	total_non_overlap_reads=15
JC	214	.	CP009273	776472	-1	CP009273	2514688	1	0	alignment_overlap=18	coverage_minus=6	coverage_plus=3	flanking_left=251	flanking_right=251	frequency=1.926e-01	junction_possible_overlap_registers=223	key=CP009273__776472__-1__CP009273__2514670__1__18____251__251__0__0	max_left=202	max_left_minus=200	max_left_plus=202	max_min_left=0	max_min_left_minus=0	max_min_left_plus=0	max_min_right=15	max_min_right_minus=15	max_min_right_plus=11	max_pos_hash_score=446	max_right=15	max_right_minus=15	max_right_plus=11	neg_log10_pos_hash_p_value=6.8	new_junction_coverage=0.13	new_junction_read_count=13	polymorphism_frequency=1.926e-01	pos_hash_score=9	prediction=polymorphism	reject=COVERAGE_EVENNESS_SKEW,FREQUENCY_CUTOFF	side_1_annotate_key=gene	side_1_continuation=0	side_1_coverage=0.48	side_1_overlap=18	side_1_possible_overlap_registers=241	side_1_read_count=54	side_1_redundant=0	side_2_annotate_key=gene	side_2_continuation=0	side_2_coverage=0.57	side_2_overlap=0	side_2_possible_overlap_registers=223	side_2_read_count=59	side_2_redundant=0	total_non_overlap_reads=9
JC	215	.	CP009273	776678	-1	CP009273	777265	1	0	alignment_overlap=18	coverage_minus=19	coverage_plus=11	flanking_left=251	flanking_right=251	frequency=3.903e-01	junction_possible_overlap_registers=223	key=CP009273__776678__-1__CP009273__777247__1__18____251__251__0__0	max_left=223	max_left_minus=206	max_left_plus=223	max_min_left=78	max_min_left_minus=0	max_min_left_plus=78	max_min_right=73	max_min_right_minus=56	max_min_right_plus=73	max_pos_hash_score=446	max_right=198	max_right_minus=56	max_right_plus=198	neg_log10_pos_hash_p_value=4.0	new_junction_coverage=0.39	new_junction_read_count=40	polymorphism_frequency=3.903e-01	pos_hash_score=19	prediction=polymorphism	reject=COVERAGE_EVENNESS_SKEW	side_1_annotate_key=gene	side_1_continuation=0	side_1_coverage=0.60	side_1_overlap=18	side_1_possible_overlap_registers=241	side_1_read_count=67	side_1_redundant=0	side_2_annotate_key=gene	side_2_continuation=0	side_2_coverage=0.61	side_2_overlap=0	side_2_possible_overlap_registers=223	side_2_read_count=63	side_2_redundant=0	total_non_overlap_reads=30
JC	216	.	CP009273	776729	-1	CP009273	777218	1	0	alignment_overlap=2	coverage_minus=2	coverage_plus=1	flanking_left=251	flanking_right=251	frequency=5.907e-02	junction_possible_overlap_registers=239	key=CP009273__776729__-1__CP009273__777216__1__2____251__251__0__0	max_left=35	max_left_minus=35	max_left_plus=35	max_min_left=35	max_min_left_minus=35	max_min_left_plus=35	max_min_right=0	max_min_right_minus=0	max_min_right_plus=0	max_pos_hash_score=478	max_right=220	max_right_minus=220	max_right_plus=101	neg_log10_pos_hash_p_value=10.2	new_junction_coverage=0.03	new_junction_read_count=3	polymorphism_frequency=5.907e-02	pos_hash_score=3	prediction=polymorphism	reject=COVERAGE_EVENNESS_SKEW,FREQUENCY_CUTOFF	side_1_annotate_key=gene	side_1_continuation=0	side_1_coverage=0.47	side_1_overlap=2	side_1_possible_overlap_registers=241	side_1_read_count=52	side_1_redundant=0	side_2_annotate_key=gene	side_2_continuation=0	side_2_coverage=0.40	side_2_overlap=0	side_2_possible_overlap_registers=239	side_2_read_count=44	side_2_redundant=0	total_non_overlap_reads=3
JC	217	.	CP009273	776778	-1	CP009273	777267	1	0	alignment_overlap=39	coverage_minus=11	coverage_plus=7	flanking_left=251	flanking_right=251	frequency=3.432e-01	junction_possible_overlap_registers=202	key=CP009273__776778__-1__CP009273__777228__1__39____251__251__0__0	max_left=153	max_left_minus=153	max_left_plus=148	max_min_left=69	max_min_left_minus=69	max_min_left_plus=42	max_min_right=64	max_min_right_minus=40	max_min_right_plus=64	max_pos_hash_score=404	max_right=210	max_right_minus=208	max_right_plus=210	neg_log10_pos_hash_p_value=4.4	new_junction_coverage=0.21	new_junction_read_count=20	polymorphism_frequency=3.432e-01	pos_hash_score=15	prediction=polymorphism	reject=COVERAGE_EVENNESS_SKEW	side_1_annotate_key=gene	side_1_continuation=0	side_1_coverage=0.41	side_1_overlap=39	side_1_possible_overlap_registers=241	side_1_read_count=46	side_1_redundant=0	side_2_annotate_key=gene	side_2_continuation=0	side_2_coverage=0.41	side_2_overlap=0	side_2_possible_overlap_registers=202	side_2_read_count=38	side_2_redundant=0	total_non_overlap_reads=18
JC	218	.	CP009273	776825	1	CP009273	2514486	-1	-1	alignment_overlap=-1	coverage_minus=12	coverage_plus=5	flanking_left=251	flanking_right=251	frequency=2.959e-01	junction_possible_overlap_registers=240	key=CP009273__776825__1__CP009273__2514486__-1__-1__G__251__251__0__0	max_left=230	max_left_minus=230	max_left_plus=100	max_min_left=77	max_min_left_minus=77	max_min_left_plus=0	max_min_right=75	max_min_right_minus=51	max_min_right_plus=75	max_pos_hash_score=480	max_right=171	max_right_minus=171	max_right_plus=75	neg_log10_pos_hash_p_value=7.6	new_junction_coverage=0.24	new_junction_read_count=27	polymorphism_frequency=2.959e-01	pos_hash_score=8	prediction=polymorphism	reject=COVERAGE_EVENNESS_SKEW	side_1_annotate_key=gene	side_1_continuation=0	side_1_coverage=0.35	side_1_overlap=0	side_1_possible_overlap_registers=241	side_1_read_count=39	side_1_redundant=0	side_2_annotate_key=gene	side_2_continuation=0	side_2_coverage=0.81	side_2_overlap=0	side_2_possible_overlap_registers=241	side_2_read_count=90	side_2_redundant=0	total_non_overlap_reads=17	unique_read_sequence=G
JC	219	.	CP009273	776902	-1	CP009273	777267	1	0	alignment_overlap=20	coverage_minus=3	coverage_plus=4	flanking_left=251	flanking_right=251	frequency=2.108e-01	junction_possible_overlap_registers=221	key=CP009273__776902__-1__CP009273__777247__1__20____251__251__0__0	max_left=124	max_left_minus=124	max_left_plus=106	max_min_left=1	max_min_left_minus=0	max_min_left_plus=1	max_min_right=105	max_min_right_minus=105	max_min_right_plus=105	max_pos_hash_score=442	max_right=196	max_right_minus=105	max_right_plus=196	neg_log10_pos_hash_p_value=8.0	new_junction_coverage=0.16	new_junction_read_count=16	polymorphism_frequency=2.108e-01	pos_hash_score=6	prediction=polymorphism	reject=COVERAGE_EVENNESS_SKEW	side_1_annotate_key=gene	side_1_continuation=0	side_1_coverage=0.57	side_1_overlap=20	side_1_possible_overlap_registers=241	side_1_read_count=63	side_1_redundant=0	side_2_annotate_key=gene	side_2_continuation=0	side_2_coverage=0.61	side_2_overlap=0	side_2_possible_overlap_registers=221	side_2_read_count=62	side_2_redundant=0	total_non_overlap_reads=7
JC	220	.	CP009273	777144	-1	CP009273	777301	1	0	alignment_overlap=54	coverage_minus=1	coverage_plus=4	flanking_left=251	flanking_right=251	frequency=1.010e-01	junction_possible_overlap_registers=187	key=CP009273__777144__-1__CP009273__777247__1__54____251__251__0__0	max_left=68	max_left_minus=68	max_left_plus=60	max_min_left=60	max_min_left_minus=0	max_min_left_plus=60	max_min_right=12	max_min_right_minus=12	max_min_right_plus=0	max_pos_hash_score=374	max_right=162	max_right_minus=12	max_right_plus=162	neg_log10_pos_hash_p_value=7.6	new_junction_coverage=0.06	new_junction_read_count=5	polymorphism_frequency=1.010e-01	pos_hash_score=5	prediction=polymorphism	reject=COVERAGE_EVENNESS_SKEW,FREQUENCY_CUTOFF	side_1_annotate_key=gene	side_1_continuation=0	side_1_coverage=0.44	side_1_overlap=54	side_1_possible_overlap_registers=241	side_1_read_count=49	side_1_redundant=0	side_2_annotate_key=gene	side_2_continuation=0	side_2_coverage=0.59	side_2_overlap=0	side_2_possible_overlap_registers=187	side_2_read_count=51	side_2_redundant=0	total_non_overlap_reads=5
JC	221	.	CP009273	777247	1	CP009273	2514669	-1	0	alignment_overlap=49	coverage_minus=3	coverage_plus=0	flanking_left=251	flanking_right=251	frequency=1.230e-01	junction_possible_overlap_registers=192	key=CP009273__777247__1__CP009273__2514718__-1__49____251__251__0__0	max_left=167	max_left_minus=167	max_left_plus=0	max_min_left=0	max_min_left_minus=0	max_min_left_plus=0	max_min_right=1	max_min_right_minus=1	max_min_right_plus=0	max_pos_hash_score=384	max_right=1	max_right_minus=1	max_right_plus=0	neg_log10_pos_hash_p_value=8.9	new_junction_coverage=0.07	new_junction_read_count=6	polymorphism_frequency=1.230e-01	pos_hash_score=3	prediction=polymorphism	reject=COVERAGE_EVENNESS_SKEW,FREQUENCY_CUTOFF	side_1_annotate_key=gene	side_1_continuation=0	side_1_coverage=0.59	side_1_overlap=49	side_1_possible_overlap_registers=241	side_1_read_count=66	side_1_redundant=0	side_2_annotate_key=gene	side_2_continuation=0	side_2_coverage=0.37	side_2_overlap=0	side_2_possible_overlap_registers=192	side_2_read_count=33	side_2_redundant=0	total_non_overlap_reads=3
JC	222	.	CP009273	822971	-1	CP009273	823938	1	0	alignment_overlap=12	coverage_minus=2	coverage_plus=2	flanking_left=251	flanking_right=251	frequency=4.664e-02	junction_possible_overlap_registers=229	key=CP009273__822971__-1__CP009273__823926__1__12____251__251__0__0	max_left=70	max_left_minus=70	max_left_plus=27	max_min_left=51	max_min_left_minus=51	max_min_left_plus=27	max_min_right=62	max_min_right_minus=62	max_min_right_plus=0	max_pos_hash_score=458	max_right=228	max_right_minus=188	max_right_plus=228	neg_log10_pos_hash_p_value=9.3	new_junction_coverage=0.04	new_junction_read_count=4	polymorphism_frequency=4.664e-02	pos_hash_score=4	prediction=polymorphism	reject=COVERAGE_EVENNESS_SKEW,FREQUENCY_CUTOFF	side_1_annotate_key=gene	side_1_continuation=0	side_1_coverage=0.81	side_1_overlap=12	side_1_possible_overlap_registers=241	side_1_read_count=90	side_1_redundant=0	side_2_annotate_key=gene	side_2_continuation=0	side_2_coverage=0.74	side_2_overlap=0	side_2_possible_overlap_registers=229	side_2_read_count=78	side_2_redundant=0	total_non_overlap_reads=4
JC	223	.	CP009273	841549	-1	CP009273	842494	1	0	alignment_overlap=12	coverage_minus=3	coverage_plus=3	flanking_left=251	flanking_right=251	frequency=7.781e-02	junction_possible_overlap_registers=229	key=CP009273__841549__-1__CP009273__842482__1__12____251__251__0__0	max_left=93	max_left_minus=93	max_left_plus=93	max_min_left=93	max_min_left_minus=45	max_min_left_plus=93	max_min_right=15	max_min_right_minus=15	max_min_right_plus=0	max_pos_hash_score=458	max_right=189	max_right_minus=136	max_right_plus=189	neg_log10_pos_hash_p_value=8.2	new_junction_coverage=0.07	new_junction_read_count=7	polymorphism_frequency=7.781e-02	pos_hash_score=6	prediction=polymorphism	reject=COVERAGE_EVENNESS_SKEW,FREQUENCY_CUTOFF	side_1_annotate_key=gene	side_1_continuation=0	side_1_coverage=0.74	side_1_overlap=12	side_1_possible_overlap_registers=241	side_1_read_count=82	side_1_redundant=0	side_2_annotate_key=gene	side_2_continuation=0	side_2_coverage=0.83	side_2_overlap=0	side_2_possible_overlap_registers=229	side_2_read_count=88	side_2_redundant=0	total_non_overlap_reads=6
JC	224	.	CP009273	851970	-1	CP009273	852820	1	0	alignment_overlap=15	coverage_minus=4	coverage_plus=6	flanking_left=251	flanking_right=251	frequency=9.334e-02	junction_possible_overlap_registers=226	key=CP009273__851970__-1__CP009273__852805__1__15____251__251__0__0	max_left=214	max_left_minus=214	max_left_plus=190	max_min_left=72	max_min_left_minus=19	max_min_left_plus=72	max_min_right=51	max_min_right_minus=51	max_min_right_plus=46	max_pos_hash_score=452	max_right=217	max_right_minus=216	max_right_plus=217	neg_log10_pos_hash_p_value=6.5	new_junction_coverage=0.10	new_junction_read_count=10	polymorphism_frequency=9.334e-02	pos_hash_score=10	prediction=polymorphism	reject=COVERAGE_EVENNESS_SKEW,FREQUENCY_CUTOFF	side_1_annotate_key=gene	side_1_continuation=0	side_1_coverage=0.97	side_1_overlap=15	side_1_possible_overlap_registers=241	side_1_read_count=108	side_1_redundant=0	side_2_annotate_key=gene	side_2_continuation=0	side_2_coverage=0.89	side_2_overlap=0	side_2_possible_overlap_registers=226	side_2_read_count=93	side_2_redundant=0	total_non_overlap_reads=10
JC	225	.	CP009273	862357	-1	CP009273	863539	1	0	alignment_overlap=11	coverage_minus=2	coverage_plus=3	flanking_left=251	flanking_right=251	frequency=3.972e-02	junction_possible_overlap_registers=230	key=CP009273__862357__-1__CP009273__863528__1__11____251__251__0__0	max_left=88	max_left_minus=88	max_left_plus=69	max_min_left=69	max_min_left_minus=15	max_min_left_plus=69	max_min_right=57	max_min_right_minus=57	max_min_right_plus=0	max_pos_hash_score=460	max_right=232	max_right_minus=225	max_right_plus=232	neg_log10_pos_hash_p_value=8.8	new_junction_coverage=0.05	new_junction_read_count=5	polymorphism_frequency=3.972e-02	pos_hash_score=5	prediction=polymorphism	reject=COVERAGE_EVENNESS_SKEW,FREQUENCY_CUTOFF	side_1_annotate_key=gene	side_1_continuation=0	side_1_coverage=1.23	side_1_overlap=11	side_1_possible_overlap_registers=241	side_1_read_count=137	side_1_redundant=0	side_2_annotate_key=gene	side_2_continuation=0	side_2_coverage=1.04	side_2_overlap=0	side_2_possible_overlap_registers=230	side_2_read_count=111	side_2_redundant=0	total_non_overlap_reads=5
JC	226	.	CP009273	874904	-1	CP009273	875845	1	0	alignment_overlap=8	coverage_minus=5	coverage_plus=4	flanking_left=251	flanking_right=251	frequency=1.045e-01	junction_possible_overlap_registers=233	key=CP009273__874904__-1__CP009273__875837__1__8____251__251__0__0	max_left=118	max_left_minus=118	max_left_plus=28	max_min_left=28	max_min_left_minus=28	max_min_left_plus=28	max_min_right=110	max_min_right_minus=110	max_min_right_plus=0	max_pos_hash_score=466	max_right=110	max_right_minus=110	max_right_plus=93	neg_log10_pos_hash_p_value=7.4	new_junction_coverage=0.10	new_junction_read_count=11	polymorphism_frequency=1.045e-01	pos_hash_score=8	prediction=polymorphism	reject=COVERAGE_EVENNESS_SKEW,FREQUENCY_CUTOFF	side_1_annotate_key=gene	side_1_continuation=0	side_1_coverage=0.94	side_1_overlap=8	side_1_possible_overlap_registers=241	side_1_read_count=105	side_1_redundant=0	side_2_annotate_key=gene	side_2_continuation=0	side_2_coverage=0.81	side_2_overlap=0	side_2_possible_overlap_registers=233	side_2_read_count=87	side_2_redundant=0	total_non_overlap_reads=9
JC	227	.	CP009273	889696	-1	CP009273	890604	1	0	alignment_overlap=9	coverage_minus=4	coverage_plus=3	flanking_left=251	flanking_right=251	frequency=6.468e-02	junction_possible_overlap_registers=232	key=CP009273__889696__-1__CP009273__890595__1__9____251__251__0__0	max_left=111	max_left_minus=111	max_left_plus=110	max_min_left=53	max_min_left_minus=53	max_min_left_plus=21	max_min_right=13	max_min_right_minus=13	max_min_right_plus=13	max_pos_hash_score=464	max_right=139	max_right_minus=101	max_right_plus=139	neg_log10_pos_hash_p_value=7.8	new_junction_coverage=0.07	new_junction_read_count=7	polymorphism_frequency=6.468e-02	pos_hash_score=7	prediction=polymorphism	reject=COVERAGE_EVENNESS_SKEW,FREQUENCY_CUTOFF	side_1_annotate_key=gene	side_1_continuation=0	side_1_coverage=0.85	side_1_overlap=9	side_1_possible_overlap_registers=241	side_1_read_count=95	side_1_redundant=0	side_2_annotate_key=gene	side_2_continuation=0	side_2_coverage=1.04	side_2_overlap=0	side_2_possible_overlap_registers=232	side_2_read_count=111	side_2_redundant=0	total_non_overlap_reads=7
JC	228	.	CP009273	892243	-1	CP009273	893062	1	0	alignment_overlap=9	coverage_minus=5	coverage_plus=6	flanking_left=251	flanking_right=251	frequency=1.089e-01	junction_possible_overlap_registers=232	key=CP009273__892243__-1__CP009273__893053__1__9____251__251__0__0	max_left=105	max_left_minus=105	max_left_plus=105	max_min_left=56	max_min_left_minus=0	max_min_left_plus=56	max_min_right=79	max_min_right_minus=79	max_min_right_plus=79	max_pos_hash_score=464	max_right=191	max_right_minus=79	max_right_plus=191	neg_log10_pos_hash_p_value=6.6	new_junction_coverage=0.11	new_junction_read_count=12	polymorphism_frequency=1.089e-01	pos_hash_score=10	prediction=polymorphism	reject=COVERAGE_EVENNESS_SKEW,FREQUENCY_CUTOFF	side_1_annotate_key=gene	side_1_continuation=0	side_1_coverage=0.86	side_1_overlap=9	side_1_possible_overlap_registers=241	side_1_read_count=96	side_1_redundant=0	side_2_annotate_key=gene	side_2_continuation=0	side_2_coverage=0.97	side_2_overlap=0	side_2_possible_overlap_registers=232	side_2_read_count=104	side_2_redundant=0	total_non_overlap_reads=11
JC	229	.	CP009273	913571	-1	CP009273	914318	1	0	alignment_overlap=10	coverage_minus=3	coverage_plus=3	flanking_left=251	flanking_right=251	frequency=6.401e-02	junction_possible_overlap_registers=231	key=CP009273__913571__-1__CP009273__914308__1__10____251__251__0__0	max_left=208	max_left_minus=122	max_left_plus=208	max_min_left=12	max_min_left_minus=0	max_min_left_plus=12	max_min_right=77	max_min_right_minus=77	max_min_right_plus=24	max_pos_hash_score=462	max_right=209	max_right_minus=77	max_right_plus=209	neg_log10_pos_hash_p_value=8.3	new_junction_coverage=0.06	new_junction_read_count=6	polymorphism_frequency=6.401e-02	pos_hash_score=6	prediction=polymorphism	reject=COVERAGE_EVENNESS_SKEW,FREQUENCY_CUTOFF	side_1_annotate_key=gene	side_1_continuation=0	side_1_coverage=0.76	side_1_overlap=10	side_1_possible_overlap_registers=241	side_1_read_count=85	side_1_redundant=0	side_2_annotate_key=gene	side_2_continuation=0	side_2_coverage=0.88	side_2_overlap=0	side_2_possible_overlap_registers=231	side_2_read_count=94	side_2_redundant=0	total_non_overlap_reads=6
JC	230	.	CP009273	919114	-1	CP009273	920318	1	0	alignment_overlap=11	coverage_minus=2	coverage_plus=1	flanking_left=251	flanking_right=251	frequency=3.656e-02	junction_possible_overlap_registers=230	key=CP009273__919114__-1__CP009273__920307__1__11____251__251__0__0	max_left=89	max_left_minus=89	max_left_plus=61	max_min_left=37	max_min_left_minus=37	max_min_left_plus=0	max_min_right=24	max_min_right_minus=24	max_min_right_plus=24	max_pos_hash_score=460	max_right=51	max_right_minus=51	max_right_plus=24	neg_log10_pos_hash_p_value=10.0	new_junction_coverage=0.04	new_junction_read_count=4	polymorphism_frequency=3.656e-02	pos_hash_score=3	prediction=polymorphism	reject=COVERAGE_EVENNESS_SKEW,FREQUENCY_CUTOFF	side_1_annotate_key=gene	side_1_continuation=0	side_1_coverage=1.02	side_1_overlap=11	side_1_possible_overlap_registers=241	side_1_read_count=114	side_1_redundant=0	side_2_annotate_key=gene	side_2_continuation=0	side_2_coverage=0.96	side_2_overlap=0	side_2_possible_overlap_registers=230	side_2_read_count=102	side_2_redundant=0	total_non_overlap_reads=3
JC	231	.	CP009273	930313	-1	CP009273	930964	1	0	alignment_overlap=5	coverage_minus=4	coverage_plus=1	flanking_left=251	flanking_right=251	frequency=5.906e-02	junction_possible_overlap_registers=236	key=CP009273__930313__-1__CP009273__930959__1__5____251__251__0__0	max_left=185	max_left_minus=185	max_left_plus=3	max_min_left=62	max_min_left_minus=62	max_min_left_plus=3	max_min_right=109	max_min_right_minus=109	max_min_right_plus=0	max_pos_hash_score=472	max_right=111	max_right_minus=109	max_right_plus=111	neg_log10_pos_hash_p_value=8.9	new_junction_coverage=0.05	new_junction_read_count=5	polymorphism_frequency=5.906e-02	pos_hash_score=5	prediction=polymorphism	reject=COVERAGE_EVENNESS_SKEW,FREQUENCY_CUTOFF	side_1_annotate_key=gene	side_1_continuation=0	side_1_coverage=0.73	side_1_overlap=5	side_1_possible_overlap_registers=241	side_1_read_count=81	side_1_redundant=0	side_2_annotate_key=gene	side_2_continuation=0	side_2_coverage=0.73	side_2_overlap=0	side_2_possible_overlap_registers=236	side_2_read_count=80	side_2_redundant=0	total_non_overlap_reads=5
JC	232	.	CP009273	930317	-1	CP009273	931202	1	0	alignment_overlap=9	coverage_minus=2	coverage_plus=1	flanking_left=251	flanking_right=251	frequency=3.353e-02	junction_possible_overlap_registers=232	key=CP009273__930317__-1__CP009273__931193__1__9____251__251__0__0	max_left=92	max_left_minus=92	max_left_plus=62	max_min_left=92	max_min_left_minus=92	max_min_left_plus=62	max_min_right=0	max_min_right_minus=0	max_min_right_plus=0	max_pos_hash_score=464	max_right=108	max_right_minus=108	max_right_plus=108	neg_log10_pos_hash_p_value=10.0	new_junction_coverage=0.03	new_junction_read_count=3	polymorphism_frequency=3.353e-02	pos_hash_score=3	prediction=polymorphism	reject=COVERAGE_EVENNESS_SKEW,FREQUENCY_CUTOFF	side_1_annotate_key=gene	side_1_continuation=0	side_1_coverage=0.74	side_1_overlap=9	side_1_possible_overlap_registers=241	side_1_read_count=82	side_1_redundant=0	side_2_annotate_key=gene	side_2_continuation=0	side_2_coverage=0.88	side_2_overlap=0	side_2_possible_overlap_registers=232	side_2_read_count=94	side_2_redundant=0	total_non_overlap_reads=3
JC	233	.	CP009273	936805	-1	CP009273	937677	1	0	alignment_overlap=8	coverage_minus=6	coverage_plus=5	flanking_left=251	flanking_right=251	frequency=8.343e-02	junction_possible_overlap_registers=233	key=CP009273__936805__-1__CP009273__937669__1__8____251__251__0__0	max_left=202	max_left_minus=202	max_left_plus=148	max_min_left=60	max_min_left_minus=60	max_min_left_plus=50	max_min_right=95	max_min_right_minus=40	max_min_right_plus=95	max_pos_hash_score=466	max_right=222	max_right_minus=81	max_right_plus=222	neg_log10_pos_hash_p_value=6.3	new_junction_coverage=0.10	new_junction_read_count=11	polymorphism_frequency=8.343e-02	pos_hash_score=11	prediction=polymorphism	reject=COVERAGE_EVENNESS_SKEW,FREQUENCY_CUTOFF	side_1_annotate_key=gene	side_1_continuation=0	side_1_coverage=1.17	side_1_overlap=8	side_1_possible_overlap_registers=241	side_1_read_count=130	side_1_redundant=0	side_2_annotate_key=gene	side_2_continuation=0	side_2_coverage=1.08	side_2_overlap=0	side_2_possible_overlap_registers=233	side_2_read_count=116	side_2_redundant=0	total_non_overlap_reads=11
JC	234	.	CP009273	937938	-1	CP009273	938936	1	0	alignment_overlap=9	coverage_minus=2	coverage_plus=1	flanking_left=251	flanking_right=251	frequency=3.194e-02	junction_possible_overlap_registers=232	key=CP009273__937938__-1__CP009273__938927__1__9____251__251__0__0	max_left=163	max_left_minus=163	max_left_plus=7	max_min_left=7	max_min_left_minus=0	max_min_left_plus=7	max_min_right=66	max_min_right_minus=66	max_min_right_plus=0	max_pos_hash_score=464	max_right=139	max_right_minus=66	max_right_plus=139	neg_log10_pos_hash_p_value=10.0	new_junction_coverage=0.03	new_junction_read_count=3	polymorphism_frequency=3.194e-02	pos_hash_score=3	prediction=polymorphism	reject=COVERAGE_EVENNESS_SKEW,FREQUENCY_CUTOFF	side_1_annotate_key=gene	side_1_continuation=0	side_1_coverage=1.00	side_1_overlap=9	side_1_possible_overlap_registers=241	side_1_read_count=111	side_1_redundant=0	side_2_annotate_key=gene	side_2_continuation=0	side_2_coverage=0.70	side_2_overlap=0	side_2_possible_overlap_registers=232	side_2_read_count=75	side_2_redundant=0	total_non_overlap_reads=3
JC	235	.	CP009273	950680	-1	CP009273	951422	1	0	alignment_overlap=9	coverage_minus=1	coverage_plus=3	flanking_left=251	flanking_right=251	frequency=3.518e-02	junction_possible_overlap_registers=232	key=CP009273__950680__-1__CP009273__951413__1__9____251__251__0__0	max_left=117	max_left_minus=117	max_left_plus=113	max_min_left=117	max_min_left_minus=117	max_min_left_plus=113	max_min_right=0	max_min_right_minus=0	max_min_right_plus=0	max_pos_hash_score=464	max_right=129	max_right_minus=125	max_right_plus=129	neg_log10_pos_hash_p_value=9.4	new_junction_coverage=0.04	new_junction_read_count=4	polymorphism_frequency=3.518e-02	pos_hash_score=4	prediction=polymorphism	reject=COVERAGE_EVENNESS_SKEW,FREQUENCY_CUTOFF	side_1_annotate_key=gene	side_1_continuation=0	side_1_coverage=1.10	side_1_overlap=9	side_1_possible_overlap_registers=241	side_1_read_count=123	side_1_redundant=0	side_2_annotate_key=gene	side_2_continuation=0	side_2_coverage=0.94	side_2_overlap=0	side_2_possible_overlap_registers=232	side_2_read_count=101	side_2_redundant=0	total_non_overlap_reads=4
JC	236	.	CP009273	974547	-1	CP009273	975727	1	0	alignment_overlap=12	coverage_minus=1	coverage_plus=2	flanking_left=251	flanking_right=251	frequency=3.289e-02	junction_possible_overlap_registers=229	key=CP009273__974547__-1__CP009273__975715__1__12____251__251__0__0	max_left=167	max_left_minus=167	max_left_plus=58	max_min_left=58	max_min_left_minus=0	max_min_left_plus=58	max_min_right=72	max_min_right_minus=72	max_min_right_plus=0	max_pos_hash_score=458	max_right=181	max_right_minus=72	max_right_plus=181	neg_log10_pos_hash_p_value=10.0	new_junction_coverage=0.03	new_junction_read_count=3	polymorphism_frequency=3.289e-02	pos_hash_score=3	prediction=polymorphism	reject=COVERAGE_EVENNESS_SKEW,FREQUENCY_CUTOFF	side_1_annotate_key=gene	side_1_continuation=0	side_1_coverage=0.83	side_1_overlap=12	side_1_possible_overlap_registers=241	side_1_read_count=92	side_1_redundant=0	side_2_annotate_key=gene	side_2_continuation=0	side_2_coverage=0.84	side_2_overlap=0	side_2_possible_overlap_registers=229	side_2_read_count=89	side_2_redundant=0	total_non_overlap_reads=3
JC	237	.	CP009273	1007038	-1	CP009273	1008217	1	0	alignment_overlap=11	coverage_minus=2	coverage_plus=3	flanking_left=251	flanking_right=251	frequency=5.905e-02	junction_possible_overlap_registers=230	key=CP009273__1007038__-1__CP009273__1008206__1__11____251__251__0__0	max_left=141	max_left_minus=141	max_left_plus=141	max_min_left=39	max_min_left_minus=39	max_min_left_plus=39	max_min_right=26	max_min_right_minus=26	max_min_right_plus=26	max_pos_hash_score=460	max_right=48	max_right_minus=48	max_right_plus=48	neg_log10_pos_hash_p_value=8.8	new_junction_coverage=0.06	new_junction_read_count=6	polymorphism_frequency=5.905e-02	pos_hash_score=5	prediction=polymorphism	reject=COVERAGE_EVENNESS_SKEW,FREQUENCY_CUTOFF	side_1_annotate_key=gene	side_1_continuation=0	side_1_coverage=0.75	side_1_overlap=11	side_1_possible_overlap_registers=241	side_1_read_count=83	side_1_redundant=0	side_2_annotate_key=gene	side_2_continuation=0	side_2_coverage=1.05	side_2_overlap=0	side_2_possible_overlap_registers=230	side_2_read_count=112	side_2_redundant=0	total_non_overlap_reads=5
JC	238	.	CP009273	1012347	-1	CP009273	1013196	1	0	alignment_overlap=9	coverage_minus=2	coverage_plus=3	flanking_left=251	flanking_right=251	frequency=5.524e-02	junction_possible_overlap_registers=232	key=CP009273__1012347__-1__CP009273__1013187__1__9____251__251__0__0	max_left=210	max_left_minus=210	max_left_plus=88	max_min_left=89	max_min_left_minus=89	max_min_left_plus=88	max_min_right=32	max_min_right_minus=32	max_min_right_plus=16	max_pos_hash_score=464	max_right=147	max_right_minus=131	max_right_plus=147	neg_log10_pos_hash_p_value=8.8	new_junction_coverage=0.06	new_junction_read_count=6	polymorphism_frequency=5.524e-02	pos_hash_score=5	prediction=polymorphism	reject=COVERAGE_EVENNESS_SKEW,FREQUENCY_CUTOFF	side_1_annotate_key=gene	side_1_continuation=0	side_1_coverage=1.15	side_1_overlap=9	side_1_possible_overlap_registers=241	side_1_read_count=128	side_1_redundant=0	side_2_annotate_key=gene	side_2_continuation=0	side_2_coverage=0.76	side_2_overlap=0	side_2_possible_overlap_registers=232	side_2_read_count=82	side_2_redundant=0	total_non_overlap_reads=5
JC	239	.	CP009273	1031233	-1	CP009273	1032213	1	0	alignment_overlap=10	coverage_minus=1	coverage_plus=2	flanking_left=251	flanking_right=251	frequency=2.420e-02	junction_possible_overlap_registers=231	key=CP009273__1031233__-1__CP009273__1032203__1__10____251__251__0__0	max_left=110	max_left_minus=54	max_left_plus=110	max_min_left=110	max_min_left_minus=0	max_min_left_plus=110	max_min_right=46	max_min_right_minus=46	max_min_right_plus=46	max_pos_hash_score=462	max_right=127	max_right_minus=46	max_right_plus=127	neg_log10_pos_hash_p_value=10.0	new_junction_coverage=0.03	new_junction_read_count=3	polymorphism_frequency=2.420e-02	pos_hash_score=3	prediction=polymorphism	reject=COVERAGE_EVENNESS_SKEW,FREQUENCY_CUTOFF	side_1_annotate_key=gene	side_1_continuation=0	side_1_coverage=1.32	side_1_overlap=10	side_1_possible_overlap_registers=241	side_1_read_count=147	side_1_redundant=0	side_2_annotate_key=gene	side_2_continuation=0	side_2_coverage=0.95	side_2_overlap=0	side_2_possible_overlap_registers=231	side_2_read_count=101	side_2_redundant=0	total_non_overlap_reads=3
JC	240	.	CP009273	1075270	-1	CP009273	1075994	1	0	alignment_overlap=6	coverage_minus=1	coverage_plus=2	flanking_left=251	flanking_right=251	frequency=2.878e-02	junction_possible_overlap_registers=235	key=CP009273__1075270__-1__CP009273__1075988__1__6____251__251__0__0	max_left=111	max_left_minus=111	max_left_plus=107	max_min_left=95	max_min_left_minus=0	max_min_left_plus=95	max_min_right=102	max_min_right_minus=100	max_min_right_plus=102	max_pos_hash_score=470	max_right=131	max_right_minus=100	max_right_plus=131	neg_log10_pos_hash_p_value=10.1	new_junction_coverage=0.03	new_junction_read_count=3	polymorphism_frequency=2.878e-02	pos_hash_score=3	prediction=polymorphism	reject=COVERAGE_EVENNESS_SKEW,FREQUENCY_CUTOFF	side_1_annotate_key=gene	side_1_continuation=0	side_1_coverage=0.91	side_1_overlap=6	side_1_possible_overlap_registers=241	side_1_read_count=101	side_1_redundant=0	side_2_annotate_key=gene	side_2_continuation=0	side_2_coverage=0.96	side_2_overlap=0	side_2_possible_overlap_registers=235	side_2_read_count=104	side_2_redundant=0	total_non_overlap_reads=3
JC	241	.	CP009273	1092496	-1	CP009273	1093040	1	0	alignment_overlap=80	coverage_minus=12	coverage_plus=11	flanking_left=251	flanking_right=251	frequency=2.360e-01	junction_possible_overlap_registers=161	key=CP009273__1092496__-1__CP009273__1092960__1__80____251__251__0__0	max_left=164	max_left_minus=164	max_left_plus=102	max_min_left=26	max_min_left_minus=20	max_min_left_plus=26	max_min_right=84	max_min_right_minus=84	max_min_right_plus=69	max_pos_hash_score=322	max_right=168	max_right_minus=103	max_right_plus=168	neg_log10_pos_hash_p_value=2.9	new_junction_coverage=0.34	new_junction_read_count=25	polymorphism_frequency=2.360e-01	pos_hash_score=17	prediction=polymorphism	side_1_annotate_key=gene	side_1_continuation=0	side_1_coverage=1.09	side_1_overlap=80	side_1_possible_overlap_registers=241	side_1_read_count=121	side_1_redundant=0	side_2_annotate_key=gene	side_2_continuation=0	side_2_coverage=1.09	side_2_overlap=0	side_2_possible_overlap_registers=161	side_2_read_count=81	side_2_redundant=0	total_non_overlap_reads=23
JC	242	.	CP009273	1096191	-1	CP009273	1097072	1	0	alignment_overlap=8	coverage_minus=2	coverage_plus=1	flanking_left=251	flanking_right=251	frequency=3.541e-02	junction_possible_overlap_registers=233	key=CP009273__1096191__-1__CP009273__1097064__1__8____251__251__0__0	max_left=177	max_left_minus=177	max_left_plus=5	max_min_left=21	max_min_left_minus=21	max_min_left_plus=5	max_min_right=66	max_min_right_minus=66	max_min_right_plus=0	max_pos_hash_score=466	max_right=122	max_right_minus=66	max_right_plus=122	neg_log10_pos_hash_p_value=10.1	new_junction_coverage=0.03	new_junction_read_count=3	polymorphism_frequency=3.541e-02	pos_hash_score=3	prediction=polymorphism	reject=COVERAGE_EVENNESS_SKEW,FREQUENCY_CUTOFF	side_1_annotate_key=gene	side_1_continuation=0	side_1_coverage=0.69	side_1_overlap=8	side_1_possible_overlap_registers=241	side_1_read_count=77	side_1_redundant=0	side_2_annotate_key=gene	side_2_continuation=0	side_2_coverage=0.83	side_2_overlap=0	side_2_possible_overlap_registers=233	side_2_read_count=89	side_2_redundant=0	total_non_overlap_reads=3
JC	243	.	CP009273	1119163	-1	CP009273	1119608	1	0	alignment_overlap=9	coverage_minus=4	coverage_plus=3	flanking_left=251	flanking_right=251	frequency=6.129e-02	junction_possible_overlap_registers=232	key=CP009273__1119163__-1__CP009273__1119599__1__9____251__251__0__0	max_left=162	max_left_minus=162	max_left_plus=67	max_min_left=67	max_min_left_minus=67	max_min_left_plus=67	max_min_right=7	max_min_right_minus=7	max_min_right_plus=0	max_pos_hash_score=464	max_right=131	max_right_minus=82	max_right_plus=131	neg_log10_pos_hash_p_value=7.8	new_junction_coverage=0.07	new_junction_read_count=7	polymorphism_frequency=6.129e-02	pos_hash_score=7	prediction=polymorphism	reject=COVERAGE_EVENNESS_SKEW,FREQUENCY_CUTOFF	side_1_annotate_key=gene	side_1_continuation=0	side_1_coverage=0.86	side_1_overlap=9	side_1_possible_overlap_registers=241	side_1_read_count=96	side_1_redundant=0	side_2_annotate_key=gene	side_2_continuation=0	side_2_coverage=1.14	side_2_overlap=0	side_2_possible_overlap_registers=232	side_2_read_count=122	side_2_redundant=0	total_non_overlap_reads=7
JC	244	.	CP009273	1123858	-1	CP009273	1124756	1	0	alignment_overlap=9	coverage_minus=1	coverage_plus=2	flanking_left=251	flanking_right=251	frequency=3.179e-02	junction_possible_overlap_registers=232	key=CP009273__1123858__-1__CP009273__1124747__1__9____251__251__0__0	max_left=58	max_left_minus=58	max_left_plus=58	max_min_left=58	max_min_left_minus=0	max_min_left_plus=58	max_min_right=53	max_min_right_minus=53	max_min_right_plus=0	max_pos_hash_score=464	max_right=78	max_right_minus=53	max_right_plus=78	neg_log10_pos_hash_p_value=10.0	new_junction_coverage=0.03	new_junction_read_count=3	polymorphism_frequency=3.179e-02	pos_hash_score=3	prediction=polymorphism	reject=COVERAGE_EVENNESS_SKEW,FREQUENCY_CUTOFF	side_1_annotate_key=gene	side_1_continuation=0	side_1_coverage=0.78	side_1_overlap=9	side_1_possible_overlap_registers=241	side_1_read_count=87	side_1_redundant=0	side_2_annotate_key=gene	side_2_continuation=0	side_2_coverage=0.92	side_2_overlap=0	side_2_possible_overlap_registers=232	side_2_read_count=99	side_2_redundant=0	total_non_overlap_reads=3
JC	245	.	CP009273	1161581	-1	CP009273	1162077	1	0	alignment_overlap=15	coverage_minus=6	coverage_plus=8	flanking_left=251	flanking_right=251	frequency=1.443e-01	junction_possible_overlap_registers=226	key=CP009273__1161581__-1__CP009273__1162062__1__15____251__251__0__0	max_left=147	max_left_minus=146	max_left_plus=147	max_min_left=83	max_min_left_minus=75	max_min_left_plus=83	max_min_right=89	max_min_right_minus=89	max_min_right_plus=69	max_pos_hash_score=452	max_right=210	max_right_minus=153	max_right_plus=210	neg_log10_pos_hash_p_value=6.2	new_junction_coverage=0.14	new_junction_read_count=15	polymorphism_frequency=1.443e-01	pos_hash_score=11	prediction=polymorphism	reject=COVERAGE_EVENNESS_SKEW,FREQUENCY_CUTOFF	side_1_annotate_key=gene	side_1_continuation=0	side_1_coverage=0.74	side_1_overlap=15	side_1_possible_overlap_registers=241	side_1_read_count=82	side_1_redundant=0	side_2_annotate_key=gene	side_2_continuation=0	side_2_coverage=0.97	side_2_overlap=0	side_2_possible_overlap_registers=226	side_2_read_count=101	side_2_redundant=0	total_non_overlap_reads=14
JC	246	.	CP009273	1184391	-1	CP009273	1185715	1	0	alignment_overlap=4	coverage_minus=2	coverage_plus=2	flanking_left=251	flanking_right=251	frequency=3.475e-02	junction_possible_overlap_registers=237	key=CP009273__1184391__-1__CP009273__1185711__1__4____251__251__0__0	max_left=134	max_left_minus=134	max_left_plus=107	max_min_left=20	max_min_left_minus=0	max_min_left_plus=20	max_min_right=65	max_min_right_minus=65	max_min_right_plus=65	max_pos_hash_score=474	max_right=65	max_right_minus=65	max_right_plus=65	neg_log10_pos_hash_p_value=9.5	new_junction_coverage=0.04	new_junction_read_count=4	polymorphism_frequency=3.475e-02	pos_hash_score=4	prediction=polymorphism	reject=COVERAGE_EVENNESS_SKEW,FREQUENCY_CUTOFF	side_1_annotate_key=gene	side_1_continuation=0	side_1_coverage=0.96	side_1_overlap=4	side_1_possible_overlap_registers=241	side_1_read_count=107	side_1_redundant=0	side_2_annotate_key=gene	side_2_continuation=0	side_2_coverage=1.07	side_2_overlap=0	side_2_possible_overlap_registers=237	side_2_read_count=117	side_2_redundant=0	total_non_overlap_reads=4
JC	247	.	CP009273	1203246	1	CP009273	1205075	1	0	alignment_overlap=16	coverage_minus=16	coverage_plus=16	flanking_left=251	flanking_right=251	frequency=2.474e-01	junction_possible_overlap_registers=225	key=CP009273__1203246__1__CP009273__1205059__1__16____251__251__0__0	max_left=212	max_left_minus=190	max_left_plus=212	max_min_left=115	max_min_left_minus=108	max_min_left_plus=115	max_min_right=108	max_min_right_minus=74	max_min_right_plus=108	max_pos_hash_score=450	max_right=223	max_right_minus=204	max_right_plus=223	neg_log10_pos_hash_p_value=2.3	new_junction_coverage=0.32	new_junction_read_count=33	polymorphism_frequency=2.474e-01	pos_hash_score=30	prediction=polymorphism	side_1_annotate_key=gene	side_1_continuation=0	side_1_coverage=0.83	side_1_overlap=16	side_1_possible_overlap_registers=241	side_1_read_count=93	side_1_redundant=0	side_2_annotate_key=gene	side_2_continuation=0	side_2_coverage=1.10	side_2_overlap=0	side_2_possible_overlap_registers=225	side_2_read_count=114	side_2_redundant=0	total_non_overlap_reads=32
JC	248	.	CP009273	1203261	-1	CP009273	1205058	-1	0	alignment_overlap=16	coverage_minus=11	coverage_plus=8	flanking_left=251	flanking_right=251	frequency=1.630e-01	junction_possible_overlap_registers=225	key=CP009273__1203261__-1__CP009273__1205074__-1__16____251__251__0__0	max_left=224	max_left_minus=216	max_left_plus=224	max_min_left=82	max_min_left_minus=82	max_min_left_plus=63	max_min_right=105	max_min_right_minus=105	max_min_right_plus=90	max_pos_hash_score=450	max_right=227	max_right_minus=175	max_right_plus=227	neg_log10_pos_hash_p_value=4.7	new_junction_coverage=0.18	new_junction_read_count=19	polymorphism_frequency=1.630e-01	pos_hash_score=16	prediction=polymorphism	reject=COVERAGE_EVENNESS_SKEW,FREQUENCY_CUTOFF	side_1_annotate_key=gene	side_1_continuation=0	side_1_coverage=0.80	side_1_overlap=16	side_1_possible_overlap_registers=241	side_1_read_count=89	side_1_redundant=0	side_2_annotate_key=gene	side_2_continuation=0	side_2_coverage=1.08	side_2_overlap=0	side_2_possible_overlap_registers=225	side_2_read_count=112	side_2_redundant=0	total_non_overlap_reads=19
JC	249	.	CP009273	1227747	-1	CP009273	1228455	1	0	alignment_overlap=10	coverage_minus=3	coverage_plus=4	flanking_left=251	flanking_right=251	frequency=6.480e-02	junction_possible_overlap_registers=231	key=CP009273__1227747__-1__CP009273__1228445__1__10____251__251__0__0	max_left=190	max_left_minus=190	max_left_plus=43	max_min_left=43	max_min_left_minus=0	max_min_left_plus=43	max_min_right=81	max_min_right_minus=81	max_min_right_plus=0	max_pos_hash_score=462	max_right=164	max_right_minus=81	max_right_plus=164	neg_log10_pos_hash_p_value=8.3	new_junction_coverage=0.08	new_junction_read_count=9	polymorphism_frequency=6.480e-02	pos_hash_score=6	prediction=polymorphism	reject=COVERAGE_EVENNESS_SKEW,FREQUENCY_CUTOFF	side_1_annotate_key=gene	side_1_continuation=0	side_1_coverage=1.13	side_1_overlap=10	side_1_possible_overlap_registers=241	side_1_read_count=126	side_1_redundant=0	side_2_annotate_key=gene	side_2_continuation=0	side_2_coverage=1.30	side_2_overlap=0	side_2_possible_overlap_registers=231	side_2_read_count=139	side_2_redundant=0	total_non_overlap_reads=7
JC	250	.	CP009273	1244469	-1	CP009273	1245705	1	0	alignment_overlap=9	coverage_minus=3	coverage_plus=3	flanking_left=251	flanking_right=251	frequency=5.705e-02	junction_possible_overlap_registers=232	key=CP009273__1244469__-1__CP009273__1245696__1__9____251__251__0__0	max_left=112	max_left_minus=112	max_left_plus=77	max_min_left=106	max_min_left_minus=106	max_min_left_plus=77	max_min_right=54	max_min_right_minus=54	max_min_right_plus=0	max_pos_hash_score=464	max_right=203	max_right_minus=136	max_right_plus=203	neg_log10_pos_hash_p_value=8.8	new_junction_coverage=0.06	new_junction_read_count=6	polymorphism_frequency=5.705e-02	pos_hash_score=5	prediction=polymorphism	reject=COVERAGE_EVENNESS_SKEW,FREQUENCY_CUTOFF	side_1_annotate_key=gene	side_1_continuation=0	side_1_coverage=0.88	side_1_overlap=9	side_1_possible_overlap_registers=241	side_1_read_count=98	side_1_redundant=0	side_2_annotate_key=gene	side_2_continuation=0	side_2_coverage=0.97	side_2_overlap=0	side_2_possible_overlap_registers=232	side_2_read_count=104	side_2_redundant=0	total_non_overlap_reads=6
JC	251	.	CP009273	1262104	-1	CP009273	1262856	1	0	alignment_overlap=12	coverage_minus=1	coverage_plus=3	flanking_left=251	flanking_right=251	frequency=2.984e-02	junction_possible_overlap_registers=229	key=CP009273__1262104__-1__CP009273__1262844__1__12____251__251__0__0	max_left=104	max_left_minus=104	max_left_plus=60	max_min_left=104	max_min_left_minus=104	max_min_left_plus=60	max_min_right=0	max_min_right_minus=0	max_min_right_plus=0	max_pos_hash_score=458	max_right=179	max_right_minus=135	max_right_plus=179	neg_log10_pos_hash_p_value=9.3	new_junction_coverage=0.04	new_junction_read_count=4	polymorphism_frequency=2.984e-02	pos_hash_score=4	prediction=polymorphism	reject=COVERAGE_EVENNESS_SKEW,FREQUENCY_CUTOFF	side_1_annotate_key=gene	side_1_continuation=0	side_1_coverage=1.25	side_1_overlap=12	side_1_possible_overlap_registers=241	side_1_read_count=139	side_1_redundant=0	side_2_annotate_key=gene	side_2_continuation=0	side_2_coverage=1.21	side_2_overlap=0	side_2_possible_overlap_registers=229	side_2_read_count=128	side_2_redundant=0	total_non_overlap_reads=4
JC	252	.	CP009273	1276023	-1	CP009273	1276849	1	0	alignment_overlap=6	coverage_minus=1	coverage_plus=4	flanking_left=251	flanking_right=251	frequency=5.743e-02	junction_possible_overlap_registers=235	key=CP009273__1276023__-1__CP009273__1276843__1__6____251__251__0__0	max_left=183	max_left_minus=183	max_left_plus=162	max_min_left=68	max_min_left_minus=0	max_min_left_plus=68	max_min_right=114	max_min_right_minus=15	max_min_right_plus=114	max_pos_hash_score=470	max_right=210	max_right_minus=15	max_right_plus=210	neg_log10_pos_hash_p_value=8.9	new_junction_coverage=0.06	new_junction_read_count=6	polymorphism_frequency=5.743e-02	pos_hash_score=5	prediction=polymorphism	reject=COVERAGE_EVENNESS_SKEW,FREQUENCY_CUTOFF	side_1_annotate_key=gene	side_1_continuation=0	side_1_coverage=1.10	side_1_overlap=6	side_1_possible_overlap_registers=241	side_1_read_count=122	side_1_redundant=0	side_2_annotate_key=gene	side_2_continuation=0	side_2_coverage=0.72	side_2_overlap=0	side_2_possible_overlap_registers=235	side_2_read_count=78	side_2_redundant=0	total_non_overlap_reads=5
JC	253	.	CP009273	1282362	-1	CP009273	1283013	1	0	alignment_overlap=20	coverage_minus=3	coverage_plus=5	flanking_left=251	flanking_right=251	frequency=2.344e-01	junction_possible_overlap_registers=221	key=CP009273__1282362__-1__CP009273__1282993__1__20____251__251__0__0	max_left=194	max_left_minus=106	max_left_plus=194	max_min_left=103	max_min_left_minus=82	max_min_left_plus=103	max_min_right=34	max_min_right_minus=21	max_min_right_plus=34	max_pos_hash_score=442	max_right=192	max_right_minus=98	max_right_plus=192	neg_log10_pos_hash_p_value=7.1	new_junction_coverage=0.11	new_junction_read_count=11	polymorphism_frequency=2.344e-01	pos_hash_score=8	prediction=polymorphism	reject=COVERAGE_EVENNESS_SKEW	side_1_annotate_key=gene	side_1_continuation=0	side_1_coverage=0.34	side_1_overlap=20	side_1_possible_overlap_registers=241	side_1_read_count=38	side_1_redundant=0	side_2_annotate_key=gene	side_2_continuation=0	side_2_coverage=0.36	side_2_overlap=0	side_2_possible_overlap_registers=221	side_2_read_count=37	side_2_redundant=0	total_non_overlap_reads=8
JC	254	.	CP009273	1282540	-1	CP009273	1283013	1	0	alignment_overlap=20	coverage_minus=1	coverage_plus=3	flanking_left=251	flanking_right=251	frequency=1.416e-01	junction_possible_overlap_registers=221	key=CP009273__1282540__-1__CP009273__1282993__1__20____251__251__0__0	max_left=47	max_left_minus=47	max_left_plus=14	max_min_left=47	max_min_left_minus=47	max_min_left_plus=14	max_min_right=0	max_min_right_minus=0	max_min_right_plus=0	max_pos_hash_score=442	max_right=192	max_right_minus=182	max_right_plus=192	neg_log10_pos_hash_p_value=9.8	new_junction_coverage=0.06	new_junction_read_count=6	polymorphism_frequency=1.416e-01	pos_hash_score=3	prediction=polymorphism	reject=COVERAGE_EVENNESS_SKEW,FREQUENCY_CUTOFF	side_1_annotate_key=gene	side_1_continuation=0	side_1_coverage=0.35	side_1_overlap=20	side_1_possible_overlap_registers=241	side_1_read_count=39	side_1_redundant=0	side_2_annotate_key=gene	side_2_continuation=0	side_2_coverage=0.36	side_2_overlap=0	side_2_possible_overlap_registers=221	side_2_read_count=37	side_2_redundant=0	total_non_overlap_reads=4
JC	255	.	CP009273	1282785	-1	CP009273	1283080	1	0	alignment_overlap=87	coverage_minus=12	coverage_plus=5	flanking_left=251	flanking_right=251	frequency=3.554e-01	junction_possible_overlap_registers=154	key=CP009273__1282785__-1__CP009273__1282993__1__87____251__251__0__0	max_left=124	max_left_minus=124	max_left_plus=118	max_min_left=68	max_min_left_minus=68	max_min_left_plus=14	max_min_right=63	max_min_right_minus=51	max_min_right_plus=63	max_pos_hash_score=308	max_right=125	max_right_minus=117	max_right_plus=125	neg_log10_pos_hash_p_value=3.3	new_junction_coverage=0.24	new_junction_read_count=17	polymorphism_frequency=3.554e-01	pos_hash_score=14	prediction=polymorphism	reject=COVERAGE_EVENNESS_SKEW	side_1_annotate_key=gene	side_1_continuation=0	side_1_coverage=0.43	side_1_overlap=87	side_1_possible_overlap_registers=241	side_1_read_count=48	side_1_redundant=0	side_2_annotate_key=gene	side_2_continuation=0	side_2_coverage=0.44	side_2_overlap=0	side_2_possible_overlap_registers=154	side_2_read_count=31	side_2_redundant=0	total_non_overlap_reads=17
JC	256	.	CP009273	1300907	-1	CP009273	1301709	1	0	alignment_overlap=11	coverage_minus=1	coverage_plus=3	flanking_left=251	flanking_right=251	frequency=4.356e-02	junction_possible_overlap_registers=230	key=CP009273__1300907__-1__CP009273__1301698__1__11____251__251__0__0	max_left=236	max_left_minus=149	max_left_plus=236	max_min_left=33	max_min_left_minus=0	max_min_left_plus=33	max_min_right=109	max_min_right_minus=91	max_min_right_plus=109	max_pos_hash_score=460	max_right=109	max_right_minus=91	max_right_plus=109	neg_log10_pos_hash_p_value=9.3	new_junction_coverage=0.04	new_junction_read_count=4	polymorphism_frequency=4.356e-02	pos_hash_score=4	prediction=polymorphism	reject=COVERAGE_EVENNESS_SKEW,FREQUENCY_CUTOFF	side_1_annotate_key=gene	side_1_continuation=0	side_1_coverage=0.66	side_1_overlap=11	side_1_possible_overlap_registers=241	side_1_read_count=73	side_1_redundant=0	side_2_annotate_key=gene	side_2_continuation=0	side_2_coverage=1.00	side_2_overlap=0	side_2_possible_overlap_registers=230	side_2_read_count=106	side_2_redundant=0	total_non_overlap_reads=4
JC	257	.	CP009273	1302094	-1	CP009273	1302797	1	0	alignment_overlap=9	coverage_minus=5	coverage_plus=6	flanking_left=251	flanking_right=251	frequency=8.299e-02	junction_possible_overlap_registers=232	key=CP009273__1302094__-1__CP009273__1302788__1__9____251__251__0__0	max_left=154	max_left_minus=152	max_left_plus=154	max_min_left=73	max_min_left_minus=73	max_min_left_plus=49	max_min_right=29	max_min_right_minus=21	max_min_right_plus=29	max_pos_hash_score=464	max_right=212	max_right_minus=142	max_right_plus=212	neg_log10_pos_hash_p_value=6.3	new_junction_coverage=0.10	new_junction_read_count=11	polymorphism_frequency=8.299e-02	pos_hash_score=11	prediction=polymorphism	reject=COVERAGE_EVENNESS_SKEW,FREQUENCY_CUTOFF	side_1_annotate_key=gene	side_1_continuation=0	side_1_coverage=1.18	side_1_overlap=9	side_1_possible_overlap_registers=241	side_1_read_count=131	side_1_redundant=0	side_2_annotate_key=gene	side_2_continuation=0	side_2_coverage=1.09	side_2_overlap=0	side_2_possible_overlap_registers=232	side_2_read_count=117	side_2_redundant=0	total_non_overlap_reads=11
JC	258	.	CP009273	1313061	-1	CP009273	1314064	1	0	alignment_overlap=9	coverage_minus=1	coverage_plus=2	flanking_left=251	flanking_right=251	frequency=2.533e-02	junction_possible_overlap_registers=232	key=CP009273__1313061__-1__CP009273__1314055__1__9____251__251__0__0	max_left=146	max_left_minus=146	max_left_plus=107	max_min_left=2	max_min_left_minus=0	max_min_left_plus=2	max_min_right=47	max_min_right_minus=47	max_min_right_plus=47	max_pos_hash_score=464	max_right=240	max_right_minus=47	max_right_plus=240	neg_log10_pos_hash_p_value=10.0	new_junction_coverage=0.03	new_junction_read_count=3	polymorphism_frequency=2.533e-02	pos_hash_score=3	prediction=polymorphism	reject=COVERAGE_EVENNESS_SKEW,FREQUENCY_CUTOFF	side_1_annotate_key=gene	side_1_continuation=0	side_1_coverage=1.24	side_1_overlap=9	side_1_possible_overlap_registers=241	side_1_read_count=138	side_1_redundant=0	side_2_annotate_key=gene	side_2_continuation=0	side_2_coverage=0.91	side_2_overlap=0	side_2_possible_overlap_registers=232	side_2_read_count=98	side_2_redundant=0	total_non_overlap_reads=3
JC	259	.	CP009273	1314756	-1	CP009273	1315874	1	0	alignment_overlap=11	coverage_minus=3	coverage_plus=2	flanking_left=251	flanking_right=251	frequency=5.555e-02	junction_possible_overlap_registers=230	key=CP009273__1314756__-1__CP009273__1315863__1__11____251__251__0__0	max_left=218	max_left_minus=218	max_left_plus=138	max_min_left=10	max_min_left_minus=0	max_min_left_plus=10	max_min_right=106	max_min_right_minus=106	max_min_right_plus=102	max_pos_hash_score=460	max_right=155	max_right_minus=106	max_right_plus=155	neg_log10_pos_hash_p_value=8.8	new_junction_coverage=0.05	new_junction_read_count=5	polymorphism_frequency=5.555e-02	pos_hash_score=5	prediction=polymorphism	reject=COVERAGE_EVENNESS_SKEW,FREQUENCY_CUTOFF	side_1_annotate_key=gene	side_1_continuation=0	side_1_coverage=0.78	side_1_overlap=11	side_1_possible_overlap_registers=241	side_1_read_count=87	side_1_redundant=0	side_2_annotate_key=gene	side_2_continuation=0	side_2_coverage=0.82	side_2_overlap=0	side_2_possible_overlap_registers=230	side_2_read_count=87	side_2_redundant=0	total_non_overlap_reads=5
JC	260	.	CP009273	1324585	-1	CP009273	1325221	1	0	alignment_overlap=10	coverage_minus=1	coverage_plus=2	flanking_left=251	flanking_right=251	frequency=2.515e-02	junction_possible_overlap_registers=231	key=CP009273__1324585__-1__CP009273__1325211__1__10____251__251__0__0	max_left=68	max_left_minus=68	max_left_plus=68	max_min_left=6	max_min_left_minus=0	max_min_left_plus=6	max_min_right=41	max_min_right_minus=41	max_min_right_plus=41	max_pos_hash_score=462	max_right=41	max_right_minus=41	max_right_plus=41	neg_log10_pos_hash_p_value=10.0	new_junction_coverage=0.03	new_junction_read_count=3	polymorphism_frequency=2.515e-02	pos_hash_score=3	prediction=polymorphism	reject=COVERAGE_EVENNESS_SKEW,FREQUENCY_CUTOFF	side_1_annotate_key=gene	side_1_continuation=0	side_1_coverage=0.96	side_1_overlap=10	side_1_possible_overlap_registers=241	side_1_read_count=107	side_1_redundant=0	side_2_annotate_key=gene	side_2_continuation=0	side_2_coverage=1.22	side_2_overlap=0	side_2_possible_overlap_registers=231	side_2_read_count=130	side_2_redundant=0	total_non_overlap_reads=3
JC	261	.	CP009273	1357374	-1	CP009273	1358284	1	0	alignment_overlap=9	coverage_minus=3	coverage_plus=3	flanking_left=251	flanking_right=251	frequency=6.373e-02	junction_possible_overlap_registers=232	key=CP009273__1357374__-1__CP009273__1358275__1__9____251__251__0__0	max_left=112	max_left_minus=111	max_left_plus=112	max_min_left=112	max_min_left_minus=0	max_min_left_plus=112	max_min_right=34	max_min_right_minus=34	max_min_right_plus=32	max_pos_hash_score=464	max_right=123	max_right_minus=34	max_right_plus=123	neg_log10_pos_hash_p_value=8.3	new_junction_coverage=0.06	new_junction_read_count=6	polymorphism_frequency=6.373e-02	pos_hash_score=6	prediction=polymorphism	reject=COVERAGE_EVENNESS_SKEW,FREQUENCY_CUTOFF	side_1_annotate_key=gene	side_1_continuation=0	side_1_coverage=0.89	side_1_overlap=9	side_1_possible_overlap_registers=241	side_1_read_count=99	side_1_redundant=0	side_2_annotate_key=gene	side_2_continuation=0	side_2_coverage=0.76	side_2_overlap=0	side_2_possible_overlap_registers=232	side_2_read_count=81	side_2_redundant=0	total_non_overlap_reads=6
JC	262	.	CP009273	1357492	-1	CP009273	1358138	1	0	alignment_overlap=11	coverage_minus=2	coverage_plus=2	flanking_left=251	flanking_right=251	frequency=4.588e-02	junction_possible_overlap_registers=230	key=CP009273__1357492__-1__CP009273__1358127__1__11____251__251__0__0	max_left=191	max_left_minus=191	max_left_plus=77	max_min_left=77	max_min_left_minus=52	max_min_left_plus=77	max_min_right=13	max_min_right_minus=13	max_min_right_plus=0	max_pos_hash_score=460	max_right=218	max_right_minus=188	max_right_plus=218	neg_log10_pos_hash_p_value=9.3	new_junction_coverage=0.05	new_junction_read_count=5	polymorphism_frequency=4.588e-02	pos_hash_score=4	prediction=polymorphism	reject=COVERAGE_EVENNESS_SKEW,FREQUENCY_CUTOFF	side_1_annotate_key=gene	side_1_continuation=0	side_1_coverage=0.99	side_1_overlap=11	side_1_possible_overlap_registers=241	side_1_read_count=110	side_1_redundant=0	side_2_annotate_key=gene	side_2_continuation=0	side_2_coverage=0.97	side_2_overlap=0	side_2_possible_overlap_registers=230	side_2_read_count=103	side_2_redundant=0	total_non_overlap_reads=4
JC	263	.	CP009273	1358596	-1	CP009273	1359392	1	0	alignment_overlap=9	coverage_minus=2	coverage_plus=1	flanking_left=251	flanking_right=251	frequency=3.289e-02	junction_possible_overlap_registers=232	key=CP009273__1358596__-1__CP009273__1359383__1__9____251__251__0__0	max_left=175	max_left_minus=175	max_left_plus=6	max_min_left=55	max_min_left_minus=55	max_min_left_plus=6	max_min_right=66	max_min_right_minus=66	max_min_right_plus=0	max_pos_hash_score=464	max_right=178	max_right_minus=142	max_right_plus=178	neg_log10_pos_hash_p_value=10.0	new_junction_coverage=0.03	new_junction_read_count=3	polymorphism_frequency=3.289e-02	pos_hash_score=3	prediction=polymorphism	reject=COVERAGE_EVENNESS_SKEW,FREQUENCY_CUTOFF	side_1_annotate_key=gene	side_1_continuation=0	side_1_coverage=0.86	side_1_overlap=9	side_1_possible_overlap_registers=241	side_1_read_count=96	side_1_redundant=0	side_2_annotate_key=gene	side_2_continuation=0	side_2_coverage=0.78	side_2_overlap=0	side_2_possible_overlap_registers=232	side_2_read_count=84	side_2_redundant=0	total_non_overlap_reads=3
JC	264	.	CP009273	1367730	-1	CP009273	1368728	1	0	alignment_overlap=10	coverage_minus=1	coverage_plus=2	flanking_left=251	flanking_right=251	frequency=2.925e-02	junction_possible_overlap_registers=231	key=CP009273__1367730__-1__CP009273__1368718__1__10____251__251__0__0	max_left=66	max_left_minus=66	max_left_plus=66	max_min_left=66	max_min_left_minus=66	max_min_left_plus=66	max_min_right=0	max_min_right_minus=0	max_min_right_plus=0	max_pos_hash_score=462	max_right=132	max_right_minus=132	max_right_plus=132	neg_log10_pos_hash_p_value=10.0	new_junction_coverage=0.03	new_junction_read_count=3	polymorphism_frequency=2.925e-02	pos_hash_score=3	prediction=polymorphism	reject=COVERAGE_EVENNESS_SKEW,FREQUENCY_CUTOFF	side_1_annotate_key=gene	side_1_continuation=0	side_1_coverage=0.83	side_1_overlap=10	side_1_possible_overlap_registers=241	side_1_read_count=93	side_1_redundant=0	side_2_annotate_key=gene	side_2_continuation=0	side_2_coverage=1.03	side_2_overlap=0	side_2_possible_overlap_registers=231	side_2_read_count=110	side_2_redundant=0	total_non_overlap_reads=3
JC	265	.	CP009273	1367793	-1	CP009273	1368656	1	0	alignment_overlap=10	coverage_minus=2	coverage_plus=2	flanking_left=251	flanking_right=251	frequency=3.913e-02	junction_possible_overlap_registers=231	key=CP009273__1367793__-1__CP009273__1368646__1__10____251__251__0__0	max_left=130	max_left_minus=130	max_left_plus=98	max_min_left=98	max_min_left_minus=0	max_min_left_plus=98	max_min_right=59	max_min_right_minus=59	max_min_right_plus=48	max_pos_hash_score=462	max_right=142	max_right_minus=59	max_right_plus=142	neg_log10_pos_hash_p_value=9.4	new_junction_coverage=0.04	new_junction_read_count=4	polymorphism_frequency=3.913e-02	pos_hash_score=4	prediction=polymorphism	reject=COVERAGE_EVENNESS_SKEW,FREQUENCY_CUTOFF	side_1_annotate_key=gene	side_1_continuation=0	side_1_coverage=0.77	side_1_overlap=10	side_1_possible_overlap_registers=241	side_1_read_count=86	side_1_redundant=0	side_2_annotate_key=gene	side_2_continuation=0	side_2_coverage=1.07	side_2_overlap=0	side_2_possible_overlap_registers=231	side_2_read_count=114	side_2_redundant=0	total_non_overlap_reads=4
JC	266	.	CP009273	1367980	-1	CP009273	1368729	1	0	alignment_overlap=12	coverage_minus=3	coverage_plus=2	flanking_left=251	flanking_right=251	frequency=4.473e-02	junction_possible_overlap_registers=229	key=CP009273__1367980__-1__CP009273__1368717__1__12____251__251__0__0	max_left=81	max_left_minus=81	max_left_plus=81	max_min_left=32	max_min_left_minus=0	max_min_left_plus=32	max_min_right=46	max_min_right_minus=46	max_min_right_plus=46	max_pos_hash_score=458	max_right=48	max_right_minus=46	max_right_plus=48	neg_log10_pos_hash_p_value=8.7	new_junction_coverage=0.05	new_junction_read_count=5	polymorphism_frequency=4.473e-02	pos_hash_score=5	prediction=polymorphism	reject=COVERAGE_EVENNESS_SKEW,FREQUENCY_CUTOFF	side_1_annotate_key=gene	side_1_continuation=0	side_1_coverage=0.98	side_1_overlap=12	side_1_possible_overlap_registers=241	side_1_read_count=109	side_1_redundant=0	side_2_annotate_key=gene	side_2_continuation=0	side_2_coverage=1.04	side_2_overlap=0	side_2_possible_overlap_registers=229	side_2_read_count=110	side_2_redundant=0	total_non_overlap_reads=5
JC	267	.	CP009273	1378189	-1	CP009273	1379246	1	0	alignment_overlap=10	coverage_minus=3	coverage_plus=1	flanking_left=251	flanking_right=251	frequency=3.482e-02	junction_possible_overlap_registers=231	key=CP009273__1378189__-1__CP009273__1379236__1__10____251__251__0__0	max_left=49	max_left_minus=49	max_left_plus=37	max_min_left=37	max_min_left_minus=37	max_min_left_plus=37	max_min_right=39	max_min_right_minus=39	max_min_right_plus=0	max_pos_hash_score=462	max_right=77	max_right_minus=77	max_right_plus=77	neg_log10_pos_hash_p_value=9.4	new_junction_coverage=0.04	new_junction_read_count=4	polymorphism_frequency=3.482e-02	pos_hash_score=4	prediction=polymorphism	reject=COVERAGE_EVENNESS_SKEW,FREQUENCY_CUTOFF	side_1_annotate_key=gene	side_1_continuation=0	side_1_coverage=1.14	side_1_overlap=10	side_1_possible_overlap_registers=241	side_1_read_count=127	side_1_redundant=0	side_2_annotate_key=gene	side_2_continuation=0	side_2_coverage=0.94	side_2_overlap=0	side_2_possible_overlap_registers=231	side_2_read_count=100	side_2_redundant=0	total_non_overlap_reads=4
JC	268	.	CP009273	1381851	-1	CP009273	1382808	1	0	alignment_overlap=9	coverage_minus=2	coverage_plus=2	flanking_left=251	flanking_right=251	frequency=4.302e-02	junction_possible_overlap_registers=232	key=CP009273__1381851__-1__CP009273__1382799__1__9____251__251__0__0	max_left=177	max_left_minus=177	max_left_plus=94	max_min_left=94	max_min_left_minus=32	max_min_left_plus=94	max_min_right=61	max_min_right_minus=61	max_min_right_plus=0	max_pos_hash_score=464	max_right=210	max_right_minus=210	max_right_plus=146	neg_log10_pos_hash_p_value=9.4	new_junction_coverage=0.04	new_junction_read_count=4	polymorphism_frequency=4.302e-02	pos_hash_score=4	prediction=polymorphism	reject=COVERAGE_EVENNESS_SKEW,FREQUENCY_CUTOFF	side_1_annotate_key=gene	side_1_continuation=0	side_1_coverage=0.97	side_1_overlap=9	side_1_possible_overlap_registers=241	side_1_read_count=108	side_1_redundant=0	side_2_annotate_key=gene	side_2_continuation=0	side_2_coverage=0.69	side_2_overlap=0	side_2_possible_overlap_registers=232	side_2_read_count=74	side_2_redundant=0	total_non_overlap_reads=4
JC	269	.	CP009273	1398351	-1	CP009273	1399248	1	0	alignment_overlap=9	coverage_minus=2	coverage_plus=2	flanking_left=251	flanking_right=251	frequency=3.509e-02	junction_possible_overlap_registers=232	key=CP009273__1398351__-1__CP009273__1399239__1__9____251__251__0__0	max_left=117	max_left_minus=117	max_left_plus=103	max_min_left=103	max_min_left_minus=11	max_min_left_plus=103	max_min_right=38	max_min_right_minus=38	max_min_right_plus=0	max_pos_hash_score=464	max_right=139	max_right_minus=38	max_right_plus=139	neg_log10_pos_hash_p_value=9.4	new_junction_coverage=0.04	new_junction_read_count=4	polymorphism_frequency=3.509e-02	pos_hash_score=4	prediction=polymorphism	reject=COVERAGE_EVENNESS_SKEW,FREQUENCY_CUTOFF	side_1_annotate_key=gene	side_1_continuation=0	side_1_coverage=0.96	side_1_overlap=9	side_1_possible_overlap_registers=241	side_1_read_count=107	side_1_redundant=0	side_2_annotate_key=gene	side_2_continuation=0	side_2_coverage=1.09	side_2_overlap=0	side_2_possible_overlap_registers=232	side_2_read_count=117	side_2_redundant=0	total_non_overlap_reads=4
JC	270	.	CP009273	1425092	-1	CP009273	1426164	1	0	alignment_overlap=10	coverage_minus=4	coverage_plus=4	flanking_left=251	flanking_right=251	frequency=5.589e-02	junction_possible_overlap_registers=231	key=CP009273__1425092__-1__CP009273__1426154__1__10____251__251__0__0	max_left=235	max_left_minus=235	max_left_plus=142	max_min_left=36	max_min_left_minus=0	max_min_left_plus=36	max_min_right=120	max_min_right_minus=120	max_min_right_plus=98	max_pos_hash_score=462	max_right=173	max_right_minus=120	max_right_plus=173	neg_log10_pos_hash_p_value=8.3	new_junction_coverage=0.08	new_junction_read_count=9	polymorphism_frequency=5.589e-02	pos_hash_score=6	prediction=polymorphism	reject=COVERAGE_EVENNESS_SKEW,FREQUENCY_CUTOFF	side_1_annotate_key=gene	side_1_continuation=0	side_1_coverage=1.28	side_1_overlap=10	side_1_possible_overlap_registers=241	side_1_read_count=143	side_1_redundant=0	side_2_annotate_key=gene	side_2_continuation=0	side_2_coverage=1.56	side_2_overlap=0	side_2_possible_overlap_registers=231	side_2_read_count=167	side_2_redundant=0	total_non_overlap_reads=8
JC	271	.	CP009273	1462166	1	CP009273	1463497	-1	0	alignment_overlap=0	coverage_minus=5	coverage_plus=1	flanking_left=251	flanking_right=251	frequency=NA	junction_possible_overlap_registers=241	key=CP009273__1462166__1__CP009273__1463497__-1__0____251__251__1__1	max_left=233	max_left_minus=233	max_left_plus=116	max_min_left=116	max_min_left_minus=74	max_min_left_plus=116	max_min_right=53	max_min_right_minus=53	max_min_right_plus=0	max_pos_hash_score=482	max_right=247	max_right_minus=247	max_right_plus=135	neg_log10_pos_hash_p_value=8.5	new_junction_coverage=0.07	new_junction_read_count=8	polymorphism_frequency=NA	pos_hash_score=6	prediction=unknown	reject=COVERAGE_EVENNESS_SKEW	side_1_annotate_key=repeat	side_1_continuation=0	side_1_coverage=NA	side_1_overlap=0	side_1_read_count=NA	side_1_redundant=1	side_2_annotate_key=repeat	side_2_continuation=0	side_2_coverage=NA	side_2_overlap=0	side_2_possible_overlap_registers=NA	side_2_read_count=NA	side_2_redundant=1	total_non_overlap_reads=6
JC	272	.	CP009273	1462167	1	CP009273	1463499	-1	0	alignment_overlap=0	coverage_minus=4	coverage_plus=3	flanking_left=251	flanking_right=251	frequency=NA	junction_possible_overlap_registers=241	key=CP009273__1462167__1__CP009273__1463499__-1__0____251__251__1__1	max_left=228	max_left_minus=228	max_left_plus=181	max_min_left=120	max_min_left_minus=120	max_min_left_plus=0	max_min_right=101	max_min_right_minus=23	max_min_right_plus=101	max_pos_hash_score=482	max_right=131	max_right_minus=131	max_right_plus=101	neg_log10_pos_hash_p_value=9.6	new_junction_coverage=0.06	new_junction_read_count=7	polymorphism_frequency=NA	pos_hash_score=4	prediction=unknown	reject=COVERAGE_EVENNESS_SKEW	side_1_annotate_key=repeat	side_1_continuation=0	side_1_coverage=NA	side_1_overlap=0	side_1_read_count=NA	side_1_redundant=1	side_2_annotate_key=repeat	side_2_continuation=0	side_2_coverage=NA	side_2_overlap=0	side_2_possible_overlap_registers=NA	side_2_read_count=NA	side_2_redundant=1	total_non_overlap_reads=7
JC	273	.	CP009273	1467395	-1	CP009273	1468692	1	0	alignment_overlap=12	coverage_minus=2	coverage_plus=2	flanking_left=251	flanking_right=251	frequency=2.946e-02	junction_possible_overlap_registers=229	key=CP009273__1467395__-1__CP009273__1468680__1__12____251__251__0__0	max_left=39	max_left_minus=39	max_left_plus=39	max_min_left=39	max_min_left_minus=39	max_min_left_plus=39	max_min_right=0	max_min_right_minus=0	max_min_right_plus=0	max_pos_hash_score=458	max_right=201	max_right_minus=201	max_right_plus=179	neg_log10_pos_hash_p_value=9.3	new_junction_coverage=0.04	new_junction_read_count=4	polymorphism_frequency=2.946e-02	pos_hash_score=4	prediction=polymorphism	reject=COVERAGE_EVENNESS_SKEW,FREQUENCY_CUTOFF	side_1_annotate_key=gene	side_1_continuation=0	side_1_coverage=1.34	side_1_overlap=12	side_1_possible_overlap_registers=241	side_1_read_count=149	side_1_redundant=0	side_2_annotate_key=gene	side_2_continuation=0	side_2_coverage=1.15	side_2_overlap=0	side_2_possible_overlap_registers=229	side_2_read_count=122	side_2_redundant=0	total_non_overlap_reads=4
JC	274	.	CP009273	1477018	-1	CP009273	1478022	1	0	alignment_overlap=4	coverage_minus=3	coverage_plus=1	flanking_left=251	flanking_right=251	frequency=3.807e-02	junction_possible_overlap_registers=237	key=CP009273__1477018__-1__CP009273__1478018__1__4____251__251__0__0	max_left=127	max_left_minus=127	max_left_plus=60	max_min_left=60	max_min_left_minus=15	max_min_left_plus=60	max_min_right=120	max_min_right_minus=120	max_min_right_plus=0	max_pos_hash_score=474	max_right=187	max_right_minus=120	max_right_plus=187	neg_log10_pos_hash_p_value=9.5	new_junction_coverage=0.04	new_junction_read_count=4	polymorphism_frequency=3.807e-02	pos_hash_score=4	prediction=polymorphism	reject=COVERAGE_EVENNESS_SKEW,FREQUENCY_CUTOFF	side_1_annotate_key=gene	side_1_continuation=0	side_1_coverage=1.01	side_1_overlap=4	side_1_possible_overlap_registers=241	side_1_read_count=113	side_1_redundant=0	side_2_annotate_key=gene	side_2_continuation=0	side_2_coverage=0.83	side_2_overlap=0	side_2_possible_overlap_registers=237	side_2_read_count=91	side_2_redundant=0	total_non_overlap_reads=4
JC	275	.	CP009273	1490433	-1	CP009273	1491304	1	0	alignment_overlap=13	coverage_minus=4	coverage_plus=4	flanking_left=251	flanking_right=251	frequency=7.546e-02	junction_possible_overlap_registers=228	key=CP009273__1490433__-1__CP009273__1491291__1__13____251__251__0__0	max_left=187	max_left_minus=187	max_left_plus=85	max_min_left=16	max_min_left_minus=16	max_min_left_plus=3	max_min_right=86	max_min_right_minus=86	max_min_right_plus=55	max_pos_hash_score=456	max_right=129	max_right_minus=94	max_right_plus=129	neg_log10_pos_hash_p_value=7.7	new_junction_coverage=0.09	new_junction_read_count=9	polymorphism_frequency=7.546e-02	pos_hash_score=7	prediction=polymorphism	reject=COVERAGE_EVENNESS_SKEW,FREQUENCY_CUTOFF	side_1_annotate_key=gene	side_1_continuation=0	side_1_coverage=0.91	side_1_overlap=13	side_1_possible_overlap_registers=241	side_1_read_count=101	side_1_redundant=0	side_2_annotate_key=gene	side_2_continuation=0	side_2_coverage=1.19	side_2_overlap=0	side_2_possible_overlap_registers=228	side_2_read_count=125	side_2_redundant=0	total_non_overlap_reads=8
JC	276	.	CP009273	1495321	-1	CP009273	1496359	1	0	alignment_overlap=10	coverage_minus=3	coverage_plus=0	flanking_left=251	flanking_right=251	frequency=4.300e-02	junction_possible_overlap_registers=231	key=CP009273__1495321__-1__CP009273__1496349__1__10____251__251__0__0	max_left=83	max_left_minus=83	max_left_plus=0	max_min_left=83	max_min_left_minus=83	max_min_left_plus=0	max_min_right=0	max_min_right_minus=0	max_min_right_plus=0	max_pos_hash_score=462	max_right=235	max_right_minus=235	max_right_plus=0	neg_log10_pos_hash_p_value=10.0	new_junction_coverage=0.04	new_junction_read_count=4	polymorphism_frequency=4.300e-02	pos_hash_score=3	prediction=polymorphism	reject=COVERAGE_EVENNESS_SKEW,FREQUENCY_CUTOFF	side_1_annotate_key=gene	side_1_continuation=0	side_1_coverage=0.85	side_1_overlap=10	side_1_possible_overlap_registers=241	side_1_read_count=95	side_1_redundant=0	side_2_annotate_key=gene	side_2_continuation=0	side_2_coverage=0.81	side_2_overlap=0	side_2_possible_overlap_registers=231	side_2_read_count=87	side_2_redundant=0	total_non_overlap_reads=3
JC	277	.	CP009273	1525042	-1	CP009273	1526273	1	0	alignment_overlap=5	coverage_minus=2	coverage_plus=1	flanking_left=251	flanking_right=251	frequency=2.089e-02	junction_possible_overlap_registers=236	key=CP009273__1525042__-1__CP009273__1526268__1__5____251__251__0__0	max_left=124	max_left_minus=124	max_left_plus=124	max_min_left=26	max_min_left_minus=26	max_min_left_plus=0	max_min_right=98	max_min_right_minus=98	max_min_right_plus=98	max_pos_hash_score=472	max_right=161	max_right_minus=161	max_right_plus=98	neg_log10_pos_hash_p_value=10.1	new_junction_coverage=0.03	new_junction_read_count=3	polymorphism_frequency=2.089e-02	pos_hash_score=3	prediction=polymorphism	reject=COVERAGE_EVENNESS_SKEW,FREQUENCY_CUTOFF	side_1_annotate_key=gene	side_1_continuation=0	side_1_coverage=1.18	side_1_overlap=5	side_1_possible_overlap_registers=241	side_1_read_count=132	side_1_redundant=0	side_2_annotate_key=gene	side_2_continuation=0	side_2_coverage=1.39	side_2_overlap=0	side_2_possible_overlap_registers=236	side_2_read_count=152	side_2_redundant=0	total_non_overlap_reads=3
JC	278	.	CP009273	1532649	-1	CP009273	1533414	1	0	alignment_overlap=8	coverage_minus=4	coverage_plus=1	flanking_left=251	flanking_right=251	frequency=5.696e-02	junction_possible_overlap_registers=233	key=CP009273__1532649__-1__CP009273__1533406__1__8____251__251__0__0	max_left=196	max_left_minus=196	max_left_plus=73	max_min_left=73	max_min_left_minus=0	max_min_left_plus=73	max_min_right=54	max_min_right_minus=54	max_min_right_plus=0	max_pos_hash_score=466	max_right=144	max_right_minus=54	max_right_plus=144	neg_log10_pos_hash_p_value=9.4	new_junction_coverage=0.06	new_junction_read_count=7	polymorphism_frequency=5.696e-02	pos_hash_score=4	prediction=polymorphism	reject=COVERAGE_EVENNESS_SKEW,FREQUENCY_CUTOFF	side_1_annotate_key=gene	side_1_continuation=0	side_1_coverage=1.14	side_1_overlap=8	side_1_possible_overlap_registers=241	side_1_read_count=127	side_1_redundant=0	side_2_annotate_key=gene	side_2_continuation=0	side_2_coverage=1.01	side_2_overlap=0	side_2_possible_overlap_registers=233	side_2_read_count=109	side_2_redundant=0	total_non_overlap_reads=5
JC	279	.	CP009273	1544437	-1	CP009273	1545500	1	0	alignment_overlap=7	coverage_minus=2	coverage_plus=2	flanking_left=251	flanking_right=251	frequency=2.848e-02	junction_possible_overlap_registers=234	key=CP009273__1544437__-1__CP009273__1545493__1__7____251__251__0__0	max_left=58	max_left_minus=58	max_left_plus=58	max_min_left=58	max_min_left_minus=0	max_min_left_plus=58	max_min_right=52	max_min_right_minus=52	max_min_right_plus=0	max_pos_hash_score=468	max_right=135	max_right_minus=52	max_right_plus=135	neg_log10_pos_hash_p_value=9.4	new_junction_coverage=0.04	new_junction_read_count=4	polymorphism_frequency=2.848e-02	pos_hash_score=4	prediction=polymorphism	reject=COVERAGE_EVENNESS_SKEW,FREQUENCY_CUTOFF	side_1_annotate_key=gene	side_1_continuation=0	side_1_coverage=1.26	side_1_overlap=7	side_1_possible_overlap_registers=241	side_1_read_count=140	side_1_redundant=0	side_2_annotate_key=gene	side_2_continuation=0	side_2_coverage=1.27	side_2_overlap=0	side_2_possible_overlap_registers=234	side_2_read_count=137	side_2_redundant=0	total_non_overlap_reads=4
JC	280	.	CP009273	1548523	-1	CP009273	1549436	1	0	alignment_overlap=10	coverage_minus=4	coverage_plus=3	flanking_left=251	flanking_right=251	frequency=6.347e-02	junction_possible_overlap_registers=231	key=CP009273__1548523__-1__CP009273__1549426__1__10____251__251__0__0	max_left=157	max_left_minus=157	max_left_plus=122	max_min_left=30	max_min_left_minus=11	max_min_left_plus=30	max_min_right=83	max_min_right_minus=83	max_min_right_plus=5	max_pos_hash_score=462	max_right=185	max_right_minus=83	max_right_plus=185	neg_log10_pos_hash_p_value=7.8	new_junction_coverage=0.07	new_junction_read_count=8	polymorphism_frequency=6.347e-02	pos_hash_score=7	prediction=polymorphism	reject=COVERAGE_EVENNESS_SKEW,FREQUENCY_CUTOFF	side_1_annotate_key=gene	side_1_continuation=0	side_1_coverage=1.06	side_1_overlap=10	side_1_possible_overlap_registers=241	side_1_read_count=118	side_1_redundant=0	side_2_annotate_key=gene	side_2_continuation=0	side_2_coverage=1.15	side_2_overlap=0	side_2_possible_overlap_registers=231	side_2_read_count=123	side_2_redundant=0	total_non_overlap_reads=7
JC	281	.	CP009273	1553006	-1	CP009273	1553955	1	0	alignment_overlap=9	coverage_minus=2	coverage_plus=1	flanking_left=251	flanking_right=251	frequency=2.483e-02	junction_possible_overlap_registers=232	key=CP009273__1553006__-1__CP009273__1553946__1__9____251__251__0__0	max_left=46	max_left_minus=46	max_left_plus=42	max_min_left=42	max_min_left_minus=42	max_min_left_plus=42	max_min_right=21	max_min_right_minus=21	max_min_right_plus=0	max_pos_hash_score=464	max_right=43	max_right_minus=43	max_right_plus=43	neg_log10_pos_hash_p_value=10.0	new_junction_coverage=0.03	new_junction_read_count=3	polymorphism_frequency=2.483e-02	pos_hash_score=3	prediction=polymorphism	reject=COVERAGE_EVENNESS_SKEW,FREQUENCY_CUTOFF	side_1_annotate_key=gene	side_1_continuation=0	side_1_coverage=1.04	side_1_overlap=9	side_1_possible_overlap_registers=241	side_1_read_count=116	side_1_redundant=0	side_2_annotate_key=gene	side_2_continuation=0	side_2_coverage=1.16	side_2_overlap=0	side_2_possible_overlap_registers=232	side_2_read_count=124	side_2_redundant=0	total_non_overlap_reads=3
JC	282	.	CP009273	1588861	-1	CP009273	1590182	1	0	alignment_overlap=9	coverage_minus=1	coverage_plus=2	flanking_left=251	flanking_right=251	frequency=2.473e-02	junction_possible_overlap_registers=232	key=CP009273__1588861__-1__CP009273__1590173__1__9____251__251__0__0	max_left=81	max_left_minus=42	max_left_plus=81	max_min_left=81	max_min_left_minus=42	max_min_left_plus=81	max_min_right=0	max_min_right_minus=0	max_min_right_plus=0	max_pos_hash_score=464	max_right=130	max_right_minus=55	max_right_plus=130	neg_log10_pos_hash_p_value=10.0	new_junction_coverage=0.03	new_junction_read_count=3	polymorphism_frequency=2.473e-02	pos_hash_score=3	prediction=polymorphism	reject=COVERAGE_EVENNESS_SKEW,FREQUENCY_CUTOFF	side_1_annotate_key=gene	side_1_continuation=0	side_1_coverage=1.04	side_1_overlap=9	side_1_possible_overlap_registers=241	side_1_read_count=116	side_1_redundant=0	side_2_annotate_key=gene	side_2_continuation=0	side_2_coverage=1.17	side_2_overlap=0	side_2_possible_overlap_registers=232	side_2_read_count=125	side_2_redundant=0	total_non_overlap_reads=3
JC	283	.	CP009273	1589674	-1	CP009273	1590581	1	0	alignment_overlap=10	coverage_minus=3	coverage_plus=2	flanking_left=251	flanking_right=251	frequency=3.423e-02	junction_possible_overlap_registers=231	key=CP009273__1589674__-1__CP009273__1590571__1__10____251__251__0__0	max_left=159	max_left_minus=159	max_left_plus=19	max_min_left=19	max_min_left_minus=0	max_min_left_plus=19	max_min_right=50	max_min_right_minus=50	max_min_right_plus=0	max_pos_hash_score=462	max_right=50	max_right_minus=50	max_right_plus=50	neg_log10_pos_hash_p_value=8.8	new_junction_coverage=0.05	new_junction_read_count=5	polymorphism_frequency=3.423e-02	pos_hash_score=5	prediction=polymorphism	reject=COVERAGE_EVENNESS_SKEW,FREQUENCY_CUTOFF	side_1_annotate_key=gene	side_1_continuation=0	side_1_coverage=1.27	side_1_overlap=10	side_1_possible_overlap_registers=241	side_1_read_count=142	side_1_redundant=0	side_2_annotate_key=gene	side_2_continuation=0	side_2_coverage=1.37	side_2_overlap=0	side_2_possible_overlap_registers=231	side_2_read_count=146	side_2_redundant=0	total_non_overlap_reads=5
JC	284	.	CP009273	1591056	-1	CP009273	1591834	1	0	alignment_overlap=10	coverage_minus=7	coverage_plus=9	flanking_left=251	flanking_right=251	frequency=1.116e-01	junction_possible_overlap_registers=231	key=CP009273__1591056__-1__CP009273__1591824__1__10____251__251__0__0	max_left=207	max_left_minus=207	max_left_plus=182	max_min_left=105	max_min_left_minus=58	max_min_left_plus=105	max_min_right=59	max_min_right_minus=26	max_min_right_plus=59	max_pos_hash_score=462	max_right=237	max_right_minus=191	max_right_plus=237	neg_log10_pos_hash_p_value=5.1	new_junction_coverage=0.18	new_junction_read_count=19	polymorphism_frequency=1.116e-01	pos_hash_score=15	prediction=polymorphism	reject=COVERAGE_EVENNESS_SKEW,FREQUENCY_CUTOFF	side_1_annotate_key=gene	side_1_continuation=0	side_1_coverage=1.44	side_1_overlap=10	side_1_possible_overlap_registers=241	side_1_read_count=160	side_1_redundant=0	side_2_annotate_key=gene	side_2_continuation=0	side_2_coverage=1.40	side_2_overlap=0	side_2_possible_overlap_registers=231	side_2_read_count=149	side_2_redundant=0	total_non_overlap_reads=16
JC	285	.	CP009273	1596135	-1	CP009273	1596638	1	0	alignment_overlap=9	coverage_minus=1	coverage_plus=3	flanking_left=251	flanking_right=251	frequency=4.040e-02	junction_possible_overlap_registers=232	key=CP009273__1596135__-1__CP009273__1596629__1__9____251__251__0__0	max_left=175	max_left_minus=12	max_left_plus=175	max_min_left=12	max_min_left_minus=12	max_min_left_plus=12	max_min_right=93	max_min_right_minus=0	max_min_right_plus=93	max_pos_hash_score=464	max_right=104	max_right_minus=104	max_right_plus=104	neg_log10_pos_hash_p_value=9.4	new_junction_coverage=0.04	new_junction_read_count=4	polymorphism_frequency=4.040e-02	pos_hash_score=4	prediction=polymorphism	reject=COVERAGE_EVENNESS_SKEW,FREQUENCY_CUTOFF	side_1_annotate_key=gene	side_1_continuation=0	side_1_coverage=0.95	side_1_overlap=9	side_1_possible_overlap_registers=241	side_1_read_count=106	side_1_redundant=0	side_2_annotate_key=gene	side_2_continuation=0	side_2_coverage=0.82	side_2_overlap=0	side_2_possible_overlap_registers=232	side_2_read_count=88	side_2_redundant=0	total_non_overlap_reads=4
JC	286	.	CP009273	1597326	-1	CP009273	1598176	1	0	alignment_overlap=12	coverage_minus=4	coverage_plus=2	flanking_left=251	flanking_right=251	frequency=5.247e-02	junction_possible_overlap_registers=229	key=CP009273__1597326__-1__CP009273__1598164__1__12____251__251__0__0	max_left=85	max_left_minus=85	max_left_plus=66	max_min_left=85	max_min_left_minus=85	max_min_left_plus=66	max_min_right=0	max_min_right_minus=0	max_min_right_plus=0	max_pos_hash_score=458	max_right=233	max_right_minus=233	max_right_plus=178	neg_log10_pos_hash_p_value=8.2	new_junction_coverage=0.06	new_junction_read_count=6	polymorphism_frequency=5.247e-02	pos_hash_score=6	prediction=polymorphism	reject=COVERAGE_EVENNESS_SKEW,FREQUENCY_CUTOFF	side_1_annotate_key=gene	side_1_continuation=0	side_1_coverage=0.95	side_1_overlap=12	side_1_possible_overlap_registers=241	side_1_read_count=106	side_1_redundant=0	side_2_annotate_key=gene	side_2_continuation=0	side_2_coverage=1.10	side_2_overlap=0	side_2_possible_overlap_registers=229	side_2_read_count=116	side_2_redundant=0	total_non_overlap_reads=6
JC	287	.	CP009273	1599751	-1	CP009273	1600688	1	0	alignment_overlap=10	coverage_minus=5	coverage_plus=5	flanking_left=251	flanking_right=251	frequency=7.558e-02	junction_possible_overlap_registers=231	key=CP009273__1599751__-1__CP009273__1600678__1__10____251__251__0__0	max_left=210	max_left_minus=210	max_left_plus=170	max_min_left=50	max_min_left_minus=50	max_min_left_plus=50	max_min_right=71	max_min_right_minus=55	max_min_right_plus=71	max_pos_hash_score=462	max_right=100	max_right_minus=68	max_right_plus=100	neg_log10_pos_hash_p_value=7.8	new_junction_coverage=0.09	new_junction_read_count=10	polymorphism_frequency=7.558e-02	pos_hash_score=7	prediction=polymorphism	reject=COVERAGE_EVENNESS_SKEW,FREQUENCY_CUTOFF	side_1_annotate_key=gene	side_1_continuation=0	side_1_coverage=1.17	side_1_overlap=10	side_1_possible_overlap_registers=241	side_1_read_count=130	side_1_redundant=0	side_2_annotate_key=gene	side_2_continuation=0	side_2_coverage=1.12	side_2_overlap=0	side_2_possible_overlap_registers=231	side_2_read_count=120	side_2_redundant=0	total_non_overlap_reads=10
JC	288	.	CP009273	1612691	-1	CP009273	1613691	1	0	alignment_overlap=9	coverage_minus=1	coverage_plus=2	flanking_left=251	flanking_right=251	frequency=3.086e-02	junction_possible_overlap_registers=232	key=CP009273__1612691__-1__CP009273__1613682__1__9____251__251__0__0	max_left=187	max_left_minus=45	max_left_plus=187	max_min_left=45	max_min_left_minus=45	max_min_left_plus=0	max_min_right=118	max_min_right_minus=0	max_min_right_plus=118	max_pos_hash_score=464	max_right=197	max_right_minus=197	max_right_plus=118	neg_log10_pos_hash_p_value=10.0	new_junction_coverage=0.04	new_junction_read_count=4	polymorphism_frequency=3.086e-02	pos_hash_score=3	prediction=polymorphism	reject=COVERAGE_EVENNESS_SKEW,FREQUENCY_CUTOFF	side_1_annotate_key=gene	side_1_continuation=0	side_1_coverage=1.15	side_1_overlap=9	side_1_possible_overlap_registers=241	side_1_read_count=128	side_1_redundant=0	side_2_annotate_key=gene	side_2_continuation=0	side_2_coverage=1.19	side_2_overlap=0	side_2_possible_overlap_registers=232	side_2_read_count=128	side_2_redundant=0	total_non_overlap_reads=3
JC	289	.	CP009273	1670559	-1	CP009273	1671632	1	0	alignment_overlap=9	coverage_minus=2	coverage_plus=2	flanking_left=251	flanking_right=251	frequency=4.044e-02	junction_possible_overlap_registers=232	key=CP009273__1670559__-1__CP009273__1671623__1__9____251__251__0__0	max_left=98	max_left_minus=98	max_left_plus=98	max_min_left=98	max_min_left_minus=98	max_min_left_plus=98	max_min_right=0	max_min_right_minus=0	max_min_right_plus=0	max_pos_hash_score=464	max_right=108	max_right_minus=108	max_right_plus=108	neg_log10_pos_hash_p_value=9.4	new_junction_coverage=0.04	new_junction_read_count=4	polymorphism_frequency=4.044e-02	pos_hash_score=4	prediction=polymorphism	reject=COVERAGE_EVENNESS_SKEW,FREQUENCY_CUTOFF	side_1_annotate_key=gene	side_1_continuation=0	side_1_coverage=1.01	side_1_overlap=9	side_1_possible_overlap_registers=241	side_1_read_count=112	side_1_redundant=0	side_2_annotate_key=gene	side_2_continuation=0	side_2_coverage=0.76	side_2_overlap=0	side_2_possible_overlap_registers=232	side_2_read_count=82	side_2_redundant=0	total_non_overlap_reads=4
JC	290	.	CP009273	1678628	-1	CP009273	1679241	1	0	alignment_overlap=10	coverage_minus=4	coverage_plus=3	flanking_left=251	flanking_right=251	frequency=5.877e-02	junction_possible_overlap_registers=231	key=CP009273__1678628__-1__CP009273__1679231__1__10____251__251__0__0	max_left=184	max_left_minus=184	max_left_plus=107	max_min_left=95	max_min_left_minus=95	max_min_left_plus=48	max_min_right=52	max_min_right_minus=6	max_min_right_plus=52	max_pos_hash_score=462	max_right=193	max_right_minus=146	max_right_plus=193	neg_log10_pos_hash_p_value=7.8	new_junction_coverage=0.07	new_junction_read_count=7	polymorphism_frequency=5.877e-02	pos_hash_score=7	prediction=polymorphism	reject=COVERAGE_EVENNESS_SKEW,FREQUENCY_CUTOFF	side_1_annotate_key=gene	side_1_continuation=0	side_1_coverage=1.03	side_1_overlap=10	side_1_possible_overlap_registers=241	side_1_read_count=115	side_1_redundant=0	side_2_annotate_key=gene	side_2_continuation=0	side_2_coverage=1.07	side_2_overlap=0	side_2_possible_overlap_registers=231	side_2_read_count=114	side_2_redundant=0	total_non_overlap_reads=7
JC	291	.	CP009273	1679524	-1	CP009273	1680260	1	0	alignment_overlap=8	coverage_minus=1	coverage_plus=2	flanking_left=251	flanking_right=251	frequency=2.840e-02	junction_possible_overlap_registers=233	key=CP009273__1679524__-1__CP009273__1680252__1__8____251__251__0__0	max_left=32	max_left_minus=32	max_left_plus=32	max_min_left=32	max_min_left_minus=32	max_min_left_plus=32	max_min_right=0	max_min_right_minus=0	max_min_right_plus=0	max_pos_hash_score=466	max_right=78	max_right_minus=43	max_right_plus=78	neg_log10_pos_hash_p_value=10.1	new_junction_coverage=0.03	new_junction_read_count=3	polymorphism_frequency=2.840e-02	pos_hash_score=3	prediction=polymorphism	reject=COVERAGE_EVENNESS_SKEW,FREQUENCY_CUTOFF	side_1_annotate_key=gene	side_1_continuation=0	side_1_coverage=1.01	side_1_overlap=8	side_1_possible_overlap_registers=241	side_1_read_count=113	side_1_redundant=0	side_2_annotate_key=gene	side_2_continuation=0	side_2_coverage=0.89	side_2_overlap=0	side_2_possible_overlap_registers=233	side_2_read_count=96	side_2_redundant=0	total_non_overlap_reads=3
JC	292	.	CP009273	1729893	-1	CP009273	1730845	1	0	alignment_overlap=6	coverage_minus=3	coverage_plus=5	flanking_left=251	flanking_right=251	frequency=7.913e-02	junction_possible_overlap_registers=235	key=CP009273__1729893__-1__CP009273__1730839__1__6____251__251__0__0	max_left=140	max_left_minus=140	max_left_plus=69	max_min_left=69	max_min_left_minus=0	max_min_left_plus=69	max_min_right=72	max_min_right_minus=72	max_min_right_plus=10	max_pos_hash_score=470	max_right=176	max_right_minus=72	max_right_plus=176	neg_log10_pos_hash_p_value=7.5	new_junction_coverage=0.07	new_junction_read_count=8	polymorphism_frequency=7.913e-02	pos_hash_score=8	prediction=polymorphism	reject=COVERAGE_EVENNESS_SKEW,FREQUENCY_CUTOFF	side_1_annotate_key=gene	side_1_continuation=0	side_1_coverage=1.01	side_1_overlap=6	side_1_possible_overlap_registers=241	side_1_read_count=112	side_1_redundant=0	side_2_annotate_key=gene	side_2_continuation=0	side_2_coverage=0.71	side_2_overlap=0	side_2_possible_overlap_registers=235	side_2_read_count=77	side_2_redundant=0	total_non_overlap_reads=8
JC	293	.	CP009273	1740741	-1	CP009273	1740823	1	0	alignment_overlap=43	coverage_minus=1	coverage_plus=2	flanking_left=251	flanking_right=251	frequency=3.923e-02	junction_possible_overlap_registers=198	key=CP009273__1740741__-1__CP009273__1740780__1__43____251__251__0__0	max_left=174	max_left_minus=174	max_left_plus=98	max_min_left=98	max_min_left_minus=0	max_min_left_plus=98	max_min_right=3	max_min_right_minus=3	max_min_right_plus=0	max_pos_hash_score=396	max_right=121	max_right_minus=3	max_right_plus=121	neg_log10_pos_hash_p_value=9.1	new_junction_coverage=0.03	new_junction_read_count=3	polymorphism_frequency=3.923e-02	pos_hash_score=3	prediction=polymorphism	reject=COVERAGE_EVENNESS_SKEW,FREQUENCY_CUTOFF	side_1_annotate_key=gene	side_1_continuation=0	side_1_coverage=0.81	side_1_overlap=43	side_1_possible_overlap_registers=241	side_1_read_count=90	side_1_redundant=0	side_2_annotate_key=gene	side_2_continuation=0	side_2_coverage=0.80	side_2_overlap=0	side_2_possible_overlap_registers=198	side_2_read_count=73	side_2_redundant=0	total_non_overlap_reads=3
JC	294	.	CP009273	1805547	-1	CP009273	1806310	1	0	alignment_overlap=7	coverage_minus=3	coverage_plus=4	flanking_left=251	flanking_right=251	frequency=6.315e-02	junction_possible_overlap_registers=234	key=CP009273__1805547__-1__CP009273__1806303__1__7____251__251__0__0	max_left=160	max_left_minus=160	max_left_plus=160	max_min_left=109	max_min_left_minus=109	max_min_left_plus=44	max_min_right=83	max_min_right_minus=76	max_min_right_plus=83	max_pos_hash_score=468	max_right=188	max_right_minus=135	max_right_plus=188	neg_log10_pos_hash_p_value=8.4	new_junction_coverage=0.08	new_junction_read_count=9	polymorphism_frequency=6.315e-02	pos_hash_score=6	prediction=polymorphism	reject=COVERAGE_EVENNESS_SKEW,FREQUENCY_CUTOFF	side_1_annotate_key=gene	side_1_continuation=0	side_1_coverage=1.23	side_1_overlap=7	side_1_possible_overlap_registers=241	side_1_read_count=137	side_1_redundant=0	side_2_annotate_key=gene	side_2_continuation=0	side_2_coverage=1.24	side_2_overlap=0	side_2_possible_overlap_registers=234	side_2_read_count=134	side_2_redundant=0	total_non_overlap_reads=7
JC	295	.	CP009273	1805559	-1	CP009273	1806322	1	0	alignment_overlap=11	coverage_minus=2	coverage_plus=2	flanking_left=251	flanking_right=251	frequency=3.055e-02	junction_possible_overlap_registers=230	key=CP009273__1805559__-1__CP009273__1806311__1__11____251__251__0__0	max_left=179	max_left_minus=115	max_left_plus=179	max_min_left=115	max_min_left_minus=115	max_min_left_plus=13	max_min_right=61	max_min_right_minus=7	max_min_right_plus=61	max_pos_hash_score=460	max_right=148	max_right_minus=122	max_right_plus=148	neg_log10_pos_hash_p_value=10.0	new_junction_coverage=0.04	new_junction_read_count=4	polymorphism_frequency=3.055e-02	pos_hash_score=3	prediction=polymorphism	reject=COVERAGE_EVENNESS_SKEW,FREQUENCY_CUTOFF	side_1_annotate_key=gene	side_1_continuation=0	side_1_coverage=1.21	side_1_overlap=11	side_1_possible_overlap_registers=241	side_1_read_count=135	side_1_redundant=0	side_2_annotate_key=gene	side_2_continuation=0	side_2_coverage=1.18	side_2_overlap=0	side_2_possible_overlap_registers=230	side_2_read_count=125	side_2_redundant=0	total_non_overlap_reads=4
JC	296	.	CP009273	1812475	-1	CP009273	1813766	1	0	alignment_overlap=12	coverage_minus=4	coverage_plus=3	flanking_left=251	flanking_right=251	frequency=6.333e-02	junction_possible_overlap_registers=229	key=CP009273__1812475__-1__CP009273__1813754__1__12____251__251__0__0	max_left=224	max_left_minus=224	max_left_plus=32	max_min_left=32	max_min_left_minus=32	max_min_left_plus=32	max_min_right=21	max_min_right_minus=21	max_min_right_plus=0	max_pos_hash_score=458	max_right=200	max_right_minus=200	max_right_plus=59	neg_log10_pos_hash_p_value=7.8	new_junction_coverage=0.08	new_junction_read_count=8	polymorphism_frequency=6.333e-02	pos_hash_score=7	prediction=polymorphism	reject=COVERAGE_EVENNESS_SKEW,FREQUENCY_CUTOFF	side_1_annotate_key=gene	side_1_continuation=0	side_1_coverage=1.15	side_1_overlap=12	side_1_possible_overlap_registers=241	side_1_read_count=128	side_1_redundant=0	side_2_annotate_key=gene	side_2_continuation=0	side_2_coverage=1.09	side_2_overlap=0	side_2_possible_overlap_registers=229	side_2_read_count=115	side_2_redundant=0	total_non_overlap_reads=7
JC	297	.	CP009273	1813136	-1	CP009273	1814628	1	0	alignment_overlap=9	coverage_minus=2	coverage_plus=2	flanking_left=251	flanking_right=251	frequency=3.032e-02	junction_possible_overlap_registers=232	key=CP009273__1813136__-1__CP009273__1814619__1__9____251__251__0__0	max_left=108	max_left_minus=108	max_left_plus=108	max_min_left=34	max_min_left_minus=34	max_min_left_plus=34	max_min_right=28	max_min_right_minus=28	max_min_right_plus=28	max_pos_hash_score=464	max_right=102	max_right_minus=102	max_right_plus=102	neg_log10_pos_hash_p_value=9.4	new_junction_coverage=0.04	new_junction_read_count=4	polymorphism_frequency=3.032e-02	pos_hash_score=4	prediction=polymorphism	reject=COVERAGE_EVENNESS_SKEW,FREQUENCY_CUTOFF	side_1_annotate_key=gene	side_1_continuation=0	side_1_coverage=1.24	side_1_overlap=9	side_1_possible_overlap_registers=241	side_1_read_count=138	side_1_redundant=0	side_2_annotate_key=gene	side_2_continuation=0	side_2_coverage=1.15	side_2_overlap=0	side_2_possible_overlap_registers=232	side_2_read_count=123	side_2_redundant=0	total_non_overlap_reads=4
JC	298	.	CP009273	1813921	-1	CP009273	1815571	1	0	alignment_overlap=11	coverage_minus=2	coverage_plus=1	flanking_left=251	flanking_right=251	frequency=2.763e-02	junction_possible_overlap_registers=230	key=CP009273__1813921__-1__CP009273__1815560__1__11____251__251__0__0	max_left=49	max_left_minus=49	max_left_plus=45	max_min_left=49	max_min_left_minus=49	max_min_left_plus=45	max_min_right=0	max_min_right_minus=0	max_min_right_plus=0	max_pos_hash_score=460	max_right=191	max_right_minus=191	max_right_plus=156	neg_log10_pos_hash_p_value=10.0	new_junction_coverage=0.03	new_junction_read_count=3	polymorphism_frequency=2.763e-02	pos_hash_score=3	prediction=polymorphism	reject=COVERAGE_EVENNESS_SKEW,FREQUENCY_CUTOFF	side_1_annotate_key=gene	side_1_continuation=0	side_1_coverage=0.96	side_1_overlap=11	side_1_possible_overlap_registers=241	side_1_read_count=107	side_1_redundant=0	side_2_annotate_key=gene	side_2_continuation=0	side_2_coverage=1.03	side_2_overlap=0	side_2_possible_overlap_registers=230	side_2_read_count=109	side_2_redundant=0	total_non_overlap_reads=3
JC	299	.	CP009273	1820491	-1	CP009273	1821277	1	0	alignment_overlap=14	coverage_minus=5	coverage_plus=6	flanking_left=251	flanking_right=251	frequency=1.139e-01	junction_possible_overlap_registers=227	key=CP009273__1820491__-1__CP009273__1821263__1__14____251__251__0__0	max_left=208	max_left_minus=208	max_left_plus=188	max_min_left=40	max_min_left_minus=12	max_min_left_plus=40	max_min_right=49	max_min_right_minus=44	max_min_right_plus=49	max_pos_hash_score=454	max_right=51	max_right_minus=49	max_right_plus=51	neg_log10_pos_hash_p_value=6.5	new_junction_coverage=0.11	new_junction_read_count=12	polymorphism_frequency=1.139e-01	pos_hash_score=10	prediction=polymorphism	reject=COVERAGE_EVENNESS_SKEW,FREQUENCY_CUTOFF	side_1_annotate_key=gene	side_1_continuation=0	side_1_coverage=0.96	side_1_overlap=14	side_1_possible_overlap_registers=241	side_1_read_count=107	side_1_redundant=0	side_2_annotate_key=gene	side_2_continuation=0	side_2_coverage=0.82	side_2_overlap=0	side_2_possible_overlap_registers=227	side_2_read_count=86	side_2_redundant=0	total_non_overlap_reads=11
JC	300	.	CP009273	1917906	-1	CP009273	1919101	1	0	alignment_overlap=13	coverage_minus=4	coverage_plus=3	flanking_left=251	flanking_right=251	frequency=6.646e-02	junction_possible_overlap_registers=228	key=CP009273__1917906__-1__CP009273__1919088__1__13____251__251__0__0	max_left=153	max_left_minus=153	max_left_plus=105	max_min_left=105	max_min_left_minus=14	max_min_left_plus=105	max_min_right=31	max_min_right_minus=31	max_min_right_plus=31	max_pos_hash_score=456	max_right=133	max_right_minus=101	max_right_plus=133	neg_log10_pos_hash_p_value=8.2	new_junction_coverage=0.07	new_junction_read_count=7	polymorphism_frequency=6.646e-02	pos_hash_score=6	prediction=polymorphism	reject=COVERAGE_EVENNESS_SKEW,FREQUENCY_CUTOFF	side_1_annotate_key=gene	side_1_continuation=0	side_1_coverage=0.89	side_1_overlap=13	side_1_possible_overlap_registers=241	side_1_read_count=99	side_1_redundant=0	side_2_annotate_key=gene	side_2_continuation=0	side_2_coverage=0.98	side_2_overlap=0	side_2_possible_overlap_registers=228	side_2_read_count=103	side_2_redundant=0	total_non_overlap_reads=7
JC	301	.	CP009273	1937733	-1	CP009273	1938394	1	0	alignment_overlap=9	coverage_minus=3	coverage_plus=3	flanking_left=251	flanking_right=251	frequency=4.348e-02	junction_possible_overlap_registers=232	key=CP009273__1937733__-1__CP009273__1938385__1__9____251__251__0__0	max_left=99	max_left_minus=99	max_left_plus=57	max_min_left=20	max_min_left_minus=20	max_min_left_plus=14	max_min_right=52	max_min_right_minus=52	max_min_right_plus=52	max_pos_hash_score=464	max_right=168	max_right_minus=168	max_right_plus=168	neg_log10_pos_hash_p_value=8.3	new_junction_coverage=0.06	new_junction_read_count=6	polymorphism_frequency=4.348e-02	pos_hash_score=6	prediction=polymorphism	reject=COVERAGE_EVENNESS_SKEW,FREQUENCY_CUTOFF	side_1_annotate_key=gene	side_1_continuation=0	side_1_coverage=1.21	side_1_overlap=9	side_1_possible_overlap_registers=241	side_1_read_count=135	side_1_redundant=0	side_2_annotate_key=gene	side_2_continuation=0	side_2_coverage=1.25	side_2_overlap=0	side_2_possible_overlap_registers=232	side_2_read_count=134	side_2_redundant=0	total_non_overlap_reads=6
JC	302	.	CP009273	1948431	-1	CP009273	1949654	1	0	alignment_overlap=12	coverage_minus=1	coverage_plus=2	flanking_left=251	flanking_right=251	frequency=2.551e-02	junction_possible_overlap_registers=229	key=CP009273__1948431__-1__CP009273__1949642__1__12____251__251__0__0	max_left=41	max_left_minus=41	max_left_plus=41	max_min_left=41	max_min_left_minus=41	max_min_left_plus=41	max_min_right=20	max_min_right_minus=0	max_min_right_plus=20	max_pos_hash_score=458	max_right=100	max_right_minus=100	max_right_plus=100	neg_log10_pos_hash_p_value=10.0	new_junction_coverage=0.03	new_junction_read_count=3	polymorphism_frequency=2.551e-02	pos_hash_score=3	prediction=polymorphism	reject=COVERAGE_EVENNESS_SKEW,FREQUENCY_CUTOFF	side_1_annotate_key=gene	side_1_continuation=0	side_1_coverage=1.22	side_1_overlap=12	side_1_possible_overlap_registers=241	side_1_read_count=136	side_1_redundant=0	side_2_annotate_key=gene	side_2_continuation=0	side_2_coverage=0.94	side_2_overlap=0	side_2_possible_overlap_registers=229	side_2_read_count=100	side_2_redundant=0	total_non_overlap_reads=3
JC	303	.	CP009273	1950837	-1	CP009273	1951638	1	0	alignment_overlap=12	coverage_minus=1	coverage_plus=2	flanking_left=251	flanking_right=251	frequency=2.525e-02	junction_possible_overlap_registers=229	key=CP009273__1950837__-1__CP009273__1951626__1__12____251__251__0__0	max_left=91	max_left_minus=91	max_left_plus=62	max_min_left=62	max_min_left_minus=0	max_min_left_plus=62	max_min_right=53	max_min_right_minus=53	max_min_right_plus=0	max_pos_hash_score=458	max_right=176	max_right_minus=53	max_right_plus=176	neg_log10_pos_hash_p_value=10.0	new_junction_coverage=0.03	new_junction_read_count=3	polymorphism_frequency=2.525e-02	pos_hash_score=3	prediction=polymorphism	reject=COVERAGE_EVENNESS_SKEW,FREQUENCY_CUTOFF	side_1_annotate_key=gene	side_1_continuation=0	side_1_coverage=1.15	side_1_overlap=12	side_1_possible_overlap_registers=241	side_1_read_count=128	side_1_redundant=0	side_2_annotate_key=gene	side_2_continuation=0	side_2_coverage=1.04	side_2_overlap=0	side_2_possible_overlap_registers=229	side_2_read_count=110	side_2_redundant=0	total_non_overlap_reads=3
JC	304	.	CP009273	1958342	-1	CP009273	1959424	1	0	alignment_overlap=10	coverage_minus=2	coverage_plus=2	flanking_left=251	flanking_right=251	frequency=3.928e-02	junction_possible_overlap_registers=231	key=CP009273__1958342__-1__CP009273__1959414__1__10____251__251__0__0	max_left=132	max_left_minus=132	max_left_plus=132	max_min_left=90	max_min_left_minus=90	max_min_left_plus=90	max_min_right=11	max_min_right_minus=11	max_min_right_plus=11	max_pos_hash_score=462	max_right=151	max_right_minus=146	max_right_plus=151	neg_log10_pos_hash_p_value=9.4	new_junction_coverage=0.04	new_junction_read_count=4	polymorphism_frequency=3.928e-02	pos_hash_score=4	prediction=polymorphism	reject=COVERAGE_EVENNESS_SKEW,FREQUENCY_CUTOFF	side_1_annotate_key=gene	side_1_continuation=0	side_1_coverage=1.15	side_1_overlap=10	side_1_possible_overlap_registers=241	side_1_read_count=128	side_1_redundant=0	side_2_annotate_key=gene	side_2_continuation=0	side_2_coverage=0.68	side_2_overlap=0	side_2_possible_overlap_registers=231	side_2_read_count=73	side_2_redundant=0	total_non_overlap_reads=4
JC	305	.	CP009273	1976344	-1	CP009273	1977355	1	0	alignment_overlap=10	coverage_minus=2	coverage_plus=1	flanking_left=251	flanking_right=251	frequency=2.580e-02	junction_possible_overlap_registers=231	key=CP009273__1976344__-1__CP009273__1977345__1__10____251__251__0__0	max_left=112	max_left_minus=112	max_left_plus=11	max_min_left=112	max_min_left_minus=112	max_min_left_plus=11	max_min_right=0	max_min_right_minus=0	max_min_right_plus=0	max_pos_hash_score=462	max_right=118	max_right_minus=118	max_right_plus=118	neg_log10_pos_hash_p_value=10.0	new_junction_coverage=0.03	new_junction_read_count=3	polymorphism_frequency=2.580e-02	pos_hash_score=3	prediction=polymorphism	reject=COVERAGE_EVENNESS_SKEW,FREQUENCY_CUTOFF	side_1_annotate_key=gene	side_1_continuation=0	side_1_coverage=0.95	side_1_overlap=10	side_1_possible_overlap_registers=241	side_1_read_count=106	side_1_redundant=0	side_2_annotate_key=gene	side_2_continuation=0	side_2_coverage=1.17	side_2_overlap=0	side_2_possible_overlap_registers=231	side_2_read_count=125	side_2_redundant=0	total_non_overlap_reads=3
JC	306	.	CP009273	1990827	-1	CP009273	1991812	1	0	alignment_overlap=11	coverage_minus=2	coverage_plus=4	flanking_left=251	flanking_right=251	frequency=5.770e-02	junction_possible_overlap_registers=230	key=CP009273__1990827__-1__CP009273__1991801__1__11____251__251__0__0	max_left=181	max_left_minus=44	max_left_plus=181	max_min_left=44	max_min_left_minus=44	max_min_left_plus=44	max_min_right=110	max_min_right_minus=0	max_min_right_plus=110	max_pos_hash_score=460	max_right=110	max_right_minus=91	max_right_plus=110	neg_log10_pos_hash_p_value=8.3	new_junction_coverage=0.06	new_junction_read_count=6	polymorphism_frequency=5.770e-02	pos_hash_score=6	prediction=polymorphism	reject=COVERAGE_EVENNESS_SKEW,FREQUENCY_CUTOFF	side_1_annotate_key=gene	side_1_continuation=0	side_1_coverage=0.79	side_1_overlap=11	side_1_possible_overlap_registers=241	side_1_read_count=88	side_1_redundant=0	side_2_annotate_key=gene	side_2_continuation=0	side_2_coverage=1.05	side_2_overlap=0	side_2_possible_overlap_registers=230	side_2_read_count=112	side_2_redundant=0	total_non_overlap_reads=6
JC	307	.	CP009273	1993192	-1	CP009273	1993820	1	0	alignment_overlap=10	coverage_minus=5	coverage_plus=2	flanking_left=251	flanking_right=251	frequency=7.940e-02	junction_possible_overlap_registers=231	key=CP009273__1993192__-1__CP009273__1993810__1__10____251__251__0__0	max_left=228	max_left_minus=162	max_left_plus=228	max_min_left=39	max_min_left_minus=19	max_min_left_plus=39	max_min_right=59	max_min_right_minus=59	max_min_right_plus=8	max_pos_hash_score=462	max_right=88	max_right_minus=59	max_right_plus=88	neg_log10_pos_hash_p_value=7.8	new_junction_coverage=0.07	new_junction_read_count=8	polymorphism_frequency=7.940e-02	pos_hash_score=7	prediction=polymorphism	reject=COVERAGE_EVENNESS_SKEW,FREQUENCY_CUTOFF	side_1_annotate_key=gene	side_1_continuation=0	side_1_coverage=0.97	side_1_overlap=10	side_1_possible_overlap_registers=241	side_1_read_count=108	side_1_redundant=0	side_2_annotate_key=gene	side_2_continuation=0	side_2_coverage=0.77	side_2_overlap=0	side_2_possible_overlap_registers=231	side_2_read_count=82	side_2_redundant=0	total_non_overlap_reads=7
JC	308	.	CP009273	1994303	-1	CP009273	1995131	1	0	alignment_overlap=11	coverage_minus=5	coverage_plus=4	flanking_left=251	flanking_right=251	frequency=6.855e-02	junction_possible_overlap_registers=230	key=CP009273__1994303__-1__CP009273__1995120__1__11____251__251__0__0	max_left=205	max_left_minus=205	max_left_plus=74	max_min_left=74	max_min_left_minus=9	max_min_left_plus=74	max_min_right=115	max_min_right_minus=115	max_min_right_plus=0	max_pos_hash_score=460	max_right=166	max_right_minus=133	max_right_plus=166	neg_log10_pos_hash_p_value=7.0	new_junction_coverage=0.08	new_junction_read_count=9	polymorphism_frequency=6.855e-02	pos_hash_score=9	prediction=polymorphism	reject=COVERAGE_EVENNESS_SKEW,FREQUENCY_CUTOFF	side_1_annotate_key=gene	side_1_continuation=0	side_1_coverage=1.07	side_1_overlap=11	side_1_possible_overlap_registers=241	side_1_read_count=119	side_1_redundant=0	side_2_annotate_key=gene	side_2_continuation=0	side_2_coverage=1.23	side_2_overlap=0	side_2_possible_overlap_registers=230	side_2_read_count=131	side_2_redundant=0	total_non_overlap_reads=9
JC	309	.	CP009273	2007633	-1	CP009273	2008429	1	0	alignment_overlap=9	coverage_minus=4	coverage_plus=4	flanking_left=251	flanking_right=251	frequency=7.000e-02	junction_possible_overlap_registers=232	key=CP009273__2007633__-1__CP009273__2008420__1__9____251__251__0__0	max_left=141	max_left_minus=141	max_left_plus=77	max_min_left=77	max_min_left_minus=0	max_min_left_plus=77	max_min_right=53	max_min_right_minus=53	max_min_right_plus=7	max_pos_hash_score=464	max_right=183	max_right_minus=53	max_right_plus=183	neg_log10_pos_hash_p_value=7.4	new_junction_coverage=0.07	new_junction_read_count=8	polymorphism_frequency=7.000e-02	pos_hash_score=8	prediction=polymorphism	reject=COVERAGE_EVENNESS_SKEW,FREQUENCY_CUTOFF	side_1_annotate_key=gene	side_1_continuation=0	side_1_coverage=1.07	side_1_overlap=9	side_1_possible_overlap_registers=241	side_1_read_count=119	side_1_redundant=0	side_2_annotate_key=gene	side_2_continuation=0	side_2_coverage=0.91	side_2_overlap=0	side_2_possible_overlap_registers=232	side_2_read_count=98	side_2_redundant=0	total_non_overlap_reads=8
JC	310	.	CP009273	2033735	-1	CP009273	2034644	1	0	alignment_overlap=8	coverage_minus=5	coverage_plus=3	flanking_left=251	flanking_right=251	frequency=6.299e-02	junction_possible_overlap_registers=233	key=CP009273__2033743__-1__CP009273__2034644__1__8____251__251__0__0	max_left=178	max_left_minus=178	max_left_plus=80	max_min_left=113	max_min_left_minus=113	max_min_left_plus=80	max_min_right=107	max_min_right_minus=107	max_min_right_plus=0	max_pos_hash_score=466	max_right=184	max_right_minus=130	max_right_plus=184	neg_log10_pos_hash_p_value=7.4	new_junction_coverage=0.07	new_junction_read_count=8	polymorphism_frequency=6.299e-02	pos_hash_score=8	prediction=polymorphism	reject=COVERAGE_EVENNESS_SKEW,FREQUENCY_CUTOFF	side_1_annotate_key=gene	side_1_continuation=0	side_1_coverage=1.10	side_1_overlap=0	side_1_possible_overlap_registers=233	side_1_read_count=119	side_1_redundant=0	side_2_annotate_key=repeat	side_2_continuation=0	side_2_coverage=NA	side_2_overlap=8	side_2_possible_overlap_registers=NA	side_2_read_count=NA	side_2_redundant=0	total_non_overlap_reads=8
JC	311	.	CP009273	2041761	-1	CP009273	2043007	1	0	alignment_overlap=16	coverage_minus=2	coverage_plus=1	flanking_left=251	flanking_right=251	frequency=2.292e-02	junction_possible_overlap_registers=225	key=CP009273__2041761__-1__CP009273__2042991__1__16____251__251__0__0	max_left=115	max_left_minus=115	max_left_plus=115	max_min_left=35	max_min_left_minus=35	max_min_left_plus=0	max_min_right=103	max_min_right_minus=103	max_min_right_plus=103	max_pos_hash_score=450	max_right=199	max_right_minus=199	max_right_plus=103	neg_log10_pos_hash_p_value=9.9	new_junction_coverage=0.03	new_junction_read_count=3	polymorphism_frequency=2.292e-02	pos_hash_score=3	prediction=polymorphism	reject=COVERAGE_EVENNESS_SKEW,FREQUENCY_CUTOFF	side_1_annotate_key=gene	side_1_continuation=0	side_1_coverage=0.98	side_1_overlap=16	side_1_possible_overlap_registers=241	side_1_read_count=109	side_1_redundant=0	side_2_annotate_key=gene	side_2_continuation=0	side_2_coverage=1.48	side_2_overlap=0	side_2_possible_overlap_registers=225	side_2_read_count=154	side_2_redundant=0	total_non_overlap_reads=3
JC	312	.	CP009273	2066348	-1	CP009273	2067606	1	0	alignment_overlap=4	coverage_minus=2	coverage_plus=2	flanking_left=251	flanking_right=251	frequency=3.665e-02	junction_possible_overlap_registers=237	key=CP009273__2066348__-1__CP009273__2067602__1__4____251__251__0__0	max_left=213	max_left_minus=213	max_left_plus=134	max_min_left=114	max_min_left_minus=0	max_min_left_plus=114	max_min_right=47	max_min_right_minus=47	max_min_right_plus=47	max_pos_hash_score=474	max_right=128	max_right_minus=47	max_right_plus=128	neg_log10_pos_hash_p_value=9.5	new_junction_coverage=0.04	new_junction_read_count=4	polymorphism_frequency=3.665e-02	pos_hash_score=4	prediction=polymorphism	reject=COVERAGE_EVENNESS_SKEW,FREQUENCY_CUTOFF	side_1_annotate_key=gene	side_1_continuation=0	side_1_coverage=0.93	side_1_overlap=4	side_1_possible_overlap_registers=241	side_1_read_count=104	side_1_redundant=0	side_2_annotate_key=gene	side_2_continuation=0	side_2_coverage=0.99	side_2_overlap=0	side_2_possible_overlap_registers=237	side_2_read_count=108	side_2_redundant=0	total_non_overlap_reads=4
JC	313	.	CP009273	2079448	-1	CP009273	2080139	1	0	alignment_overlap=11	coverage_minus=4	coverage_plus=7	flanking_left=251	flanking_right=251	frequency=1.053e-01	junction_possible_overlap_registers=230	key=CP009273__2079448__-1__CP009273__2080128__1__11____251__251__0__0	max_left=132	max_left_minus=132	max_left_plus=28	max_min_left=70	max_min_left_minus=70	max_min_left_plus=28	max_min_right=120	max_min_right_minus=120	max_min_right_plus=0	max_pos_hash_score=460	max_right=233	max_right_minus=120	max_right_plus=233	neg_log10_pos_hash_p_value=6.3	new_junction_coverage=0.12	new_junction_read_count=13	polymorphism_frequency=1.053e-01	pos_hash_score=11	prediction=polymorphism	reject=COVERAGE_EVENNESS_SKEW,FREQUENCY_CUTOFF	side_1_annotate_key=gene	side_1_continuation=0	side_1_coverage=0.98	side_1_overlap=11	side_1_possible_overlap_registers=241	side_1_read_count=109	side_1_redundant=0	side_2_annotate_key=gene	side_2_continuation=0	side_2_coverage=1.10	side_2_overlap=0	side_2_possible_overlap_registers=230	side_2_read_count=117	side_2_redundant=0	total_non_overlap_reads=11
JC	314	.	CP009273	2084156	-1	CP009273	2085464	1	0	alignment_overlap=10	coverage_minus=2	coverage_plus=2	flanking_left=251	flanking_right=251	frequency=3.684e-02	junction_possible_overlap_registers=231	key=CP009273__2084156__-1__CP009273__2085454__1__10____251__251__0__0	max_left=48	max_left_minus=48	max_left_plus=48	max_min_left=48	max_min_left_minus=48	max_min_left_plus=48	max_min_right=0	max_min_right_minus=0	max_min_right_plus=0	max_pos_hash_score=462	max_right=232	max_right_minus=200	max_right_plus=232	neg_log10_pos_hash_p_value=9.4	new_junction_coverage=0.04	new_junction_read_count=4	polymorphism_frequency=3.684e-02	pos_hash_score=4	prediction=polymorphism	reject=COVERAGE_EVENNESS_SKEW,FREQUENCY_CUTOFF	side_1_annotate_key=gene	side_1_continuation=0	side_1_coverage=1.05	side_1_overlap=10	side_1_possible_overlap_registers=241	side_1_read_count=117	side_1_redundant=0	side_2_annotate_key=gene	side_2_continuation=0	side_2_coverage=0.91	side_2_overlap=0	side_2_possible_overlap_registers=231	side_2_read_count=97	side_2_redundant=0	total_non_overlap_reads=4
JC	315	.	CP009273	2087666	-1	CP009273	2088991	1	0	alignment_overlap=10	coverage_minus=2	coverage_plus=2	flanking_left=251	flanking_right=251	frequency=3.281e-02	junction_possible_overlap_registers=231	key=CP009273__2087666__-1__CP009273__2088981__1__10____251__251__0__0	max_left=81	max_left_minus=81	max_left_plus=81	max_min_left=81	max_min_left_minus=81	max_min_left_plus=81	max_min_right=0	max_min_right_minus=0	max_min_right_plus=0	max_pos_hash_score=462	max_right=130	max_right_minus=130	max_right_plus=130	neg_log10_pos_hash_p_value=9.4	new_junction_coverage=0.04	new_junction_read_count=4	polymorphism_frequency=3.281e-02	pos_hash_score=4	prediction=polymorphism	reject=COVERAGE_EVENNESS_SKEW,FREQUENCY_CUTOFF	side_1_annotate_key=gene	side_1_continuation=0	side_1_coverage=1.11	side_1_overlap=10	side_1_possible_overlap_registers=241	side_1_read_count=124	side_1_redundant=0	side_2_annotate_key=gene	side_2_continuation=0	side_2_coverage=1.10	side_2_overlap=0	side_2_possible_overlap_registers=231	side_2_read_count=117	side_2_redundant=0	total_non_overlap_reads=4
JC	316	.	CP009273	2089146	-1	CP009273	2090016	1	0	alignment_overlap=9	coverage_minus=5	coverage_plus=2	flanking_left=251	flanking_right=251	frequency=6.451e-02	junction_possible_overlap_registers=232	key=CP009273__2089146__-1__CP009273__2090007__1__9____251__251__0__0	max_left=122	max_left_minus=122	max_left_plus=97	max_min_left=97	max_min_left_minus=29	max_min_left_plus=97	max_min_right=120	max_min_right_minus=120	max_min_right_plus=0	max_pos_hash_score=464	max_right=154	max_right_minus=154	max_right_plus=107	neg_log10_pos_hash_p_value=7.8	new_junction_coverage=0.07	new_junction_read_count=8	polymorphism_frequency=6.451e-02	pos_hash_score=7	prediction=polymorphism	reject=COVERAGE_EVENNESS_SKEW,FREQUENCY_CUTOFF	side_1_annotate_key=gene	side_1_continuation=0	side_1_coverage=1.19	side_1_overlap=9	side_1_possible_overlap_registers=241	side_1_read_count=133	side_1_redundant=0	side_2_annotate_key=gene	side_2_continuation=0	side_2_coverage=0.97	side_2_overlap=0	side_2_possible_overlap_registers=232	side_2_read_count=104	side_2_redundant=0	total_non_overlap_reads=7
JC	317	.	CP009273	2110200	-1	CP009273	2111163	1	0	alignment_overlap=10	coverage_minus=3	coverage_plus=2	flanking_left=251	flanking_right=251	frequency=5.508e-02	junction_possible_overlap_registers=231	key=CP009273__2110200__-1__CP009273__2111153__1__10____251__251__0__0	max_left=135	max_left_minus=135	max_left_plus=121	max_min_left=11	max_min_left_minus=0	max_min_left_plus=11	max_min_right=106	max_min_right_minus=106	max_min_right_plus=104	max_pos_hash_score=462	max_right=106	max_right_minus=106	max_right_plus=104	neg_log10_pos_hash_p_value=8.8	new_junction_coverage=0.06	new_junction_read_count=6	polymorphism_frequency=5.508e-02	pos_hash_score=5	prediction=polymorphism	reject=COVERAGE_EVENNESS_SKEW,FREQUENCY_CUTOFF	side_1_annotate_key=gene	side_1_continuation=0	side_1_coverage=0.90	side_1_overlap=10	side_1_possible_overlap_registers=241	side_1_read_count=100	side_1_redundant=0	side_2_annotate_key=gene	side_2_continuation=0	side_2_coverage=1.03	side_2_overlap=0	side_2_possible_overlap_registers=231	side_2_read_count=110	side_2_redundant=0	total_non_overlap_reads=5
JC	318	.	CP009273	2112941	-1	CP009273	2113790	1	0	alignment_overlap=9	coverage_minus=3	coverage_plus=4	flanking_left=251	flanking_right=251	frequency=5.484e-02	junction_possible_overlap_registers=232	key=CP009273__2112941__-1__CP009273__2113781__1__9____251__251__0__0	max_left=105	max_left_minus=105	max_left_plus=58	max_min_left=58	max_min_left_minus=45	max_min_left_plus=58	max_min_right=10	max_min_right_minus=10	max_min_right_plus=0	max_pos_hash_score=464	max_right=203	max_right_minus=197	max_right_plus=203	neg_log10_pos_hash_p_value=7.8	new_junction_coverage=0.07	new_junction_read_count=7	polymorphism_frequency=5.484e-02	pos_hash_score=7	prediction=polymorphism	reject=COVERAGE_EVENNESS_SKEW,FREQUENCY_CUTOFF	side_1_annotate_key=gene	side_1_continuation=0	side_1_coverage=0.89	side_1_overlap=9	side_1_possible_overlap_registers=241	side_1_read_count=99	side_1_redundant=0	side_2_annotate_key=gene	side_2_continuation=0	side_2_coverage=1.36	side_2_overlap=0	side_2_possible_overlap_registers=232	side_2_read_count=146	side_2_redundant=0	total_non_overlap_reads=7
JC	319	.	CP009273	2112944	-1	CP009273	2113551	1	0	alignment_overlap=12	coverage_minus=3	coverage_plus=2	flanking_left=251	flanking_right=251	frequency=7.833e-02	junction_possible_overlap_registers=229	key=CP009273__2112944__-1__CP009273__2113539__1__12____251__251__0__0	max_left=209	max_left_minus=209	max_left_plus=156	max_min_left=0	max_min_left_minus=0	max_min_left_plus=0	max_min_right=95	max_min_right_minus=78	max_min_right_plus=95	max_pos_hash_score=458	max_right=95	max_right_minus=78	max_right_plus=95	neg_log10_pos_hash_p_value=8.7	new_junction_coverage=0.08	new_junction_read_count=8	polymorphism_frequency=7.833e-02	pos_hash_score=5	prediction=polymorphism	reject=COVERAGE_EVENNESS_SKEW,FREQUENCY_CUTOFF	side_1_annotate_key=gene	side_1_continuation=0	side_1_coverage=0.85	side_1_overlap=12	side_1_possible_overlap_registers=241	side_1_read_count=95	side_1_redundant=0	side_2_annotate_key=gene	side_2_continuation=0	side_2_coverage=0.93	side_2_overlap=0	side_2_possible_overlap_registers=229	side_2_read_count=98	side_2_redundant=0	total_non_overlap_reads=5
JC	320	.	CP009273	2119835	-1	CP009273	2120399	1	0	alignment_overlap=11	coverage_minus=4	coverage_plus=2	flanking_left=251	flanking_right=251	frequency=6.224e-02	junction_possible_overlap_registers=230	key=CP009273__2119835__-1__CP009273__2120388__1__11____251__251__0__0	max_left=235	max_left_minus=235	max_left_plus=79	max_min_left=79	max_min_left_minus=79	max_min_left_plus=79	max_min_right=100	max_min_right_minus=100	max_min_right_plus=0	max_pos_hash_score=460	max_right=194	max_right_minus=133	max_right_plus=194	neg_log10_pos_hash_p_value=8.3	new_junction_coverage=0.06	new_junction_read_count=6	polymorphism_frequency=6.224e-02	pos_hash_score=6	prediction=polymorphism	reject=COVERAGE_EVENNESS_SKEW,FREQUENCY_CUTOFF	side_1_annotate_key=gene	side_1_continuation=0	side_1_coverage=0.83	side_1_overlap=11	side_1_possible_overlap_registers=241	side_1_read_count=92	side_1_redundant=0	side_2_annotate_key=gene	side_2_continuation=0	side_2_coverage=0.87	side_2_overlap=0	side_2_possible_overlap_registers=230	side_2_read_count=93	side_2_redundant=0	total_non_overlap_reads=6
JC	321	.	CP009273	2119936	-1	CP009273	2120965	1	0	alignment_overlap=14	coverage_minus=3	coverage_plus=4	flanking_left=251	flanking_right=251	frequency=6.914e-02	junction_possible_overlap_registers=227	key=CP009273__2119936__-1__CP009273__2120951__1__14____251__251__0__0	max_left=173	max_left_minus=139	max_left_plus=173	max_min_left=70	max_min_left_minus=70	max_min_left_plus=67	max_min_right=64	max_min_right_minus=15	max_min_right_plus=64	max_pos_hash_score=454	max_right=170	max_right_minus=143	max_right_plus=170	neg_log10_pos_hash_p_value=7.7	new_junction_coverage=0.07	new_junction_read_count=7	polymorphism_frequency=6.914e-02	pos_hash_score=7	prediction=polymorphism	reject=COVERAGE_EVENNESS_SKEW,FREQUENCY_CUTOFF	side_1_annotate_key=gene	side_1_continuation=0	side_1_coverage=0.85	side_1_overlap=14	side_1_possible_overlap_registers=241	side_1_read_count=95	side_1_redundant=0	side_2_annotate_key=gene	side_2_continuation=0	side_2_coverage=0.94	side_2_overlap=0	side_2_possible_overlap_registers=227	side_2_read_count=99	side_2_redundant=0	total_non_overlap_reads=7
JC	322	.	CP009273	2123983	-1	CP009273	2124756	1	0	alignment_overlap=9	coverage_minus=1	coverage_plus=2	flanking_left=251	flanking_right=251	frequency=2.735e-02	junction_possible_overlap_registers=232	key=CP009273__2123983__-1__CP009273__2124747__1__9____251__251__0__0	max_left=98	max_left_minus=98	max_left_plus=94	max_min_left=98	max_min_left_minus=98	max_min_left_plus=94	max_min_right=0	max_min_right_minus=0	max_min_right_plus=0	max_pos_hash_score=464	max_right=148	max_right_minus=144	max_right_plus=148	neg_log10_pos_hash_p_value=10.0	new_junction_coverage=0.03	new_junction_read_count=3	polymorphism_frequency=2.735e-02	pos_hash_score=3	prediction=polymorphism	reject=COVERAGE_EVENNESS_SKEW,FREQUENCY_CUTOFF	side_1_annotate_key=gene	side_1_continuation=0	side_1_coverage=1.10	side_1_overlap=9	side_1_possible_overlap_registers=241	side_1_read_count=123	side_1_redundant=0	side_2_annotate_key=gene	side_2_continuation=0	side_2_coverage=0.89	side_2_overlap=0	side_2_possible_overlap_registers=232	side_2_read_count=95	side_2_redundant=0	total_non_overlap_reads=3
JC	323	.	CP009273	2126171	-1	CP009273	2127035	1	0	alignment_overlap=10	coverage_minus=5	coverage_plus=1	flanking_left=251	flanking_right=251	frequency=4.427e-02	junction_possible_overlap_registers=231	key=CP009273__2126171__-1__CP009273__2127025__1__10____251__251__0__0	max_left=79	max_left_minus=79	max_left_plus=11	max_min_left=38	max_min_left_minus=38	max_min_left_plus=11	max_min_right=24	max_min_right_minus=24	max_min_right_plus=0	max_pos_hash_score=462	max_right=103	max_right_minus=103	max_right_plus=103	neg_log10_pos_hash_p_value=8.8	new_junction_coverage=0.06	new_junction_read_count=6	polymorphism_frequency=4.427e-02	pos_hash_score=5	prediction=polymorphism	reject=COVERAGE_EVENNESS_SKEW,FREQUENCY_CUTOFF	side_1_annotate_key=gene	side_1_continuation=0	side_1_coverage=1.28	side_1_overlap=10	side_1_possible_overlap_registers=241	side_1_read_count=143	side_1_redundant=0	side_2_annotate_key=gene	side_2_continuation=0	side_2_coverage=1.14	side_2_overlap=0	side_2_possible_overlap_registers=231	side_2_read_count=122	side_2_redundant=0	total_non_overlap_reads=6
JC	324	.	CP009273	2128052	-1	CP009273	2129799	1	0	alignment_overlap=10	coverage_minus=2	coverage_plus=1	flanking_left=251	flanking_right=251	frequency=2.738e-02	junction_possible_overlap_registers=231	key=CP009273__2128052__-1__CP009273__2129789__1__10____251__251__0__0	max_left=84	max_left_minus=84	max_left_plus=83	max_min_left=56	max_min_left_minus=56	max_min_left_plus=0	max_min_right=56	max_min_right_minus=5	max_min_right_plus=56	max_pos_hash_score=462	max_right=62	max_right_minus=62	max_right_plus=56	neg_log10_pos_hash_p_value=10.0	new_junction_coverage=0.03	new_junction_read_count=3	polymorphism_frequency=2.738e-02	pos_hash_score=3	prediction=polymorphism	reject=COVERAGE_EVENNESS_SKEW,FREQUENCY_CUTOFF	side_1_annotate_key=gene	side_1_continuation=0	side_1_coverage=0.84	side_1_overlap=10	side_1_possible_overlap_registers=241	side_1_read_count=94	side_1_redundant=0	side_2_annotate_key=gene	side_2_continuation=0	side_2_coverage=1.15	side_2_overlap=0	side_2_possible_overlap_registers=231	side_2_read_count=123	side_2_redundant=0	total_non_overlap_reads=3
JC	325	.	CP009273	2149636	-1	CP009273	2150929	1	0	alignment_overlap=11	coverage_minus=3	coverage_plus=2	flanking_left=251	flanking_right=251	frequency=4.040e-02	junction_possible_overlap_registers=230	key=CP009273__2149636__-1__CP009273__2150918__1__11____251__251__0__0	max_left=81	max_left_minus=81	max_left_plus=61	max_min_left=81	max_min_left_minus=81	max_min_left_plus=15	max_min_right=41	max_min_right_minus=13	max_min_right_plus=41	max_pos_hash_score=460	max_right=118	max_right_minus=118	max_right_plus=118	neg_log10_pos_hash_p_value=8.8	new_junction_coverage=0.05	new_junction_read_count=5	polymorphism_frequency=4.040e-02	pos_hash_score=5	prediction=polymorphism	reject=COVERAGE_EVENNESS_SKEW,FREQUENCY_CUTOFF	side_1_annotate_key=gene	side_1_continuation=0	side_1_coverage=1.08	side_1_overlap=11	side_1_possible_overlap_registers=241	side_1_read_count=120	side_1_redundant=0	side_2_annotate_key=gene	side_2_continuation=0	side_2_coverage=1.16	side_2_overlap=0	side_2_possible_overlap_registers=230	side_2_read_count=123	side_2_redundant=0	total_non_overlap_reads=5
JC	326	.	CP009273	2154528	-1	CP009273	2155409	1	0	alignment_overlap=8	coverage_minus=2	coverage_plus=1	flanking_left=251	flanking_right=251	frequency=2.510e-02	junction_possible_overlap_registers=233	key=CP009273__2154528__-1__CP009273__2155401__1__8____251__251__0__0	max_left=59	max_left_minus=59	max_left_plus=58	max_min_left=58	max_min_left_minus=38	max_min_left_plus=58	max_min_right=2	max_min_right_minus=2	max_min_right_plus=0	max_pos_hash_score=466	max_right=66	max_right_minus=49	max_right_plus=66	neg_log10_pos_hash_p_value=10.1	new_junction_coverage=0.03	new_junction_read_count=3	polymorphism_frequency=2.510e-02	pos_hash_score=3	prediction=polymorphism	reject=COVERAGE_EVENNESS_SKEW,FREQUENCY_CUTOFF	side_1_annotate_key=gene	side_1_continuation=0	side_1_coverage=1.33	side_1_overlap=8	side_1_possible_overlap_registers=241	side_1_read_count=148	side_1_redundant=0	side_2_annotate_key=gene	side_2_continuation=0	side_2_coverage=0.84	side_2_overlap=0	side_2_possible_overlap_registers=233	side_2_read_count=90	side_2_redundant=0	total_non_overlap_reads=3
JC	327	.	CP009273	2177559	-1	CP009273	2179194	1	0	alignment_overlap=9	coverage_minus=1	coverage_plus=2	flanking_left=251	flanking_right=251	frequency=3.851e-02	junction_possible_overlap_registers=232	key=CP009273__2177559__-1__CP009273__2179185__1__9____251__251__0__0	max_left=110	max_left_minus=110	max_left_plus=110	max_min_left=110	max_min_left_minus=110	max_min_left_plus=110	max_min_right=0	max_min_right_minus=0	max_min_right_plus=0	max_pos_hash_score=464	max_right=151	max_right_minus=111	max_right_plus=151	neg_log10_pos_hash_p_value=10.0	new_junction_coverage=0.04	new_junction_read_count=4	polymorphism_frequency=3.851e-02	pos_hash_score=3	prediction=polymorphism	reject=COVERAGE_EVENNESS_SKEW,FREQUENCY_CUTOFF	side_1_annotate_key=gene	side_1_continuation=0	side_1_coverage=1.02	side_1_overlap=9	side_1_possible_overlap_registers=241	side_1_read_count=114	side_1_redundant=0	side_2_annotate_key=gene	side_2_continuation=0	side_2_coverage=0.84	side_2_overlap=0	side_2_possible_overlap_registers=232	side_2_read_count=90	side_2_redundant=0	total_non_overlap_reads=3
JC	328	.	CP009273	2188959	-1	CP009273	2189692	1	0	alignment_overlap=9	coverage_minus=2	coverage_plus=1	flanking_left=251	flanking_right=251	frequency=5.107e-02	junction_possible_overlap_registers=232	key=CP009273__2188959__-1__CP009273__2189683__1__9____251__251__0__0	max_left=149	max_left_minus=149	max_left_plus=73	max_min_left=73	max_min_left_minus=22	max_min_left_plus=73	max_min_right=10	max_min_right_minus=10	max_min_right_plus=0	max_pos_hash_score=464	max_right=106	max_right_minus=26	max_right_plus=106	neg_log10_pos_hash_p_value=10.0	new_junction_coverage=0.05	new_junction_read_count=5	polymorphism_frequency=5.107e-02	pos_hash_score=3	prediction=polymorphism	reject=COVERAGE_EVENNESS_SKEW,FREQUENCY_CUTOFF	side_1_annotate_key=gene	side_1_continuation=0	side_1_coverage=1.01	side_1_overlap=9	side_1_possible_overlap_registers=241	side_1_read_count=112	side_1_redundant=0	side_2_annotate_key=gene	side_2_continuation=0	side_2_coverage=0.73	side_2_overlap=0	side_2_possible_overlap_registers=232	side_2_read_count=78	side_2_redundant=0	total_non_overlap_reads=3
JC	329	.	CP009273	2193071	-1	CP009273	2194580	1	0	alignment_overlap=12	coverage_minus=2	coverage_plus=1	flanking_left=251	flanking_right=251	frequency=2.627e-02	junction_possible_overlap_registers=229	key=CP009273__2193071__-1__CP009273__2194568__1__12____251__251__0__0	max_left=121	max_left_minus=121	max_left_plus=121	max_min_left=55	max_min_left_minus=55	max_min_left_plus=0	max_min_right=51	max_min_right_minus=51	max_min_right_plus=51	max_pos_hash_score=458	max_right=80	max_right_minus=80	max_right_plus=51	neg_log10_pos_hash_p_value=10.0	new_junction_coverage=0.03	new_junction_read_count=3	polymorphism_frequency=2.627e-02	pos_hash_score=3	prediction=polymorphism	reject=COVERAGE_EVENNESS_SKEW,FREQUENCY_CUTOFF	side_1_annotate_key=gene	side_1_continuation=0	side_1_coverage=0.83	side_1_overlap=12	side_1_possible_overlap_registers=241	side_1_read_count=93	side_1_redundant=0	side_2_annotate_key=gene	side_2_continuation=0	side_2_coverage=1.27	side_2_overlap=0	side_2_possible_overlap_registers=229	side_2_read_count=134	side_2_redundant=0	total_non_overlap_reads=3
JC	330	.	CP009273	2199445	-1	CP009273	2200568	1	0	alignment_overlap=10	coverage_minus=1	coverage_plus=2	flanking_left=251	flanking_right=251	frequency=2.796e-02	junction_possible_overlap_registers=231	key=CP009273__2199445__-1__CP009273__2200558__1__10____251__251__0__0	max_left=104	max_left_minus=104	max_left_plus=104	max_min_left=104	max_min_left_minus=0	max_min_left_plus=104	max_min_right=2	max_min_right_minus=2	max_min_right_plus=0	max_pos_hash_score=462	max_right=130	max_right_minus=2	max_right_plus=130	neg_log10_pos_hash_p_value=10.0	new_junction_coverage=0.03	new_junction_read_count=3	polymorphism_frequency=2.796e-02	pos_hash_score=3	prediction=polymorphism	reject=COVERAGE_EVENNESS_SKEW,FREQUENCY_CUTOFF	side_1_annotate_key=gene	side_1_continuation=0	side_1_coverage=0.95	side_1_overlap=10	side_1_possible_overlap_registers=241	side_1_read_count=106	side_1_redundant=0	side_2_annotate_key=gene	side_2_continuation=0	side_2_coverage=1.00	side_2_overlap=0	side_2_possible_overlap_registers=231	side_2_read_count=107	side_2_redundant=0	total_non_overlap_reads=3
JC	331	.	CP009273	2202549	-1	CP009273	2203824	1	0	alignment_overlap=9	coverage_minus=2	coverage_plus=2	flanking_left=251	flanking_right=251	frequency=3.752e-02	junction_possible_overlap_registers=232	key=CP009273__2202549__-1__CP009273__2203815__1__9____251__251__0__0	max_left=85	max_left_minus=85	max_left_plus=85	max_min_left=37	max_min_left_minus=37	max_min_left_plus=37	max_min_right=69	max_min_right_minus=69	max_min_right_plus=69	max_pos_hash_score=464	max_right=138	max_right_minus=138	max_right_plus=138	neg_log10_pos_hash_p_value=9.4	new_junction_coverage=0.04	new_junction_read_count=4	polymorphism_frequency=3.752e-02	pos_hash_score=4	prediction=polymorphism	reject=COVERAGE_EVENNESS_SKEW,FREQUENCY_CUTOFF	side_1_annotate_key=gene	side_1_continuation=0	side_1_coverage=0.67	side_1_overlap=9	side_1_possible_overlap_registers=241	side_1_read_count=75	side_1_redundant=0	side_2_annotate_key=gene	side_2_continuation=0	side_2_coverage=1.24	side_2_overlap=0	side_2_possible_overlap_registers=232	side_2_read_count=133	side_2_redundant=0	total_non_overlap_reads=4
JC	332	.	CP009273	2203536	-1	CP009273	2204323	1	0	alignment_overlap=10	coverage_minus=3	coverage_plus=4	flanking_left=251	flanking_right=251	frequency=6.123e-02	junction_possible_overlap_registers=231	key=CP009273__2203536__-1__CP009273__2204313__1__10____251__251__0__0	max_left=230	max_left_minus=230	max_left_plus=88	max_min_left=88	max_min_left_minus=0	max_min_left_plus=88	max_min_right=46	max_min_right_minus=46	max_min_right_plus=0	max_pos_hash_score=462	max_right=153	max_right_minus=46	max_right_plus=153	neg_log10_pos_hash_p_value=7.8	new_junction_coverage=0.07	new_junction_read_count=7	polymorphism_frequency=6.123e-02	pos_hash_score=7	prediction=polymorphism	reject=COVERAGE_EVENNESS_SKEW,FREQUENCY_CUTOFF	side_1_annotate_key=gene	side_1_continuation=0	side_1_coverage=0.94	side_1_overlap=10	side_1_possible_overlap_registers=241	side_1_read_count=105	side_1_redundant=0	side_2_annotate_key=gene	side_2_continuation=0	side_2_coverage=1.07	side_2_overlap=0	side_2_possible_overlap_registers=231	side_2_read_count=114	side_2_redundant=0	total_non_overlap_reads=7
JC	333	.	CP009273	2207573	-1	CP009273	2208726	1	0	alignment_overlap=10	coverage_minus=2	coverage_plus=2	flanking_left=251	flanking_right=251	frequency=3.562e-02	junction_possible_overlap_registers=231	key=CP009273__2207573__-1__CP009273__2208716__1__10____251__251__0__0	max_left=160	max_left_minus=142	max_left_plus=160	max_min_left=0	max_min_left_minus=0	max_min_left_plus=0	max_min_right=89	max_min_right_minus=89	max_min_right_plus=89	max_pos_hash_score=462	max_right=89	max_right_minus=89	max_right_plus=89	neg_log10_pos_hash_p_value=9.4	new_junction_coverage=0.04	new_junction_read_count=4	polymorphism_frequency=3.562e-02	pos_hash_score=4	prediction=polymorphism	reject=COVERAGE_EVENNESS_SKEW,FREQUENCY_CUTOFF	side_1_annotate_key=gene	side_1_continuation=0	side_1_coverage=0.95	side_1_overlap=10	side_1_possible_overlap_registers=241	side_1_read_count=106	side_1_redundant=0	side_2_annotate_key=gene	side_2_continuation=0	side_2_coverage=1.08	side_2_overlap=0	side_2_possible_overlap_registers=231	side_2_read_count=115	side_2_redundant=0	total_non_overlap_reads=4
JC	334	.	CP009273	2215290	-1	CP009273	2216027	1	0	alignment_overlap=9	coverage_minus=1	coverage_plus=2	flanking_left=251	flanking_right=251	frequency=2.322e-02	junction_possible_overlap_registers=232	key=CP009273__2215290__-1__CP009273__2216018__1__9____251__251__0__0	max_left=51	max_left_minus=51	max_left_plus=51	max_min_left=51	max_min_left_minus=51	max_min_left_plus=51	max_min_right=0	max_min_right_minus=0	max_min_right_plus=0	max_pos_hash_score=464	max_right=215	max_right_minus=80	max_right_plus=215	neg_log10_pos_hash_p_value=10.0	new_junction_coverage=0.03	new_junction_read_count=3	polymorphism_frequency=2.322e-02	pos_hash_score=3	prediction=polymorphism	reject=COVERAGE_EVENNESS_SKEW,FREQUENCY_CUTOFF	side_1_annotate_key=gene	side_1_continuation=0	side_1_coverage=1.10	side_1_overlap=9	side_1_possible_overlap_registers=241	side_1_read_count=122	side_1_redundant=0	side_2_annotate_key=gene	side_2_continuation=0	side_2_coverage=1.26	side_2_overlap=0	side_2_possible_overlap_registers=232	side_2_read_count=135	side_2_redundant=0	total_non_overlap_reads=3
JC	335	.	CP009273	2218874	-1	CP009273	2219632	1	0	alignment_overlap=9	coverage_minus=1	coverage_plus=2	flanking_left=251	flanking_right=251	frequency=2.958e-02	junction_possible_overlap_registers=232	key=CP009273__2218874__-1__CP009273__2219623__1__9____251__251__0__0	max_left=135	max_left_minus=135	max_left_plus=82	max_min_left=82	max_min_left_minus=0	max_min_left_plus=82	max_min_right=107	max_min_right_minus=107	max_min_right_plus=0	max_pos_hash_score=464	max_right=160	max_right_minus=107	max_right_plus=160	neg_log10_pos_hash_p_value=10.0	new_junction_coverage=0.03	new_junction_read_count=3	polymorphism_frequency=2.958e-02	pos_hash_score=3	prediction=polymorphism	reject=COVERAGE_EVENNESS_SKEW,FREQUENCY_CUTOFF	side_1_annotate_key=gene	side_1_continuation=0	side_1_coverage=1.01	side_1_overlap=9	side_1_possible_overlap_registers=241	side_1_read_count=112	side_1_redundant=0	side_2_annotate_key=gene	side_2_continuation=0	side_2_coverage=0.83	side_2_overlap=0	side_2_possible_overlap_registers=232	side_2_read_count=89	side_2_redundant=0	total_non_overlap_reads=3
JC	336	.	CP009273	2248148	-1	CP009273	2249087	1	0	alignment_overlap=9	coverage_minus=4	coverage_plus=3	flanking_left=251	flanking_right=251	frequency=5.936e-02	junction_possible_overlap_registers=232	key=CP009273__2248148__-1__CP009273__2249078__1__9____251__251__0__0	max_left=170	max_left_minus=170	max_left_plus=35	max_min_left=54	max_min_left_minus=54	max_min_left_plus=2	max_min_right=72	max_min_right_minus=72	max_min_right_plus=15	max_pos_hash_score=464	max_right=188	max_right_minus=188	max_right_plus=83	neg_log10_pos_hash_p_value=7.8	new_junction_coverage=0.07	new_junction_read_count=7	polymorphism_frequency=5.936e-02	pos_hash_score=7	prediction=polymorphism	reject=COVERAGE_EVENNESS_SKEW,FREQUENCY_CUTOFF	side_1_annotate_key=gene	side_1_continuation=0	side_1_coverage=1.00	side_1_overlap=9	side_1_possible_overlap_registers=241	side_1_read_count=111	side_1_redundant=0	side_2_annotate_key=gene	side_2_continuation=0	side_2_coverage=1.07	side_2_overlap=0	side_2_possible_overlap_registers=232	side_2_read_count=115	side_2_redundant=0	total_non_overlap_reads=7
JC	337	.	CP009273	2252623	-1	CP009273	2253777	1	0	alignment_overlap=8	coverage_minus=1	coverage_plus=2	flanking_left=251	flanking_right=251	frequency=2.234e-02	junction_possible_overlap_registers=233	key=CP009273__2252623__-1__CP009273__2253769__1__8____251__251__0__0	max_left=113	max_left_minus=113	max_left_plus=109	max_min_left=7	max_min_left_minus=0	max_min_left_plus=7	max_min_right=69	max_min_right_minus=69	max_min_right_plus=69	max_pos_hash_score=466	max_right=69	max_right_minus=69	max_right_plus=69	neg_log10_pos_hash_p_value=10.1	new_junction_coverage=0.03	new_junction_read_count=3	polymorphism_frequency=2.234e-02	pos_hash_score=3	prediction=polymorphism	reject=COVERAGE_EVENNESS_SKEW,FREQUENCY_CUTOFF	side_1_annotate_key=gene	side_1_continuation=0	side_1_coverage=1.45	side_1_overlap=8	side_1_possible_overlap_registers=241	side_1_read_count=162	side_1_redundant=0	side_2_annotate_key=gene	side_2_continuation=0	side_2_coverage=0.98	side_2_overlap=0	side_2_possible_overlap_registers=233	side_2_read_count=106	side_2_redundant=0	total_non_overlap_reads=3
JC	338	.	CP009273	2254009	-1	CP009273	2254965	1	0	alignment_overlap=11	coverage_minus=5	coverage_plus=1	flanking_left=251	flanking_right=251	frequency=6.209e-02	junction_possible_overlap_registers=230	key=CP009273__2254009__-1__CP009273__2254954__1__11____251__251__0__0	max_left=140	max_left_minus=140	max_left_plus=18	max_min_left=73	max_min_left_minus=73	max_min_left_plus=18	max_min_right=100	max_min_right_minus=100	max_min_right_plus=0	max_pos_hash_score=460	max_right=207	max_right_minus=167	max_right_plus=207	neg_log10_pos_hash_p_value=8.3	new_junction_coverage=0.07	new_junction_read_count=7	polymorphism_frequency=6.209e-02	pos_hash_score=6	prediction=polymorphism	reject=COVERAGE_EVENNESS_SKEW,FREQUENCY_CUTOFF	side_1_annotate_key=gene	side_1_continuation=0	side_1_coverage=1.09	side_1_overlap=11	side_1_possible_overlap_registers=241	side_1_read_count=121	side_1_redundant=0	side_2_annotate_key=gene	side_2_continuation=0	side_2_coverage=0.90	side_2_overlap=0	side_2_possible_overlap_registers=230	side_2_read_count=96	side_2_redundant=0	total_non_overlap_reads=6
JC	339	.	CP009273	2265219	-1	CP009273	2266249	1	0	alignment_overlap=11	coverage_minus=3	coverage_plus=2	flanking_left=251	flanking_right=251	frequency=5.074e-02	junction_possible_overlap_registers=230	key=CP009273__2265219__-1__CP009273__2266238__1__11____251__251__0__0	max_left=192	max_left_minus=192	max_left_plus=58	max_min_left=65	max_min_left_minus=65	max_min_left_plus=58	max_min_right=47	max_min_right_minus=47	max_min_right_plus=0	max_pos_hash_score=460	max_right=181	max_right_minus=175	max_right_plus=181	neg_log10_pos_hash_p_value=8.8	new_junction_coverage=0.06	new_junction_read_count=6	polymorphism_frequency=5.074e-02	pos_hash_score=5	prediction=polymorphism	reject=COVERAGE_EVENNESS_SKEW,FREQUENCY_CUTOFF	side_1_annotate_key=gene	side_1_continuation=0	side_1_coverage=1.08	side_1_overlap=11	side_1_possible_overlap_registers=241	side_1_read_count=120	side_1_redundant=0	side_2_annotate_key=gene	side_2_continuation=0	side_2_coverage=1.03	side_2_overlap=0	side_2_possible_overlap_registers=230	side_2_read_count=110	side_2_redundant=0	total_non_overlap_reads=5
JC	340	.	CP009273	2268999	-1	CP009273	2269678	1	0	alignment_overlap=9	coverage_minus=1	coverage_plus=4	flanking_left=251	flanking_right=251	frequency=5.569e-02	junction_possible_overlap_registers=232	key=CP009273__2268999__-1__CP009273__2269669__1__9____251__251__0__0	max_left=218	max_left_minus=218	max_left_plus=149	max_min_left=56	max_min_left_minus=0	max_min_left_plus=56	max_min_right=98	max_min_right_minus=15	max_min_right_plus=98	max_pos_hash_score=464	max_right=197	max_right_minus=15	max_right_plus=197	neg_log10_pos_hash_p_value=8.8	new_junction_coverage=0.06	new_junction_read_count=6	polymorphism_frequency=5.569e-02	pos_hash_score=5	prediction=polymorphism	reject=COVERAGE_EVENNESS_SKEW,FREQUENCY_CUTOFF	side_1_annotate_key=gene	side_1_continuation=0	side_1_coverage=0.84	side_1_overlap=9	side_1_possible_overlap_registers=241	side_1_read_count=94	side_1_redundant=0	side_2_annotate_key=gene	side_2_continuation=0	side_2_coverage=1.05	side_2_overlap=0	side_2_possible_overlap_registers=232	side_2_read_count=113	side_2_redundant=0	total_non_overlap_reads=5
JC	341	.	CP009273	2289156	-1	CP009273	2290116	1	0	alignment_overlap=11	coverage_minus=3	coverage_plus=0	flanking_left=251	flanking_right=251	frequency=3.236e-02	junction_possible_overlap_registers=230	key=CP009273__2289156__-1__CP009273__2290105__1__11____251__251__0__0	max_left=209	max_left_minus=209	max_left_plus=0	max_min_left=98	max_min_left_minus=98	max_min_left_plus=0	max_min_right=2	max_min_right_minus=2	max_min_right_plus=0	max_pos_hash_score=460	max_right=177	max_right_minus=177	max_right_plus=0	neg_log10_pos_hash_p_value=10.0	new_junction_coverage=0.03	new_junction_read_count=3	polymorphism_frequency=3.236e-02	pos_hash_score=3	prediction=polymorphism	reject=COVERAGE_EVENNESS_SKEW,FREQUENCY_CUTOFF	side_1_annotate_key=gene	side_1_continuation=0	side_1_coverage=0.90	side_1_overlap=11	side_1_possible_overlap_registers=241	side_1_read_count=100	side_1_redundant=0	side_2_annotate_key=gene	side_2_continuation=0	side_2_coverage=0.79	side_2_overlap=0	side_2_possible_overlap_registers=230	side_2_read_count=84	side_2_redundant=0	total_non_overlap_reads=3
JC	342	.	CP009273	2307840	-1	CP009273	2308657	1	0	alignment_overlap=11	coverage_minus=2	coverage_plus=1	flanking_left=251	flanking_right=251	frequency=2.806e-02	junction_possible_overlap_registers=230	key=CP009273__2307840__-1__CP009273__2308646__1__11____251__251__0__0	max_left=52	max_left_minus=52	max_left_plus=45	max_min_left=45	max_min_left_minus=45	max_min_left_plus=45	max_min_right=24	max_min_right_minus=24	max_min_right_plus=0	max_pos_hash_score=460	max_right=96	max_right_minus=96	max_right_plus=96	neg_log10_pos_hash_p_value=10.0	new_junction_coverage=0.04	new_junction_read_count=4	polymorphism_frequency=2.806e-02	pos_hash_score=3	prediction=polymorphism	reject=COVERAGE_EVENNESS_SKEW,FREQUENCY_CUTOFF	side_1_annotate_key=gene	side_1_continuation=0	side_1_coverage=1.36	side_1_overlap=11	side_1_possible_overlap_registers=241	side_1_read_count=152	side_1_redundant=0	side_2_annotate_key=gene	side_2_continuation=0	side_2_coverage=1.24	side_2_overlap=0	side_2_possible_overlap_registers=230	side_2_read_count=132	side_2_redundant=0	total_non_overlap_reads=3
JC	343	.	CP009273	2331818	-1	CP009273	2332661	1	0	alignment_overlap=7	coverage_minus=4	coverage_plus=3	flanking_left=251	flanking_right=251	frequency=6.679e-02	junction_possible_overlap_registers=234	key=CP009273__2331818__-1__CP009273__2332654__1__7____251__251__0__0	max_left=199	max_left_minus=199	max_left_plus=197	max_min_left=54	max_min_left_minus=54	max_min_left_plus=13	max_min_right=36	max_min_right_minus=36	max_min_right_plus=36	max_pos_hash_score=468	max_right=243	max_right_minus=243	max_right_plus=36	neg_log10_pos_hash_p_value=7.9	new_junction_coverage=0.06	new_junction_read_count=7	polymorphism_frequency=6.679e-02	pos_hash_score=7	prediction=polymorphism	reject=COVERAGE_EVENNESS_SKEW,FREQUENCY_CUTOFF	side_1_annotate_key=gene	side_1_continuation=0	side_1_coverage=0.74	side_1_overlap=7	side_1_possible_overlap_registers=241	side_1_read_count=82	side_1_redundant=0	side_2_annotate_key=gene	side_2_continuation=0	side_2_coverage=1.07	side_2_overlap=0	side_2_possible_overlap_registers=234	side_2_read_count=116	side_2_redundant=0	total_non_overlap_reads=7
JC	344	.	CP009273	2332767	-1	CP009273	2333289	1	0	alignment_overlap=10	coverage_minus=7	coverage_plus=4	flanking_left=251	flanking_right=251	frequency=7.372e-02	junction_possible_overlap_registers=231	key=CP009273__2332767__-1__CP009273__2333279__1__10____251__251__0__0	max_left=227	max_left_minus=170	max_left_plus=227	max_min_left=53	max_min_left_minus=6	max_min_left_plus=53	max_min_right=92	max_min_right_minus=92	max_min_right_plus=13	max_pos_hash_score=462	max_right=240	max_right_minus=240	max_right_plus=158	neg_log10_pos_hash_p_value=6.3	new_junction_coverage=0.10	new_junction_read_count=11	polymorphism_frequency=7.372e-02	pos_hash_score=11	prediction=polymorphism	reject=COVERAGE_EVENNESS_SKEW,FREQUENCY_CUTOFF	side_1_annotate_key=gene	side_1_continuation=0	side_1_coverage=1.42	side_1_overlap=10	side_1_possible_overlap_registers=241	side_1_read_count=158	side_1_redundant=0	side_2_annotate_key=gene	side_2_continuation=0	side_2_coverage=1.17	side_2_overlap=0	side_2_possible_overlap_registers=231	side_2_read_count=125	side_2_redundant=0	total_non_overlap_reads=11
JC	345	.	CP009273	2351209	-1	CP009273	2351405	1	0	alignment_overlap=40	coverage_minus=5	coverage_plus=7	flanking_left=251	flanking_right=251	frequency=1.059e-01	junction_possible_overlap_registers=201	key=CP009273__2351209__-1__CP009273__2351365__1__40____251__251__0__0	max_left=184	max_left_minus=184	max_left_plus=128	max_min_left=78	max_min_left_minus=56	max_min_left_plus=78	max_min_right=94	max_min_right_minus=42	max_min_right_plus=94	max_pos_hash_score=402	max_right=184	max_right_minus=83	max_right_plus=184	neg_log10_pos_hash_p_value=6.6	new_junction_coverage=0.13	new_junction_read_count=12	polymorphism_frequency=1.059e-01	pos_hash_score=8	prediction=polymorphism	reject=COVERAGE_EVENNESS_SKEW,FREQUENCY_CUTOFF	side_1_annotate_key=gene	side_1_continuation=0	side_1_coverage=1.05	side_1_overlap=40	side_1_possible_overlap_registers=241	side_1_read_count=117	side_1_redundant=0	side_2_annotate_key=gene	side_2_continuation=0	side_2_coverage=1.13	side_2_overlap=0	side_2_possible_overlap_registers=201	side_2_read_count=105	side_2_redundant=0	total_non_overlap_reads=12
JC	346	.	CP009273	2353401	-1	CP009273	2354329	1	0	alignment_overlap=11	coverage_minus=2	coverage_plus=2	flanking_left=251	flanking_right=251	frequency=3.304e-02	junction_possible_overlap_registers=230	key=CP009273__2353401__-1__CP009273__2354318__1__11____251__251__0__0	max_left=143	max_left_minus=143	max_left_plus=143	max_min_left=0	max_min_left_minus=0	max_min_left_plus=0	max_min_right=76	max_min_right_minus=76	max_min_right_plus=76	max_pos_hash_score=460	max_right=76	max_right_minus=76	max_right_plus=76	neg_log10_pos_hash_p_value=9.3	new_junction_coverage=0.04	new_junction_read_count=4	polymorphism_frequency=3.304e-02	pos_hash_score=4	prediction=polymorphism	reject=COVERAGE_EVENNESS_SKEW,FREQUENCY_CUTOFF	side_1_annotate_key=gene	side_1_continuation=0	side_1_coverage=1.16	side_1_overlap=11	side_1_possible_overlap_registers=241	side_1_read_count=129	side_1_redundant=0	side_2_annotate_key=gene	side_2_continuation=0	side_2_coverage=1.04	side_2_overlap=0	side_2_possible_overlap_registers=230	side_2_read_count=111	side_2_redundant=0	total_non_overlap_reads=4
JC	347	.	CP009273	2365453	-1	CP009273	2366318	1	0	alignment_overlap=10	coverage_minus=1	coverage_plus=3	flanking_left=251	flanking_right=251	frequency=4.804e-02	junction_possible_overlap_registers=231	key=CP009273__2365453__-1__CP009273__2366308__1__10____251__251__0__0	max_left=165	max_left_minus=165	max_left_plus=165	max_min_left=3	max_min_left_minus=0	max_min_left_plus=3	max_min_right=72	max_min_right_minus=72	max_min_right_plus=72	max_pos_hash_score=462	max_right=152	max_right_minus=72	max_right_plus=152	neg_log10_pos_hash_p_value=9.4	new_junction_coverage=0.05	new_junction_read_count=5	polymorphism_frequency=4.804e-02	pos_hash_score=4	prediction=polymorphism	reject=COVERAGE_EVENNESS_SKEW,FREQUENCY_CUTOFF	side_1_annotate_key=gene	side_1_continuation=0	side_1_coverage=0.83	side_1_overlap=10	side_1_possible_overlap_registers=241	side_1_read_count=93	side_1_redundant=0	side_2_annotate_key=gene	side_2_continuation=0	side_2_coverage=1.02	side_2_overlap=0	side_2_possible_overlap_registers=231	side_2_read_count=109	side_2_redundant=0	total_non_overlap_reads=4
JC	348	.	CP009273	2366946	-1	CP009273	2367749	1	0	alignment_overlap=10	coverage_minus=4	coverage_plus=4	flanking_left=251	flanking_right=251	frequency=8.785e-02	junction_possible_overlap_registers=231	key=CP009273__2366946__-1__CP009273__2367739__1__10____251__251__0__0	max_left=233	max_left_minus=233	max_left_plus=113	max_min_left=105	max_min_left_minus=105	max_min_left_plus=97	max_min_right=58	max_min_right_minus=9	max_min_right_plus=58	max_pos_hash_score=462	max_right=160	max_right_minus=160	max_right_plus=144	neg_log10_pos_hash_p_value=7.4	new_junction_coverage=0.08	new_junction_read_count=9	polymorphism_frequency=8.785e-02	pos_hash_score=8	prediction=polymorphism	reject=COVERAGE_EVENNESS_SKEW,FREQUENCY_CUTOFF	side_1_annotate_key=gene	side_1_continuation=0	side_1_coverage=0.89	side_1_overlap=10	side_1_possible_overlap_registers=241	side_1_read_count=99	side_1_redundant=0	side_2_annotate_key=gene	side_2_continuation=0	side_2_coverage=0.86	side_2_overlap=0	side_2_possible_overlap_registers=231	side_2_read_count=92	side_2_redundant=0	total_non_overlap_reads=8
JC	349	.	CP009273	2386726	-1	CP009273	2387855	1	0	alignment_overlap=11	coverage_minus=3	coverage_plus=3	flanking_left=251	flanking_right=251	frequency=5.286e-02	junction_possible_overlap_registers=230	key=CP009273__2386726__-1__CP009273__2387844__1__11____251__251__0__0	max_left=71	max_left_minus=71	max_left_plus=22	max_min_left=59	max_min_left_minus=59	max_min_left_plus=22	max_min_right=65	max_min_right_minus=65	max_min_right_plus=0	max_pos_hash_score=460	max_right=181	max_right_minus=181	max_right_plus=158	neg_log10_pos_hash_p_value=8.3	new_junction_coverage=0.06	new_junction_read_count=6	polymorphism_frequency=5.286e-02	pos_hash_score=6	prediction=polymorphism	reject=COVERAGE_EVENNESS_SKEW,FREQUENCY_CUTOFF	side_1_annotate_key=gene	side_1_continuation=0	side_1_coverage=0.98	side_1_overlap=11	side_1_possible_overlap_registers=241	side_1_read_count=109	side_1_redundant=0	side_2_annotate_key=gene	side_2_continuation=0	side_2_coverage=1.04	side_2_overlap=0	side_2_possible_overlap_registers=230	side_2_read_count=111	side_2_redundant=0	total_non_overlap_reads=6
JC	350	.	CP009273	2402793	-1	CP009273	2403647	1	0	alignment_overlap=8	coverage_minus=3	coverage_plus=2	flanking_left=251	flanking_right=251	frequency=4.368e-02	junction_possible_overlap_registers=233	key=CP009273__2402793__-1__CP009273__2403639__1__8____251__251__0__0	max_left=81	max_left_minus=81	max_left_plus=26	max_min_left=41	max_min_left_minus=41	max_min_left_plus=26	max_min_right=58	max_min_right_minus=58	max_min_right_plus=0	max_pos_hash_score=466	max_right=61	max_right_minus=61	max_right_plus=61	neg_log10_pos_hash_p_value=8.8	new_junction_coverage=0.05	new_junction_read_count=5	polymorphism_frequency=4.368e-02	pos_hash_score=5	prediction=polymorphism	reject=COVERAGE_EVENNESS_SKEW,FREQUENCY_CUTOFF	side_1_annotate_key=gene	side_1_continuation=0	side_1_coverage=1.10	side_1_overlap=8	side_1_possible_overlap_registers=241	side_1_read_count=122	side_1_redundant=0	side_2_annotate_key=gene	side_2_continuation=0	side_2_coverage=0.94	side_2_overlap=0	side_2_possible_overlap_registers=233	side_2_read_count=101	side_2_redundant=0	total_non_overlap_reads=5
JC	351	.	CP009273	2404040	-1	CP009273	2405056	1	0	alignment_overlap=9	coverage_minus=2	coverage_plus=1	flanking_left=251	flanking_right=251	frequency=2.779e-02	junction_possible_overlap_registers=232	key=CP009273__2404040__-1__CP009273__2405047__1__9____251__251__0__0	max_left=118	max_left_minus=118	max_left_plus=4	max_min_left=76	max_min_left_minus=76	max_min_left_plus=4	max_min_right=36	max_min_right_minus=36	max_min_right_plus=0	max_pos_hash_score=464	max_right=165	max_right_minus=165	max_right_plus=36	neg_log10_pos_hash_p_value=10.0	new_junction_coverage=0.03	new_junction_read_count=3	polymorphism_frequency=2.779e-02	pos_hash_score=3	prediction=polymorphism	reject=COVERAGE_EVENNESS_SKEW,FREQUENCY_CUTOFF	side_1_annotate_key=gene	side_1_continuation=0	side_1_coverage=0.98	side_1_overlap=9	side_1_possible_overlap_registers=241	side_1_read_count=109	side_1_redundant=0	side_2_annotate_key=gene	side_2_continuation=0	side_2_coverage=0.98	side_2_overlap=0	side_2_possible_overlap_registers=232	side_2_read_count=105	side_2_redundant=0	total_non_overlap_reads=3
JC	352	.	CP009273	2409914	-1	CP009273	2411365	1	0	alignment_overlap=10	coverage_minus=1	coverage_plus=2	flanking_left=251	flanking_right=251	frequency=2.453e-02	junction_possible_overlap_registers=231	key=CP009273__2409914__-1__CP009273__2411355__1__10____251__251__0__0	max_left=157	max_left_minus=157	max_left_plus=125	max_min_left=20	max_min_left_minus=0	max_min_left_plus=20	max_min_right=116	max_min_right_minus=84	max_min_right_plus=116	max_pos_hash_score=462	max_right=154	max_right_minus=84	max_right_plus=154	neg_log10_pos_hash_p_value=10.0	new_junction_coverage=0.03	new_junction_read_count=3	polymorphism_frequency=2.453e-02	pos_hash_score=3	prediction=polymorphism	reject=COVERAGE_EVENNESS_SKEW,FREQUENCY_CUTOFF	side_1_annotate_key=gene	side_1_continuation=0	side_1_coverage=0.74	side_1_overlap=10	side_1_possible_overlap_registers=241	side_1_read_count=82	side_1_redundant=0	side_2_annotate_key=gene	side_2_continuation=0	side_2_coverage=1.50	side_2_overlap=0	side_2_possible_overlap_registers=231	side_2_read_count=160	side_2_redundant=0	total_non_overlap_reads=3
JC	353	.	CP009273	2430891	-1	CP009273	2431906	1	0	alignment_overlap=10	coverage_minus=2	coverage_plus=4	flanking_left=251	flanking_right=251	frequency=6.310e-02	junction_possible_overlap_registers=231	key=CP009273__2430891__-1__CP009273__2431896__1__10____251__251__0__0	max_left=91	max_left_minus=90	max_left_plus=91	max_min_left=91	max_min_left_minus=0	max_min_left_plus=91	max_min_right=2	max_min_right_minus=2	max_min_right_plus=0	max_pos_hash_score=462	max_right=171	max_right_minus=2	max_right_plus=171	neg_log10_pos_hash_p_value=8.8	new_junction_coverage=0.06	new_junction_read_count=6	polymorphism_frequency=6.310e-02	pos_hash_score=5	prediction=polymorphism	reject=COVERAGE_EVENNESS_SKEW,FREQUENCY_CUTOFF	side_1_annotate_key=gene	side_1_continuation=0	side_1_coverage=0.83	side_1_overlap=10	side_1_possible_overlap_registers=241	side_1_read_count=92	side_1_redundant=0	side_2_annotate_key=gene	side_2_continuation=0	side_2_coverage=0.84	side_2_overlap=0	side_2_possible_overlap_registers=231	side_2_read_count=90	side_2_redundant=0	total_non_overlap_reads=6
JC	354	.	CP009273	2433304	-1	CP009273	2434528	1	0	alignment_overlap=11	coverage_minus=2	coverage_plus=2	flanking_left=251	flanking_right=251	frequency=5.127e-02	junction_possible_overlap_registers=230	key=CP009273__2433304__-1__CP009273__2434517__1__11____251__251__0__0	max_left=89	max_left_minus=89	max_left_plus=89	max_min_left=53	max_min_left_minus=53	max_min_left_plus=50	max_min_right=52	max_min_right_minus=52	max_min_right_plus=52	max_pos_hash_score=460	max_right=62	max_right_minus=62	max_right_plus=62	neg_log10_pos_hash_p_value=9.3	new_junction_coverage=0.05	new_junction_read_count=5	polymorphism_frequency=5.127e-02	pos_hash_score=4	prediction=polymorphism	reject=COVERAGE_EVENNESS_SKEW,FREQUENCY_CUTOFF	side_1_annotate_key=gene	side_1_continuation=0	side_1_coverage=0.58	side_1_overlap=11	side_1_possible_overlap_registers=241	side_1_read_count=65	side_1_redundant=0	side_2_annotate_key=gene	side_2_continuation=0	side_2_coverage=1.16	side_2_overlap=0	side_2_possible_overlap_registers=230	side_2_read_count=123	side_2_redundant=0	total_non_overlap_reads=4
JC	355	.	CP009273	2452382	-1	CP009273	2453119	1	0	alignment_overlap=11	coverage_minus=3	coverage_plus=4	flanking_left=251	flanking_right=251	frequency=9.358e-02	junction_possible_overlap_registers=230	key=CP009273__2452382__-1__CP009273__2453108__1__11____251__251__0__0	max_left=134	max_left_minus=134	max_left_plus=58	max_min_left=42	max_min_left_minus=0	max_min_left_plus=42	max_min_right=95	max_min_right_minus=95	max_min_right_plus=18	max_pos_hash_score=460	max_right=221	max_right_minus=95	max_right_plus=221	neg_log10_pos_hash_p_value=7.8	new_junction_coverage=0.09	new_junction_read_count=10	polymorphism_frequency=9.358e-02	pos_hash_score=7	prediction=polymorphism	reject=COVERAGE_EVENNESS_SKEW,FREQUENCY_CUTOFF	side_1_annotate_key=gene	side_1_continuation=0	side_1_coverage=0.84	side_1_overlap=11	side_1_possible_overlap_registers=241	side_1_read_count=94	side_1_redundant=0	side_2_annotate_key=gene	side_2_continuation=0	side_2_coverage=0.98	side_2_overlap=0	side_2_possible_overlap_registers=230	side_2_read_count=104	side_2_redundant=0	total_non_overlap_reads=7
JC	356	.	CP009273	2474065	-1	CP009273	2474710	1	0	alignment_overlap=9	coverage_minus=4	coverage_plus=2	flanking_left=251	flanking_right=251	frequency=4.466e-02	junction_possible_overlap_registers=232	key=CP009273__2474065__-1__CP009273__2474701__1__9____251__251__0__0	max_left=124	max_left_minus=124	max_left_plus=52	max_min_left=52	max_min_left_minus=37	max_min_left_plus=52	max_min_right=117	max_min_right_minus=117	max_min_right_plus=0	max_pos_hash_score=464	max_right=117	max_right_minus=117	max_right_plus=112	neg_log10_pos_hash_p_value=8.3	new_junction_coverage=0.06	new_junction_read_count=6	polymorphism_frequency=4.466e-02	pos_hash_score=6	prediction=polymorphism	reject=COVERAGE_EVENNESS_SKEW,FREQUENCY_CUTOFF	side_1_annotate_key=gene	side_1_continuation=0	side_1_coverage=1.03	side_1_overlap=9	side_1_possible_overlap_registers=241	side_1_read_count=115	side_1_redundant=0	side_2_annotate_key=gene	side_2_continuation=0	side_2_coverage=1.36	side_2_overlap=0	side_2_possible_overlap_registers=232	side_2_read_count=146	side_2_redundant=0	total_non_overlap_reads=6
JC	357	.	CP009273	2511595	-1	CP009273	2511711	1	0	alignment_overlap=81	coverage_minus=2	coverage_plus=3	flanking_left=251	flanking_right=251	frequency=9.664e-02	junction_possible_overlap_registers=160	key=CP009273__2511595__-1__CP009273__2511630__1__81____251__251__0__0	max_left=95	max_left_minus=59	max_left_plus=95	max_min_left=18	max_min_left_minus=0	max_min_left_plus=18	max_min_right=74	max_min_right_minus=45	max_min_right_plus=74	max_pos_hash_score=320	max_right=152	max_right_minus=45	max_right_plus=152	neg_log10_pos_hash_p_value=7.3	new_junction_coverage=0.07	new_junction_read_count=5	polymorphism_frequency=9.664e-02	pos_hash_score=4	prediction=polymorphism	reject=COVERAGE_EVENNESS_SKEW,FREQUENCY_CUTOFF	side_1_annotate_key=gene	side_1_continuation=0	side_1_coverage=0.60	side_1_overlap=81	side_1_possible_overlap_registers=241	side_1_read_count=67	side_1_redundant=0	side_2_annotate_key=gene	side_2_continuation=0	side_2_coverage=0.66	side_2_overlap=0	side_2_possible_overlap_registers=160	side_2_read_count=49	side_2_redundant=0	total_non_overlap_reads=5
JC	358	.	CP009273	2513214	-1	CP009273	2513783	1	0	alignment_overlap=10	coverage_minus=3	coverage_plus=6	flanking_left=251	flanking_right=251	frequency=8.393e-02	junction_possible_overlap_registers=231	key=CP009273__2513214__-1__CP009273__2513773__1__10____251__251__0__0	max_left=160	max_left_minus=160	max_left_plus=85	max_min_left=65	max_min_left_minus=0	max_min_left_plus=65	max_min_right=58	max_min_right_minus=21	max_min_right_plus=58	max_pos_hash_score=462	max_right=210	max_right_minus=21	max_right_plus=210	neg_log10_pos_hash_p_value=7.8	new_junction_coverage=0.09	new_junction_read_count=10	polymorphism_frequency=8.393e-02	pos_hash_score=7	prediction=polymorphism	reject=COVERAGE_EVENNESS_SKEW,FREQUENCY_CUTOFF	side_1_annotate_key=gene	side_1_continuation=0	side_1_coverage=0.80	side_1_overlap=10	side_1_possible_overlap_registers=241	side_1_read_count=89	side_1_redundant=0	side_2_annotate_key=gene	side_2_continuation=0	side_2_coverage=1.25	side_2_overlap=0	side_2_possible_overlap_registers=231	side_2_read_count=133	side_2_redundant=0	total_non_overlap_reads=9
JC	359	.	CP009273	2533395	-1	CP009273	2534435	1	0	alignment_overlap=5	coverage_minus=2	coverage_plus=1	flanking_left=251	flanking_right=251	frequency=3.554e-02	junction_possible_overlap_registers=236	key=CP009273__2533395__-1__CP009273__2534430__1__5____251__251__0__0	max_left=103	max_left_minus=103	max_left_plus=60	max_min_left=103	max_min_left_minus=103	max_min_left_plus=60	max_min_right=0	max_min_right_minus=0	max_min_right_plus=0	max_pos_hash_score=472	max_right=152	max_right_minus=152	max_right_plus=152	neg_log10_pos_hash_p_value=10.1	new_junction_coverage=0.03	new_junction_read_count=3	polymorphism_frequency=3.554e-02	pos_hash_score=3	prediction=polymorphism	reject=COVERAGE_EVENNESS_SKEW,FREQUENCY_CUTOFF	side_1_annotate_key=gene	side_1_continuation=0	side_1_coverage=0.93	side_1_overlap=5	side_1_possible_overlap_registers=241	side_1_read_count=104	side_1_redundant=0	side_2_annotate_key=gene	side_2_continuation=0	side_2_coverage=0.56	side_2_overlap=0	side_2_possible_overlap_registers=236	side_2_read_count=61	side_2_redundant=0	total_non_overlap_reads=3
JC	360	.	CP009273	2550544	-1	CP009273	2551690	1	0	alignment_overlap=11	coverage_minus=2	coverage_plus=1	flanking_left=251	flanking_right=251	frequency=4.797e-02	junction_possible_overlap_registers=230	key=CP009273__2550544__-1__CP009273__2551679__1__11____251__251__0__0	max_left=170	max_left_minus=170	max_left_plus=1	max_min_left=55	max_min_left_minus=55	max_min_left_plus=1	max_min_right=52	max_min_right_minus=52	max_min_right_plus=0	max_pos_hash_score=460	max_right=224	max_right_minus=114	max_right_plus=224	neg_log10_pos_hash_p_value=10.0	new_junction_coverage=0.05	new_junction_read_count=5	polymorphism_frequency=4.797e-02	pos_hash_score=3	prediction=polymorphism	reject=COVERAGE_EVENNESS_SKEW,FREQUENCY_CUTOFF	side_1_annotate_key=gene	side_1_continuation=0	side_1_coverage=0.89	side_1_overlap=11	side_1_possible_overlap_registers=241	side_1_read_count=99	side_1_redundant=0	side_2_annotate_key=gene	side_2_continuation=0	side_2_coverage=0.98	side_2_overlap=0	side_2_possible_overlap_registers=230	side_2_read_count=104	side_2_redundant=0	total_non_overlap_reads=3
JC	361	.	CP009273	2561669	-1	CP009273	2562430	1	0	alignment_overlap=10	coverage_minus=2	coverage_plus=2	flanking_left=251	flanking_right=251	frequency=3.448e-02	junction_possible_overlap_registers=231	key=CP009273__2561669__-1__CP009273__2562420__1__10____251__251__0__0	max_left=68	max_left_minus=68	max_left_plus=19	max_min_left=68	max_min_left_minus=68	max_min_left_plus=19	max_min_right=0	max_min_right_minus=0	max_min_right_plus=0	max_pos_hash_score=462	max_right=221	max_right_minus=173	max_right_plus=221	neg_log10_pos_hash_p_value=9.4	new_junction_coverage=0.04	new_junction_read_count=4	polymorphism_frequency=3.448e-02	pos_hash_score=4	prediction=polymorphism	reject=COVERAGE_EVENNESS_SKEW,FREQUENCY_CUTOFF	side_1_annotate_key=repeat	side_1_continuation=0	side_1_coverage=NA	side_1_overlap=10	side_1_read_count=NA	side_1_redundant=0	side_2_annotate_key=gene	side_2_continuation=0	side_2_coverage=1.05	side_2_overlap=0	side_2_possible_overlap_registers=231	side_2_read_count=112	side_2_redundant=0	total_non_overlap_reads=4
JC	362	.	CP009273	2576408	-1	CP009273	2577302	1	0	alignment_overlap=10	coverage_minus=4	coverage_plus=4	flanking_left=251	flanking_right=251	frequency=7.766e-02	junction_possible_overlap_registers=231	key=CP009273__2576408__-1__CP009273__2577292__1__10____251__251__0__0	max_left=170	max_left_minus=170	max_left_plus=67	max_min_left=67	max_min_left_minus=1	max_min_left_plus=67	max_min_right=73	max_min_right_minus=73	max_min_right_plus=13	max_pos_hash_score=462	max_right=99	max_right_minus=73	max_right_plus=99	neg_log10_pos_hash_p_value=7.8	new_junction_coverage=0.08	new_junction_read_count=9	polymorphism_frequency=7.766e-02	pos_hash_score=7	prediction=polymorphism	reject=COVERAGE_EVENNESS_SKEW,FREQUENCY_CUTOFF	side_1_annotate_key=gene	side_1_continuation=0	side_1_coverage=0.92	side_1_overlap=10	side_1_possible_overlap_registers=241	side_1_read_count=102	side_1_redundant=0	side_2_annotate_key=gene	side_2_continuation=0	side_2_coverage=1.09	side_2_overlap=0	side_2_possible_overlap_registers=231	side_2_read_count=116	side_2_redundant=0	total_non_overlap_reads=8
JC	363	.	CP009273	2576588	-1	CP009273	2577584	1	0	alignment_overlap=10	coverage_minus=4	coverage_plus=2	flanking_left=251	flanking_right=251	frequency=7.223e-02	junction_possible_overlap_registers=231	key=CP009273__2576588__-1__CP009273__2577574__1__10____251__251__0__0	max_left=226	max_left_minus=226	max_left_plus=72	max_min_left=34	max_min_left_minus=34	max_min_left_plus=33	max_min_right=71	max_min_right_minus=71	max_min_right_plus=71	max_pos_hash_score=462	max_right=233	max_right_minus=233	max_right_plus=102	neg_log10_pos_hash_p_value=8.3	new_junction_coverage=0.06	new_junction_read_count=6	polymorphism_frequency=7.223e-02	pos_hash_score=6	prediction=polymorphism	reject=COVERAGE_EVENNESS_SKEW,FREQUENCY_CUTOFF	side_1_annotate_key=gene	side_1_continuation=0	side_1_coverage=0.83	side_1_overlap=10	side_1_possible_overlap_registers=241	side_1_read_count=93	side_1_redundant=0	side_2_annotate_key=gene	side_2_continuation=0	side_2_coverage=0.61	side_2_overlap=0	side_2_possible_overlap_registers=231	side_2_read_count=65	side_2_redundant=0	total_non_overlap_reads=6
JC	364	.	CP009273	2585293	-1	CP009273	2585981	1	0	alignment_overlap=8	coverage_minus=1	coverage_plus=3	flanking_left=251	flanking_right=251	frequency=4.539e-02	junction_possible_overlap_registers=233	key=CP009273__2585293__-1__CP009273__2585973__1__8____251__251__0__0	max_left=189	max_left_minus=133	max_left_plus=189	max_min_left=51	max_min_left_minus=0	max_min_left_plus=51	max_min_right=117	max_min_right_minus=109	max_min_right_plus=117	max_pos_hash_score=466	max_right=150	max_right_minus=109	max_right_plus=150	neg_log10_pos_hash_p_value=9.4	new_junction_coverage=0.04	new_junction_read_count=4	polymorphism_frequency=4.539e-02	pos_hash_score=4	prediction=polymorphism	reject=COVERAGE_EVENNESS_SKEW,FREQUENCY_CUTOFF	side_1_annotate_key=gene	side_1_continuation=0	side_1_coverage=1.01	side_1_overlap=8	side_1_possible_overlap_registers=241	side_1_read_count=113	side_1_redundant=0	side_2_annotate_key=gene	side_2_continuation=0	side_2_coverage=0.55	side_2_overlap=0	side_2_possible_overlap_registers=233	side_2_read_count=59	side_2_redundant=0	total_non_overlap_reads=4
JC	365	.	CP009273	2588451	-1	CP009273	2589085	1	0	alignment_overlap=10	coverage_minus=2	coverage_plus=2	flanking_left=251	flanking_right=251	frequency=4.581e-02	junction_possible_overlap_registers=231	key=CP009273__2588451__-1__CP009273__2589075__1__10____251__251__0__0	max_left=98	max_left_minus=98	max_left_plus=52	max_min_left=7	max_min_left_minus=0	max_min_left_plus=7	max_min_right=45	max_min_right_minus=45	max_min_right_plus=45	max_pos_hash_score=462	max_right=234	max_right_minus=45	max_right_plus=234	neg_log10_pos_hash_p_value=9.4	new_junction_coverage=0.04	new_junction_read_count=4	polymorphism_frequency=4.581e-02	pos_hash_score=4	prediction=polymorphism	reject=COVERAGE_EVENNESS_SKEW,FREQUENCY_CUTOFF	side_1_annotate_key=gene	side_1_continuation=0	side_1_coverage=0.73	side_1_overlap=10	side_1_possible_overlap_registers=241	side_1_read_count=81	side_1_redundant=0	side_2_annotate_key=gene	side_2_continuation=0	side_2_coverage=0.83	side_2_overlap=0	side_2_possible_overlap_registers=231	side_2_read_count=89	side_2_redundant=0	total_non_overlap_reads=4
JC	366	.	CP009273	2588982	-1	CP009273	2590295	1	0	alignment_overlap=8	coverage_minus=2	coverage_plus=2	flanking_left=251	flanking_right=251	frequency=4.418e-02	junction_possible_overlap_registers=233	key=CP009273__2588982__-1__CP009273__2590287__1__8____251__251__0__0	max_left=129	max_left_minus=129	max_left_plus=105	max_min_left=105	max_min_left_minus=0	max_min_left_plus=105	max_min_right=8	max_min_right_minus=8	max_min_right_plus=0	max_pos_hash_score=466	max_right=138	max_right_minus=8	max_right_plus=138	neg_log10_pos_hash_p_value=9.4	new_junction_coverage=0.04	new_junction_read_count=4	polymorphism_frequency=4.418e-02	pos_hash_score=4	prediction=polymorphism	reject=COVERAGE_EVENNESS_SKEW,FREQUENCY_CUTOFF	side_1_annotate_key=gene	side_1_continuation=0	side_1_coverage=0.79	side_1_overlap=8	side_1_possible_overlap_registers=241	side_1_read_count=88	side_1_redundant=0	side_2_annotate_key=gene	side_2_continuation=0	side_2_coverage=0.82	side_2_overlap=0	side_2_possible_overlap_registers=233	side_2_read_count=88	side_2_redundant=0	total_non_overlap_reads=4
JC	367	.	CP009273	2601604	-1	CP009273	2602395	1	0	alignment_overlap=10	coverage_minus=5	coverage_plus=6	flanking_left=251	flanking_right=251	frequency=9.967e-02	junction_possible_overlap_registers=231	key=CP009273__2601604__-1__CP009273__2602385__1__10____251__251__0__0	max_left=138	max_left_minus=138	max_left_plus=138	max_min_left=14	max_min_left_minus=0	max_min_left_plus=14	max_min_right=91	max_min_right_minus=91	max_min_right_plus=90	max_pos_hash_score=462	max_right=216	max_right_minus=91	max_right_plus=216	neg_log10_pos_hash_p_value=6.3	new_junction_coverage=0.10	new_junction_read_count=11	polymorphism_frequency=9.967e-02	pos_hash_score=11	prediction=polymorphism	reject=COVERAGE_EVENNESS_SKEW,FREQUENCY_CUTOFF	side_1_annotate_key=gene	side_1_continuation=0	side_1_coverage=0.92	side_1_overlap=10	side_1_possible_overlap_registers=241	side_1_read_count=103	side_1_redundant=0	side_2_annotate_key=gene	side_2_continuation=0	side_2_coverage=0.94	side_2_overlap=0	side_2_possible_overlap_registers=231	side_2_read_count=100	side_2_redundant=0	total_non_overlap_reads=11
JC	368	.	CP009273	2608897	-1	CP009273	2609796	1	0	alignment_overlap=12	coverage_minus=1	coverage_plus=2	flanking_left=251	flanking_right=251	frequency=3.088e-02	junction_possible_overlap_registers=229	key=CP009273__2608897__-1__CP009273__2609784__1__12____251__251__0__0	max_left=69	max_left_minus=69	max_left_plus=68	max_min_left=15	max_min_left_minus=0	max_min_left_plus=15	max_min_right=25	max_min_right_minus=25	max_min_right_plus=25	max_pos_hash_score=458	max_right=42	max_right_minus=25	max_right_plus=42	neg_log10_pos_hash_p_value=10.0	new_junction_coverage=0.03	new_junction_read_count=3	polymorphism_frequency=3.088e-02	pos_hash_score=3	prediction=polymorphism	reject=COVERAGE_EVENNESS_SKEW,FREQUENCY_CUTOFF	side_1_annotate_key=gene	side_1_continuation=0	side_1_coverage=1.02	side_1_overlap=12	side_1_possible_overlap_registers=241	side_1_read_count=114	side_1_redundant=0	side_2_annotate_key=gene	side_2_continuation=0	side_2_coverage=0.76	side_2_overlap=0	side_2_possible_overlap_registers=229	side_2_read_count=80	side_2_redundant=0	total_non_overlap_reads=3
JC	369	.	CP009273	2629839	-1	CP009273	2630449	1	0	alignment_overlap=10	coverage_minus=4	coverage_plus=4	flanking_left=251	flanking_right=251	frequency=7.533e-02	junction_possible_overlap_registers=231	key=CP009273__2629839__-1__CP009273__2630439__1__10____251__251__0__0	max_left=121	max_left_minus=121	max_left_plus=95	max_min_left=95	max_min_left_minus=95	max_min_left_plus=95	max_min_right=45	max_min_right_minus=45	max_min_right_plus=11	max_pos_hash_score=462	max_right=231	max_right_minus=231	max_right_plus=152	neg_log10_pos_hash_p_value=7.4	new_junction_coverage=0.08	new_junction_read_count=9	polymorphism_frequency=7.533e-02	pos_hash_score=8	prediction=polymorphism	reject=COVERAGE_EVENNESS_SKEW,FREQUENCY_CUTOFF	side_1_annotate_key=gene	side_1_continuation=0	side_1_coverage=1.10	side_1_overlap=10	side_1_possible_overlap_registers=241	side_1_read_count=122	side_1_redundant=0	side_2_annotate_key=gene	side_2_continuation=0	side_2_coverage=0.97	side_2_overlap=0	side_2_possible_overlap_registers=231	side_2_read_count=104	side_2_redundant=0	total_non_overlap_reads=8
JC	370	.	CP009273	2631879	-1	CP009273	2632848	1	0	alignment_overlap=9	coverage_minus=1	coverage_plus=2	flanking_left=251	flanking_right=251	frequency=3.514e-02	junction_possible_overlap_registers=232	key=CP009273__2631879__-1__CP009273__2632839__1__9____251__251__0__0	max_left=92	max_left_minus=42	max_left_plus=92	max_min_left=42	max_min_left_minus=42	max_min_left_plus=12	max_min_right=47	max_min_right_minus=0	max_min_right_plus=47	max_pos_hash_score=464	max_right=83	max_right_minus=83	max_right_plus=47	neg_log10_pos_hash_p_value=10.0	new_junction_coverage=0.04	new_junction_read_count=4	polymorphism_frequency=3.514e-02	pos_hash_score=3	prediction=polymorphism	reject=COVERAGE_EVENNESS_SKEW,FREQUENCY_CUTOFF	side_1_annotate_key=gene	side_1_continuation=0	side_1_coverage=0.80	side_1_overlap=9	side_1_possible_overlap_registers=241	side_1_read_count=89	side_1_redundant=0	side_2_annotate_key=gene	side_2_continuation=0	side_2_coverage=1.25	side_2_overlap=0	side_2_possible_overlap_registers=232	side_2_read_count=134	side_2_redundant=0	total_non_overlap_reads=3
JC	371	.	CP009273	2662459	-1	CP009273	2663362	1	0	alignment_overlap=10	coverage_minus=3	coverage_plus=2	flanking_left=251	flanking_right=251	frequency=5.001e-02	junction_possible_overlap_registers=231	key=CP009273__2662459__-1__CP009273__2663352__1__10____251__251__0__0	max_left=118	max_left_minus=118	max_left_plus=52	max_min_left=23	max_min_left_minus=0	max_min_left_plus=23	max_min_right=72	max_min_right_minus=72	max_min_right_plus=40	max_pos_hash_score=462	max_right=72	max_right_minus=72	max_right_plus=51	neg_log10_pos_hash_p_value=8.8	new_junction_coverage=0.05	new_junction_read_count=5	polymorphism_frequency=5.001e-02	pos_hash_score=5	prediction=polymorphism	reject=COVERAGE_EVENNESS_SKEW,FREQUENCY_CUTOFF	side_1_annotate_key=gene	side_1_continuation=0	side_1_coverage=0.87	side_1_overlap=10	side_1_possible_overlap_registers=241	side_1_read_count=97	side_1_redundant=0	side_2_annotate_key=gene	side_2_continuation=0	side_2_coverage=0.91	side_2_overlap=0	side_2_possible_overlap_registers=231	side_2_read_count=97	side_2_redundant=0	total_non_overlap_reads=5
JC	372	.	CP009273	2719832	-1	CP009273	2720712	1	0	alignment_overlap=9	coverage_minus=5	coverage_plus=2	flanking_left=251	flanking_right=251	frequency=NA	junction_possible_overlap_registers=232	key=CP009273__2719832__-1__CP009273__2720703__1__9____251__251__1__1	max_left=163	max_left_minus=163	max_left_plus=156	max_min_left=42	max_min_left_minus=42	max_min_left_plus=42	max_min_right=65	max_min_right_minus=65	max_min_right_plus=65	max_pos_hash_score=464	max_right=65	max_right_minus=65	max_right_plus=65	neg_log10_pos_hash_p_value=8.3	new_junction_coverage=0.07	new_junction_read_count=8	polymorphism_frequency=NA	pos_hash_score=6	prediction=unknown	reject=COVERAGE_EVENNESS_SKEW	side_1_annotate_key=repeat	side_1_continuation=0	side_1_coverage=NA	side_1_overlap=9	side_1_read_count=NA	side_1_redundant=1	side_2_annotate_key=repeat	side_2_continuation=0	side_2_coverage=NA	side_2_overlap=0	side_2_possible_overlap_registers=NA	side_2_read_count=NA	side_2_redundant=1	total_non_overlap_reads=7
JC	373	.	CP009273	2725685	-1	CP009273	2726631	1	0	alignment_overlap=10	coverage_minus=5	coverage_plus=1	flanking_left=251	flanking_right=251	frequency=6.942e-02	junction_possible_overlap_registers=231	key=CP009273__2725685__-1__CP009273__2726621__1__10____251__251__0__0	max_left=228	max_left_minus=228	max_left_plus=1	max_min_left=107	max_min_left_minus=107	max_min_left_plus=1	max_min_right=20	max_min_right_minus=20	max_min_right_plus=0	max_pos_hash_score=462	max_right=136	max_right_minus=136	max_right_plus=65	neg_log10_pos_hash_p_value=8.3	new_junction_coverage=0.06	new_junction_read_count=6	polymorphism_frequency=6.942e-02	pos_hash_score=6	prediction=polymorphism	reject=COVERAGE_EVENNESS_SKEW,FREQUENCY_CUTOFF	side_1_annotate_key=gene	side_1_continuation=0	side_1_coverage=0.90	side_1_overlap=10	side_1_possible_overlap_registers=241	side_1_read_count=100	side_1_redundant=0	side_2_annotate_key=gene	side_2_continuation=0	side_2_coverage=0.61	side_2_overlap=0	side_2_possible_overlap_registers=231	side_2_read_count=65	side_2_redundant=0	total_non_overlap_reads=6
JC	374	.	CP009273	2774082	-1	CP009273	2775346	1	0	alignment_overlap=14	coverage_minus=4	coverage_plus=3	flanking_left=251	flanking_right=251	frequency=4.954e-02	junction_possible_overlap_registers=227	key=CP009273__2774082__-1__CP009273__2775332__1__14____251__251__0__0	max_left=63	max_left_minus=63	max_left_plus=63	max_min_left=59	max_min_left_minus=59	max_min_left_plus=28	max_min_right=9	max_min_right_minus=9	max_min_right_plus=4	max_pos_hash_score=454	max_right=212	max_right_minus=177	max_right_plus=212	neg_log10_pos_hash_p_value=7.7	new_junction_coverage=0.07	new_junction_read_count=7	polymorphism_frequency=4.954e-02	pos_hash_score=7	prediction=polymorphism	reject=COVERAGE_EVENNESS_SKEW,FREQUENCY_CUTOFF	side_1_annotate_key=gene	side_1_continuation=0	side_1_coverage=1.14	side_1_overlap=14	side_1_possible_overlap_registers=241	side_1_read_count=127	side_1_redundant=0	side_2_annotate_key=gene	side_2_continuation=0	side_2_coverage=1.42	side_2_overlap=0	side_2_possible_overlap_registers=227	side_2_read_count=149	side_2_redundant=0	total_non_overlap_reads=7
JC	375	.	CP009273	2784105	-1	CP009273	2784106	1	-5	alignment_overlap=-5	coverage_minus=3	coverage_plus=2	flanking_left=251	flanking_right=251	frequency=1.355e-01	junction_possible_overlap_registers=236	key=CP009273__2784105__-1__CP009273__2784106__1__-5__CTCAC__251__251__0__0	max_left=243	max_left_minus=243	max_left_plus=52	max_min_left=52	max_min_left_minus=0	max_min_left_plus=52	max_min_right=58	max_min_right_minus=58	max_min_right_plus=0	max_pos_hash_score=460	max_right=194	max_right_minus=58	max_right_plus=194	neg_log10_pos_hash_p_value=10.0	new_junction_coverage=0.07	new_junction_read_count=8	polymorphism_frequency=1.355e-01	pos_hash_score=3	prediction=polymorphism	reject=COVERAGE_EVENNESS_SKEW,FREQUENCY_CUTOFF	side_1_annotate_key=gene	side_1_continuation=6	side_1_coverage=0.46	side_1_overlap=0	side_1_possible_overlap_registers=235	side_1_read_count=50	side_1_redundant=0	side_2_annotate_key=gene	side_2_continuation=0	side_2_coverage=0.48	side_2_overlap=0	side_2_possible_overlap_registers=241	side_2_read_count=53	side_2_redundant=0	total_non_overlap_reads=5	unique_read_sequence=CTCAC
JC	376	.	CP009273	2794480	-1	CP009273	2795326	1	0	alignment_overlap=11	coverage_minus=6	coverage_plus=3	flanking_left=251	flanking_right=251	frequency=1.089e-01	junction_possible_overlap_registers=230	key=CP009273__2794480__-1__CP009273__2795315__1__11____251__251__0__0	max_left=177	max_left_minus=177	max_left_plus=162	max_min_left=88	max_min_left_minus=20	max_min_left_plus=88	max_min_right=78	max_min_right_minus=64	max_min_right_plus=78	max_pos_hash_score=460	max_right=209	max_right_minus=209	max_right_plus=152	neg_log10_pos_hash_p_value=7.0	new_junction_coverage=0.09	new_junction_read_count=10	polymorphism_frequency=1.089e-01	pos_hash_score=9	prediction=polymorphism	reject=COVERAGE_EVENNESS_SKEW,FREQUENCY_CUTOFF	side_1_annotate_key=gene	side_1_continuation=0	side_1_coverage=0.87	side_1_overlap=11	side_1_possible_overlap_registers=241	side_1_read_count=97	side_1_redundant=0	side_2_annotate_key=gene	side_2_continuation=0	side_2_coverage=0.67	side_2_overlap=0	side_2_possible_overlap_registers=230	side_2_read_count=71	side_2_redundant=0	total_non_overlap_reads=9
JC	377	.	CP009273	2795850	-1	CP009273	2796763	1	0	alignment_overlap=6	coverage_minus=2	coverage_plus=2	flanking_left=251	flanking_right=251	frequency=4.152e-02	junction_possible_overlap_registers=235	key=CP009273__2795850__-1__CP009273__2796757__1__6____251__251__0__0	max_left=190	max_left_minus=190	max_left_plus=105	max_min_left=105	max_min_left_minus=0	max_min_left_plus=105	max_min_right=55	max_min_right_minus=55	max_min_right_plus=12	max_pos_hash_score=470	max_right=139	max_right_minus=55	max_right_plus=139	neg_log10_pos_hash_p_value=9.5	new_junction_coverage=0.04	new_junction_read_count=4	polymorphism_frequency=4.152e-02	pos_hash_score=4	prediction=polymorphism	reject=COVERAGE_EVENNESS_SKEW,FREQUENCY_CUTOFF	side_1_annotate_key=gene	side_1_continuation=0	side_1_coverage=0.84	side_1_overlap=6	side_1_possible_overlap_registers=241	side_1_read_count=94	side_1_redundant=0	side_2_annotate_key=gene	side_2_continuation=0	side_2_coverage=0.86	side_2_overlap=0	side_2_possible_overlap_registers=235	side_2_read_count=93	side_2_redundant=0	total_non_overlap_reads=4
JC	378	.	CP009273	2799697	-1	CP009273	2800791	1	0	alignment_overlap=11	coverage_minus=2	coverage_plus=2	flanking_left=251	flanking_right=251	frequency=4.694e-02	junction_possible_overlap_registers=230	key=CP009273__2799697__-1__CP009273__2800780__1__11____251__251__0__0	max_left=161	max_left_minus=161	max_left_plus=85	max_min_left=85	max_min_left_minus=85	max_min_left_plus=85	max_min_right=78	max_min_right_minus=78	max_min_right_plus=0	max_pos_hash_score=460	max_right=176	max_right_minus=105	max_right_plus=176	neg_log10_pos_hash_p_value=9.3	new_junction_coverage=0.04	new_junction_read_count=4	polymorphism_frequency=4.694e-02	pos_hash_score=4	prediction=polymorphism	reject=COVERAGE_EVENNESS_SKEW,FREQUENCY_CUTOFF	side_1_annotate_key=gene	side_1_continuation=0	side_1_coverage=0.70	side_1_overlap=11	side_1_possible_overlap_registers=241	side_1_read_count=78	side_1_redundant=0	side_2_annotate_key=gene	side_2_continuation=0	side_2_coverage=0.83	side_2_overlap=0	side_2_possible_overlap_registers=230	side_2_read_count=88	side_2_redundant=0	total_non_overlap_reads=4
JC	379	.	CP009273	2811301	-1	CP009273	2811851	1	0	alignment_overlap=20	coverage_minus=10	coverage_plus=6	flanking_left=251	flanking_right=251	frequency=1.613e-01	junction_possible_overlap_registers=221	key=CP009273__2811301__-1__CP009273__2811831__1__20____251__251__0__0	max_left=102	max_left_minus=102	max_left_plus=102	max_min_left=65	max_min_left_minus=65	max_min_left_plus=36	max_min_right=39	max_min_right_minus=36	max_min_right_plus=39	max_pos_hash_score=442	max_right=224	max_right_minus=224	max_right_plus=224	neg_log10_pos_hash_p_value=5.7	new_junction_coverage=0.17	new_junction_read_count=17	polymorphism_frequency=1.613e-01	pos_hash_score=12	prediction=polymorphism	reject=COVERAGE_EVENNESS_SKEW,FREQUENCY_CUTOFF	side_1_annotate_key=gene	side_1_continuation=0	side_1_coverage=0.67	side_1_overlap=20	side_1_possible_overlap_registers=241	side_1_read_count=75	side_1_redundant=0	side_2_annotate_key=gene	side_2_continuation=0	side_2_coverage=1.06	side_2_overlap=0	side_2_possible_overlap_registers=221	side_2_read_count=108	side_2_redundant=0	total_non_overlap_reads=16
JC	380	.	CP009273	2811556	1	CP009273	2811830	-1	0	alignment_overlap=79	coverage_minus=3	coverage_plus=0	flanking_left=251	flanking_right=251	frequency=5.083e-02	junction_possible_overlap_registers=162	key=CP009273__2811556__1__CP009273__2811909__-1__79____251__251__0__0	max_left=171	max_left_minus=171	max_left_plus=0	max_min_left=0	max_min_left_minus=0	max_min_left_plus=0	max_min_right=36	max_min_right_minus=36	max_min_right_plus=0	max_pos_hash_score=324	max_right=36	max_right_minus=36	max_right_plus=0	neg_log10_pos_hash_p_value=8.0	new_junction_coverage=0.05	new_junction_read_count=4	polymorphism_frequency=5.083e-02	pos_hash_score=3	prediction=polymorphism	reject=COVERAGE_EVENNESS_SKEW,FREQUENCY_CUTOFF	side_1_annotate_key=gene	side_1_continuation=0	side_1_coverage=0.62	side_1_overlap=79	side_1_possible_overlap_registers=241	side_1_read_count=69	side_1_redundant=0	side_2_annotate_key=gene	side_2_continuation=0	side_2_coverage=1.38	side_2_overlap=0	side_2_possible_overlap_registers=162	side_2_read_count=103	side_2_redundant=0	total_non_overlap_reads=3
JC	381	.	CP009273	2811716	-1	CP009273	2811851	1	0	alignment_overlap=20	coverage_minus=4	coverage_plus=2	flanking_left=251	flanking_right=251	frequency=9.795e-02	junction_possible_overlap_registers=221	key=CP009273__2811716__-1__CP009273__2811831__1__20____251__251__0__0	max_left=23	max_left_minus=23	max_left_plus=2	max_min_left=23	max_min_left_minus=23	max_min_left_plus=2	max_min_right=0	max_min_right_minus=0	max_min_right_plus=0	max_pos_hash_score=442	max_right=224	max_right_minus=224	max_right_plus=224	neg_log10_pos_hash_p_value=8.5	new_junction_coverage=0.09	new_junction_read_count=9	polymorphism_frequency=9.795e-02	pos_hash_score=5	prediction=polymorphism	reject=COVERAGE_EVENNESS_SKEW,FREQUENCY_CUTOFF	side_1_annotate_key=gene	side_1_continuation=0	side_1_coverage=0.57	side_1_overlap=20	side_1_possible_overlap_registers=241	side_1_read_count=63	side_1_redundant=0	side_2_annotate_key=gene	side_2_continuation=0	side_2_coverage=1.06	side_2_overlap=0	side_2_possible_overlap_registers=221	side_2_read_count=108	side_2_redundant=0	total_non_overlap_reads=6
JC	382	.	CP009273	2817294	-1	CP009273	2818225	1	0	alignment_overlap=12	coverage_minus=4	coverage_plus=4	flanking_left=251	flanking_right=251	frequency=7.920e-02	junction_possible_overlap_registers=229	key=CP009273__2817294__-1__CP009273__2818213__1__12____251__251__0__0	max_left=99	max_left_minus=99	max_left_plus=96	max_min_left=99	max_min_left_minus=99	max_min_left_plus=43	max_min_right=77	max_min_right_minus=56	max_min_right_plus=77	max_pos_hash_score=458	max_right=158	max_right_minus=138	max_right_plus=158	neg_log10_pos_hash_p_value=7.8	new_junction_coverage=0.09	new_junction_read_count=9	polymorphism_frequency=7.920e-02	pos_hash_score=7	prediction=polymorphism	reject=COVERAGE_EVENNESS_SKEW,FREQUENCY_CUTOFF	side_1_annotate_key=gene	side_1_continuation=0	side_1_coverage=1.03	side_1_overlap=12	side_1_possible_overlap_registers=241	side_1_read_count=115	side_1_redundant=0	side_2_annotate_key=gene	side_2_continuation=0	side_2_coverage=0.94	side_2_overlap=0	side_2_possible_overlap_registers=229	side_2_read_count=100	side_2_redundant=0	total_non_overlap_reads=8
JC	383	.	CP009273	2818054	-1	CP009273	2818892	1	0	alignment_overlap=10	coverage_minus=3	coverage_plus=4	flanking_left=251	flanking_right=251	frequency=5.799e-02	junction_possible_overlap_registers=231	key=CP009273__2818054__-1__CP009273__2818882__1__10____251__251__0__0	max_left=143	max_left_minus=143	max_left_plus=143	max_min_left=80	max_min_left_minus=0	max_min_left_plus=80	max_min_right=44	max_min_right_minus=44	max_min_right_plus=33	max_pos_hash_score=462	max_right=234	max_right_minus=44	max_right_plus=234	neg_log10_pos_hash_p_value=7.8	new_junction_coverage=0.07	new_junction_read_count=7	polymorphism_frequency=5.799e-02	pos_hash_score=7	prediction=polymorphism	reject=COVERAGE_EVENNESS_SKEW,FREQUENCY_CUTOFF	side_1_annotate_key=gene	side_1_continuation=0	side_1_coverage=1.20	side_1_overlap=10	side_1_possible_overlap_registers=241	side_1_read_count=134	side_1_redundant=0	side_2_annotate_key=gene	side_2_continuation=0	side_2_coverage=0.93	side_2_overlap=0	side_2_possible_overlap_registers=231	side_2_read_count=99	side_2_redundant=0	total_non_overlap_reads=7
JC	384	.	CP009273	2831952	-1	CP009273	2832910	1	0	alignment_overlap=8	coverage_minus=2	coverage_plus=2	flanking_left=251	flanking_right=251	frequency=3.617e-02	junction_possible_overlap_registers=233	key=CP009273__2831952__-1__CP009273__2832902__1__8____251__251__0__0	max_left=69	max_left_minus=69	max_left_plus=69	max_min_left=69	max_min_left_minus=0	max_min_left_plus=69	max_min_right=34	max_min_right_minus=34	max_min_right_plus=34	max_pos_hash_score=466	max_right=102	max_right_minus=34	max_right_plus=102	neg_log10_pos_hash_p_value=9.4	new_junction_coverage=0.04	new_junction_read_count=4	polymorphism_frequency=3.617e-02	pos_hash_score=4	prediction=polymorphism	reject=COVERAGE_EVENNESS_SKEW,FREQUENCY_CUTOFF	side_1_annotate_key=gene	side_1_continuation=0	side_1_coverage=1.04	side_1_overlap=8	side_1_possible_overlap_registers=241	side_1_read_count=116	side_1_redundant=0	side_2_annotate_key=gene	side_2_continuation=0	side_2_coverage=0.94	side_2_overlap=0	side_2_possible_overlap_registers=233	side_2_read_count=101	side_2_redundant=0	total_non_overlap_reads=4
JC	385	.	CP009273	2834386	-1	CP009273	2835115	1	0	alignment_overlap=9	coverage_minus=3	coverage_plus=2	flanking_left=251	flanking_right=251	frequency=6.035e-02	junction_possible_overlap_registers=232	key=CP009273__2834386__-1__CP009273__2835106__1__9____251__251__0__0	max_left=118	max_left_minus=118	max_left_plus=32	max_min_left=75	max_min_left_minus=75	max_min_left_plus=32	max_min_right=83	max_min_right_minus=83	max_min_right_plus=0	max_pos_hash_score=464	max_right=181	max_right_minus=151	max_right_plus=181	neg_log10_pos_hash_p_value=8.8	new_junction_coverage=0.06	new_junction_read_count=6	polymorphism_frequency=6.035e-02	pos_hash_score=5	prediction=polymorphism	reject=COVERAGE_EVENNESS_SKEW,FREQUENCY_CUTOFF	side_1_annotate_key=gene	side_1_continuation=0	side_1_coverage=0.76	side_1_overlap=9	side_1_possible_overlap_registers=241	side_1_read_count=85	side_1_redundant=0	side_2_annotate_key=gene	side_2_continuation=0	side_2_coverage=0.98	side_2_overlap=0	side_2_possible_overlap_registers=232	side_2_read_count=105	side_2_redundant=0	total_non_overlap_reads=5
JC	386	.	CP009273	2840008	-1	CP009273	2840830	1	0	alignment_overlap=10	coverage_minus=2	coverage_plus=1	flanking_left=251	flanking_right=251	frequency=3.554e-02	junction_possible_overlap_registers=231	key=CP009273__2840008__-1__CP009273__2840820__1__10____251__251__0__0	max_left=200	max_left_minus=200	max_left_plus=70	max_min_left=0	max_min_left_minus=0	max_min_left_plus=0	max_min_right=64	max_min_right_minus=64	max_min_right_plus=24	max_pos_hash_score=462	max_right=64	max_right_minus=64	max_right_plus=24	neg_log10_pos_hash_p_value=10.0	new_junction_coverage=0.03	new_junction_read_count=3	polymorphism_frequency=3.554e-02	pos_hash_score=3	prediction=polymorphism	reject=COVERAGE_EVENNESS_SKEW,FREQUENCY_CUTOFF	side_1_annotate_key=gene	side_1_continuation=0	side_1_coverage=0.68	side_1_overlap=10	side_1_possible_overlap_registers=241	side_1_read_count=76	side_1_redundant=0	side_2_annotate_key=gene	side_2_continuation=0	side_2_coverage=0.84	side_2_overlap=0	side_2_possible_overlap_registers=231	side_2_read_count=90	side_2_redundant=0	total_non_overlap_reads=3
JC	387	.	CP009273	2865565	-1	CP009273	2866585	1	0	alignment_overlap=9	coverage_minus=2	coverage_plus=2	flanking_left=251	flanking_right=251	frequency=3.192e-02	junction_possible_overlap_registers=232	key=CP009273__2865565__-1__CP009273__2866576__1__9____251__251__0__0	max_left=103	max_left_minus=103	max_left_plus=103	max_min_left=17	max_min_left_minus=17	max_min_left_plus=16	max_min_right=28	max_min_right_minus=28	max_min_right_plus=28	max_pos_hash_score=464	max_right=108	max_right_minus=108	max_right_plus=108	neg_log10_pos_hash_p_value=9.4	new_junction_coverage=0.04	new_junction_read_count=4	polymorphism_frequency=3.192e-02	pos_hash_score=4	prediction=polymorphism	reject=COVERAGE_EVENNESS_SKEW,FREQUENCY_CUTOFF	side_1_annotate_key=gene	side_1_continuation=0	side_1_coverage=0.82	side_1_overlap=9	side_1_possible_overlap_registers=241	side_1_read_count=91	side_1_redundant=0	side_2_annotate_key=gene	side_2_continuation=0	side_2_coverage=1.45	side_2_overlap=0	side_2_possible_overlap_registers=232	side_2_read_count=155	side_2_redundant=0	total_non_overlap_reads=4
JC	388	.	CP009273	2871151	-1	CP009273	2871642	1	0	alignment_overlap=19	coverage_minus=5	coverage_plus=4	flanking_left=251	flanking_right=251	frequency=1.683e-01	junction_possible_overlap_registers=222	key=CP009273__2871151__-1__CP009273__2871623__1__19____251__251__0__0	max_left=199	max_left_minus=199	max_left_plus=94	max_min_left=94	max_min_left_minus=0	max_min_left_plus=94	max_min_right=6	max_min_right_minus=6	max_min_right_plus=3	max_pos_hash_score=444	max_right=163	max_right_minus=6	max_right_plus=163	neg_log10_pos_hash_p_value=6.8	new_junction_coverage=0.09	new_junction_read_count=9	polymorphism_frequency=1.683e-01	pos_hash_score=9	prediction=polymorphism	reject=COVERAGE_EVENNESS_SKEW,FREQUENCY_CUTOFF	side_1_annotate_key=gene	side_1_continuation=0	side_1_coverage=0.46	side_1_overlap=19	side_1_possible_overlap_registers=241	side_1_read_count=51	side_1_redundant=0	side_2_annotate_key=gene	side_2_continuation=0	side_2_coverage=0.41	side_2_overlap=0	side_2_possible_overlap_registers=222	side_2_read_count=42	side_2_redundant=0	total_non_overlap_reads=9
JC	389	.	CP009273	2871151	-1	CP009273	2871825	1	0	alignment_overlap=19	coverage_minus=4	coverage_plus=3	flanking_left=251	flanking_right=251	frequency=1.103e-01	junction_possible_overlap_registers=222	key=CP009273__2871151__-1__CP009273__2871806__1__19____251__251__0__0	max_left=198	max_left_minus=198	max_left_plus=161	max_min_left=35	max_min_left_minus=0	max_min_left_plus=35	max_min_right=86	max_min_right_minus=36	max_min_right_plus=86	max_pos_hash_score=444	max_right=135	max_right_minus=36	max_right_plus=135	neg_log10_pos_hash_p_value=7.6	new_junction_coverage=0.07	new_junction_read_count=7	polymorphism_frequency=1.103e-01	pos_hash_score=7	prediction=polymorphism	reject=COVERAGE_EVENNESS_SKEW,FREQUENCY_CUTOFF	side_1_annotate_key=gene	side_1_continuation=0	side_1_coverage=0.46	side_1_overlap=19	side_1_possible_overlap_registers=241	side_1_read_count=51	side_1_redundant=0	side_2_annotate_key=gene	side_2_continuation=0	side_2_coverage=0.64	side_2_overlap=0	side_2_possible_overlap_registers=222	side_2_read_count=66	side_2_redundant=0	total_non_overlap_reads=7
JC	390	.	CP009273	2881771	-1	CP009273	2882351	1	0	alignment_overlap=11	coverage_minus=4	coverage_plus=3	flanking_left=251	flanking_right=251	frequency=6.364e-02	junction_possible_overlap_registers=230	key=CP009273__2881771__-1__CP009273__2882340__1__11____251__251__0__0	max_left=236	max_left_minus=110	max_left_plus=236	max_min_left=110	max_min_left_minus=110	max_min_left_plus=6	max_min_right=60	max_min_right_minus=60	max_min_right_plus=5	max_pos_hash_score=460	max_right=171	max_right_minus=171	max_right_plus=142	neg_log10_pos_hash_p_value=7.8	new_junction_coverage=0.07	new_junction_read_count=7	polymorphism_frequency=6.364e-02	pos_hash_score=7	prediction=polymorphism	reject=COVERAGE_EVENNESS_SKEW,FREQUENCY_CUTOFF	side_1_annotate_key=repeat	side_1_continuation=0	side_1_coverage=NA	side_1_overlap=11	side_1_read_count=NA	side_1_redundant=0	side_2_annotate_key=gene	side_2_continuation=0	side_2_coverage=0.97	side_2_overlap=0	side_2_possible_overlap_registers=230	side_2_read_count=103	side_2_redundant=0	total_non_overlap_reads=7
JC	391	.	CP009273	2897398	-1	CP009273	2897765	1	0	alignment_overlap=26	coverage_minus=8	coverage_plus=2	flanking_left=251	flanking_right=251	frequency=8.787e-02	junction_possible_overlap_registers=215	key=CP009273__2897398__-1__CP009273__2897739__1__26____251__251__0__0	max_left=212	max_left_minus=212	max_left_plus=47	max_min_left=47	max_min_left_minus=13	max_min_left_plus=47	max_min_right=8	max_min_right_minus=8	max_min_right_plus=0	max_pos_hash_score=430	max_right=144	max_right_minus=39	max_right_plus=144	neg_log10_pos_hash_p_value=6.2	new_junction_coverage=0.11	new_junction_read_count=11	polymorphism_frequency=8.787e-02	pos_hash_score=10	prediction=polymorphism	reject=COVERAGE_EVENNESS_SKEW,FREQUENCY_CUTOFF	side_1_annotate_key=gene	side_1_continuation=0	side_1_coverage=1.05	side_1_overlap=26	side_1_possible_overlap_registers=241	side_1_read_count=117	side_1_redundant=0	side_2_annotate_key=gene	side_2_continuation=0	side_2_coverage=1.25	side_2_overlap=0	side_2_possible_overlap_registers=215	side_2_read_count=124	side_2_redundant=0	total_non_overlap_reads=10
JC	392	.	CP009273	2911680	-1	CP009273	2912267	1	0	alignment_overlap=9	coverage_minus=1	coverage_plus=3	flanking_left=251	flanking_right=251	frequency=3.836e-02	junction_possible_overlap_registers=232	key=CP009273__2911680__-1__CP009273__2912258__1__9____251__251__0__0	max_left=155	max_left_minus=43	max_left_plus=155	max_min_left=100	max_min_left_minus=0	max_min_left_plus=100	max_min_right=87	max_min_right_minus=1	max_min_right_plus=87	max_pos_hash_score=464	max_right=156	max_right_minus=1	max_right_plus=156	neg_log10_pos_hash_p_value=9.4	new_junction_coverage=0.04	new_junction_read_count=4	polymorphism_frequency=3.836e-02	pos_hash_score=4	prediction=polymorphism	reject=COVERAGE_EVENNESS_SKEW,FREQUENCY_CUTOFF	side_1_annotate_key=gene	side_1_continuation=0	side_1_coverage=0.83	side_1_overlap=9	side_1_possible_overlap_registers=241	side_1_read_count=93	side_1_redundant=0	side_2_annotate_key=gene	side_2_continuation=0	side_2_coverage=1.04	side_2_overlap=0	side_2_possible_overlap_registers=232	side_2_read_count=111	side_2_redundant=0	total_non_overlap_reads=4
JC	393	.	CP009273	2915354	-1	CP009273	2916705	1	0	alignment_overlap=9	coverage_minus=2	coverage_plus=2	flanking_left=251	flanking_right=251	frequency=3.836e-02	junction_possible_overlap_registers=232	key=CP009273__2915354__-1__CP009273__2916696__1__9____251__251__0__0	max_left=60	max_left_minus=60	max_left_plus=60	max_min_left=60	max_min_left_minus=60	max_min_left_plus=60	max_min_right=0	max_min_right_minus=0	max_min_right_plus=0	max_pos_hash_score=464	max_right=220	max_right_minus=219	max_right_plus=220	neg_log10_pos_hash_p_value=9.4	new_junction_coverage=0.04	new_junction_read_count=4	polymorphism_frequency=3.836e-02	pos_hash_score=4	prediction=polymorphism	reject=COVERAGE_EVENNESS_SKEW,FREQUENCY_CUTOFF	side_1_annotate_key=gene	side_1_continuation=0	side_1_coverage=1.07	side_1_overlap=9	side_1_possible_overlap_registers=241	side_1_read_count=119	side_1_redundant=0	side_2_annotate_key=gene	side_2_continuation=0	side_2_coverage=0.80	side_2_overlap=0	side_2_possible_overlap_registers=232	side_2_read_count=86	side_2_redundant=0	total_non_overlap_reads=4
JC	394	.	CP009273	2924671	-1	CP009273	2925423	1	0	alignment_overlap=12	coverage_minus=3	coverage_plus=2	flanking_left=251	flanking_right=251	frequency=4.596e-02	junction_possible_overlap_registers=229	key=CP009273__2924671__-1__CP009273__2925411__1__12____251__251__0__0	max_left=142	max_left_minus=142	max_left_plus=53	max_min_left=53	max_min_left_minus=0	max_min_left_plus=53	max_min_right=97	max_min_right_minus=97	max_min_right_plus=0	max_pos_hash_score=458	max_right=182	max_right_minus=97	max_right_plus=182	neg_log10_pos_hash_p_value=9.3	new_junction_coverage=0.05	new_junction_read_count=5	polymorphism_frequency=4.596e-02	pos_hash_score=4	prediction=polymorphism	reject=COVERAGE_EVENNESS_SKEW,FREQUENCY_CUTOFF	side_1_annotate_key=gene	side_1_continuation=0	side_1_coverage=0.80	side_1_overlap=12	side_1_possible_overlap_registers=241	side_1_read_count=89	side_1_redundant=0	side_2_annotate_key=gene	side_2_continuation=0	side_2_coverage=1.16	side_2_overlap=0	side_2_possible_overlap_registers=229	side_2_read_count=123	side_2_redundant=0	total_non_overlap_reads=5
JC	395	.	CP009273	2940826	-1	CP009273	2941047	1	0	alignment_overlap=83	coverage_minus=3	coverage_plus=1	flanking_left=251	flanking_right=251	frequency=9.765e-02	junction_possible_overlap_registers=158	key=CP009273__2940826__-1__CP009273__2940964__1__83____251__251__0__0	max_left=142	max_left_minus=142	max_left_plus=98	max_min_left=20	max_min_left_minus=20	max_min_left_plus=0	max_min_right=70	max_min_right_minus=61	max_min_right_plus=70	max_pos_hash_score=316	max_right=148	max_right_minus=148	max_right_plus=70	neg_log10_pos_hash_p_value=7.2	new_junction_coverage=0.05	new_junction_read_count=4	polymorphism_frequency=9.765e-02	pos_hash_score=4	prediction=polymorphism	reject=COVERAGE_EVENNESS_SKEW,FREQUENCY_CUTOFF	side_1_annotate_key=gene	side_1_continuation=0	side_1_coverage=0.60	side_1_overlap=83	side_1_possible_overlap_registers=241	side_1_read_count=67	side_1_redundant=0	side_2_annotate_key=gene	side_2_continuation=0	side_2_coverage=0.41	side_2_overlap=0	side_2_possible_overlap_registers=158	side_2_read_count=30	side_2_redundant=0	total_non_overlap_reads=4
JC	396	.	CP009273	2958008	-1	CP009273	2959197	1	0	alignment_overlap=12	coverage_minus=2	coverage_plus=2	flanking_left=251	flanking_right=251	frequency=3.235e-02	junction_possible_overlap_registers=229	key=CP009273__2958008__-1__CP009273__2959185__1__12____251__251__0__0	max_left=171	max_left_minus=171	max_left_plus=110	max_min_left=110	max_min_left_minus=0	max_min_left_plus=110	max_min_right=37	max_min_right_minus=37	max_min_right_plus=0	max_pos_hash_score=458	max_right=129	max_right_minus=37	max_right_plus=129	neg_log10_pos_hash_p_value=9.3	new_junction_coverage=0.04	new_junction_read_count=4	polymorphism_frequency=3.235e-02	pos_hash_score=4	prediction=polymorphism	reject=COVERAGE_EVENNESS_SKEW,FREQUENCY_CUTOFF	side_1_annotate_key=gene	side_1_continuation=0	side_1_coverage=1.20	side_1_overlap=12	side_1_possible_overlap_registers=241	side_1_read_count=134	side_1_redundant=0	side_2_annotate_key=gene	side_2_continuation=0	side_2_coverage=1.06	side_2_overlap=0	side_2_possible_overlap_registers=229	side_2_read_count=112	side_2_redundant=0	total_non_overlap_reads=4
JC	397	.	CP009273	2974932	-1	CP009273	2975871	1	0	alignment_overlap=9	coverage_minus=4	coverage_plus=2	flanking_left=251	flanking_right=251	frequency=3.946e-02	junction_possible_overlap_registers=232	key=CP009273__2974932__-1__CP009273__2975862__1__9____251__251__0__0	max_left=165	max_left_minus=165	max_left_plus=48	max_min_left=48	max_min_left_minus=0	max_min_left_plus=48	max_min_right=118	max_min_right_minus=118	max_min_right_plus=0	max_pos_hash_score=464	max_right=182	max_right_minus=118	max_right_plus=182	neg_log10_pos_hash_p_value=8.3	new_junction_coverage=0.06	new_junction_read_count=6	polymorphism_frequency=3.946e-02	pos_hash_score=6	prediction=polymorphism	reject=COVERAGE_EVENNESS_SKEW,FREQUENCY_CUTOFF	side_1_annotate_key=gene	side_1_continuation=0	side_1_coverage=1.41	side_1_overlap=9	side_1_possible_overlap_registers=241	side_1_read_count=157	side_1_redundant=0	side_2_annotate_key=gene	side_2_continuation=0	side_2_coverage=1.31	side_2_overlap=0	side_2_possible_overlap_registers=232	side_2_read_count=141	side_2_redundant=0	total_non_overlap_reads=6
JC	398	.	CP009273	3022867	-1	CP009273	3023848	1	0	alignment_overlap=9	coverage_minus=1	coverage_plus=2	flanking_left=251	flanking_right=251	frequency=2.677e-02	junction_possible_overlap_registers=232	key=CP009273__3022867__-1__CP009273__3023839__1__9____251__251__0__0	max_left=150	max_left_minus=150	max_left_plus=60	max_min_left=60	max_min_left_minus=0	max_min_left_plus=60	max_min_right=75	max_min_right_minus=75	max_min_right_plus=0	max_pos_hash_score=464	max_right=238	max_right_minus=75	max_right_plus=238	neg_log10_pos_hash_p_value=10.0	new_junction_coverage=0.03	new_junction_read_count=3	polymorphism_frequency=2.677e-02	pos_hash_score=3	prediction=polymorphism	reject=COVERAGE_EVENNESS_SKEW,FREQUENCY_CUTOFF	side_1_annotate_key=gene	side_1_continuation=0	side_1_coverage=0.93	side_1_overlap=9	side_1_possible_overlap_registers=241	side_1_read_count=104	side_1_redundant=0	side_2_annotate_key=gene	side_2_continuation=0	side_2_coverage=1.10	side_2_overlap=0	side_2_possible_overlap_registers=232	side_2_read_count=118	side_2_redundant=0	total_non_overlap_reads=3
JC	399	.	CP009273	3029312	-1	CP009273	3030025	1	0	alignment_overlap=10	coverage_minus=3	coverage_plus=3	flanking_left=251	flanking_right=251	frequency=6.095e-02	junction_possible_overlap_registers=231	key=CP009273__3029312__-1__CP009273__3030015__1__10____251__251__0__0	max_left=117	max_left_minus=117	max_left_plus=51	max_min_left=117	max_min_left_minus=117	max_min_left_plus=13	max_min_right=43	max_min_right_minus=43	max_min_right_plus=43	max_pos_hash_score=462	max_right=167	max_right_minus=123	max_right_plus=167	neg_log10_pos_hash_p_value=8.8	new_junction_coverage=0.06	new_junction_read_count=6	polymorphism_frequency=6.095e-02	pos_hash_score=5	prediction=polymorphism	reject=COVERAGE_EVENNESS_SKEW,FREQUENCY_CUTOFF	side_1_annotate_key=gene	side_1_continuation=0	side_1_coverage=0.89	side_1_overlap=10	side_1_possible_overlap_registers=241	side_1_read_count=99	side_1_redundant=0	side_2_annotate_key=gene	side_2_continuation=0	side_2_coverage=0.84	side_2_overlap=0	side_2_possible_overlap_registers=231	side_2_read_count=90	side_2_redundant=0	total_non_overlap_reads=6
JC	400	.	CP009273	3061951	-1	CP009273	3062758	1	0	alignment_overlap=7	coverage_minus=3	coverage_plus=1	flanking_left=251	flanking_right=251	frequency=4.522e-02	junction_possible_overlap_registers=234	key=CP009273__3061951__-1__CP009273__3062751__1__7____251__251__0__0	max_left=125	max_left_minus=125	max_left_plus=87	max_min_left=87	max_min_left_minus=87	max_min_left_plus=87	max_min_right=115	max_min_right_minus=115	max_min_right_plus=0	max_pos_hash_score=468	max_right=152	max_right_minus=152	max_right_plus=152	neg_log10_pos_hash_p_value=9.4	new_junction_coverage=0.05	new_junction_read_count=5	polymorphism_frequency=4.522e-02	pos_hash_score=4	prediction=polymorphism	reject=COVERAGE_EVENNESS_SKEW,FREQUENCY_CUTOFF	side_1_annotate_key=gene	side_1_continuation=0	side_1_coverage=0.89	side_1_overlap=7	side_1_possible_overlap_registers=241	side_1_read_count=99	side_1_redundant=0	side_2_annotate_key=gene	side_2_continuation=0	side_2_coverage=1.06	side_2_overlap=0	side_2_possible_overlap_registers=234	side_2_read_count=115	side_2_redundant=0	total_non_overlap_reads=4
JC	401	.	CP009273	3066710	-1	CP009273	3067899	1	0	alignment_overlap=9	coverage_minus=1	coverage_plus=2	flanking_left=251	flanking_right=251	frequency=2.264e-02	junction_possible_overlap_registers=232	key=CP009273__3066710__-1__CP009273__3067890__1__9____251__251__0__0	max_left=121	max_left_minus=23	max_left_plus=121	max_min_left=31	max_min_left_minus=23	max_min_left_plus=31	max_min_right=121	max_min_right_minus=0	max_min_right_plus=121	max_pos_hash_score=464	max_right=219	max_right_minus=219	max_right_plus=121	neg_log10_pos_hash_p_value=10.0	new_junction_coverage=0.03	new_junction_read_count=3	polymorphism_frequency=2.264e-02	pos_hash_score=3	prediction=polymorphism	reject=COVERAGE_EVENNESS_SKEW,FREQUENCY_CUTOFF	side_1_annotate_key=gene	side_1_continuation=0	side_1_coverage=1.45	side_1_overlap=9	side_1_possible_overlap_registers=241	side_1_read_count=161	side_1_redundant=0	side_2_annotate_key=gene	side_2_continuation=0	side_2_coverage=0.97	side_2_overlap=0	side_2_possible_overlap_registers=232	side_2_read_count=104	side_2_redundant=0	total_non_overlap_reads=3
JC	402	.	CP009273	3085585	-1	CP009273	3086423	1	0	alignment_overlap=10	coverage_minus=3	coverage_plus=1	flanking_left=251	flanking_right=251	frequency=3.415e-02	junction_possible_overlap_registers=231	key=CP009273__3085585__-1__CP009273__3086413__1__10____251__251__0__0	max_left=230	max_left_minus=230	max_left_plus=63	max_min_left=63	max_min_left_minus=63	max_min_left_plus=63	max_min_right=2	max_min_right_minus=2	max_min_right_plus=0	max_pos_hash_score=462	max_right=153	max_right_minus=153	max_right_plus=153	neg_log10_pos_hash_p_value=9.4	new_junction_coverage=0.04	new_junction_read_count=4	polymorphism_frequency=3.415e-02	pos_hash_score=4	prediction=polymorphism	reject=COVERAGE_EVENNESS_SKEW,FREQUENCY_CUTOFF	side_1_annotate_key=gene	side_1_continuation=0	side_1_coverage=1.03	side_1_overlap=10	side_1_possible_overlap_registers=241	side_1_read_count=115	side_1_redundant=0	side_2_annotate_key=gene	side_2_continuation=0	side_2_coverage=1.09	side_2_overlap=0	side_2_possible_overlap_registers=231	side_2_read_count=116	side_2_redundant=0	total_non_overlap_reads=4
JC	403	.	CP009273	3088732	-1	CP009273	3089611	1	0	alignment_overlap=8	coverage_minus=2	coverage_plus=1	flanking_left=251	flanking_right=251	frequency=3.531e-02	junction_possible_overlap_registers=233	key=CP009273__3088732__-1__CP009273__3089603__1__8____251__251__0__0	max_left=195	max_left_minus=195	max_left_plus=31	max_min_left=32	max_min_left_minus=32	max_min_left_plus=31	max_min_right=44	max_min_right_minus=44	max_min_right_plus=0	max_pos_hash_score=466	max_right=106	max_right_minus=106	max_right_plus=106	neg_log10_pos_hash_p_value=10.1	new_junction_coverage=0.04	new_junction_read_count=4	polymorphism_frequency=3.531e-02	pos_hash_score=3	prediction=polymorphism	reject=COVERAGE_EVENNESS_SKEW,FREQUENCY_CUTOFF	side_1_annotate_key=gene	side_1_continuation=0	side_1_coverage=0.93	side_1_overlap=8	side_1_possible_overlap_registers=241	side_1_read_count=104	side_1_redundant=0	side_2_annotate_key=gene	side_2_continuation=0	side_2_coverage=1.10	side_2_overlap=0	side_2_possible_overlap_registers=233	side_2_read_count=118	side_2_redundant=0	total_non_overlap_reads=3
JC	404	.	CP009273	3104734	-1	CP009273	3105750	1	0	alignment_overlap=9	coverage_minus=1	coverage_plus=2	flanking_left=251	flanking_right=251	frequency=3.644e-02	junction_possible_overlap_registers=232	key=CP009273__3104734__-1__CP009273__3105741__1__9____251__251__0__0	max_left=74	max_left_minus=74	max_left_plus=74	max_min_left=74	max_min_left_minus=0	max_min_left_plus=74	max_min_right=41	max_min_right_minus=41	max_min_right_plus=0	max_pos_hash_score=464	max_right=127	max_right_minus=41	max_right_plus=127	neg_log10_pos_hash_p_value=10.0	new_junction_coverage=0.04	new_junction_read_count=4	polymorphism_frequency=3.644e-02	pos_hash_score=3	prediction=polymorphism	reject=COVERAGE_EVENNESS_SKEW,FREQUENCY_CUTOFF	side_1_annotate_key=gene	side_1_continuation=0	side_1_coverage=1.07	side_1_overlap=9	side_1_possible_overlap_registers=241	side_1_read_count=119	side_1_redundant=0	side_2_annotate_key=gene	side_2_continuation=0	side_2_coverage=0.90	side_2_overlap=0	side_2_possible_overlap_registers=232	side_2_read_count=97	side_2_redundant=0	total_non_overlap_reads=3
JC	405	.	CP009273	3121828	-1	CP009273	3122754	1	0	alignment_overlap=9	coverage_minus=4	coverage_plus=3	flanking_left=251	flanking_right=251	frequency=5.698e-02	junction_possible_overlap_registers=232	key=CP009273__3121828__-1__CP009273__3122745__1__9____251__251__0__0	max_left=155	max_left_minus=155	max_left_plus=151	max_min_left=25	max_min_left_minus=0	max_min_left_plus=25	max_min_right=27	max_min_right_minus=27	max_min_right_plus=27	max_pos_hash_score=464	max_right=27	max_right_minus=27	max_right_plus=27	neg_log10_pos_hash_p_value=8.8	new_junction_coverage=0.07	new_junction_read_count=7	polymorphism_frequency=5.698e-02	pos_hash_score=5	prediction=polymorphism	reject=COVERAGE_EVENNESS_SKEW,FREQUENCY_CUTOFF	side_1_annotate_key=gene	side_1_continuation=0	side_1_coverage=1.03	side_1_overlap=9	side_1_possible_overlap_registers=241	side_1_read_count=115	side_1_redundant=0	side_2_annotate_key=gene	side_2_continuation=0	side_2_coverage=1.13	side_2_overlap=0	side_2_possible_overlap_registers=232	side_2_read_count=121	side_2_redundant=0	total_non_overlap_reads=7
JC	406	.	CP009273	3130202	-1	CP009273	3131109	1	0	alignment_overlap=10	coverage_minus=1	coverage_plus=2	flanking_left=251	flanking_right=251	frequency=3.498e-02	junction_possible_overlap_registers=231	key=CP009273__3130202__-1__CP009273__3131099__1__10____251__251__0__0	max_left=58	max_left_minus=58	max_left_plus=46	max_min_left=17	max_min_left_minus=0	max_min_left_plus=17	max_min_right=26	max_min_right_minus=26	max_min_right_plus=26	max_pos_hash_score=462	max_right=30	max_right_minus=26	max_right_plus=30	neg_log10_pos_hash_p_value=10.0	new_junction_coverage=0.04	new_junction_read_count=4	polymorphism_frequency=3.498e-02	pos_hash_score=3	prediction=polymorphism	reject=COVERAGE_EVENNESS_SKEW,FREQUENCY_CUTOFF	side_1_annotate_key=gene	side_1_continuation=0	side_1_coverage=1.15	side_1_overlap=10	side_1_possible_overlap_registers=241	side_1_read_count=128	side_1_redundant=0	side_2_annotate_key=gene	side_2_continuation=0	side_2_coverage=0.92	side_2_overlap=0	side_2_possible_overlap_registers=231	side_2_read_count=98	side_2_redundant=0	total_non_overlap_reads=3
JC	407	.	CP009273	3135452	-1	CP009273	3136511	1	0	alignment_overlap=10	coverage_minus=5	coverage_plus=6	flanking_left=251	flanking_right=251	frequency=1.063e-01	junction_possible_overlap_registers=231	key=CP009273__3135452__-1__CP009273__3136501__1__10____251__251__0__0	max_left=145	max_left_minus=107	max_left_plus=145	max_min_left=58	max_min_left_minus=58	max_min_left_plus=58	max_min_right=96	max_min_right_minus=24	max_min_right_plus=96	max_pos_hash_score=462	max_right=168	max_right_minus=96	max_right_plus=168	neg_log10_pos_hash_p_value=6.6	new_junction_coverage=0.12	new_junction_read_count=13	polymorphism_frequency=1.063e-01	pos_hash_score=10	prediction=polymorphism	reject=COVERAGE_EVENNESS_SKEW,FREQUENCY_CUTOFF	side_1_annotate_key=gene	side_1_continuation=0	side_1_coverage=1.16	side_1_overlap=10	side_1_possible_overlap_registers=241	side_1_read_count=129	side_1_redundant=0	side_2_annotate_key=gene	side_2_continuation=0	side_2_coverage=0.89	side_2_overlap=0	side_2_possible_overlap_registers=231	side_2_read_count=95	side_2_redundant=0	total_non_overlap_reads=11
JC	408	.	CP009273	3153070	-1	CP009273	3153730	1	0	alignment_overlap=10	coverage_minus=8	coverage_plus=6	flanking_left=251	flanking_right=251	frequency=1.225e-01	junction_possible_overlap_registers=231	key=CP009273__3153070__-1__CP009273__3153720__1__10____251__251__0__0	max_left=238	max_left_minus=238	max_left_plus=83	max_min_left=65	max_min_left_minus=65	max_min_left_plus=65	max_min_right=77	max_min_right_minus=77	max_min_right_plus=56	max_pos_hash_score=462	max_right=235	max_right_minus=167	max_right_plus=235	neg_log10_pos_hash_p_value=5.7	new_junction_coverage=0.14	new_junction_read_count=15	polymorphism_frequency=1.225e-01	pos_hash_score=13	prediction=polymorphism	reject=COVERAGE_EVENNESS_SKEW,FREQUENCY_CUTOFF	side_1_annotate_key=gene	side_1_continuation=0	side_1_coverage=1.11	side_1_overlap=10	side_1_possible_overlap_registers=241	side_1_read_count=124	side_1_redundant=0	side_2_annotate_key=gene	side_2_continuation=0	side_2_coverage=0.90	side_2_overlap=0	side_2_possible_overlap_registers=231	side_2_read_count=96	side_2_redundant=0	total_non_overlap_reads=14
JC	409	.	CP009273	3155754	-1	CP009273	3156584	1	0	alignment_overlap=9	coverage_minus=2	coverage_plus=2	flanking_left=251	flanking_right=251	frequency=3.914e-02	junction_possible_overlap_registers=232	key=CP009273__3155754__-1__CP009273__3156575__1__9____251__251__0__0	max_left=174	max_left_minus=174	max_left_plus=39	max_min_left=1	max_min_left_minus=0	max_min_left_plus=1	max_min_right=54	max_min_right_minus=54	max_min_right_plus=31	max_pos_hash_score=464	max_right=54	max_right_minus=54	max_right_plus=54	neg_log10_pos_hash_p_value=9.4	new_junction_coverage=0.04	new_junction_read_count=4	polymorphism_frequency=3.914e-02	pos_hash_score=4	prediction=polymorphism	reject=COVERAGE_EVENNESS_SKEW,FREQUENCY_CUTOFF	side_1_annotate_key=gene	side_1_continuation=0	side_1_coverage=0.86	side_1_overlap=9	side_1_possible_overlap_registers=241	side_1_read_count=96	side_1_redundant=0	side_2_annotate_key=gene	side_2_continuation=0	side_2_coverage=0.97	side_2_overlap=0	side_2_possible_overlap_registers=232	side_2_read_count=104	side_2_redundant=0	total_non_overlap_reads=4
JC	410	.	CP009273	3163441	-1	CP009273	3164317	1	0	alignment_overlap=9	coverage_minus=1	coverage_plus=2	flanking_left=251	flanking_right=251	frequency=2.332e-02	junction_possible_overlap_registers=232	key=CP009273__3163441__-1__CP009273__3164308__1__9____251__251__0__0	max_left=117	max_left_minus=117	max_left_plus=115	max_min_left=4	max_min_left_minus=0	max_min_left_plus=4	max_min_right=38	max_min_right_minus=38	max_min_right_plus=38	max_pos_hash_score=464	max_right=75	max_right_minus=38	max_right_plus=75	neg_log10_pos_hash_p_value=10.0	new_junction_coverage=0.03	new_junction_read_count=3	polymorphism_frequency=2.332e-02	pos_hash_score=3	prediction=polymorphism	reject=COVERAGE_EVENNESS_SKEW,FREQUENCY_CUTOFF	side_1_annotate_key=gene	side_1_continuation=0	side_1_coverage=1.12	side_1_overlap=9	side_1_possible_overlap_registers=241	side_1_read_count=125	side_1_redundant=0	side_2_annotate_key=gene	side_2_continuation=0	side_2_coverage=1.22	side_2_overlap=0	side_2_possible_overlap_registers=232	side_2_read_count=131	side_2_redundant=0	total_non_overlap_reads=3
JC	411	.	CP009273	3185133	-1	CP009273	3185842	1	0	alignment_overlap=12	coverage_minus=2	coverage_plus=3	flanking_left=251	flanking_right=251	frequency=3.679e-02	junction_possible_overlap_registers=229	key=CP009273__3185133__-1__CP009273__3185830__1__12____251__251__0__0	max_left=63	max_left_minus=63	max_left_plus=63	max_min_left=63	max_min_left_minus=63	max_min_left_plus=63	max_min_right=0	max_min_right_minus=0	max_min_right_plus=0	max_pos_hash_score=458	max_right=170	max_right_minus=170	max_right_plus=165	neg_log10_pos_hash_p_value=9.3	new_junction_coverage=0.05	new_junction_read_count=5	polymorphism_frequency=3.679e-02	pos_hash_score=4	prediction=polymorphism	reject=COVERAGE_EVENNESS_SKEW,FREQUENCY_CUTOFF	side_1_annotate_key=gene	side_1_continuation=0	side_1_coverage=1.11	side_1_overlap=12	side_1_possible_overlap_registers=241	side_1_read_count=124	side_1_redundant=0	side_2_annotate_key=gene	side_2_continuation=0	side_2_coverage=1.36	side_2_overlap=0	side_2_possible_overlap_registers=229	side_2_read_count=144	side_2_redundant=0	total_non_overlap_reads=5
JC	412	.	CP009273	3217703	-1	CP009273	3218532	1	0	alignment_overlap=14	coverage_minus=2	coverage_plus=4	flanking_left=251	flanking_right=251	frequency=5.070e-02	junction_possible_overlap_registers=227	key=CP009273__3217703__-1__CP009273__3218518__1__14____251__251__0__0	max_left=230	max_left_minus=178	max_left_plus=230	max_min_left=0	max_min_left_minus=0	max_min_left_plus=0	max_min_right=64	max_min_right_minus=59	max_min_right_plus=64	max_pos_hash_score=454	max_right=64	max_right_minus=59	max_right_plus=64	neg_log10_pos_hash_p_value=8.2	new_junction_coverage=0.06	new_junction_read_count=6	polymorphism_frequency=5.070e-02	pos_hash_score=6	prediction=polymorphism	reject=COVERAGE_EVENNESS_SKEW,FREQUENCY_CUTOFF	side_1_annotate_key=gene	side_1_continuation=0	side_1_coverage=1.28	side_1_overlap=14	side_1_possible_overlap_registers=241	side_1_read_count=143	side_1_redundant=0	side_2_annotate_key=gene	side_2_continuation=0	side_2_coverage=0.86	side_2_overlap=0	side_2_possible_overlap_registers=227	side_2_read_count=90	side_2_redundant=0	total_non_overlap_reads=6
JC	413	.	CP009273	3237890	-1	CP009273	3238637	1	0	alignment_overlap=10	coverage_minus=4	coverage_plus=5	flanking_left=251	flanking_right=251	frequency=8.002e-02	junction_possible_overlap_registers=231	key=CP009273__3237890__-1__CP009273__3238627__1__10____251__251__0__0	max_left=107	max_left_minus=107	max_left_plus=90	max_min_left=35	max_min_left_minus=7	max_min_left_plus=35	max_min_right=92	max_min_right_minus=92	max_min_right_plus=12	max_pos_hash_score=462	max_right=92	max_right_minus=92	max_right_plus=92	neg_log10_pos_hash_p_value=7.0	new_junction_coverage=0.09	new_junction_read_count=10	polymorphism_frequency=8.002e-02	pos_hash_score=9	prediction=polymorphism	reject=COVERAGE_EVENNESS_SKEW,FREQUENCY_CUTOFF	side_1_annotate_key=gene	side_1_continuation=0	side_1_coverage=1.10	side_1_overlap=10	side_1_possible_overlap_registers=241	side_1_read_count=122	side_1_redundant=0	side_2_annotate_key=gene	side_2_continuation=0	side_2_coverage=1.06	side_2_overlap=0	side_2_possible_overlap_registers=231	side_2_read_count=113	side_2_redundant=0	total_non_overlap_reads=9
JC	414	.	CP009273	3249773	-1	CP009273	3250794	1	0	alignment_overlap=11	coverage_minus=2	coverage_plus=3	flanking_left=251	flanking_right=251	frequency=5.804e-02	junction_possible_overlap_registers=230	key=CP009273__3249773__-1__CP009273__3250783__1__11____251__251__0__0	max_left=60	max_left_minus=51	max_left_plus=60	max_min_left=60	max_min_left_minus=24	max_min_left_plus=60	max_min_right=13	max_min_right_minus=13	max_min_right_plus=0	max_pos_hash_score=460	max_right=157	max_right_minus=51	max_right_plus=157	neg_log10_pos_hash_p_value=8.8	new_junction_coverage=0.05	new_junction_read_count=5	polymorphism_frequency=5.804e-02	pos_hash_score=5	prediction=polymorphism	reject=COVERAGE_EVENNESS_SKEW,FREQUENCY_CUTOFF	side_1_annotate_key=gene	side_1_continuation=0	side_1_coverage=0.73	side_1_overlap=11	side_1_possible_overlap_registers=241	side_1_read_count=81	side_1_redundant=0	side_2_annotate_key=gene	side_2_continuation=0	side_2_coverage=0.80	side_2_overlap=0	side_2_possible_overlap_registers=230	side_2_read_count=85	side_2_redundant=0	total_non_overlap_reads=5
JC	415	.	CP009273	3266538	-1	CP009273	3267149	1	0	alignment_overlap=9	coverage_minus=4	coverage_plus=4	flanking_left=251	flanking_right=251	frequency=7.891e-02	junction_possible_overlap_registers=232	key=CP009273__3266538__-1__CP009273__3267140__1__9____251__251__0__0	max_left=111	max_left_minus=111	max_left_plus=79	max_min_left=58	max_min_left_minus=58	max_min_left_plus=16	max_min_right=81	max_min_right_minus=81	max_min_right_plus=6	max_pos_hash_score=464	max_right=230	max_right_minus=81	max_right_plus=230	neg_log10_pos_hash_p_value=7.4	new_junction_coverage=0.07	new_junction_read_count=8	polymorphism_frequency=7.891e-02	pos_hash_score=8	prediction=polymorphism	reject=COVERAGE_EVENNESS_SKEW,FREQUENCY_CUTOFF	side_1_annotate_key=gene	side_1_continuation=0	side_1_coverage=0.78	side_1_overlap=9	side_1_possible_overlap_registers=241	side_1_read_count=87	side_1_redundant=0	side_2_annotate_key=gene	side_2_continuation=0	side_2_coverage=0.96	side_2_overlap=0	side_2_possible_overlap_registers=232	side_2_read_count=103	side_2_redundant=0	total_non_overlap_reads=8
JC	416	.	CP009273	3270534	-1	CP009273	3271127	1	0	alignment_overlap=12	coverage_minus=1	coverage_plus=2	flanking_left=251	flanking_right=251	frequency=2.362e-02	junction_possible_overlap_registers=229	key=CP009273__3270534__-1__CP009273__3271115__1__12____251__251__0__0	max_left=135	max_left_minus=135	max_left_plus=135	max_min_left=1	max_min_left_minus=0	max_min_left_plus=1	max_min_right=45	max_min_right_minus=45	max_min_right_plus=45	max_pos_hash_score=458	max_right=45	max_right_minus=45	max_right_plus=45	neg_log10_pos_hash_p_value=10.0	new_junction_coverage=0.03	new_junction_read_count=3	polymorphism_frequency=2.362e-02	pos_hash_score=3	prediction=polymorphism	reject=COVERAGE_EVENNESS_SKEW,FREQUENCY_CUTOFF	side_1_annotate_key=gene	side_1_continuation=0	side_1_coverage=1.27	side_1_overlap=12	side_1_possible_overlap_registers=241	side_1_read_count=141	side_1_redundant=0	side_2_annotate_key=gene	side_2_continuation=0	side_2_coverage=1.08	side_2_overlap=0	side_2_possible_overlap_registers=229	side_2_read_count=114	side_2_redundant=0	total_non_overlap_reads=3
JC	417	.	CP009273	3289044	-1	CP009273	3290049	1	0	alignment_overlap=9	coverage_minus=2	coverage_plus=1	flanking_left=251	flanking_right=251	frequency=3.638e-02	junction_possible_overlap_registers=232	key=CP009273__3289044__-1__CP009273__3290040__1__9____251__251__0__0	max_left=94	max_left_minus=94	max_left_plus=23	max_min_left=24	max_min_left_minus=24	max_min_left_plus=23	max_min_right=6	max_min_right_minus=6	max_min_right_plus=0	max_pos_hash_score=464	max_right=25	max_right_minus=25	max_right_plus=25	neg_log10_pos_hash_p_value=10.0	new_junction_coverage=0.04	new_junction_read_count=4	polymorphism_frequency=3.638e-02	pos_hash_score=3	prediction=polymorphism	reject=COVERAGE_EVENNESS_SKEW,FREQUENCY_CUTOFF	side_1_annotate_key=gene	side_1_continuation=0	side_1_coverage=0.99	side_1_overlap=9	side_1_possible_overlap_registers=241	side_1_read_count=110	side_1_redundant=0	side_2_annotate_key=gene	side_2_continuation=0	side_2_coverage=0.99	side_2_overlap=0	side_2_possible_overlap_registers=232	side_2_read_count=106	side_2_redundant=0	total_non_overlap_reads=3
JC	418	.	CP009273	3299389	-1	CP009273	3300194	1	0	alignment_overlap=8	coverage_minus=3	coverage_plus=1	flanking_left=251	flanking_right=251	frequency=4.956e-02	junction_possible_overlap_registers=233	key=CP009273__3299389__-1__CP009273__3300186__1__8____251__251__0__0	max_left=221	max_left_minus=221	max_left_plus=137	max_min_left=0	max_min_left_minus=0	max_min_left_plus=0	max_min_right=104	max_min_right_minus=89	max_min_right_plus=104	max_pos_hash_score=466	max_right=104	max_right_minus=89	max_right_plus=104	neg_log10_pos_hash_p_value=9.4	new_junction_coverage=0.06	new_junction_read_count=6	polymorphism_frequency=4.956e-02	pos_hash_score=4	prediction=polymorphism	reject=COVERAGE_EVENNESS_SKEW,FREQUENCY_CUTOFF	side_1_annotate_key=gene	side_1_continuation=0	side_1_coverage=1.04	side_1_overlap=8	side_1_possible_overlap_registers=241	side_1_read_count=116	side_1_redundant=0	side_2_annotate_key=gene	side_2_continuation=0	side_2_coverage=1.10	side_2_overlap=0	side_2_possible_overlap_registers=233	side_2_read_count=118	side_2_redundant=0	total_non_overlap_reads=4
JC	419	.	CP009273	3322535	-1	CP009273	3323502	1	0	alignment_overlap=9	coverage_minus=2	coverage_plus=2	flanking_left=251	flanking_right=251	frequency=3.391e-02	junction_possible_overlap_registers=232	key=CP009273__3322535__-1__CP009273__3323493__1__9____251__251__0__0	max_left=216	max_left_minus=53	max_left_plus=216	max_min_left=53	max_min_left_minus=53	max_min_left_plus=1	max_min_right=23	max_min_right_minus=0	max_min_right_plus=23	max_pos_hash_score=464	max_right=191	max_right_minus=191	max_right_plus=100	neg_log10_pos_hash_p_value=9.4	new_junction_coverage=0.04	new_junction_read_count=4	polymorphism_frequency=3.391e-02	pos_hash_score=4	prediction=polymorphism	reject=COVERAGE_EVENNESS_SKEW,FREQUENCY_CUTOFF	side_1_annotate_key=gene	side_1_continuation=0	side_1_coverage=0.99	side_1_overlap=9	side_1_possible_overlap_registers=241	side_1_read_count=110	side_1_redundant=0	side_2_annotate_key=gene	side_2_continuation=0	side_2_coverage=1.14	side_2_overlap=0	side_2_possible_overlap_registers=232	side_2_read_count=122	side_2_redundant=0	total_non_overlap_reads=4
JC	420	.	CP009273	3331317	-1	CP009273	3332475	1	0	alignment_overlap=8	coverage_minus=3	coverage_plus=2	flanking_left=251	flanking_right=251	frequency=3.791e-02	junction_possible_overlap_registers=233	key=CP009273__3331317__-1__CP009273__3332467__1__8____251__251__0__0	max_left=206	max_left_minus=206	max_left_plus=189	max_min_left=102	max_min_left_minus=102	max_min_left_plus=0	max_min_right=77	max_min_right_minus=77	max_min_right_plus=77	max_pos_hash_score=466	max_right=141	max_right_minus=141	max_right_plus=77	neg_log10_pos_hash_p_value=8.8	new_junction_coverage=0.05	new_junction_read_count=5	polymorphism_frequency=3.791e-02	pos_hash_score=5	prediction=polymorphism	reject=COVERAGE_EVENNESS_SKEW,FREQUENCY_CUTOFF	side_1_annotate_key=gene	side_1_continuation=0	side_1_coverage=1.14	side_1_overlap=8	side_1_possible_overlap_registers=241	side_1_read_count=127	side_1_redundant=0	side_2_annotate_key=gene	side_2_continuation=0	side_2_coverage=1.22	side_2_overlap=0	side_2_possible_overlap_registers=233	side_2_read_count=131	side_2_redundant=0	total_non_overlap_reads=5
JC	421	.	CP009273	3351909	-1	CP009273	3353023	1	0	alignment_overlap=8	coverage_minus=2	coverage_plus=2	flanking_left=251	flanking_right=251	frequency=3.948e-02	junction_possible_overlap_registers=233	key=CP009273__3351909__-1__CP009273__3353015__1__8____251__251__0__0	max_left=71	max_left_minus=71	max_left_plus=71	max_min_left=11	max_min_left_minus=0	max_min_left_plus=11	max_min_right=48	max_min_right_minus=48	max_min_right_plus=48	max_pos_hash_score=466	max_right=232	max_right_minus=48	max_right_plus=232	neg_log10_pos_hash_p_value=9.4	new_junction_coverage=0.04	new_junction_read_count=4	polymorphism_frequency=3.948e-02	pos_hash_score=4	prediction=polymorphism	reject=COVERAGE_EVENNESS_SKEW,FREQUENCY_CUTOFF	side_1_annotate_key=gene	side_1_continuation=0	side_1_coverage=0.91	side_1_overlap=8	side_1_possible_overlap_registers=241	side_1_read_count=101	side_1_redundant=0	side_2_annotate_key=gene	side_2_continuation=0	side_2_coverage=0.90	side_2_overlap=0	side_2_possible_overlap_registers=233	side_2_read_count=97	side_2_redundant=0	total_non_overlap_reads=4
JC	422	.	CP009273	3361017	-1	CP009273	3362077	1	0	alignment_overlap=11	coverage_minus=1	coverage_plus=2	flanking_left=251	flanking_right=251	frequency=2.757e-02	junction_possible_overlap_registers=230	key=CP009273__3361017__-1__CP009273__3362066__1__11____251__251__0__0	max_left=71	max_left_minus=71	max_left_plus=71	max_min_left=9	max_min_left_minus=0	max_min_left_plus=9	max_min_right=55	max_min_right_minus=55	max_min_right_plus=55	max_pos_hash_score=460	max_right=129	max_right_minus=55	max_right_plus=129	neg_log10_pos_hash_p_value=10.0	new_junction_coverage=0.03	new_junction_read_count=3	polymorphism_frequency=2.757e-02	pos_hash_score=3	prediction=polymorphism	reject=COVERAGE_EVENNESS_SKEW,FREQUENCY_CUTOFF	side_1_annotate_key=gene	side_1_continuation=0	side_1_coverage=1.45	side_1_overlap=11	side_1_possible_overlap_registers=241	side_1_read_count=161	side_1_redundant=0	side_2_annotate_key=gene	side_2_continuation=0	side_2_coverage=0.55	side_2_overlap=0	side_2_possible_overlap_registers=230	side_2_read_count=58	side_2_redundant=0	total_non_overlap_reads=3
JC	423	.	CP009273	3364545	-1	CP009273	3365353	1	0	alignment_overlap=10	coverage_minus=1	coverage_plus=3	flanking_left=251	flanking_right=251	frequency=3.889e-02	junction_possible_overlap_registers=231	key=CP009273__3364545__-1__CP009273__3365343__1__10____251__251__0__0	max_left=113	max_left_minus=113	max_left_plus=113	max_min_left=89	max_min_left_minus=0	max_min_left_plus=89	max_min_right=85	max_min_right_minus=2	max_min_right_plus=85	max_pos_hash_score=462	max_right=95	max_right_minus=2	max_right_plus=95	neg_log10_pos_hash_p_value=10.0	new_junction_coverage=0.04	new_junction_read_count=4	polymorphism_frequency=3.889e-02	pos_hash_score=3	prediction=polymorphism	reject=COVERAGE_EVENNESS_SKEW,FREQUENCY_CUTOFF	side_1_annotate_key=gene	side_1_continuation=0	side_1_coverage=1.14	side_1_overlap=10	side_1_possible_overlap_registers=241	side_1_read_count=127	side_1_redundant=0	side_2_annotate_key=gene	side_2_continuation=0	side_2_coverage=0.71	side_2_overlap=0	side_2_possible_overlap_registers=231	side_2_read_count=76	side_2_redundant=0	total_non_overlap_reads=4
JC	424	.	CP009273	3367165	-1	CP009273	3367721	1	0	alignment_overlap=11	coverage_minus=6	coverage_plus=6	flanking_left=251	flanking_right=251	frequency=1.087e-01	junction_possible_overlap_registers=230	key=CP009273__3367165__-1__CP009273__3367710__1__11____251__251__0__0	max_left=219	max_left_minus=219	max_left_plus=63	max_min_left=63	max_min_left_minus=16	max_min_left_plus=63	max_min_right=70	max_min_right_minus=70	max_min_right_plus=26	max_pos_hash_score=460	max_right=177	max_right_minus=96	max_right_plus=177	neg_log10_pos_hash_p_value=5.9	new_junction_coverage=0.13	new_junction_read_count=14	polymorphism_frequency=1.087e-01	pos_hash_score=12	prediction=polymorphism	reject=COVERAGE_EVENNESS_SKEW,FREQUENCY_CUTOFF	side_1_annotate_key=gene	side_1_continuation=0	side_1_coverage=1.05	side_1_overlap=11	side_1_possible_overlap_registers=241	side_1_read_count=117	side_1_redundant=0	side_2_annotate_key=gene	side_2_continuation=0	side_2_coverage=1.11	side_2_overlap=0	side_2_possible_overlap_registers=230	side_2_read_count=118	side_2_redundant=0	total_non_overlap_reads=12
JC	425	.	CP009273	3381285	-1	CP009273	3382020	1	0	alignment_overlap=10	coverage_minus=5	coverage_plus=4	flanking_left=251	flanking_right=251	frequency=6.820e-02	junction_possible_overlap_registers=231	key=CP009273__3381285__-1__CP009273__3382010__1__10____251__251__0__0	max_left=203	max_left_minus=203	max_left_plus=203	max_min_left=118	max_min_left_minus=63	max_min_left_plus=118	max_min_right=100	max_min_right_minus=100	max_min_right_plus=15	max_pos_hash_score=462	max_right=178	max_right_minus=178	max_right_plus=123	neg_log10_pos_hash_p_value=7.0	new_junction_coverage=0.09	new_junction_read_count=10	polymorphism_frequency=6.820e-02	pos_hash_score=9	prediction=polymorphism	reject=COVERAGE_EVENNESS_SKEW,FREQUENCY_CUTOFF	side_1_annotate_key=gene	side_1_continuation=0	side_1_coverage=1.46	side_1_overlap=10	side_1_possible_overlap_registers=241	side_1_read_count=163	side_1_redundant=0	side_2_annotate_key=gene	side_2_continuation=0	side_2_coverage=1.10	side_2_overlap=0	side_2_possible_overlap_registers=231	side_2_read_count=117	side_2_redundant=0	total_non_overlap_reads=9
JC	426	.	CP009273	3407559	-1	CP009273	3408471	1	0	alignment_overlap=8	coverage_minus=2	coverage_plus=2	flanking_left=251	flanking_right=251	frequency=2.996e-02	junction_possible_overlap_registers=233	key=CP009273__3407559__-1__CP009273__3408463__1__8____251__251__0__0	max_left=55	max_left_minus=55	max_left_plus=31	max_min_left=55	max_min_left_minus=55	max_min_left_plus=31	max_min_right=0	max_min_right_minus=0	max_min_right_plus=0	max_pos_hash_score=466	max_right=120	max_right_minus=120	max_right_plus=120	neg_log10_pos_hash_p_value=9.4	new_junction_coverage=0.04	new_junction_read_count=4	polymorphism_frequency=2.996e-02	pos_hash_score=4	prediction=polymorphism	reject=COVERAGE_EVENNESS_SKEW,FREQUENCY_CUTOFF	side_1_annotate_key=gene	side_1_continuation=0	side_1_coverage=1.07	side_1_overlap=8	side_1_possible_overlap_registers=241	side_1_read_count=119	side_1_redundant=0	side_2_annotate_key=gene	side_2_continuation=0	side_2_coverage=1.34	side_2_overlap=0	side_2_possible_overlap_registers=233	side_2_read_count=144	side_2_redundant=0	total_non_overlap_reads=4
JC	427	.	CP009273	3411133	-1	CP009273	3412476	1	0	alignment_overlap=10	coverage_minus=2	coverage_plus=2	flanking_left=251	flanking_right=251	frequency=3.514e-02	junction_possible_overlap_registers=231	key=CP009273__3411133__-1__CP009273__3412466__1__10____251__251__0__0	max_left=176	max_left_minus=176	max_left_plus=63	max_min_left=63	max_min_left_minus=63	max_min_left_plus=63	max_min_right=64	max_min_right_minus=64	max_min_right_plus=0	max_pos_hash_score=462	max_right=208	max_right_minus=170	max_right_plus=208	neg_log10_pos_hash_p_value=9.4	new_junction_coverage=0.04	new_junction_read_count=4	polymorphism_frequency=3.514e-02	pos_hash_score=4	prediction=polymorphism	reject=COVERAGE_EVENNESS_SKEW,FREQUENCY_CUTOFF	side_1_annotate_key=gene	side_1_continuation=0	side_1_coverage=0.93	side_1_overlap=10	side_1_possible_overlap_registers=241	side_1_read_count=104	side_1_redundant=0	side_2_annotate_key=gene	side_2_continuation=0	side_2_coverage=1.12	side_2_overlap=0	side_2_possible_overlap_registers=231	side_2_read_count=120	side_2_redundant=0	total_non_overlap_reads=4
JC	428	.	CP009273	3416618	1	CP009273	4161677	1	-11	alignment_overlap=-11	coverage_minus=2	coverage_plus=3	flanking_left=251	flanking_right=251	frequency=6.827e-02	junction_possible_overlap_registers=230	key=CP009273__3416618__1__CP009273__4161677__1__-11__GAATTAATTCC__251__251__0__0	max_left=85	max_left_minus=63	max_left_plus=85	max_min_left=76	max_min_left_minus=5	max_min_left_plus=76	max_min_right=83	max_min_right_minus=17	max_min_right_plus=83	max_pos_hash_score=460	max_right=91	max_right_minus=84	max_right_plus=91	neg_log10_pos_hash_p_value=8.8	new_junction_coverage=0.05	new_junction_read_count=5	polymorphism_frequency=6.827e-02	pos_hash_score=5	prediction=polymorphism	reject=COVERAGE_EVENNESS_SKEW,FREQUENCY_CUTOFF	side_1_annotate_key=gene	side_1_continuation=0	side_1_coverage=0.57	side_1_overlap=0	side_1_possible_overlap_registers=241	side_1_read_count=63	side_1_redundant=0	side_2_annotate_key=gene	side_2_continuation=0	side_2_coverage=0.72	side_2_overlap=0	side_2_possible_overlap_registers=241	side_2_read_count=80	side_2_redundant=0	total_non_overlap_reads=5	unique_read_sequence=GAATTAATTCC
JC	429	.	CP009273	3417431	-1	CP009273	3418311	1	0	alignment_overlap=9	coverage_minus=5	coverage_plus=3	flanking_left=251	flanking_right=251	frequency=NA	junction_possible_overlap_registers=232	key=CP009273__3417431__-1__CP009273__3418302__1__9____251__251__1__1	max_left=163	max_left_minus=163	max_left_plus=156	max_min_left=42	max_min_left_minus=42	max_min_left_plus=42	max_min_right=65	max_min_right_minus=65	max_min_right_plus=65	max_pos_hash_score=464	max_right=137	max_right_minus=65	max_right_plus=137	neg_log10_pos_hash_p_value=7.8	new_junction_coverage=0.08	new_junction_read_count=9	polymorphism_frequency=NA	pos_hash_score=7	prediction=unknown	reject=COVERAGE_EVENNESS_SKEW	side_1_annotate_key=repeat	side_1_continuation=0	side_1_coverage=NA	side_1_overlap=9	side_1_read_count=NA	side_1_redundant=1	side_2_annotate_key=repeat	side_2_continuation=0	side_2_coverage=NA	side_2_overlap=0	side_2_possible_overlap_registers=NA	side_2_read_count=NA	side_2_redundant=1	total_non_overlap_reads=8
JC	430	.	CP009273	3452486	-1	CP009273	3453494	1	0	alignment_overlap=10	coverage_minus=2	coverage_plus=1	flanking_left=251	flanking_right=251	frequency=2.617e-02	junction_possible_overlap_registers=231	key=CP009273__3452486__-1__CP009273__3453484__1__10____251__251__0__0	max_left=53	max_left_minus=52	max_left_plus=53	max_min_left=53	max_min_left_minus=52	max_min_left_plus=53	max_min_right=8	max_min_right_minus=8	max_min_right_plus=0	max_pos_hash_score=462	max_right=187	max_right_minus=187	max_right_plus=187	neg_log10_pos_hash_p_value=10.0	new_junction_coverage=0.03	new_junction_read_count=3	polymorphism_frequency=2.617e-02	pos_hash_score=3	prediction=polymorphism	reject=COVERAGE_EVENNESS_SKEW,FREQUENCY_CUTOFF	side_1_annotate_key=gene	side_1_continuation=0	side_1_coverage=1.01	side_1_overlap=10	side_1_possible_overlap_registers=241	side_1_read_count=113	side_1_redundant=0	side_2_annotate_key=gene	side_2_continuation=0	side_2_coverage=1.08	side_2_overlap=0	side_2_possible_overlap_registers=231	side_2_read_count=115	side_2_redundant=0	total_non_overlap_reads=3
JC	431	.	CP009273	3461529	-1	CP009273	3463012	1	0	alignment_overlap=12	coverage_minus=2	coverage_plus=1	flanking_left=251	flanking_right=251	frequency=2.306e-02	junction_possible_overlap_registers=229	key=CP009273__3461529__-1__CP009273__3463000__1__12____251__251__0__0	max_left=225	max_left_minus=225	max_left_plus=74	max_min_left=0	max_min_left_minus=0	max_min_left_plus=0	max_min_right=27	max_min_right_minus=27	max_min_right_plus=27	max_pos_hash_score=458	max_right=27	max_right_minus=27	max_right_plus=27	neg_log10_pos_hash_p_value=10.0	new_junction_coverage=0.03	new_junction_read_count=3	polymorphism_frequency=2.306e-02	pos_hash_score=3	prediction=polymorphism	reject=COVERAGE_EVENNESS_SKEW,FREQUENCY_CUTOFF	side_1_annotate_key=gene	side_1_continuation=0	side_1_coverage=1.23	side_1_overlap=12	side_1_possible_overlap_registers=241	side_1_read_count=137	side_1_redundant=0	side_2_annotate_key=gene	side_2_continuation=0	side_2_coverage=1.17	side_2_overlap=0	side_2_possible_overlap_registers=229	side_2_read_count=124	side_2_redundant=0	total_non_overlap_reads=3
JC	432	.	CP009273	3462132	-1	CP009273	3462760	1	0	alignment_overlap=11	coverage_minus=1	coverage_plus=2	flanking_left=251	flanking_right=251	frequency=2.400e-02	junction_possible_overlap_registers=230	key=CP009273__3462132__-1__CP009273__3462749__1__11____251__251__0__0	max_left=104	max_left_minus=104	max_left_plus=102	max_min_left=104	max_min_left_minus=104	max_min_left_plus=102	max_min_right=0	max_min_right_minus=0	max_min_right_plus=0	max_pos_hash_score=460	max_right=205	max_right_minus=134	max_right_plus=205	neg_log10_pos_hash_p_value=10.0	new_junction_coverage=0.03	new_junction_read_count=3	polymorphism_frequency=2.400e-02	pos_hash_score=3	prediction=polymorphism	reject=COVERAGE_EVENNESS_SKEW,FREQUENCY_CUTOFF	side_1_annotate_key=gene	side_1_continuation=0	side_1_coverage=1.18	side_1_overlap=11	side_1_possible_overlap_registers=241	side_1_read_count=131	side_1_redundant=0	side_2_annotate_key=gene	side_2_continuation=0	side_2_coverage=1.12	side_2_overlap=0	side_2_possible_overlap_registers=230	side_2_read_count=119	side_2_redundant=0	total_non_overlap_reads=3
JC	433	.	CP009273	3462132	-1	CP009273	3463069	1	0	alignment_overlap=12	coverage_minus=7	coverage_plus=11	flanking_left=251	flanking_right=251	frequency=1.374e-01	junction_possible_overlap_registers=229	key=CP009273__3462132__-1__CP009273__3463057__1__12____251__251__0__0	max_left=212	max_left_minus=212	max_left_plus=195	max_min_left=80	max_min_left_minus=61	max_min_left_plus=80	max_min_right=116	max_min_right_minus=116	max_min_right_plus=110	max_pos_hash_score=458	max_right=159	max_right_minus=152	max_right_plus=159	neg_log10_pos_hash_p_value=5.3	new_junction_coverage=0.18	new_junction_read_count=19	polymorphism_frequency=1.374e-01	pos_hash_score=14	prediction=polymorphism	reject=COVERAGE_EVENNESS_SKEW,FREQUENCY_CUTOFF	side_1_annotate_key=gene	side_1_continuation=0	side_1_coverage=1.18	side_1_overlap=12	side_1_possible_overlap_registers=241	side_1_read_count=131	side_1_redundant=0	side_2_annotate_key=gene	side_2_continuation=0	side_2_coverage=1.08	side_2_overlap=0	side_2_possible_overlap_registers=229	side_2_read_count=114	side_2_redundant=0	total_non_overlap_reads=18
JC	434	.	CP009273	3462135	-1	CP009273	3463072	1	0	alignment_overlap=2	coverage_minus=2	coverage_plus=1	flanking_left=251	flanking_right=251	frequency=3.008e-02	junction_possible_overlap_registers=239	key=CP009273__3462135__-1__CP009273__3463070__1__2____251__251__0__0	max_left=132	max_left_minus=132	max_left_plus=113	max_min_left=113	max_min_left_minus=0	max_min_left_plus=113	max_min_right=117	max_min_right_minus=117	max_min_right_plus=0	max_pos_hash_score=478	max_right=136	max_right_minus=117	max_right_plus=136	neg_log10_pos_hash_p_value=10.2	new_junction_coverage=0.04	new_junction_read_count=4	polymorphism_frequency=3.008e-02	pos_hash_score=3	prediction=polymorphism	reject=COVERAGE_EVENNESS_SKEW,FREQUENCY_CUTOFF	side_1_annotate_key=gene	side_1_continuation=0	side_1_coverage=1.17	side_1_overlap=2	side_1_possible_overlap_registers=241	side_1_read_count=130	side_1_redundant=0	side_2_annotate_key=gene	side_2_continuation=0	side_2_coverage=1.17	side_2_overlap=0	side_2_possible_overlap_registers=239	side_2_read_count=129	side_2_redundant=0	total_non_overlap_reads=3
JC	435	.	CP009273	3462456	-1	CP009273	3463069	1	0	alignment_overlap=11	coverage_minus=3	coverage_plus=5	flanking_left=251	flanking_right=251	frequency=6.976e-02	junction_possible_overlap_registers=230	key=CP009273__3462456__-1__CP009273__3463058__1__11____251__251__0__0	max_left=213	max_left_minus=213	max_left_plus=193	max_min_left=86	max_min_left_minus=0	max_min_left_plus=86	max_min_right=82	max_min_right_minus=82	max_min_right_plus=47	max_pos_hash_score=460	max_right=234	max_right_minus=82	max_right_plus=234	neg_log10_pos_hash_p_value=7.4	new_junction_coverage=0.08	new_junction_read_count=9	polymorphism_frequency=6.976e-02	pos_hash_score=8	prediction=polymorphism	reject=COVERAGE_EVENNESS_SKEW,FREQUENCY_CUTOFF	side_1_annotate_key=gene	side_1_continuation=0	side_1_coverage=1.18	side_1_overlap=11	side_1_possible_overlap_registers=241	side_1_read_count=131	side_1_redundant=0	side_2_annotate_key=gene	side_2_continuation=0	side_2_coverage=1.08	side_2_overlap=0	side_2_possible_overlap_registers=230	side_2_read_count=115	side_2_redundant=0	total_non_overlap_reads=8
JC	436	.	CP009273	3465598	-1	CP009273	3466289	1	0	alignment_overlap=10	coverage_minus=2	coverage_plus=1	flanking_left=251	flanking_right=251	frequency=3.249e-02	junction_possible_overlap_registers=231	key=CP009273__3465598__-1__CP009273__3466279__1__10____251__251__0__0	max_left=92	max_left_minus=92	max_left_plus=83	max_min_left=0	max_min_left_minus=0	max_min_left_plus=0	max_min_right=76	max_min_right_minus=76	max_min_right_plus=76	max_pos_hash_score=462	max_right=76	max_right_minus=76	max_right_plus=76	neg_log10_pos_hash_p_value=10.0	new_junction_coverage=0.03	new_junction_read_count=3	polymorphism_frequency=3.249e-02	pos_hash_score=3	prediction=polymorphism	reject=COVERAGE_EVENNESS_SKEW,FREQUENCY_CUTOFF	side_1_annotate_key=gene	side_1_continuation=0	side_1_coverage=0.93	side_1_overlap=10	side_1_possible_overlap_registers=241	side_1_read_count=104	side_1_redundant=0	side_2_annotate_key=gene	side_2_continuation=0	side_2_coverage=0.74	side_2_overlap=0	side_2_possible_overlap_registers=231	side_2_read_count=79	side_2_redundant=0	total_non_overlap_reads=3
JC	437	.	CP009273	3474810	-1	CP009273	3475822	1	0	alignment_overlap=9	coverage_minus=1	coverage_plus=2	flanking_left=251	flanking_right=251	frequency=3.474e-02	junction_possible_overlap_registers=232	key=CP009273__3474810__-1__CP009273__3475813__1__9____251__251__0__0	max_left=185	max_left_minus=185	max_left_plus=82	max_min_left=0	max_min_left_minus=0	max_min_left_plus=0	max_min_right=33	max_min_right_minus=33	max_min_right_plus=33	max_pos_hash_score=464	max_right=33	max_right_minus=33	max_right_plus=33	neg_log10_pos_hash_p_value=10.0	new_junction_coverage=0.03	new_junction_read_count=3	polymorphism_frequency=3.474e-02	pos_hash_score=3	prediction=polymorphism	reject=COVERAGE_EVENNESS_SKEW,FREQUENCY_CUTOFF	side_1_annotate_key=gene	side_1_continuation=0	side_1_coverage=1.03	side_1_overlap=9	side_1_possible_overlap_registers=241	side_1_read_count=115	side_1_redundant=0	side_2_annotate_key=gene	side_2_continuation=0	side_2_coverage=0.52	side_2_overlap=0	side_2_possible_overlap_registers=232	side_2_read_count=56	side_2_redundant=0	total_non_overlap_reads=3
JC	438	.	CP009273	3493581	-1	CP009273	3494534	1	0	alignment_overlap=11	coverage_minus=1	coverage_plus=2	flanking_left=251	flanking_right=251	frequency=2.661e-02	junction_possible_overlap_registers=230	key=CP009273__3493581__-1__CP009273__3494523__1__11____251__251__0__0	max_left=66	max_left_minus=66	max_left_plus=66	max_min_left=66	max_min_left_minus=66	max_min_left_plus=66	max_min_right=0	max_min_right_minus=0	max_min_right_plus=0	max_pos_hash_score=460	max_right=152	max_right_minus=75	max_right_plus=152	neg_log10_pos_hash_p_value=10.0	new_junction_coverage=0.03	new_junction_read_count=3	polymorphism_frequency=2.661e-02	pos_hash_score=3	prediction=polymorphism	reject=COVERAGE_EVENNESS_SKEW,FREQUENCY_CUTOFF	side_1_annotate_key=gene	side_1_continuation=0	side_1_coverage=0.89	side_1_overlap=11	side_1_possible_overlap_registers=241	side_1_read_count=99	side_1_redundant=0	side_2_annotate_key=gene	side_2_continuation=0	side_2_coverage=1.18	side_2_overlap=0	side_2_possible_overlap_registers=230	side_2_read_count=125	side_2_redundant=0	total_non_overlap_reads=3
JC	439	.	CP009273	3501813	-1	CP009273	3502959	1	0	alignment_overlap=8	coverage_minus=2	coverage_plus=3	flanking_left=251	flanking_right=251	frequency=3.855e-02	junction_possible_overlap_registers=233	key=CP009273__3501813__-1__CP009273__3502951__1__8____251__251__0__0	max_left=239	max_left_minus=239	max_left_plus=163	max_min_left=1	max_min_left_minus=0	max_min_left_plus=1	max_min_right=80	max_min_right_minus=36	max_min_right_plus=80	max_pos_hash_score=466	max_right=80	max_right_minus=36	max_right_plus=80	neg_log10_pos_hash_p_value=8.8	new_junction_coverage=0.05	new_junction_read_count=5	polymorphism_frequency=3.855e-02	pos_hash_score=5	prediction=polymorphism	reject=COVERAGE_EVENNESS_SKEW,FREQUENCY_CUTOFF	side_1_annotate_key=gene	side_1_continuation=0	side_1_coverage=1.24	side_1_overlap=8	side_1_possible_overlap_registers=241	side_1_read_count=138	side_1_redundant=0	side_2_annotate_key=gene	side_2_continuation=0	side_2_coverage=1.08	side_2_overlap=0	side_2_possible_overlap_registers=233	side_2_read_count=116	side_2_redundant=0	total_non_overlap_reads=5
JC	440	.	CP009273	3535069	-1	CP009273	3536001	1	0	alignment_overlap=6	coverage_minus=3	coverage_plus=3	flanking_left=251	flanking_right=251	frequency=4.861e-02	junction_possible_overlap_registers=235	key=CP009273__3535069__-1__CP009273__3535995__1__6____251__251__0__0	max_left=244	max_left_minus=244	max_left_plus=197	max_min_left=60	max_min_left_minus=0	max_min_left_plus=60	max_min_right=48	max_min_right_minus=29	max_min_right_plus=48	max_pos_hash_score=470	max_right=185	max_right_minus=29	max_right_plus=185	neg_log10_pos_hash_p_value=8.4	new_junction_coverage=0.06	new_junction_read_count=6	polymorphism_frequency=4.861e-02	pos_hash_score=6	prediction=polymorphism	reject=COVERAGE_EVENNESS_SKEW,FREQUENCY_CUTOFF	side_1_annotate_key=gene	side_1_continuation=0	side_1_coverage=1.14	side_1_overlap=6	side_1_possible_overlap_registers=241	side_1_read_count=127	side_1_redundant=0	side_2_annotate_key=gene	side_2_continuation=0	side_2_coverage=1.02	side_2_overlap=0	side_2_possible_overlap_registers=235	side_2_read_count=111	side_2_redundant=0	total_non_overlap_reads=6
JC	441	.	CP009273	3550093	-1	CP009273	3550427	1	0	alignment_overlap=12	coverage_minus=2	coverage_plus=1	flanking_left=251	flanking_right=251	frequency=2.628e-02	junction_possible_overlap_registers=229	key=CP009273__3550093__-1__CP009273__3550415__1__12____251__251__0__0	max_left=152	max_left_minus=152	max_left_plus=54	max_min_left=0	max_min_left_minus=0	max_min_left_plus=0	max_min_right=87	max_min_right_minus=87	max_min_right_plus=45	max_pos_hash_score=458	max_right=87	max_right_minus=87	max_right_plus=45	neg_log10_pos_hash_p_value=10.0	new_junction_coverage=0.03	new_junction_read_count=3	polymorphism_frequency=2.628e-02	pos_hash_score=3	prediction=polymorphism	reject=COVERAGE_EVENNESS_SKEW,FREQUENCY_CUTOFF	side_1_annotate_key=gene	side_1_continuation=0	side_1_coverage=1.03	side_1_overlap=12	side_1_possible_overlap_registers=241	side_1_read_count=115	side_1_redundant=0	side_2_annotate_key=gene	side_2_continuation=0	side_2_coverage=1.07	side_2_overlap=0	side_2_possible_overlap_registers=229	side_2_read_count=113	side_2_redundant=0	total_non_overlap_reads=3
JC	442	.	CP009273	3563744	-1	CP009273	3564977	1	0	alignment_overlap=10	coverage_minus=1	coverage_plus=2	flanking_left=251	flanking_right=251	frequency=3.859e-02	junction_possible_overlap_registers=231	key=CP009273__3563744__-1__CP009273__3564967__1__10____251__251__0__0	max_left=176	max_left_minus=176	max_left_plus=176	max_min_left=34	max_min_left_minus=0	max_min_left_plus=34	max_min_right=51	max_min_right_minus=51	max_min_right_plus=51	max_pos_hash_score=462	max_right=112	max_right_minus=51	max_right_plus=112	neg_log10_pos_hash_p_value=10.0	new_junction_coverage=0.04	new_junction_read_count=4	polymorphism_frequency=3.859e-02	pos_hash_score=3	prediction=polymorphism	reject=COVERAGE_EVENNESS_SKEW,FREQUENCY_CUTOFF	side_1_annotate_key=gene	side_1_continuation=0	side_1_coverage=1.01	side_1_overlap=10	side_1_possible_overlap_registers=241	side_1_read_count=113	side_1_redundant=0	side_2_annotate_key=gene	side_2_continuation=0	side_2_coverage=0.85	side_2_overlap=0	side_2_possible_overlap_registers=231	side_2_read_count=91	side_2_redundant=0	total_non_overlap_reads=3
JC	443	.	CP009273	3607847	-1	CP009273	3608756	1	0	alignment_overlap=9	coverage_minus=1	coverage_plus=3	flanking_left=251	flanking_right=251	frequency=4.853e-02	junction_possible_overlap_registers=232	key=CP009273__3607847__-1__CP009273__3608747__1__9____251__251__0__0	max_left=99	max_left_minus=99	max_left_plus=78	max_min_left=99	max_min_left_minus=99	max_min_left_plus=78	max_min_right=12	max_min_right_minus=0	max_min_right_plus=12	max_pos_hash_score=464	max_right=180	max_right_minus=143	max_right_plus=180	neg_log10_pos_hash_p_value=9.4	new_junction_coverage=0.04	new_junction_read_count=4	polymorphism_frequency=4.853e-02	pos_hash_score=4	prediction=polymorphism	reject=COVERAGE_EVENNESS_SKEW,FREQUENCY_CUTOFF	side_1_annotate_key=gene	side_1_continuation=0	side_1_coverage=0.75	side_1_overlap=9	side_1_possible_overlap_registers=241	side_1_read_count=84	side_1_redundant=0	side_2_annotate_key=gene	side_2_continuation=0	side_2_coverage=0.71	side_2_overlap=0	side_2_possible_overlap_registers=232	side_2_read_count=76	side_2_redundant=0	total_non_overlap_reads=4
JC	444	.	CP009273	3612815	-1	CP009273	3613482	1	0	alignment_overlap=8	coverage_minus=2	coverage_plus=1	flanking_left=251	flanking_right=251	frequency=8.363e-02	junction_possible_overlap_registers=233	key=CP009273__3612815__-1__CP009273__3613474__1__8____251__251__0__1	max_left=121	max_left_minus=121	max_left_plus=21	max_min_left=21	max_min_left_minus=0	max_min_left_plus=21	max_min_right=22	max_min_right_minus=22	max_min_right_plus=0	max_pos_hash_score=466	max_right=22	max_right_minus=22	max_right_plus=22	neg_log10_pos_hash_p_value=10.1	new_junction_coverage=0.03	new_junction_read_count=3	polymorphism_frequency=8.363e-02	pos_hash_score=3	prediction=polymorphism	reject=COVERAGE_EVENNESS_SKEW,FREQUENCY_CUTOFF	side_1_annotate_key=gene	side_1_continuation=0	side_1_coverage=0.31	side_1_overlap=8	side_1_possible_overlap_registers=241	side_1_read_count=34	side_1_redundant=0	side_2_annotate_key=repeat	side_2_continuation=0	side_2_coverage=NA	side_2_overlap=0	side_2_possible_overlap_registers=NA	side_2_read_count=NA	side_2_redundant=1	total_non_overlap_reads=3
JC	445	.	CP009273	3613797	-1	CP009273	3614374	1	0	alignment_overlap=11	coverage_minus=3	coverage_plus=1	flanking_left=251	flanking_right=251	frequency=5.559e-02	junction_possible_overlap_registers=230	key=CP009273__3613808__-1__CP009273__3614374__1__11____251__251__1__0	max_left=118	max_left_minus=118	max_left_plus=118	max_min_left=109	max_min_left_minus=109	max_min_left_plus=0	max_min_right=68	max_min_right_minus=68	max_min_right_plus=68	max_pos_hash_score=460	max_right=131	max_right_minus=131	max_right_plus=68	neg_log10_pos_hash_p_value=9.3	new_junction_coverage=0.05	new_junction_read_count=5	polymorphism_frequency=5.559e-02	pos_hash_score=4	prediction=polymorphism	reject=COVERAGE_EVENNESS_SKEW,FREQUENCY_CUTOFF	side_1_annotate_key=repeat	side_1_continuation=0	side_1_coverage=NA	side_1_overlap=0	side_1_read_count=NA	side_1_redundant=1	side_2_annotate_key=gene	side_2_continuation=0	side_2_coverage=0.80	side_2_overlap=11	side_2_possible_overlap_registers=241	side_2_read_count=89	side_2_redundant=0	total_non_overlap_reads=4
JC	446	.	CP009273	3614600	-1	CP009273	3615213	1	0	alignment_overlap=9	coverage_minus=5	coverage_plus=1	flanking_left=251	flanking_right=251	frequency=1.476e-01	junction_possible_overlap_registers=232	key=CP009273__3614600__-1__CP009273__3615204__1__9____251__251__0__1	max_left=140	max_left_minus=140	max_left_plus=2	max_min_left=107	max_min_left_minus=107	max_min_left_plus=2	max_min_right=59	max_min_right_minus=59	max_min_right_plus=0	max_pos_hash_score=464	max_right=226	max_right_minus=159	max_right_plus=226	neg_log10_pos_hash_p_value=8.3	new_junction_coverage=0.06	new_junction_read_count=6	polymorphism_frequency=1.476e-01	pos_hash_score=6	prediction=polymorphism	reject=COVERAGE_EVENNESS_SKEW,FREQUENCY_CUTOFF	side_1_annotate_key=gene	side_1_continuation=0	side_1_coverage=0.32	side_1_overlap=9	side_1_possible_overlap_registers=241	side_1_read_count=36	side_1_redundant=0	side_2_annotate_key=repeat	side_2_continuation=0	side_2_coverage=NA	side_2_overlap=0	side_2_possible_overlap_registers=NA	side_2_read_count=NA	side_2_redundant=1	total_non_overlap_reads=6
JC	447	.	CP009273	3621665	-1	CP009273	3622323	1	0	alignment_overlap=13	coverage_minus=2	coverage_plus=2	flanking_left=251	flanking_right=251	frequency=5.230e-02	junction_possible_overlap_registers=228	key=CP009273__3621665__-1__CP009273__3622310__1__13____251__251__0__0	max_left=190	max_left_minus=190	max_left_plus=190	max_min_left=0	max_min_left_minus=0	max_min_left_plus=0	max_min_right=28	max_min_right_minus=20	max_min_right_plus=28	max_pos_hash_score=456	max_right=28	max_right_minus=20	max_right_plus=28	neg_log10_pos_hash_p_value=9.3	new_junction_coverage=0.04	new_junction_read_count=4	polymorphism_frequency=5.230e-02	pos_hash_score=4	prediction=polymorphism	reject=COVERAGE_EVENNESS_SKEW,FREQUENCY_CUTOFF	side_1_annotate_key=gene	side_1_continuation=0	side_1_coverage=0.67	side_1_overlap=13	side_1_possible_overlap_registers=241	side_1_read_count=75	side_1_redundant=0	side_2_annotate_key=gene	side_2_continuation=0	side_2_coverage=0.70	side_2_overlap=0	side_2_possible_overlap_registers=228	side_2_read_count=74	side_2_redundant=0	total_non_overlap_reads=4
JC	448	.	CP009273	3634439	-1	CP009273	3635523	1	0	alignment_overlap=11	coverage_minus=1	coverage_plus=2	flanking_left=251	flanking_right=251	frequency=2.769e-02	junction_possible_overlap_registers=230	key=CP009273__3634439__-1__CP009273__3635512__1__11____251__251__0__0	max_left=54	max_left_minus=32	max_left_plus=54	max_min_left=54	max_min_left_minus=32	max_min_left_plus=54	max_min_right=0	max_min_right_minus=0	max_min_right_plus=0	max_pos_hash_score=460	max_right=64	max_right_minus=36	max_right_plus=64	neg_log10_pos_hash_p_value=10.0	new_junction_coverage=0.03	new_junction_read_count=3	polymorphism_frequency=2.769e-02	pos_hash_score=3	prediction=polymorphism	reject=COVERAGE_EVENNESS_SKEW,FREQUENCY_CUTOFF	side_1_annotate_key=gene	side_1_continuation=0	side_1_coverage=1.04	side_1_overlap=11	side_1_possible_overlap_registers=241	side_1_read_count=116	side_1_redundant=0	side_2_annotate_key=gene	side_2_continuation=0	side_2_coverage=0.94	side_2_overlap=0	side_2_possible_overlap_registers=230	side_2_read_count=100	side_2_redundant=0	total_non_overlap_reads=3
JC	449	.	CP009273	3638660	-1	CP009273	3639698	1	0	alignment_overlap=8	coverage_minus=1	coverage_plus=3	flanking_left=251	flanking_right=251	frequency=3.929e-02	junction_possible_overlap_registers=233	key=CP009273__3638660__-1__CP009273__3639690__1__8____251__251__0__0	max_left=88	max_left_minus=52	max_left_plus=88	max_min_left=52	max_min_left_minus=52	max_min_left_plus=45	max_min_right=24	max_min_right_minus=0	max_min_right_plus=24	max_pos_hash_score=466	max_right=73	max_right_minus=73	max_right_plus=73	neg_log10_pos_hash_p_value=10.1	new_junction_coverage=0.04	new_junction_read_count=4	polymorphism_frequency=3.929e-02	pos_hash_score=3	prediction=polymorphism	reject=COVERAGE_EVENNESS_SKEW,FREQUENCY_CUTOFF	side_1_annotate_key=gene	side_1_continuation=0	side_1_coverage=0.92	side_1_overlap=8	side_1_possible_overlap_registers=241	side_1_read_count=102	side_1_redundant=0	side_2_annotate_key=gene	side_2_continuation=0	side_2_coverage=0.90	side_2_overlap=0	side_2_possible_overlap_registers=233	side_2_read_count=97	side_2_redundant=0	total_non_overlap_reads=4
JC	450	.	CP009273	3641447	-1	CP009273	3641679	1	0	alignment_overlap=11	coverage_minus=4	coverage_plus=9	flanking_left=251	flanking_right=251	frequency=1.250e-01	junction_possible_overlap_registers=230	key=CP009273__3641447__-1__CP009273__3641668__1__11____251__251__0__0	max_left=164	max_left_minus=164	max_left_plus=136	max_min_left=93	max_min_left_minus=93	max_min_left_plus=53	max_min_right=102	max_min_right_minus=102	max_min_right_plus=73	max_pos_hash_score=460	max_right=222	max_right_minus=147	max_right_plus=222	neg_log10_pos_hash_p_value=5.6	new_junction_coverage=0.13	new_junction_read_count=14	polymorphism_frequency=1.250e-01	pos_hash_score=13	prediction=polymorphism	reject=COVERAGE_EVENNESS_SKEW,FREQUENCY_CUTOFF	side_1_annotate_key=gene	side_1_continuation=0	side_1_coverage=0.99	side_1_overlap=11	side_1_possible_overlap_registers=241	side_1_read_count=110	side_1_redundant=0	side_2_annotate_key=gene	side_2_continuation=0	side_2_coverage=0.86	side_2_overlap=0	side_2_possible_overlap_registers=230	side_2_read_count=91	side_2_redundant=0	total_non_overlap_reads=13
JC	451	.	CP009273	3642387	-1	CP009273	3643264	1	0	alignment_overlap=9	coverage_minus=1	coverage_plus=2	flanking_left=251	flanking_right=251	frequency=3.518e-02	junction_possible_overlap_registers=232	key=CP009273__3642387__-1__CP009273__3643255__1__9____251__251__0__0	max_left=113	max_left_minus=84	max_left_plus=113	max_min_left=113	max_min_left_minus=0	max_min_left_plus=113	max_min_right=34	max_min_right_minus=25	max_min_right_plus=34	max_pos_hash_score=464	max_right=129	max_right_minus=25	max_right_plus=129	neg_log10_pos_hash_p_value=10.0	new_junction_coverage=0.03	new_junction_read_count=3	polymorphism_frequency=3.518e-02	pos_hash_score=3	prediction=polymorphism	reject=COVERAGE_EVENNESS_SKEW,FREQUENCY_CUTOFF	side_1_annotate_key=gene	side_1_continuation=0	side_1_coverage=0.58	side_1_overlap=9	side_1_possible_overlap_registers=241	side_1_read_count=65	side_1_redundant=0	side_2_annotate_key=gene	side_2_continuation=0	side_2_coverage=0.95	side_2_overlap=0	side_2_possible_overlap_registers=232	side_2_read_count=102	side_2_redundant=0	total_non_overlap_reads=3
JC	452	.	CP009273	3680977	-1	CP009273	3681980	1	0	alignment_overlap=11	coverage_minus=2	coverage_plus=2	flanking_left=251	flanking_right=251	frequency=4.512e-02	junction_possible_overlap_registers=230	key=CP009273__3680977__-1__CP009273__3681969__1__11____251__251__0__0	max_left=131	max_left_minus=131	max_left_plus=57	max_min_left=68	max_min_left_minus=68	max_min_left_plus=10	max_min_right=48	max_min_right_minus=48	max_min_right_plus=48	max_pos_hash_score=460	max_right=152	max_right_minus=152	max_right_plus=152	neg_log10_pos_hash_p_value=9.3	new_junction_coverage=0.04	new_junction_read_count=4	polymorphism_frequency=4.512e-02	pos_hash_score=4	prediction=polymorphism	reject=COVERAGE_EVENNESS_SKEW,FREQUENCY_CUTOFF	side_1_annotate_key=gene	side_1_continuation=0	side_1_coverage=0.73	side_1_overlap=11	side_1_possible_overlap_registers=241	side_1_read_count=81	side_1_redundant=0	side_2_annotate_key=gene	side_2_continuation=0	side_2_coverage=0.87	side_2_overlap=0	side_2_possible_overlap_registers=230	side_2_read_count=92	side_2_redundant=0	total_non_overlap_reads=4
JC	453	.	CP009273	3692900	-1	CP009273	3694027	1	0	alignment_overlap=12	coverage_minus=4	coverage_plus=4	flanking_left=251	flanking_right=251	frequency=7.106e-02	junction_possible_overlap_registers=229	key=CP009273__3692900__-1__CP009273__3694015__1__12____251__251__0__0	max_left=119	max_left_minus=119	max_left_plus=46	max_min_left=63	max_min_left_minus=63	max_min_left_plus=46	max_min_right=89	max_min_right_minus=89	max_min_right_plus=0	max_pos_hash_score=458	max_right=224	max_right_minus=224	max_right_plus=153	neg_log10_pos_hash_p_value=8.2	new_junction_coverage=0.08	new_junction_read_count=8	polymorphism_frequency=7.106e-02	pos_hash_score=6	prediction=polymorphism	reject=COVERAGE_EVENNESS_SKEW,FREQUENCY_CUTOFF	side_1_annotate_key=gene	side_1_continuation=0	side_1_coverage=0.87	side_1_overlap=12	side_1_possible_overlap_registers=241	side_1_read_count=97	side_1_redundant=0	side_2_annotate_key=gene	side_2_continuation=0	side_2_coverage=1.11	side_2_overlap=0	side_2_possible_overlap_registers=229	side_2_read_count=117	side_2_redundant=0	total_non_overlap_reads=8
JC	454	.	CP009273	3696595	-1	CP009273	3697677	1	0	alignment_overlap=11	coverage_minus=3	coverage_plus=3	flanking_left=251	flanking_right=251	frequency=6.530e-02	junction_possible_overlap_registers=230	key=CP009273__3696595__-1__CP009273__3697666__1__11____251__251__0__0	max_left=66	max_left_minus=66	max_left_plus=66	max_min_left=5	max_min_left_minus=5	max_min_left_plus=5	max_min_right=53	max_min_right_minus=48	max_min_right_plus=53	max_pos_hash_score=460	max_right=191	max_right_minus=191	max_right_plus=191	neg_log10_pos_hash_p_value=8.8	new_junction_coverage=0.06	new_junction_read_count=6	polymorphism_frequency=6.530e-02	pos_hash_score=5	prediction=polymorphism	reject=COVERAGE_EVENNESS_SKEW,FREQUENCY_CUTOFF	side_1_annotate_key=gene	side_1_continuation=0	side_1_coverage=0.83	side_1_overlap=11	side_1_possible_overlap_registers=241	side_1_read_count=93	side_1_redundant=0	side_2_annotate_key=gene	side_2_continuation=0	side_2_coverage=0.78	side_2_overlap=0	side_2_possible_overlap_registers=230	side_2_read_count=83	side_2_redundant=0	total_non_overlap_reads=6
JC	455	.	CP009273	3699573	-1	CP009273	3700923	1	0	alignment_overlap=9	coverage_minus=2	coverage_plus=1	flanking_left=251	flanking_right=251	frequency=2.937e-02	junction_possible_overlap_registers=232	key=CP009273__3699573__-1__CP009273__3700914__1__9____251__251__0__0	max_left=35	max_left_minus=35	max_left_plus=35	max_min_left=35	max_min_left_minus=35	max_min_left_plus=35	max_min_right=22	max_min_right_minus=22	max_min_right_plus=0	max_pos_hash_score=464	max_right=50	max_right_minus=50	max_right_plus=50	neg_log10_pos_hash_p_value=10.0	new_junction_coverage=0.03	new_junction_read_count=3	polymorphism_frequency=2.937e-02	pos_hash_score=3	prediction=polymorphism	reject=COVERAGE_EVENNESS_SKEW,FREQUENCY_CUTOFF	side_1_annotate_key=gene	side_1_continuation=0	side_1_coverage=0.89	side_1_overlap=9	side_1_possible_overlap_registers=241	side_1_read_count=99	side_1_redundant=0	side_2_annotate_key=gene	side_2_continuation=0	side_2_coverage=0.96	side_2_overlap=0	side_2_possible_overlap_registers=232	side_2_read_count=103	side_2_redundant=0	total_non_overlap_reads=3
JC	456	.	CP009273	3703602	-1	CP009273	3704502	1	0	alignment_overlap=11	coverage_minus=3	coverage_plus=3	flanking_left=251	flanking_right=251	frequency=5.433e-02	junction_possible_overlap_registers=230	key=CP009273__3703602__-1__CP009273__3704491__1__11____251__251__0__0	max_left=175	max_left_minus=175	max_left_plus=56	max_min_left=56	max_min_left_minus=35	max_min_left_plus=56	max_min_right=32	max_min_right_minus=32	max_min_right_plus=16	max_pos_hash_score=460	max_right=109	max_right_minus=109	max_right_plus=67	neg_log10_pos_hash_p_value=8.3	new_junction_coverage=0.06	new_junction_read_count=6	polymorphism_frequency=5.433e-02	pos_hash_score=6	prediction=polymorphism	reject=COVERAGE_EVENNESS_SKEW,FREQUENCY_CUTOFF	side_1_annotate_key=gene	side_1_continuation=0	side_1_coverage=1.01	side_1_overlap=11	side_1_possible_overlap_registers=241	side_1_read_count=112	side_1_redundant=0	side_2_annotate_key=gene	side_2_continuation=0	side_2_coverage=0.96	side_2_overlap=0	side_2_possible_overlap_registers=230	side_2_read_count=102	side_2_redundant=0	total_non_overlap_reads=6
JC	457	.	CP009273	3726791	-1	CP009273	3727903	1	0	alignment_overlap=11	coverage_minus=2	coverage_plus=2	flanking_left=251	flanking_right=251	frequency=3.697e-02	junction_possible_overlap_registers=230	key=CP009273__3726791__-1__CP009273__3727892__1__11____251__251__0__0	max_left=168	max_left_minus=168	max_left_plus=168	max_min_left=53	max_min_left_minus=53	max_min_left_plus=9	max_min_right=51	max_min_right_minus=51	max_min_right_plus=51	max_pos_hash_score=460	max_right=65	max_right_minus=65	max_right_plus=65	neg_log10_pos_hash_p_value=9.3	new_junction_coverage=0.04	new_junction_read_count=4	polymorphism_frequency=3.697e-02	pos_hash_score=4	prediction=polymorphism	reject=COVERAGE_EVENNESS_SKEW,FREQUENCY_CUTOFF	side_1_annotate_key=gene	side_1_continuation=0	side_1_coverage=0.91	side_1_overlap=11	side_1_possible_overlap_registers=241	side_1_read_count=101	side_1_redundant=0	side_2_annotate_key=gene	side_2_continuation=0	side_2_coverage=1.05	side_2_overlap=0	side_2_possible_overlap_registers=230	side_2_read_count=112	side_2_redundant=0	total_non_overlap_reads=4
JC	458	.	CP009273	3732773	-1	CP009273	3733771	1	0	alignment_overlap=9	coverage_minus=3	coverage_plus=3	flanking_left=251	flanking_right=251	frequency=5.593e-02	junction_possible_overlap_registers=232	key=CP009273__3732773__-1__CP009273__3733762__1__9____251__251__0__0	max_left=175	max_left_minus=175	max_left_plus=106	max_min_left=32	max_min_left_minus=0	max_min_left_plus=32	max_min_right=67	max_min_right_minus=67	max_min_right_plus=33	max_pos_hash_score=464	max_right=207	max_right_minus=67	max_right_plus=207	neg_log10_pos_hash_p_value=8.3	new_junction_coverage=0.06	new_junction_read_count=6	polymorphism_frequency=5.593e-02	pos_hash_score=6	prediction=polymorphism	reject=COVERAGE_EVENNESS_SKEW,FREQUENCY_CUTOFF	side_1_annotate_key=gene	side_1_continuation=0	side_1_coverage=0.83	side_1_overlap=9	side_1_possible_overlap_registers=241	side_1_read_count=92	side_1_redundant=0	side_2_annotate_key=gene	side_2_continuation=0	side_2_coverage=1.06	side_2_overlap=0	side_2_possible_overlap_registers=232	side_2_read_count=114	side_2_redundant=0	total_non_overlap_reads=6
JC	459	.	CP009273	3741454	-1	CP009273	3742913	1	0	alignment_overlap=8	coverage_minus=2	coverage_plus=1	flanking_left=251	flanking_right=251	frequency=3.268e-02	junction_possible_overlap_registers=233	key=CP009273__3741454__-1__CP009273__3742905__1__8____251__251__0__0	max_left=122	max_left_minus=122	max_left_plus=38	max_min_left=38	max_min_left_minus=38	max_min_left_plus=38	max_min_right=1	max_min_right_minus=1	max_min_right_plus=0	max_pos_hash_score=466	max_right=59	max_right_minus=59	max_right_plus=59	neg_log10_pos_hash_p_value=10.1	new_junction_coverage=0.03	new_junction_read_count=3	polymorphism_frequency=3.268e-02	pos_hash_score=3	prediction=polymorphism	reject=COVERAGE_EVENNESS_SKEW,FREQUENCY_CUTOFF	side_1_annotate_key=gene	side_1_continuation=0	side_1_coverage=0.92	side_1_overlap=8	side_1_possible_overlap_registers=241	side_1_read_count=103	side_1_redundant=0	side_2_annotate_key=gene	side_2_continuation=0	side_2_coverage=0.72	side_2_overlap=0	side_2_possible_overlap_registers=233	side_2_read_count=78	side_2_redundant=0	total_non_overlap_reads=3
[truncated: 93,164 more chars]
