# Supplementary material for: Mutators can drive the evolution of multi-resistance to antibiotics
Source: PLoS Genet. 2023 Jun 13;19(6):e1010791. doi: 10.1371/journal.pgen.1010791 (PMC10292718; doi:10.1371/journal.pgen.1010791)
Supplement: S2 File — (ZIP) [file pgen.1010791.s005.zip › 058852_highG11150K7.gd]

#=GENOME_DIFF	1.0
#=CREATED	17:38:24 06 May 2022
#=PROGRAM	breseq 0.36.1 
#=COMMAND	/mnt/fls01-home01/mqbssdgg/breseq-0.36.1-Linux-x86_64/bin/breseq -r BW25113-fixed.gb -o 058852_highG11150K7 058852_highG11150K7_1_trimmed.fastq.gz 058852_highG11150K7_2_trimmed.fastq.gz 058852_highG11150K7_U1_trimmed.fastq.gz 058852_highG11150K7_U2_trimmed.fastq.gz
#=REFSEQ	BW25113-fixed.gb
#=READSEQ	058852_highG11150K7_1_trimmed.fastq.gz
#=READSEQ	058852_highG11150K7_2_trimmed.fastq.gz
#=READSEQ	058852_highG11150K7_U1_trimmed.fastq.gz
#=READSEQ	058852_highG11150K7_U2_trimmed.fastq.gz
#=CONVERTED-BASES	491277189
#=CONVERTED-READS	2086494
#=INPUT-BASES	491329780
#=INPUT-READS	2086901
#=MAPPED-BASES	488107708
#=MAPPED-READS	2065891
SNP	1	44	CP009273	19617	C
SNP	2	45	CP009273	107258	G
SNP	3	46	CP009273	118679	C
SNP	4	47	CP009273	125250	G
SNP	5	48	CP009273	244229	T
SNP	6	49	CP009273	277113	T
SNP	7	50	CP009273	374745	G
INS	8	51	CP009273	481783	A	repeat_length=1	repeat_new_copies=7	repeat_ref_copies=6	repeat_seq=A
SNP	9	52	CP009273	587777	G
SNP	10	53	CP009273	626716	G
SNP	11	55	CP009273	1101556	G
INS	12	56	CP009273	1107705	G	repeat_length=1	repeat_new_copies=7	repeat_ref_copies=6	repeat_seq=G
SNP	13	57	CP009273	1264993	G
SNP	14	61	CP009273	1285794	G
SNP	15	62	CP009273	1349409	A
SNP	16	68	CP009273	1509154	A
SNP	17	69	CP009273	1697966	C
SNP	18	70	CP009273	1985889	A
SNP	19	71	CP009273	2175089	T
SNP	20	72	CP009273	2239341	G
SNP	21	73	CP009273	2332685	C
SNP	22	74	CP009273	2409960	A
SNP	23	75	CP009273	2590129	A
SNP	24	76	CP009273	2740654	T
SNP	25	77	CP009273	2798289	A
SNP	26	78	CP009273	2820862	C
SNP	27	79	CP009273	2846280	C
SNP	28	80	CP009273	2856919	T
SNP	29	81	CP009273	3101287	A
SNP	30	82	CP009273	3150627	G
SNP	31	83	CP009273	3242455	G
SNP	32	85	CP009273	3307546	A
SNP	33	86	CP009273	3351888	C
SNP	34	87	CP009273	3425686	T
INS	35	88	CP009273	3543151	C	repeat_length=1	repeat_new_copies=7	repeat_ref_copies=6	repeat_seq=C
INS	36	89	CP009273	3721478	C	repeat_length=1	repeat_new_copies=9	repeat_ref_copies=8	repeat_seq=C
SNP	37	90	CP009273	3732963	T
DEL	38	91	CP009273	3925013	1	repeat_length=1	repeat_new_copies=4	repeat_ref_copies=5	repeat_seq=T
SNP	39	92	CP009273	4090350	C
SNP	40	93	CP009273	4172719	G
SNP	41	94	CP009273	4322276	T
SNP	42	95	CP009273	4393385	G
INS	43	96	CP009273	4586131	A	repeat_length=1	repeat_new_copies=7	repeat_ref_copies=6	repeat_seq=A
RA	44	.	CP009273	19617	0	T	C	consensus_score=319.6	frequency=1	major_base=C	major_cov=40/57	major_frequency=1.000e+00	minor_base=N	minor_cov=0/0	new_cov=40/57	polymorphism_frequency=1.000e+00	polymorphism_score=NA	prediction=consensus	ref_cov=0/0	total_cov=40/57
RA	45	.	CP009273	107258	0	A	G	consensus_score=225.1	frequency=1	major_base=G	major_cov=34/39	major_frequency=1.000e+00	minor_base=N	minor_cov=0/0	new_cov=34/39	polymorphism_frequency=1.000e+00	polymorphism_score=NA	prediction=consensus	ref_cov=0/0	total_cov=34/39
RA	46	.	CP009273	118679	0	T	C	consensus_score=341.2	frequency=1	major_base=C	major_cov=50/53	major_frequency=1.000e+00	minor_base=N	minor_cov=0/0	new_cov=50/53	polymorphism_frequency=1.000e+00	polymorphism_score=NA	prediction=consensus	ref_cov=0/0	total_cov=50/53
RA	47	.	CP009273	125250	0	A	G	consensus_score=253.0	frequency=1	major_base=G	major_cov=30/46	major_frequency=1.000e+00	minor_base=N	minor_cov=0/0	new_cov=30/46	polymorphism_frequency=1.000e+00	polymorphism_score=NA	prediction=consensus	ref_cov=0/0	total_cov=30/46
RA	48	.	CP009273	244229	0	C	T	consensus_score=514.2	frequency=1	major_base=T	major_cov=52/90	major_frequency=1.000e+00	minor_base=N	minor_cov=0/0	new_cov=52/90	polymorphism_frequency=1.000e+00	polymorphism_score=NA	prediction=consensus	ref_cov=0/0	total_cov=52/90
RA	49	.	CP009273	277113	0	C	T	consensus_score=262.4	frequency=1	major_base=T	major_cov=47/29	major_frequency=1.000e+00	minor_base=N	minor_cov=0/0	new_cov=47/29	polymorphism_frequency=1.000e+00	polymorphism_score=NA	prediction=consensus	ref_cov=0/0	total_cov=47/29
RA	50	.	CP009273	374745	0	A	G	consensus_score=328.5	frequency=1	major_base=G	major_cov=59/41	major_frequency=1.000e+00	minor_base=N	minor_cov=0/0	new_cov=59/41	polymorphism_frequency=1.000e+00	polymorphism_score=NA	prediction=consensus	ref_cov=0/0	total_cov=59/41
RA	51	.	CP009273	481783	1	.	A	bias_e_value=4273320	bias_p_value=0.92267	consensus_score=292.5	fisher_strand_p_value=0.728297	frequency=1	ks_quality_p_value=0.869776	major_base=A	major_cov=40/49	major_frequency=9.082e-01	minor_base=.	minor_cov=5/4	new_cov=40/49	polymorphism_frequency=9.082e-01	polymorphism_score=24.6	prediction=consensus	ref_cov=5/4	total_cov=47/53
RA	52	.	CP009273	587777	0	A	G	consensus_score=299.0	frequency=1	major_base=G	major_cov=40/50	major_frequency=1.000e+00	minor_base=N	minor_cov=0/0	new_cov=40/50	polymorphism_frequency=1.000e+00	polymorphism_score=NA	prediction=consensus	ref_cov=0/0	total_cov=40/50
RA	53	.	CP009273	626716	0	A	G	consensus_score=398.1	frequency=1	major_base=G	major_cov=63/54	major_frequency=1.000e+00	minor_base=N	minor_cov=0/0	new_cov=63/54	polymorphism_frequency=1.000e+00	polymorphism_score=NA	prediction=consensus	ref_cov=0/0	total_cov=63/54
RA	54	.	CP009273	1092781	1	.	C	bias_e_value=3701670	bias_p_value=0.799244	consensus_reject=SCORE_CUTOFF,FREQUENCY_CUTOFF	consensus_score=-3.2	fisher_strand_p_value=0.5	frequency=6.000e-01	ks_quality_p_value=0.875173	major_base=C	major_cov=5/1	major_frequency=6.000e-01	minor_base=.	minor_cov=2/2	new_cov=5/1	polymorphism_frequency=6.000e-01	polymorphism_score=11.8	prediction=polymorphism	ref_cov=2/2	total_cov=7/3
RA	55	.	CP009273	1101556	0	A	G	consensus_score=271.7	frequency=1	major_base=G	major_cov=39/40	major_frequency=1.000e+00	minor_base=N	minor_cov=0/0	new_cov=39/40	polymorphism_frequency=1.000e+00	polymorphism_score=NA	prediction=consensus	ref_cov=0/0	total_cov=39/40
RA	56	.	CP009273	1107705	1	.	G	bias_e_value=1457760	bias_p_value=0.31475	consensus_score=362.2	fisher_strand_p_value=0.0933627	frequency=1	ks_quality_p_value=1	major_base=G	major_cov=47/59	major_frequency=9.725e-01	minor_base=.	minor_cov=3/0	new_cov=47/59	polymorphism_frequency=9.725e-01	polymorphism_score=3.5	prediction=consensus	ref_cov=3/0	total_cov=50/59
RA	57	.	CP009273	1264993	0	A	G	bias_e_value=4631470	bias_p_value=1	consensus_score=109.4	fisher_strand_p_value=1	frequency=1	ks_quality_p_value=1	major_base=G	major_cov=19/19	major_frequency=9.500e-01	minor_base=A	minor_cov=1/1	new_cov=19/19	polymorphism_frequency=9.500e-01	polymorphism_score=-1.8	prediction=consensus	ref_cov=1/1	total_cov=21/20
RA	58	.	CP009273	1265875	0	T	C	bias_e_value=2463550	bias_p_value=0.531916	consensus_reject=FREQUENCY_CUTOFF	consensus_score=248.9	fisher_strand_p_value=0.206292	frequency=2.020e-01	ks_quality_p_value=1	major_base=T	major_cov=52/27	major_frequency=7.980e-01	minor_base=C	minor_cov=10/10	new_cov=10/10	polymorphism_frequency=2.020e-01	polymorphism_score=51.3	prediction=polymorphism	ref_cov=52/27	total_cov=63/39
RA	59	.	CP009273	1282249	0	A	G	bias_e_value=4335930	bias_p_value=0.93619	consensus_reject=FREQUENCY_CUTOFF	consensus_score=71.0	fisher_strand_p_value=1	frequency=2.353e-01	ks_quality_p_value=0.664732	major_base=A	major_cov=6/20	major_frequency=7.647e-01	minor_base=G	minor_cov=2/6	new_cov=2/6	polymorphism_frequency=2.353e-01	polymorphism_score=19.5	prediction=polymorphism	ref_cov=6/20	total_cov=10/27
RA	60	.	CP009273	1282287	0	T	A	bias_e_value=4321800	bias_p_value=0.933139	consensus_reject=FREQUENCY_CUTOFF	consensus_score=76.6	fisher_strand_p_value=0.657362	frequency=2.432e-01	ks_quality_p_value=1	major_base=T	major_cov=6/22	major_frequency=7.568e-01	minor_base=A	minor_cov=3/6	new_cov=3/6	polymorphism_frequency=2.432e-01	polymorphism_score=14.2	prediction=polymorphism	ref_cov=6/22	total_cov=10/28
RA	61	.	CP009273	1285794	0	A	G	bias_e_value=3762010	bias_p_value=0.812271	consensus_score=357.3	fisher_strand_p_value=0.453704	frequency=1	ks_quality_p_value=1	major_base=G	major_cov=48/59	major_frequency=9.907e-01	minor_base=T	minor_cov=1/0	new_cov=48/59	polymorphism_frequency=9.907e-01	polymorphism_score=NA	prediction=consensus	ref_cov=0/0	total_cov=49/59
RA	62	.	CP009273	1349409	0	G	A	bias_e_value=4631470	bias_p_value=1	consensus_score=316.7	fisher_strand_p_value=1	frequency=1	ks_quality_p_value=1	major_base=A	major_cov=43/44	major_frequency=9.886e-01	minor_base=C	minor_cov=1/0	new_cov=43/44	polymorphism_frequency=9.886e-01	polymorphism_score=NA	prediction=consensus	ref_cov=0/0	total_cov=44/44
RA	63	.	CP009273	1460458	0	T	C	bias_e_value=874269	bias_p_value=0.188767	consensus_reject=FREQUENCY_CUTOFF	consensus_score=156.8	fisher_strand_p_value=0.0463667	frequency=3.152e-01	ks_quality_p_value=1	major_base=T	major_cov=13/50	major_frequency=6.848e-01	minor_base=C	minor_cov=12/17	new_cov=12/17	polymorphism_frequency=3.152e-01	polymorphism_score=84.4	prediction=polymorphism	ref_cov=13/50	total_cov=37/67
RA	64	.	CP009273	1460467	0	G	A	bias_e_value=29452.6	bias_p_value=0.00635924	consensus_reject=FREQUENCY_CUTOFF	consensus_score=123.2	fisher_strand_p_value=0.000779636	frequency=3.673e-01	ks_quality_p_value=1	major_base=G	major_cov=13/49	major_frequency=6.327e-01	minor_base=A	minor_cov=20/16	new_cov=20/16	polymorphism_frequency=3.673e-01	polymorphism_score=110.9	prediction=polymorphism	ref_cov=13/49	total_cov=36/65
RA	65	.	CP009273	1460515	0	G	C	bias_e_value=496702	bias_p_value=0.107245	consensus_reject=FREQUENCY_CUTOFF	consensus_score=142.3	fisher_strand_p_value=0.0223353	frequency=2.687e-01	ks_quality_p_value=1	major_base=G	major_cov=14/35	major_frequency=7.313e-01	minor_base=C	minor_cov=11/7	new_cov=11/7	polymorphism_frequency=2.687e-01	polymorphism_score=60.5	prediction=polymorphism	ref_cov=14/35	total_cov=25/42
RA	66	.	CP009273	1460537	0	A	C	bias_e_value=196798	bias_p_value=0.0424914	consensus_reject=FREQUENCY_CUTOFF	consensus_score=111.3	fisher_strand_p_value=0.00715321	frequency=2.037e-01	ks_quality_p_value=1	major_base=A	major_cov=15/28	major_frequency=7.963e-01	minor_base=C	minor_cov=9/2	new_cov=9/2	polymorphism_frequency=2.037e-01	polymorphism_score=13.5	prediction=polymorphism	ref_cov=15/28	total_cov=24/31
RA	67	.	CP009273	1460695	0	T	G	bias_e_value=2364590	bias_p_value=0.510548	consensus_reject=FREQUENCY_CUTOFF	consensus_score=106.3	fisher_strand_p_value=0.193031	frequency=2.034e-01	ks_quality_p_value=1	major_base=T	major_cov=24/23	major_frequency=7.966e-01	minor_base=G	minor_cov=3/9	new_cov=3/9	polymorphism_frequency=2.034e-01	polymorphism_score=13.7	prediction=polymorphism	ref_cov=24/23	total_cov=30/32
RA	68	.	CP009273	1509154	0	G	A	bias_e_value=4631470	bias_p_value=1	consensus_score=263.2	fisher_strand_p_value=1	frequency=1	ks_quality_p_value=1	major_base=A	major_cov=28/48	major_frequency=9.870e-01	minor_base=C	minor_cov=0/1	new_cov=28/48	polymorphism_frequency=9.870e-01	polymorphism_score=NA	prediction=consensus	ref_cov=0/0	total_cov=28/49
RA	69	.	CP009273	1697966	0	T	C	consensus_score=335.7	frequency=1	major_base=C	major_cov=74/27	major_frequency=1.000e+00	minor_base=N	minor_cov=0/0	new_cov=74/27	polymorphism_frequency=1.000e+00	polymorphism_score=NA	prediction=consensus	ref_cov=0/0	total_cov=74/27
RA	70	.	CP009273	1985889	0	G	A	bias_e_value=2341270	bias_p_value=0.505514	consensus_score=332.9	fisher_strand_p_value=0.189985	frequency=1	ks_quality_p_value=1	major_base=A	major_cov=55/41	major_frequency=9.796e-01	minor_base=C	minor_cov=0/2	new_cov=55/41	polymorphism_frequency=9.796e-01	polymorphism_score=NA	prediction=consensus	ref_cov=0/0	total_cov=55/43
RA	71	.	CP009273	2175089	0	C	T	consensus_score=295.4	frequency=1	major_base=T	major_cov=41/39	major_frequency=1.000e+00	minor_base=N	minor_cov=0/0	new_cov=41/39	polymorphism_frequency=1.000e+00	polymorphism_score=NA	prediction=consensus	ref_cov=0/0	total_cov=41/39
RA	72	.	CP009273	2239341	0	T	G	consensus_score=323.2	frequency=1	major_base=G	major_cov=42/53	major_frequency=1.000e+00	minor_base=N	minor_cov=0/0	new_cov=42/53	polymorphism_frequency=1.000e+00	polymorphism_score=NA	prediction=consensus	ref_cov=0/0	total_cov=42/53
RA	73	.	CP009273	2332685	0	T	C	consensus_score=306.7	frequency=1	major_base=C	major_cov=48/48	major_frequency=1.000e+00	minor_base=N	minor_cov=0/0	new_cov=48/48	polymorphism_frequency=1.000e+00	polymorphism_score=NA	prediction=consensus	ref_cov=0/0	total_cov=48/48
RA	74	.	CP009273	2409960	0	G	A	bias_e_value=3808610	bias_p_value=0.822332	consensus_score=325.3	fisher_strand_p_value=0.466667	frequency=1	ks_quality_p_value=1	major_base=A	major_cov=48/41	major_frequency=9.889e-01	minor_base=C	minor_cov=0/1	new_cov=48/41	polymorphism_frequency=9.889e-01	polymorphism_score=NA	prediction=consensus	ref_cov=0/0	total_cov=48/42
RA	75	.	CP009273	2590129	0	G	A	bias_e_value=3541410	bias_p_value=0.764641	consensus_score=349.4	fisher_strand_p_value=0.397959	frequency=1	ks_quality_p_value=1	major_base=A	major_cov=38/59	major_frequency=9.898e-01	minor_base=C	minor_cov=1/0	new_cov=38/59	polymorphism_frequency=9.898e-01	polymorphism_score=NA	prediction=consensus	ref_cov=0/0	total_cov=39/59
RA	76	.	CP009273	2740654	0	C	T	bias_e_value=4631470	bias_p_value=1	consensus_score=369.9	fisher_strand_p_value=1	frequency=1	ks_quality_p_value=1	major_base=T	major_cov=65/42	major_frequency=9.907e-01	minor_base=A	minor_cov=1/0	new_cov=65/42	polymorphism_frequency=9.907e-01	polymorphism_score=NA	prediction=consensus	ref_cov=0/0	total_cov=66/42
RA	77	.	CP009273	2798289	0	G	A	consensus_score=391.2	frequency=1	major_base=A	major_cov=60/46	major_frequency=1.000e+00	minor_base=N	minor_cov=0/0	new_cov=60/46	polymorphism_frequency=1.000e+00	polymorphism_score=NA	prediction=consensus	ref_cov=0/0	total_cov=60/46
RA	78	.	CP009273	2820862	0	T	C	consensus_score=287.0	frequency=1	major_base=C	major_cov=55/33	major_frequency=1.000e+00	minor_base=N	minor_cov=0/0	new_cov=55/33	polymorphism_frequency=1.000e+00	polymorphism_score=NA	prediction=consensus	ref_cov=0/0	total_cov=55/33
RA	79	.	CP009273	2846280	0	T	C	consensus_score=360.0	frequency=1	major_base=C	major_cov=57/50	major_frequency=1.000e+00	minor_base=N	minor_cov=0/0	new_cov=57/50	polymorphism_frequency=1.000e+00	polymorphism_score=NA	prediction=consensus	ref_cov=0/0	total_cov=57/50
RA	80	.	CP009273	2856919	0	C	T	consensus_score=235.7	frequency=1	major_base=T	major_cov=44/24	major_frequency=1.000e+00	minor_base=N	minor_cov=0/0	new_cov=44/24	polymorphism_frequency=1.000e+00	polymorphism_score=NA	prediction=consensus	ref_cov=0/0	total_cov=44/24
RA	81	.	CP009273	3101287	0	G	A	bias_e_value=4631470	bias_p_value=1	consensus_score=367.6	fisher_strand_p_value=1	frequency=1	ks_quality_p_value=1	major_base=A	major_cov=50/50	major_frequency=9.901e-01	minor_base=T	minor_cov=0/1	new_cov=50/50	polymorphism_frequency=9.901e-01	polymorphism_score=NA	prediction=consensus	ref_cov=0/0	total_cov=50/51
RA	82	.	CP009273	3150627	0	A	G	consensus_score=263.7	frequency=1	major_base=G	major_cov=42/37	major_frequency=1.000e+00	minor_base=N	minor_cov=0/0	new_cov=42/37	polymorphism_frequency=1.000e+00	polymorphism_score=NA	prediction=consensus	ref_cov=0/0	total_cov=42/37
RA	83	.	CP009273	3242455	0	A	G	consensus_score=418.8	frequency=1	major_base=G	major_cov=78/48	major_frequency=1.000e+00	minor_base=N	minor_cov=0/0	new_cov=78/48	polymorphism_frequency=1.000e+00	polymorphism_score=NA	prediction=consensus	ref_cov=0/0	total_cov=78/48
RA	84	.	CP009273	3263315	0	T	C	bias_e_value=3855400	bias_p_value=0.832435	consensus_reject=FREQUENCY_CUTOFF	consensus_score=114.5	fisher_strand_p_value=0.521116	frequency=2.000e-01	ks_quality_p_value=0.921439	major_base=T	major_cov=19/25	major_frequency=8.000e-01	minor_base=C	minor_cov=6/5	new_cov=6/5	polymorphism_frequency=2.000e-01	polymorphism_score=27.7	prediction=polymorphism	ref_cov=19/25	total_cov=28/31
RA	85	.	CP009273	3307546	0	G	A	consensus_score=324.9	frequency=1	major_base=A	major_cov=21/71	major_frequency=1.000e+00	minor_base=N	minor_cov=0/0	new_cov=21/71	polymorphism_frequency=1.000e+00	polymorphism_score=NA	prediction=consensus	ref_cov=0/0	total_cov=21/71
RA	86	.	CP009273	3351888	0	T	C	consensus_score=296.4	frequency=1	major_base=C	major_cov=33/54	major_frequency=1.000e+00	minor_base=N	minor_cov=0/0	new_cov=33/54	polymorphism_frequency=1.000e+00	polymorphism_score=NA	prediction=consensus	ref_cov=0/0	total_cov=33/54
RA	87	.	CP009273	3425686	0	C	T	bias_e_value=4631470	bias_p_value=1	consensus_score=502.1	fisher_strand_p_value=1	frequency=1	ks_quality_p_value=1	major_base=T	major_cov=62/77	major_frequency=9.929e-01	minor_base=A	minor_cov=0/1	new_cov=62/77	polymorphism_frequency=9.929e-01	polymorphism_score=NA	prediction=consensus	ref_cov=0/0	total_cov=62/78
RA	88	.	CP009273	3543151	1	.	C	bias_e_value=4629690	bias_p_value=0.999615	consensus_score=281.6	fisher_strand_p_value=1	frequency=1	ks_quality_p_value=0.972377	major_base=C	major_cov=42/42	major_frequency=9.882e-01	minor_base=.	minor_cov=0/1	new_cov=42/42	polymorphism_frequency=9.882e-01	polymorphism_score=-3.0	prediction=consensus	ref_cov=0/1	total_cov=42/43
RA	89	.	CP009273	3721478	1	.	C	bias_e_value=2439510	bias_p_value=0.526724	consensus_score=206.2	fisher_strand_p_value=0.210745	frequency=1	ks_quality_p_value=0.963341	major_base=C	major_cov=10/53	major_frequency=9.265e-01	minor_base=.	minor_cov=2/3	new_cov=10/53	polymorphism_frequency=9.265e-01	polymorphism_score=12.2	prediction=consensus	ref_cov=2/3	total_cov=12/56
RA	90	.	CP009273	3732963	0	C	T	bias_e_value=4631450	bias_p_value=0.999996	consensus_score=196.3	fisher_strand_p_value=1	frequency=1	ks_quality_p_value=0.99731	major_base=T	major_cov=22/32	major_frequency=9.818e-01	minor_base=A	minor_cov=0/1	new_cov=22/32	polymorphism_frequency=9.818e-01	polymorphism_score=-5.6	prediction=consensus	ref_cov=0/0	total_cov=22/33
RA	91	.	CP009273	3925013	0	T	.	bias_e_value=2737940	bias_p_value=0.591159	consensus_score=443.2	fisher_strand_p_value=0.248515	frequency=1	ks_quality_p_value=0.990348	major_base=.	major_cov=46/52	major_frequency=9.703e-01	minor_base=T	minor_cov=0/3	new_cov=46/52	polymorphism_frequency=9.703e-01	polymorphism_score=6.3	prediction=consensus	ref_cov=0/3	total_cov=46/55
RA	92	.	CP009273	4090350	0	T	C	consensus_score=272.9	frequency=1	major_base=C	major_cov=48/35	major_frequency=1.000e+00	minor_base=N	minor_cov=0/0	new_cov=48/35	polymorphism_frequency=1.000e+00	polymorphism_score=NA	prediction=consensus	ref_cov=0/0	total_cov=48/35
RA	93	.	CP009273	4172719	0	A	G	consensus_score=518.2	frequency=1	major_base=G	major_cov=91/62	major_frequency=1.000e+00	minor_base=N	minor_cov=0/0	new_cov=91/62	polymorphism_frequency=1.000e+00	polymorphism_score=NA	prediction=consensus	ref_cov=0/0	total_cov=91/62
RA	94	.	CP009273	4322276	0	C	T	bias_e_value=4631110	bias_p_value=0.999923	consensus_score=368.8	fisher_strand_p_value=1	frequency=1	ks_quality_p_value=0.987652	major_base=T	major_cov=60/41	major_frequency=9.902e-01	minor_base=G	minor_cov=1/0	new_cov=60/41	polymorphism_frequency=9.902e-01	polymorphism_score=-4.6	prediction=consensus	ref_cov=0/0	total_cov=61/41
RA	95	.	CP009273	4393385	0	A	G	bias_e_value=4631470	bias_p_value=1	consensus_score=439.9	fisher_strand_p_value=1	frequency=1	ks_quality_p_value=1	major_base=G	major_cov=88/42	major_frequency=9.848e-01	minor_base=C	minor_cov=2/0	new_cov=88/42	polymorphism_frequency=9.848e-01	polymorphism_score=NA	prediction=consensus	ref_cov=0/0	total_cov=90/42
RA	96	.	CP009273	4586131	1	.	A	bias_e_value=2454840	bias_p_value=0.530035	consensus_score=250.3	fisher_strand_p_value=0.206573	frequency=1	ks_quality_p_value=0.992883	major_base=A	major_cov=31/39	major_frequency=9.722e-01	minor_base=.	minor_cov=2/0	new_cov=31/39	polymorphism_frequency=9.722e-01	polymorphism_score=-0.1	prediction=consensus	ref_cov=2/0	total_cov=33/39
RA	97	.	CP009273	4596147	0	G	.	bias_e_value=958.461	bias_p_value=0.000206945	consensus_reject=FREQUENCY_CUTOFF	consensus_score=154.8	fisher_strand_p_value=1.72958e-05	frequency=7.857e-01	ks_quality_p_value=1	major_base=.	major_cov=30/14	major_frequency=7.857e-01	minor_base=G	minor_cov=0/12	new_cov=30/14	polymorphism_frequency=7.857e-01	polymorphism_score=49.3	prediction=polymorphism	ref_cov=0/12	total_cov=30/26
MC	98	.	CP009273	2850425	2853081	0	0	left_inside_cov=36	left_outside_cov=37	right_inside_cov=34	right_outside_cov=37
JC	99	.	CP009273	1	1	CP009273	4631469	-1	0	alignment_overlap=0	circular_chromosome=1	coverage_minus=68	coverage_plus=30	flanking_left=251	flanking_right=251	frequency=1	junction_possible_overlap_registers=234	key=CP009273__1__1__CP009273__4631469__-1__0____251__251__0__0	max_left=246	max_left_minus=246	max_left_plus=244	max_min_left=121	max_min_left_minus=121	max_min_left_plus=117	max_min_right=124	max_min_right_minus=124	max_min_right_plus=116	max_pos_hash_score=468	max_right=242	max_right_minus=239	max_right_plus=242	neg_log10_pos_hash_p_value=0.2	new_junction_coverage=0.93	new_junction_read_count=98	polymorphism_frequency=1.000e+00	pos_hash_score=67	prediction=consensus	side_1_annotate_key=gene	side_1_continuation=0	side_1_coverage=0.00	side_1_overlap=0	side_1_possible_overlap_registers=234	side_1_read_count=0	side_1_redundant=0	side_2_annotate_key=gene	side_2_continuation=0	side_2_coverage=0.00	side_2_overlap=0	side_2_possible_overlap_registers=234	side_2_read_count=0	side_2_redundant=0	total_non_overlap_reads=98
JC	100	.	CP009273	32017	-1	CP009273	32588	1	0	alignment_overlap=10	coverage_minus=3	coverage_plus=1	flanking_left=251	flanking_right=251	frequency=4.042e-02	junction_possible_overlap_registers=224	key=CP009273__32017__-1__CP009273__32578__1__10____251__251__0__0	max_left=152	max_left_minus=152	max_left_plus=3	max_min_left=84	max_min_left_minus=84	max_min_left_plus=3	max_min_right=80	max_min_right_minus=80	max_min_right_plus=0	max_pos_hash_score=448	max_right=128	max_right_minus=115	max_right_plus=128	neg_log10_pos_hash_p_value=9.8	new_junction_coverage=0.04	new_junction_read_count=4	polymorphism_frequency=4.042e-02	pos_hash_score=3	prediction=polymorphism	reject=COVERAGE_EVENNESS_SKEW,FREQUENCY_CUTOFF	side_1_annotate_key=gene	side_1_continuation=0	side_1_coverage=0.91	side_1_overlap=10	side_1_possible_overlap_registers=234	side_1_read_count=96	side_1_redundant=0	side_2_annotate_key=gene	side_2_continuation=0	side_2_coverage=0.98	side_2_overlap=0	side_2_possible_overlap_registers=224	side_2_read_count=98	side_2_redundant=0	total_non_overlap_reads=4
JC	101	.	CP009273	32773	-1	CP009273	33419	1	0	alignment_overlap=8	coverage_minus=2	coverage_plus=2	flanking_left=251	flanking_right=251	frequency=5.369e-02	junction_possible_overlap_registers=226	key=CP009273__32773__-1__CP009273__33411__1__8____251__251__0__0	max_left=151	max_left_minus=151	max_left_plus=68	max_min_left=68	max_min_left_minus=0	max_min_left_plus=68	max_min_right=9	max_min_right_minus=9	max_min_right_plus=0	max_pos_hash_score=452	max_right=173	max_right_minus=9	max_right_plus=173	neg_log10_pos_hash_p_value=9.2	new_junction_coverage=0.05	new_junction_read_count=5	polymorphism_frequency=5.369e-02	pos_hash_score=4	prediction=polymorphism	reject=COVERAGE_EVENNESS_SKEW,FREQUENCY_CUTOFF	side_1_annotate_key=gene	side_1_continuation=0	side_1_coverage=0.76	side_1_overlap=8	side_1_possible_overlap_registers=234	side_1_read_count=80	side_1_redundant=0	side_2_annotate_key=gene	side_2_continuation=0	side_2_coverage=0.98	side_2_overlap=0	side_2_possible_overlap_registers=226	side_2_read_count=99	side_2_redundant=0	total_non_overlap_reads=4
JC	102	.	CP009273	83644	-1	CP009273	85032	1	0	alignment_overlap=10	coverage_minus=1	coverage_plus=2	flanking_left=251	flanking_right=251	frequency=3.778e-02	junction_possible_overlap_registers=224	key=CP009273__83644__-1__CP009273__85022__1__10____251__251__0__0	max_left=87	max_left_minus=87	max_left_plus=87	max_min_left=87	max_min_left_minus=87	max_min_left_plus=87	max_min_right=0	max_min_right_minus=0	max_min_right_plus=0	max_pos_hash_score=448	max_right=134	max_right_minus=131	max_right_plus=134	neg_log10_pos_hash_p_value=9.8	new_junction_coverage=0.04	new_junction_read_count=4	polymorphism_frequency=3.778e-02	pos_hash_score=3	prediction=polymorphism	reject=COVERAGE_EVENNESS_SKEW,FREQUENCY_CUTOFF	side_1_annotate_key=gene	side_1_continuation=0	side_1_coverage=1.17	side_1_overlap=10	side_1_possible_overlap_registers=234	side_1_read_count=123	side_1_redundant=0	side_2_annotate_key=gene	side_2_continuation=0	side_2_coverage=0.86	side_2_overlap=0	side_2_possible_overlap_registers=224	side_2_read_count=86	side_2_redundant=0	total_non_overlap_reads=3
JC	103	.	CP009273	95061	-1	CP009273	95714	1	0	alignment_overlap=9	coverage_minus=2	coverage_plus=2	flanking_left=251	flanking_right=251	frequency=3.625e-02	junction_possible_overlap_registers=225	key=CP009273__95061__-1__CP009273__95705__1__9____251__251__0__0	max_left=107	max_left_minus=107	max_left_plus=40	max_min_left=40	max_min_left_minus=40	max_min_left_plus=40	max_min_right=1	max_min_right_minus=1	max_min_right_plus=0	max_pos_hash_score=450	max_right=182	max_right_minus=84	max_right_plus=182	neg_log10_pos_hash_p_value=9.1	new_junction_coverage=0.04	new_junction_read_count=4	polymorphism_frequency=3.625e-02	pos_hash_score=4	prediction=polymorphism	reject=COVERAGE_EVENNESS_SKEW,FREQUENCY_CUTOFF	side_1_annotate_key=gene	side_1_continuation=0	side_1_coverage=1.07	side_1_overlap=9	side_1_possible_overlap_registers=234	side_1_read_count=112	side_1_redundant=0	side_2_annotate_key=gene	side_2_continuation=0	side_2_coverage=1.04	side_2_overlap=0	side_2_possible_overlap_registers=225	side_2_read_count=105	side_2_redundant=0	total_non_overlap_reads=4
JC	104	.	CP009273	115506	-1	CP009273	116283	1	0	alignment_overlap=11	coverage_minus=4	coverage_plus=2	flanking_left=251	flanking_right=251	frequency=5.089e-02	junction_possible_overlap_registers=223	key=CP009273__115506__-1__CP009273__116272__1__11____251__251__0__0	max_left=228	max_left_minus=228	max_left_plus=92	max_min_left=92	max_min_left_minus=22	max_min_left_plus=92	max_min_right=30	max_min_right_minus=30	max_min_right_plus=0	max_pos_hash_score=446	max_right=112	max_right_minus=47	max_right_plus=112	neg_log10_pos_hash_p_value=8.5	new_junction_coverage=0.07	new_junction_read_count=7	polymorphism_frequency=5.089e-02	pos_hash_score=5	prediction=polymorphism	reject=COVERAGE_EVENNESS_SKEW,FREQUENCY_CUTOFF	side_1_annotate_key=gene	side_1_continuation=0	side_1_coverage=1.20	side_1_overlap=11	side_1_possible_overlap_registers=234	side_1_read_count=126	side_1_redundant=0	side_2_annotate_key=gene	side_2_continuation=0	side_2_coverage=1.41	side_2_overlap=0	side_2_possible_overlap_registers=223	side_2_read_count=141	side_2_redundant=0	total_non_overlap_reads=6
JC	105	.	CP009273	122775	-1	CP009273	123316	1	0	alignment_overlap=18	coverage_minus=2	coverage_plus=1	flanking_left=251	flanking_right=251	frequency=5.474e-02	junction_possible_overlap_registers=216	key=CP009273__122775__-1__CP009273__123298__1__18____251__251__0__0	max_left=131	max_left_minus=131	max_left_plus=81	max_min_left=81	max_min_left_minus=76	max_min_left_plus=81	max_min_right=102	max_min_right_minus=102	max_min_right_plus=0	max_pos_hash_score=432	max_right=151	max_right_minus=140	max_right_plus=151	neg_log10_pos_hash_p_value=9.5	new_junction_coverage=0.03	new_junction_read_count=3	polymorphism_frequency=5.474e-02	pos_hash_score=3	prediction=polymorphism	reject=COVERAGE_EVENNESS_SKEW,FREQUENCY_CUTOFF	side_1_annotate_key=gene	side_1_continuation=0	side_1_coverage=0.42	side_1_overlap=18	side_1_possible_overlap_registers=234	side_1_read_count=44	side_1_redundant=0	side_2_annotate_key=gene	side_2_continuation=0	side_2_coverage=0.65	side_2_overlap=0	side_2_possible_overlap_registers=216	side_2_read_count=63	side_2_redundant=0	total_non_overlap_reads=3
JC	106	.	CP009273	144569	-1	CP009273	145146	1	0	alignment_overlap=11	coverage_minus=2	coverage_plus=1	flanking_left=251	flanking_right=251	frequency=5.147e-02	junction_possible_overlap_registers=223	key=CP009273__144569__-1__CP009273__145135__1__11____251__251__0__0	max_left=102	max_left_minus=102	max_left_plus=101	max_min_left=25	max_min_left_minus=25	max_min_left_plus=0	max_min_right=55	max_min_right_minus=55	max_min_right_plus=55	max_pos_hash_score=446	max_right=150	max_right_minus=150	max_right_plus=55	neg_log10_pos_hash_p_value=9.7	new_junction_coverage=0.05	new_junction_read_count=5	polymorphism_frequency=5.147e-02	pos_hash_score=3	prediction=polymorphism	reject=COVERAGE_EVENNESS_SKEW,FREQUENCY_CUTOFF	side_1_annotate_key=gene	side_1_continuation=0	side_1_coverage=0.95	side_1_overlap=11	side_1_possible_overlap_registers=234	side_1_read_count=100	side_1_redundant=0	side_2_annotate_key=gene	side_2_continuation=0	side_2_coverage=0.89	side_2_overlap=0	side_2_possible_overlap_registers=223	side_2_read_count=89	side_2_redundant=0	total_non_overlap_reads=3
JC	107	.	CP009273	159834	-1	CP009273	160576	1	0	alignment_overlap=12	coverage_minus=2	coverage_plus=2	flanking_left=251	flanking_right=251	frequency=5.402e-02	junction_possible_overlap_registers=222	key=CP009273__159834__-1__CP009273__160564__1__12____251__251__0__0	max_left=146	max_left_minus=145	max_left_plus=146	max_min_left=97	max_min_left_minus=97	max_min_left_plus=26	max_min_right=83	max_min_right_minus=38	max_min_right_plus=83	max_pos_hash_score=444	max_right=213	max_right_minus=142	max_right_plus=213	neg_log10_pos_hash_p_value=9.1	new_junction_coverage=0.04	new_junction_read_count=4	polymorphism_frequency=5.402e-02	pos_hash_score=4	prediction=polymorphism	reject=COVERAGE_EVENNESS_SKEW,FREQUENCY_CUTOFF	side_1_annotate_key=gene	side_1_continuation=0	side_1_coverage=0.72	side_1_overlap=12	side_1_possible_overlap_registers=234	side_1_read_count=76	side_1_redundant=0	side_2_annotate_key=gene	side_2_continuation=0	side_2_coverage=0.68	side_2_overlap=0	side_2_possible_overlap_registers=222	side_2_read_count=68	side_2_redundant=0	total_non_overlap_reads=4
JC	108	.	CP009273	198983	-1	CP009273	198984	1	-3	alignment_overlap=-3	coverage_minus=1	coverage_plus=2	flanking_left=251	flanking_right=251	frequency=5.194e-02	junction_possible_overlap_registers=231	key=CP009273__198983__-1__CP009273__198984__1__-3__GTC__251__251__0__0	max_left=191	max_left_minus=191	max_left_plus=71	max_min_left=71	max_min_left_minus=0	max_min_left_plus=71	max_min_right=57	max_min_right_minus=57	max_min_right_plus=0	max_pos_hash_score=454	max_right=191	max_right_minus=57	max_right_plus=191	neg_log10_pos_hash_p_value=9.8	new_junction_coverage=0.06	new_junction_read_count=6	polymorphism_frequency=5.194e-02	pos_hash_score=3	prediction=polymorphism	reject=COVERAGE_EVENNESS_SKEW,FREQUENCY_CUTOFF	side_1_annotate_key=gene	side_1_continuation=4	side_1_coverage=1.06	side_1_overlap=0	side_1_possible_overlap_registers=230	side_1_read_count=109	side_1_redundant=0	side_2_annotate_key=gene	side_2_continuation=0	side_2_coverage=1.06	side_2_overlap=0	side_2_possible_overlap_registers=234	side_2_read_count=111	side_2_redundant=0	total_non_overlap_reads=3	unique_read_sequence=GTC
JC	109	.	CP009273	215217	-1	CP009273	215950	1	0	alignment_overlap=10	coverage_minus=2	coverage_plus=3	flanking_left=251	flanking_right=251	frequency=5.551e-02	junction_possible_overlap_registers=224	key=CP009273__215217__-1__CP009273__215940__1__10____251__251__0__0	max_left=69	max_left_minus=69	max_left_plus=69	max_min_left=69	max_min_left_minus=69	max_min_left_plus=69	max_min_right=0	max_min_right_minus=0	max_min_right_plus=0	max_pos_hash_score=448	max_right=165	max_right_minus=165	max_right_plus=165	neg_log10_pos_hash_p_value=8.6	new_junction_coverage=0.05	new_junction_read_count=5	polymorphism_frequency=5.551e-02	pos_hash_score=5	prediction=polymorphism	reject=COVERAGE_EVENNESS_SKEW,FREQUENCY_CUTOFF	side_1_annotate_key=gene	side_1_continuation=0	side_1_coverage=0.64	side_1_overlap=10	side_1_possible_overlap_registers=234	side_1_read_count=67	side_1_redundant=0	side_2_annotate_key=gene	side_2_continuation=0	side_2_coverage=1.05	side_2_overlap=0	side_2_possible_overlap_registers=224	side_2_read_count=106	side_2_redundant=0	total_non_overlap_reads=5
JC	110	.	CP009273	224077	-1	CP009273	224957	1	0	alignment_overlap=9	coverage_minus=2	coverage_plus=2	flanking_left=251	flanking_right=251	frequency=3.421e-01	junction_possible_overlap_registers=225	key=CP009273__224086__-1__CP009273__224957__1__9____251__251__1__0	max_left=123	max_left_minus=123	max_left_plus=123	max_min_left=41	max_min_left_minus=41	max_min_left_plus=37	max_min_right=22	max_min_right_minus=9	max_min_right_plus=22	max_pos_hash_score=450	max_right=96	max_right_minus=96	max_right_plus=73	neg_log10_pos_hash_p_value=9.1	new_junction_coverage=0.04	new_junction_read_count=4	polymorphism_frequency=3.421e-01	pos_hash_score=4	prediction=polymorphism	reject=COVERAGE_EVENNESS_SKEW	side_1_annotate_key=repeat	side_1_continuation=0	side_1_coverage=NA	side_1_overlap=0	side_1_read_count=NA	side_1_redundant=1	side_2_annotate_key=gene	side_2_continuation=0	side_2_coverage=0.08	side_2_overlap=9	side_2_possible_overlap_registers=234	side_2_read_count=8	side_2_redundant=0	total_non_overlap_reads=4
JC	111	.	CP009273	225358	-1	CP009273	360275	-1	-1	alignment_overlap=-1	coverage_minus=2	coverage_plus=1	flanking_left=251	flanking_right=251	frequency=5.578e-02	junction_possible_overlap_registers=233	key=CP009273__225358__-1__CP009273__360275__-1__-1__A__251__251__0__0	max_left=167	max_left_minus=167	max_left_plus=131	max_min_left=0	max_min_left_minus=0	max_min_left_plus=0	max_min_right=39	max_min_right_minus=39	max_min_right_plus=33	max_pos_hash_score=466	max_right=39	max_right_minus=39	max_right_plus=33	neg_log10_pos_hash_p_value=10.0	new_junction_coverage=0.04	new_junction_read_count=4	polymorphism_frequency=5.578e-02	pos_hash_score=3	prediction=polymorphism	reject=COVERAGE_EVENNESS_SKEW,FREQUENCY_CUTOFF	side_1_annotate_key=gene	side_1_continuation=0	side_1_coverage=0.93	side_1_overlap=0	side_1_possible_overlap_registers=234	side_1_read_count=98	side_1_redundant=0	side_2_annotate_key=gene	side_2_continuation=0	side_2_coverage=0.36	side_2_overlap=0	side_2_possible_overlap_registers=234	side_2_read_count=38	side_2_redundant=0	total_non_overlap_reads=3	unique_read_sequence=A
JC	112	.	CP009273	360104	1	CP009273	360286	-1	0	alignment_overlap=0	coverage_minus=7	coverage_plus=8	flanking_left=251	flanking_right=251	frequency=3.093e-01	junction_possible_overlap_registers=234	key=CP009273__360104__1__CP009273__360286__-1__0____251__251__0__0	max_left=243	max_left_minus=243	max_left_plus=208	max_min_left=50	max_min_left_minus=20	max_min_left_plus=50	max_min_right=92	max_min_right_minus=82	max_min_right_plus=92	max_pos_hash_score=468	max_right=231	max_right_minus=231	max_right_plus=92	neg_log10_pos_hash_p_value=5.1	new_junction_coverage=0.14	new_junction_read_count=15	polymorphism_frequency=3.093e-01	pos_hash_score=15	prediction=polymorphism	reject=COVERAGE_EVENNESS_SKEW	side_1_annotate_key=gene	side_1_continuation=0	side_1_coverage=0.30	side_1_overlap=0	side_1_possible_overlap_registers=234	side_1_read_count=32	side_1_redundant=0	side_2_annotate_key=gene	side_2_continuation=0	side_2_coverage=0.33	side_2_overlap=0	side_2_possible_overlap_registers=234	side_2_read_count=35	side_2_redundant=0	total_non_overlap_reads=15
JC	113	.	CP009273	360104	1	CP009273	4033989	1	-6	alignment_overlap=-6	coverage_minus=3	coverage_plus=1	flanking_left=251	flanking_right=251	frequency=1.050e-01	junction_possible_overlap_registers=228	key=CP009273__360104__1__CP009273__4033989__1__-6__AATTCC__251__251__0__0	max_left=243	max_left_minus=243	max_left_plus=208	max_min_left=0	max_min_left_minus=0	max_min_left_plus=0	max_min_right=23	max_min_right_minus=5	max_min_right_plus=23	max_pos_hash_score=456	max_right=23	max_right_minus=5	max_right_plus=23	neg_log10_pos_hash_p_value=9.2	new_junction_coverage=0.04	new_junction_read_count=4	polymorphism_frequency=1.050e-01	pos_hash_score=4	prediction=polymorphism	reject=COVERAGE_EVENNESS_SKEW,FREQUENCY_CUTOFF	side_1_annotate_key=gene	side_1_continuation=0	side_1_coverage=0.31	side_1_overlap=0	side_1_possible_overlap_registers=234	side_1_read_count=33	side_1_redundant=0	side_2_annotate_key=gene	side_2_continuation=0	side_2_coverage=0.35	side_2_overlap=0	side_2_possible_overlap_registers=234	side_2_read_count=37	side_2_redundant=0	total_non_overlap_reads=4	unique_read_sequence=AATTCC
JC	114	.	CP009273	360104	1	CP009273	4161677	1	-6	alignment_overlap=-6	coverage_minus=6	coverage_plus=7	flanking_left=251	flanking_right=251	frequency=2.123e-01	junction_possible_overlap_registers=228	key=CP009273__360104__1__CP009273__4161677__1__-6__AATTCC__251__251__0__0	max_left=243	max_left_minus=243	max_left_plus=208	max_min_left=50	max_min_left_minus=6	max_min_left_plus=50	max_min_right=86	max_min_right_minus=76	max_min_right_plus=86	max_pos_hash_score=456	max_right=86	max_right_minus=81	max_right_plus=86	neg_log10_pos_hash_p_value=5.5	new_junction_coverage=0.13	new_junction_read_count=13	polymorphism_frequency=2.123e-01	pos_hash_score=13	prediction=polymorphism	reject=COVERAGE_EVENNESS_SKEW	side_1_annotate_key=gene	side_1_continuation=0	side_1_coverage=0.31	side_1_overlap=0	side_1_possible_overlap_registers=234	side_1_read_count=33	side_1_redundant=0	side_2_annotate_key=gene	side_2_continuation=0	side_2_coverage=0.63	side_2_overlap=0	side_2_possible_overlap_registers=234	side_2_read_count=66	side_2_redundant=0	total_non_overlap_reads=13	unique_read_sequence=AATTCC
JC	115	.	CP009273	360275	-1	CP009273	2719432	1	-1	alignment_overlap=-1	coverage_minus=2	coverage_plus=8	flanking_left=251	flanking_right=251	frequency=2.408e-01	junction_possible_overlap_registers=233	key=CP009273__360275__-1__CP009273__2719432__1__-1__T__251__251__0__1	max_left=39	max_left_minus=33	max_left_plus=39	max_min_left=39	max_min_left_minus=33	max_min_left_plus=39	max_min_right=0	max_min_right_minus=0	max_min_right_plus=0	max_pos_hash_score=466	max_right=245	max_right_minus=226	max_right_plus=245	neg_log10_pos_hash_p_value=7.0	new_junction_coverage=0.11	new_junction_read_count=12	polymorphism_frequency=2.408e-01	pos_hash_score=9	prediction=polymorphism	reject=COVERAGE_EVENNESS_SKEW	side_1_annotate_key=gene	side_1_continuation=0	side_1_coverage=0.36	side_1_overlap=0	side_1_possible_overlap_registers=234	side_1_read_count=38	side_1_redundant=0	side_2_annotate_key=repeat	side_2_continuation=0	side_2_coverage=NA	side_2_overlap=0	side_2_possible_overlap_registers=NA	side_2_read_count=NA	side_2_redundant=1	total_non_overlap_reads=10	unique_read_sequence=T
JC	116	.	CP009273	360286	-1	CP009273	3416618	1	-5	alignment_overlap=-5	coverage_minus=3	coverage_plus=2	flanking_left=251	flanking_right=251	frequency=1.228e-01	junction_possible_overlap_registers=229	key=CP009273__360286__-1__CP009273__3416618__1__-5__AATTC__251__251__0__0	max_left=231	max_left_minus=72	max_left_plus=231	max_min_left=68	max_min_left_minus=68	max_min_left_plus=0	max_min_right=45	max_min_right_minus=45	max_min_right_plus=15	max_pos_hash_score=458	max_right=83	max_right_minus=83	max_right_plus=15	neg_log10_pos_hash_p_value=8.7	new_junction_coverage=0.05	new_junction_read_count=5	polymorphism_frequency=1.228e-01	pos_hash_score=5	prediction=polymorphism	reject=COVERAGE_EVENNESS_SKEW,FREQUENCY_CUTOFF	side_1_annotate_key=gene	side_1_continuation=0	side_1_coverage=0.34	side_1_overlap=0	side_1_possible_overlap_registers=234	side_1_read_count=36	side_1_redundant=0	side_2_annotate_key=gene	side_2_continuation=0	side_2_coverage=0.35	side_2_overlap=0	side_2_possible_overlap_registers=234	side_2_read_count=37	side_2_redundant=0	total_non_overlap_reads=5	unique_read_sequence=AATTC
JC	117	.	CP009273	360286	-1	CP009273	4034161	-1	-4	alignment_overlap=-4	coverage_minus=4	coverage_plus=4	flanking_left=251	flanking_right=251	frequency=2.028e-01	junction_possible_overlap_registers=230	key=CP009273__360286__-1__CP009273__4034161__-1__-4__AATT__251__251__0__0	max_left=231	max_left_minus=72	max_left_plus=231	max_min_left=82	max_min_left_minus=68	max_min_left_plus=82	max_min_right=46	max_min_right_minus=46	max_min_right_plus=16	max_pos_hash_score=460	max_right=126	max_right_minus=121	max_right_plus=126	neg_log10_pos_hash_p_value=7.3	new_junction_coverage=0.08	new_junction_read_count=8	polymorphism_frequency=2.028e-01	pos_hash_score=8	prediction=polymorphism	reject=COVERAGE_EVENNESS_SKEW	side_1_annotate_key=gene	side_1_continuation=0	side_1_coverage=0.34	side_1_overlap=0	side_1_possible_overlap_registers=234	side_1_read_count=36	side_1_redundant=0	side_2_annotate_key=gene	side_2_continuation=0	side_2_coverage=0.27	side_2_overlap=0	side_2_possible_overlap_registers=234	side_2_read_count=28	side_2_redundant=0	total_non_overlap_reads=8	unique_read_sequence=AATT
JC	118	.	CP009273	360286	-1	CP009273	4161849	-1	-4	alignment_overlap=-4	coverage_minus=7	coverage_plus=6	flanking_left=251	flanking_right=251	frequency=2.272e-01	junction_possible_overlap_registers=230	key=CP009273__360286__-1__CP009273__4161849__-1__-4__AATT__251__251__0__0	max_left=231	max_left_minus=92	max_left_plus=231	max_min_left=92	max_min_left_minus=92	max_min_left_plus=82	max_min_right=46	max_min_right_minus=46	max_min_right_plus=16	max_pos_hash_score=460	max_right=156	max_right_minus=152	max_right_plus=156	neg_log10_pos_hash_p_value=5.6	new_junction_coverage=0.13	new_junction_read_count=13	polymorphism_frequency=2.272e-01	pos_hash_score=13	prediction=polymorphism	reject=COVERAGE_EVENNESS_SKEW	side_1_annotate_key=gene	side_1_continuation=0	side_1_coverage=0.34	side_1_overlap=0	side_1_possible_overlap_registers=234	side_1_read_count=36	side_1_redundant=0	side_2_annotate_key=gene	side_2_continuation=0	side_2_coverage=0.51	side_2_overlap=0	side_2_possible_overlap_registers=234	side_2_read_count=54	side_2_redundant=0	total_non_overlap_reads=13	unique_read_sequence=AATT
JC	119	.	CP009273	361473	-1	CP009273	362564	1	0	alignment_overlap=11	coverage_minus=1	coverage_plus=2	flanking_left=251	flanking_right=251	frequency=3.859e-02	junction_possible_overlap_registers=223	key=CP009273__361473__-1__CP009273__362553__1__11____251__251__0__0	max_left=78	max_left_minus=48	max_left_plus=78	max_min_left=78	max_min_left_minus=0	max_min_left_plus=78	max_min_right=11	max_min_right_minus=11	max_min_right_plus=0	max_pos_hash_score=446	max_right=162	max_right_minus=11	max_right_plus=162	neg_log10_pos_hash_p_value=9.7	new_junction_coverage=0.04	new_junction_read_count=4	polymorphism_frequency=3.859e-02	pos_hash_score=3	prediction=polymorphism	reject=COVERAGE_EVENNESS_SKEW,FREQUENCY_CUTOFF	side_1_annotate_key=gene	side_1_continuation=0	side_1_coverage=1.15	side_1_overlap=11	side_1_possible_overlap_registers=234	side_1_read_count=121	side_1_redundant=0	side_2_annotate_key=gene	side_2_continuation=0	side_2_coverage=0.84	side_2_overlap=0	side_2_possible_overlap_registers=223	side_2_read_count=84	side_2_redundant=0	total_non_overlap_reads=3
JC	120	.	CP009273	376714	1	CP009273	378045	-1	0	alignment_overlap=1	coverage_minus=4	coverage_plus=7	flanking_left=251	flanking_right=251	frequency=NA	junction_possible_overlap_registers=233	key=CP009273__376714__1__CP009273__378046__-1__1____251__251__1__1	max_left=178	max_left_minus=109	max_left_plus=178	max_min_left=109	max_min_left_minus=109	max_min_left_plus=19	max_min_right=119	max_min_right_minus=0	max_min_right_plus=119	max_pos_hash_score=466	max_right=245	max_right_minus=187	max_right_plus=245	neg_log10_pos_hash_p_value=6.3	new_junction_coverage=0.12	new_junction_read_count=13	polymorphism_frequency=NA	pos_hash_score=11	prediction=unknown	reject=COVERAGE_EVENNESS_SKEW	side_1_annotate_key=repeat	side_1_continuation=0	side_1_coverage=NA	side_1_overlap=1	side_1_read_count=NA	side_1_redundant=1	side_2_annotate_key=repeat	side_2_continuation=0	side_2_coverage=NA	side_2_overlap=0	side_2_possible_overlap_registers=NA	side_2_read_count=NA	side_2_redundant=1	total_non_overlap_reads=11
JC	121	.	CP009273	376718	1	CP009273	378050	-1	0	alignment_overlap=2	coverage_minus=2	coverage_plus=4	flanking_left=251	flanking_right=251	frequency=NA	junction_possible_overlap_registers=232	key=CP009273__376716__1__CP009273__378050__-1__2____251__251__1__0	max_left=226	max_left_minus=226	max_left_plus=70	max_min_left=70	max_min_left_minus=0	max_min_left_plus=70	max_min_right=124	max_min_right_minus=124	max_min_right_plus=0	max_pos_hash_score=464	max_right=228	max_right_minus=124	max_right_plus=228	neg_log10_pos_hash_p_value=8.8	new_junction_coverage=0.11	new_junction_read_count=11	polymorphism_frequency=NA	pos_hash_score=5	prediction=unknown	reject=COVERAGE_EVENNESS_SKEW	side_1_annotate_key=repeat	side_1_continuation=0	side_1_coverage=NA	side_1_overlap=0	side_1_read_count=NA	side_1_redundant=1	side_2_annotate_key=repeat	side_2_continuation=0	side_2_coverage=NA	side_2_overlap=2	side_2_possible_overlap_registers=NA	side_2_read_count=NA	side_2_redundant=0	total_non_overlap_reads=6
JC	122	.	CP009273	382095	-1	CP009273	382917	1	0	alignment_overlap=10	coverage_minus=1	coverage_plus=3	flanking_left=251	flanking_right=251	frequency=4.323e-02	junction_possible_overlap_registers=224	key=CP009273__382095__-1__CP009273__382907__1__10____251__251__0__0	max_left=155	max_left_minus=60	max_left_plus=155	max_min_left=60	max_min_left_minus=60	max_min_left_plus=4	max_min_right=86	max_min_right_minus=0	max_min_right_plus=86	max_pos_hash_score=448	max_right=122	max_right_minus=122	max_right_plus=122	neg_log10_pos_hash_p_value=9.8	new_junction_coverage=0.04	new_junction_read_count=4	polymorphism_frequency=4.323e-02	pos_hash_score=3	prediction=polymorphism	reject=COVERAGE_EVENNESS_SKEW,FREQUENCY_CUTOFF	side_1_annotate_key=gene	side_1_continuation=0	side_1_coverage=0.88	side_1_overlap=10	side_1_possible_overlap_registers=234	side_1_read_count=92	side_1_redundant=0	side_2_annotate_key=gene	side_2_continuation=0	side_2_coverage=0.89	side_2_overlap=0	side_2_possible_overlap_registers=224	side_2_read_count=89	side_2_redundant=0	total_non_overlap_reads=4
JC	123	.	CP009273	431240	-1	CP009273	432235	1	0	alignment_overlap=9	coverage_minus=2	coverage_plus=2	flanking_left=251	flanking_right=251	frequency=3.560e-02	junction_possible_overlap_registers=225	key=CP009273__431240__-1__CP009273__432226__1__9____251__251__0__0	max_left=152	max_left_minus=152	max_left_plus=152	max_min_left=18	max_min_left_minus=0	max_min_left_plus=18	max_min_right=43	max_min_right_minus=43	max_min_right_plus=43	max_pos_hash_score=450	max_right=43	max_right_minus=43	max_right_plus=43	neg_log10_pos_hash_p_value=9.1	new_junction_coverage=0.04	new_junction_read_count=4	polymorphism_frequency=3.560e-02	pos_hash_score=4	prediction=polymorphism	reject=COVERAGE_EVENNESS_SKEW,FREQUENCY_CUTOFF	side_1_annotate_key=gene	side_1_continuation=0	side_1_coverage=1.30	side_1_overlap=9	side_1_possible_overlap_registers=234	side_1_read_count=137	side_1_redundant=0	side_2_annotate_key=gene	side_2_continuation=0	side_2_coverage=0.84	side_2_overlap=0	side_2_possible_overlap_registers=225	side_2_read_count=85	side_2_redundant=0	total_non_overlap_reads=4
JC	124	.	CP009273	465272	-1	CP009273	466564	1	0	alignment_overlap=12	coverage_minus=2	coverage_plus=2	flanking_left=251	flanking_right=251	frequency=3.367e-02	junction_possible_overlap_registers=222	key=CP009273__465272__-1__CP009273__466552__1__12____251__251__0__0	max_left=179	max_left_minus=179	max_left_plus=166	max_min_left=89	max_min_left_minus=89	max_min_left_plus=17	max_min_right=73	max_min_right_minus=52	max_min_right_plus=73	max_pos_hash_score=444	max_right=222	max_right_minus=108	max_right_plus=222	neg_log10_pos_hash_p_value=9.1	new_junction_coverage=0.04	new_junction_read_count=4	polymorphism_frequency=3.367e-02	pos_hash_score=4	prediction=polymorphism	reject=COVERAGE_EVENNESS_SKEW,FREQUENCY_CUTOFF	side_1_annotate_key=gene	side_1_continuation=0	side_1_coverage=1.19	side_1_overlap=12	side_1_possible_overlap_registers=234	side_1_read_count=125	side_1_redundant=0	side_2_annotate_key=gene	side_2_continuation=0	side_2_coverage=1.11	side_2_overlap=0	side_2_possible_overlap_registers=222	side_2_read_count=111	side_2_redundant=0	total_non_overlap_reads=4
JC	125	.	CP009273	466629	-1	CP009273	467374	1	0	alignment_overlap=13	coverage_minus=2	coverage_plus=3	flanking_left=251	flanking_right=251	frequency=4.567e-02	junction_possible_overlap_registers=221	key=CP009273__466629__-1__CP009273__467361__1__13____251__251__0__0	max_left=143	max_left_minus=143	max_left_plus=143	max_min_left=32	max_min_left_minus=0	max_min_left_plus=32	max_min_right=73	max_min_right_minus=24	max_min_right_plus=73	max_pos_hash_score=442	max_right=73	max_right_minus=24	max_right_plus=73	neg_log10_pos_hash_p_value=9.0	new_junction_coverage=0.05	new_junction_read_count=5	polymorphism_frequency=4.567e-02	pos_hash_score=4	prediction=polymorphism	reject=COVERAGE_EVENNESS_SKEW,FREQUENCY_CUTOFF	side_1_annotate_key=gene	side_1_continuation=0	side_1_coverage=1.04	side_1_overlap=13	side_1_possible_overlap_registers=234	side_1_read_count=109	side_1_redundant=0	side_2_annotate_key=gene	side_2_continuation=0	side_2_coverage=1.07	side_2_overlap=0	side_2_possible_overlap_registers=221	side_2_read_count=106	side_2_redundant=0	total_non_overlap_reads=5
JC	126	.	CP009273	473604	-1	CP009273	474637	1	0	alignment_overlap=9	coverage_minus=1	coverage_plus=2	flanking_left=251	flanking_right=251	frequency=2.545e-02	junction_possible_overlap_registers=225	key=CP009273__473604__-1__CP009273__474628__1__9____251__251__0__0	max_left=75	max_left_minus=75	max_left_plus=75	max_min_left=75	max_min_left_minus=75	max_min_left_plus=75	max_min_right=0	max_min_right_minus=0	max_min_right_plus=0	max_pos_hash_score=450	max_right=154	max_right_minus=151	max_right_plus=154	neg_log10_pos_hash_p_value=9.8	new_junction_coverage=0.03	new_junction_read_count=3	polymorphism_frequency=2.545e-02	pos_hash_score=3	prediction=polymorphism	reject=COVERAGE_EVENNESS_SKEW,FREQUENCY_CUTOFF	side_1_annotate_key=gene	side_1_continuation=0	side_1_coverage=1.06	side_1_overlap=9	side_1_possible_overlap_registers=234	side_1_read_count=111	side_1_redundant=0	side_2_annotate_key=gene	side_2_continuation=0	side_2_coverage=1.22	side_2_overlap=0	side_2_possible_overlap_registers=225	side_2_read_count=123	side_2_redundant=0	total_non_overlap_reads=3
JC	127	.	CP009273	544003	-1	CP009273	544904	1	0	alignment_overlap=4	coverage_minus=1	coverage_plus=2	flanking_left=251	flanking_right=251	frequency=3.457e-02	junction_possible_overlap_registers=230	key=CP009273__544003__-1__CP009273__544900__1__4____251__251__0__0	max_left=104	max_left_minus=104	max_left_plus=100	max_min_left=66	max_min_left_minus=0	max_min_left_plus=66	max_min_right=68	max_min_right_minus=1	max_min_right_plus=68	max_pos_hash_score=460	max_right=99	max_right_minus=1	max_right_plus=99	neg_log10_pos_hash_p_value=9.9	new_junction_coverage=0.04	new_junction_read_count=4	polymorphism_frequency=3.457e-02	pos_hash_score=3	prediction=polymorphism	reject=COVERAGE_EVENNESS_SKEW,FREQUENCY_CUTOFF	side_1_annotate_key=gene	side_1_continuation=0	side_1_coverage=0.90	side_1_overlap=4	side_1_possible_overlap_registers=234	side_1_read_count=94	side_1_redundant=0	side_2_annotate_key=gene	side_2_continuation=0	side_2_coverage=1.27	side_2_overlap=0	side_2_possible_overlap_registers=230	side_2_read_count=131	side_2_redundant=0	total_non_overlap_reads=3
JC	128	.	CP009273	557148	-1	CP009273	557991	1	0	alignment_overlap=11	coverage_minus=1	coverage_plus=4	flanking_left=251	flanking_right=251	frequency=4.111e-02	junction_possible_overlap_registers=223	key=CP009273__557148__-1__CP009273__557980__1__11____251__251__0__0	max_left=218	max_left_minus=53	max_left_plus=218	max_min_left=65	max_min_left_minus=53	max_min_left_plus=65	max_min_right=54	max_min_right_minus=0	max_min_right_plus=54	max_pos_hash_score=446	max_right=175	max_right_minus=55	max_right_plus=175	neg_log10_pos_hash_p_value=8.5	new_junction_coverage=0.05	new_junction_read_count=5	polymorphism_frequency=4.111e-02	pos_hash_score=5	prediction=polymorphism	reject=COVERAGE_EVENNESS_SKEW,FREQUENCY_CUTOFF	side_1_annotate_key=gene	side_1_continuation=0	side_1_coverage=1.16	side_1_overlap=11	side_1_possible_overlap_registers=234	side_1_read_count=122	side_1_redundant=0	side_2_annotate_key=gene	side_2_continuation=0	side_2_coverage=1.17	side_2_overlap=0	side_2_possible_overlap_registers=223	side_2_read_count=117	side_2_redundant=0	total_non_overlap_reads=5
JC	129	.	CP009273	620957	-1	CP009273	621666	1	0	alignment_overlap=11	coverage_minus=7	coverage_plus=6	flanking_left=251	flanking_right=251	frequency=1.484e-01	junction_possible_overlap_registers=223	key=CP009273__620957__-1__CP009273__621655__1__11____251__251__0__0	max_left=200	max_left_minus=200	max_left_plus=70	max_min_left=52	max_min_left_minus=0	max_min_left_plus=52	max_min_right=97	max_min_right_minus=97	max_min_right_plus=58	max_pos_hash_score=446	max_right=199	max_right_minus=97	max_right_plus=199	neg_log10_pos_hash_p_value=5.4	new_junction_coverage=0.15	new_junction_read_count=15	polymorphism_frequency=1.484e-01	pos_hash_score=13	prediction=polymorphism	reject=COVERAGE_EVENNESS_SKEW,FREQUENCY_CUTOFF	side_1_annotate_key=gene	side_1_continuation=0	side_1_coverage=0.77	side_1_overlap=11	side_1_possible_overlap_registers=234	side_1_read_count=81	side_1_redundant=0	side_2_annotate_key=gene	side_2_continuation=0	side_2_coverage=0.95	side_2_overlap=0	side_2_possible_overlap_registers=223	side_2_read_count=95	side_2_redundant=0	total_non_overlap_reads=13
JC	130	.	CP009273	629869	-1	CP009273	630783	1	0	alignment_overlap=8	coverage_minus=1	coverage_plus=2	flanking_left=251	flanking_right=251	frequency=3.310e-02	junction_possible_overlap_registers=226	key=CP009273__629869__-1__CP009273__630775__1__8____251__251__0__0	max_left=107	max_left_minus=107	max_left_plus=107	max_min_left=4	max_min_left_minus=0	max_min_left_plus=4	max_min_right=48	max_min_right_minus=48	max_min_right_plus=48	max_pos_hash_score=452	max_right=118	max_right_minus=48	max_right_plus=118	neg_log10_pos_hash_p_value=9.8	new_junction_coverage=0.04	new_junction_read_count=4	polymorphism_frequency=3.310e-02	pos_hash_score=3	prediction=polymorphism	reject=COVERAGE_EVENNESS_SKEW,FREQUENCY_CUTOFF	side_1_annotate_key=gene	side_1_continuation=0	side_1_coverage=1.19	side_1_overlap=8	side_1_possible_overlap_registers=234	side_1_read_count=125	side_1_redundant=0	side_2_annotate_key=gene	side_2_continuation=0	side_2_coverage=1.11	side_2_overlap=0	side_2_possible_overlap_registers=226	side_2_read_count=113	side_2_redundant=0	total_non_overlap_reads=3
JC	131	.	CP009273	680998	-1	CP009273	681697	1	0	alignment_overlap=12	coverage_minus=10	coverage_plus=4	flanking_left=251	flanking_right=251	frequency=1.337e-01	junction_possible_overlap_registers=222	key=CP009273__680998__-1__CP009273__681685__1__12____251__251__0__0	max_left=192	max_left_minus=192	max_left_plus=13	max_min_left=88	max_min_left_minus=88	max_min_left_plus=13	max_min_right=118	max_min_right_minus=118	max_min_right_plus=0	max_pos_hash_score=444	max_right=238	max_right_minus=220	max_right_plus=238	neg_log10_pos_hash_p_value=5.7	new_junction_coverage=0.14	new_junction_read_count=14	polymorphism_frequency=1.337e-01	pos_hash_score=12	prediction=polymorphism	reject=COVERAGE_EVENNESS_SKEW,FREQUENCY_CUTOFF	side_1_annotate_key=gene	side_1_continuation=0	side_1_coverage=1.03	side_1_overlap=12	side_1_possible_overlap_registers=234	side_1_read_count=108	side_1_redundant=0	side_2_annotate_key=gene	side_2_continuation=0	side_2_coverage=0.79	side_2_overlap=0	side_2_possible_overlap_registers=222	side_2_read_count=79	side_2_redundant=0	total_non_overlap_reads=14
JC	132	.	CP009273	720098	-1	CP009273	721408	1	0	alignment_overlap=9	coverage_minus=3	coverage_plus=3	flanking_left=251	flanking_right=251	frequency=6.417e-02	junction_possible_overlap_registers=225	key=CP009273__720098__-1__CP009273__721399__1__9____251__251__0__0	max_left=124	max_left_minus=124	max_left_plus=124	max_min_left=93	max_min_left_minus=93	max_min_left_plus=66	max_min_right=26	max_min_right_minus=26	max_min_right_plus=26	max_pos_hash_score=450	max_right=176	max_right_minus=149	max_right_plus=176	neg_log10_pos_hash_p_value=8.1	new_junction_coverage=0.06	new_junction_read_count=6	polymorphism_frequency=6.417e-02	pos_hash_score=6	prediction=polymorphism	reject=COVERAGE_EVENNESS_SKEW,FREQUENCY_CUTOFF	side_1_annotate_key=gene	side_1_continuation=0	side_1_coverage=0.74	side_1_overlap=9	side_1_possible_overlap_registers=234	side_1_read_count=78	side_1_redundant=0	side_2_annotate_key=gene	side_2_continuation=0	side_2_coverage=0.99	side_2_overlap=0	side_2_possible_overlap_registers=225	side_2_read_count=100	side_2_redundant=0	total_non_overlap_reads=6
JC	133	.	CP009273	725467	-1	CP009273	3613491	1	0	alignment_overlap=10	coverage_minus=3	coverage_plus=4	flanking_left=251	flanking_right=251	frequency=1.865e-01	junction_possible_overlap_registers=224	key=CP009273__725467__-1__CP009273__3613481__1__10____251__251__0__1	max_left=122	max_left_minus=122	max_left_plus=25	max_min_left=25	max_min_left_minus=0	max_min_left_plus=25	max_min_right=119	max_min_right_minus=119	max_min_right_plus=0	max_pos_hash_score=448	max_right=212	max_right_minus=119	max_right_plus=212	neg_log10_pos_hash_p_value=7.6	new_junction_coverage=0.09	new_junction_read_count=9	polymorphism_frequency=1.865e-01	pos_hash_score=7	prediction=polymorphism	reject=COVERAGE_EVENNESS_SKEW,FREQUENCY_CUTOFF	side_1_annotate_key=gene	side_1_continuation=0	side_1_coverage=0.39	side_1_overlap=10	side_1_possible_overlap_registers=234	side_1_read_count=41	side_1_redundant=0	side_2_annotate_key=repeat	side_2_continuation=0	side_2_coverage=NA	side_2_overlap=0	side_2_possible_overlap_registers=NA	side_2_read_count=NA	side_2_redundant=1	total_non_overlap_reads=7
JC	134	.	CP009273	725477	-1	CP009273	725987	1	0	alignment_overlap=3	coverage_minus=2	coverage_plus=1	flanking_left=251	flanking_right=251	frequency=4.979e-02	junction_possible_overlap_registers=231	key=CP009273__725477__-1__CP009273__725984__1__3____251__251__0__0	max_left=129	max_left_minus=129	max_left_plus=74	max_min_left=74	max_min_left_minus=74	max_min_left_plus=74	max_min_right=16	max_min_right_minus=16	max_min_right_plus=0	max_pos_hash_score=462	max_right=76	max_right_minus=76	max_right_plus=76	neg_log10_pos_hash_p_value=9.9	new_junction_coverage=0.03	new_junction_read_count=3	polymorphism_frequency=4.979e-02	pos_hash_score=3	prediction=polymorphism	reject=COVERAGE_EVENNESS_SKEW,FREQUENCY_CUTOFF	side_1_annotate_key=gene	side_1_continuation=0	side_1_coverage=0.37	side_1_overlap=3	side_1_possible_overlap_registers=234	side_1_read_count=39	side_1_redundant=0	side_2_annotate_key=gene	side_2_continuation=0	side_2_coverage=0.73	side_2_overlap=0	side_2_possible_overlap_registers=231	side_2_read_count=76	side_2_redundant=0	total_non_overlap_reads=3
JC	135	.	CP009273	725984	1	CP009273	3612987	-1	0	alignment_overlap=3	coverage_minus=1	coverage_plus=2	flanking_left=251	flanking_right=251	frequency=3.797e-02	junction_possible_overlap_registers=231	key=CP009273__725984__1__CP009273__3612990__-1__3____251__251__0__1	max_left=76	max_left_minus=76	max_left_plus=76	max_min_left=16	max_min_left_minus=0	max_min_left_plus=16	max_min_right=74	max_min_right_minus=74	max_min_right_plus=74	max_pos_hash_score=462	max_right=129	max_right_minus=74	max_right_plus=129	neg_log10_pos_hash_p_value=9.9	new_junction_coverage=0.03	new_junction_read_count=3	polymorphism_frequency=3.797e-02	pos_hash_score=3	prediction=polymorphism	reject=COVERAGE_EVENNESS_SKEW,FREQUENCY_CUTOFF	side_1_annotate_key=gene	side_1_continuation=0	side_1_coverage=0.73	side_1_overlap=3	side_1_possible_overlap_registers=234	side_1_read_count=77	side_1_redundant=0	side_2_annotate_key=repeat	side_2_continuation=0	side_2_coverage=NA	side_2_overlap=0	side_2_possible_overlap_registers=NA	side_2_read_count=NA	side_2_redundant=1	total_non_overlap_reads=3
JC	136	.	CP009273	727561	-1	CP009273	728617	1	0	alignment_overlap=9	coverage_minus=2	coverage_plus=2	flanking_left=251	flanking_right=251	frequency=3.956e-02	junction_possible_overlap_registers=225	key=CP009273__727561__-1__CP009273__728608__1__9____251__251__0__0	max_left=105	max_left_minus=105	max_left_plus=104	max_min_left=105	max_min_left_minus=105	max_min_left_plus=13	max_min_right=56	max_min_right_minus=0	max_min_right_plus=56	max_pos_hash_score=450	max_right=137	max_right_minus=137	max_right_plus=56	neg_log10_pos_hash_p_value=9.1	new_junction_coverage=0.04	new_junction_read_count=4	polymorphism_frequency=3.956e-02	pos_hash_score=4	prediction=polymorphism	reject=COVERAGE_EVENNESS_SKEW,FREQUENCY_CUTOFF	side_1_annotate_key=gene	side_1_continuation=0	side_1_coverage=0.69	side_1_overlap=9	side_1_possible_overlap_registers=234	side_1_read_count=72	side_1_redundant=0	side_2_annotate_key=gene	side_2_continuation=0	side_2_coverage=1.24	side_2_overlap=0	side_2_possible_overlap_registers=225	side_2_read_count=125	side_2_redundant=0	total_non_overlap_reads=4
JC	137	.	CP009273	727561	-1	CP009273	730488	1	0	alignment_overlap=9	coverage_minus=1	coverage_plus=2	flanking_left=251	flanking_right=251	frequency=2.801e-02	junction_possible_overlap_registers=225	key=CP009273__727561__-1__CP009273__730479__1__9____251__251__0__0	max_left=104	max_left_minus=26	max_left_plus=104	max_min_left=26	max_min_left_minus=26	max_min_left_plus=13	max_min_right=56	max_min_right_minus=0	max_min_right_plus=56	max_pos_hash_score=450	max_right=56	max_right_minus=34	max_right_plus=56	neg_log10_pos_hash_p_value=9.8	new_junction_coverage=0.03	new_junction_read_count=3	polymorphism_frequency=2.801e-02	pos_hash_score=3	prediction=polymorphism	reject=COVERAGE_EVENNESS_SKEW,FREQUENCY_CUTOFF	side_1_annotate_key=gene	side_1_continuation=0	side_1_coverage=0.69	side_1_overlap=9	side_1_possible_overlap_registers=234	side_1_read_count=72	side_1_redundant=0	side_2_annotate_key=gene	side_2_continuation=0	side_2_coverage=1.38	side_2_overlap=0	side_2_possible_overlap_registers=225	side_2_read_count=139	side_2_redundant=0	total_non_overlap_reads=3
JC	138	.	CP009273	727561	-1	CP009273	3616130	1	0	alignment_overlap=8	coverage_minus=1	coverage_plus=2	flanking_left=251	flanking_right=251	frequency=3.068e-02	junction_possible_overlap_registers=226	key=CP009273__727561__-1__CP009273__3616122__1__8____251__251__0__0	max_left=105	max_left_minus=27	max_left_plus=105	max_min_left=27	max_min_left_minus=27	max_min_left_plus=14	max_min_right=56	max_min_right_minus=0	max_min_right_plus=56	max_pos_hash_score=452	max_right=56	max_right_minus=34	max_right_plus=56	neg_log10_pos_hash_p_value=9.8	new_junction_coverage=0.03	new_junction_read_count=3	polymorphism_frequency=3.068e-02	pos_hash_score=3	prediction=polymorphism	reject=COVERAGE_EVENNESS_SKEW,FREQUENCY_CUTOFF	side_1_annotate_key=gene	side_1_continuation=0	side_1_coverage=0.69	side_1_overlap=8	side_1_possible_overlap_registers=234	side_1_read_count=72	side_1_redundant=0	side_2_annotate_key=gene	side_2_continuation=0	side_2_coverage=1.18	side_2_overlap=0	side_2_possible_overlap_registers=226	side_2_read_count=120	side_2_redundant=0	total_non_overlap_reads=3
JC	139	.	CP009273	727561	-1	CP009273	3759121	1	0	alignment_overlap=9	coverage_minus=1	coverage_plus=2	flanking_left=251	flanking_right=251	frequency=3.366e-02	junction_possible_overlap_registers=225	key=CP009273__727561__-1__CP009273__3759112__1__9____251__251__0__0	max_left=104	max_left_minus=26	max_left_plus=104	max_min_left=26	max_min_left_minus=26	max_min_left_plus=13	max_min_right=56	max_min_right_minus=0	max_min_right_plus=56	max_pos_hash_score=450	max_right=56	max_right_minus=34	max_right_plus=56	neg_log10_pos_hash_p_value=9.8	new_junction_coverage=0.03	new_junction_read_count=3	polymorphism_frequency=3.366e-02	pos_hash_score=3	prediction=polymorphism	reject=COVERAGE_EVENNESS_SKEW,FREQUENCY_CUTOFF	side_1_annotate_key=gene	side_1_continuation=0	side_1_coverage=0.69	side_1_overlap=9	side_1_possible_overlap_registers=234	side_1_read_count=72	side_1_redundant=0	side_2_annotate_key=gene	side_2_continuation=0	side_2_coverage=1.02	side_2_overlap=0	side_2_possible_overlap_registers=225	side_2_read_count=103	side_2_redundant=0	total_non_overlap_reads=3
JC	140	.	CP009273	728608	1	CP009273	3615065	-1	0	alignment_overlap=9	coverage_minus=2	coverage_plus=2	flanking_left=251	flanking_right=251	frequency=3.078e-02	junction_possible_overlap_registers=225	key=CP009273__728608__1__CP009273__3615074__-1__9____251__251__0__1	max_left=137	max_left_minus=56	max_left_plus=137	max_min_left=56	max_min_left_minus=56	max_min_left_plus=0	max_min_right=105	max_min_right_minus=13	max_min_right_plus=105	max_pos_hash_score=450	max_right=105	max_right_minus=104	max_right_plus=105	neg_log10_pos_hash_p_value=9.1	new_junction_coverage=0.04	new_junction_read_count=4	polymorphism_frequency=3.078e-02	pos_hash_score=4	prediction=polymorphism	reject=COVERAGE_EVENNESS_SKEW,FREQUENCY_CUTOFF	side_1_annotate_key=gene	side_1_continuation=0	side_1_coverage=1.25	side_1_overlap=9	side_1_possible_overlap_registers=234	side_1_read_count=131	side_1_redundant=0	side_2_annotate_key=repeat	side_2_continuation=0	side_2_coverage=NA	side_2_overlap=0	side_2_possible_overlap_registers=NA	side_2_read_count=NA	side_2_redundant=1	total_non_overlap_reads=4
JC	141	.	CP009273	730479	1	CP009273	3615065	-1	0	alignment_overlap=9	coverage_minus=2	coverage_plus=1	flanking_left=251	flanking_right=251	frequency=2.106e-02	junction_possible_overlap_registers=225	key=CP009273__730479__1__CP009273__3615074__-1__9____251__251__0__1	max_left=56	max_left_minus=56	max_left_plus=34	max_min_left=56	max_min_left_minus=56	max_min_left_plus=0	max_min_right=26	max_min_right_minus=13	max_min_right_plus=26	max_pos_hash_score=450	max_right=104	max_right_minus=104	max_right_plus=26	neg_log10_pos_hash_p_value=9.8	new_junction_coverage=0.03	new_junction_read_count=3	polymorphism_frequency=2.106e-02	pos_hash_score=3	prediction=polymorphism	reject=COVERAGE_EVENNESS_SKEW,FREQUENCY_CUTOFF	side_1_annotate_key=gene	side_1_continuation=0	side_1_coverage=1.38	side_1_overlap=9	side_1_possible_overlap_registers=234	side_1_read_count=145	side_1_redundant=0	side_2_annotate_key=repeat	side_2_continuation=0	side_2_coverage=NA	side_2_overlap=0	side_2_possible_overlap_registers=NA	side_2_read_count=NA	side_2_redundant=1	total_non_overlap_reads=3
JC	142	.	CP009273	733405	-1	CP009273	734360	1	0	alignment_overlap=20	coverage_minus=7	coverage_plus=9	flanking_left=251	flanking_right=251	frequency=1.223e-01	junction_possible_overlap_registers=214	key=CP009273__733405__-1__CP009273__734340__1__20____251__251__0__0	max_left=191	max_left_minus=191	max_left_plus=163	max_min_left=83	max_min_left_minus=49	max_min_left_plus=83	max_min_right=70	max_min_right_minus=70	max_min_right_plus=68	max_pos_hash_score=428	max_right=216	max_right_minus=216	max_right_plus=160	neg_log10_pos_hash_p_value=5.8	new_junction_coverage=0.17	new_junction_read_count=16	polymorphism_frequency=1.223e-01	pos_hash_score=11	prediction=polymorphism	reject=COVERAGE_EVENNESS_SKEW,FREQUENCY_CUTOFF	side_1_annotate_key=gene	side_1_continuation=0	side_1_coverage=1.15	side_1_overlap=20	side_1_possible_overlap_registers=234	side_1_read_count=121	side_1_redundant=0	side_2_annotate_key=gene	side_2_continuation=0	side_2_coverage=1.24	side_2_overlap=0	side_2_possible_overlap_registers=214	side_2_read_count=119	side_2_redundant=0	total_non_overlap_reads=16
JC	143	.	CP009273	734340	1	CP009273	1527163	-1	-14	alignment_overlap=-14	coverage_minus=7	coverage_plus=3	flanking_left=251	flanking_right=251	frequency=7.900e-02	junction_possible_overlap_registers=220	key=CP009273__734340__1__CP009273__1527163__-1__-14__CGAGATAGTTTCTA__251__251__0__0	max_left=180	max_left_minus=180	max_left_plus=100	max_min_left=0	max_min_left_minus=0	max_min_left_plus=0	max_min_right=57	max_min_right_minus=57	max_min_right_plus=54	max_pos_hash_score=440	max_right=57	max_right_minus=57	max_right_plus=54	neg_log10_pos_hash_p_value=7.5	new_junction_coverage=0.10	new_junction_read_count=10	polymorphism_frequency=7.900e-02	pos_hash_score=7	prediction=polymorphism	reject=COVERAGE_EVENNESS_SKEW,FREQUENCY_CUTOFF	side_1_annotate_key=gene	side_1_continuation=0	side_1_coverage=1.21	side_1_overlap=0	side_1_possible_overlap_registers=234	side_1_read_count=127	side_1_redundant=0	side_2_annotate_key=gene	side_2_continuation=0	side_2_coverage=1.15	side_2_overlap=0	side_2_possible_overlap_registers=234	side_2_read_count=121	side_2_redundant=0	total_non_overlap_reads=10	unique_read_sequence=CGAGATAGTTTCTA
JC	144	.	CP009273	734340	1	CP009273	3618828	-1	-14	alignment_overlap=-14	coverage_minus=7	coverage_plus=3	flanking_left=251	flanking_right=251	frequency=7.590e-02	junction_possible_overlap_registers=220	key=CP009273__734340__1__CP009273__3618828__-1__-14__CGAGATAGTTTCTA__251__251__0__0	max_left=180	max_left_minus=180	max_left_plus=100	max_min_left=0	max_min_left_minus=0	max_min_left_plus=0	max_min_right=57	max_min_right_minus=57	max_min_right_plus=54	max_pos_hash_score=440	max_right=57	max_right_minus=57	max_right_plus=54	neg_log10_pos_hash_p_value=7.5	new_junction_coverage=0.10	new_junction_read_count=10	polymorphism_frequency=7.590e-02	pos_hash_score=7	prediction=polymorphism	reject=COVERAGE_EVENNESS_SKEW,FREQUENCY_CUTOFF	side_1_annotate_key=gene	side_1_continuation=0	side_1_coverage=1.21	side_1_overlap=0	side_1_possible_overlap_registers=234	side_1_read_count=127	side_1_redundant=0	side_2_annotate_key=gene	side_2_continuation=0	side_2_coverage=1.26	side_2_overlap=0	side_2_possible_overlap_registers=234	side_2_read_count=132	side_2_redundant=0	total_non_overlap_reads=10	unique_read_sequence=CGAGATAGTTTCTA
JC	145	.	CP009273	751082	-1	CP009273	751958	1	0	alignment_overlap=10	coverage_minus=2	coverage_plus=2	flanking_left=251	flanking_right=251	frequency=3.790e-02	junction_possible_overlap_registers=224	key=CP009273__751082__-1__CP009273__751948__1__10____251__251__0__0	max_left=73	max_left_minus=73	max_left_plus=73	max_min_left=73	max_min_left_minus=73	max_min_left_plus=73	max_min_right=61	max_min_right_minus=61	max_min_right_plus=61	max_pos_hash_score=448	max_right=132	max_right_minus=94	max_right_plus=132	neg_log10_pos_hash_p_value=9.1	new_junction_coverage=0.04	new_junction_read_count=4	polymorphism_frequency=3.790e-02	pos_hash_score=4	prediction=polymorphism	reject=COVERAGE_EVENNESS_SKEW,FREQUENCY_CUTOFF	side_1_annotate_key=gene	side_1_continuation=0	side_1_coverage=1.32	side_1_overlap=10	side_1_possible_overlap_registers=234	side_1_read_count=139	side_1_redundant=0	side_2_annotate_key=gene	side_2_continuation=0	side_2_coverage=0.70	side_2_overlap=0	side_2_possible_overlap_registers=224	side_2_read_count=70	side_2_redundant=0	total_non_overlap_reads=4
JC	146	.	CP009273	776374	-1	CP009273	777265	1	0	alignment_overlap=18	coverage_minus=5	coverage_plus=4	flanking_left=251	flanking_right=251	frequency=1.891e-01	junction_possible_overlap_registers=216	key=CP009273__776374__-1__CP009273__777247__1__18____251__251__0__0	max_left=174	max_left_minus=174	max_left_plus=174	max_min_left=40	max_min_left_minus=40	max_min_left_plus=14	max_min_right=104	max_min_right_minus=104	max_min_right_plus=9	max_pos_hash_score=432	max_right=221	max_right_minus=108	max_right_plus=221	neg_log10_pos_hash_p_value=7.0	new_junction_coverage=0.13	new_junction_read_count=13	polymorphism_frequency=1.891e-01	pos_hash_score=8	prediction=polymorphism	reject=COVERAGE_EVENNESS_SKEW,FREQUENCY_CUTOFF	side_1_annotate_key=gene	side_1_continuation=0	side_1_coverage=0.69	side_1_overlap=18	side_1_possible_overlap_registers=234	side_1_read_count=72	side_1_redundant=0	side_2_annotate_key=gene	side_2_continuation=0	side_2_coverage=0.46	side_2_overlap=0	side_2_possible_overlap_registers=216	side_2_read_count=45	side_2_redundant=0	total_non_overlap_reads=9
JC	147	.	CP009273	776472	-1	CP009273	777265	1	0	alignment_overlap=37	coverage_minus=7	coverage_plus=6	flanking_left=251	flanking_right=251	frequency=3.009e-01	junction_possible_overlap_registers=197	key=CP009273__776472__-1__CP009273__777228__1__37____251__251__0__0	max_left=208	max_left_minus=208	max_left_plus=121	max_min_left=72	max_min_left_minus=4	max_min_left_plus=72	max_min_right=97	max_min_right_minus=26	max_min_right_plus=97	max_pos_hash_score=394	max_right=145	max_right_minus=26	max_right_plus=145	neg_log10_pos_hash_p_value=5.4	new_junction_coverage=0.16	new_junction_read_count=14	polymorphism_frequency=3.009e-01	pos_hash_score=11	prediction=polymorphism	reject=COVERAGE_EVENNESS_SKEW	side_1_annotate_key=gene	side_1_continuation=0	side_1_coverage=0.42	side_1_overlap=37	side_1_possible_overlap_registers=234	side_1_read_count=44	side_1_redundant=0	side_2_annotate_key=gene	side_2_continuation=0	side_2_coverage=0.32	side_2_overlap=0	side_2_possible_overlap_registers=197	side_2_read_count=28	side_2_redundant=0	total_non_overlap_reads=13
JC	148	.	CP009273	776678	-1	CP009273	777265	1	0	alignment_overlap=18	coverage_minus=5	coverage_plus=7	flanking_left=251	flanking_right=251	frequency=2.732e-01	junction_possible_overlap_registers=216	key=CP009273__776678__-1__CP009273__777247__1__18____251__251__0__0	max_left=211	max_left_minus=211	max_left_plus=147	max_min_left=40	max_min_left_minus=40	max_min_left_plus=14	max_min_right=98	max_min_right_minus=56	max_min_right_plus=98	max_pos_hash_score=432	max_right=221	max_right_minus=108	max_right_plus=221	neg_log10_pos_hash_p_value=5.9	new_junction_coverage=0.19	new_junction_read_count=18	polymorphism_frequency=2.732e-01	pos_hash_score=11	prediction=polymorphism	reject=COVERAGE_EVENNESS_SKEW	side_1_annotate_key=gene	side_1_continuation=0	side_1_coverage=0.52	side_1_overlap=18	side_1_possible_overlap_registers=234	side_1_read_count=55	side_1_redundant=0	side_2_annotate_key=gene	side_2_continuation=0	side_2_coverage=0.46	side_2_overlap=0	side_2_possible_overlap_registers=216	side_2_read_count=45	side_2_redundant=0	total_non_overlap_reads=12
JC	149	.	CP009273	776778	-1	CP009273	777267	1	0	alignment_overlap=39	coverage_minus=4	coverage_plus=3	flanking_left=251	flanking_right=251	frequency=1.836e-01	junction_possible_overlap_registers=195	key=CP009273__776778__-1__CP009273__777228__1__39____251__251__0__0	max_left=187	max_left_minus=187	max_left_plus=120	max_min_left=43	max_min_left_minus=43	max_min_left_plus=23	max_min_right=92	max_min_right_minus=25	max_min_right_plus=92	max_pos_hash_score=390	max_right=168	max_right_minus=168	max_right_plus=143	neg_log10_pos_hash_p_value=6.8	new_junction_coverage=0.09	new_junction_read_count=8	polymorphism_frequency=1.836e-01	pos_hash_score=7	prediction=polymorphism	reject=COVERAGE_EVENNESS_SKEW,FREQUENCY_CUTOFF	side_1_annotate_key=gene	side_1_continuation=0	side_1_coverage=0.50	side_1_overlap=39	side_1_possible_overlap_registers=234	side_1_read_count=53	side_1_redundant=0	side_2_annotate_key=gene	side_2_continuation=0	side_2_coverage=0.31	side_2_overlap=0	side_2_possible_overlap_registers=195	side_2_read_count=27	side_2_redundant=0	total_non_overlap_reads=7
JC	150	.	CP009273	776825	1	CP009273	2514487	-1	-1	alignment_overlap=-1	coverage_minus=6	coverage_plus=4	flanking_left=251	flanking_right=251	frequency=1.825e-01	junction_possible_overlap_registers=233	key=CP009273__776825__1__CP009273__2514487__-1__-1__G__251__251__0__0	max_left=191	max_left_minus=191	max_left_plus=137	max_min_left=0	max_min_left_minus=0	max_min_left_plus=0	max_min_right=63	max_min_right_minus=63	max_min_right_plus=49	max_pos_hash_score=466	max_right=63	max_right_minus=63	max_right_plus=49	neg_log10_pos_hash_p_value=7.0	new_junction_coverage=0.14	new_junction_read_count=15	polymorphism_frequency=1.825e-01	pos_hash_score=9	prediction=polymorphism	reject=COVERAGE_EVENNESS_SKEW,FREQUENCY_CUTOFF	side_1_annotate_key=gene	side_1_continuation=0	side_1_coverage=0.47	side_1_overlap=0	side_1_possible_overlap_registers=234	side_1_read_count=49	side_1_redundant=0	side_2_annotate_key=gene	side_2_continuation=0	side_2_coverage=0.82	side_2_overlap=0	side_2_possible_overlap_registers=234	side_2_read_count=86	side_2_redundant=0	total_non_overlap_reads=10	unique_read_sequence=G
JC	151	.	CP009273	777144	-1	CP009273	777301	1	0	alignment_overlap=54	coverage_minus=3	coverage_plus=2	flanking_left=251	flanking_right=251	frequency=1.327e-01	junction_possible_overlap_registers=180	key=CP009273__777144__-1__CP009273__777247__1__54____251__251__0__0	max_left=129	max_left_minus=129	max_left_plus=14	max_min_left=94	max_min_left_minus=94	max_min_left_plus=14	max_min_right=68	max_min_right_minus=68	max_min_right_plus=0	max_pos_hash_score=360	max_right=185	max_right_minus=103	max_right_plus=185	neg_log10_pos_hash_p_value=7.3	new_junction_coverage=0.06	new_junction_read_count=5	polymorphism_frequency=1.327e-01	pos_hash_score=5	prediction=polymorphism	reject=COVERAGE_EVENNESS_SKEW,FREQUENCY_CUTOFF	side_1_annotate_key=gene	side_1_continuation=0	side_1_coverage=0.31	side_1_overlap=54	side_1_possible_overlap_registers=234	side_1_read_count=33	side_1_redundant=0	side_2_annotate_key=gene	side_2_continuation=0	side_2_coverage=0.50	side_2_overlap=0	side_2_possible_overlap_registers=180	side_2_read_count=40	side_2_redundant=0	total_non_overlap_reads=5
JC	152	.	CP009273	777247	1	CP009273	2514669	-1	0	alignment_overlap=49	coverage_minus=2	coverage_plus=1	flanking_left=251	flanking_right=251	frequency=7.525e-02	junction_possible_overlap_registers=185	key=CP009273__777247__1__CP009273__2514718__-1__49____251__251__0__0	max_left=190	max_left_minus=190	max_left_plus=77	max_min_left=0	max_min_left_minus=0	max_min_left_plus=0	max_min_right=40	max_min_right_minus=14	max_min_right_plus=40	max_pos_hash_score=370	max_right=40	max_right_minus=14	max_right_plus=40	neg_log10_pos_hash_p_value=8.7	new_junction_coverage=0.04	new_junction_read_count=3	polymorphism_frequency=7.525e-02	pos_hash_score=3	prediction=polymorphism	reject=COVERAGE_EVENNESS_SKEW,FREQUENCY_CUTOFF	side_1_annotate_key=gene	side_1_continuation=0	side_1_coverage=0.47	side_1_overlap=49	side_1_possible_overlap_registers=234	side_1_read_count=49	side_1_redundant=0	side_2_annotate_key=gene	side_2_continuation=0	side_2_coverage=0.42	side_2_overlap=0	side_2_possible_overlap_registers=185	side_2_read_count=35	side_2_redundant=0	total_non_overlap_reads=3
JC	153	.	CP009273	788558	-1	CP009273	788895	1	0	alignment_overlap=12	coverage_minus=2	coverage_plus=1	flanking_left=251	flanking_right=251	frequency=3.499e-02	junction_possible_overlap_registers=222	key=CP009273__788558__-1__CP009273__788883__1__12____251__251__0__0	max_left=94	max_left_minus=94	max_left_plus=88	max_min_left=94	max_min_left_minus=94	max_min_left_plus=88	max_min_right=1	max_min_right_minus=1	max_min_right_plus=0	max_pos_hash_score=444	max_right=151	max_right_minus=120	max_right_plus=151	neg_log10_pos_hash_p_value=9.7	new_junction_coverage=0.03	new_junction_read_count=3	polymorphism_frequency=3.499e-02	pos_hash_score=3	prediction=polymorphism	reject=COVERAGE_EVENNESS_SKEW,FREQUENCY_CUTOFF	side_1_annotate_key=gene	side_1_continuation=0	side_1_coverage=0.84	side_1_overlap=12	side_1_possible_overlap_registers=234	side_1_read_count=88	side_1_redundant=0	side_2_annotate_key=gene	side_2_continuation=0	side_2_coverage=0.82	side_2_overlap=0	side_2_possible_overlap_registers=222	side_2_read_count=82	side_2_redundant=0	total_non_overlap_reads=3
JC	154	.	CP009273	789883	-1	CP009273	790649	1	0	alignment_overlap=9	coverage_minus=2	coverage_plus=1	flanking_left=251	flanking_right=251	frequency=2.679e-02	junction_possible_overlap_registers=225	key=CP009273__789883__-1__CP009273__790640__1__9____251__251__0__0	max_left=119	max_left_minus=119	max_left_plus=89	max_min_left=89	max_min_left_minus=0	max_min_left_plus=89	max_min_right=51	max_min_right_minus=51	max_min_right_plus=0	max_pos_hash_score=450	max_right=141	max_right_minus=51	max_right_plus=141	neg_log10_pos_hash_p_value=9.8	new_junction_coverage=0.03	new_junction_read_count=3	polymorphism_frequency=2.679e-02	pos_hash_score=3	prediction=polymorphism	reject=COVERAGE_EVENNESS_SKEW,FREQUENCY_CUTOFF	side_1_annotate_key=gene	side_1_continuation=0	side_1_coverage=1.00	side_1_overlap=9	side_1_possible_overlap_registers=234	side_1_read_count=105	side_1_redundant=0	side_2_annotate_key=gene	side_2_continuation=0	side_2_coverage=1.16	side_2_overlap=0	side_2_possible_overlap_registers=225	side_2_read_count=117	side_2_redundant=0	total_non_overlap_reads=3
JC	155	.	CP009273	822076	-1	CP009273	822765	1	0	alignment_overlap=10	coverage_minus=2	coverage_plus=1	flanking_left=251	flanking_right=251	frequency=4.039e-02	junction_possible_overlap_registers=224	key=CP009273__822076__-1__CP009273__822755__1__10____251__251__0__0	max_left=147	max_left_minus=147	max_left_plus=85	max_min_left=0	max_min_left_minus=0	max_min_left_plus=0	max_min_right=78	max_min_right_minus=78	max_min_right_plus=78	max_pos_hash_score=448	max_right=78	max_right_minus=78	max_right_plus=78	neg_log10_pos_hash_p_value=9.8	new_junction_coverage=0.04	new_junction_read_count=4	polymorphism_frequency=4.039e-02	pos_hash_score=3	prediction=polymorphism	reject=COVERAGE_EVENNESS_SKEW,FREQUENCY_CUTOFF	side_1_annotate_key=gene	side_1_continuation=0	side_1_coverage=1.10	side_1_overlap=10	side_1_possible_overlap_registers=234	side_1_read_count=115	side_1_redundant=0	side_2_annotate_key=gene	side_2_continuation=0	side_2_coverage=0.80	side_2_overlap=0	side_2_possible_overlap_registers=224	side_2_read_count=80	side_2_redundant=0	total_non_overlap_reads=3
JC	156	.	CP009273	840719	-1	CP009273	841617	1	0	alignment_overlap=9	coverage_minus=2	coverage_plus=1	flanking_left=251	flanking_right=251	frequency=4.632e-02	junction_possible_overlap_registers=225	key=CP009273__840719__-1__CP009273__841608__1__9____251__251__0__0	max_left=166	max_left_minus=166	max_left_plus=66	max_min_left=66	max_min_left_minus=0	max_min_left_plus=66	max_min_right=76	max_min_right_minus=76	max_min_right_plus=0	max_pos_hash_score=450	max_right=125	max_right_minus=76	max_right_plus=125	neg_log10_pos_hash_p_value=9.8	new_junction_coverage=0.03	new_junction_read_count=3	polymorphism_frequency=4.632e-02	pos_hash_score=3	prediction=polymorphism	reject=COVERAGE_EVENNESS_SKEW,FREQUENCY_CUTOFF	side_1_annotate_key=gene	side_1_continuation=0	side_1_coverage=0.61	side_1_overlap=9	side_1_possible_overlap_registers=234	side_1_read_count=64	side_1_redundant=0	side_2_annotate_key=gene	side_2_continuation=0	side_2_coverage=0.61	side_2_overlap=0	side_2_possible_overlap_registers=225	side_2_read_count=62	side_2_redundant=0	total_non_overlap_reads=3
JC	157	.	CP009273	857972	-1	CP009273	858770	1	0	alignment_overlap=10	coverage_minus=3	coverage_plus=1	flanking_left=251	flanking_right=251	frequency=3.657e-02	junction_possible_overlap_registers=224	key=CP009273__857972__-1__CP009273__858760__1__10____251__251__0__0	max_left=25	max_left_minus=25	max_left_plus=24	max_min_left=24	max_min_left_minus=24	max_min_left_plus=24	max_min_right=3	max_min_right_minus=3	max_min_right_plus=0	max_pos_hash_score=448	max_right=186	max_right_minus=186	max_right_plus=64	neg_log10_pos_hash_p_value=9.1	new_junction_coverage=0.04	new_junction_read_count=4	polymorphism_frequency=3.657e-02	pos_hash_score=4	prediction=polymorphism	reject=COVERAGE_EVENNESS_SKEW,FREQUENCY_CUTOFF	side_1_annotate_key=gene	side_1_continuation=0	side_1_coverage=1.16	side_1_overlap=10	side_1_possible_overlap_registers=234	side_1_read_count=122	side_1_redundant=0	side_2_annotate_key=gene	side_2_continuation=0	side_2_coverage=0.94	side_2_overlap=0	side_2_possible_overlap_registers=224	side_2_read_count=94	side_2_redundant=0	total_non_overlap_reads=4
JC	158	.	CP009273	862357	-1	CP009273	863539	1	0	alignment_overlap=11	coverage_minus=2	coverage_plus=2	flanking_left=251	flanking_right=251	frequency=4.264e-02	junction_possible_overlap_registers=223	key=CP009273__862357__-1__CP009273__863528__1__11____251__251__0__0	max_left=118	max_left_minus=118	max_left_plus=118	max_min_left=70	max_min_left_minus=70	max_min_left_plus=70	max_min_right=82	max_min_right_minus=9	max_min_right_plus=82	max_pos_hash_score=446	max_right=82	max_right_minus=76	max_right_plus=82	neg_log10_pos_hash_p_value=9.1	new_junction_coverage=0.04	new_junction_read_count=4	polymorphism_frequency=4.264e-02	pos_hash_score=4	prediction=polymorphism	reject=COVERAGE_EVENNESS_SKEW,FREQUENCY_CUTOFF	side_1_annotate_key=gene	side_1_continuation=0	side_1_coverage=0.89	side_1_overlap=11	side_1_possible_overlap_registers=234	side_1_read_count=93	side_1_redundant=0	side_2_annotate_key=gene	side_2_continuation=0	side_2_coverage=0.91	side_2_overlap=0	side_2_possible_overlap_registers=223	side_2_read_count=91	side_2_redundant=0	total_non_overlap_reads=4
JC	159	.	CP009273	866772	-1	CP009273	867669	1	0	alignment_overlap=10	coverage_minus=1	coverage_plus=4	flanking_left=251	flanking_right=251	frequency=6.200e-02	junction_possible_overlap_registers=224	key=CP009273__866772__-1__CP009273__867659__1__10____251__251__0__0	max_left=193	max_left_minus=59	max_left_plus=193	max_min_left=59	max_min_left_minus=59	max_min_left_plus=27	max_min_right=46	max_min_right_minus=0	max_min_right_plus=46	max_pos_hash_score=448	max_right=69	max_right_minus=66	max_right_plus=69	neg_log10_pos_hash_p_value=9.1	new_junction_coverage=0.06	new_junction_read_count=6	polymorphism_frequency=6.200e-02	pos_hash_score=4	prediction=polymorphism	reject=COVERAGE_EVENNESS_SKEW,FREQUENCY_CUTOFF	side_1_annotate_key=gene	side_1_continuation=0	side_1_coverage=0.77	side_1_overlap=10	side_1_possible_overlap_registers=234	side_1_read_count=81	side_1_redundant=0	side_2_annotate_key=gene	side_2_continuation=0	side_2_coverage=1.03	side_2_overlap=0	side_2_possible_overlap_registers=224	side_2_read_count=104	side_2_redundant=0	total_non_overlap_reads=5
JC	160	.	CP009273	913571	-1	CP009273	914318	1	0	alignment_overlap=10	coverage_minus=2	coverage_plus=3	flanking_left=251	flanking_right=251	frequency=5.252e-02	junction_possible_overlap_registers=224	key=CP009273__913571__-1__CP009273__914308__1__10____251__251__0__0	max_left=217	max_left_minus=82	max_left_plus=217	max_min_left=85	max_min_left_minus=82	max_min_left_plus=85	max_min_right=24	max_min_right_minus=8	max_min_right_plus=24	max_pos_hash_score=448	max_right=144	max_right_minus=135	max_right_plus=144	neg_log10_pos_hash_p_value=8.6	new_junction_coverage=0.05	new_junction_read_count=5	polymorphism_frequency=5.252e-02	pos_hash_score=5	prediction=polymorphism	reject=COVERAGE_EVENNESS_SKEW,FREQUENCY_CUTOFF	side_1_annotate_key=gene	side_1_continuation=0	side_1_coverage=0.80	side_1_overlap=10	side_1_possible_overlap_registers=234	side_1_read_count=84	side_1_redundant=0	side_2_annotate_key=gene	side_2_continuation=0	side_2_coverage=0.99	side_2_overlap=0	side_2_possible_overlap_registers=224	side_2_read_count=100	side_2_redundant=0	total_non_overlap_reads=5
JC	161	.	CP009273	921313	1	CP009273	1092450	-1	0	alignment_overlap=46	coverage_minus=3	coverage_plus=3	flanking_left=251	flanking_right=251	frequency=1.449e-01	junction_possible_overlap_registers=188	key=CP009273__921313__1__CP009273__1092496__-1__46____251__251__0__0	max_left=71	max_left_minus=71	max_left_plus=42	max_min_left=63	max_min_left_minus=63	max_min_left_plus=42	max_min_right=44	max_min_right_minus=44	max_min_right_plus=0	max_pos_hash_score=376	max_right=145	max_right_minus=145	max_right_plus=145	neg_log10_pos_hash_p_value=7.1	new_junction_coverage=0.13	new_junction_read_count=11	polymorphism_frequency=1.449e-01	pos_hash_score=6	prediction=polymorphism	reject=COVERAGE_EVENNESS_SKEW,FREQUENCY_CUTOFF	side_1_annotate_key=gene	side_1_continuation=0	side_1_coverage=0.69	side_1_overlap=46	side_1_possible_overlap_registers=234	side_1_read_count=72	side_1_redundant=0	side_2_annotate_key=gene	side_2_continuation=0	side_2_coverage=0.85	side_2_overlap=0	side_2_possible_overlap_registers=188	side_2_read_count=72	side_2_redundant=0	total_non_overlap_reads=6
JC	162	.	CP009273	935630	-1	CP009273	936811	1	0	alignment_overlap=10	coverage_minus=1	coverage_plus=2	flanking_left=251	flanking_right=251	frequency=3.619e-02	junction_possible_overlap_registers=224	key=CP009273__935630__-1__CP009273__936801__1__10____251__251__0__0	max_left=124	max_left_minus=87	max_left_plus=124	max_min_left=87	max_min_left_minus=87	max_min_left_plus=87	max_min_right=116	max_min_right_minus=0	max_min_right_plus=116	max_pos_hash_score=448	max_right=116	max_right_minus=99	max_right_plus=116	neg_log10_pos_hash_p_value=9.8	new_junction_coverage=0.04	new_junction_read_count=4	polymorphism_frequency=3.619e-02	pos_hash_score=3	prediction=polymorphism	reject=COVERAGE_EVENNESS_SKEW,FREQUENCY_CUTOFF	side_1_annotate_key=gene	side_1_continuation=0	side_1_coverage=1.10	side_1_overlap=10	side_1_possible_overlap_registers=234	side_1_read_count=116	side_1_redundant=0	side_2_annotate_key=gene	side_2_continuation=0	side_2_coverage=1.01	side_2_overlap=0	side_2_possible_overlap_registers=224	side_2_read_count=102	side_2_redundant=0	total_non_overlap_reads=3
JC	163	.	CP009273	952576	-1	CP009273	953724	1	0	alignment_overlap=9	coverage_minus=2	coverage_plus=2	flanking_left=251	flanking_right=251	frequency=3.615e-02	junction_possible_overlap_registers=225	key=CP009273__952576__-1__CP009273__953715__1__9____251__251__0__0	max_left=163	max_left_minus=163	max_left_plus=96	max_min_left=96	max_min_left_minus=95	max_min_left_plus=96	max_min_right=6	max_min_right_minus=6	max_min_right_plus=0	max_pos_hash_score=450	max_right=203	max_right_minus=113	max_right_plus=203	neg_log10_pos_hash_p_value=9.1	new_junction_coverage=0.04	new_junction_read_count=4	polymorphism_frequency=3.615e-02	pos_hash_score=4	prediction=polymorphism	reject=COVERAGE_EVENNESS_SKEW,FREQUENCY_CUTOFF	side_1_annotate_key=gene	side_1_continuation=0	side_1_coverage=1.16	side_1_overlap=9	side_1_possible_overlap_registers=234	side_1_read_count=122	side_1_redundant=0	side_2_annotate_key=gene	side_2_continuation=0	side_2_coverage=0.95	side_2_overlap=0	side_2_possible_overlap_registers=225	side_2_read_count=96	side_2_redundant=0	total_non_overlap_reads=4
JC	164	.	CP009273	1068080	-1	CP009273	1069194	1	0	alignment_overlap=9	coverage_minus=3	coverage_plus=3	flanking_left=251	flanking_right=251	frequency=5.944e-02	junction_possible_overlap_registers=225	key=CP009273__1068080__-1__CP009273__1069185__1__9____251__251__0__0	max_left=116	max_left_minus=116	max_left_plus=116	max_min_left=7	max_min_left_minus=0	max_min_left_plus=7	max_min_right=84	max_min_right_minus=84	max_min_right_plus=51	max_pos_hash_score=450	max_right=155	max_right_minus=84	max_right_plus=155	neg_log10_pos_hash_p_value=8.1	new_junction_coverage=0.06	new_junction_read_count=6	polymorphism_frequency=5.944e-02	pos_hash_score=6	prediction=polymorphism	reject=COVERAGE_EVENNESS_SKEW,FREQUENCY_CUTOFF	side_1_annotate_key=gene	side_1_continuation=0	side_1_coverage=1.02	side_1_overlap=9	side_1_possible_overlap_registers=234	side_1_read_count=107	side_1_redundant=0	side_2_annotate_key=gene	side_2_continuation=0	side_2_coverage=0.86	side_2_overlap=0	side_2_possible_overlap_registers=225	side_2_read_count=87	side_2_redundant=0	total_non_overlap_reads=6
JC	165	.	CP009273	1092496	-1	CP009273	1093040	1	0	alignment_overlap=80	coverage_minus=3	coverage_plus=3	flanking_left=251	flanking_right=251	frequency=1.491e-01	junction_possible_overlap_registers=154	key=CP009273__1092496__-1__CP009273__1092960__1__80____251__251__0__0	max_left=111	max_left_minus=111	max_left_plus=111	max_min_left=6	max_min_left_minus=0	max_min_left_plus=6	max_min_right=63	max_min_right_minus=42	max_min_right_plus=63	max_pos_hash_score=308	max_right=71	max_right_minus=42	max_right_plus=71	neg_log10_pos_hash_p_value=6.0	new_junction_coverage=0.12	new_junction_read_count=8	polymorphism_frequency=1.491e-01	pos_hash_score=6	prediction=polymorphism	reject=COVERAGE_EVENNESS_SKEW,FREQUENCY_CUTOFF	side_1_annotate_key=gene	side_1_continuation=0	side_1_coverage=0.74	side_1_overlap=80	side_1_possible_overlap_registers=234	side_1_read_count=78	side_1_redundant=0	side_2_annotate_key=gene	side_2_continuation=0	side_2_coverage=0.58	side_2_overlap=0	side_2_possible_overlap_registers=154	side_2_read_count=40	side_2_redundant=0	total_non_overlap_reads=6
JC	166	.	CP009273	1123141	-1	CP009273	1123860	1	0	alignment_overlap=10	coverage_minus=2	coverage_plus=1	flanking_left=251	flanking_right=251	frequency=4.878e-02	junction_possible_overlap_registers=224	key=CP009273__1123141__-1__CP009273__1123850__1__10____251__251__0__0	max_left=189	max_left_minus=189	max_left_plus=129	max_min_left=52	max_min_left_minus=52	max_min_left_plus=0	max_min_right=112	max_min_right_minus=51	max_min_right_plus=112	max_pos_hash_score=448	max_right=189	max_right_minus=189	max_right_plus=112	neg_log10_pos_hash_p_value=9.8	new_junction_coverage=0.03	new_junction_read_count=3	polymorphism_frequency=4.878e-02	pos_hash_score=3	prediction=polymorphism	reject=COVERAGE_EVENNESS_SKEW,FREQUENCY_CUTOFF	side_1_annotate_key=gene	side_1_continuation=0	side_1_coverage=0.67	side_1_overlap=10	side_1_possible_overlap_registers=234	side_1_read_count=70	side_1_redundant=0	side_2_annotate_key=gene	side_2_continuation=0	side_2_coverage=0.50	side_2_overlap=0	side_2_possible_overlap_registers=224	side_2_read_count=50	side_2_redundant=0	total_non_overlap_reads=3
JC	167	.	CP009273	1130537	-1	CP009273	1131319	1	0	alignment_overlap=9	coverage_minus=1	coverage_plus=2	flanking_left=251	flanking_right=251	frequency=2.939e-02	junction_possible_overlap_registers=225	key=CP009273__1130537__-1__CP009273__1131310__1__9____251__251__0__0	max_left=57	max_left_minus=56	max_left_plus=57	max_min_left=57	max_min_left_minus=56	max_min_left_plus=57	max_min_right=0	max_min_right_minus=0	max_min_right_plus=0	max_pos_hash_score=450	max_right=172	max_right_minus=172	max_right_plus=172	neg_log10_pos_hash_p_value=9.8	new_junction_coverage=0.03	new_junction_read_count=3	polymorphism_frequency=2.939e-02	pos_hash_score=3	prediction=polymorphism	reject=COVERAGE_EVENNESS_SKEW,FREQUENCY_CUTOFF	side_1_annotate_key=gene	side_1_continuation=0	side_1_coverage=0.95	side_1_overlap=9	side_1_possible_overlap_registers=234	side_1_read_count=100	side_1_redundant=0	side_2_annotate_key=gene	side_2_continuation=0	side_2_coverage=1.01	side_2_overlap=0	side_2_possible_overlap_registers=225	side_2_read_count=102	side_2_redundant=0	total_non_overlap_reads=3
JC	168	.	CP009273	1161581	-1	CP009273	1162077	1	0	alignment_overlap=15	coverage_minus=1	coverage_plus=7	flanking_left=251	flanking_right=251	frequency=9.144e-02	junction_possible_overlap_registers=219	key=CP009273__1161581__-1__CP009273__1162062__1__15____251__251__0__0	max_left=95	max_left_minus=32	max_left_plus=95	max_min_left=32	max_min_left_minus=32	max_min_left_plus=11	max_min_right=60	max_min_right_minus=0	max_min_right_plus=60	max_pos_hash_score=438	max_right=221	max_right_minus=61	max_right_plus=221	neg_log10_pos_hash_p_value=7.5	new_junction_coverage=0.08	new_junction_read_count=8	polymorphism_frequency=9.144e-02	pos_hash_score=7	prediction=polymorphism	reject=COVERAGE_EVENNESS_SKEW,FREQUENCY_CUTOFF	side_1_annotate_key=gene	side_1_continuation=0	side_1_coverage=0.90	side_1_overlap=15	side_1_possible_overlap_registers=234	side_1_read_count=94	side_1_redundant=0	side_2_annotate_key=gene	side_2_continuation=0	side_2_coverage=0.72	side_2_overlap=0	side_2_possible_overlap_registers=219	side_2_read_count=71	side_2_redundant=0	total_non_overlap_reads=8
JC	169	.	CP009273	1167080	-1	CP009273	1168059	1	0	alignment_overlap=10	coverage_minus=2	coverage_plus=1	flanking_left=251	flanking_right=251	frequency=3.933e-02	junction_possible_overlap_registers=224	key=CP009273__1167080__-1__CP009273__1168049__1__10____251__251__0__0	max_left=91	max_left_minus=91	max_left_plus=40	max_min_left=42	max_min_left_minus=42	max_min_left_plus=40	max_min_right=51	max_min_right_minus=51	max_min_right_plus=0	max_pos_hash_score=448	max_right=61	max_right_minus=61	max_right_plus=51	neg_log10_pos_hash_p_value=9.8	new_junction_coverage=0.03	new_junction_read_count=3	polymorphism_frequency=3.933e-02	pos_hash_score=3	prediction=polymorphism	reject=COVERAGE_EVENNESS_SKEW,FREQUENCY_CUTOFF	side_1_annotate_key=gene	side_1_continuation=0	side_1_coverage=0.77	side_1_overlap=10	side_1_possible_overlap_registers=234	side_1_read_count=81	side_1_redundant=0	side_2_annotate_key=gene	side_2_continuation=0	side_2_coverage=0.69	side_2_overlap=0	side_2_possible_overlap_registers=224	side_2_read_count=69	side_2_redundant=0	total_non_overlap_reads=3
JC	170	.	CP009273	1178250	-1	CP009273	1179531	1	0	alignment_overlap=9	coverage_minus=2	coverage_plus=1	flanking_left=251	flanking_right=251	frequency=2.988e-02	junction_possible_overlap_registers=225	key=CP009273__1178250__-1__CP009273__1179522__1__9____251__251__0__0	max_left=123	max_left_minus=123	max_left_plus=116	max_min_left=0	max_min_left_minus=0	max_min_left_plus=0	max_min_right=119	max_min_right_minus=119	max_min_right_plus=63	max_pos_hash_score=450	max_right=119	max_right_minus=119	max_right_plus=63	neg_log10_pos_hash_p_value=9.8	new_junction_coverage=0.03	new_junction_read_count=3	polymorphism_frequency=2.988e-02	pos_hash_score=3	prediction=polymorphism	reject=COVERAGE_EVENNESS_SKEW,FREQUENCY_CUTOFF	side_1_annotate_key=gene	side_1_continuation=0	side_1_coverage=1.04	side_1_overlap=9	side_1_possible_overlap_registers=234	side_1_read_count=109	side_1_redundant=0	side_2_annotate_key=gene	side_2_continuation=0	side_2_coverage=0.89	side_2_overlap=0	side_2_possible_overlap_registers=225	side_2_read_count=90	side_2_redundant=0	total_non_overlap_reads=3
JC	171	.	CP009273	1203246	1	CP009273	1205075	1	0	alignment_overlap=16	coverage_minus=13	coverage_plus=9	flanking_left=251	flanking_right=251	frequency=1.933e-01	junction_possible_overlap_registers=218	key=CP009273__1203246__1__CP009273__1205059__1__16____251__251__0__0	max_left=227	max_left_minus=227	max_left_plus=193	max_min_left=117	max_min_left_minus=109	max_min_left_plus=117	max_min_right=100	max_min_right_minus=86	max_min_right_plus=100	max_pos_hash_score=436	max_right=200	max_right_minus=200	max_right_plus=145	neg_log10_pos_hash_p_value=3.9	new_junction_coverage=0.24	new_junction_read_count=23	polymorphism_frequency=1.933e-01	pos_hash_score=19	prediction=polymorphism	reject=COVERAGE_EVENNESS_SKEW,FREQUENCY_CUTOFF	side_1_annotate_key=gene	side_1_continuation=0	side_1_coverage=0.97	side_1_overlap=16	side_1_possible_overlap_registers=234	side_1_read_count=102	side_1_redundant=0	side_2_annotate_key=gene	side_2_continuation=0	side_2_coverage=0.99	side_2_overlap=0	side_2_possible_overlap_registers=218	side_2_read_count=97	side_2_redundant=0	total_non_overlap_reads=22
JC	172	.	CP009273	1203261	-1	CP009273	1205058	-1	0	alignment_overlap=16	coverage_minus=8	coverage_plus=10	flanking_left=251	flanking_right=251	frequency=1.680e-01	junction_possible_overlap_registers=218	key=CP009273__1203261__-1__CP009273__1205074__-1__16____251__251__0__0	max_left=231	max_left_minus=231	max_left_plus=217	max_min_left=99	max_min_left_minus=99	max_min_left_plus=73	max_min_right=112	max_min_right_minus=93	max_min_right_plus=112	max_pos_hash_score=436	max_right=230	max_right_minus=197	max_right_plus=230	neg_log10_pos_hash_p_value=5.0	new_junction_coverage=0.19	new_junction_read_count=19	polymorphism_frequency=1.680e-01	pos_hash_score=14	prediction=polymorphism	reject=COVERAGE_EVENNESS_SKEW,FREQUENCY_CUTOFF	side_1_annotate_key=gene	side_1_continuation=0	side_1_coverage=0.95	side_1_overlap=16	side_1_possible_overlap_registers=234	side_1_read_count=100	side_1_redundant=0	side_2_annotate_key=gene	side_2_continuation=0	side_2_coverage=0.97	side_2_overlap=0	side_2_possible_overlap_registers=218	side_2_read_count=95	side_2_redundant=0	total_non_overlap_reads=18
JC	173	.	CP009273	1225252	-1	CP009273	1226532	1	0	alignment_overlap=12	coverage_minus=3	coverage_plus=2	flanking_left=251	flanking_right=251	frequency=4.355e-02	junction_possible_overlap_registers=222	key=CP009273__1225252__-1__CP009273__1226520__1__12____251__251__0__0	max_left=73	max_left_minus=73	max_left_plus=73	max_min_left=73	max_min_left_minus=61	max_min_left_plus=73	max_min_right=23	max_min_right_minus=23	max_min_right_plus=0	max_pos_hash_score=444	max_right=178	max_right_minus=178	max_right_plus=100	neg_log10_pos_hash_p_value=9.7	new_junction_coverage=0.05	new_junction_read_count=5	polymorphism_frequency=4.355e-02	pos_hash_score=3	prediction=polymorphism	reject=COVERAGE_EVENNESS_SKEW,FREQUENCY_CUTOFF	side_1_annotate_key=gene	side_1_continuation=0	side_1_coverage=0.81	side_1_overlap=12	side_1_possible_overlap_registers=234	side_1_read_count=85	side_1_redundant=0	side_2_annotate_key=gene	side_2_continuation=0	side_2_coverage=1.40	side_2_overlap=0	side_2_possible_overlap_registers=222	side_2_read_count=139	side_2_redundant=0	total_non_overlap_reads=5
JC	174	.	CP009273	1227747	-1	CP009273	1228455	1	0	alignment_overlap=10	coverage_minus=2	coverage_plus=6	flanking_left=251	flanking_right=251	frequency=7.023e-02	junction_possible_overlap_registers=224	key=CP009273__1227747__-1__CP009273__1228445__1__10____251__251__0__0	max_left=193	max_left_minus=193	max_left_plus=186	max_min_left=58	max_min_left_minus=58	max_min_left_plus=58	max_min_right=55	max_min_right_minus=48	max_min_right_plus=55	max_pos_hash_score=448	max_right=239	max_right_minus=59	max_right_plus=239	neg_log10_pos_hash_p_value=7.6	new_junction_coverage=0.10	new_junction_read_count=10	polymorphism_frequency=7.023e-02	pos_hash_score=7	prediction=polymorphism	reject=COVERAGE_EVENNESS_SKEW,FREQUENCY_CUTOFF	side_1_annotate_key=gene	side_1_continuation=0	side_1_coverage=1.16	side_1_overlap=10	side_1_possible_overlap_registers=234	side_1_read_count=122	side_1_redundant=0	side_2_annotate_key=gene	side_2_continuation=0	side_2_coverage=1.47	side_2_overlap=0	side_2_possible_overlap_registers=224	side_2_read_count=148	side_2_redundant=0	total_non_overlap_reads=8
JC	175	.	CP009273	1282184	-1	CP009273	1282719	1	0	alignment_overlap=21	coverage_minus=3	coverage_plus=2	flanking_left=251	flanking_right=251	frequency=1.342e-01	junction_possible_overlap_registers=213	key=CP009273__1282184__-1__CP009273__1282698__1__21____251__251__0__0	max_left=226	max_left_minus=102	max_left_plus=226	max_min_left=89	max_min_left_minus=89	max_min_left_plus=22	max_min_right=60	max_min_right_minus=60	max_min_right_plus=4	max_pos_hash_score=426	max_right=141	max_right_minus=141	max_right_plus=60	neg_log10_pos_hash_p_value=8.3	new_junction_coverage=0.05	new_junction_read_count=5	polymorphism_frequency=1.342e-01	pos_hash_score=5	prediction=polymorphism	reject=COVERAGE_EVENNESS_SKEW,FREQUENCY_CUTOFF	side_1_annotate_key=gene	side_1_continuation=0	side_1_coverage=0.48	side_1_overlap=21	side_1_possible_overlap_registers=234	side_1_read_count=50	side_1_redundant=0	side_2_annotate_key=gene	side_2_continuation=0	side_2_coverage=0.20	side_2_overlap=0	side_2_possible_overlap_registers=213	side_2_read_count=19	side_2_redundant=0	total_non_overlap_reads=5
JC	176	.	CP009273	1282184	-1	CP009273	1283013	1	0	alignment_overlap=20	coverage_minus=5	coverage_plus=3	flanking_left=251	flanking_right=251	frequency=1.383e-01	junction_possible_overlap_registers=214	key=CP009273__1282184__-1__CP009273__1282993__1__20____251__251__0__0	max_left=227	max_left_minus=115	max_left_plus=227	max_min_left=76	max_min_left_minus=76	max_min_left_plus=23	max_min_right=70	max_min_right_minus=70	max_min_right_plus=4	max_pos_hash_score=428	max_right=155	max_right_minus=155	max_right_plus=71	neg_log10_pos_hash_p_value=6.9	new_junction_coverage=0.08	new_junction_read_count=8	polymorphism_frequency=1.383e-01	pos_hash_score=8	prediction=polymorphism	reject=COVERAGE_EVENNESS_SKEW,FREQUENCY_CUTOFF	side_1_annotate_key=gene	side_1_continuation=0	side_1_coverage=0.48	side_1_overlap=20	side_1_possible_overlap_registers=234	side_1_read_count=50	side_1_redundant=0	side_2_annotate_key=gene	side_2_continuation=0	side_2_coverage=0.56	side_2_overlap=0	side_2_possible_overlap_registers=214	side_2_read_count=54	side_2_redundant=0	total_non_overlap_reads=8
JC	177	.	CP009273	1282362	-1	CP009273	1283013	1	0	alignment_overlap=20	coverage_minus=1	coverage_plus=3	flanking_left=251	flanking_right=251	frequency=1.072e-01	junction_possible_overlap_registers=214	key=CP009273__1282362__-1__CP009273__1282993__1__20____251__251__0__0	max_left=64	max_left_minus=64	max_left_plus=34	max_min_left=64	max_min_left_minus=64	max_min_left_plus=34	max_min_right=0	max_min_right_minus=0	max_min_right_plus=0	max_pos_hash_score=428	max_right=181	max_right_minus=167	max_right_plus=181	neg_log10_pos_hash_p_value=8.9	new_junction_coverage=0.05	new_junction_read_count=5	polymorphism_frequency=1.072e-01	pos_hash_score=4	prediction=polymorphism	reject=COVERAGE_EVENNESS_SKEW,FREQUENCY_CUTOFF	side_1_annotate_key=gene	side_1_continuation=0	side_1_coverage=0.30	side_1_overlap=20	side_1_possible_overlap_registers=234	side_1_read_count=32	side_1_redundant=0	side_2_annotate_key=gene	side_2_continuation=0	side_2_coverage=0.56	side_2_overlap=0	side_2_possible_overlap_registers=214	side_2_read_count=54	side_2_redundant=0	total_non_overlap_reads=4
JC	178	.	CP009273	1282785	-1	CP009273	1283080	1	0	alignment_overlap=87	coverage_minus=14	coverage_plus=8	flanking_left=251	flanking_right=251	frequency=4.430e-01	junction_possible_overlap_registers=147	key=CP009273__1282785__-1__CP009273__1282993__1__87____251__251__0__0	max_left=153	max_left_minus=105	max_left_plus=153	max_min_left=53	max_min_left_minus=53	max_min_left_plus=17	max_min_right=71	max_min_right_minus=71	max_min_right_plus=56	max_pos_hash_score=294	max_right=162	max_right_minus=116	max_right_plus=162	neg_log10_pos_hash_p_value=2.5	new_junction_coverage=0.35	new_junction_read_count=23	polymorphism_frequency=4.430e-01	pos_hash_score=17	prediction=polymorphism	side_1_annotate_key=gene	side_1_continuation=0	side_1_coverage=0.29	side_1_overlap=87	side_1_possible_overlap_registers=234	side_1_read_count=30	side_1_redundant=0	side_2_annotate_key=gene	side_2_continuation=0	side_2_coverage=0.59	side_2_overlap=0	side_2_possible_overlap_registers=147	side_2_read_count=39	side_2_redundant=0	total_non_overlap_reads=22
JC	179	.	CP009273	1302094	-1	CP009273	1302797	1	0	alignment_overlap=9	coverage_minus=5	coverage_plus=4	flanking_left=251	flanking_right=251	frequency=6.880e-02	junction_possible_overlap_registers=225	key=CP009273__1302094__-1__CP009273__1302788__1__9____251__251__0__0	max_left=178	max_left_minus=178	max_left_plus=165	max_min_left=9	max_min_left_minus=9	max_min_left_plus=9	max_min_right=77	max_min_right_minus=64	max_min_right_plus=77	max_pos_hash_score=450	max_right=77	max_right_minus=64	max_right_plus=77	neg_log10_pos_hash_p_value=8.6	new_junction_coverage=0.09	new_junction_read_count=9	polymorphism_frequency=6.880e-02	pos_hash_score=5	prediction=polymorphism	reject=COVERAGE_EVENNESS_SKEW,FREQUENCY_CUTOFF	side_1_annotate_key=gene	side_1_continuation=0	side_1_coverage=1.09	side_1_overlap=9	side_1_possible_overlap_registers=234	side_1_read_count=114	side_1_redundant=0	side_2_annotate_key=gene	side_2_continuation=0	side_2_coverage=1.33	side_2_overlap=0	side_2_possible_overlap_registers=225	side_2_read_count=134	side_2_redundant=0	total_non_overlap_reads=9
JC	180	.	CP009273	1462166	1	CP009273	1463497	-1	0	alignment_overlap=0	coverage_minus=15	coverage_plus=1	flanking_left=251	flanking_right=251	frequency=NA	junction_possible_overlap_registers=234	key=CP009273__1462166__1__CP009273__1463497__-1__0____251__251__1__1	max_left=235	max_left_minus=235	max_left_plus=117	max_min_left=121	max_min_left_minus=121	max_min_left_plus=0	max_min_right=101	max_min_right_minus=101	max_min_right_plus=84	max_pos_hash_score=468	max_right=247	max_right_minus=247	max_right_plus=84	neg_log10_pos_hash_p_value=6.3	new_junction_coverage=0.15	new_junction_read_count=16	polymorphism_frequency=NA	pos_hash_score=11	prediction=unknown	reject=COVERAGE_EVENNESS_SKEW	side_1_annotate_key=repeat	side_1_continuation=0	side_1_coverage=NA	side_1_overlap=0	side_1_read_count=NA	side_1_redundant=1	side_2_annotate_key=repeat	side_2_continuation=0	side_2_coverage=NA	side_2_overlap=0	side_2_possible_overlap_registers=NA	side_2_read_count=NA	side_2_redundant=1	total_non_overlap_reads=16
JC	181	.	CP009273	1462167	1	CP009273	1463499	-1	0	alignment_overlap=0	coverage_minus=5	coverage_plus=2	flanking_left=251	flanking_right=251	frequency=NA	junction_possible_overlap_registers=234	key=CP009273__1462167__1__CP009273__1463499__-1__0____251__251__1__1	max_left=198	max_left_minus=122	max_left_plus=198	max_min_left=122	max_min_left_minus=122	max_min_left_plus=0	max_min_right=75	max_min_right_minus=0	max_min_right_plus=75	max_pos_hash_score=468	max_right=174	max_right_minus=174	max_right_plus=75	neg_log10_pos_hash_p_value=8.8	new_junction_coverage=0.08	new_junction_read_count=8	polymorphism_frequency=NA	pos_hash_score=5	prediction=unknown	reject=COVERAGE_EVENNESS_SKEW	side_1_annotate_key=repeat	side_1_continuation=0	side_1_coverage=NA	side_1_overlap=0	side_1_read_count=NA	side_1_redundant=1	side_2_annotate_key=repeat	side_2_continuation=0	side_2_coverage=NA	side_2_overlap=0	side_2_possible_overlap_registers=NA	side_2_read_count=NA	side_2_redundant=1	total_non_overlap_reads=7
JC	182	.	CP009273	1467395	-1	CP009273	1468692	1	0	alignment_overlap=12	coverage_minus=2	coverage_plus=2	flanking_left=251	flanking_right=251	frequency=4.029e-02	junction_possible_overlap_registers=222	key=CP009273__1467395__-1__CP009273__1468680__1__12____251__251__0__0	max_left=50	max_left_minus=50	max_left_plus=50	max_min_left=50	max_min_left_minus=50	max_min_left_plus=50	max_min_right=0	max_min_right_minus=0	max_min_right_plus=0	max_pos_hash_score=444	max_right=120	max_right_minus=120	max_right_plus=120	neg_log10_pos_hash_p_value=9.1	new_junction_coverage=0.04	new_junction_read_count=4	polymorphism_frequency=4.029e-02	pos_hash_score=4	prediction=polymorphism	reject=COVERAGE_EVENNESS_SKEW,FREQUENCY_CUTOFF	side_1_annotate_key=gene	side_1_continuation=0	side_1_coverage=1.01	side_1_overlap=12	side_1_possible_overlap_registers=234	side_1_read_count=106	side_1_redundant=0	side_2_annotate_key=gene	side_2_continuation=0	side_2_coverage=0.90	side_2_overlap=0	side_2_possible_overlap_registers=222	side_2_read_count=90	side_2_redundant=0	total_non_overlap_reads=4
JC	183	.	CP009273	1477033	-1	CP009273	1478037	1	0	alignment_overlap=13	coverage_minus=3	coverage_plus=3	flanking_left=251	flanking_right=251	frequency=7.325e-02	junction_possible_overlap_registers=221	key=CP009273__1477033__-1__CP009273__1478024__1__13____251__251__0__0	max_left=86	max_left_minus=86	max_left_plus=24	max_min_left=86	max_min_left_minus=86	max_min_left_plus=24	max_min_right=16	max_min_right_minus=16	max_min_right_plus=0	max_pos_hash_score=442	max_right=223	max_right_minus=221	max_right_plus=223	neg_log10_pos_hash_p_value=8.0	new_junction_coverage=0.06	new_junction_read_count=6	polymorphism_frequency=7.325e-02	pos_hash_score=6	prediction=polymorphism	reject=COVERAGE_EVENNESS_SKEW,FREQUENCY_CUTOFF	side_1_annotate_key=gene	side_1_continuation=0	side_1_coverage=0.89	side_1_overlap=13	side_1_possible_overlap_registers=234	side_1_read_count=93	side_1_redundant=0	side_2_annotate_key=gene	side_2_continuation=0	side_2_coverage=0.65	side_2_overlap=0	side_2_possible_overlap_registers=221	side_2_read_count=64	side_2_redundant=0	total_non_overlap_reads=6
JC	184	.	CP009273	1490433	-1	CP009273	1491304	1	0	alignment_overlap=13	coverage_minus=2	coverage_plus=8	flanking_left=251	flanking_right=251	frequency=7.828e-02	junction_possible_overlap_registers=221	key=CP009273__1490433__-1__CP009273__1491291__1__13____251__251__0__0	max_left=95	max_left_minus=95	max_left_plus=61	max_min_left=80	max_min_left_minus=80	max_min_left_plus=20	max_min_right=48	max_min_right_minus=48	max_min_right_plus=24	max_pos_hash_score=442	max_right=232	max_right_minus=94	max_right_plus=232	neg_log10_pos_hash_p_value=7.5	new_junction_coverage=0.10	new_junction_read_count=10	polymorphism_frequency=7.828e-02	pos_hash_score=7	prediction=polymorphism	reject=COVERAGE_EVENNESS_SKEW,FREQUENCY_CUTOFF	side_1_annotate_key=gene	side_1_continuation=0	side_1_coverage=1.29	side_1_overlap=13	side_1_possible_overlap_registers=234	side_1_read_count=135	side_1_redundant=0	side_2_annotate_key=gene	side_2_continuation=0	side_2_coverage=1.09	side_2_overlap=0	side_2_possible_overlap_registers=221	side_2_read_count=108	side_2_redundant=0	total_non_overlap_reads=10
JC	185	.	CP009273	1589507	-1	CP009273	1590582	1	0	alignment_overlap=9	coverage_minus=3	coverage_plus=3	flanking_left=251	flanking_right=251	frequency=4.918e-02	junction_possible_overlap_registers=225	key=CP009273__1589507__-1__CP009273__1590573__1__9____251__251__0__0	max_left=219	max_left_minus=219	max_left_plus=207	max_min_left=28	max_min_left_minus=28	max_min_left_plus=28	max_min_right=49	max_min_right_minus=49	max_min_right_plus=49	max_pos_hash_score=450	max_right=128	max_right_minus=128	max_right_plus=128	neg_log10_pos_hash_p_value=8.1	new_junction_coverage=0.06	new_junction_read_count=6	polymorphism_frequency=4.918e-02	pos_hash_score=6	prediction=polymorphism	reject=COVERAGE_EVENNESS_SKEW,FREQUENCY_CUTOFF	side_1_annotate_key=gene	side_1_continuation=0	side_1_coverage=0.99	side_1_overlap=9	side_1_possible_overlap_registers=234	side_1_read_count=104	side_1_redundant=0	side_2_annotate_key=gene	side_2_continuation=0	side_2_coverage=1.31	side_2_overlap=0	side_2_possible_overlap_registers=225	side_2_read_count=132	side_2_redundant=0	total_non_overlap_reads=6
JC	186	.	CP009273	1589674	-1	CP009273	1590581	1	0	alignment_overlap=10	coverage_minus=1	coverage_plus=3	flanking_left=251	flanking_right=251	frequency=2.803e-02	junction_possible_overlap_registers=224	key=CP009273__1589674__-1__CP009273__1590571__1__10____251__251__0__0	max_left=26	max_left_minus=26	max_left_plus=26	max_min_left=26	max_min_left_minus=0	max_min_left_plus=26	max_min_right=20	max_min_right_minus=20	max_min_right_plus=0	max_pos_hash_score=448	max_right=170	max_right_minus=20	max_right_plus=170	neg_log10_pos_hash_p_value=9.1	new_junction_coverage=0.04	new_junction_read_count=4	polymorphism_frequency=2.803e-02	pos_hash_score=4	prediction=polymorphism	reject=COVERAGE_EVENNESS_SKEW,FREQUENCY_CUTOFF	side_1_annotate_key=gene	side_1_continuation=0	side_1_coverage=1.47	side_1_overlap=10	side_1_possible_overlap_registers=234	side_1_read_count=154	side_1_redundant=0	side_2_annotate_key=gene	side_2_continuation=0	side_2_coverage=1.29	side_2_overlap=0	side_2_possible_overlap_registers=224	side_2_read_count=130	side_2_redundant=0	total_non_overlap_reads=4
JC	187	.	CP009273	1591056	-1	CP009273	1591834	1	0	alignment_overlap=10	coverage_minus=5	coverage_plus=6	flanking_left=251	flanking_right=251	frequency=1.346e-01	junction_possible_overlap_registers=224	key=CP009273__1591056__-1__CP009273__1591824__1__10____251__251__0__0	max_left=234	max_left_minus=234	max_left_plus=203	max_min_left=52	max_min_left_minus=11	max_min_left_plus=52	max_min_right=59	max_min_right_minus=59	max_min_right_plus=59	max_pos_hash_score=448	max_right=230	max_right_minus=70	max_right_plus=230	neg_log10_pos_hash_p_value=6.1	new_junction_coverage=0.19	new_junction_read_count=19	polymorphism_frequency=1.346e-01	pos_hash_score=11	prediction=polymorphism	reject=COVERAGE_EVENNESS_SKEW,FREQUENCY_CUTOFF	side_1_annotate_key=gene	side_1_continuation=0	side_1_coverage=1.28	side_1_overlap=10	side_1_possible_overlap_registers=234	side_1_read_count=134	side_1_redundant=0	side_2_annotate_key=gene	side_2_continuation=0	side_2_coverage=1.15	side_2_overlap=0	side_2_possible_overlap_registers=224	side_2_read_count=116	side_2_redundant=0	total_non_overlap_reads=11
JC	188	.	CP009273	1597326	-1	CP009273	1598176	1	0	alignment_overlap=12	coverage_minus=4	coverage_plus=3	flanking_left=251	flanking_right=251	frequency=6.616e-02	junction_possible_overlap_registers=222	key=CP009273__1597326__-1__CP009273__1598164__1__12____251__251__0__0	max_left=227	max_left_minus=121	max_left_plus=227	max_min_left=17	max_min_left_minus=0	max_min_left_plus=17	max_min_right=28	max_min_right_minus=28	max_min_right_plus=26	max_pos_hash_score=444	max_right=129	max_right_minus=28	max_right_plus=129	neg_log10_pos_hash_p_value=7.5	new_junction_coverage=0.07	new_junction_read_count=7	polymorphism_frequency=6.616e-02	pos_hash_score=7	prediction=polymorphism	reject=COVERAGE_EVENNESS_SKEW,FREQUENCY_CUTOFF	side_1_annotate_key=gene	side_1_continuation=0	side_1_coverage=1.00	side_1_overlap=12	side_1_possible_overlap_registers=234	side_1_read_count=105	side_1_redundant=0	side_2_annotate_key=gene	side_2_continuation=0	side_2_coverage=0.98	side_2_overlap=0	side_2_possible_overlap_registers=222	side_2_read_count=98	side_2_redundant=0	total_non_overlap_reads=7
JC	189	.	CP009273	1601079	-1	CP009273	1601985	1	0	alignment_overlap=10	coverage_minus=2	coverage_plus=1	flanking_left=251	flanking_right=251	frequency=2.740e-02	junction_possible_overlap_registers=224	key=CP009273__1601079__-1__CP009273__1601975__1__10____251__251__0__0	max_left=177	max_left_minus=177	max_left_plus=127	max_min_left=0	max_min_left_minus=0	max_min_left_plus=0	max_min_right=114	max_min_right_minus=57	max_min_right_plus=114	max_pos_hash_score=448	max_right=114	max_right_minus=57	max_right_plus=114	neg_log10_pos_hash_p_value=9.8	new_junction_coverage=0.03	new_junction_read_count=3	polymorphism_frequency=2.740e-02	pos_hash_score=3	prediction=polymorphism	reject=COVERAGE_EVENNESS_SKEW,FREQUENCY_CUTOFF	side_1_annotate_key=gene	side_1_continuation=0	side_1_coverage=1.12	side_1_overlap=10	side_1_possible_overlap_registers=234	side_1_read_count=118	side_1_redundant=0	side_2_annotate_key=gene	side_2_continuation=0	side_2_coverage=0.99	side_2_overlap=0	side_2_possible_overlap_registers=224	side_2_read_count=100	side_2_redundant=0	total_non_overlap_reads=3
JC	190	.	CP009273	1722871	-1	CP009273	1723703	1	0	alignment_overlap=9	coverage_minus=1	coverage_plus=2	flanking_left=251	flanking_right=251	frequency=2.938e-02	junction_possible_overlap_registers=225	key=CP009273__1722871__-1__CP009273__1723694__1__9____251__251__0__0	max_left=112	max_left_minus=70	max_left_plus=112	max_min_left=112	max_min_left_minus=70	max_min_left_plus=112	max_min_right=0	max_min_right_minus=0	max_min_right_plus=0	max_pos_hash_score=450	max_right=130	max_right_minus=87	max_right_plus=130	neg_log10_pos_hash_p_value=9.8	new_junction_coverage=0.03	new_junction_read_count=3	polymorphism_frequency=2.938e-02	pos_hash_score=3	prediction=polymorphism	reject=COVERAGE_EVENNESS_SKEW,FREQUENCY_CUTOFF	side_1_annotate_key=gene	side_1_continuation=0	side_1_coverage=0.93	side_1_overlap=9	side_1_possible_overlap_registers=234	side_1_read_count=98	side_1_redundant=0	side_2_annotate_key=gene	side_2_continuation=0	side_2_coverage=1.03	side_2_overlap=0	side_2_possible_overlap_registers=225	side_2_read_count=104	side_2_redundant=0	total_non_overlap_reads=3
JC	191	.	CP009273	1729893	-1	CP009273	1730845	1	0	alignment_overlap=6	coverage_minus=2	coverage_plus=1	flanking_left=251	flanking_right=251	frequency=3.229e-02	junction_possible_overlap_registers=228	key=CP009273__1729893__-1__CP009273__1730839__1__6____251__251__0__0	max_left=230	max_left_minus=230	max_left_plus=61	max_min_left=0	max_min_left_minus=0	max_min_left_plus=0	max_min_right=49	max_min_right_minus=49	max_min_right_plus=49	max_pos_hash_score=456	max_right=49	max_right_minus=49	max_right_plus=49	neg_log10_pos_hash_p_value=9.9	new_junction_coverage=0.03	new_junction_read_count=3	polymorphism_frequency=3.229e-02	pos_hash_score=3	prediction=polymorphism	reject=COVERAGE_EVENNESS_SKEW,FREQUENCY_CUTOFF	side_1_annotate_key=gene	side_1_continuation=0	side_1_coverage=0.82	side_1_overlap=6	side_1_possible_overlap_registers=234	side_1_read_count=86	side_1_redundant=0	side_2_annotate_key=gene	side_2_continuation=0	side_2_coverage=0.94	side_2_overlap=0	side_2_possible_overlap_registers=228	side_2_read_count=96	side_2_redundant=0	total_non_overlap_reads=3
JC	192	.	CP009273	1757073	-1	CP009273	1758140	1	0	alignment_overlap=13	coverage_minus=4	coverage_plus=5	flanking_left=251	flanking_right=251	frequency=9.747e-02	junction_possible_overlap_registers=221	key=CP009273__1757073__-1__CP009273__1758127__1__13____251__251__0__0	max_left=138	max_left_minus=119	max_left_plus=138	max_min_left=77	max_min_left_minus=77	max_min_left_plus=16	max_min_right=66	max_min_right_minus=40	max_min_right_plus=66	max_pos_hash_score=442	max_right=213	max_right_minus=161	max_right_plus=213	neg_log10_pos_hash_p_value=6.7	new_junction_coverage=0.09	new_junction_read_count=9	polymorphism_frequency=9.747e-02	pos_hash_score=9	prediction=polymorphism	reject=COVERAGE_EVENNESS_SKEW,FREQUENCY_CUTOFF	side_1_annotate_key=gene	side_1_continuation=0	side_1_coverage=0.74	side_1_overlap=13	side_1_possible_overlap_registers=234	side_1_read_count=78	side_1_redundant=0	side_2_annotate_key=gene	side_2_continuation=0	side_2_coverage=0.94	side_2_overlap=0	side_2_possible_overlap_registers=221	side_2_read_count=93	side_2_redundant=0	total_non_overlap_reads=9
JC	193	.	CP009273	1774056	-1	CP009273	1775468	1	0	alignment_overlap=9	coverage_minus=2	coverage_plus=1	flanking_left=251	flanking_right=251	frequency=3.703e-02	junction_possible_overlap_registers=225	key=CP009273__1774056__-1__CP009273__1775459__1__9____251__251__0__0	max_left=127	max_left_minus=127	max_left_plus=30	max_min_left=57	max_min_left_minus=57	max_min_left_plus=30	max_min_right=115	max_min_right_minus=115	max_min_right_plus=0	max_pos_hash_score=450	max_right=174	max_right_minus=115	max_right_plus=174	neg_log10_pos_hash_p_value=9.8	new_junction_coverage=0.03	new_junction_read_count=3	polymorphism_frequency=3.703e-02	pos_hash_score=3	prediction=polymorphism	reject=COVERAGE_EVENNESS_SKEW,FREQUENCY_CUTOFF	side_1_annotate_key=gene	side_1_continuation=0	side_1_coverage=0.73	side_1_overlap=9	side_1_possible_overlap_registers=234	side_1_read_count=77	side_1_redundant=0	side_2_annotate_key=gene	side_2_continuation=0	side_2_coverage=0.81	side_2_overlap=0	side_2_possible_overlap_registers=225	side_2_read_count=82	side_2_redundant=0	total_non_overlap_reads=3
JC	194	.	CP009273	1814626	-1	CP009273	1815161	1	0	alignment_overlap=11	coverage_minus=1	coverage_plus=2	flanking_left=251	flanking_right=251	frequency=2.785e-02	junction_possible_overlap_registers=223	key=CP009273__1814626__-1__CP009273__1815150__1__11____251__251__0__0	max_left=112	max_left_minus=112	max_left_plus=112	max_min_left=20	max_min_left_minus=0	max_min_left_plus=20	max_min_right=58	max_min_right_minus=55	max_min_right_plus=58	max_pos_hash_score=446	max_right=58	max_right_minus=55	max_right_plus=58	neg_log10_pos_hash_p_value=9.7	new_junction_coverage=0.03	new_junction_read_count=3	polymorphism_frequency=2.785e-02	pos_hash_score=3	prediction=polymorphism	reject=COVERAGE_EVENNESS_SKEW,FREQUENCY_CUTOFF	side_1_annotate_key=gene	side_1_continuation=0	side_1_coverage=1.12	side_1_overlap=11	side_1_possible_overlap_registers=234	side_1_read_count=118	side_1_redundant=0	side_2_annotate_key=gene	side_2_continuation=0	side_2_coverage=0.97	side_2_overlap=0	side_2_possible_overlap_registers=223	side_2_read_count=97	side_2_redundant=0	total_non_overlap_reads=3
JC	195	.	CP009273	1820491	-1	CP009273	1821277	1	0	alignment_overlap=14	coverage_minus=1	coverage_plus=3	flanking_left=251	flanking_right=251	frequency=5.383e-02	junction_possible_overlap_registers=220	key=CP009273__1820491__-1__CP009273__1821263__1__14____251__251__0__0	max_left=202	max_left_minus=202	max_left_plus=107	max_min_left=107	max_min_left_minus=0	max_min_left_plus=107	max_min_right=33	max_min_right_minus=33	max_min_right_plus=0	max_pos_hash_score=440	max_right=130	max_right_minus=33	max_right_plus=130	neg_log10_pos_hash_p_value=9.0	new_junction_coverage=0.04	new_junction_read_count=4	polymorphism_frequency=5.383e-02	pos_hash_score=4	prediction=polymorphism	reject=COVERAGE_EVENNESS_SKEW,FREQUENCY_CUTOFF	side_1_annotate_key=gene	side_1_continuation=0	side_1_coverage=0.86	side_1_overlap=14	side_1_possible_overlap_registers=234	side_1_read_count=90	side_1_redundant=0	side_2_annotate_key=gene	side_2_continuation=0	side_2_coverage=0.57	side_2_overlap=0	side_2_possible_overlap_registers=220	side_2_read_count=56	side_2_redundant=0	total_non_overlap_reads=4
JC	196	.	CP009273	1822917	-1	CP009273	1824044	1	0	alignment_overlap=12	coverage_minus=2	coverage_plus=2	flanking_left=251	flanking_right=251	frequency=6.674e-02	junction_possible_overlap_registers=222	key=CP009273__1822917__-1__CP009273__1824032__1__12____251__251__0__0	max_left=209	max_left_minus=209	max_left_plus=81	max_min_left=108	max_min_left_minus=108	max_min_left_plus=81	max_min_right=30	max_min_right_minus=30	max_min_right_plus=0	max_pos_hash_score=444	max_right=158	max_right_minus=131	max_right_plus=158	neg_log10_pos_hash_p_value=9.1	new_junction_coverage=0.04	new_junction_read_count=4	polymorphism_frequency=6.674e-02	pos_hash_score=4	prediction=polymorphism	reject=COVERAGE_EVENNESS_SKEW,FREQUENCY_CUTOFF	side_1_annotate_key=gene	side_1_continuation=0	side_1_coverage=0.58	side_1_overlap=12	side_1_possible_overlap_registers=234	side_1_read_count=61	side_1_redundant=0	side_2_annotate_key=gene	side_2_continuation=0	side_2_coverage=0.54	side_2_overlap=0	side_2_possible_overlap_registers=222	side_2_read_count=54	side_2_redundant=0	total_non_overlap_reads=4
JC	197	.	CP009273	1823578	-1	CP009273	1823591	-1	0	alignment_overlap=4	coverage_minus=2	coverage_plus=1	flanking_left=251	flanking_right=251	frequency=4.550e-02	junction_possible_overlap_registers=230	key=CP009273__1823578__-1__CP009273__1823595__-1__4____251__251__0__0	max_left=34	max_left_minus=34	max_left_plus=33	max_min_left=34	max_min_left_minus=34	max_min_left_plus=33	max_min_right=0	max_min_right_minus=0	max_min_right_plus=0	max_pos_hash_score=460	max_right=235	max_right_minus=235	max_right_plus=105	neg_log10_pos_hash_p_value=9.9	new_junction_coverage=0.03	new_junction_read_count=3	polymorphism_frequency=4.550e-02	pos_hash_score=3	prediction=polymorphism	reject=COVERAGE_EVENNESS_SKEW,FREQUENCY_CUTOFF	side_1_annotate_key=gene	side_1_continuation=0	side_1_coverage=0.63	side_1_overlap=4	side_1_possible_overlap_registers=234	side_1_read_count=66	side_1_redundant=0	side_2_annotate_key=gene	side_2_continuation=0	side_2_coverage=0.59	side_2_overlap=0	side_2_possible_overlap_registers=230	side_2_read_count=61	side_2_redundant=0	total_non_overlap_reads=3
JC	198	.	CP009273	1961899	-1	CP009273	1963261	1	0	alignment_overlap=9	coverage_minus=2	coverage_plus=1	flanking_left=251	flanking_right=251	frequency=2.812e-02	junction_possible_overlap_registers=225	key=CP009273__1961899__-1__CP009273__1963252__1__9____251__251__0__0	max_left=77	max_left_minus=77	max_left_plus=71	max_min_left=77	max_min_left_minus=77	max_min_left_plus=71	max_min_right=55	max_min_right_minus=55	max_min_right_plus=0	max_pos_hash_score=450	max_right=163	max_right_minus=163	max_right_plus=123	neg_log10_pos_hash_p_value=9.8	new_junction_coverage=0.03	new_junction_read_count=3	polymorphism_frequency=2.812e-02	pos_hash_score=3	prediction=polymorphism	reject=COVERAGE_EVENNESS_SKEW,FREQUENCY_CUTOFF	side_1_annotate_key=gene	side_1_continuation=0	side_1_coverage=0.90	side_1_overlap=9	side_1_possible_overlap_registers=234	side_1_read_count=95	side_1_redundant=0	side_2_annotate_key=gene	side_2_continuation=0	side_2_coverage=1.15	side_2_overlap=0	side_2_possible_overlap_registers=225	side_2_read_count=116	side_2_redundant=0	total_non_overlap_reads=3
JC	199	.	CP009273	1988808	-1	CP009273	1989847	1	0	alignment_overlap=11	coverage_minus=2	coverage_plus=1	flanking_left=251	flanking_right=251	frequency=4.312e-02	junction_possible_overlap_registers=223	key=CP009273__1988808__-1__CP009273__1989836__1__11____251__251__0__0	max_left=43	max_left_minus=43	max_left_plus=43	max_min_left=24	max_min_left_minus=24	max_min_left_plus=0	max_min_right=35	max_min_right_minus=35	max_min_right_plus=35	max_pos_hash_score=446	max_right=105	max_right_minus=105	max_right_plus=35	neg_log10_pos_hash_p_value=9.7	new_junction_coverage=0.04	new_junction_read_count=4	polymorphism_frequency=4.312e-02	pos_hash_score=3	prediction=polymorphism	reject=COVERAGE_EVENNESS_SKEW,FREQUENCY_CUTOFF	side_1_annotate_key=gene	side_1_continuation=0	side_1_coverage=1.10	side_1_overlap=11	side_1_possible_overlap_registers=234	side_1_read_count=116	side_1_redundant=0	side_2_annotate_key=gene	side_2_continuation=0	side_2_coverage=0.67	side_2_overlap=0	side_2_possible_overlap_registers=223	side_2_read_count=67	side_2_redundant=0	total_non_overlap_reads=3
JC	200	.	CP009273	1992678	-1	CP009273	1993194	1	0	alignment_overlap=12	coverage_minus=4	coverage_plus=6	flanking_left=251	flanking_right=251	frequency=9.755e-02	junction_possible_overlap_registers=222	key=CP009273__1992678__-1__CP009273__1993182__1__12____251__251__0__0	max_left=179	max_left_minus=179	max_left_plus=43	max_min_left=110	max_min_left_minus=110	max_min_left_plus=43	max_min_right=8	max_min_right_minus=5	max_min_right_plus=8	max_pos_hash_score=444	max_right=198	max_right_minus=128	max_right_plus=198	neg_log10_pos_hash_p_value=6.7	new_junction_coverage=0.10	new_junction_read_count=10	polymorphism_frequency=9.755e-02	pos_hash_score=9	prediction=polymorphism	reject=COVERAGE_EVENNESS_SKEW,FREQUENCY_CUTOFF	side_1_annotate_key=gene	side_1_continuation=0	side_1_coverage=0.92	side_1_overlap=12	side_1_possible_overlap_registers=234	side_1_read_count=97	side_1_redundant=0	side_2_annotate_key=gene	side_2_continuation=0	side_2_coverage=0.93	side_2_overlap=0	side_2_possible_overlap_registers=222	side_2_read_count=93	side_2_redundant=0	total_non_overlap_reads=10
JC	201	.	CP009273	2022962	-1	CP009273	2023747	1	0	alignment_overlap=9	coverage_minus=4	coverage_plus=2	flanking_left=251	flanking_right=251	frequency=5.532e-02	junction_possible_overlap_registers=225	key=CP009273__2022962__-1__CP009273__2023738__1__9____251__251__0__0	max_left=176	max_left_minus=176	max_left_plus=1	max_min_left=1	max_min_left_minus=0	max_min_left_plus=1	max_min_right=108	max_min_right_minus=108	max_min_right_plus=0	max_pos_hash_score=450	max_right=108	max_right_minus=108	max_right_plus=76	neg_log10_pos_hash_p_value=8.1	new_junction_coverage=0.06	new_junction_read_count=6	polymorphism_frequency=5.532e-02	pos_hash_score=6	prediction=polymorphism	reject=COVERAGE_EVENNESS_SKEW,FREQUENCY_CUTOFF	side_1_annotate_key=gene	side_1_continuation=0	side_1_coverage=1.01	side_1_overlap=9	side_1_possible_overlap_registers=234	side_1_read_count=106	side_1_redundant=0	side_2_annotate_key=gene	side_2_continuation=0	side_2_coverage=1.02	side_2_overlap=0	side_2_possible_overlap_registers=225	side_2_read_count=103	side_2_redundant=0	total_non_overlap_reads=6
JC	202	.	CP009273	2049624	-1	CP009273	2050713	1	0	alignment_overlap=10	coverage_minus=3	coverage_plus=1	flanking_left=251	flanking_right=251	frequency=3.172e-02	junction_possible_overlap_registers=224	key=CP009273__2049624__-1__CP009273__2050703__1__10____251__251__0__0	max_left=135	max_left_minus=135	max_left_plus=135	max_min_left=17	max_min_left_minus=17	max_min_left_plus=0	max_min_right=62	max_min_right_minus=62	max_min_right_plus=51	max_pos_hash_score=448	max_right=62	max_right_minus=62	max_right_plus=51	neg_log10_pos_hash_p_value=9.1	new_junction_coverage=0.04	new_junction_read_count=4	polymorphism_frequency=3.172e-02	pos_hash_score=4	prediction=polymorphism	reject=COVERAGE_EVENNESS_SKEW,FREQUENCY_CUTOFF	side_1_annotate_key=gene	side_1_continuation=0	side_1_coverage=1.30	side_1_overlap=10	side_1_possible_overlap_registers=234	side_1_read_count=136	side_1_redundant=0	side_2_annotate_key=gene	side_2_continuation=0	side_2_coverage=1.13	side_2_overlap=0	side_2_possible_overlap_registers=224	side_2_read_count=114	side_2_redundant=0	total_non_overlap_reads=4
JC	203	.	CP009273	2112944	-1	CP009273	2113551	1	0	alignment_overlap=12	coverage_minus=5	coverage_plus=4	flanking_left=251	flanking_right=251	frequency=8.033e-02	junction_possible_overlap_registers=222	key=CP009273__2112944__-1__CP009273__2113539__1__12____251__251__0__0	max_left=209	max_left_minus=209	max_left_plus=161	max_min_left=41	max_min_left_minus=41	max_min_left_plus=34	max_min_right=91	max_min_right_minus=36	max_min_right_plus=91	max_pos_hash_score=444	max_right=168	max_right_minus=168	max_right_plus=99	neg_log10_pos_hash_p_value=6.7	new_junction_coverage=0.09	new_junction_read_count=9	polymorphism_frequency=8.033e-02	pos_hash_score=9	prediction=polymorphism	reject=COVERAGE_EVENNESS_SKEW,FREQUENCY_CUTOFF	side_1_annotate_key=gene	side_1_continuation=0	side_1_coverage=0.91	side_1_overlap=12	side_1_possible_overlap_registers=234	side_1_read_count=96	side_1_redundant=0	side_2_annotate_key=gene	side_2_continuation=0	side_2_coverage=1.15	side_2_overlap=0	side_2_possible_overlap_registers=222	side_2_read_count=115	side_2_redundant=0	total_non_overlap_reads=9
JC	204	.	CP009273	2114489	-1	CP009273	2115352	1	0	alignment_overlap=11	coverage_minus=2	coverage_plus=1	flanking_left=251	flanking_right=251	frequency=3.387e-02	junction_possible_overlap_registers=223	key=CP009273__2114489__-1__CP009273__2115341__1__11____251__251__0__0	max_left=64	max_left_minus=64	max_left_plus=63	max_min_left=63	max_min_left_minus=63	max_min_left_plus=63	max_min_right=18	max_min_right_minus=18	max_min_right_plus=0	max_pos_hash_score=446	max_right=138	max_right_minus=137	max_right_plus=138	neg_log10_pos_hash_p_value=9.7	new_junction_coverage=0.03	new_junction_read_count=3	polymorphism_frequency=3.387e-02	pos_hash_score=3	prediction=polymorphism	reject=COVERAGE_EVENNESS_SKEW,FREQUENCY_CUTOFF	side_1_annotate_key=gene	side_1_continuation=0	side_1_coverage=0.78	side_1_overlap=11	side_1_possible_overlap_registers=234	side_1_read_count=82	side_1_redundant=0	side_2_annotate_key=gene	side_2_continuation=0	side_2_coverage=0.93	side_2_overlap=0	side_2_possible_overlap_registers=223	side_2_read_count=93	side_2_redundant=0	total_non_overlap_reads=3
JC	205	.	CP009273	2153758	-1	CP009273	2154902	1	0	alignment_overlap=13	coverage_minus=0	coverage_plus=3	flanking_left=251	flanking_right=251	frequency=3.096e-02	junction_possible_overlap_registers=221	key=CP009273__2153758__-1__CP009273__2154889__1__13____251__251__0__0	max_left=212	max_left_minus=0	max_left_plus=212	max_min_left=103	max_min_left_minus=0	max_min_left_plus=103	max_min_right=69	max_min_right_minus=0	max_min_right_plus=69	max_pos_hash_score=442	max_right=135	max_right_minus=0	max_right_plus=135	neg_log10_pos_hash_p_value=9.7	new_junction_coverage=0.03	new_junction_read_count=3	polymorphism_frequency=3.096e-02	pos_hash_score=3	prediction=polymorphism	reject=COVERAGE_EVENNESS_SKEW,FREQUENCY_CUTOFF	side_1_annotate_key=gene	side_1_continuation=0	side_1_coverage=0.90	side_1_overlap=13	side_1_possible_overlap_registers=234	side_1_read_count=94	side_1_redundant=0	side_2_annotate_key=gene	side_2_continuation=0	side_2_coverage=1.00	side_2_overlap=0	side_2_possible_overlap_registers=221	side_2_read_count=99	side_2_redundant=0	total_non_overlap_reads=3
JC	206	.	CP009273	2173788	-1	CP009273	2175438	1	0	alignment_overlap=11	coverage_minus=2	coverage_plus=1	flanking_left=251	flanking_right=251	frequency=3.106e-02	junction_possible_overlap_registers=223	key=CP009273__2173788__-1__CP009273__2175427__1__11____251__251__0__0	max_left=209	max_left_minus=209	max_left_plus=181	max_min_left=115	max_min_left_minus=115	max_min_left_plus=0	max_min_right=59	max_min_right_minus=8	max_min_right_plus=59	max_pos_hash_score=446	max_right=125	max_right_minus=125	max_right_plus=59	neg_log10_pos_hash_p_value=9.7	new_junction_coverage=0.03	new_junction_read_count=3	polymorphism_frequency=3.106e-02	pos_hash_score=3	prediction=polymorphism	reject=COVERAGE_EVENNESS_SKEW,FREQUENCY_CUTOFF	side_1_annotate_key=gene	side_1_continuation=0	side_1_coverage=0.98	side_1_overlap=11	side_1_possible_overlap_registers=234	side_1_read_count=103	side_1_redundant=0	side_2_annotate_key=gene	side_2_continuation=0	side_2_coverage=0.89	side_2_overlap=0	side_2_possible_overlap_registers=223	side_2_read_count=89	side_2_redundant=0	total_non_overlap_reads=3
JC	207	.	CP009273	2206943	-1	CP009273	2207742	1	0	alignment_overlap=12	coverage_minus=3	coverage_plus=6	flanking_left=251	flanking_right=251	frequency=9.708e-02	junction_possible_overlap_registers=222	key=CP009273__2206943__-1__CP009273__2207730__1__12____251__251__0__0	max_left=209	max_left_minus=209	max_left_plus=52	max_min_left=80	max_min_left_minus=80	max_min_left_plus=21	max_min_right=30	max_min_right_minus=30	max_min_right_plus=28	max_pos_hash_score=444	max_right=142	max_right_minus=124	max_right_plus=142	neg_log10_pos_hash_p_value=7.1	new_junction_coverage=0.09	new_junction_read_count=9	polymorphism_frequency=9.708e-02	pos_hash_score=8	prediction=polymorphism	reject=COVERAGE_EVENNESS_SKEW,FREQUENCY_CUTOFF	side_1_annotate_key=gene	side_1_continuation=0	side_1_coverage=0.67	side_1_overlap=12	side_1_possible_overlap_registers=234	side_1_read_count=70	side_1_redundant=0	side_2_annotate_key=gene	side_2_continuation=0	side_2_coverage=1.01	side_2_overlap=0	side_2_possible_overlap_registers=222	side_2_read_count=101	side_2_redundant=0	total_non_overlap_reads=9
JC	208	.	CP009273	2247961	-1	CP009273	2248730	1	0	alignment_overlap=9	coverage_minus=4	coverage_plus=4	flanking_left=251	flanking_right=251	frequency=6.690e-02	junction_possible_overlap_registers=225	key=CP009273__2247961__-1__CP009273__2248721__1__9____251__251__0__0	max_left=231	max_left_minus=231	max_left_plus=213	max_min_left=52	max_min_left_minus=52	max_min_left_plus=34	max_min_right=61	max_min_right_minus=61	max_min_right_plus=28	max_pos_hash_score=450	max_right=201	max_right_minus=185	max_right_plus=201	neg_log10_pos_hash_p_value=7.2	new_junction_coverage=0.09	new_junction_read_count=9	polymorphism_frequency=6.690e-02	pos_hash_score=8	prediction=polymorphism	reject=COVERAGE_EVENNESS_SKEW,FREQUENCY_CUTOFF	side_1_annotate_key=gene	side_1_continuation=0	side_1_coverage=1.23	side_1_overlap=9	side_1_possible_overlap_registers=234	side_1_read_count=129	side_1_redundant=0	side_2_annotate_key=gene	side_2_continuation=0	side_2_coverage=1.26	side_2_overlap=0	side_2_possible_overlap_registers=225	side_2_read_count=127	side_2_redundant=0	total_non_overlap_reads=8
JC	209	.	CP009273	2254009	-1	CP009273	2254965	1	0	alignment_overlap=11	coverage_minus=3	coverage_plus=2	flanking_left=251	flanking_right=251	frequency=6.301e-02	junction_possible_overlap_registers=223	key=CP009273__2254009__-1__CP009273__2254954__1__11____251__251__0__0	max_left=123	max_left_minus=123	max_left_plus=123	max_min_left=0	max_min_left_minus=0	max_min_left_plus=0	max_min_right=117	max_min_right_minus=117	max_min_right_plus=117	max_pos_hash_score=446	max_right=117	max_right_minus=117	max_right_plus=117	neg_log10_pos_hash_p_value=8.5	new_junction_coverage=0.06	new_junction_read_count=6	polymorphism_frequency=6.301e-02	pos_hash_score=5	prediction=polymorphism	reject=COVERAGE_EVENNESS_SKEW,FREQUENCY_CUTOFF	side_1_annotate_key=gene	side_1_continuation=0	side_1_coverage=0.92	side_1_overlap=11	side_1_possible_overlap_registers=234	side_1_read_count=97	side_1_redundant=0	side_2_annotate_key=gene	side_2_continuation=0	side_2_coverage=0.86	side_2_overlap=0	side_2_possible_overlap_registers=223	side_2_read_count=86	side_2_redundant=0	total_non_overlap_reads=5
JC	210	.	CP009273	2268244	-1	CP009273	2269425	1	0	alignment_overlap=8	coverage_minus=1	coverage_plus=2	flanking_left=251	flanking_right=251	frequency=3.178e-02	junction_possible_overlap_registers=226	key=CP009273__2268244__-1__CP009273__2269417__1__8____251__251__0__0	max_left=196	max_left_minus=196	max_left_plus=140	max_min_left=0	max_min_left_minus=0	max_min_left_plus=0	max_min_right=103	max_min_right_minus=47	max_min_right_plus=103	max_pos_hash_score=452	max_right=103	max_right_minus=47	max_right_plus=103	neg_log10_pos_hash_p_value=9.8	new_junction_coverage=0.03	new_junction_read_count=3	polymorphism_frequency=3.178e-02	pos_hash_score=3	prediction=polymorphism	reject=COVERAGE_EVENNESS_SKEW,FREQUENCY_CUTOFF	side_1_annotate_key=gene	side_1_continuation=0	side_1_coverage=0.89	side_1_overlap=8	side_1_possible_overlap_registers=234	side_1_read_count=93	side_1_redundant=0	side_2_annotate_key=gene	side_2_continuation=0	side_2_coverage=0.92	side_2_overlap=0	side_2_possible_overlap_registers=226	side_2_read_count=93	side_2_redundant=0	total_non_overlap_reads=3
JC	211	.	CP009273	2351209	-1	CP009273	2351405	1	0	alignment_overlap=40	coverage_minus=5	coverage_plus=4	flanking_left=251	flanking_right=251	frequency=1.126e-01	junction_possible_overlap_registers=194	key=CP009273__2351209__-1__CP009273__2351365__1__40____251__251__0__0	max_left=196	max_left_minus=196	max_left_plus=49	max_min_left=103	max_min_left_minus=103	max_min_left_plus=49	max_min_right=19	max_min_right_minus=19	max_min_right_plus=0	max_pos_hash_score=388	max_right=200	max_right_minus=125	max_right_plus=200	neg_log10_pos_hash_p_value=6.0	new_junction_coverage=0.13	new_junction_read_count=11	polymorphism_frequency=1.126e-01	pos_hash_score=9	prediction=polymorphism	reject=COVERAGE_EVENNESS_SKEW,FREQUENCY_CUTOFF	side_1_annotate_key=gene	side_1_continuation=0	side_1_coverage=0.87	side_1_overlap=40	side_1_possible_overlap_registers=234	side_1_read_count=91	side_1_redundant=0	side_2_annotate_key=gene	side_2_continuation=0	side_2_coverage=1.13	side_2_overlap=0	side_2_possible_overlap_registers=194	side_2_read_count=98	side_2_redundant=0	total_non_overlap_reads=9
JC	212	.	CP009273	2366946	-1	CP009273	2367749	1	0	alignment_overlap=10	coverage_minus=2	coverage_plus=3	flanking_left=251	flanking_right=251	frequency=5.064e-02	junction_possible_overlap_registers=224	key=CP009273__2366946__-1__CP009273__2367739__1__10____251__251__0__0	max_left=197	max_left_minus=197	max_left_plus=156	max_min_left=5	max_min_left_minus=0	max_min_left_plus=5	max_min_right=115	max_min_right_minus=115	max_min_right_plus=85	max_pos_hash_score=448	max_right=208	max_right_minus=115	max_right_plus=208	neg_log10_pos_hash_p_value=8.6	new_junction_coverage=0.05	new_junction_read_count=5	polymorphism_frequency=5.064e-02	pos_hash_score=5	prediction=polymorphism	reject=COVERAGE_EVENNESS_SKEW,FREQUENCY_CUTOFF	side_1_annotate_key=gene	side_1_continuation=0	side_1_coverage=1.01	side_1_overlap=10	side_1_possible_overlap_registers=234	side_1_read_count=106	side_1_redundant=0	side_2_annotate_key=gene	side_2_continuation=0	side_2_coverage=0.86	side_2_overlap=0	side_2_possible_overlap_registers=224	side_2_read_count=86	side_2_redundant=0	total_non_overlap_reads=5
JC	213	.	CP009273	2404040	-1	CP009273	2405056	1	0	alignment_overlap=9	coverage_minus=2	coverage_plus=1	flanking_left=251	flanking_right=251	frequency=3.535e-02	junction_possible_overlap_registers=225	key=CP009273__2404040__-1__CP009273__2405047__1__9____251__251__0__0	max_left=234	max_left_minus=234	max_left_plus=160	max_min_left=92	max_min_left_minus=92	max_min_left_plus=0	max_min_right=82	max_min_right_minus=8	max_min_right_plus=82	max_pos_hash_score=450	max_right=148	max_right_minus=148	max_right_plus=82	neg_log10_pos_hash_p_value=9.8	new_junction_coverage=0.04	new_junction_read_count=4	polymorphism_frequency=3.535e-02	pos_hash_score=3	prediction=polymorphism	reject=COVERAGE_EVENNESS_SKEW,FREQUENCY_CUTOFF	side_1_annotate_key=gene	side_1_continuation=0	side_1_coverage=0.91	side_1_overlap=9	side_1_possible_overlap_registers=234	side_1_read_count=96	side_1_redundant=0	side_2_annotate_key=gene	side_2_continuation=0	side_2_coverage=1.25	side_2_overlap=0	side_2_possible_overlap_registers=225	side_2_read_count=126	side_2_redundant=0	total_non_overlap_reads=3
JC	214	.	CP009273	2513214	-1	CP009273	2513783	1	0	alignment_overlap=10	coverage_minus=2	coverage_plus=2	flanking_left=251	flanking_right=251	frequency=3.449e-02	junction_possible_overlap_registers=224	key=CP009273__2513214__-1__CP009273__2513773__1__10____251__251__0__0	max_left=131	max_left_minus=131	max_left_plus=43	max_min_left=47	max_min_left_minus=47	max_min_left_plus=43	max_min_right=10	max_min_right_minus=2	max_min_right_plus=10	max_pos_hash_score=448	max_right=87	max_right_minus=87	max_right_plus=87	neg_log10_pos_hash_p_value=9.1	new_junction_coverage=0.04	new_junction_read_count=4	polymorphism_frequency=3.449e-02	pos_hash_score=4	prediction=polymorphism	reject=COVERAGE_EVENNESS_SKEW,FREQUENCY_CUTOFF	side_1_annotate_key=gene	side_1_continuation=0	side_1_coverage=0.90	side_1_overlap=10	side_1_possible_overlap_registers=234	side_1_read_count=94	side_1_redundant=0	side_2_annotate_key=gene	side_2_continuation=0	side_2_coverage=1.33	side_2_overlap=0	side_2_possible_overlap_registers=224	side_2_read_count=134	side_2_redundant=0	total_non_overlap_reads=4
JC	215	.	CP009273	2534387	-1	CP009273	2535239	1	0	alignment_overlap=12	coverage_minus=1	coverage_plus=3	flanking_left=251	flanking_right=251	frequency=6.567e-02	junction_possible_overlap_registers=222	key=CP009273__2534387__-1__CP009273__2535227__1__12____251__251__0__0	max_left=133	max_left_minus=133	max_left_plus=52	max_min_left=52	max_min_left_minus=0	max_min_left_plus=52	max_min_right=106	max_min_right_minus=106	max_min_right_plus=0	max_pos_hash_score=444	max_right=187	max_right_minus=106	max_right_plus=187	neg_log10_pos_hash_p_value=9.1	new_junction_coverage=0.04	new_junction_read_count=4	polymorphism_frequency=6.567e-02	pos_hash_score=4	prediction=polymorphism	reject=COVERAGE_EVENNESS_SKEW,FREQUENCY_CUTOFF	side_1_annotate_key=gene	side_1_continuation=0	side_1_coverage=0.59	side_1_overlap=12	side_1_possible_overlap_registers=234	side_1_read_count=62	side_1_redundant=0	side_2_annotate_key=gene	side_2_continuation=0	side_2_coverage=0.55	side_2_overlap=0	side_2_possible_overlap_registers=222	side_2_read_count=55	side_2_redundant=0	total_non_overlap_reads=4
JC	216	.	CP009273	2576588	-1	CP009273	2577584	1	0	alignment_overlap=10	coverage_minus=1	coverage_plus=2	flanking_left=251	flanking_right=251	frequency=3.577e-02	junction_possible_overlap_registers=224	key=CP009273__2576588__-1__CP009273__2577574__1__10____251__251__0__0	max_left=172	max_left_minus=123	max_left_plus=172	max_min_left=0	max_min_left_minus=0	max_min_left_plus=0	max_min_right=105	max_min_right_minus=105	max_min_right_plus=102	max_pos_hash_score=448	max_right=105	max_right_minus=105	max_right_plus=102	neg_log10_pos_hash_p_value=9.8	new_junction_coverage=0.03	new_junction_read_count=3	polymorphism_frequency=3.577e-02	pos_hash_score=3	prediction=polymorphism	reject=COVERAGE_EVENNESS_SKEW,FREQUENCY_CUTOFF	side_1_annotate_key=gene	side_1_continuation=0	side_1_coverage=0.95	side_1_overlap=10	side_1_possible_overlap_registers=234	side_1_read_count=100	side_1_redundant=0	side_2_annotate_key=gene	side_2_continuation=0	side_2_coverage=0.66	side_2_overlap=0	side_2_possible_overlap_registers=224	side_2_read_count=66	side_2_redundant=0	total_non_overlap_reads=3
JC	217	.	CP009273	2608671	-1	CP009273	2609642	1	0	alignment_overlap=11	coverage_minus=2	coverage_plus=2	flanking_left=251	flanking_right=251	frequency=4.365e-02	junction_possible_overlap_registers=223	key=CP009273__2608671__-1__CP009273__2609631__1__11____251__251__0__0	max_left=77	max_left_minus=77	max_left_plus=77	max_min_left=0	max_min_left_minus=0	max_min_left_plus=0	max_min_right=64	max_min_right_minus=38	max_min_right_plus=64	max_pos_hash_score=446	max_right=64	max_right_minus=38	max_right_plus=64	neg_log10_pos_hash_p_value=9.1	new_junction_coverage=0.04	new_junction_read_count=4	polymorphism_frequency=4.365e-02	pos_hash_score=4	prediction=polymorphism	reject=COVERAGE_EVENNESS_SKEW,FREQUENCY_CUTOFF	side_1_annotate_key=gene	side_1_continuation=0	side_1_coverage=0.75	side_1_overlap=11	side_1_possible_overlap_registers=234	side_1_read_count=79	side_1_redundant=0	side_2_annotate_key=gene	side_2_continuation=0	side_2_coverage=1.00	side_2_overlap=0	side_2_possible_overlap_registers=223	side_2_read_count=100	side_2_redundant=0	total_non_overlap_reads=4
JC	218	.	CP009273	2624417	-1	CP009273	2624964	1	0	alignment_overlap=12	coverage_minus=4	coverage_plus=3	flanking_left=251	flanking_right=251	frequency=6.300e-02	junction_possible_overlap_registers=222	key=CP009273__2624417__-1__CP009273__2624952__1__12____251__251__0__0	max_left=110	max_left_minus=110	max_left_plus=36	max_min_left=78	max_min_left_minus=78	max_min_left_plus=36	max_min_right=4	max_min_right_minus=4	max_min_right_plus=0	max_pos_hash_score=444	max_right=160	max_right_minus=160	max_right_plus=160	neg_log10_pos_hash_p_value=7.5	new_junction_coverage=0.07	new_junction_read_count=7	polymorphism_frequency=6.300e-02	pos_hash_score=7	prediction=polymorphism	reject=COVERAGE_EVENNESS_SKEW,FREQUENCY_CUTOFF	side_1_annotate_key=gene	side_1_continuation=0	side_1_coverage=1.08	side_1_overlap=12	side_1_possible_overlap_registers=234	side_1_read_count=113	side_1_redundant=0	side_2_annotate_key=gene	side_2_continuation=0	side_2_coverage=1.01	side_2_overlap=0	side_2_possible_overlap_registers=222	side_2_read_count=101	side_2_redundant=0	total_non_overlap_reads=7
JC	219	.	CP009273	2629839	-1	CP009273	2630449	1	0	alignment_overlap=10	coverage_minus=5	coverage_plus=3	flanking_left=251	flanking_right=251	frequency=7.906e-02	junction_possible_overlap_registers=224	key=CP009273__2629839__-1__CP009273__2630439__1__10____251__251__0__0	max_left=226	max_left_minus=225	max_left_plus=226	max_min_left=35	max_min_left_minus=35	max_min_left_plus=28	max_min_right=45	max_min_right_minus=45	max_min_right_plus=10	max_pos_hash_score=448	max_right=129	max_right_minus=73	max_right_plus=129	neg_log10_pos_hash_p_value=7.2	new_junction_coverage=0.09	new_junction_read_count=9	polymorphism_frequency=7.906e-02	pos_hash_score=8	prediction=polymorphism	reject=COVERAGE_EVENNESS_SKEW,FREQUENCY_CUTOFF	side_1_annotate_key=gene	side_1_continuation=0	side_1_coverage=0.96	side_1_overlap=10	side_1_possible_overlap_registers=234	side_1_read_count=101	side_1_redundant=0	side_2_annotate_key=gene	side_2_continuation=0	side_2_coverage=1.12	side_2_overlap=0	side_2_possible_overlap_registers=224	side_2_read_count=113	side_2_redundant=0	total_non_overlap_reads=8
JC	220	.	CP009273	2631868	-1	CP009273	2632837	1	0	alignment_overlap=1	coverage_minus=2	coverage_plus=1	flanking_left=251	flanking_right=251	frequency=3.780e-02	junction_possible_overlap_registers=233	key=CP009273__2631868__-1__CP009273__2632836__1__1____251__251__0__0	max_left=77	max_left_minus=77	max_left_plus=77	max_min_left=77	max_min_left_minus=77	max_min_left_plus=77	max_min_right=0	max_min_right_minus=0	max_min_right_plus=0	max_pos_hash_score=466	max_right=158	max_right_minus=158	max_right_plus=158	neg_log10_pos_hash_p_value=10.0	new_junction_coverage=0.04	new_junction_read_count=4	polymorphism_frequency=3.780e-02	pos_hash_score=3	prediction=polymorphism	reject=COVERAGE_EVENNESS_SKEW,FREQUENCY_CUTOFF	side_1_annotate_key=gene	side_1_continuation=0	side_1_coverage=0.84	side_1_overlap=1	side_1_possible_overlap_registers=234	side_1_read_count=88	side_1_redundant=0	side_2_annotate_key=gene	side_2_continuation=0	side_2_coverage=1.11	side_2_overlap=0	side_2_possible_overlap_registers=233	side_2_read_count=116	side_2_redundant=0	total_non_overlap_reads=3
JC	221	.	CP009273	2635751	-1	CP009273	2636759	1	0	alignment_overlap=10	coverage_minus=1	coverage_plus=2	flanking_left=251	flanking_right=251	frequency=2.983e-02	junction_possible_overlap_registers=224	key=CP009273__2635751__-1__CP009273__2636749__1__10____251__251__0__0	max_left=68	max_left_minus=68	max_left_plus=32	max_min_left=32	max_min_left_minus=0	max_min_left_plus=32	max_min_right=44	max_min_right_minus=44	max_min_right_plus=0	max_pos_hash_score=448	max_right=218	max_right_minus=44	max_right_plus=218	neg_log10_pos_hash_p_value=9.8	new_junction_coverage=0.03	new_junction_read_count=3	polymorphism_frequency=2.983e-02	pos_hash_score=3	prediction=polymorphism	reject=COVERAGE_EVENNESS_SKEW,FREQUENCY_CUTOFF	side_1_annotate_key=gene	side_1_continuation=0	side_1_coverage=0.86	side_1_overlap=10	side_1_possible_overlap_registers=234	side_1_read_count=90	side_1_redundant=0	side_2_annotate_key=gene	side_2_continuation=0	side_2_coverage=1.08	side_2_overlap=0	side_2_possible_overlap_registers=224	side_2_read_count=109	side_2_redundant=0	total_non_overlap_reads=3
JC	222	.	CP009273	2660122	-1	CP009273	2661189	1	0	alignment_overlap=8	coverage_minus=1	coverage_plus=3	flanking_left=251	flanking_right=251	frequency=3.959e-02	junction_possible_overlap_registers=226	key=CP009273__2660122__-1__CP009273__2661181__1__8____251__251__0__0	max_left=105	max_left_minus=105	max_left_plus=105	max_min_left=105	max_min_left_minus=105	max_min_left_plus=105	max_min_right=0	max_min_right_minus=0	max_min_right_plus=0	max_pos_hash_score=452	max_right=136	max_right_minus=117	max_right_plus=136	neg_log10_pos_hash_p_value=9.2	new_junction_coverage=0.04	new_junction_read_count=4	polymorphism_frequency=3.959e-02	pos_hash_score=4	prediction=polymorphism	reject=COVERAGE_EVENNESS_SKEW,FREQUENCY_CUTOFF	side_1_annotate_key=gene	side_1_continuation=0	side_1_coverage=1.10	side_1_overlap=8	side_1_possible_overlap_registers=234	side_1_read_count=115	side_1_redundant=0	side_2_annotate_key=gene	side_2_continuation=0	side_2_coverage=0.82	side_2_overlap=0	side_2_possible_overlap_registers=226	side_2_read_count=83	side_2_redundant=0	total_non_overlap_reads=4
JC	223	.	CP009273	2725685	-1	CP009273	2726631	1	0	alignment_overlap=10	coverage_minus=2	coverage_plus=3	flanking_left=251	flanking_right=251	frequency=4.266e-02	junction_possible_overlap_registers=224	key=CP009273__2725685__-1__CP009273__2726621__1__10____251__251__0__0	max_left=115	max_left_minus=115	max_left_plus=115	max_min_left=68	max_min_left_minus=68	max_min_left_plus=41	max_min_right=44	max_min_right_minus=2	max_min_right_plus=44	max_pos_hash_score=448	max_right=183	max_right_minus=173	max_right_plus=183	neg_log10_pos_hash_p_value=9.1	new_junction_coverage=0.05	new_junction_read_count=5	polymorphism_frequency=4.266e-02	pos_hash_score=4	prediction=polymorphism	reject=COVERAGE_EVENNESS_SKEW,FREQUENCY_CUTOFF	side_1_annotate_key=gene	side_1_continuation=0	side_1_coverage=1.03	side_1_overlap=10	side_1_possible_overlap_registers=234	side_1_read_count=108	side_1_redundant=0	side_2_annotate_key=gene	side_2_continuation=0	side_2_coverage=1.20	side_2_overlap=0	side_2_possible_overlap_registers=224	side_2_read_count=121	side_2_redundant=0	total_non_overlap_reads=5
JC	224	.	CP009273	2725916	-1	CP009273	2726628	1	0	alignment_overlap=10	coverage_minus=2	coverage_plus=2	flanking_left=251	flanking_right=251	frequency=3.742e-02	junction_possible_overlap_registers=224	key=CP009273__2725916__-1__CP009273__2726618__1__10____251__251__0__0	max_left=91	max_left_minus=91	max_left_plus=2	max_min_left=91	max_min_left_minus=91	max_min_left_plus=2	max_min_right=0	max_min_right_minus=0	max_min_right_plus=0	max_pos_hash_score=448	max_right=120	max_right_minus=119	max_right_plus=120	neg_log10_pos_hash_p_value=9.1	new_junction_coverage=0.04	new_junction_read_count=4	polymorphism_frequency=3.742e-02	pos_hash_score=4	prediction=polymorphism	reject=COVERAGE_EVENNESS_SKEW,FREQUENCY_CUTOFF	side_1_annotate_key=gene	side_1_continuation=0	side_1_coverage=0.94	side_1_overlap=10	side_1_possible_overlap_registers=234	side_1_read_count=99	side_1_redundant=0	side_2_annotate_key=gene	side_2_continuation=0	side_2_coverage=1.10	side_2_overlap=0	side_2_possible_overlap_registers=224	side_2_read_count=111	side_2_redundant=0	total_non_overlap_reads=4
JC	225	.	CP009273	2811634	-1	CP009273	2811910	1	0	alignment_overlap=79	coverage_minus=10	coverage_plus=4	flanking_left=251	flanking_right=251	frequency=2.101e-01	junction_possible_overlap_registers=155	key=CP009273__2811634__-1__CP009273__2811831__1__79____251__251__0__0	max_left=143	max_left_minus=143	max_left_plus=23	max_min_left=41	max_min_left_minus=41	max_min_left_plus=23	max_min_right=83	max_min_right_minus=83	max_min_right_plus=0	max_pos_hash_score=310	max_right=164	max_right_minus=149	max_right_plus=164	neg_log10_pos_hash_p_value=4.1	new_junction_coverage=0.22	new_junction_read_count=15	polymorphism_frequency=2.101e-01	pos_hash_score=11	prediction=polymorphism	reject=COVERAGE_EVENNESS_SKEW	side_1_annotate_key=gene	side_1_continuation=0	side_1_coverage=0.51	side_1_overlap=79	side_1_possible_overlap_registers=234	side_1_read_count=54	side_1_redundant=0	side_2_annotate_key=gene	side_2_continuation=0	side_2_coverage=1.11	side_2_overlap=0	side_2_possible_overlap_registers=155	side_2_read_count=77	side_2_redundant=0	total_non_overlap_reads=14
JC	226	.	CP009273	2834496	-1	CP009273	2835387	1	0	alignment_overlap=11	coverage_minus=3	coverage_plus=7	flanking_left=251	flanking_right=251	frequency=8.328e-02	junction_possible_overlap_registers=223	key=CP009273__2834496__-1__CP009273__2835376__1__11____251__251__0__0	max_left=62	max_left_minus=62	max_left_plus=37	max_min_left=62	max_min_left_minus=62	max_min_left_plus=37	max_min_right=0	max_min_right_minus=0	max_min_right_plus=0	max_pos_hash_score=446	max_right=227	max_right_minus=208	max_right_plus=227	neg_log10_pos_hash_p_value=6.7	new_junction_coverage=0.11	new_junction_read_count=11	polymorphism_frequency=8.328e-02	pos_hash_score=9	prediction=polymorphism	reject=COVERAGE_EVENNESS_SKEW,FREQUENCY_CUTOFF	side_1_annotate_key=gene	side_1_continuation=0	side_1_coverage=1.18	side_1_overlap=11	side_1_possible_overlap_registers=234	side_1_read_count=124	side_1_redundant=0	side_2_annotate_key=gene	side_2_continuation=0	side_2_coverage=1.24	side_2_overlap=0	side_2_possible_overlap_registers=223	side_2_read_count=124	side_2_redundant=0	total_non_overlap_reads=10
JC	227	.	CP009273	2871151	-1	CP009273	2871642	1	0	alignment_overlap=19	coverage_minus=2	coverage_plus=5	flanking_left=251	flanking_right=251	frequency=1.305e-01	junction_possible_overlap_registers=215	key=CP009273__2871151__-1__CP009273__2871623__1__19____251__251__0__0	max_left=178	max_left_minus=71	max_left_plus=178	max_min_left=70	max_min_left_minus=0	max_min_left_plus=70	max_min_right=54	max_min_right_minus=19	max_min_right_plus=54	max_pos_hash_score=430	max_right=162	max_right_minus=19	max_right_plus=162	neg_log10_pos_hash_p_value=7.8	new_junction_coverage=0.07	new_junction_read_count=7	polymorphism_frequency=1.305e-01	pos_hash_score=6	prediction=polymorphism	reject=COVERAGE_EVENNESS_SKEW,FREQUENCY_CUTOFF	side_1_annotate_key=gene	side_1_continuation=0	side_1_coverage=0.55	side_1_overlap=19	side_1_possible_overlap_registers=234	side_1_read_count=58	side_1_redundant=0	side_2_annotate_key=gene	side_2_continuation=0	side_2_coverage=0.41	side_2_overlap=0	side_2_possible_overlap_registers=215	side_2_read_count=40	side_2_redundant=0	total_non_overlap_reads=7
JC	228	.	CP009273	2951430	-1	CP009273	2952638	1	0	alignment_overlap=11	coverage_minus=1	coverage_plus=2	flanking_left=251	flanking_right=251	frequency=2.712e-02	junction_possible_overlap_registers=223	key=CP009273__2951430__-1__CP009273__2952627__1__11____251__251__0__0	max_left=114	max_left_minus=114	max_left_plus=94	max_min_left=37	max_min_left_minus=0	max_min_left_plus=37	max_min_right=92	max_min_right_minus=37	max_min_right_plus=92	max_pos_hash_score=446	max_right=92	max_right_minus=37	max_right_plus=92	neg_log10_pos_hash_p_value=9.7	new_junction_coverage=0.03	new_junction_read_count=3	polymorphism_frequency=2.712e-02	pos_hash_score=3	prediction=polymorphism	reject=COVERAGE_EVENNESS_SKEW,FREQUENCY_CUTOFF	side_1_annotate_key=gene	side_1_continuation=0	side_1_coverage=0.96	side_1_overlap=11	side_1_possible_overlap_registers=234	side_1_read_count=101	side_1_redundant=0	side_2_annotate_key=gene	side_2_continuation=0	side_2_coverage=1.19	side_2_overlap=0	side_2_possible_overlap_registers=223	side_2_read_count=119	side_2_redundant=0	total_non_overlap_reads=3
JC	229	.	CP009273	2995467	-1	CP009273	2996836	1	0	alignment_overlap=9	coverage_minus=2	coverage_plus=2	flanking_left=251	flanking_right=251	frequency=4.102e-02	junction_possible_overlap_registers=225	key=CP009273__2995467__-1__CP009273__2996827__1__9____251__251__0__0	max_left=80	max_left_minus=80	max_left_plus=57	max_min_left=80	max_min_left_minus=80	max_min_left_plus=57	max_min_right=0	max_min_right_minus=0	max_min_right_plus=0	max_pos_hash_score=450	max_right=210	max_right_minus=161	max_right_plus=210	neg_log10_pos_hash_p_value=9.1	new_junction_coverage=0.04	new_junction_read_count=4	polymorphism_frequency=4.102e-02	pos_hash_score=4	prediction=polymorphism	reject=COVERAGE_EVENNESS_SKEW,FREQUENCY_CUTOFF	side_1_annotate_key=gene	side_1_continuation=0	side_1_coverage=0.98	side_1_overlap=9	side_1_possible_overlap_registers=234	side_1_read_count=103	side_1_redundant=0	side_2_annotate_key=gene	side_2_continuation=0	side_2_coverage=0.87	side_2_overlap=0	side_2_possible_overlap_registers=225	side_2_read_count=88	side_2_redundant=0	total_non_overlap_reads=4
JC	230	.	CP009273	3015361	-1	CP009273	3016074	1	0	alignment_overlap=10	coverage_minus=5	coverage_plus=3	flanking_left=251	flanking_right=251	frequency=8.740e-02	junction_possible_overlap_registers=224	key=CP009273__3015361__-1__CP009273__3016064__1__10____251__251__0__0	max_left=175	max_left_minus=175	max_left_plus=73	max_min_left=94	max_min_left_minus=94	max_min_left_plus=73	max_min_right=24	max_min_right_minus=24	max_min_right_plus=0	max_pos_hash_score=448	max_right=187	max_right_minus=187	max_right_plus=173	neg_log10_pos_hash_p_value=7.2	new_junction_coverage=0.10	new_junction_read_count=10	polymorphism_frequency=8.740e-02	pos_hash_score=8	prediction=polymorphism	reject=COVERAGE_EVENNESS_SKEW,FREQUENCY_CUTOFF	side_1_annotate_key=gene	side_1_continuation=0	side_1_coverage=1.15	side_1_overlap=10	side_1_possible_overlap_registers=234	side_1_read_count=121	side_1_redundant=0	side_2_annotate_key=gene	side_2_continuation=0	side_2_coverage=0.93	side_2_overlap=0	side_2_possible_overlap_registers=224	side_2_read_count=93	side_2_redundant=0	total_non_overlap_reads=8
JC	231	.	CP009273	3018500	-1	CP009273	3019553	1	0	alignment_overlap=7	coverage_minus=3	coverage_plus=3	flanking_left=251	flanking_right=251	frequency=4.990e-02	junction_possible_overlap_registers=227	key=CP009273__3018500__-1__CP009273__3019546__1__7____251__251__0__0	max_left=176	max_left_minus=176	max_left_plus=44	max_min_left=112	max_min_left_minus=112	max_min_left_plus=44	max_min_right=53	max_min_right_minus=53	max_min_right_plus=0	max_pos_hash_score=454	max_right=168	max_right_minus=132	max_right_plus=168	neg_log10_pos_hash_p_value=8.1	new_junction_coverage=0.06	new_junction_read_count=6	polymorphism_frequency=4.990e-02	pos_hash_score=6	prediction=polymorphism	reject=COVERAGE_EVENNESS_SKEW,FREQUENCY_CUTOFF	side_1_annotate_key=gene	side_1_continuation=0	side_1_coverage=1.11	side_1_overlap=7	side_1_possible_overlap_registers=234	side_1_read_count=117	side_1_redundant=0	side_2_annotate_key=gene	side_2_continuation=0	side_2_coverage=1.13	side_2_overlap=0	side_2_possible_overlap_registers=227	side_2_read_count=115	side_2_redundant=0	total_non_overlap_reads=6
JC	232	.	CP009273	3066710	-1	CP009273	3067899	1	0	alignment_overlap=9	coverage_minus=4	coverage_plus=3	flanking_left=251	flanking_right=251	frequency=5.550e-02	junction_possible_overlap_registers=225	key=CP009273__3066710__-1__CP009273__3067890__1__9____251__251__0__0	max_left=219	max_left_minus=219	max_left_plus=57	max_min_left=57	max_min_left_minus=0	max_min_left_plus=57	max_min_right=107	max_min_right_minus=107	max_min_right_plus=25	max_pos_hash_score=450	max_right=169	max_right_minus=107	max_right_plus=169	neg_log10_pos_hash_p_value=7.6	new_junction_coverage=0.07	new_junction_read_count=7	polymorphism_frequency=5.550e-02	pos_hash_score=7	prediction=polymorphism	reject=COVERAGE_EVENNESS_SKEW,FREQUENCY_CUTOFF	side_1_annotate_key=gene	side_1_continuation=0	side_1_coverage=1.17	side_1_overlap=9	side_1_possible_overlap_registers=234	side_1_read_count=123	side_1_redundant=0	side_2_annotate_key=gene	side_2_continuation=0	side_2_coverage=1.19	side_2_overlap=0	side_2_possible_overlap_registers=225	side_2_read_count=120	side_2_redundant=0	total_non_overlap_reads=7
JC	233	.	CP009273	3107220	-1	CP009273	3108396	1	0	alignment_overlap=9	coverage_minus=1	coverage_plus=2	flanking_left=251	flanking_right=251	frequency=3.507e-02	junction_possible_overlap_registers=225	key=CP009273__3107220__-1__CP009273__3108387__1__9____251__251__0__0	max_left=141	max_left_minus=67	max_left_plus=141	max_min_left=67	max_min_left_minus=67	max_min_left_plus=66	max_min_right=100	max_min_right_minus=0	max_min_right_plus=100	max_pos_hash_score=450	max_right=138	max_right_minus=138	max_right_plus=138	neg_log10_pos_hash_p_value=9.8	new_junction_coverage=0.03	new_junction_read_count=3	polymorphism_frequency=3.507e-02	pos_hash_score=3	prediction=polymorphism	reject=COVERAGE_EVENNESS_SKEW,FREQUENCY_CUTOFF	side_1_annotate_key=gene	side_1_continuation=0	side_1_coverage=1.22	side_1_overlap=9	side_1_possible_overlap_registers=234	side_1_read_count=128	side_1_redundant=0	side_2_annotate_key=gene	side_2_continuation=0	side_2_coverage=0.42	side_2_overlap=0	side_2_possible_overlap_registers=225	side_2_read_count=42	side_2_redundant=0	total_non_overlap_reads=3
JC	234	.	CP009273	3148646	-1	CP009273	3149492	1	0	alignment_overlap=10	coverage_minus=2	coverage_plus=4	flanking_left=251	flanking_right=251	frequency=6.164e-02	junction_possible_overlap_registers=224	key=CP009273__3148646__-1__CP009273__3149482__1__10____251__251__0__0	max_left=195	max_left_minus=195	max_left_plus=85	max_min_left=47	max_min_left_minus=47	max_min_left_plus=3	max_min_right=61	max_min_right_minus=11	max_min_right_plus=61	max_pos_hash_score=448	max_right=181	max_right_minus=99	max_right_plus=181	neg_log10_pos_hash_p_value=8.0	new_junction_coverage=0.06	new_junction_read_count=6	polymorphism_frequency=6.164e-02	pos_hash_score=6	prediction=polymorphism	reject=COVERAGE_EVENNESS_SKEW,FREQUENCY_CUTOFF	side_1_annotate_key=gene	side_1_continuation=0	side_1_coverage=0.74	side_1_overlap=10	side_1_possible_overlap_registers=234	side_1_read_count=78	side_1_redundant=0	side_2_annotate_key=gene	side_2_continuation=0	side_2_coverage=1.07	side_2_overlap=0	side_2_possible_overlap_registers=224	side_2_read_count=108	side_2_redundant=0	total_non_overlap_reads=6
JC	235	.	CP009273	3179348	-1	CP009273	3180508	1	0	alignment_overlap=10	coverage_minus=1	coverage_plus=2	flanking_left=251	flanking_right=251	frequency=3.039e-02	junction_possible_overlap_registers=224	key=CP009273__3179348__-1__CP009273__3180498__1__10____251__251__0__1	max_left=105	max_left_minus=105	max_left_plus=102	max_min_left=102	max_min_left_minus=0	max_min_left_plus=102	max_min_right=105	max_min_right_minus=105	max_min_right_plus=0	max_pos_hash_score=448	max_right=148	max_right_minus=105	max_right_plus=148	neg_log10_pos_hash_p_value=9.8	new_junction_coverage=0.03	new_junction_read_count=3	polymorphism_frequency=3.039e-02	pos_hash_score=3	prediction=polymorphism	reject=COVERAGE_EVENNESS_SKEW,FREQUENCY_CUTOFF	side_1_annotate_key=gene	side_1_continuation=0	side_1_coverage=0.95	side_1_overlap=10	side_1_possible_overlap_registers=234	side_1_read_count=100	side_1_redundant=0	side_2_annotate_key=repeat	side_2_continuation=0	side_2_coverage=NA	side_2_overlap=0	side_2_possible_overlap_registers=NA	side_2_read_count=NA	side_2_redundant=1	total_non_overlap_reads=3
JC	236	.	CP009273	3217558	-1	CP009273	3218615	1	0	alignment_overlap=10	coverage_minus=2	coverage_plus=1	flanking_left=251	flanking_right=251	frequency=4.218e-02	junction_possible_overlap_registers=224	key=CP009273__3217558__-1__CP009273__3218605__1__10____251__251__0__0	max_left=93	max_left_minus=93	max_left_plus=93	max_min_left=0	max_min_left_minus=0	max_min_left_plus=0	max_min_right=52	max_min_right_minus=52	max_min_right_plus=52	max_pos_hash_score=448	max_right=52	max_right_minus=52	max_right_plus=52	neg_log10_pos_hash_p_value=9.8	new_junction_coverage=0.04	new_junction_read_count=4	polymorphism_frequency=4.218e-02	pos_hash_score=3	prediction=polymorphism	reject=COVERAGE_EVENNESS_SKEW,FREQUENCY_CUTOFF	side_1_annotate_key=gene	side_1_continuation=0	side_1_coverage=1.19	side_1_overlap=10	side_1_possible_overlap_registers=234	side_1_read_count=125	side_1_redundant=0	side_2_annotate_key=gene	side_2_continuation=0	side_2_coverage=0.62	side_2_overlap=0	side_2_possible_overlap_registers=224	side_2_read_count=62	side_2_redundant=0	total_non_overlap_reads=3
JC	237	.	CP009273	3218907	-1	CP009273	3219712	1	0	alignment_overlap=10	coverage_minus=2	coverage_plus=1	flanking_left=251	flanking_right=251	frequency=3.701e-02	junction_possible_overlap_registers=224	key=CP009273__3218907__-1__CP009273__3219702__1__10____251__251__0__0	max_left=114	max_left_minus=114	max_left_plus=31	max_min_left=31	max_min_left_minus=31	max_min_left_plus=31	max_min_right=13	max_min_right_minus=13	max_min_right_plus=0	max_pos_hash_score=448	max_right=95	max_right_minus=95	max_right_plus=95	neg_log10_pos_hash_p_value=9.8	new_junction_coverage=0.03	new_junction_read_count=3	polymorphism_frequency=3.701e-02	pos_hash_score=3	prediction=polymorphism	reject=COVERAGE_EVENNESS_SKEW,FREQUENCY_CUTOFF	side_1_annotate_key=gene	side_1_continuation=0	side_1_coverage=0.64	side_1_overlap=10	side_1_possible_overlap_registers=234	side_1_read_count=67	side_1_redundant=0	side_2_annotate_key=gene	side_2_continuation=0	side_2_coverage=0.92	side_2_overlap=0	side_2_possible_overlap_registers=224	side_2_read_count=92	side_2_redundant=0	total_non_overlap_reads=3
JC	238	.	CP009273	3249255	-1	CP009273	3250275	1	0	alignment_overlap=12	coverage_minus=3	coverage_plus=3	flanking_left=251	flanking_right=251	frequency=6.097e-02	junction_possible_overlap_registers=222	key=CP009273__3249255__-1__CP009273__3250263__1__12____251__251__0__0	max_left=80	max_left_minus=80	max_left_plus=79	max_min_left=79	max_min_left_minus=75	max_min_left_plus=79	max_min_right=2	max_min_right_minus=2	max_min_right_plus=0	max_pos_hash_score=444	max_right=114	max_right_minus=114	max_right_plus=114	neg_log10_pos_hash_p_value=8.0	new_junction_coverage=0.06	new_junction_read_count=6	polymorphism_frequency=6.097e-02	pos_hash_score=6	prediction=polymorphism	reject=COVERAGE_EVENNESS_SKEW,FREQUENCY_CUTOFF	side_1_annotate_key=gene	side_1_continuation=0	side_1_coverage=0.96	side_1_overlap=12	side_1_possible_overlap_registers=234	side_1_read_count=101	side_1_redundant=0	side_2_annotate_key=gene	side_2_continuation=0	side_2_coverage=0.89	side_2_overlap=0	side_2_possible_overlap_registers=222	side_2_read_count=89	side_2_redundant=0	total_non_overlap_reads=6
JC	239	.	CP009273	3287298	-1	CP009273	3288554	1	0	alignment_overlap=10	coverage_minus=1	coverage_plus=3	flanking_left=251	flanking_right=251	frequency=3.793e-02	junction_possible_overlap_registers=224	key=CP009273__3287298__-1__CP009273__3288544__1__10____251__251__0__0	max_left=228	max_left_minus=104	max_left_plus=228	max_min_left=0	max_min_left_minus=0	max_min_left_plus=0	max_min_right=66	max_min_right_minus=18	max_min_right_plus=66	max_pos_hash_score=448	max_right=66	max_right_minus=18	max_right_plus=66	neg_log10_pos_hash_p_value=9.1	new_junction_coverage=0.04	new_junction_read_count=4	polymorphism_frequency=3.793e-02	pos_hash_score=4	prediction=polymorphism	reject=COVERAGE_EVENNESS_SKEW,FREQUENCY_CUTOFF	side_1_annotate_key=gene	side_1_continuation=0	side_1_coverage=0.69	side_1_overlap=10	side_1_possible_overlap_registers=234	side_1_read_count=72	side_1_redundant=0	side_2_annotate_key=gene	side_2_continuation=0	side_2_coverage=1.33	side_2_overlap=0	side_2_possible_overlap_registers=224	side_2_read_count=134	side_2_redundant=0	total_non_overlap_reads=4
JC	240	.	CP009273	3312966	-1	CP009273	3313994	1	0	alignment_overlap=9	coverage_minus=4	coverage_plus=1	flanking_left=251	flanking_right=251	frequency=3.667e-02	junction_possible_overlap_registers=225	key=CP009273__3312966__-1__CP009273__3313985__1__9____251__251__0__0	max_left=234	max_left_minus=234	max_left_plus=68	max_min_left=68	max_min_left_minus=0	max_min_left_plus=68	max_min_right=47	max_min_right_minus=47	max_min_right_plus=0	max_pos_hash_score=450	max_right=171	max_right_minus=47	max_right_plus=171	neg_log10_pos_hash_p_value=8.6	new_junction_coverage=0.05	new_junction_read_count=5	polymorphism_frequency=3.667e-02	pos_hash_score=5	prediction=polymorphism	reject=COVERAGE_EVENNESS_SKEW,FREQUENCY_CUTOFF	side_1_annotate_key=gene	side_1_continuation=0	side_1_coverage=1.30	side_1_overlap=9	side_1_possible_overlap_registers=234	side_1_read_count=137	side_1_redundant=0	side_2_annotate_key=gene	side_2_continuation=0	side_2_coverage=1.30	side_2_overlap=0	side_2_possible_overlap_registers=225	side_2_read_count=131	side_2_redundant=0	total_non_overlap_reads=5
JC	241	.	CP009273	3416618	1	CP009273	4161677	1	-11	alignment_overlap=-11	coverage_minus=1	coverage_plus=3	flanking_left=251	flanking_right=251	frequency=7.536e-02	junction_possible_overlap_registers=223	key=CP009273__3416618__1__CP009273__4161677__1__-11__GAATTAATTCC__251__251__0__0	max_left=83	max_left_minus=1	max_left_plus=83	max_min_left=45	max_min_left_minus=1	max_min_left_plus=45	max_min_right=62	max_min_right_minus=0	max_min_right_plus=62	max_pos_hash_score=446	max_right=81	max_right_minus=81	max_right_plus=66	neg_log10_pos_hash_p_value=9.1	new_junction_coverage=0.04	new_junction_read_count=4	polymorphism_frequency=7.536e-02	pos_hash_score=4	prediction=polymorphism	reject=COVERAGE_EVENNESS_SKEW,FREQUENCY_CUTOFF	side_1_annotate_key=gene	side_1_continuation=0	side_1_coverage=0.35	side_1_overlap=0	side_1_possible_overlap_registers=234	side_1_read_count=37	side_1_redundant=0	side_2_annotate_key=gene	side_2_continuation=0	side_2_coverage=0.63	side_2_overlap=0	side_2_possible_overlap_registers=234	side_2_read_count=66	side_2_redundant=0	total_non_overlap_reads=4	unique_read_sequence=GAATTAATTCC
JC	242	.	CP009273	3462132	-1	CP009273	3463069	1	0	alignment_overlap=12	coverage_minus=5	coverage_plus=4	flanking_left=251	flanking_right=251	frequency=8.039e-02	junction_possible_overlap_registers=222	key=CP009273__3462132__-1__CP009273__3463057__1__12____251__251__0__0	max_left=205	max_left_minus=205	max_left_plus=111	max_min_left=47	max_min_left_minus=47	max_min_left_plus=20	max_min_right=37	max_min_right_minus=37	max_min_right_plus=37	max_pos_hash_score=444	max_right=152	max_right_minus=103	max_right_plus=152	neg_log10_pos_hash_p_value=6.7	new_junction_coverage=0.10	new_junction_read_count=10	polymorphism_frequency=8.039e-02	pos_hash_score=9	prediction=polymorphism	reject=COVERAGE_EVENNESS_SKEW,FREQUENCY_CUTOFF	side_1_annotate_key=gene	side_1_continuation=0	side_1_coverage=1.15	side_1_overlap=12	side_1_possible_overlap_registers=234	side_1_read_count=121	side_1_redundant=0	side_2_annotate_key=gene	side_2_continuation=0	side_2_coverage=1.14	side_2_overlap=0	side_2_possible_overlap_registers=222	side_2_read_count=114	side_2_redundant=0	total_non_overlap_reads=9
JC	243	.	CP009273	3475186	-1	CP009273	3476030	1	0	alignment_overlap=31	coverage_minus=3	coverage_plus=2	flanking_left=251	flanking_right=251	frequency=6.034e-02	junction_possible_overlap_registers=203	key=CP009273__3475186__-1__CP009273__3475999__1__31____251__251__0__0	max_left=187	max_left_minus=187	max_left_plus=48	max_min_left=70	max_min_left_minus=70	max_min_left_plus=48	max_min_right=38	max_min_right_minus=38	max_min_right_plus=0	max_pos_hash_score=406	max_right=150	max_right_minus=150	max_right_plus=122	neg_log10_pos_hash_p_value=8.0	new_junction_coverage=0.05	new_junction_read_count=5	polymorphism_frequency=6.034e-02	pos_hash_score=5	prediction=polymorphism	reject=COVERAGE_EVENNESS_SKEW,FREQUENCY_CUTOFF	side_1_annotate_key=gene	side_1_continuation=0	side_1_coverage=0.81	side_1_overlap=31	side_1_possible_overlap_registers=234	side_1_read_count=85	side_1_redundant=0	side_2_annotate_key=gene	side_2_continuation=0	side_2_coverage=0.90	side_2_overlap=0	side_2_possible_overlap_registers=203	side_2_read_count=82	side_2_redundant=0	total_non_overlap_reads=5
JC	244	.	CP009273	3583916	-1	CP009273	3584549	1	0	alignment_overlap=12	coverage_minus=1	coverage_plus=3	flanking_left=251	flanking_right=251	frequency=5.108e-02	junction_possible_overlap_registers=222	key=CP009273__3583916__-1__CP009273__3584537__1__12____251__251__0__0	max_left=92	max_left_minus=80	max_left_plus=92	max_min_left=80	max_min_left_minus=80	max_min_left_plus=80	max_min_right=18	max_min_right_minus=0	max_min_right_plus=18	max_pos_hash_score=444	max_right=139	max_right_minus=136	max_right_plus=139	neg_log10_pos_hash_p_value=9.1	new_junction_coverage=0.04	new_junction_read_count=4	polymorphism_frequency=5.108e-02	pos_hash_score=4	prediction=polymorphism	reject=COVERAGE_EVENNESS_SKEW,FREQUENCY_CUTOFF	side_1_annotate_key=gene	side_1_continuation=0	side_1_coverage=1.00	side_1_overlap=12	side_1_possible_overlap_registers=234	side_1_read_count=105	side_1_redundant=0	side_2_annotate_key=gene	side_2_continuation=0	side_2_coverage=0.49	side_2_overlap=0	side_2_possible_overlap_registers=222	side_2_read_count=49	side_2_redundant=0	total_non_overlap_reads=4
JC	245	.	CP009273	3593418	-1	CP009273	3594039	1	0	alignment_overlap=10	coverage_minus=3	coverage_plus=2	flanking_left=251	flanking_right=251	frequency=6.011e-02	junction_possible_overlap_registers=224	key=CP009273__3593418__-1__CP009273__3594029__1__10____251__251__0__0	max_left=150	max_left_minus=150	max_left_plus=6	max_min_left=6	max_min_left_minus=0	max_min_left_plus=6	max_min_right=91	max_min_right_minus=91	max_min_right_plus=0	max_pos_hash_score=448	max_right=200	max_right_minus=91	max_right_plus=200	neg_log10_pos_hash_p_value=8.6	new_junction_coverage=0.05	new_junction_read_count=5	polymorphism_frequency=6.011e-02	pos_hash_score=5	prediction=polymorphism	reject=COVERAGE_EVENNESS_SKEW,FREQUENCY_CUTOFF	side_1_annotate_key=gene	side_1_continuation=0	side_1_coverage=0.59	side_1_overlap=10	side_1_possible_overlap_registers=234	side_1_read_count=62	side_1_redundant=0	side_2_annotate_key=gene	side_2_continuation=0	side_2_coverage=0.97	side_2_overlap=0	side_2_possible_overlap_registers=224	side_2_read_count=97	side_2_redundant=0	total_non_overlap_reads=5
JC	246	.	CP009273	3612970	-1	CP009273	3613481	1	0	alignment_overlap=10	coverage_minus=3	coverage_plus=4	flanking_left=251	flanking_right=251	frequency=1	junction_possible_overlap_registers=224	key=CP009273__3612980__-1__CP009273__3613481__1__10____251__251__1__0	max_left=122	max_left_minus=122	max_left_plus=25	max_min_left=25	max_min_left_minus=0	max_min_left_plus=25	max_min_right=119	max_min_right_minus=119	max_min_right_plus=0	max_pos_hash_score=448	max_right=212	max_right_minus=119	max_right_plus=212	neg_log10_pos_hash_p_value=7.6	new_junction_coverage=0.09	new_junction_read_count=9	polymorphism_frequency=1.000e+00	pos_hash_score=7	prediction=consensus	reject=COVERAGE_EVENNESS_SKEW	side_1_annotate_key=repeat	side_1_continuation=0	side_1_coverage=NA	side_1_overlap=0	side_1_read_count=NA	side_1_redundant=1	side_2_annotate_key=gene	side_2_continuation=0	side_2_coverage=0.00	side_2_overlap=10	side_2_possible_overlap_registers=234	side_2_read_count=0	side_2_redundant=0	total_non_overlap_reads=7
JC	247	.	CP009273	3615066	-1	CP009273	3616122	1	0	alignment_overlap=8	coverage_minus=1	coverage_plus=2	flanking_left=251	flanking_right=251	frequency=3.336e-02	junction_possible_overlap_registers=226	key=CP009273__3615074__-1__CP009273__3616122__1__8____251__251__1__0	max_left=105	max_left_minus=27	max_left_plus=105	max_min_left=27	max_min_left_minus=27	max_min_left_plus=14	max_min_right=56	max_min_right_minus=0	max_min_right_plus=56	max_pos_hash_score=452	max_right=56	max_right_minus=34	max_right_plus=56	neg_log10_pos_hash_p_value=9.8	new_junction_coverage=0.04	new_junction_read_count=4	polymorphism_frequency=3.336e-02	pos_hash_score=3	prediction=polymorphism	reject=COVERAGE_EVENNESS_SKEW,FREQUENCY_CUTOFF	side_1_annotate_key=repeat	side_1_continuation=0	side_1_coverage=NA	side_1_overlap=0	side_1_read_count=NA	side_1_redundant=1	side_2_annotate_key=gene	side_2_continuation=0	side_2_coverage=1.14	side_2_overlap=8	side_2_possible_overlap_registers=234	side_2_read_count=120	side_2_redundant=0	total_non_overlap_reads=3
JC	248	.	CP009273	3622972	-1	CP009273	3623803	1	0	alignment_overlap=12	coverage_minus=1	coverage_plus=3	flanking_left=251	flanking_right=251	frequency=4.181e-02	junction_possible_overlap_registers=222	key=CP009273__3622972__-1__CP009273__3623791__1__12____251__251__0__0	max_left=125	max_left_minus=125	max_left_plus=51	max_min_left=5	max_min_left_minus=0	max_min_left_plus=5	max_min_right=67	max_min_right_minus=67	max_min_right_plus=47	max_pos_hash_score=444	max_right=237	max_right_minus=67	max_right_plus=237	neg_log10_pos_hash_p_value=9.1	new_junction_coverage=0.04	new_junction_read_count=4	polymorphism_frequency=4.181e-02	pos_hash_score=4	prediction=polymorphism	reject=COVERAGE_EVENNESS_SKEW,FREQUENCY_CUTOFF	side_1_annotate_key=gene	side_1_continuation=0	side_1_coverage=0.87	side_1_overlap=12	side_1_possible_overlap_registers=234	side_1_read_count=91	side_1_redundant=0	side_2_annotate_key=gene	side_2_continuation=0	side_2_coverage=0.97	side_2_overlap=0	side_2_possible_overlap_registers=222	side_2_read_count=97	side_2_redundant=0	total_non_overlap_reads=4
JC	249	.	CP009273	3660277	-1	CP009273	3660845	1	0	alignment_overlap=11	coverage_minus=2	coverage_plus=1	flanking_left=251	flanking_right=251	frequency=7.096e-02	junction_possible_overlap_registers=223	key=CP009273__3660277__-1__CP009273__3660834__1__11____251__251__0__0	max_left=201	max_left_minus=201	max_left_plus=54	max_min_left=54	max_min_left_minus=54	max_min_left_plus=54	max_min_right=15	max_min_right_minus=15	max_min_right_plus=0	max_pos_hash_score=446	max_right=70	max_right_minus=70	max_right_plus=70	neg_log10_pos_hash_p_value=9.7	new_junction_coverage=0.04	new_junction_read_count=4	polymorphism_frequency=7.096e-02	pos_hash_score=3	prediction=polymorphism	reject=COVERAGE_EVENNESS_SKEW,FREQUENCY_CUTOFF	side_1_annotate_key=gene	side_1_continuation=0	side_1_coverage=0.46	side_1_overlap=11	side_1_possible_overlap_registers=234	side_1_read_count=48	side_1_redundant=0	side_2_annotate_key=gene	side_2_continuation=0	side_2_coverage=0.59	side_2_overlap=0	side_2_possible_overlap_registers=223	side_2_read_count=59	side_2_redundant=0	total_non_overlap_reads=3
JC	250	.	CP009273	3679596	-1	CP009273	3680868	1	0	alignment_overlap=9	coverage_minus=1	coverage_plus=2	flanking_left=251	flanking_right=251	frequency=3.523e-02	junction_possible_overlap_registers=225	key=CP009273__3679596__-1__CP009273__3680859__1__9____251__251__0__0	max_left=39	max_left_minus=39	max_left_plus=39	max_min_left=39	max_min_left_minus=0	max_min_left_plus=39	max_min_right=35	max_min_right_minus=35	max_min_right_plus=35	max_pos_hash_score=450	max_right=127	max_right_minus=35	max_right_plus=127	neg_log10_pos_hash_p_value=9.8	new_junction_coverage=0.03	new_junction_read_count=3	polymorphism_frequency=3.523e-02	pos_hash_score=3	prediction=polymorphism	reject=COVERAGE_EVENNESS_SKEW,FREQUENCY_CUTOFF	side_1_annotate_key=gene	side_1_continuation=0	side_1_coverage=0.91	side_1_overlap=9	side_1_possible_overlap_registers=234	side_1_read_count=96	side_1_redundant=0	side_2_annotate_key=gene	side_2_continuation=0	side_2_coverage=0.71	side_2_overlap=0	side_2_possible_overlap_registers=225	side_2_read_count=72	side_2_redundant=0	total_non_overlap_reads=3
JC	251	.	CP009273	3728078	-1	CP009273	3728990	1	0	alignment_overlap=13	coverage_minus=2	coverage_plus=1	flanking_left=251	flanking_right=251	frequency=3.081e-02	junction_possible_overlap_registers=221	key=CP009273__3728078__-1__CP009273__3728977__1__13____251__251__0__0	max_left=97	max_left_minus=97	max_left_plus=1	max_min_left=76	max_min_left_minus=76	max_min_left_plus=1	max_min_right=31	max_min_right_minus=31	max_min_right_plus=0	max_pos_hash_score=442	max_right=186	max_right_minus=89	max_right_plus=186	neg_log10_pos_hash_p_value=9.7	new_junction_coverage=0.04	new_junction_read_count=4	polymorphism_frequency=3.081e-02	pos_hash_score=3	prediction=polymorphism	reject=COVERAGE_EVENNESS_SKEW,FREQUENCY_CUTOFF	side_1_annotate_key=gene	side_1_continuation=0	side_1_coverage=1.09	side_1_overlap=13	side_1_possible_overlap_registers=234	side_1_read_count=114	side_1_redundant=0	side_2_annotate_key=gene	side_2_continuation=0	side_2_coverage=1.45	side_2_overlap=0	side_2_possible_overlap_registers=221	side_2_read_count=144	side_2_redundant=0	total_non_overlap_reads=3
JC	252	.	CP009273	3754976	-1	CP009273	3756477	1	0	alignment_overlap=10	coverage_minus=1	coverage_plus=2	flanking_left=251	flanking_right=251	frequency=2.545e-02	junction_possible_overlap_registers=224	key=CP009273__3754976__-1__CP009273__3756467__1__10____251__251__0__1	max_left=123	max_left_minus=123	max_left_plus=123	max_min_left=0	max_min_left_minus=0	max_min_left_plus=0	max_min_right=35	max_min_right_minus=35	max_min_right_plus=35	max_pos_hash_score=448	max_right=35	max_right_minus=35	max_right_plus=35	neg_log10_pos_hash_p_value=9.8	new_junction_coverage=0.03	new_junction_read_count=3	polymorphism_frequency=2.545e-02	pos_hash_score=3	prediction=polymorphism	reject=COVERAGE_EVENNESS_SKEW,FREQUENCY_CUTOFF	side_1_annotate_key=gene	side_1_continuation=0	side_1_coverage=1.14	side_1_overlap=10	side_1_possible_overlap_registers=234	side_1_read_count=120	side_1_redundant=0	side_2_annotate_key=repeat	side_2_continuation=0	side_2_coverage=NA	side_2_overlap=0	side_2_possible_overlap_registers=NA	side_2_read_count=NA	side_2_redundant=1	total_non_overlap_reads=3
JC	253	.	CP009273	3758056	-1	CP009273	3759112	1	0	alignment_overlap=9	coverage_minus=1	coverage_plus=2	flanking_left=251	flanking_right=251	frequency=3.776e-02	junction_possible_overlap_registers=225	key=CP009273__3758065__-1__CP009273__3759112__1__9____251__251__1__0	max_left=104	max_left_minus=26	max_left_plus=104	max_min_left=26	max_min_left_minus=26	max_min_left_plus=13	max_min_right=56	max_min_right_minus=0	max_min_right_plus=56	max_pos_hash_score=450	max_right=56	max_right_minus=34	max_right_plus=56	neg_log10_pos_hash_p_value=9.8	new_junction_coverage=0.04	new_junction_read_count=4	polymorphism_frequency=3.776e-02	pos_hash_score=3	prediction=polymorphism	reject=COVERAGE_EVENNESS_SKEW,FREQUENCY_CUTOFF	side_1_annotate_key=repeat	side_1_continuation=0	side_1_coverage=NA	side_1_overlap=0	side_1_read_count=NA	side_1_redundant=1	side_2_annotate_key=gene	side_2_continuation=0	side_2_coverage=1.01	side_2_overlap=9	side_2_possible_overlap_registers=234	side_2_read_count=106	side_2_redundant=0	total_non_overlap_reads=3
JC	254	.	CP009273	3760956	-1	CP009273	3762108	1	0	alignment_overlap=8	coverage_minus=3	coverage_plus=3	flanking_left=251	flanking_right=251	frequency=4.245e-02	junction_possible_overlap_registers=226	key=CP009273__3760956__-1__CP009273__3762100__1__8____251__251__0__0	max_left=162	max_left_minus=162	max_left_plus=73	max_min_left=103	max_min_left_minus=103	max_min_left_plus=73	max_min_right=46	max_min_right_minus=36	max_min_right_plus=46	max_pos_hash_score=452	max_right=170	max_right_minus=140	max_right_plus=170	neg_log10_pos_hash_p_value=8.6	new_junction_coverage=0.07	new_junction_read_count=7	polymorphism_frequency=4.245e-02	pos_hash_score=5	prediction=polymorphism	reject=COVERAGE_EVENNESS_SKEW,FREQUENCY_CUTOFF	side_1_annotate_key=gene	side_1_continuation=0	side_1_coverage=1.44	side_1_overlap=8	side_1_possible_overlap_registers=234	side_1_read_count=151	side_1_redundant=0	side_2_annotate_key=gene	side_2_continuation=0	side_2_coverage=1.68	side_2_overlap=0	side_2_possible_overlap_registers=226	side_2_read_count=170	side_2_redundant=0	total_non_overlap_reads=6
JC	255	.	CP009273	3799384	-1	CP009273	3800066	1	0	alignment_overlap=14	coverage_minus=2	coverage_plus=3	flanking_left=251	flanking_right=251	frequency=4.045e-02	junction_possible_overlap_registers=220	key=CP009273__3799384__-1__CP009273__3800052__1__14____251__251__0__0	max_left=159	max_left_minus=159	max_left_plus=78	max_min_left=78	max_min_left_minus=0	max_min_left_plus=78	max_min_right=63	max_min_right_minus=63	max_min_right_plus=0	max_pos_hash_score=440	max_right=159	max_right_minus=63	max_right_plus=159	neg_log10_pos_hash_p_value=8.4	new_junction_coverage=0.05	new_junction_read_count=5	polymorphism_frequency=4.045e-02	pos_hash_score=5	prediction=polymorphism	reject=COVERAGE_EVENNESS_SKEW,FREQUENCY_CUTOFF	side_1_annotate_key=gene	side_1_continuation=0	side_1_coverage=1.24	side_1_overlap=14	side_1_possible_overlap_registers=234	side_1_read_count=130	side_1_redundant=0	side_2_annotate_key=gene	side_2_continuation=0	side_2_coverage=1.17	side_2_overlap=0	side_2_possible_overlap_registers=220	side_2_read_count=115	side_2_redundant=0	total_non_overlap_reads=5
JC	256	.	CP009273	3847744	-1	CP009273	3848309	1	0	alignment_overlap=12	coverage_minus=2	coverage_plus=2	flanking_left=251	flanking_right=251	frequency=4.662e-02	junction_possible_overlap_registers=222	key=CP009273__3847744__-1__CP009273__3848297__1__12____251__251__0__0	max_left=86	max_left_minus=86	max_left_plus=25	max_min_left=86	max_min_left_minus=86	max_min_left_plus=25	max_min_right=0	max_min_right_minus=0	max_min_right_plus=0	max_pos_hash_score=444	max_right=214	max_right_minus=160	max_right_plus=214	neg_log10_pos_hash_p_value=9.1	new_junction_coverage=0.04	new_junction_read_count=4	polymorphism_frequency=4.662e-02	pos_hash_score=4	prediction=polymorphism	reject=COVERAGE_EVENNESS_SKEW,FREQUENCY_CUTOFF	side_1_annotate_key=gene	side_1_continuation=0	side_1_coverage=0.82	side_1_overlap=12	side_1_possible_overlap_registers=234	side_1_read_count=86	side_1_redundant=0	side_2_annotate_key=gene	side_2_continuation=0	side_2_coverage=0.82	side_2_overlap=0	side_2_possible_overlap_registers=222	side_2_read_count=82	side_2_redundant=0	total_non_overlap_reads=4
JC	257	.	CP009273	3886834	-1	CP009273	3887906	1	0	alignment_overlap=11	coverage_minus=1	coverage_plus=2	flanking_left=251	flanking_right=251	frequency=2.675e-02	junction_possible_overlap_registers=223	key=CP009273__3886834__-1__CP009273__3887895__1__11____251__251__0__0	max_left=72	max_left_minus=69	max_left_plus=72	max_min_left=72	max_min_left_minus=0	max_min_left_plus=72	max_min_right=63	max_min_right_minus=63	max_min_right_plus=63	max_pos_hash_score=446	max_right=109	max_right_minus=63	max_right_plus=109	neg_log10_pos_hash_p_value=9.7	new_junction_coverage=0.03	new_junction_read_count=3	polymorphism_frequency=2.675e-02	pos_hash_score=3	prediction=polymorphism	reject=COVERAGE_EVENNESS_SKEW,FREQUENCY_CUTOFF	side_1_annotate_key=gene	side_1_continuation=0	side_1_coverage=1.36	side_1_overlap=11	side_1_possible_overlap_registers=234	side_1_read_count=143	side_1_redundant=0	side_2_annotate_key=gene	side_2_continuation=0	side_2_coverage=0.82	side_2_overlap=0	side_2_possible_overlap_registers=223	side_2_read_count=82	side_2_redundant=0	total_non_overlap_reads=3
JC	258	.	CP009273	3938895	-1	CP009273	3939775	1	0	alignment_overlap=9	coverage_minus=2	coverage_plus=2	flanking_left=251	flanking_right=251	frequency=1.335e-01	junction_possible_overlap_registers=225	key=CP009273__3938904__-1__CP009273__3939775__1__9____251__251__1__0	max_left=123	max_left_minus=123	max_left_plus=123	max_min_left=41	max_min_left_minus=41	max_min_left_plus=37	max_min_right=22	max_min_right_minus=9	max_min_right_plus=22	max_pos_hash_score=450	max_right=96	max_right_minus=96	max_right_plus=73	neg_log10_pos_hash_p_value=9.1	new_junction_coverage=0.04	new_junction_read_count=4	polymorphism_frequency=1.335e-01	pos_hash_score=4	prediction=polymorphism	reject=COVERAGE_EVENNESS_SKEW,FREQUENCY_CUTOFF	side_1_annotate_key=repeat	side_1_continuation=0	side_1_coverage=NA	side_1_overlap=0	side_1_read_count=NA	side_1_redundant=1	side_2_annotate_key=gene	side_2_continuation=0	side_2_coverage=0.26	side_2_overlap=9	side_2_possible_overlap_registers=234	side_2_read_count=27	side_2_redundant=0	total_non_overlap_reads=4
JC	259	.	CP009273	3970886	-1	CP009273	3971748	1	0	alignment_overlap=10	coverage_minus=2	coverage_plus=1	flanking_left=251	flanking_right=251	frequency=3.524e-02	junction_possible_overlap_registers=224	key=CP009273__3970886__-1__CP009273__3971738__1__10____251__251__0__0	max_left=113	max_left_minus=113	max_left_plus=64	max_min_left=64	max_min_left_minus=64	max_min_left_plus=64	max_min_right=41	max_min_right_minus=41	max_min_right_plus=0	max_pos_hash_score=448	max_right=139	max_right_minus=91	max_right_plus=139	neg_log10_pos_hash_p_value=9.8	new_junction_coverage=0.03	new_junction_read_count=3	polymorphism_frequency=3.524e-02	pos_hash_score=3	prediction=polymorphism	reject=COVERAGE_EVENNESS_SKEW,FREQUENCY_CUTOFF	side_1_annotate_key=gene	side_1_continuation=0	side_1_coverage=0.84	side_1_overlap=10	side_1_possible_overlap_registers=234	side_1_read_count=88	side_1_redundant=0	side_2_annotate_key=gene	side_2_continuation=0	side_2_coverage=0.80	side_2_overlap=0	side_2_possible_overlap_registers=224	side_2_read_count=80	side_2_redundant=0	total_non_overlap_reads=3
JC	260	.	CP009273	4032718	-1	CP009273	4033600	1	0	alignment_overlap=9	coverage_minus=2	coverage_plus=2	flanking_left=251	flanking_right=251	frequency=2.752e-02	junction_possible_overlap_registers=225	key=CP009273__4032718__-1__CP009273__4033591__1__9____251__251__0__1	max_left=123	max_left_minus=123	max_left_plus=123	max_min_left=41	max_min_left_minus=41	max_min_left_plus=37	max_min_right=22	max_min_right_minus=9	max_min_right_plus=22	max_pos_hash_score=450	max_right=96	max_right_minus=96	max_right_plus=73	neg_log10_pos_hash_p_value=9.1	new_junction_coverage=0.04	new_junction_read_count=4	polymorphism_frequency=2.752e-02	pos_hash_score=4	prediction=polymorphism	reject=COVERAGE_EVENNESS_SKEW,FREQUENCY_CUTOFF	side_1_annotate_key=gene	side_1_continuation=0	side_1_coverage=1.40	side_1_overlap=9	side_1_possible_overlap_registers=234	side_1_read_count=147	side_1_redundant=0	side_2_annotate_key=repeat	side_2_continuation=0	side_2_coverage=NA	side_2_overlap=0	side_2_possible_overlap_registers=NA	side_2_read_count=NA	side_2_redundant=1	total_non_overlap_reads=4
JC	261	.	CP009273	4034161	-1	CP009273	4161677	1	-10	alignment_overlap=-10	coverage_minus=3	coverage_plus=4	flanking_left=251	flanking_right=251	frequency=1.346e-01	junction_possible_overlap_registers=224	key=CP009273__4034161__-1__CP009273__4161677__1__-10__AATTAATTCC__251__251__0__0	max_left=126	max_left_minus=126	max_left_plus=121	max_min_left=46	max_min_left_minus=2	max_min_left_plus=46	max_min_right=76	max_min_right_minus=76	max_min_right_plus=62	max_pos_hash_score=448	max_right=81	max_right_minus=81	max_right_plus=66	neg_log10_pos_hash_p_value=7.6	new_junction_coverage=0.07	new_junction_read_count=7	polymorphism_frequency=1.346e-01	pos_hash_score=7	prediction=polymorphism	reject=COVERAGE_EVENNESS_SKEW,FREQUENCY_CUTOFF	side_1_annotate_key=gene	side_1_continuation=0	side_1_coverage=0.27	side_1_overlap=0	side_1_possible_overlap_registers=234	side_1_read_count=28	side_1_redundant=0	side_2_annotate_key=gene	side_2_continuation=0	side_2_coverage=0.63	side_2_overlap=0	side_2_possible_overlap_registers=234	side_2_read_count=66	side_2_redundant=0	total_non_overlap_reads=7	unique_read_sequence=AATTAATTCC
JC	262	.	CP009273	4068565	-1	CP009273	4069824	1	0	alignment_overlap=10	coverage_minus=2	coverage_plus=1	flanking_left=251	flanking_right=251	frequency=2.668e-02	junction_possible_overlap_registers=224	key=CP009273__4068565__-1__CP009273__4069814__1__10____251__251__0__0	max_left=229	max_left_minus=229	max_left_plus=51	max_min_left=51	max_min_left_minus=0	max_min_left_plus=51	max_min_right=59	max_min_right_minus=59	max_min_right_plus=0	max_pos_hash_score=448	max_right=114	max_right_minus=59	max_right_plus=114	neg_log10_pos_hash_p_value=9.8	new_junction_coverage=0.03	new_junction_read_count=3	polymorphism_frequency=2.668e-02	pos_hash_score=3	prediction=polymorphism	reject=COVERAGE_EVENNESS_SKEW,FREQUENCY_CUTOFF	side_1_annotate_key=gene	side_1_continuation=0	side_1_coverage=1.13	side_1_overlap=10	side_1_possible_overlap_registers=234	side_1_read_count=119	side_1_redundant=0	side_2_annotate_key=gene	side_2_continuation=0	side_2_coverage=1.04	side_2_overlap=0	side_2_possible_overlap_registers=224	side_2_read_count=105	side_2_redundant=0	total_non_overlap_reads=3
JC	263	.	CP009273	4072557	-1	CP009273	4072996	1	0	alignment_overlap=22	coverage_minus=8	coverage_plus=7	flanking_left=251	flanking_right=251	frequency=1.374e-01	junction_possible_overlap_registers=212	key=CP009273__4072557__-1__CP009273__4072974__1__22____251__251__0__0	max_left=194	max_left_minus=194	max_left_plus=114	max_min_left=114	max_min_left_minus=70	max_min_left_plus=114	max_min_right=72	max_min_right_minus=72	max_min_right_plus=0	max_pos_hash_score=424	max_right=223	max_right_minus=118	max_right_plus=223	neg_log10_pos_hash_p_value=5.2	new_junction_coverage=0.20	new_junction_read_count=19	polymorphism_frequency=1.374e-01	pos_hash_score=13	prediction=polymorphism	reject=COVERAGE_EVENNESS_SKEW,FREQUENCY_CUTOFF	side_1_annotate_key=gene	side_1_continuation=0	side_1_coverage=1.26	side_1_overlap=22	side_1_possible_overlap_registers=234	side_1_read_count=132	side_1_redundant=0	side_2_annotate_key=gene	side_2_continuation=0	side_2_coverage=1.25	side_2_overlap=0	side_2_possible_overlap_registers=212	side_2_read_count=119	side_2_redundant=0	total_non_overlap_reads=15
JC	264	.	CP009273	4075781	-1	CP009273	4076658	1	0	alignment_overlap=10	coverage_minus=1	coverage_plus=2	flanking_left=251	flanking_right=251	frequency=2.521e-02	junction_possible_overlap_registers=224	key=CP009273__4075781__-1__CP009273__4076648__1__10____251__251__0__0	max_left=220	max_left_minus=220	max_left_plus=172	max_min_left=20	max_min_left_minus=0	max_min_left_plus=20	max_min_right=69	max_min_right_minus=20	max_min_right_plus=69	max_pos_hash_score=448	max_right=69	max_right_minus=20	max_right_plus=69	neg_log10_pos_hash_p_value=9.8	new_junction_coverage=0.03	new_junction_read_count=3	polymorphism_frequency=2.521e-02	pos_hash_score=3	prediction=polymorphism	reject=COVERAGE_EVENNESS_SKEW,FREQUENCY_CUTOFF	side_1_annotate_key=gene	side_1_continuation=0	side_1_coverage=1.11	side_1_overlap=10	side_1_possible_overlap_registers=234	side_1_read_count=117	side_1_redundant=0	side_2_annotate_key=gene	side_2_continuation=0	side_2_coverage=1.19	side_2_overlap=0	side_2_possible_overlap_registers=224	side_2_read_count=120	side_2_redundant=0	total_non_overlap_reads=3
JC	265	.	CP009273	4145650	-1	CP009273	4146501	1	0	alignment_overlap=13	coverage_minus=1	coverage_plus=2	flanking_left=251	flanking_right=251	frequency=2.952e-02	junction_possible_overlap_registers=221	key=CP009273__4145650__-1__CP009273__4146488__1__13____251__251__0__0	max_left=66	max_left_minus=66	max_left_plus=66	max_min_left=66	max_min_left_minus=66	max_min_left_plus=66	max_min_right=0	max_min_right_minus=0	max_min_right_plus=0	max_pos_hash_score=442	max_right=94	max_right_minus=94	max_right_plus=94	neg_log10_pos_hash_p_value=9.7	new_junction_coverage=0.03	new_junction_read_count=3	polymorphism_frequency=2.952e-02	pos_hash_score=3	prediction=polymorphism	reject=COVERAGE_EVENNESS_SKEW,FREQUENCY_CUTOFF	side_1_annotate_key=gene	side_1_continuation=0	side_1_coverage=0.98	side_1_overlap=13	side_1_possible_overlap_registers=234	side_1_read_count=103	side_1_redundant=0	side_2_annotate_key=gene	side_2_continuation=0	side_2_coverage=1.01	side_2_overlap=0	side_2_possible_overlap_registers=221	side_2_read_count=100	side_2_redundant=0	total_non_overlap_reads=3
JC	266	.	CP009273	4161677	1	CP009273	4161849	-1	-10	alignment_overlap=-10	coverage_minus=6	coverage_plus=5	flanking_left=251	flanking_right=251	frequency=1.607e-01	junction_possible_overlap_registers=224	key=CP009273__4161677__1__CP009273__4161849__-1__-10__GGAATTAATT__251__251__0__0	max_left=86	max_left_minus=86	max_left_plus=81	max_min_left=86	max_min_left_minus=86	max_min_left_plus=76	max_min_right=46	max_min_right_minus=46	max_min_right_plus=2	max_pos_hash_score=448	max_right=156	max_right_minus=152	max_right_plus=156	neg_log10_pos_hash_p_value=6.1	new_junction_coverage=0.11	new_junction_read_count=11	polymorphism_frequency=1.607e-01	pos_hash_score=11	prediction=polymorphism	reject=COVERAGE_EVENNESS_SKEW,FREQUENCY_CUTOFF	side_1_annotate_key=gene	side_1_continuation=0	side_1_coverage=0.63	side_1_overlap=0	side_1_possible_overlap_registers=234	side_1_read_count=66	side_1_redundant=0	side_2_annotate_key=gene	side_2_continuation=0	side_2_coverage=0.51	side_2_overlap=0	side_2_possible_overlap_registers=234	side_2_read_count=54	side_2_redundant=0	total_non_overlap_reads=11	unique_read_sequence=GGAATTAATT
JC	267	.	CP009273	4177992	-1	CP009273	4178647	1	0	alignment_overlap=10	coverage_minus=2	coverage_plus=3	flanking_left=251	flanking_right=251	frequency=4.041e-02	junction_possible_overlap_registers=224	key=CP009273__4177992__-1__CP009273__4178637__1__10____251__251__0__0	max_left=117	max_left_minus=117	max_left_plus=116	max_min_left=31	max_min_left_minus=0	max_min_left_plus=31	max_min_right=66	max_min_right_minus=23	max_min_right_plus=66	max_pos_hash_score=448	max_right=155	max_right_minus=23	max_right_plus=155	neg_log10_pos_hash_p_value=8.6	new_junction_coverage=0.05	new_junction_read_count=5	polymorphism_frequency=4.041e-02	pos_hash_score=5	prediction=polymorphism	reject=COVERAGE_EVENNESS_SKEW,FREQUENCY_CUTOFF	side_1_annotate_key=gene	side_1_continuation=0	side_1_coverage=1.23	side_1_overlap=10	side_1_possible_overlap_registers=234	side_1_read_count=129	side_1_redundant=0	side_2_annotate_key=gene	side_2_continuation=0	side_2_coverage=1.13	side_2_overlap=0	side_2_possible_overlap_registers=224	side_2_read_count=114	side_2_redundant=0	total_non_overlap_reads=5
JC	268	.	CP009273	4182817	-1	CP009273	4183558	1	0	alignment_overlap=5	coverage_minus=1	coverage_plus=2	flanking_left=251	flanking_right=251	frequency=4.355e-02	junction_possible_overlap_registers=229	key=CP009273__4182817__-1__CP009273__4183553__1__5____251__251__0__0	max_left=67	max_left_minus=66	max_left_plus=67	max_min_left=0	max_min_left_minus=0	max_min_left_plus=0	max_min_right=46	max_min_right_minus=46	max_min_right_plus=46	max_pos_hash_score=458	max_right=46	max_right_minus=46	max_right_plus=46	neg_log10_pos_hash_p_value=9.9	new_junction_coverage=0.03	new_junction_read_count=3	polymorphism_frequency=4.355e-02	pos_hash_score=3	prediction=polymorphism	reject=COVERAGE_EVENNESS_SKEW,FREQUENCY_CUTOFF	side_1_annotate_key=gene	side_1_continuation=0	side_1_coverage=0.55	side_1_overlap=5	side_1_possible_overlap_registers=234	side_1_read_count=58	side_1_redundant=0	side_2_annotate_key=gene	side_2_continuation=0	side_2_coverage=0.73	side_2_overlap=0	side_2_possible_overlap_registers=229	side_2_read_count=75	side_2_redundant=0	total_non_overlap_reads=3
JC	269	.	CP009273	4229034	-1	CP009273	4230280	1	0	alignment_overlap=9	coverage_minus=1	coverage_plus=2	flanking_left=251	flanking_right=251	frequency=3.580e-02	junction_possible_overlap_registers=225	key=CP009273__4229034__-1__CP009273__4230271__1__9____251__251__0__0	max_left=88	max_left_minus=88	max_left_plus=30	max_min_left=88	max_min_left_minus=88	max_min_left_plus=30	max_min_right=24	max_min_right_minus=0	max_min_right_plus=24	max_pos_hash_score=450	max_right=212	max_right_minus=154	max_right_plus=212	neg_log10_pos_hash_p_value=9.8	new_junction_coverage=0.03	new_junction_read_count=3	polymorphism_frequency=3.580e-02	pos_hash_score=3	prediction=polymorphism	reject=COVERAGE_EVENNESS_SKEW,FREQUENCY_CUTOFF	side_1_annotate_key=gene	side_1_continuation=0	side_1_coverage=0.85	side_1_overlap=9	side_1_possible_overlap_registers=234	side_1_read_count=89	side_1_redundant=0	side_2_annotate_key=gene	side_2_continuation=0	side_2_coverage=0.75	side_2_overlap=0	side_2_possible_overlap_registers=225	side_2_read_count=76	side_2_redundant=0	total_non_overlap_reads=3
JC	270	.	CP009273	4280872	-1	CP009273	4281284	1	0	alignment_overlap=10	coverage_minus=3	coverage_plus=3	flanking_left=251	flanking_right=251	frequency=7.063e-02	junction_possible_overlap_registers=224	key=CP009273__4280872__-1__CP009273__4281274__1__10____251__251__0__0	max_left=154	max_left_minus=154	max_left_plus=147	max_min_left=31	max_min_left_minus=31	max_min_left_plus=1	max_min_right=92	max_min_right_minus=89	max_min_right_plus=92	max_pos_hash_score=448	max_right=140	max_right_minus=89	max_right_plus=140	neg_log10_pos_hash_p_value=8.0	new_junction_coverage=0.06	new_junction_read_count=6	polymorphism_frequency=7.063e-02	pos_hash_score=6	prediction=polymorphism	reject=COVERAGE_EVENNESS_SKEW,FREQUENCY_CUTOFF	side_1_annotate_key=gene	side_1_continuation=0	side_1_coverage=0.91	side_1_overlap=10	side_1_possible_overlap_registers=234	side_1_read_count=96	side_1_redundant=0	side_2_annotate_key=gene	side_2_continuation=0	side_2_coverage=0.66	side_2_overlap=0	side_2_possible_overlap_registers=224	side_2_read_count=66	side_2_redundant=0	total_non_overlap_reads=6
JC	271	.	CP009273	4281130	-1	CP009273	4282022	1	0	alignment_overlap=13	coverage_minus=2	coverage_plus=3	flanking_left=251	flanking_right=251	frequency=6.004e-02	junction_possible_overlap_registers=221	key=CP009273__4281130__-1__CP009273__4282009__1__13____251__251__0__0	max_left=111	max_left_minus=111	max_left_plus=111	max_min_left=33	max_min_left_minus=33	max_min_left_plus=1	max_min_right=36	max_min_right_minus=36	max_min_right_plus=36	max_pos_hash_score=442	max_right=192	max_right_minus=192	max_right_plus=89	neg_log10_pos_hash_p_value=8.5	new_junction_coverage=0.05	new_junction_read_count=5	polymorphism_frequency=6.004e-02	pos_hash_score=5	prediction=polymorphism	reject=COVERAGE_EVENNESS_SKEW,FREQUENCY_CUTOFF	side_1_annotate_key=gene	side_1_continuation=0	side_1_coverage=0.76	side_1_overlap=13	side_1_possible_overlap_registers=234	side_1_read_count=80	side_1_redundant=0	side_2_annotate_key=gene	side_2_continuation=0	side_2_coverage=0.82	side_2_overlap=0	side_2_possible_overlap_registers=221	side_2_read_count=81	side_2_redundant=0	total_non_overlap_reads=5
JC	272	.	CP009273	4384029	-1	CP009273	4385023	1	0	alignment_overlap=14	coverage_minus=4	coverage_plus=2	flanking_left=251	flanking_right=251	frequency=7.427e-02	junction_possible_overlap_registers=220	key=CP009273__4384029__-1__CP009273__4385009__1__14____251__251__0__0	max_left=55	max_left_minus=55	max_left_plus=16	max_min_left=21	max_min_left_minus=21	max_min_left_plus=16	max_min_right=48	max_min_right_minus=48	max_min_right_plus=0	max_pos_hash_score=440	max_right=72	max_right_minus=72	max_right_plus=72	neg_log10_pos_hash_p_value=8.4	new_junction_coverage=0.08	new_junction_read_count=8	polymorphism_frequency=7.427e-02	pos_hash_score=5	prediction=polymorphism	reject=COVERAGE_EVENNESS_SKEW,FREQUENCY_CUTOFF	side_1_annotate_key=gene	side_1_continuation=0	side_1_coverage=0.89	side_1_overlap=14	side_1_possible_overlap_registers=234	side_1_read_count=93	side_1_redundant=0	side_2_annotate_key=gene	side_2_continuation=0	side_2_coverage=1.13	side_2_overlap=0	side_2_possible_overlap_registers=220	side_2_read_count=112	side_2_redundant=0	total_non_overlap_reads=6
JC	273	.	CP009273	4399757	-1	CP009273	4400612	1	0	alignment_overlap=12	coverage_minus=2	coverage_plus=2	flanking_left=251	flanking_right=251	frequency=3.388e-02	junction_possible_overlap_registers=222	key=CP009273__4399757__-1__CP009273__4400600__1__12____251__251__0__0	max_left=113	max_left_minus=113	max_left_plus=54	max_min_left=7	max_min_left_minus=0	max_min_left_plus=7	max_min_right=33	max_min_right_minus=33	max_min_right_plus=33	max_pos_hash_score=444	max_right=190	max_right_minus=33	max_right_plus=190	neg_log10_pos_hash_p_value=9.1	new_junction_coverage=0.04	new_junction_read_count=4	polymorphism_frequency=3.388e-02	pos_hash_score=4	prediction=polymorphism	reject=COVERAGE_EVENNESS_SKEW,FREQUENCY_CUTOFF	side_1_annotate_key=gene	side_1_continuation=0	side_1_coverage=1.10	side_1_overlap=12	side_1_possible_overlap_registers=234	side_1_read_count=115	side_1_redundant=0	side_2_annotate_key=gene	side_2_continuation=0	side_2_coverage=1.19	side_2_overlap=0	side_2_possible_overlap_registers=222	side_2_read_count=119	side_2_redundant=0	total_non_overlap_reads=4
JC	274	.	CP009273	4436675	-1	CP009273	4437511	1	0	alignment_overlap=9	coverage_minus=1	coverage_plus=2	flanking_left=251	flanking_right=251	frequency=3.945e-02	junction_possible_overlap_registers=225	key=CP009273__4436675__-1__CP009273__4437502__1__9____251__251__0__0	max_left=174	max_left_minus=174	max_left_plus=54	max_min_left=40	max_min_left_minus=0	max_min_left_plus=40	max_min_right=49	max_min_right_minus=2	max_min_right_plus=49	max_pos_hash_score=450	max_right=87	max_right_minus=2	max_right_plus=87	neg_log10_pos_hash_p_value=9.8	new_junction_coverage=0.04	new_junction_read_count=4	polymorphism_frequency=3.945e-02	pos_hash_score=3	prediction=polymorphism	reject=COVERAGE_EVENNESS_SKEW,FREQUENCY_CUTOFF	side_1_annotate_key=gene	side_1_continuation=0	side_1_coverage=0.79	side_1_overlap=9	side_1_possible_overlap_registers=234	side_1_read_count=83	side_1_redundant=0	side_2_annotate_key=gene	side_2_continuation=0	side_2_coverage=1.14	side_2_overlap=0	side_2_possible_overlap_registers=225	side_2_read_count=115	side_2_redundant=0	total_non_overlap_reads=3
JC	275	.	CP009273	4449424	-1	CP009273	4450379	1	0	alignment_overlap=11	coverage_minus=3	coverage_plus=1	flanking_left=251	flanking_right=251	frequency=3.760e-02	junction_possible_overlap_registers=223	key=CP009273__4449424__-1__CP009273__4450368__1__11____251__251__0__0	max_left=238	max_left_minus=238	max_left_plus=28	max_min_left=74	max_min_left_minus=74	max_min_left_plus=0	max_min_right=36	max_min_right_minus=36	max_min_right_plus=20	max_pos_hash_score=446	max_right=165	max_right_minus=165	max_right_plus=20	neg_log10_pos_hash_p_value=9.1	new_junction_coverage=0.04	new_junction_read_count=4	polymorphism_frequency=3.760e-02	pos_hash_score=4	prediction=polymorphism	reject=COVERAGE_EVENNESS_SKEW,FREQUENCY_CUTOFF	side_1_annotate_key=gene	side_1_continuation=0	side_1_coverage=0.86	side_1_overlap=11	side_1_possible_overlap_registers=234	side_1_read_count=90	side_1_redundant=0	side_2_annotate_key=gene	side_2_continuation=0	side_2_coverage=1.19	side_2_overlap=0	side_2_possible_overlap_registers=223	side_2_read_count=119	side_2_redundant=0	total_non_overlap_reads=4
JC	276	.	CP009273	4457520	-1	CP009273	4458471	1	0	alignment_overlap=9	coverage_minus=2	coverage_plus=2	flanking_left=251	flanking_right=251	frequency=3.703e-02	junction_possible_overlap_registers=225	key=CP009273__4457520__-1__CP009273__4458462__1__9____251__251__0__0	max_left=163	max_left_minus=99	max_left_plus=163	max_min_left=99	max_min_left_minus=99	max_min_left_plus=23	max_min_right=79	max_min_right_minus=0	max_min_right_plus=79	max_pos_hash_score=450	max_right=174	max_right_minus=166	max_right_plus=174	neg_log10_pos_hash_p_value=9.1	new_junction_coverage=0.04	new_junction_read_count=4	polymorphism_frequency=3.703e-02	pos_hash_score=4	prediction=polymorphism	reject=COVERAGE_EVENNESS_SKEW,FREQUENCY_CUTOFF	side_1_annotate_key=gene	side_1_continuation=0	side_1_coverage=0.98	side_1_overlap=9	side_1_possible_overlap_registers=234	side_1_read_count=103	side_1_redundant=0	side_2_annotate_key=gene	side_2_continuation=0	side_2_coverage=1.08	side_2_overlap=0	side_2_possible_overlap_registers=225	side_2_read_count=109	side_2_redundant=0	total_non_overlap_reads=4
JC	277	.	CP009273	4487997	1	CP009273	4489328	-1	0	alignment_overlap=0	coverage_minus=1	coverage_plus=15	flanking_left=251	flanking_right=251	frequency=1.181e-01	junction_possible_overlap_registers=234	key=CP009273__4487997__1__CP009273__4489328__-1__0____251__251__0__1	max_left=248	max_left_minus=85	max_left_plus=248	max_min_left=102	max_min_left_minus=85	max_min_left_plus=102	max_min_right=120	max_min_right_minus=0	max_min_right_plus=120	max_pos_hash_score=468	max_right=234	max_right_minus=116	max_right_plus=234	neg_log10_pos_hash_p_value=6.3	new_junction_coverage=0.16	new_junction_read_count=17	polymorphism_frequency=1.181e-01	pos_hash_score=11	prediction=polymorphism	reject=COVERAGE_EVENNESS_SKEW,FREQUENCY_CUTOFF	side_1_annotate_key=gene	side_1_continuation=0	side_1_coverage=1.21	side_1_overlap=0	side_1_possible_overlap_registers=234	side_1_read_count=127	side_1_redundant=0	side_2_annotate_key=repeat	side_2_continuation=0	side_2_coverage=NA	side_2_overlap=0	side_2_possible_overlap_registers=NA	side_2_read_count=NA	side_2_redundant=1	total_non_overlap_reads=16
JC	278	.	CP009273	4487998	1	CP009273	4489329	-1	0	alignment_overlap=0	coverage_minus=4	coverage_plus=7	flanking_left=251	flanking_right=251	frequency=NA	junction_possible_overlap_registers=234	key=CP009273__4487998__1__CP009273__4489329__-1__0____251__251__1__1	max_left=177	max_left_minus=108	max_left_plus=177	max_min_left=108	max_min_left_minus=108	max_min_left_plus=18	max_min_right=121	max_min_right_minus=0	max_min_right_plus=121	max_pos_hash_score=468	max_right=247	max_right_minus=189	max_right_plus=247	neg_log10_pos_hash_p_value=6.3	new_junction_coverage=0.15	new_junction_read_count=16	polymorphism_frequency=NA	pos_hash_score=11	prediction=unknown	reject=COVERAGE_EVENNESS_SKEW	side_1_annotate_key=repeat	side_1_continuation=0	side_1_coverage=NA	side_1_overlap=0	side_1_read_count=NA	side_1_redundant=1	side_2_annotate_key=repeat	side_2_continuation=0	side_2_coverage=NA	side_2_overlap=0	side_2_possible_overlap_registers=NA	side_2_read_count=NA	side_2_redundant=1	total_non_overlap_reads=11
JC	279	.	CP009273	4521951	-1	CP009273	4523168	1	0	alignment_overlap=9	coverage_minus=2	coverage_plus=2	flanking_left=251	flanking_right=251	frequency=3.826e-02	junction_possible_overlap_registers=225	key=CP009273__4521951__-1__CP009273__4523159__1__9____251__251__0__0	max_left=165	max_left_minus=165	max_left_plus=163	max_min_left=27	max_min_left_minus=27	max_min_left_plus=27	max_min_right=25	max_min_right_minus=25	max_min_right_plus=6	max_pos_hash_score=450	max_right=29	max_right_minus=29	max_right_plus=29	neg_log10_pos_hash_p_value=9.1	new_junction_coverage=0.04	new_junction_read_count=4	polymorphism_frequency=3.826e-02	pos_hash_score=4	prediction=polymorphism	reject=COVERAGE_EVENNESS_SKEW,FREQUENCY_CUTOFF	side_1_annotate_key=gene	side_1_continuation=0	side_1_coverage=1.22	side_1_overlap=9	side_1_possible_overlap_registers=234	side_1_read_count=128	side_1_redundant=0	side_2_annotate_key=gene	side_2_continuation=0	side_2_coverage=0.77	side_2_overlap=0	side_2_possible_overlap_registers=225	side_2_read_count=78	side_2_redundant=0	total_non_overlap_reads=4
JC	280	.	CP009273	4532499	1	CP009273	4532813	1	0	alignment_overlap=9	coverage_minus=2	coverage_plus=4	flanking_left=251	flanking_right=251	frequency=6.695e-02	junction_possible_overlap_registers=225	key=CP009273__4532499__1__CP009273__4532804__1__9____251__251__0__0	max_left=124	max_left_minus=119	max_left_plus=124	max_min_left=102	max_min_left_minus=102	max_min_left_plus=67	max_min_right=118	max_min_right_minus=111	max_min_right_plus=118	max_pos_hash_score=450	max_right=175	max_right_minus=138	max_right_plus=175	neg_log10_pos_hash_p_value=8.1	new_junction_coverage=0.07	new_junction_read_count=7	polymorphism_frequency=6.695e-02	pos_hash_score=6	prediction=polymorphism	reject=COVERAGE_EVENNESS_SKEW,FREQUENCY_CUTOFF	side_1_annotate_key=gene	side_1_continuation=0	side_1_coverage=0.96	side_1_overlap=9	side_1_possible_overlap_registers=234	side_1_read_count=101	side_1_redundant=0	side_2_annotate_key=gene	side_2_continuation=0	side_2_coverage=0.97	side_2_overlap=0	side_2_possible_overlap_registers=225	side_2_read_count=98	side_2_redundant=0	total_non_overlap_reads=6
JC	281	.	CP009273	4532507	-1	CP009273	4532803	-1	0	alignment_overlap=9	coverage_minus=2	coverage_plus=3	flanking_left=251	flanking_right=251	frequency=4.945e-02	junction_possible_overlap_registers=225	key=CP009273__4532507__-1__CP009273__4532812__-1__9____251__251__0__0	max_left=229	max_left_minus=45	max_left_plus=229	max_min_left=104	max_min_left_minus=45	max_min_left_plus=104	max_min_right=69	max_min_right_minus=0	max_min_right_plus=69	max_pos_hash_score=450	max_right=197	max_right_minus=197	max_right_plus=126	neg_log10_pos_hash_p_value=8.6	new_junction_coverage=0.05	new_junction_read_count=5	polymorphism_frequency=4.945e-02	pos_hash_score=5	prediction=polymorphism	reject=COVERAGE_EVENNESS_SKEW,FREQUENCY_CUTOFF	side_1_annotate_key=gene	side_1_continuation=0	side_1_coverage=0.93	side_1_overlap=9	side_1_possible_overlap_registers=234	side_1_read_count=98	side_1_redundant=0	side_2_annotate_key=gene	side_2_continuation=0	side_2_coverage=0.97	side_2_overlap=0	side_2_possible_overlap_registers=225	side_2_read_count=98	side_2_redundant=0	total_non_overlap_reads=5
JC	282	.	CP009273	4573161	-1	CP009273	4573781	1	0	alignment_overlap=9	coverage_minus=3	coverage_plus=3	flanking_left=251	flanking_right=251	frequency=6.905e-02	junction_possible_overlap_registers=225	key=CP009273__4573161__-1__CP009273__4573772__1__9____251__251__0__0	max_left=182	max_left_minus=182	max_left_plus=59	max_min_left=59	max_min_left_minus=15	max_min_left_plus=59	max_min_right=38	max_min_right_minus=30	max_min_right_plus=38	max_pos_hash_score=450	max_right=130	max_right_minus=68	max_right_plus=130	neg_log10_pos_hash_p_value=8.1	new_junction_coverage=0.08	new_junction_read_count=8	polymorphism_frequency=6.905e-02	pos_hash_score=6	prediction=polymorphism	reject=COVERAGE_EVENNESS_SKEW,FREQUENCY_CUTOFF	side_1_annotate_key=gene	side_1_continuation=0	side_1_coverage=1.06	side_1_overlap=9	side_1_possible_overlap_registers=234	side_1_read_count=111	side_1_redundant=0	side_2_annotate_key=gene	side_2_continuation=0	side_2_coverage=1.08	side_2_overlap=0	side_2_possible_overlap_registers=225	side_2_read_count=109	side_2_redundant=0	total_non_overlap_reads=6
JC	283	.	CP009273	4610365	-1	CP009273	4611013	1	0	alignment_overlap=10	coverage_minus=2	coverage_plus=1	flanking_left=251	flanking_right=251	frequency=3.876e-02	junction_possible_overlap_registers=224	key=CP009273__4610365__-1__CP009273__4611003__1__10____251__251__0__0	max_left=121	max_left_minus=121	max_left_plus=120	max_min_left=0	max_min_left_minus=0	max_min_left_plus=0	max_min_right=100	max_min_right_minus=100	max_min_right_plus=100	max_pos_hash_score=448	max_right=100	max_right_minus=100	max_right_plus=100	neg_log10_pos_hash_p_value=9.8	new_junction_coverage=0.03	new_junction_read_count=3	polymorphism_frequency=3.876e-02	pos_hash_score=3	prediction=polymorphism	reject=COVERAGE_EVENNESS_SKEW,FREQUENCY_CUTOFF	side_1_annotate_key=gene	side_1_continuation=0	side_1_coverage=0.71	side_1_overlap=10	side_1_possible_overlap_registers=234	side_1_read_count=75	side_1_redundant=0	side_2_annotate_key=gene	side_2_continuation=0	side_2_coverage=0.77	side_2_overlap=0	side_2_possible_overlap_registers=224	side_2_read_count=77	side_2_redundant=0	total_non_overlap_reads=3
JC	284	.	CP009273	4613734	-1	CP009273	4614455	1	0	alignment_overlap=9	coverage_minus=2	coverage_plus=4	flanking_left=251	flanking_right=251	frequency=6.985e-02	junction_possible_overlap_registers=225	key=CP009273__4613734__-1__CP009273__4614446__1__9____251__251__0__0	max_left=112	max_left_minus=112	max_left_plus=86	max_min_left=86	max_min_left_minus=0	max_min_left_plus=86	max_min_right=57	max_min_right_minus=57	max_min_right_plus=57	max_pos_hash_score=450	max_right=208	max_right_minus=57	max_right_plus=208	neg_log10_pos_hash_p_value=8.1	new_junction_coverage=0.06	new_junction_read_count=6	polymorphism_frequency=6.985e-02	pos_hash_score=6	prediction=polymorphism	reject=COVERAGE_EVENNESS_SKEW,FREQUENCY_CUTOFF	side_1_annotate_key=gene	side_1_continuation=0	side_1_coverage=0.79	side_1_overlap=9	side_1_possible_overlap_registers=234	side_1_read_count=83	side_1_redundant=0	side_2_annotate_key=gene	side_2_continuation=0	side_2_coverage=0.79	side_2_overlap=0	side_2_possible_overlap_registers=225	side_2_read_count=80	side_2_redundant=0	total_non_overlap_reads=6
JC	285	.	CP009273	4620882	-1	CP009273	4621894	1	0	alignment_overlap=11	coverage_minus=4	coverage_plus=5	flanking_left=251	flanking_right=251	frequency=9.000e-02	junction_possible_overlap_registers=223	key=CP009273__4620882__-1__CP009273__4621883__1__11____251__251__0__0	max_left=202	max_left_minus=202	max_left_plus=201	max_min_left=74	max_min_left_minus=74	max_min_left_plus=74	max_min_right=76	max_min_right_minus=76	max_min_right_plus=76	max_pos_hash_score=446	max_right=228	max_right_minus=120	max_right_plus=228	neg_log10_pos_hash_p_value=7.1	new_junction_coverage=0.09	new_junction_read_count=9	polymorphism_frequency=9.000e-02	pos_hash_score=8	prediction=polymorphism	reject=COVERAGE_EVENNESS_SKEW,FREQUENCY_CUTOFF	side_1_annotate_key=gene	side_1_continuation=0	side_1_coverage=0.81	side_1_overlap=11	side_1_possible_overlap_registers=234	side_1_read_count=85	side_1_redundant=0	side_2_annotate_key=gene	side_2_continuation=0	side_2_coverage=1.01	side_2_overlap=0	side_2_possible_overlap_registers=223	side_2_read_count=101	side_2_redundant=0	total_non_overlap_reads=9
UN	286	.	CP009273	15617	16520
UN	287	.	CP009273	16524	16524
UN	288	.	CP009273	16527	16527
UN	289	.	CP009273	20036	20322
UN	290	.	CP009273	220444	220444
UN	291	.	CP009273	220446	220446
UN	292	.	CP009273	220449	221021
UN	293	.	CP009273	221023	221024
UN	294	.	CP009273	221596	221854
UN	295	.	CP009273	223695	223695
UN	296	.	CP009273	223698	223699
UN	297	.	CP009273	223702	223703
UN	298	.	CP009273	223705	224952
UN	299	.	CP009273	266485	266762
UN	300	.	CP009273	269908	270627
UN	301	.	CP009273	275105	275406
UN	302	.	CP009273	286585	286885
UN	303	.	CP009273	311175	311961
UN	304	.	CP009273	366232	366980
UN	305	.	CP009273	376958	376958
UN	306	.	CP009273	376961	377815
UN	307	.	CP009273	377817	377819
UN	308	.	CP009273	387388	388184
UN	309	.	CP009273	388188	388189
UN	310	.	CP009273	521553	521940
UN	311	.	CP009273	562439	563274
UN	312	.	CP009273	563276	563278
UN	313	.	CP009273	563280	563280
UN	314	.	CP009273	563282	563282
UN	315	.	CP009273	570276	571021
UN	316	.	CP009273	603695	604573
UN	317	.	CP009273	604577	604577
UN	318	.	CP009273	683519	683519
UN	319	.	CP009273	683521	684268
UN	320	.	CP009273	684271	684271
UN	321	.	CP009273	684278	684278
UN	322	.	CP009273	684280	684280
UN	323	.	CP009273	1089925	1090733
UN	324	.	CP009273	1092742	1092742
UN	325	.	CP009273	1092769	1092773
UN	326	.	CP009273	1092777	1092777
UN	327	.	CP009273	1390534	1391264
UN	328	.	CP009273	1427142	1427217
UN	329	.	CP009273	1462398	1463273
UN	330	.	CP009273	1463275	1463275
UN	331	.	CP009273	1463281	1463282
UN	332	.	CP009273	1463796	1464564
UN	333	.	CP009273	1522828	1523222
UN	334	.	CP009273	1523224	1523224
UN	335	.	CP009273	1523226	1523227
UN	336	.	CP009273	1523230	1523230
UN	337	.	CP009273	1523232	1523232
UN	338	.	CP009273	1523235	1523235
UN	339	.	CP009273	1523240	1523241
UN	340	.	CP009273	1523244	1523244
UN	341	.	CP009273	1565350	1565428
UN	342	.	CP009273	1565430	1565438
UN	343	.	CP009273	1628593	1628672
UN	344	.	CP009273	1628674	1628674
UN	345	.	CP009273	1628678	1628678
UN	346	.	CP009273	1628682	1628682
UN	347	.	CP009273	1645322	1645578
UN	348	.	CP009273	2060431	2060432
UN	349	.	CP009273	2060434	2060434
UN	350	.	CP009273	2060437	2060554
UN	351	.	CP009273	2062647	2063521
UN	352	.	CP009273	2095444	2095444
UN	353	.	CP009273	2095454	2096191
UN	354	.	CP009273	2163873	2164685
UN	355	.	CP009273	2282621	2282621
UN	356	.	CP009273	2282624	2282624
UN	357	.	CP009273	2282626	2283347
UN	358	.	CP009273	2507985	2507985
UN	359	.	CP009273	2507989	2508866
UN	360	.	CP009273	2719663	2722369
UN	361	.	CP009273	2723146	2724075
UN	362	.	CP009273	2724080	2724080
UN	363	.	CP009273	2724082	2724082
UN	364	.	CP009273	2724086	2724086
UN	365	.	CP009273	2850455	2852995
UN	366	.	CP009273	2989951	2990814
UN	367	.	CP009273	2990818	2990818
UN	368	.	CP009273	3123725	3124485
UN	369	.	CP009273	3179691	3179691
UN	370	.	CP009273	3179693	3180544
UN	371	.	CP009273	3359154	3359154
UN	372	.	CP009273	3359157	3359884
UN	373	.	CP009273	3417247	3417764
UN	374	.	CP009273	3418248	3419968
UN	375	.	CP009273	3419970	3419970
UN	376	.	CP009273	3419973	3419973
UN	377	.	CP009273	3420404	3421678
UN	378	.	CP009273	3463758	3463857
UN	379	.	CP009273	3577031	3577330
UN	380	.	CP009273	3612875	3614217
UN	381	.	CP009273	3614668	3615421
UN	382	.	CP009273	3615424	3615429
UN	383	.	CP009273	3645610	3646357
UN	384	.	CP009273	3659970	3660029
UN	385	.	CP009273	3755833	3755833
UN	386	.	CP009273	3755837	3757208
UN	387	.	CP009273	3757659	3757659
UN	388	.	CP009273	3757662	3757664
UN	389	.	CP009273	3757666	3757666
UN	390	.	CP009273	3757668	3757668
UN	391	.	CP009273	3757671	3758414
UN	392	.	CP009273	3935613	3936518
UN	393	.	CP009273	3937664	3938691
UN	394	.	CP009273	4028769	4028885
UN	395	.	CP009273	4029317	4029317
UN	396	.	CP009273	4029320	4029320
UN	397	.	CP009273	4029326	4030237
UN	398	.	CP009273	4030239	4030246
UN	399	.	CP009273	4031419	4031810
UN	400	.	CP009273	4032316	4032316
UN	401	.	CP009273	4032319	4032505
UN	402	.	CP009273	4032997	4033734
UN	403	.	CP009273	4156453	4156576
UN	404	.	CP009273	4156579	4156579
UN	405	.	CP009273	4156581	4156581
UN	406	.	CP009273	4156584	4156585
UN	407	.	CP009273	4156587	4156587
UN	408	.	CP009273	4156589	4156589
UN	409	.	CP009273	4156591	4156591
UN	410	.	CP009273	4156593	4156593
UN	411	.	CP009273	4156595	4156596
UN	412	.	CP009273	4156598	4156599
UN	413	.	CP009273	4156602	4156603
UN	414	.	CP009273	4156606	4156606
UN	415	.	CP009273	4156608	4156608
UN	416	.	CP009273	4156610	4156610
UN	417	.	CP009273	4156614	4156614
UN	418	.	CP009273	4156617	4156619
UN	419	.	CP009273	4156621	4156621
UN	420	.	CP009273	4156627	4156628
UN	421	.	CP009273	4156633	4156633
UN	422	.	CP009273	4156635	4156636
UN	423	.	CP009273	4156639	4156639
UN	424	.	CP009273	4156641	4156643
UN	425	.	CP009273	4156645	4156645
UN	426	.	CP009273	4156647	4156647
UN	427	.	CP009273	4156649	4156652
UN	428	.	CP009273	4156654	4156654
UN	429	.	CP009273	4156656	4156657
UN	430	.	CP009273	4156661	4156662
UN	431	.	CP009273	4156664	4156664
UN	432	.	CP009273	4156668	4156668
UN	433	.	CP009273	4156674	4156674
UN	434	.	CP009273	4156676	4156676
UN	435	.	CP009273	4156686	4156689
UN	436	.	CP009273	4156693	4156693
UN	437	.	CP009273	4156697	4156697
UN	438	.	CP009273	4156701	4156701
UN	439	.	CP009273	4156706	4156707
UN	440	.	CP009273	4156712	4156713
UN	441	.	CP009273	4156715	4156715
UN	442	.	CP009273	4156717	4156717
UN	443	.	CP009273	4156726	4156726
UN	444	.	CP009273	4156731	4156731
UN	445	.	CP009273	4156734	4156735
UN	446	.	CP009273	4156738	4156741
UN	447	.	CP009273	4156743	4156743
UN	448	.	CP009273	4156745	4156745
UN	449	.	CP009273	4156747	4156748
UN	450	.	CP009273	4156752	4156752
UN	451	.	CP009273	4156754	4156754
UN	452	.	CP009273	4156759	4156760
UN	453	.	CP009273	4156763	4156763
UN	454	.	CP009273	4156770	4156771
UN	455	.	CP009273	4156773	4156773
UN	456	.	CP009273	4156775	4156775
UN	457	.	CP009273	4156777	4156777
UN	458	.	CP009273	4156783	4156786
UN	459	.	CP009273	4156788	4156789
UN	460	.	CP009273	4156792	4157920
UN	461	.	CP009273	4158738	4161350
UN	462	.	CP009273	4166695	4166808
UN	463	.	CP009273	4198271	4199435
UN	464	.	CP009273	4200178	4202825
UN	465	.	CP009273	4488243	4489097
UN	466	.	CP009273	4497503	4497503
UN	467	.	CP009273	4497505	4498257
