# Supplementary material for: Mutators can drive the evolution of multi-resistance to antibiotics
Source: PLoS Genet. 2023 Jun 13;19(6):e1010791. doi: 10.1371/journal.pgen.1010791 (PMC10292718; doi:10.1371/journal.pgen.1010791)
Supplement: S2 File — (ZIP) [file pgen.1010791.s005.zip › 058853_highG5150J7.gd]

#=GENOME_DIFF	1.0
#=CREATED	17:29:27 06 May 2022
#=PROGRAM	breseq 0.36.1 
#=COMMAND	/mnt/fls01-home01/mqbssdgg/breseq-0.36.1-Linux-x86_64/bin/breseq -r BW25113-fixed.gb -o 058853_highG5150J7 058853_highG5150J7_1_trimmed.fastq.gz 058853_highG5150J7_2_trimmed.fastq.gz 058853_highG5150J7_U1_trimmed.fastq.gz 058853_highG5150J7_U2_trimmed.fastq.gz
#=REFSEQ	BW25113-fixed.gb
#=READSEQ	058853_highG5150J7_1_trimmed.fastq.gz
#=READSEQ	058853_highG5150J7_2_trimmed.fastq.gz
#=READSEQ	058853_highG5150J7_U1_trimmed.fastq.gz
#=READSEQ	058853_highG5150J7_U2_trimmed.fastq.gz
#=CONVERTED-BASES	434121976
#=CONVERTED-READS	1827344
#=INPUT-BASES	434184181
#=INPUT-READS	1827770
#=MAPPED-BASES	431275562
#=MAPPED-READS	1809582
SNP	1	42	CP009273	19617	C
SNP	2	43	CP009273	107258	G
SNP	3	44	CP009273	180920	T
SNP	4	45	CP009273	244229	T
SNP	5	46	CP009273	374745	G
SNP	6	48	CP009273	595629	T
SNP	7	49	CP009273	666101	G
SNP	8	51	CP009273	1004857	G
SNP	9	52	CP009273	1012450	T
SNP	10	54	CP009273	1106934	C
SNP	11	55	CP009273	1194407	T
SNP	12	56	CP009273	1264993	G
SNP	13	59	CP009273	1297261	G
SNP	14	60	CP009273	1321376	G
SNP	15	61	CP009273	1361735	C
SNP	16	64	CP009273	1648398	G
SNP	17	65	CP009273	1697966	C
INS	18	67	CP009273	1762388	C	repeat_length=1	repeat_new_copies=7	repeat_ref_copies=6	repeat_seq=C
SNP	19	68	CP009273	1814935	C
INS	20	69	CP009273	1966998	G	repeat_length=1	repeat_new_copies=7	repeat_ref_copies=6	repeat_seq=G
SNP	21	70	CP009273	1985889	A
SNP	22	71	CP009273	2031021	A
SNP	23	72	CP009273	2074577	C
SNP	24	73	CP009273	2175089	T
SNP	25	76	CP009273	2332641	T
SNP	26	77	CP009273	2379917	G
SNP	27	78	CP009273	2409960	A
SNP	28	79	CP009273	2435583	G
SNP	29	81	CP009273	2590129	A
DEL	30	88	CP009273	3246269	1	repeat_length=1	repeat_new_copies=4	repeat_ref_copies=5	repeat_seq=T
SNP	31	89	CP009273	3261667	C
SNP	32	90	CP009273	3307546	A
DEL	33	91	CP009273	3464440	1
SNP	34	92	CP009273	3502157	C
DEL	35	93	CP009273	3925013	1	repeat_length=1	repeat_new_copies=4	repeat_ref_copies=5	repeat_seq=T
SNP	36	94	CP009273	4037023	T
SNP	37	95	CP009273	4092839	C
SNP	38	96	CP009273	4172863	T
DEL	39	97	CP009273	4384890	1	repeat_length=1	repeat_new_copies=4	repeat_ref_copies=5	repeat_seq=G
SNP	40	98	CP009273	4479067	G
SNP	41	99	CP009273	4567331	A
RA	42	.	CP009273	19617	0	T	C	bias_e_value=3402020	bias_p_value=0.734544	consensus_score=303.7	fisher_strand_p_value=0.366667	frequency=1	ks_quality_p_value=1	major_base=C	major_cov=32/57	major_frequency=9.889e-01	minor_base=A	minor_cov=1/0	new_cov=32/57	polymorphism_frequency=9.889e-01	polymorphism_score=NA	prediction=consensus	ref_cov=0/0	total_cov=33/57
RA	43	.	CP009273	107258	0	A	G	consensus_score=261.5	frequency=1	major_base=G	major_cov=32/47	major_frequency=1.000e+00	minor_base=N	minor_cov=0/0	new_cov=32/47	polymorphism_frequency=1.000e+00	polymorphism_score=NA	prediction=consensus	ref_cov=0/0	total_cov=32/47
RA	44	.	CP009273	180920	0	C	T	bias_e_value=3708800	bias_p_value=0.800782	consensus_score=335.4	fisher_strand_p_value=0.43956	frequency=1	ks_quality_p_value=0.999756	major_base=T	major_cov=51/39	major_frequency=9.890e-01	minor_base=G	minor_cov=0/1	new_cov=51/39	polymorphism_frequency=9.890e-01	polymorphism_score=-6.3	prediction=consensus	ref_cov=0/0	total_cov=51/41
RA	45	.	CP009273	244229	0	C	T	consensus_score=401.7	frequency=1	major_base=T	major_cov=53/55	major_frequency=1.000e+00	minor_base=N	minor_cov=0/0	new_cov=53/55	polymorphism_frequency=1.000e+00	polymorphism_score=NA	prediction=consensus	ref_cov=0/0	total_cov=53/55
RA	46	.	CP009273	374745	0	A	G	bias_e_value=4630910	bias_p_value=0.999879	consensus_score=310.0	fisher_strand_p_value=1	frequency=1	ks_quality_p_value=0.984493	major_base=G	major_cov=49/41	major_frequency=9.890e-01	minor_base=C	minor_cov=1/0	new_cov=49/41	polymorphism_frequency=9.890e-01	polymorphism_score=-3.3	prediction=consensus	ref_cov=0/0	total_cov=50/41
RA	47	.	CP009273	375478	1	.	G	bias_e_value=1286510	bias_p_value=0.277777	consensus_reject=FREQUENCY_CUTOFF	consensus_score=201.5	fisher_strand_p_value=0.0801925	frequency=7.126e-01	ks_quality_p_value=0.976549	major_base=G	major_cov=62/0	major_frequency=7.126e-01	minor_base=.	minor_cov=23/2	new_cov=62/0	polymorphism_frequency=7.126e-01	polymorphism_score=96.5	prediction=polymorphism	ref_cov=23/2	total_cov=85/2
RA	48	.	CP009273	595629	0	C	T	bias_e_value=4631470	bias_p_value=1	consensus_score=259.1	fisher_strand_p_value=1	frequency=1	ks_quality_p_value=1	major_base=T	major_cov=28/42	major_frequency=9.722e-01	minor_base=A	minor_cov=1/1	new_cov=28/42	polymorphism_frequency=9.722e-01	polymorphism_score=NA	prediction=consensus	ref_cov=0/0	total_cov=29/43
RA	49	.	CP009273	666101	0	A	G	consensus_score=417.4	frequency=1	major_base=G	major_cov=66/54	major_frequency=1.000e+00	minor_base=N	minor_cov=0/0	new_cov=66/54	polymorphism_frequency=1.000e+00	polymorphism_score=NA	prediction=consensus	ref_cov=0/0	total_cov=66/54
RA	50	.	CP009273	732071	0	T	C	bias_e_value=3321120	bias_p_value=0.717076	consensus_reject=FREQUENCY_CUTOFF	consensus_score=209.1	fisher_strand_p_value=0.349656	frequency=2.212e-01	ks_quality_p_value=1	major_base=T	major_cov=45/36	major_frequency=7.788e-01	minor_base=C	minor_cov=10/13	new_cov=10/13	polymorphism_frequency=2.212e-01	polymorphism_score=58.7	prediction=polymorphism	ref_cov=45/36	total_cov=71/51
RA	51	.	CP009273	1004857	0	A	G	consensus_score=318.5	frequency=1	major_base=G	major_cov=51/41	major_frequency=1.000e+00	minor_base=N	minor_cov=0/0	new_cov=51/41	polymorphism_frequency=1.000e+00	polymorphism_score=NA	prediction=consensus	ref_cov=0/0	total_cov=51/41
RA	52	.	CP009273	1012450	0	C	T	consensus_score=359.8	frequency=1	major_base=T	major_cov=56/43	major_frequency=1.000e+00	minor_base=N	minor_cov=0/0	new_cov=56/43	polymorphism_frequency=1.000e+00	polymorphism_score=NA	prediction=consensus	ref_cov=0/0	total_cov=56/43
RA	53	.	CP009273	1092574	0	C	A	bias_e_value=4380000	bias_p_value=0.945704	consensus_reject=FREQUENCY_CUTOFF	consensus_score=33.2	fisher_strand_p_value=0.689114	frequency=2.903e-01	ks_quality_p_value=1	major_base=C	major_cov=7/15	major_frequency=7.097e-01	minor_base=A	minor_cov=2/7	new_cov=2/7	polymorphism_frequency=2.903e-01	polymorphism_score=18.3	prediction=polymorphism	ref_cov=7/15	total_cov=9/22
RA	54	.	CP009273	1106934	0	T	C	bias_e_value=4631470	bias_p_value=1	consensus_score=438.7	fisher_strand_p_value=1	frequency=1	ks_quality_p_value=1	major_base=C	major_cov=71/58	major_frequency=9.923e-01	minor_base=A	minor_cov=1/0	new_cov=71/58	polymorphism_frequency=9.923e-01	polymorphism_score=NA	prediction=consensus	ref_cov=0/0	total_cov=72/58
RA	55	.	CP009273	1194407	0	C	T	bias_e_value=3716350	bias_p_value=0.802412	consensus_score=382.9	fisher_strand_p_value=0.441441	frequency=1	ks_quality_p_value=1	major_base=T	major_cov=62/48	major_frequency=9.910e-01	minor_base=A	minor_cov=0/1	new_cov=62/48	polymorphism_frequency=9.910e-01	polymorphism_score=NA	prediction=consensus	ref_cov=0/0	total_cov=62/49
RA	56	.	CP009273	1264993	0	A	G	bias_e_value=4631470	bias_p_value=1	consensus_score=96.6	fisher_strand_p_value=1	frequency=1	ks_quality_p_value=1	major_base=G	major_cov=17/16	major_frequency=9.167e-01	minor_base=T	minor_cov=2/1	new_cov=17/16	polymorphism_frequency=9.167e-01	polymorphism_score=-4.1	prediction=consensus	ref_cov=3/0	total_cov=22/17
RA	57	.	CP009273	1265182	0	C	T	bias_e_value=3666180	bias_p_value=0.791581	consensus_reject=FREQUENCY_CUTOFF	consensus_score=83.2	fisher_strand_p_value=0.428432	frequency=2.000e-01	ks_quality_p_value=1	major_base=C	major_cov=17/15	major_frequency=8.000e-01	minor_base=T	minor_cov=6/2	new_cov=6/2	polymorphism_frequency=2.000e-01	polymorphism_score=17.0	prediction=polymorphism	ref_cov=17/15	total_cov=23/17
RA	58	.	CP009273	1265441	0	T	C	bias_e_value=3165590	bias_p_value=0.683496	consensus_reject=FREQUENCY_CUTOFF	consensus_score=100.5	fisher_strand_p_value=0.319015	frequency=2.292e-01	ks_quality_p_value=1	major_base=T	major_cov=17/20	major_frequency=7.708e-01	minor_base=C	minor_cov=3/8	new_cov=3/8	polymorphism_frequency=2.292e-01	polymorphism_score=18.3	prediction=polymorphism	ref_cov=17/20	total_cov=25/28
RA	59	.	CP009273	1297261	0	A	G	consensus_score=361.7	frequency=1	major_base=G	major_cov=67/38	major_frequency=1.000e+00	minor_base=N	minor_cov=0/0	new_cov=67/38	polymorphism_frequency=1.000e+00	polymorphism_score=NA	prediction=consensus	ref_cov=0/0	total_cov=67/38
RA	60	.	CP009273	1321376	0	A	G	consensus_score=221.1	frequency=1	major_base=G	major_cov=29/38	major_frequency=1.000e+00	minor_base=N	minor_cov=0/0	new_cov=29/38	polymorphism_frequency=1.000e+00	polymorphism_score=NA	prediction=consensus	ref_cov=0/0	total_cov=29/38
RA	61	.	CP009273	1361735	0	T	C	consensus_score=247.4	frequency=1	major_base=C	major_cov=41/30	major_frequency=1.000e+00	minor_base=N	minor_cov=0/0	new_cov=41/30	polymorphism_frequency=1.000e+00	polymorphism_score=NA	prediction=consensus	ref_cov=0/0	total_cov=41/30
RA	62	.	CP009273	1460458	0	T	C	bias_e_value=45203.1	bias_p_value=0.00975998	consensus_reject=FREQUENCY_CUTOFF	consensus_score=181.7	fisher_strand_p_value=0.0012731	frequency=2.530e-01	ks_quality_p_value=1	major_base=T	major_cov=11/51	major_frequency=7.470e-01	minor_base=C	minor_cov=12/9	new_cov=12/9	polymorphism_frequency=2.530e-01	polymorphism_score=56.0	prediction=polymorphism	ref_cov=11/51	total_cov=29/60
RA	63	.	CP009273	1460467	0	G	A	bias_e_value=12588.9	bias_p_value=0.00271813	consensus_reject=FREQUENCY_CUTOFF	consensus_score=178.3	fisher_strand_p_value=0.000298103	frequency=2.561e-01	ks_quality_p_value=1	major_base=G	major_cov=13/48	major_frequency=7.439e-01	minor_base=A	minor_cov=14/7	new_cov=14/7	polymorphism_frequency=2.561e-01	polymorphism_score=61.1	prediction=polymorphism	ref_cov=13/48	total_cov=27/58
RA	64	.	CP009273	1648398	0	A	G	consensus_score=387.7	frequency=1	major_base=G	major_cov=52/59	major_frequency=1.000e+00	minor_base=N	minor_cov=0/0	new_cov=52/59	polymorphism_frequency=1.000e+00	polymorphism_score=NA	prediction=consensus	ref_cov=0/0	total_cov=52/59
RA	65	.	CP009273	1697966	0	T	C	consensus_score=241.5	frequency=1	major_base=C	major_cov=52/21	major_frequency=1.000e+00	minor_base=N	minor_cov=0/0	new_cov=52/21	polymorphism_frequency=1.000e+00	polymorphism_score=NA	prediction=consensus	ref_cov=0/0	total_cov=52/21
RA	66	.	CP009273	1702966	0	T	A	bias_e_value=3292760	bias_p_value=0.710954	consensus_reject=FREQUENCY_CUTOFF	consensus_score=70.3	fisher_strand_p_value=0.343875	frequency=2.692e-01	ks_quality_p_value=1	major_base=T	major_cov=20/18	major_frequency=7.308e-01	minor_base=A	minor_cov=10/4	new_cov=10/4	polymorphism_frequency=2.692e-01	polymorphism_score=18.5	prediction=polymorphism	ref_cov=20/18	total_cov=31/23
RA	67	.	CP009273	1762388	1	.	C	bias_e_value=4631390	bias_p_value=0.999983	consensus_score=271.0	fisher_strand_p_value=1	frequency=1	ks_quality_p_value=0.994099	major_base=C	major_cov=27/50	major_frequency=9.747e-01	minor_base=.	minor_cov=1/1	new_cov=27/50	polymorphism_frequency=9.747e-01	polymorphism_score=0.5	prediction=consensus	ref_cov=1/1	total_cov=28/51
RA	68	.	CP009273	1814935	0	T	C	consensus_score=386.8	frequency=1	major_base=C	major_cov=53/58	major_frequency=1.000e+00	minor_base=N	minor_cov=0/0	new_cov=53/58	polymorphism_frequency=1.000e+00	polymorphism_score=NA	prediction=consensus	ref_cov=0/0	total_cov=53/58
RA	69	.	CP009273	1966998	1	.	G	bias_e_value=1129890	bias_p_value=0.24396	consensus_score=197.7	fisher_strand_p_value=0.065473	frequency=1	ks_quality_p_value=1	major_base=G	major_cov=37/23	major_frequency=9.524e-01	minor_base=.	minor_cov=0/3	new_cov=37/23	polymorphism_frequency=9.524e-01	polymorphism_score=3.9	prediction=consensus	ref_cov=0/3	total_cov=37/26
RA	70	.	CP009273	1985889	0	G	A	bias_e_value=3923950	bias_p_value=0.847236	consensus_score=306.0	fisher_strand_p_value=0.500958	frequency=1	ks_quality_p_value=1	major_base=A	major_cov=38/46	major_frequency=9.767e-01	minor_base=C	minor_cov=0/2	new_cov=38/46	polymorphism_frequency=9.767e-01	polymorphism_score=NA	prediction=consensus	ref_cov=0/0	total_cov=38/48
RA	71	.	CP009273	2031021	0	G	A	consensus_score=446.4	frequency=1	major_base=A	major_cov=42/77	major_frequency=1.000e+00	minor_base=N	minor_cov=0/0	new_cov=42/77	polymorphism_frequency=1.000e+00	polymorphism_score=NA	prediction=consensus	ref_cov=0/0	total_cov=42/77
RA	72	.	CP009273	2074577	0	T	C	consensus_score=344.6	frequency=1	major_base=C	major_cov=31/71	major_frequency=1.000e+00	minor_base=N	minor_cov=0/0	new_cov=31/71	polymorphism_frequency=1.000e+00	polymorphism_score=NA	prediction=consensus	ref_cov=0/0	total_cov=31/71
RA	73	.	CP009273	2175089	0	C	T	consensus_score=250.4	frequency=1	major_base=T	major_cov=40/29	major_frequency=1.000e+00	minor_base=N	minor_cov=0/0	new_cov=40/29	polymorphism_frequency=1.000e+00	polymorphism_score=NA	prediction=consensus	ref_cov=0/0	total_cov=40/29
RA	74	.	CP009273	2178908	0	T	G	bias_e_value=0.249479	bias_p_value=5.38661e-08	consensus_reject=FREQUENCY_CUTOFF	consensus_score=133.0	fisher_strand_p_value=2.59342e-09	frequency=3.600e-01	ks_quality_p_value=1	major_base=T	major_cov=26/38	major_frequency=6.400e-01	minor_base=G	minor_cov=35/1	new_cov=35/1	polymorphism_frequency=3.600e-01	polymorphism_score=21.5	prediction=polymorphism	ref_cov=26/38	total_cov=61/39
RA	75	.	CP009273	2298167	0	A	G	bias_e_value=4631470	bias_p_value=1	consensus_reject=FREQUENCY_CUTOFF	consensus_score=49.3	fisher_strand_p_value=1	frequency=2.692e-01	ks_quality_p_value=1	major_base=A	major_cov=6/13	major_frequency=7.308e-01	minor_base=G	minor_cov=2/5	new_cov=2/5	polymorphism_frequency=2.692e-01	polymorphism_score=13.2	prediction=polymorphism	ref_cov=6/13	total_cov=9/20
RA	76	.	CP009273	2332641	0	C	T	bias_e_value=3329810	bias_p_value=0.718952	consensus_score=327.8	fisher_strand_p_value=0.352273	frequency=1	ks_quality_p_value=0.997652	major_base=T	major_cov=30/57	major_frequency=9.886e-01	minor_base=G	minor_cov=1/0	new_cov=30/57	polymorphism_frequency=9.886e-01	polymorphism_score=-6.0	prediction=consensus	ref_cov=0/0	total_cov=31/57
RA	77	.	CP009273	2379917	0	A	G	consensus_score=364.3	frequency=1	major_base=G	major_cov=54/51	major_frequency=1.000e+00	minor_base=N	minor_cov=0/0	new_cov=54/51	polymorphism_frequency=1.000e+00	polymorphism_score=NA	prediction=consensus	ref_cov=0/0	total_cov=54/51
RA	78	.	CP009273	2409960	0	G	A	consensus_score=225.8	frequency=1	major_base=A	major_cov=33/27	major_frequency=1.000e+00	minor_base=N	minor_cov=0/0	new_cov=33/27	polymorphism_frequency=1.000e+00	polymorphism_score=NA	prediction=consensus	ref_cov=0/0	total_cov=33/27
RA	79	.	CP009273	2435583	0	A	G	consensus_score=248.6	frequency=1	major_base=G	major_cov=41/30	major_frequency=1.000e+00	minor_base=N	minor_cov=0/0	new_cov=41/30	polymorphism_frequency=1.000e+00	polymorphism_score=NA	prediction=consensus	ref_cov=0/0	total_cov=41/30
RA	80	.	CP009273	2491107	0	G	A	bias_e_value=955525	bias_p_value=0.206312	consensus_reject=FREQUENCY_CUTOFF	consensus_score=100.2	fisher_strand_p_value=0.0657538	frequency=3.523e-01	ks_quality_p_value=0.793778	major_base=G	major_cov=41/16	major_frequency=6.477e-01	minor_base=A	minor_cov=16/15	new_cov=16/15	polymorphism_frequency=3.523e-01	polymorphism_score=106.1	prediction=polymorphism	ref_cov=41/16	total_cov=57/31
RA	81	.	CP009273	2590129	0	G	A	bias_e_value=4631470	bias_p_value=1	consensus_score=342.4	fisher_strand_p_value=1	frequency=1	ks_quality_p_value=1	major_base=A	major_cov=41/52	major_frequency=9.894e-01	minor_base=T	minor_cov=0/1	new_cov=41/52	polymorphism_frequency=9.894e-01	polymorphism_score=NA	prediction=consensus	ref_cov=0/0	total_cov=41/53
RA	82	.	CP009273	2727902	1	.	C	bias_e_value=4441790	bias_p_value=0.959045	consensus_reject=FREQUENCY_CUTOFF	consensus_score=128.6	fisher_strand_p_value=0.727806	frequency=2.200e-01	ks_quality_p_value=1	major_base=.	major_cov=25/14	major_frequency=7.800e-01	minor_base=C	minor_cov=8/3	new_cov=8/3	polymorphism_frequency=2.200e-01	polymorphism_score=44.3	prediction=polymorphism	ref_cov=25/14	total_cov=33/17
RA	83	.	CP009273	2811683	0	G	A	bias_e_value=4373090	bias_p_value=0.944213	consensus_reject=FREQUENCY_CUTOFF	consensus_score=75.2	fisher_strand_p_value=0.685139	frequency=2.162e-01	ks_quality_p_value=1	major_base=G	major_cov=18/11	major_frequency=7.838e-01	minor_base=A	minor_cov=6/2	new_cov=6/2	polymorphism_frequency=2.162e-01	polymorphism_score=19.3	prediction=polymorphism	ref_cov=18/11	total_cov=25/14
RA	84	.	CP009273	2811690	0	G	T	bias_e_value=3399960	bias_p_value=0.7341	consensus_reject=FREQUENCY_CUTOFF	consensus_score=68.0	fisher_strand_p_value=0.450806	frequency=2.143e-01	ks_quality_p_value=0.812376	major_base=G	major_cov=20/13	major_frequency=7.857e-01	minor_base=T	minor_cov=7/2	new_cov=7/2	polymorphism_frequency=2.143e-01	polymorphism_score=19.7	prediction=polymorphism	ref_cov=20/13	total_cov=27/15
RA	85	.	CP009273	3188339	0	C	A	bias_e_value=3557550	bias_p_value=0.768125	consensus_reject=FREQUENCY_CUTOFF	consensus_score=64.0	fisher_strand_p_value=0.40176	frequency=2.000e-01	ks_quality_p_value=1	major_base=C	major_cov=15/13	major_frequency=8.000e-01	minor_base=A	minor_cov=2/5	new_cov=2/5	polymorphism_frequency=2.000e-01	polymorphism_score=10.7	prediction=polymorphism	ref_cov=15/13	total_cov=17/18
RA	86	.	CP009273	3188345	0	A	T	bias_e_value=1380500	bias_p_value=0.29807	consensus_reject=FREQUENCY_CUTOFF	consensus_score=71.3	fisher_strand_p_value=0.0876833	frequency=2.000e-01	ks_quality_p_value=0.985816	major_base=A	major_cov=16/12	major_frequency=8.000e-01	minor_base=T	minor_cov=1/6	new_cov=1/6	polymorphism_frequency=2.000e-01	polymorphism_score=12.0	prediction=polymorphism	ref_cov=16/12	total_cov=17/18
RA	87	.	CP009273	3188346	0	C	T	bias_e_value=686130	bias_p_value=0.148145	consensus_reject=FREQUENCY_CUTOFF	consensus_score=73.1	fisher_strand_p_value=0.0390969	frequency=2.121e-01	ks_quality_p_value=0.863421	major_base=C	major_cov=16/10	major_frequency=7.879e-01	minor_base=T	minor_cov=1/6	new_cov=1/6	polymorphism_frequency=2.121e-01	polymorphism_score=17.5	prediction=polymorphism	ref_cov=16/10	total_cov=17/18
RA	88	.	CP009273	3246269	0	T	.	bias_e_value=1939090	bias_p_value=0.418677	consensus_score=378.7	fisher_strand_p_value=0.141896	frequency=1	ks_quality_p_value=0.998943	major_base=.	major_cov=55/30	major_frequency=9.551e-01	minor_base=T	minor_cov=1/3	new_cov=55/30	polymorphism_frequency=9.551e-01	polymorphism_score=11.4	prediction=consensus	ref_cov=1/3	total_cov=56/33
RA	89	.	CP009273	3261667	0	T	C	bias_e_value=4631470	bias_p_value=1	consensus_score=342.3	fisher_strand_p_value=1	frequency=1	ks_quality_p_value=1	major_base=C	major_cov=66/41	major_frequency=9.907e-01	minor_base=A	minor_cov=1/0	new_cov=66/41	polymorphism_frequency=9.907e-01	polymorphism_score=NA	prediction=consensus	ref_cov=0/0	total_cov=67/41
RA	90	.	CP009273	3307546	0	G	A	consensus_score=268.5	frequency=1	major_base=A	major_cov=30/45	major_frequency=1.000e+00	minor_base=N	minor_cov=0/0	new_cov=30/45	polymorphism_frequency=1.000e+00	polymorphism_score=NA	prediction=consensus	ref_cov=0/0	total_cov=30/45
RA	91	.	CP009273	3464440	0	C	.	bias_e_value=1820100	bias_p_value=0.392985	consensus_score=237.5	fisher_strand_p_value=0.137929	frequency=1	ks_quality_p_value=0.934559	major_base=.	major_cov=37/48	major_frequency=9.551e-01	minor_base=C	minor_cov=0/4	new_cov=37/48	polymorphism_frequency=9.551e-01	polymorphism_score=9.8	prediction=consensus	ref_cov=0/4	total_cov=37/52
RA	92	.	CP009273	3502157	0	T	C	consensus_score=311.4	frequency=1	major_base=C	major_cov=39/52	major_frequency=1.000e+00	minor_base=N	minor_cov=0/0	new_cov=39/52	polymorphism_frequency=1.000e+00	polymorphism_score=NA	prediction=consensus	ref_cov=0/0	total_cov=39/52
RA	93	.	CP009273	3925013	0	T	.	bias_e_value=3947790	bias_p_value=0.852385	consensus_score=433.1	fisher_strand_p_value=0.516667	frequency=1	ks_quality_p_value=0.984169	major_base=.	major_cov=38/56	major_frequency=9.792e-01	minor_base=T	minor_cov=0/2	new_cov=38/56	polymorphism_frequency=9.792e-01	polymorphism_score=2.2	prediction=consensus	ref_cov=0/2	total_cov=38/58
RA	94	.	CP009273	4037023	0	C	T	bias_e_value=3912590	bias_p_value=0.844785	consensus_score=338.9	fisher_strand_p_value=0.497429	frequency=1	ks_quality_p_value=1	major_base=T	major_cov=48/43	major_frequency=9.785e-01	minor_base=G	minor_cov=2/0	new_cov=48/43	polymorphism_frequency=9.785e-01	polymorphism_score=NA	prediction=consensus	ref_cov=0/0	total_cov=50/43
RA	95	.	CP009273	4092839	0	T	C	bias_e_value=4631470	bias_p_value=1	consensus_score=314.0	fisher_strand_p_value=1	frequency=1	ks_quality_p_value=0.999756	major_base=C	major_cov=39/51	major_frequency=9.890e-01	minor_base=T	minor_cov=0/1	new_cov=39/51	polymorphism_frequency=9.890e-01	polymorphism_score=-4.3	prediction=consensus	ref_cov=0/1	total_cov=39/53
RA	96	.	CP009273	4172863	0	C	T	bias_e_value=4631470	bias_p_value=1	consensus_score=400.3	fisher_strand_p_value=1	frequency=1	ks_quality_p_value=1	major_base=T	major_cov=69/45	major_frequency=9.828e-01	minor_base=A	minor_cov=1/1	new_cov=69/45	polymorphism_frequency=9.828e-01	polymorphism_score=-5.7	prediction=consensus	ref_cov=0/1	total_cov=71/47
RA	97	.	CP009273	4384890	0	G	.	bias_e_value=3559030	bias_p_value=0.768444	consensus_score=365.1	fisher_strand_p_value=0.640024	frequency=1	ks_quality_p_value=0.628274	major_base=.	major_cov=34/47	major_frequency=9.529e-01	minor_base=G	minor_cov=1/3	new_cov=34/47	polymorphism_frequency=9.529e-01	polymorphism_score=11.5	prediction=consensus	ref_cov=1/3	total_cov=36/51
RA	98	.	CP009273	4479067	0	A	G	consensus_score=288.2	frequency=1	major_base=G	major_cov=36/48	major_frequency=1.000e+00	minor_base=N	minor_cov=0/0	new_cov=36/48	polymorphism_frequency=1.000e+00	polymorphism_score=NA	prediction=consensus	ref_cov=0/0	total_cov=36/48
RA	99	.	CP009273	4567331	0	G	A	consensus_score=439.5	frequency=1	major_base=A	major_cov=62/55	major_frequency=1.000e+00	minor_base=N	minor_cov=0/0	new_cov=62/55	polymorphism_frequency=1.000e+00	polymorphism_score=NA	prediction=consensus	ref_cov=0/0	total_cov=62/55
RA	100	.	CP009273	4596147	0	G	.	bias_e_value=21983.3	bias_p_value=0.0047465	consensus_reject=FREQUENCY_CUTOFF	consensus_score=133.8	fisher_strand_p_value=0.00177579	frequency=7.458e-01	ks_quality_p_value=0.314861	major_base=.	major_cov=24/20	major_frequency=7.458e-01	minor_base=G	minor_cov=1/14	new_cov=24/20	polymorphism_frequency=7.458e-01	polymorphism_score=67.1	prediction=polymorphism	ref_cov=1/14	total_cov=25/34
MC	101	.	CP009273	2850430	2853068	0	0	left_inside_cov=27	left_outside_cov=31	right_inside_cov=28	right_outside_cov=29
JC	102	.	CP009273	1	1	CP009273	4631469	-1	0	alignment_overlap=0	circular_chromosome=1	coverage_minus=47	coverage_plus=17	flanking_left=251	flanking_right=251	frequency=1	junction_possible_overlap_registers=236	key=CP009273__1__1__CP009273__4631469__-1__0____251__251__0__0	max_left=235	max_left_minus=235	max_left_plus=199	max_min_left=121	max_min_left_minus=121	max_min_left_plus=102	max_min_right=124	max_min_right_minus=124	max_min_right_plus=116	max_pos_hash_score=474	max_right=240	max_right_minus=225	max_right_plus=240	neg_log10_pos_hash_p_value=0.7	new_junction_coverage=0.70	new_junction_read_count=65	polymorphism_frequency=1.000e+00	pos_hash_score=46	prediction=consensus	side_1_annotate_key=gene	side_1_continuation=0	side_1_coverage=0.00	side_1_overlap=0	side_1_possible_overlap_registers=236	side_1_read_count=0	side_1_redundant=0	side_2_annotate_key=gene	side_2_continuation=0	side_2_coverage=0.00	side_2_overlap=0	side_2_possible_overlap_registers=236	side_2_read_count=0	side_2_redundant=0	total_non_overlap_reads=64
JC	103	.	CP009273	4872	-1	CP009273	5670	1	0	alignment_overlap=10	coverage_minus=3	coverage_plus=2	flanking_left=251	flanking_right=251	frequency=8.329e-02	junction_possible_overlap_registers=226	key=CP009273__4872__-1__CP009273__5660__1__10____251__251__0__0	max_left=102	max_left_minus=102	max_left_plus=47	max_min_left=15	max_min_left_minus=0	max_min_left_plus=15	max_min_right=97	max_min_right_minus=97	max_min_right_plus=38	max_pos_hash_score=454	max_right=97	max_right_minus=97	max_right_plus=49	neg_log10_pos_hash_p_value=7.3	new_junction_coverage=0.07	new_junction_read_count=6	polymorphism_frequency=8.329e-02	pos_hash_score=5	prediction=polymorphism	reject=COVERAGE_EVENNESS_SKEW,FREQUENCY_CUTOFF	side_1_annotate_key=gene	side_1_continuation=0	side_1_coverage=0.74	side_1_overlap=10	side_1_possible_overlap_registers=236	side_1_read_count=69	side_1_redundant=0	side_2_annotate_key=gene	side_2_continuation=0	side_2_coverage=0.74	side_2_overlap=0	side_2_possible_overlap_registers=226	side_2_read_count=66	side_2_redundant=0	total_non_overlap_reads=5
JC	104	.	CP009273	13802	-1	CP009273	14930	1	0	alignment_overlap=10	coverage_minus=2	coverage_plus=2	flanking_left=251	flanking_right=251	frequency=4.550e-02	junction_possible_overlap_registers=226	key=CP009273__13802__-1__CP009273__14920__1__10____251__251__0__0	max_left=191	max_left_minus=108	max_left_plus=191	max_min_left=108	max_min_left_minus=108	max_min_left_plus=94	max_min_right=48	max_min_right_minus=1	max_min_right_plus=48	max_pos_hash_score=454	max_right=147	max_right_minus=133	max_right_plus=147	neg_log10_pos_hash_p_value=7.9	new_junction_coverage=0.05	new_junction_read_count=4	polymorphism_frequency=4.550e-02	pos_hash_score=4	prediction=polymorphism	reject=COVERAGE_EVENNESS_SKEW,FREQUENCY_CUTOFF	side_1_annotate_key=gene	side_1_continuation=0	side_1_coverage=0.81	side_1_overlap=10	side_1_possible_overlap_registers=236	side_1_read_count=75	side_1_redundant=0	side_2_annotate_key=gene	side_2_continuation=0	side_2_coverage=1.08	side_2_overlap=0	side_2_possible_overlap_registers=226	side_2_read_count=96	side_2_redundant=0	total_non_overlap_reads=4
JC	105	.	CP009273	16731	-1	CP009273	605804	1	-57	alignment_overlap=-57	coverage_minus=2	coverage_plus=1	flanking_left=251	flanking_right=251	frequency=9.591e-02	junction_possible_overlap_registers=179	key=CP009273__16731__-1__CP009273__605804__1__-57__GTAATCCCCGCATATCCGGTTGTCAGGTCAGGATGGTAAGGCACCTGCTTTACACTT__251__251__1__0	max_left=111	max_left_minus=111	max_left_plus=4	max_min_left=77	max_min_left_minus=77	max_min_left_plus=4	max_min_right=83	max_min_right_minus=83	max_min_right_plus=0	max_pos_hash_score=360	max_right=179	max_right_minus=115	max_right_plus=179	neg_log10_pos_hash_p_value=7.3	new_junction_coverage=0.10	new_junction_read_count=7	polymorphism_frequency=9.591e-02	pos_hash_score=3	prediction=polymorphism	reject=COVERAGE_EVENNESS_SKEW,FREQUENCY_CUTOFF	side_1_annotate_key=repeat	side_1_continuation=0	side_1_coverage=NA	side_1_overlap=0	side_1_read_count=NA	side_1_redundant=1	side_2_annotate_key=gene	side_2_continuation=0	side_2_coverage=0.94	side_2_overlap=0	side_2_possible_overlap_registers=236	side_2_read_count=87	side_2_redundant=0	total_non_overlap_reads=3	unique_read_sequence=GTAATCCCCGCATATCCGGTTGTCAGGTCAGGATGGTAAGGCACCTGCTTTACACTT
JC	106	.	CP009273	25534	-1	CP009273	26356	1	0	alignment_overlap=8	coverage_minus=2	coverage_plus=1	flanking_left=251	flanking_right=251	frequency=3.627e-02	junction_possible_overlap_registers=228	key=CP009273__25534__-1__CP009273__26348__1__8____251__251__0__0	max_left=77	max_left_minus=77	max_left_plus=15	max_min_left=36	max_min_left_minus=36	max_min_left_plus=15	max_min_right=52	max_min_right_minus=52	max_min_right_plus=0	max_pos_hash_score=458	max_right=52	max_right_minus=52	max_right_plus=50	neg_log10_pos_hash_p_value=8.5	new_junction_coverage=0.03	new_junction_read_count=3	polymorphism_frequency=3.627e-02	pos_hash_score=3	prediction=polymorphism	reject=COVERAGE_EVENNESS_SKEW,FREQUENCY_CUTOFF	side_1_annotate_key=gene	side_1_continuation=0	side_1_coverage=0.82	side_1_overlap=8	side_1_possible_overlap_registers=236	side_1_read_count=76	side_1_redundant=0	side_2_annotate_key=gene	side_2_continuation=0	side_2_coverage=0.96	side_2_overlap=0	side_2_possible_overlap_registers=228	side_2_read_count=86	side_2_redundant=0	total_non_overlap_reads=3
JC	107	.	CP009273	53536	-1	CP009273	54513	1	0	alignment_overlap=11	coverage_minus=5	coverage_plus=3	flanking_left=251	flanking_right=251	frequency=8.988e-02	junction_possible_overlap_registers=225	key=CP009273__53536__-1__CP009273__54502__1__11____251__251__0__0	max_left=120	max_left_minus=120	max_left_plus=120	max_min_left=62	max_min_left_minus=62	max_min_left_plus=32	max_min_right=41	max_min_right_minus=25	max_min_right_plus=41	max_pos_hash_score=452	max_right=97	max_right_minus=97	max_right_plus=97	neg_log10_pos_hash_p_value=6.4	new_junction_coverage=0.09	new_junction_read_count=8	polymorphism_frequency=8.988e-02	pos_hash_score=7	prediction=polymorphism	reject=COVERAGE_EVENNESS_SKEW,FREQUENCY_CUTOFF	side_1_annotate_key=gene	side_1_continuation=0	side_1_coverage=0.69	side_1_overlap=11	side_1_possible_overlap_registers=236	side_1_read_count=64	side_1_redundant=0	side_2_annotate_key=gene	side_2_continuation=0	side_2_coverage=1.14	side_2_overlap=0	side_2_possible_overlap_registers=225	side_2_read_count=101	side_2_redundant=0	total_non_overlap_reads=8
JC	108	.	CP009273	66063	-1	CP009273	67299	1	0	alignment_overlap=11	coverage_minus=3	coverage_plus=3	flanking_left=251	flanking_right=251	frequency=5.280e-02	junction_possible_overlap_registers=225	key=CP009273__66063__-1__CP009273__67288__1__11____251__251__0__0	max_left=156	max_left_minus=156	max_left_plus=156	max_min_left=27	max_min_left_minus=0	max_min_left_plus=27	max_min_right=61	max_min_right_minus=61	max_min_right_plus=23	max_pos_hash_score=452	max_right=164	max_right_minus=61	max_right_plus=164	neg_log10_pos_hash_p_value=7.3	new_junction_coverage=0.07	new_junction_read_count=6	polymorphism_frequency=5.280e-02	pos_hash_score=5	prediction=polymorphism	reject=COVERAGE_EVENNESS_SKEW,FREQUENCY_CUTOFF	side_1_annotate_key=gene	side_1_continuation=0	side_1_coverage=1.33	side_1_overlap=11	side_1_possible_overlap_registers=236	side_1_read_count=123	side_1_redundant=0	side_2_annotate_key=gene	side_2_continuation=0	side_2_coverage=1.11	side_2_overlap=0	side_2_possible_overlap_registers=225	side_2_read_count=98	side_2_redundant=0	total_non_overlap_reads=6
JC	109	.	CP009273	101485	-1	CP009273	102347	1	0	alignment_overlap=10	coverage_minus=2	coverage_plus=3	flanking_left=251	flanking_right=251	frequency=4.792e-02	junction_possible_overlap_registers=226	key=CP009273__101485__-1__CP009273__102337__1__10____251__251__0__0	max_left=97	max_left_minus=97	max_left_plus=86	max_min_left=4	max_min_left_minus=0	max_min_left_plus=4	max_min_right=93	max_min_right_minus=93	max_min_right_plus=58	max_pos_hash_score=454	max_right=103	max_right_minus=93	max_right_plus=103	neg_log10_pos_hash_p_value=7.3	new_junction_coverage=0.06	new_junction_read_count=5	polymorphism_frequency=4.792e-02	pos_hash_score=5	prediction=polymorphism	reject=COVERAGE_EVENNESS_SKEW,FREQUENCY_CUTOFF	side_1_annotate_key=gene	side_1_continuation=0	side_1_coverage=1.10	side_1_overlap=10	side_1_possible_overlap_registers=236	side_1_read_count=102	side_1_redundant=0	side_2_annotate_key=gene	side_2_continuation=0	side_2_coverage=1.14	side_2_overlap=0	side_2_possible_overlap_registers=226	side_2_read_count=101	side_2_redundant=0	total_non_overlap_reads=5
JC	110	.	CP009273	111762	-1	CP009273	112550	1	0	alignment_overlap=11	coverage_minus=6	coverage_plus=2	flanking_left=251	flanking_right=251	frequency=1.144e-01	junction_possible_overlap_registers=225	key=CP009273__111762__-1__CP009273__112539__1__11____251__251__0__0	max_left=237	max_left_minus=237	max_left_plus=19	max_min_left=51	max_min_left_minus=51	max_min_left_plus=19	max_min_right=6	max_min_right_minus=6	max_min_right_plus=0	max_pos_hash_score=452	max_right=115	max_right_minus=115	max_right_plus=97	neg_log10_pos_hash_p_value=6.0	new_junction_coverage=0.11	new_junction_read_count=10	polymorphism_frequency=1.144e-01	pos_hash_score=8	prediction=polymorphism	reject=COVERAGE_EVENNESS_SKEW,FREQUENCY_CUTOFF	side_1_annotate_key=gene	side_1_continuation=0	side_1_coverage=0.95	side_1_overlap=11	side_1_possible_overlap_registers=236	side_1_read_count=88	side_1_redundant=0	side_2_annotate_key=gene	side_2_continuation=0	side_2_coverage=0.80	side_2_overlap=0	side_2_possible_overlap_registers=225	side_2_read_count=71	side_2_redundant=0	total_non_overlap_reads=8
JC	111	.	CP009273	122775	-1	CP009273	123316	1	0	alignment_overlap=18	coverage_minus=3	coverage_plus=3	flanking_left=251	flanking_right=251	frequency=9.820e-02	junction_possible_overlap_registers=218	key=CP009273__122775__-1__CP009273__123298__1__18____251__251__0__0	max_left=182	max_left_minus=182	max_left_plus=180	max_min_left=94	max_min_left_minus=0	max_min_left_plus=94	max_min_right=62	max_min_right_minus=28	max_min_right_plus=62	max_pos_hash_score=438	max_right=134	max_right_minus=28	max_right_plus=134	neg_log10_pos_hash_p_value=6.7	new_junction_coverage=0.07	new_junction_read_count=6	polymorphism_frequency=9.820e-02	pos_hash_score=6	prediction=polymorphism	reject=COVERAGE_EVENNESS_SKEW,FREQUENCY_CUTOFF	side_1_annotate_key=gene	side_1_continuation=0	side_1_coverage=0.68	side_1_overlap=18	side_1_possible_overlap_registers=236	side_1_read_count=63	side_1_redundant=0	side_2_annotate_key=gene	side_2_continuation=0	side_2_coverage=0.61	side_2_overlap=0	side_2_possible_overlap_registers=218	side_2_read_count=52	side_2_redundant=0	total_non_overlap_reads=6
JC	112	.	CP009273	127787	-1	CP009273	129075	1	0	alignment_overlap=11	coverage_minus=3	coverage_plus=2	flanking_left=251	flanking_right=251	frequency=5.751e-02	junction_possible_overlap_registers=225	key=CP009273__127787__-1__CP009273__129064__1__11____251__251__0__0	max_left=176	max_left_minus=176	max_left_plus=135	max_min_left=79	max_min_left_minus=79	max_min_left_plus=52	max_min_right=64	max_min_right_minus=64	max_min_right_plus=49	max_pos_hash_score=452	max_right=161	max_right_minus=161	max_right_plus=143	neg_log10_pos_hash_p_value=7.3	new_junction_coverage=0.06	new_junction_read_count=5	polymorphism_frequency=5.751e-02	pos_hash_score=5	prediction=polymorphism	reject=COVERAGE_EVENNESS_SKEW,FREQUENCY_CUTOFF	side_1_annotate_key=gene	side_1_continuation=0	side_1_coverage=0.72	side_1_overlap=11	side_1_possible_overlap_registers=236	side_1_read_count=67	side_1_redundant=0	side_2_annotate_key=gene	side_2_continuation=0	side_2_coverage=1.13	side_2_overlap=0	side_2_possible_overlap_registers=225	side_2_read_count=100	side_2_redundant=0	total_non_overlap_reads=5
JC	113	.	CP009273	139518	-1	CP009273	140280	1	0	alignment_overlap=10	coverage_minus=3	coverage_plus=2	flanking_left=251	flanking_right=251	frequency=4.177e-02	junction_possible_overlap_registers=226	key=CP009273__139518__-1__CP009273__140270__1__10____251__251__0__0	max_left=141	max_left_minus=104	max_left_plus=141	max_min_left=100	max_min_left_minus=100	max_min_left_plus=96	max_min_right=99	max_min_right_minus=25	max_min_right_plus=99	max_pos_hash_score=454	max_right=145	max_right_minus=141	max_right_plus=145	neg_log10_pos_hash_p_value=7.3	new_junction_coverage=0.06	new_junction_read_count=5	polymorphism_frequency=4.177e-02	pos_hash_score=5	prediction=polymorphism	reject=COVERAGE_EVENNESS_SKEW,FREQUENCY_CUTOFF	side_1_annotate_key=gene	side_1_continuation=0	side_1_coverage=1.16	side_1_overlap=10	side_1_possible_overlap_registers=236	side_1_read_count=108	side_1_redundant=0	side_2_annotate_key=gene	side_2_continuation=0	side_2_coverage=1.42	side_2_overlap=0	side_2_possible_overlap_registers=226	side_2_read_count=126	side_2_redundant=0	total_non_overlap_reads=5
JC	114	.	CP009273	157403	-1	CP009273	158448	1	0	alignment_overlap=10	coverage_minus=2	coverage_plus=1	flanking_left=251	flanking_right=251	frequency=2.978e-02	junction_possible_overlap_registers=226	key=CP009273__157403__-1__CP009273__158438__1__10____251__251__0__0	max_left=126	max_left_minus=126	max_left_plus=17	max_min_left=28	max_min_left_minus=28	max_min_left_plus=17	max_min_right=115	max_min_right_minus=115	max_min_right_plus=0	max_pos_hash_score=454	max_right=224	max_right_minus=115	max_right_plus=224	neg_log10_pos_hash_p_value=8.4	new_junction_coverage=0.03	new_junction_read_count=3	polymorphism_frequency=2.978e-02	pos_hash_score=3	prediction=polymorphism	reject=COVERAGE_EVENNESS_SKEW,FREQUENCY_CUTOFF	side_1_annotate_key=gene	side_1_continuation=0	side_1_coverage=1.14	side_1_overlap=10	side_1_possible_overlap_registers=236	side_1_read_count=106	side_1_redundant=0	side_2_annotate_key=gene	side_2_continuation=0	side_2_coverage=1.06	side_2_overlap=0	side_2_possible_overlap_registers=226	side_2_read_count=94	side_2_redundant=0	total_non_overlap_reads=3
JC	115	.	CP009273	190325	-1	CP009273	190823	1	0	alignment_overlap=6	coverage_minus=1	coverage_plus=2	flanking_left=251	flanking_right=251	frequency=3.444e-02	junction_possible_overlap_registers=230	key=CP009273__190325__-1__CP009273__190817__1__6____251__251__0__0	max_left=121	max_left_minus=111	max_left_plus=121	max_min_left=121	max_min_left_minus=0	max_min_left_plus=121	max_min_right=1	max_min_right_minus=1	max_min_right_plus=0	max_pos_hash_score=462	max_right=124	max_right_minus=1	max_right_plus=124	neg_log10_pos_hash_p_value=8.5	new_junction_coverage=0.04	new_junction_read_count=4	polymorphism_frequency=3.444e-02	pos_hash_score=3	prediction=polymorphism	reject=COVERAGE_EVENNESS_SKEW,FREQUENCY_CUTOFF	side_1_annotate_key=gene	side_1_continuation=0	side_1_coverage=1.14	side_1_overlap=6	side_1_possible_overlap_registers=236	side_1_read_count=106	side_1_redundant=0	side_2_annotate_key=gene	side_2_continuation=0	side_2_coverage=1.34	side_2_overlap=0	side_2_possible_overlap_registers=230	side_2_read_count=121	side_2_redundant=0	total_non_overlap_reads=3
JC	116	.	CP009273	204457	-1	CP009273	205079	1	0	alignment_overlap=12	coverage_minus=2	coverage_plus=1	flanking_left=251	flanking_right=251	frequency=3.476e-02	junction_possible_overlap_registers=224	key=CP009273__204457__-1__CP009273__205067__1__12____251__251__0__0	max_left=26	max_left_minus=26	max_left_plus=26	max_min_left=26	max_min_left_minus=26	max_min_left_plus=26	max_min_right=0	max_min_right_minus=0	max_min_right_plus=0	max_pos_hash_score=450	max_right=41	max_right_minus=41	max_right_plus=36	neg_log10_pos_hash_p_value=8.4	new_junction_coverage=0.03	new_junction_read_count=3	polymorphism_frequency=3.476e-02	pos_hash_score=3	prediction=polymorphism	reject=COVERAGE_EVENNESS_SKEW,FREQUENCY_CUTOFF	side_1_annotate_key=gene	side_1_continuation=0	side_1_coverage=1.14	side_1_overlap=12	side_1_possible_overlap_registers=236	side_1_read_count=106	side_1_redundant=0	side_2_annotate_key=gene	side_2_continuation=0	side_2_coverage=0.75	side_2_overlap=0	side_2_possible_overlap_registers=224	side_2_read_count=66	side_2_redundant=0	total_non_overlap_reads=3
JC	117	.	CP009273	213855	-1	CP009273	214552	1	0	alignment_overlap=12	coverage_minus=4	coverage_plus=2	flanking_left=251	flanking_right=251	frequency=7.862e-02	junction_possible_overlap_registers=224	key=CP009273__213855__-1__CP009273__214540__1__12____251__251__0__0	max_left=203	max_left_minus=203	max_left_plus=93	max_min_left=111	max_min_left_minus=111	max_min_left_plus=43	max_min_right=63	max_min_right_minus=44	max_min_right_plus=63	max_pos_hash_score=450	max_right=183	max_right_minus=183	max_right_plus=63	neg_log10_pos_hash_p_value=6.8	new_junction_coverage=0.07	new_junction_read_count=6	polymorphism_frequency=7.862e-02	pos_hash_score=6	prediction=polymorphism	reject=COVERAGE_EVENNESS_SKEW,FREQUENCY_CUTOFF	side_1_annotate_key=gene	side_1_continuation=0	side_1_coverage=0.93	side_1_overlap=12	side_1_possible_overlap_registers=236	side_1_read_count=86	side_1_redundant=0	side_2_annotate_key=gene	side_2_continuation=0	side_2_coverage=0.67	side_2_overlap=0	side_2_possible_overlap_registers=224	side_2_read_count=59	side_2_redundant=0	total_non_overlap_reads=6
JC	118	.	CP009273	235819	-1	CP009273	734340	1	-14	alignment_overlap=-14	coverage_minus=5	coverage_plus=5	flanking_left=251	flanking_right=251	frequency=7.586e-02	junction_possible_overlap_registers=222	key=CP009273__235819__-1__CP009273__734340__1__-14__TAGAAACTATCTCG__251__251__0__0	max_left=49	max_left_minus=47	max_left_plus=49	max_min_left=49	max_min_left_minus=47	max_min_left_plus=49	max_min_right=47	max_min_right_minus=47	max_min_right_plus=0	max_pos_hash_score=446	max_right=222	max_right_minus=187	max_right_plus=222	neg_log10_pos_hash_p_value=6.8	new_junction_coverage=0.11	new_junction_read_count=10	polymorphism_frequency=7.586e-02	pos_hash_score=6	prediction=polymorphism	reject=COVERAGE_EVENNESS_SKEW,FREQUENCY_CUTOFF	side_1_annotate_key=gene	side_1_continuation=0	side_1_coverage=1.09	side_1_overlap=0	side_1_possible_overlap_registers=236	side_1_read_count=101	side_1_redundant=0	side_2_annotate_key=gene	side_2_continuation=0	side_2_coverage=1.70	side_2_overlap=0	side_2_possible_overlap_registers=236	side_2_read_count=158	side_2_redundant=0	total_non_overlap_reads=10	unique_read_sequence=TAGAAACTATCTCG
JC	119	.	CP009273	248576	-1	CP009273	249401	1	0	alignment_overlap=10	coverage_minus=4	coverage_plus=2	flanking_left=251	flanking_right=251	frequency=5.270e-02	junction_possible_overlap_registers=226	key=CP009273__248576__-1__CP009273__249391__1__10____251__251__0__0	max_left=181	max_left_minus=181	max_left_plus=142	max_min_left=0	max_min_left_minus=0	max_min_left_plus=0	max_min_right=108	max_min_right_minus=108	max_min_right_plus=39	max_pos_hash_score=454	max_right=108	max_right_minus=108	max_right_plus=39	neg_log10_pos_hash_p_value=6.9	new_junction_coverage=0.07	new_junction_read_count=6	polymorphism_frequency=5.270e-02	pos_hash_score=6	prediction=polymorphism	reject=COVERAGE_EVENNESS_SKEW,FREQUENCY_CUTOFF	side_1_annotate_key=gene	side_1_continuation=0	side_1_coverage=1.09	side_1_overlap=10	side_1_possible_overlap_registers=236	side_1_read_count=101	side_1_redundant=0	side_2_annotate_key=gene	side_2_continuation=0	side_2_coverage=1.34	side_2_overlap=0	side_2_possible_overlap_registers=226	side_2_read_count=119	side_2_redundant=0	total_non_overlap_reads=6
JC	120	.	CP009273	360104	1	CP009273	360286	-1	0	alignment_overlap=0	coverage_minus=8	coverage_plus=10	flanking_left=251	flanking_right=251	frequency=4.675e-01	junction_possible_overlap_registers=236	key=CP009273__360104__1__CP009273__360286__-1__0____251__251__0__0	max_left=236	max_left_minus=236	max_left_plus=232	max_min_left=95	max_min_left_minus=95	max_min_left_plus=83	max_min_right=92	max_min_right_minus=73	max_min_right_plus=92	max_pos_hash_score=474	max_right=241	max_right_minus=241	max_right_plus=92	neg_log10_pos_hash_p_value=4.2	new_junction_coverage=0.19	new_junction_read_count=18	polymorphism_frequency=4.675e-01	pos_hash_score=15	prediction=polymorphism	reject=COVERAGE_EVENNESS_SKEW	side_1_annotate_key=gene	side_1_continuation=0	side_1_coverage=0.26	side_1_overlap=0	side_1_possible_overlap_registers=236	side_1_read_count=24	side_1_redundant=0	side_2_annotate_key=gene	side_2_continuation=0	side_2_coverage=0.18	side_2_overlap=0	side_2_possible_overlap_registers=236	side_2_read_count=17	side_2_redundant=0	total_non_overlap_reads=18
JC	121	.	CP009273	360104	1	CP009273	4161677	1	-6	alignment_overlap=-6	coverage_minus=5	coverage_plus=9	flanking_left=251	flanking_right=251	frequency=2.910e-01	junction_possible_overlap_registers=230	key=CP009273__360104__1__CP009273__4161677__1__-6__AATTCC__251__251__0__0	max_left=232	max_left_minus=117	max_left_plus=232	max_min_left=95	max_min_left_minus=95	max_min_left_plus=83	max_min_right=86	max_min_right_minus=67	max_min_right_plus=86	max_pos_hash_score=462	max_right=171	max_right_minus=171	max_right_plus=86	neg_log10_pos_hash_p_value=5.1	new_junction_coverage=0.15	new_junction_read_count=14	polymorphism_frequency=2.910e-01	pos_hash_score=11	prediction=polymorphism	reject=COVERAGE_EVENNESS_SKEW	side_1_annotate_key=gene	side_1_continuation=0	side_1_coverage=0.27	side_1_overlap=0	side_1_possible_overlap_registers=236	side_1_read_count=25	side_1_redundant=0	side_2_annotate_key=gene	side_2_continuation=0	side_2_coverage=0.48	side_2_overlap=0	side_2_possible_overlap_registers=236	side_2_read_count=45	side_2_redundant=0	total_non_overlap_reads=14	unique_read_sequence=AATTCC
JC	122	.	CP009273	360286	-1	CP009273	3416618	1	-5	alignment_overlap=-5	coverage_minus=3	coverage_plus=4	flanking_left=251	flanking_right=251	frequency=2.259e-01	junction_possible_overlap_registers=231	key=CP009273__360286__-1__CP009273__3416618__1__-5__AATTC__251__251__0__0	max_left=241	max_left_minus=92	max_left_plus=241	max_min_left=66	max_min_left_minus=66	max_min_left_plus=0	max_min_right=90	max_min_right_minus=78	max_min_right_plus=90	max_pos_hash_score=464	max_right=90	max_right_minus=78	max_right_plus=90	neg_log10_pos_hash_p_value=7.0	new_junction_coverage=0.08	new_junction_read_count=7	polymorphism_frequency=2.259e-01	pos_hash_score=6	prediction=polymorphism	reject=COVERAGE_EVENNESS_SKEW	side_1_annotate_key=gene	side_1_continuation=0	side_1_coverage=0.20	side_1_overlap=0	side_1_possible_overlap_registers=236	side_1_read_count=19	side_1_redundant=0	side_2_annotate_key=gene	side_2_continuation=0	side_2_coverage=0.32	side_2_overlap=0	side_2_possible_overlap_registers=236	side_2_read_count=30	side_2_redundant=0	total_non_overlap_reads=7	unique_read_sequence=AATTC
JC	123	.	CP009273	360286	-1	CP009273	4034161	-1	-4	alignment_overlap=-4	coverage_minus=7	coverage_plus=6	flanking_left=251	flanking_right=251	frequency=3.505e-01	junction_possible_overlap_registers=232	key=CP009273__360286__-1__CP009273__4034161__-1__-4__AATT__251__251__0__0	max_left=241	max_left_minus=92	max_left_plus=241	max_min_left=92	max_min_left_minus=92	max_min_left_plus=73	max_min_right=91	max_min_right_minus=79	max_min_right_plus=91	max_pos_hash_score=466	max_right=129	max_right_minus=129	max_right_plus=113	neg_log10_pos_hash_p_value=5.2	new_junction_coverage=0.14	new_junction_read_count=13	polymorphism_frequency=3.505e-01	pos_hash_score=11	prediction=polymorphism	reject=COVERAGE_EVENNESS_SKEW	side_1_annotate_key=gene	side_1_continuation=0	side_1_coverage=0.20	side_1_overlap=0	side_1_possible_overlap_registers=236	side_1_read_count=19	side_1_redundant=0	side_2_annotate_key=gene	side_2_continuation=0	side_2_coverage=0.32	side_2_overlap=0	side_2_possible_overlap_registers=236	side_2_read_count=30	side_2_redundant=0	total_non_overlap_reads=13	unique_read_sequence=AATT
JC	124	.	CP009273	360286	-1	CP009273	4161849	-1	-4	alignment_overlap=-4	coverage_minus=8	coverage_plus=7	flanking_left=251	flanking_right=251	frequency=3.611e-01	junction_possible_overlap_registers=232	key=CP009273__360286__-1__CP009273__4161849__-1__-4__AATT__251__251__0__0	max_left=241	max_left_minus=92	max_left_plus=241	max_min_left=92	max_min_left_minus=92	max_min_left_plus=73	max_min_right=91	max_min_right_minus=79	max_min_right_plus=91	max_pos_hash_score=466	max_right=158	max_right_minus=158	max_right_plus=143	neg_log10_pos_hash_p_value=4.6	new_junction_coverage=0.16	new_junction_read_count=15	polymorphism_frequency=3.611e-01	pos_hash_score=13	prediction=polymorphism	reject=COVERAGE_EVENNESS_SKEW	side_1_annotate_key=gene	side_1_continuation=0	side_1_coverage=0.20	side_1_overlap=0	side_1_possible_overlap_registers=236	side_1_read_count=19	side_1_redundant=0	side_2_annotate_key=gene	side_2_continuation=0	side_2_coverage=0.38	side_2_overlap=0	side_2_possible_overlap_registers=236	side_2_read_count=35	side_2_redundant=0	total_non_overlap_reads=15	unique_read_sequence=AATT
JC	125	.	CP009273	361473	-1	CP009273	362564	1	0	alignment_overlap=11	coverage_minus=2	coverage_plus=2	flanking_left=251	flanking_right=251	frequency=4.682e-02	junction_possible_overlap_registers=225	key=CP009273__361473__-1__CP009273__362553__1__11____251__251__0__0	max_left=44	max_left_minus=44	max_left_plus=44	max_min_left=44	max_min_left_minus=44	max_min_left_plus=44	max_min_right=0	max_min_right_minus=0	max_min_right_plus=0	max_pos_hash_score=452	max_right=141	max_right_minus=141	max_right_plus=141	neg_log10_pos_hash_p_value=7.8	new_junction_coverage=0.05	new_junction_read_count=4	polymorphism_frequency=4.682e-02	pos_hash_score=4	prediction=polymorphism	reject=COVERAGE_EVENNESS_SKEW,FREQUENCY_CUTOFF	side_1_annotate_key=gene	side_1_continuation=0	side_1_coverage=0.96	side_1_overlap=11	side_1_possible_overlap_registers=236	side_1_read_count=89	side_1_redundant=0	side_2_annotate_key=gene	side_2_continuation=0	side_2_coverage=0.88	side_2_overlap=0	side_2_possible_overlap_registers=225	side_2_read_count=78	side_2_redundant=0	total_non_overlap_reads=4
JC	126	.	CP009273	367987	-1	CP009273	370038	1	0	alignment_overlap=11	coverage_minus=1	coverage_plus=2	flanking_left=251	flanking_right=251	frequency=4.695e-02	junction_possible_overlap_registers=225	key=CP009273__367987__-1__CP009273__370027__1__11____251__251__0__0	max_left=144	max_left_minus=29	max_left_plus=144	max_min_left=29	max_min_left_minus=29	max_min_left_plus=29	max_min_right=96	max_min_right_minus=0	max_min_right_plus=96	max_pos_hash_score=452	max_right=101	max_right_minus=101	max_right_plus=101	neg_log10_pos_hash_p_value=8.4	new_junction_coverage=0.03	new_junction_read_count=3	polymorphism_frequency=4.695e-02	pos_hash_score=3	prediction=polymorphism	reject=COVERAGE_EVENNESS_SKEW,FREQUENCY_CUTOFF	side_1_annotate_key=gene	side_1_continuation=0	side_1_coverage=0.74	side_1_overlap=11	side_1_possible_overlap_registers=236	side_1_read_count=69	side_1_redundant=0	side_2_annotate_key=gene	side_2_continuation=0	side_2_coverage=0.63	side_2_overlap=0	side_2_possible_overlap_registers=225	side_2_read_count=56	side_2_redundant=0	total_non_overlap_reads=3
JC	127	.	CP009273	368940	-1	CP009273	370226	1	0	alignment_overlap=9	coverage_minus=3	coverage_plus=3	flanking_left=251	flanking_right=251	frequency=8.153e-02	junction_possible_overlap_registers=227	key=CP009273__368940__-1__CP009273__370217__1__9____251__251__0__0	max_left=63	max_left_minus=63	max_left_plus=63	max_min_left=52	max_min_left_minus=52	max_min_left_plus=52	max_min_right=45	max_min_right_minus=45	max_min_right_plus=45	max_pos_hash_score=456	max_right=126	max_right_minus=126	max_right_plus=126	neg_log10_pos_hash_p_value=6.9	new_junction_coverage=0.07	new_junction_read_count=6	polymorphism_frequency=8.153e-02	pos_hash_score=6	prediction=polymorphism	reject=COVERAGE_EVENNESS_SKEW,FREQUENCY_CUTOFF	side_1_annotate_key=gene	side_1_continuation=0	side_1_coverage=0.80	side_1_overlap=9	side_1_possible_overlap_registers=236	side_1_read_count=74	side_1_redundant=0	side_2_annotate_key=gene	side_2_continuation=0	side_2_coverage=0.72	side_2_overlap=0	side_2_possible_overlap_registers=227	side_2_read_count=64	side_2_redundant=0	total_non_overlap_reads=6
JC	128	.	CP009273	376714	1	CP009273	378045	-1	0	alignment_overlap=1	coverage_minus=3	coverage_plus=8	flanking_left=251	flanking_right=251	frequency=NA	junction_possible_overlap_registers=235	key=CP009273__376714__1__CP009273__378046__-1__1____251__251__1__1	max_left=241	max_left_minus=241	max_left_plus=213	max_min_left=72	max_min_left_minus=41	max_min_left_plus=72	max_min_right=119	max_min_right_minus=9	max_min_right_plus=119	max_pos_hash_score=472	max_right=244	max_right_minus=244	max_right_plus=185	neg_log10_pos_hash_p_value=5.3	new_junction_coverage=0.21	new_junction_read_count=19	polymorphism_frequency=NA	pos_hash_score=11	prediction=unknown	reject=COVERAGE_EVENNESS_SKEW	side_1_annotate_key=repeat	side_1_continuation=0	side_1_coverage=NA	side_1_overlap=1	side_1_read_count=NA	side_1_redundant=1	side_2_annotate_key=repeat	side_2_continuation=0	side_2_coverage=NA	side_2_overlap=0	side_2_possible_overlap_registers=NA	side_2_read_count=NA	side_2_redundant=1	total_non_overlap_reads=11
JC	129	.	CP009273	382095	-1	CP009273	382917	1	0	alignment_overlap=10	coverage_minus=5	coverage_plus=3	flanking_left=251	flanking_right=251	frequency=1.032e-01	junction_possible_overlap_registers=226	key=CP009273__382095__-1__CP009273__382907__1__10____251__251__0__0	max_left=221	max_left_minus=221	max_left_plus=159	max_min_left=88	max_min_left_minus=88	max_min_left_plus=88	max_min_right=84	max_min_right_minus=84	max_min_right_plus=4	max_pos_hash_score=454	max_right=135	max_right_minus=102	max_right_plus=135	neg_log10_pos_hash_p_value=6.1	new_junction_coverage=0.10	new_junction_read_count=9	polymorphism_frequency=1.032e-01	pos_hash_score=8	prediction=polymorphism	reject=COVERAGE_EVENNESS_SKEW,FREQUENCY_CUTOFF	side_1_annotate_key=gene	side_1_continuation=0	side_1_coverage=0.89	side_1_overlap=10	side_1_possible_overlap_registers=236	side_1_read_count=83	side_1_redundant=0	side_2_annotate_key=gene	side_2_continuation=0	side_2_coverage=0.87	side_2_overlap=0	side_2_possible_overlap_registers=226	side_2_read_count=77	side_2_redundant=0	total_non_overlap_reads=8
JC	130	.	CP009273	393516	-1	CP009273	394524	1	0	alignment_overlap=0	coverage_minus=1	coverage_plus=2	flanking_left=251	flanking_right=251	frequency=3.797e-02	junction_possible_overlap_registers=236	key=CP009273__393516__-1__CP009273__394524__1__0____251__251__0__0	max_left=103	max_left_minus=103	max_left_plus=103	max_min_left=103	max_min_left_minus=103	max_min_left_plus=103	max_min_right=43	max_min_right_minus=0	max_min_right_plus=43	max_pos_hash_score=474	max_right=114	max_right_minus=114	max_right_plus=114	neg_log10_pos_hash_p_value=8.7	new_junction_coverage=0.03	new_junction_read_count=3	polymorphism_frequency=3.797e-02	pos_hash_score=3	prediction=polymorphism	reject=COVERAGE_EVENNESS_SKEW,FREQUENCY_CUTOFF	side_1_annotate_key=gene	side_1_continuation=0	side_1_coverage=0.92	side_1_overlap=0	side_1_possible_overlap_registers=236	side_1_read_count=85	side_1_redundant=0	side_2_annotate_key=gene	side_2_continuation=0	side_2_coverage=0.72	side_2_overlap=0	side_2_possible_overlap_registers=236	side_2_read_count=67	side_2_redundant=0	total_non_overlap_reads=3
JC	131	.	CP009273	410497	-1	CP009273	411277	1	0	alignment_overlap=11	coverage_minus=1	coverage_plus=2	flanking_left=251	flanking_right=251	frequency=4.864e-02	junction_possible_overlap_registers=225	key=CP009273__410497__-1__CP009273__411266__1__11____251__251__0__0	max_left=89	max_left_minus=89	max_left_plus=50	max_min_left=89	max_min_left_minus=89	max_min_left_plus=50	max_min_right=0	max_min_right_minus=0	max_min_right_plus=0	max_pos_hash_score=452	max_right=198	max_right_minus=151	max_right_plus=198	neg_log10_pos_hash_p_value=8.4	new_junction_coverage=0.05	new_junction_read_count=4	polymorphism_frequency=4.864e-02	pos_hash_score=3	prediction=polymorphism	reject=COVERAGE_EVENNESS_SKEW,FREQUENCY_CUTOFF	side_1_annotate_key=gene	side_1_continuation=0	side_1_coverage=0.82	side_1_overlap=11	side_1_possible_overlap_registers=236	side_1_read_count=76	side_1_redundant=0	side_2_annotate_key=gene	side_2_continuation=0	side_2_coverage=0.95	side_2_overlap=0	side_2_possible_overlap_registers=225	side_2_read_count=84	side_2_redundant=0	total_non_overlap_reads=3
JC	132	.	CP009273	455329	-1	CP009273	455981	1	0	alignment_overlap=12	coverage_minus=4	coverage_plus=2	flanking_left=251	flanking_right=251	frequency=7.294e-02	junction_possible_overlap_registers=224	key=CP009273__455329__-1__CP009273__455969__1__12____251__251__0__0	max_left=159	max_left_minus=99	max_left_plus=159	max_min_left=29	max_min_left_minus=3	max_min_left_plus=29	max_min_right=51	max_min_right_minus=51	max_min_right_plus=35	max_pos_hash_score=450	max_right=51	max_right_minus=51	max_right_plus=45	neg_log10_pos_hash_p_value=7.3	new_junction_coverage=0.07	new_junction_read_count=6	polymorphism_frequency=7.294e-02	pos_hash_score=5	prediction=polymorphism	reject=COVERAGE_EVENNESS_SKEW,FREQUENCY_CUTOFF	side_1_annotate_key=gene	side_1_continuation=0	side_1_coverage=0.95	side_1_overlap=12	side_1_possible_overlap_registers=236	side_1_read_count=88	side_1_redundant=0	side_2_annotate_key=gene	side_2_continuation=0	side_2_coverage=0.78	side_2_overlap=0	side_2_possible_overlap_registers=224	side_2_read_count=69	side_2_redundant=0	total_non_overlap_reads=6
JC	133	.	CP009273	520044	-1	CP009273	521470	1	0	alignment_overlap=7	coverage_minus=2	coverage_plus=2	flanking_left=251	flanking_right=251	frequency=7.345e-02	junction_possible_overlap_registers=229	key=CP009273__520044__-1__CP009273__521463__1__7____251__251__0__1	max_left=168	max_left_minus=168	max_left_plus=54	max_min_left=54	max_min_left_minus=54	max_min_left_plus=54	max_min_right=74	max_min_right_minus=74	max_min_right_plus=0	max_pos_hash_score=460	max_right=224	max_right_minus=143	max_right_plus=224	neg_log10_pos_hash_p_value=7.9	new_junction_coverage=0.04	new_junction_read_count=4	polymorphism_frequency=7.345e-02	pos_hash_score=4	prediction=polymorphism	reject=COVERAGE_EVENNESS_SKEW,FREQUENCY_CUTOFF	side_1_annotate_key=gene	side_1_continuation=0	side_1_coverage=0.56	side_1_overlap=7	side_1_possible_overlap_registers=236	side_1_read_count=52	side_1_redundant=0	side_2_annotate_key=repeat	side_2_continuation=0	side_2_coverage=NA	side_2_overlap=0	side_2_possible_overlap_registers=NA	side_2_read_count=NA	side_2_redundant=1	total_non_overlap_reads=4
JC	134	.	CP009273	542785	-1	CP009273	543970	1	0	alignment_overlap=12	coverage_minus=1	coverage_plus=2	flanking_left=251	flanking_right=251	frequency=3.603e-02	junction_possible_overlap_registers=224	key=CP009273__542785__-1__CP009273__543958__1__12____251__251__0__0	max_left=59	max_left_minus=59	max_left_plus=24	max_min_left=59	max_min_left_minus=59	max_min_left_plus=17	max_min_right=22	max_min_right_minus=0	max_min_right_plus=22	max_pos_hash_score=450	max_right=75	max_right_minus=75	max_right_plus=75	neg_log10_pos_hash_p_value=8.4	new_junction_coverage=0.03	new_junction_read_count=3	polymorphism_frequency=3.603e-02	pos_hash_score=3	prediction=polymorphism	reject=COVERAGE_EVENNESS_SKEW,FREQUENCY_CUTOFF	side_1_annotate_key=gene	side_1_continuation=0	side_1_coverage=0.73	side_1_overlap=12	side_1_possible_overlap_registers=236	side_1_read_count=68	side_1_redundant=0	side_2_annotate_key=gene	side_2_continuation=0	side_2_coverage=1.09	side_2_overlap=0	side_2_possible_overlap_registers=224	side_2_read_count=96	side_2_redundant=0	total_non_overlap_reads=3
JC	135	.	CP009273	584501	-1	CP009273	585639	1	0	alignment_overlap=9	coverage_minus=3	coverage_plus=3	flanking_left=251	flanking_right=251	frequency=6.735e-02	junction_possible_overlap_registers=227	key=CP009273__584501__-1__CP009273__585630__1__9____251__251__0__0	max_left=99	max_left_minus=99	max_left_plus=48	max_min_left=48	max_min_left_minus=48	max_min_left_plus=13	max_min_right=39	max_min_right_minus=39	max_min_right_plus=35	max_pos_hash_score=456	max_right=222	max_right_minus=152	max_right_plus=222	neg_log10_pos_hash_p_value=6.9	new_junction_coverage=0.09	new_junction_read_count=8	polymorphism_frequency=6.735e-02	pos_hash_score=6	prediction=polymorphism	reject=COVERAGE_EVENNESS_SKEW,FREQUENCY_CUTOFF	side_1_annotate_key=gene	side_1_continuation=0	side_1_coverage=1.25	side_1_overlap=9	side_1_possible_overlap_registers=236	side_1_read_count=116	side_1_redundant=0	side_2_annotate_key=gene	side_2_continuation=0	side_2_coverage=1.23	side_2_overlap=0	side_2_possible_overlap_registers=227	side_2_read_count=110	side_2_redundant=0	total_non_overlap_reads=6
JC	136	.	CP009273	604876	-1	CP009273	605816	1	0	alignment_overlap=12	coverage_minus=2	coverage_plus=3	flanking_left=251	flanking_right=251	frequency=5.987e-02	junction_possible_overlap_registers=224	key=CP009273__604876__-1__CP009273__605804__1__12____251__251__0__0	max_left=168	max_left_minus=168	max_left_plus=61	max_min_left=61	max_min_left_minus=0	max_min_left_plus=61	max_min_right=103	max_min_right_minus=103	max_min_right_plus=0	max_pos_hash_score=450	max_right=167	max_right_minus=103	max_right_plus=167	neg_log10_pos_hash_p_value=7.3	new_junction_coverage=0.06	new_junction_read_count=5	polymorphism_frequency=5.987e-02	pos_hash_score=5	prediction=polymorphism	reject=COVERAGE_EVENNESS_SKEW,FREQUENCY_CUTOFF	side_1_annotate_key=gene	side_1_continuation=0	side_1_coverage=0.84	side_1_overlap=12	side_1_possible_overlap_registers=236	side_1_read_count=78	side_1_redundant=0	side_2_annotate_key=gene	side_2_continuation=0	side_2_coverage=0.94	side_2_overlap=0	side_2_possible_overlap_registers=224	side_2_read_count=83	side_2_redundant=0	total_non_overlap_reads=5
JC	137	.	CP009273	606321	-1	CP009273	606925	1	0	alignment_overlap=10	coverage_minus=8	coverage_plus=7	flanking_left=251	flanking_right=251	frequency=1.527e-01	junction_possible_overlap_registers=226	key=CP009273__606321__-1__CP009273__606915__1__10____251__251__0__0	max_left=239	max_left_minus=239	max_left_plus=187	max_min_left=106	max_min_left_minus=52	max_min_left_plus=106	max_min_right=88	max_min_right_minus=79	max_min_right_plus=88	max_pos_hash_score=454	max_right=207	max_right_minus=144	max_right_plus=207	neg_log10_pos_hash_p_value=4.3	new_junction_coverage=0.19	new_junction_read_count=17	polymorphism_frequency=1.527e-01	pos_hash_score=14	prediction=polymorphism	reject=COVERAGE_EVENNESS_SKEW,FREQUENCY_CUTOFF	side_1_annotate_key=gene	side_1_continuation=0	side_1_coverage=1.12	side_1_overlap=10	side_1_possible_overlap_registers=236	side_1_read_count=104	side_1_redundant=0	side_2_annotate_key=gene	side_2_continuation=0	side_2_coverage=1.00	side_2_overlap=0	side_2_possible_overlap_registers=226	side_2_read_count=89	side_2_redundant=0	total_non_overlap_reads=15
JC	138	.	CP009273	620957	-1	CP009273	621666	1	0	alignment_overlap=11	coverage_minus=4	coverage_plus=1	flanking_left=251	flanking_right=251	frequency=7.577e-02	junction_possible_overlap_registers=225	key=CP009273__620957__-1__CP009273__621655__1__11____251__251__0__0	max_left=195	max_left_minus=195	max_left_plus=126	max_min_left=15	max_min_left_minus=15	max_min_left_plus=0	max_min_right=100	max_min_right_minus=89	max_min_right_plus=100	max_pos_hash_score=452	max_right=224	max_right_minus=224	max_right_plus=100	neg_log10_pos_hash_p_value=7.3	new_junction_coverage=0.06	new_junction_read_count=5	polymorphism_frequency=7.577e-02	pos_hash_score=5	prediction=polymorphism	reject=COVERAGE_EVENNESS_SKEW,FREQUENCY_CUTOFF	side_1_annotate_key=gene	side_1_continuation=0	side_1_coverage=0.70	side_1_overlap=11	side_1_possible_overlap_registers=236	side_1_read_count=65	side_1_redundant=0	side_2_annotate_key=gene	side_2_continuation=0	side_2_coverage=0.68	side_2_overlap=0	side_2_possible_overlap_registers=225	side_2_read_count=60	side_2_redundant=0	total_non_overlap_reads=5
JC	139	.	CP009273	623906	-1	CP009273	624943	1	0	alignment_overlap=11	coverage_minus=0	coverage_plus=4	flanking_left=251	flanking_right=251	frequency=4.380e-02	junction_possible_overlap_registers=225	key=CP009273__623906__-1__CP009273__624932__1__11____251__251__0__0	max_left=93	max_left_minus=0	max_left_plus=93	max_min_left=93	max_min_left_minus=0	max_min_left_plus=93	max_min_right=45	max_min_right_minus=0	max_min_right_plus=45	max_pos_hash_score=452	max_right=193	max_right_minus=0	max_right_plus=193	neg_log10_pos_hash_p_value=7.8	new_junction_coverage=0.05	new_junction_read_count=4	polymorphism_frequency=4.380e-02	pos_hash_score=4	prediction=polymorphism	reject=COVERAGE_EVENNESS_SKEW,FREQUENCY_CUTOFF	side_1_annotate_key=gene	side_1_continuation=0	side_1_coverage=0.78	side_1_overlap=11	side_1_possible_overlap_registers=236	side_1_read_count=72	side_1_redundant=0	side_2_annotate_key=gene	side_2_continuation=0	side_2_coverage=1.20	side_2_overlap=0	side_2_possible_overlap_registers=225	side_2_read_count=106	side_2_redundant=0	total_non_overlap_reads=4
JC	140	.	CP009273	692197	-1	CP009273	692591	1	0	alignment_overlap=78	coverage_minus=16	coverage_plus=14	flanking_left=251	flanking_right=251	frequency=4.506e-01	junction_possible_overlap_registers=158	key=CP009273__692197__-1__CP009273__692513__1__78____251__251__0__0	max_left=166	max_left_minus=166	max_left_plus=111	max_min_left=71	max_min_left_minus=71	max_min_left_plus=70	max_min_right=60	max_min_right_minus=47	max_min_right_plus=60	max_pos_hash_score=318	max_right=151	max_right_minus=151	max_right_plus=136	neg_log10_pos_hash_p_value=1.0	new_junction_coverage=0.48	new_junction_read_count=30	polymorphism_frequency=4.506e-01	pos_hash_score=26	prediction=polymorphism	side_1_annotate_key=gene	side_1_continuation=0	side_1_coverage=0.61	side_1_overlap=78	side_1_possible_overlap_registers=236	side_1_read_count=57	side_1_redundant=0	side_2_annotate_key=gene	side_2_continuation=0	side_2_coverage=0.56	side_2_overlap=0	side_2_possible_overlap_registers=158	side_2_read_count=35	side_2_redundant=0	total_non_overlap_reads=30
JC	141	.	CP009273	716716	-1	CP009273	717874	1	0	alignment_overlap=11	coverage_minus=2	coverage_plus=1	flanking_left=251	flanking_right=251	frequency=4.326e-02	junction_possible_overlap_registers=225	key=CP009273__716716__-1__CP009273__717863__1__11____251__251__0__0	max_left=90	max_left_minus=90	max_left_plus=13	max_min_left=90	max_min_left_minus=90	max_min_left_plus=13	max_min_right=0	max_min_right_minus=0	max_min_right_plus=0	max_pos_hash_score=452	max_right=227	max_right_minus=150	max_right_plus=227	neg_log10_pos_hash_p_value=8.4	new_junction_coverage=0.03	new_junction_read_count=3	polymorphism_frequency=4.326e-02	pos_hash_score=3	prediction=polymorphism	reject=COVERAGE_EVENNESS_SKEW,FREQUENCY_CUTOFF	side_1_annotate_key=gene	side_1_continuation=0	side_1_coverage=0.76	side_1_overlap=11	side_1_possible_overlap_registers=236	side_1_read_count=71	side_1_redundant=0	side_2_annotate_key=gene	side_2_continuation=0	side_2_coverage=0.73	side_2_overlap=0	side_2_possible_overlap_registers=225	side_2_read_count=65	side_2_redundant=0	total_non_overlap_reads=3
JC	142	.	CP009273	724119	-1	CP009273	725251	1	0	alignment_overlap=10	coverage_minus=4	coverage_plus=2	flanking_left=251	flanking_right=251	frequency=8.926e-02	junction_possible_overlap_registers=226	key=CP009273__724119__-1__CP009273__725241__1__10____251__251__0__0	max_left=225	max_left_minus=160	max_left_plus=225	max_min_left=50	max_min_left_minus=50	max_min_left_plus=32	max_min_right=26	max_min_right_minus=26	max_min_right_plus=16	max_pos_hash_score=454	max_right=195	max_right_minus=195	max_right_plus=115	neg_log10_pos_hash_p_value=6.9	new_junction_coverage=0.07	new_junction_read_count=6	polymorphism_frequency=8.926e-02	pos_hash_score=6	prediction=polymorphism	reject=COVERAGE_EVENNESS_SKEW,FREQUENCY_CUTOFF	side_1_annotate_key=gene	side_1_continuation=0	side_1_coverage=0.91	side_1_overlap=10	side_1_possible_overlap_registers=236	side_1_read_count=84	side_1_redundant=0	side_2_annotate_key=gene	side_2_continuation=0	side_2_coverage=0.47	side_2_overlap=0	side_2_possible_overlap_registers=226	side_2_read_count=42	side_2_redundant=0	total_non_overlap_reads=6
JC	143	.	CP009273	726618	-1	CP009273	3615203	1	0	alignment_overlap=10	coverage_minus=1	coverage_plus=2	flanking_left=251	flanking_right=251	frequency=3.814e-02	junction_possible_overlap_registers=226	key=CP009273__726618__-1__CP009273__3615193__1__10____251__251__0__1	max_left=179	max_left_minus=31	max_left_plus=179	max_min_left=31	max_min_left_minus=31	max_min_left_plus=28	max_min_right=62	max_min_right_minus=0	max_min_right_plus=62	max_pos_hash_score=454	max_right=161	max_right_minus=160	max_right_plus=161	neg_log10_pos_hash_p_value=8.4	new_junction_coverage=0.03	new_junction_read_count=3	polymorphism_frequency=3.814e-02	pos_hash_score=3	prediction=polymorphism	reject=COVERAGE_EVENNESS_SKEW,FREQUENCY_CUTOFF	side_1_annotate_key=gene	side_1_continuation=0	side_1_coverage=0.85	side_1_overlap=10	side_1_possible_overlap_registers=236	side_1_read_count=79	side_1_redundant=0	side_2_annotate_key=repeat	side_2_continuation=0	side_2_coverage=NA	side_2_overlap=0	side_2_possible_overlap_registers=NA	side_2_read_count=NA	side_2_redundant=1	total_non_overlap_reads=3
JC	144	.	CP009273	733405	-1	CP009273	734360	1	0	alignment_overlap=20	coverage_minus=10	coverage_plus=10	flanking_left=251	flanking_right=251	frequency=1.355e-01	junction_possible_overlap_registers=216	key=CP009273__733405__-1__CP009273__734340__1__20____251__251__0__0	max_left=128	max_left_minus=88	max_left_plus=128	max_min_left=87	max_min_left_minus=87	max_min_left_plus=68	max_min_right=103	max_min_right_minus=83	max_min_right_plus=103	max_pos_hash_score=434	max_right=202	max_right_minus=167	max_right_plus=202	neg_log10_pos_hash_p_value=4.1	new_junction_coverage=0.24	new_junction_read_count=20	polymorphism_frequency=1.355e-01	pos_hash_score=14	prediction=polymorphism	reject=COVERAGE_EVENNESS_SKEW,FREQUENCY_CUTOFF	side_1_annotate_key=gene	side_1_continuation=0	side_1_coverage=1.24	side_1_overlap=20	side_1_possible_overlap_registers=236	side_1_read_count=115	side_1_redundant=0	side_2_annotate_key=gene	side_2_continuation=0	side_2_coverage=1.77	side_2_overlap=0	side_2_possible_overlap_registers=216	side_2_read_count=150	side_2_redundant=0	total_non_overlap_reads=20
JC	145	.	CP009273	734340	1	CP009273	1527163	-1	-14	alignment_overlap=-14	coverage_minus=6	coverage_plus=6	flanking_left=251	flanking_right=251	frequency=9.294e-02	junction_possible_overlap_registers=222	key=CP009273__734340__1__CP009273__1527163__-1__-14__CGAGATAGTTTCTA__251__251__0__0	max_left=222	max_left_minus=222	max_left_plus=187	max_min_left=0	max_min_left_minus=0	max_min_left_plus=0	max_min_right=54	max_min_right_minus=54	max_min_right_plus=52	max_pos_hash_score=446	max_right=54	max_right_minus=54	max_right_plus=52	neg_log10_pos_hash_p_value=6.0	new_junction_coverage=0.14	new_junction_read_count=12	polymorphism_frequency=9.294e-02	pos_hash_score=8	prediction=polymorphism	reject=COVERAGE_EVENNESS_SKEW,FREQUENCY_CUTOFF	side_1_annotate_key=gene	side_1_continuation=0	side_1_coverage=1.70	side_1_overlap=0	side_1_possible_overlap_registers=236	side_1_read_count=158	side_1_redundant=0	side_2_annotate_key=gene	side_2_continuation=0	side_2_coverage=0.98	side_2_overlap=0	side_2_possible_overlap_registers=236	side_2_read_count=91	side_2_redundant=0	total_non_overlap_reads=12	unique_read_sequence=CGAGATAGTTTCTA
JC	146	.	CP009273	734340	1	CP009273	3618828	-1	-14	alignment_overlap=-14	coverage_minus=6	coverage_plus=6	flanking_left=251	flanking_right=251	frequency=9.227e-02	junction_possible_overlap_registers=222	key=CP009273__734340__1__CP009273__3618828__-1__-14__CGAGATAGTTTCTA__251__251__0__0	max_left=222	max_left_minus=222	max_left_plus=187	max_min_left=0	max_min_left_minus=0	max_min_left_plus=0	max_min_right=54	max_min_right_minus=54	max_min_right_plus=52	max_pos_hash_score=446	max_right=54	max_right_minus=54	max_right_plus=52	neg_log10_pos_hash_p_value=6.0	new_junction_coverage=0.14	new_junction_read_count=12	polymorphism_frequency=9.227e-02	pos_hash_score=8	prediction=polymorphism	reject=COVERAGE_EVENNESS_SKEW,FREQUENCY_CUTOFF	side_1_annotate_key=gene	side_1_continuation=0	side_1_coverage=1.70	side_1_overlap=0	side_1_possible_overlap_registers=236	side_1_read_count=158	side_1_redundant=0	side_2_annotate_key=gene	side_2_continuation=0	side_2_coverage=1.00	side_2_overlap=0	side_2_possible_overlap_registers=236	side_2_read_count=93	side_2_redundant=0	total_non_overlap_reads=12	unique_read_sequence=CGAGATAGTTTCTA
JC	147	.	CP009273	751744	-1	CP009273	752633	1	0	alignment_overlap=2	coverage_minus=2	coverage_plus=3	flanking_left=251	flanking_right=251	frequency=5.310e-02	junction_possible_overlap_registers=234	key=CP009273__751744__-1__CP009273__752631__1__2____251__251__0__0	max_left=226	max_left_minus=226	max_left_plus=150	max_min_left=97	max_min_left_minus=0	max_min_left_plus=97	max_min_right=45	max_min_right_minus=45	max_min_right_plus=45	max_pos_hash_score=470	max_right=140	max_right_minus=45	max_right_plus=140	neg_log10_pos_hash_p_value=7.5	new_junction_coverage=0.05	new_junction_read_count=5	polymorphism_frequency=5.310e-02	pos_hash_score=5	prediction=polymorphism	reject=COVERAGE_EVENNESS_SKEW,FREQUENCY_CUTOFF	side_1_annotate_key=gene	side_1_continuation=0	side_1_coverage=0.87	side_1_overlap=2	side_1_possible_overlap_registers=236	side_1_read_count=81	side_1_redundant=0	side_2_annotate_key=gene	side_2_continuation=0	side_2_coverage=1.06	side_2_overlap=0	side_2_possible_overlap_registers=234	side_2_read_count=98	side_2_redundant=0	total_non_overlap_reads=5
JC	148	.	CP009273	755254	-1	CP009273	756113	1	0	alignment_overlap=11	coverage_minus=3	coverage_plus=3	flanking_left=251	flanking_right=251	frequency=8.372e-02	junction_possible_overlap_registers=225	key=CP009273__755254__-1__CP009273__756102__1__11____251__251__0__0	max_left=142	max_left_minus=54	max_left_plus=142	max_min_left=54	max_min_left_minus=54	max_min_left_plus=9	max_min_right=97	max_min_right_minus=0	max_min_right_plus=97	max_pos_hash_score=452	max_right=139	max_right_minus=139	max_right_plus=139	neg_log10_pos_hash_p_value=6.8	new_junction_coverage=0.08	new_junction_read_count=7	polymorphism_frequency=8.372e-02	pos_hash_score=6	prediction=polymorphism	reject=COVERAGE_EVENNESS_SKEW,FREQUENCY_CUTOFF	side_1_annotate_key=gene	side_1_continuation=0	side_1_coverage=0.87	side_1_overlap=11	side_1_possible_overlap_registers=236	side_1_read_count=81	side_1_redundant=0	side_2_annotate_key=gene	side_2_continuation=0	side_2_coverage=0.86	side_2_overlap=0	side_2_possible_overlap_registers=225	side_2_read_count=76	side_2_redundant=0	total_non_overlap_reads=6
JC	149	.	CP009273	776087	-1	CP009273	777267	1	0	alignment_overlap=20	coverage_minus=5	coverage_plus=4	flanking_left=251	flanking_right=251	frequency=2.003e-01	junction_possible_overlap_registers=216	key=CP009273__776087__-1__CP009273__777247__1__20____251__251__0__0	max_left=216	max_left_minus=216	max_left_plus=44	max_min_left=44	max_min_left_minus=44	max_min_left_plus=44	max_min_right=5	max_min_right_minus=5	max_min_right_plus=0	max_pos_hash_score=434	max_right=159	max_right_minus=116	max_right_plus=159	neg_log10_pos_hash_p_value=5.5	new_junction_coverage=0.13	new_junction_read_count=11	polymorphism_frequency=2.003e-01	pos_hash_score=9	prediction=polymorphism	reject=COVERAGE_EVENNESS_SKEW	side_1_annotate_key=gene	side_1_continuation=0	side_1_coverage=0.66	side_1_overlap=20	side_1_possible_overlap_registers=236	side_1_read_count=61	side_1_redundant=0	side_2_annotate_key=gene	side_2_continuation=0	side_2_coverage=0.38	side_2_overlap=0	side_2_possible_overlap_registers=216	side_2_read_count=32	side_2_redundant=0	total_non_overlap_reads=9
JC	150	.	CP009273	776185	-1	CP009273	2514612	1	-33	alignment_overlap=-33	coverage_minus=1	coverage_plus=2	flanking_left=251	flanking_right=251	frequency=9.242e-02	junction_possible_overlap_registers=203	key=CP009273__776185__-1__CP009273__2514612__1__-33__TCCTGAATGATTAAGGCAGCATAATCCCGCAAG__251__251__0__0	max_left=108	max_left_minus=108	max_left_plus=89	max_min_left=89	max_min_left_minus=0	max_min_left_plus=89	max_min_right=107	max_min_right_minus=107	max_min_right_plus=35	max_pos_hash_score=408	max_right=128	max_right_minus=107	max_right_plus=128	neg_log10_pos_hash_p_value=7.9	new_junction_coverage=0.08	new_junction_read_count=6	polymorphism_frequency=9.242e-02	pos_hash_score=3	prediction=polymorphism	reject=COVERAGE_EVENNESS_SKEW,FREQUENCY_CUTOFF	side_1_annotate_key=gene	side_1_continuation=0	side_1_coverage=0.66	side_1_overlap=0	side_1_possible_overlap_registers=236	side_1_read_count=61	side_1_redundant=0	side_2_annotate_key=gene	side_2_continuation=0	side_2_coverage=0.82	side_2_overlap=0	side_2_possible_overlap_registers=236	side_2_read_count=76	side_2_redundant=0	total_non_overlap_reads=3	unique_read_sequence=TCCTGAATGATTAAGGCAGCATAATCCCGCAAG
JC	151	.	CP009273	776374	-1	CP009273	777265	1	0	alignment_overlap=18	coverage_minus=4	coverage_plus=5	flanking_left=251	flanking_right=251	frequency=2.369e-01	junction_possible_overlap_registers=218	key=CP009273__776374__-1__CP009273__777247__1__18____251__251__0__0	max_left=161	max_left_minus=161	max_left_plus=73	max_min_left=44	max_min_left_minus=44	max_min_left_plus=44	max_min_right=9	max_min_right_minus=9	max_min_right_plus=9	max_pos_hash_score=438	max_right=161	max_right_minus=118	max_right_plus=161	neg_log10_pos_hash_p_value=5.5	new_junction_coverage=0.15	new_junction_read_count=13	polymorphism_frequency=2.369e-01	pos_hash_score=9	prediction=polymorphism	reject=COVERAGE_EVENNESS_SKEW	side_1_annotate_key=gene	side_1_continuation=0	side_1_coverage=0.60	side_1_overlap=18	side_1_possible_overlap_registers=236	side_1_read_count=56	side_1_redundant=0	side_2_annotate_key=gene	side_2_continuation=0	side_2_coverage=0.37	side_2_overlap=0	side_2_possible_overlap_registers=218	side_2_read_count=32	side_2_redundant=0	total_non_overlap_reads=9
JC	152	.	CP009273	776472	-1	CP009273	777265	1	0	alignment_overlap=37	coverage_minus=4	coverage_plus=3	flanking_left=251	flanking_right=251	frequency=2.564e-01	junction_possible_overlap_registers=199	key=CP009273__776472__-1__CP009273__777228__1__37____251__251__0__0	max_left=183	max_left_minus=183	max_left_plus=59	max_min_left=59	max_min_left_minus=53	max_min_left_plus=59	max_min_right=4	max_min_right_minus=4	max_min_right_plus=0	max_pos_hash_score=400	max_right=186	max_right_minus=161	max_right_plus=186	neg_log10_pos_hash_p_value=5.8	new_junction_coverage=0.14	new_junction_read_count=11	polymorphism_frequency=2.564e-01	pos_hash_score=7	prediction=polymorphism	reject=COVERAGE_EVENNESS_SKEW	side_1_annotate_key=gene	side_1_continuation=0	side_1_coverage=0.50	side_1_overlap=37	side_1_possible_overlap_registers=236	side_1_read_count=46	side_1_redundant=0	side_2_annotate_key=gene	side_2_continuation=0	side_2_coverage=0.32	side_2_overlap=0	side_2_possible_overlap_registers=199	side_2_read_count=25	side_2_redundant=0	total_non_overlap_reads=7
JC	153	.	CP009273	776678	-1	CP009273	777265	1	0	alignment_overlap=18	coverage_minus=8	coverage_plus=6	flanking_left=251	flanking_right=251	frequency=3.406e-01	junction_possible_overlap_registers=218	key=CP009273__776678__-1__CP009273__777247__1__18____251__251__0__0	max_left=192	max_left_minus=186	max_left_plus=192	max_min_left=44	max_min_left_minus=44	max_min_left_plus=44	max_min_right=36	max_min_right_minus=36	max_min_right_plus=1	max_pos_hash_score=438	max_right=161	max_right_minus=118	max_right_plus=161	neg_log10_pos_hash_p_value=4.4	new_junction_coverage=0.22	new_junction_read_count=19	polymorphism_frequency=3.406e-01	pos_hash_score=13	prediction=polymorphism	reject=COVERAGE_EVENNESS_SKEW	side_1_annotate_key=gene	side_1_continuation=0	side_1_coverage=0.48	side_1_overlap=18	side_1_possible_overlap_registers=236	side_1_read_count=45	side_1_redundant=0	side_2_annotate_key=gene	side_2_continuation=0	side_2_coverage=0.37	side_2_overlap=0	side_2_possible_overlap_registers=218	side_2_read_count=32	side_2_redundant=0	total_non_overlap_reads=14
JC	154	.	CP009273	776778	-1	CP009273	777267	1	0	alignment_overlap=39	coverage_minus=6	coverage_plus=3	flanking_left=251	flanking_right=251	frequency=2.849e-01	junction_possible_overlap_registers=197	key=CP009273__776778__-1__CP009273__777228__1__39____251__251__0__0	max_left=143	max_left_minus=143	max_left_plus=68	max_min_left=68	max_min_left_minus=28	max_min_left_plus=68	max_min_right=87	max_min_right_minus=87	max_min_right_plus=20	max_pos_hash_score=396	max_right=143	max_right_minus=87	max_right_plus=143	neg_log10_pos_hash_p_value=5.0	new_junction_coverage=0.14	new_junction_read_count=11	polymorphism_frequency=2.849e-01	pos_hash_score=9	prediction=polymorphism	reject=COVERAGE_EVENNESS_SKEW	side_1_annotate_key=gene	side_1_continuation=0	side_1_coverage=0.38	side_1_overlap=39	side_1_possible_overlap_registers=236	side_1_read_count=35	side_1_redundant=0	side_2_annotate_key=gene	side_2_continuation=0	side_2_coverage=0.34	side_2_overlap=0	side_2_possible_overlap_registers=197	side_2_read_count=26	side_2_redundant=0	total_non_overlap_reads=9
JC	155	.	CP009273	776825	1	CP009273	2514486	-1	-1	alignment_overlap=-1	coverage_minus=5	coverage_plus=7	flanking_left=251	flanking_right=251	frequency=2.146e-01	junction_possible_overlap_registers=235	key=CP009273__776825__1__CP009273__2514486__-1__-1__G__251__251__0__0	max_left=239	max_left_minus=127	max_left_plus=239	max_min_left=0	max_min_left_minus=0	max_min_left_plus=0	max_min_right=48	max_min_right_minus=48	max_min_right_plus=48	max_pos_hash_score=472	max_right=48	max_right_minus=48	max_right_plus=48	neg_log10_pos_hash_p_value=6.2	new_junction_coverage=0.18	new_junction_read_count=17	polymorphism_frequency=2.146e-01	pos_hash_score=8	prediction=polymorphism	reject=COVERAGE_EVENNESS_SKEW	side_1_annotate_key=gene	side_1_continuation=0	side_1_coverage=0.40	side_1_overlap=0	side_1_possible_overlap_registers=236	side_1_read_count=37	side_1_redundant=0	side_2_annotate_key=gene	side_2_continuation=0	side_2_coverage=0.95	side_2_overlap=0	side_2_possible_overlap_registers=236	side_2_read_count=88	side_2_redundant=0	total_non_overlap_reads=12	unique_read_sequence=G
JC	156	.	CP009273	776902	-1	CP009273	777267	1	0	alignment_overlap=20	coverage_minus=2	coverage_plus=5	flanking_left=251	flanking_right=251	frequency=1.642e-01	junction_possible_overlap_registers=216	key=CP009273__776902__-1__CP009273__777247__1__20____251__251__0__0	max_left=106	max_left_minus=78	max_left_plus=106	max_min_left=44	max_min_left_minus=44	max_min_left_plus=44	max_min_right=106	max_min_right_minus=49	max_min_right_plus=106	max_pos_hash_score=434	max_right=159	max_right_minus=116	max_right_plus=159	neg_log10_pos_hash_p_value=6.6	new_junction_coverage=0.09	new_junction_read_count=8	polymorphism_frequency=1.642e-01	pos_hash_score=6	prediction=polymorphism	reject=COVERAGE_EVENNESS_SKEW,FREQUENCY_CUTOFF	side_1_annotate_key=gene	side_1_continuation=0	side_1_coverage=0.58	side_1_overlap=20	side_1_possible_overlap_registers=236	side_1_read_count=54	side_1_redundant=0	side_2_annotate_key=gene	side_2_continuation=0	side_2_coverage=0.38	side_2_overlap=0	side_2_possible_overlap_registers=216	side_2_read_count=32	side_2_redundant=0	total_non_overlap_reads=7
JC	157	.	CP009273	777144	-1	CP009273	777301	1	0	alignment_overlap=54	coverage_minus=1	coverage_plus=4	flanking_left=251	flanking_right=251	frequency=1.669e-01	junction_possible_overlap_registers=182	key=CP009273__777144__-1__CP009273__777247__1__54____251__251__0__0	max_left=44	max_left_minus=44	max_left_plus=44	max_min_left=44	max_min_left_minus=44	max_min_left_plus=44	max_min_right=0	max_min_right_minus=0	max_min_right_plus=0	max_pos_hash_score=366	max_right=125	max_right_minus=82	max_right_plus=125	neg_log10_pos_hash_p_value=6.3	new_junction_coverage=0.07	new_junction_read_count=5	polymorphism_frequency=1.669e-01	pos_hash_score=5	prediction=polymorphism	reject=COVERAGE_EVENNESS_SKEW,FREQUENCY_CUTOFF	side_1_annotate_key=gene	side_1_continuation=0	side_1_coverage=0.33	side_1_overlap=54	side_1_possible_overlap_registers=236	side_1_read_count=31	side_1_redundant=0	side_2_annotate_key=gene	side_2_continuation=0	side_2_coverage=0.36	side_2_overlap=0	side_2_possible_overlap_registers=182	side_2_read_count=26	side_2_redundant=0	total_non_overlap_reads=5
JC	158	.	CP009273	777247	1	CP009273	2514669	-1	0	alignment_overlap=49	coverage_minus=4	coverage_plus=1	flanking_left=251	flanking_right=251	frequency=1.554e-01	junction_possible_overlap_registers=187	key=CP009273__777247__1__CP009273__2514718__-1__49____251__251__0__0	max_left=130	max_left_minus=130	max_left_plus=87	max_min_left=0	max_min_left_minus=0	max_min_left_plus=0	max_min_right=44	max_min_right_minus=44	max_min_right_plus=44	max_pos_hash_score=376	max_right=44	max_right_minus=44	max_right_plus=44	neg_log10_pos_hash_p_value=6.4	new_junction_coverage=0.07	new_junction_read_count=5	polymorphism_frequency=1.554e-01	pos_hash_score=5	prediction=polymorphism	reject=COVERAGE_EVENNESS_SKEW,FREQUENCY_CUTOFF	side_1_annotate_key=gene	side_1_continuation=0	side_1_coverage=0.34	side_1_overlap=49	side_1_possible_overlap_registers=236	side_1_read_count=32	side_1_redundant=0	side_2_annotate_key=gene	side_2_continuation=0	side_2_coverage=0.39	side_2_overlap=0	side_2_possible_overlap_registers=187	side_2_read_count=29	side_2_redundant=0	total_non_overlap_reads=5
JC	159	.	CP009273	797443	-1	CP009273	798657	1	0	alignment_overlap=10	coverage_minus=1	coverage_plus=2	flanking_left=251	flanking_right=251	frequency=3.153e-02	junction_possible_overlap_registers=226	key=CP009273__797443__-1__CP009273__798647__1__10____251__251__0__0	max_left=97	max_left_minus=97	max_left_plus=65	max_min_left=65	max_min_left_minus=0	max_min_left_plus=65	max_min_right=30	max_min_right_minus=30	max_min_right_plus=0	max_pos_hash_score=454	max_right=127	max_right_minus=30	max_right_plus=127	neg_log10_pos_hash_p_value=8.4	new_junction_coverage=0.03	new_junction_read_count=3	polymorphism_frequency=3.153e-02	pos_hash_score=3	prediction=polymorphism	reject=COVERAGE_EVENNESS_SKEW,FREQUENCY_CUTOFF	side_1_annotate_key=gene	side_1_continuation=0	side_1_coverage=0.95	side_1_overlap=10	side_1_possible_overlap_registers=236	side_1_read_count=88	side_1_redundant=0	side_2_annotate_key=gene	side_2_continuation=0	side_2_coverage=1.13	side_2_overlap=0	side_2_possible_overlap_registers=226	side_2_read_count=100	side_2_redundant=0	total_non_overlap_reads=3
JC	160	.	CP009273	820623	-1	CP009273	821612	1	0	alignment_overlap=10	coverage_minus=2	coverage_plus=1	flanking_left=251	flanking_right=251	frequency=3.676e-02	junction_possible_overlap_registers=226	key=CP009273__820623__-1__CP009273__821602__1__10____251__251__0__0	max_left=97	max_left_minus=97	max_left_plus=51	max_min_left=51	max_min_left_minus=0	max_min_left_plus=51	max_min_right=62	max_min_right_minus=62	max_min_right_plus=0	max_pos_hash_score=454	max_right=62	max_right_minus=62	max_right_plus=52	neg_log10_pos_hash_p_value=8.4	new_junction_coverage=0.03	new_junction_read_count=3	polymorphism_frequency=3.676e-02	pos_hash_score=3	prediction=polymorphism	reject=COVERAGE_EVENNESS_SKEW,FREQUENCY_CUTOFF	side_1_annotate_key=gene	side_1_continuation=0	side_1_coverage=0.96	side_1_overlap=10	side_1_possible_overlap_registers=236	side_1_read_count=89	side_1_redundant=0	side_2_annotate_key=gene	side_2_continuation=0	side_2_coverage=0.81	side_2_overlap=0	side_2_possible_overlap_registers=226	side_2_read_count=72	side_2_redundant=0	total_non_overlap_reads=3
JC	161	.	CP009273	822971	-1	CP009273	823938	1	0	alignment_overlap=12	coverage_minus=1	coverage_plus=2	flanking_left=251	flanking_right=251	frequency=3.738e-02	junction_possible_overlap_registers=224	key=CP009273__822971__-1__CP009273__823926__1__12____251__251__0__0	max_left=36	max_left_minus=36	max_left_plus=33	max_min_left=36	max_min_left_minus=36	max_min_left_plus=33	max_min_right=0	max_min_right_minus=0	max_min_right_plus=0	max_pos_hash_score=450	max_right=212	max_right_minus=123	max_right_plus=212	neg_log10_pos_hash_p_value=8.4	new_junction_coverage=0.03	new_junction_read_count=3	polymorphism_frequency=3.738e-02	pos_hash_score=3	prediction=polymorphism	reject=COVERAGE_EVENNESS_SKEW,FREQUENCY_CUTOFF	side_1_annotate_key=gene	side_1_continuation=0	side_1_coverage=0.95	side_1_overlap=12	side_1_possible_overlap_registers=236	side_1_read_count=88	side_1_redundant=0	side_2_annotate_key=gene	side_2_continuation=0	side_2_coverage=0.81	side_2_overlap=0	side_2_possible_overlap_registers=224	side_2_read_count=71	side_2_redundant=0	total_non_overlap_reads=3
JC	162	.	CP009273	829116	-1	CP009273	830431	1	0	alignment_overlap=11	coverage_minus=2	coverage_plus=1	flanking_left=251	flanking_right=251	frequency=4.102e-02	junction_possible_overlap_registers=225	key=CP009273__829116__-1__CP009273__830420__1__11____251__251__0__0	max_left=87	max_left_minus=87	max_left_plus=38	max_min_left=87	max_min_left_minus=87	max_min_left_plus=38	max_min_right=0	max_min_right_minus=0	max_min_right_plus=0	max_pos_hash_score=452	max_right=202	max_right_minus=176	max_right_plus=202	neg_log10_pos_hash_p_value=8.4	new_junction_coverage=0.03	new_junction_read_count=3	polymorphism_frequency=4.102e-02	pos_hash_score=3	prediction=polymorphism	reject=COVERAGE_EVENNESS_SKEW,FREQUENCY_CUTOFF	side_1_annotate_key=gene	side_1_continuation=0	side_1_coverage=0.86	side_1_overlap=11	side_1_possible_overlap_registers=236	side_1_read_count=80	side_1_redundant=0	side_2_annotate_key=gene	side_2_continuation=0	side_2_coverage=0.72	side_2_overlap=0	side_2_possible_overlap_registers=225	side_2_read_count=64	side_2_redundant=0	total_non_overlap_reads=3
JC	163	.	CP009273	851970	-1	CP009273	852820	1	0	alignment_overlap=15	coverage_minus=2	coverage_plus=7	flanking_left=251	flanking_right=251	frequency=9.107e-02	junction_possible_overlap_registers=221	key=CP009273__851970__-1__CP009273__852805__1__15____251__251__0__0	max_left=223	max_left_minus=149	max_left_plus=223	max_min_left=86	max_min_left_minus=86	max_min_left_plus=58	max_min_right=87	max_min_right_minus=87	max_min_right_plus=25	max_pos_hash_score=444	max_right=176	max_right_minus=150	max_right_plus=176	neg_log10_pos_hash_p_value=5.9	new_junction_coverage=0.10	new_junction_read_count=9	polymorphism_frequency=9.107e-02	pos_hash_score=8	prediction=polymorphism	reject=COVERAGE_EVENNESS_SKEW,FREQUENCY_CUTOFF	side_1_annotate_key=gene	side_1_continuation=0	side_1_coverage=1.08	side_1_overlap=15	side_1_possible_overlap_registers=236	side_1_read_count=100	side_1_redundant=0	side_2_annotate_key=gene	side_2_continuation=0	side_2_coverage=0.99	side_2_overlap=0	side_2_possible_overlap_registers=221	side_2_read_count=86	side_2_redundant=0	total_non_overlap_reads=9
JC	164	.	CP009273	857972	-1	CP009273	858770	1	0	alignment_overlap=10	coverage_minus=3	coverage_plus=2	flanking_left=251	flanking_right=251	frequency=5.713e-02	junction_possible_overlap_registers=226	key=CP009273__857972__-1__CP009273__858760__1__10____251__251__0__0	max_left=84	max_left_minus=84	max_left_plus=6	max_min_left=72	max_min_left_minus=72	max_min_left_plus=6	max_min_right=72	max_min_right_minus=72	max_min_right_plus=0	max_pos_hash_score=454	max_right=168	max_right_minus=168	max_right_plus=168	neg_log10_pos_hash_p_value=7.3	new_junction_coverage=0.06	new_junction_read_count=5	polymorphism_frequency=5.713e-02	pos_hash_score=5	prediction=polymorphism	reject=COVERAGE_EVENNESS_SKEW,FREQUENCY_CUTOFF	side_1_annotate_key=gene	side_1_continuation=0	side_1_coverage=0.75	side_1_overlap=10	side_1_possible_overlap_registers=236	side_1_read_count=70	side_1_redundant=0	side_2_annotate_key=gene	side_2_continuation=0	side_2_coverage=1.10	side_2_overlap=0	side_2_possible_overlap_registers=226	side_2_read_count=98	side_2_redundant=0	total_non_overlap_reads=5
JC	165	.	CP009273	897629	-1	CP009273	898841	1	0	alignment_overlap=9	coverage_minus=1	coverage_plus=2	flanking_left=251	flanking_right=251	frequency=3.794e-02	junction_possible_overlap_registers=227	key=CP009273__897629__-1__CP009273__898832__1__9____251__251__0__0	max_left=67	max_left_minus=67	max_left_plus=67	max_min_left=22	max_min_left_minus=0	max_min_left_plus=22	max_min_right=42	max_min_right_minus=17	max_min_right_plus=42	max_pos_hash_score=456	max_right=75	max_right_minus=17	max_right_plus=75	neg_log10_pos_hash_p_value=8.5	new_junction_coverage=0.03	new_junction_read_count=3	polymorphism_frequency=3.794e-02	pos_hash_score=3	prediction=polymorphism	reject=COVERAGE_EVENNESS_SKEW,FREQUENCY_CUTOFF	side_1_annotate_key=gene	side_1_continuation=0	side_1_coverage=0.81	side_1_overlap=9	side_1_possible_overlap_registers=236	side_1_read_count=75	side_1_redundant=0	side_2_annotate_key=gene	side_2_continuation=0	side_2_coverage=0.90	side_2_overlap=0	side_2_possible_overlap_registers=227	side_2_read_count=80	side_2_redundant=0	total_non_overlap_reads=3
JC	166	.	CP009273	932070	-1	CP009273	932974	1	0	alignment_overlap=9	coverage_minus=2	coverage_plus=1	flanking_left=251	flanking_right=251	frequency=3.271e-02	junction_possible_overlap_registers=227	key=CP009273__932070__-1__CP009273__932965__1__9____251__251__0__0	max_left=37	max_left_minus=37	max_left_plus=37	max_min_left=34	max_min_left_minus=34	max_min_left_plus=0	max_min_right=27	max_min_right_minus=1	max_min_right_plus=27	max_pos_hash_score=456	max_right=35	max_right_minus=35	max_right_plus=27	neg_log10_pos_hash_p_value=8.5	new_junction_coverage=0.03	new_junction_read_count=3	polymorphism_frequency=3.271e-02	pos_hash_score=3	prediction=polymorphism	reject=COVERAGE_EVENNESS_SKEW,FREQUENCY_CUTOFF	side_1_annotate_key=gene	side_1_continuation=0	side_1_coverage=1.01	side_1_overlap=9	side_1_possible_overlap_registers=236	side_1_read_count=94	side_1_redundant=0	side_2_annotate_key=gene	side_2_continuation=0	side_2_coverage=0.97	side_2_overlap=0	side_2_possible_overlap_registers=227	side_2_read_count=87	side_2_redundant=0	total_non_overlap_reads=3
JC	167	.	CP009273	950676	-1	CP009273	951889	1	0	alignment_overlap=10	coverage_minus=2	coverage_plus=2	flanking_left=251	flanking_right=251	frequency=5.837e-02	junction_possible_overlap_registers=226	key=CP009273__950676__-1__CP009273__951879__1__10____251__251__0__0	max_left=93	max_left_minus=93	max_left_plus=24	max_min_left=24	max_min_left_minus=0	max_min_left_plus=24	max_min_right=53	max_min_right_minus=53	max_min_right_plus=0	max_pos_hash_score=454	max_right=70	max_right_minus=53	max_right_plus=70	neg_log10_pos_hash_p_value=7.9	new_junction_coverage=0.06	new_junction_read_count=5	polymorphism_frequency=5.837e-02	pos_hash_score=4	prediction=polymorphism	reject=COVERAGE_EVENNESS_SKEW,FREQUENCY_CUTOFF	side_1_annotate_key=gene	side_1_continuation=0	side_1_coverage=0.94	side_1_overlap=10	side_1_possible_overlap_registers=236	side_1_read_count=87	side_1_redundant=0	side_2_annotate_key=gene	side_2_continuation=0	side_2_coverage=0.88	side_2_overlap=0	side_2_possible_overlap_registers=226	side_2_read_count=78	side_2_redundant=0	total_non_overlap_reads=4
JC	168	.	CP009273	973784	-1	CP009273	974459	1	0	alignment_overlap=11	coverage_minus=1	coverage_plus=3	flanking_left=251	flanking_right=251	frequency=5.342e-02	junction_possible_overlap_registers=225	key=CP009273__973784__-1__CP009273__974448__1__11____251__251__0__0	max_left=142	max_left_minus=142	max_left_plus=113	max_min_left=113	max_min_left_minus=0	max_min_left_plus=113	max_min_right=3	max_min_right_minus=3	max_min_right_plus=0	max_pos_hash_score=452	max_right=238	max_right_minus=3	max_right_plus=238	neg_log10_pos_hash_p_value=7.8	new_junction_coverage=0.05	new_junction_read_count=4	polymorphism_frequency=5.342e-02	pos_hash_score=4	prediction=polymorphism	reject=COVERAGE_EVENNESS_SKEW,FREQUENCY_CUTOFF	side_1_annotate_key=gene	side_1_continuation=0	side_1_coverage=0.98	side_1_overlap=11	side_1_possible_overlap_registers=236	side_1_read_count=91	side_1_redundant=0	side_2_annotate_key=gene	side_2_continuation=0	side_2_coverage=0.62	side_2_overlap=0	side_2_possible_overlap_registers=225	side_2_read_count=55	side_2_redundant=0	total_non_overlap_reads=4
JC	169	.	CP009273	1161581	-1	CP009273	1162077	1	0	alignment_overlap=15	coverage_minus=4	coverage_plus=9	flanking_left=251	flanking_right=251	frequency=1.851e-01	junction_possible_overlap_registers=221	key=CP009273__1161581__-1__CP009273__1162062__1__15____251__251__0__0	max_left=151	max_left_minus=151	max_left_plus=93	max_min_left=91	max_min_left_minus=64	max_min_left_plus=91	max_min_right=85	max_min_right_minus=85	max_min_right_plus=60	max_pos_hash_score=444	max_right=204	max_right_minus=119	max_right_plus=204	neg_log10_pos_hash_p_value=4.7	new_junction_coverage=0.17	new_junction_read_count=15	polymorphism_frequency=1.851e-01	pos_hash_score=12	prediction=polymorphism	reject=COVERAGE_EVENNESS_SKEW,FREQUENCY_CUTOFF	side_1_annotate_key=gene	side_1_continuation=0	side_1_coverage=0.67	side_1_overlap=15	side_1_possible_overlap_registers=236	side_1_read_count=62	side_1_redundant=0	side_2_annotate_key=gene	side_2_continuation=0	side_2_coverage=0.85	side_2_overlap=0	side_2_possible_overlap_registers=221	side_2_read_count=74	side_2_redundant=0	total_non_overlap_reads=13
JC	170	.	CP009273	1167964	-1	CP009273	1168952	1	0	alignment_overlap=12	coverage_minus=4	coverage_plus=4	flanking_left=251	flanking_right=251	frequency=1.016e-01	junction_possible_overlap_registers=224	key=CP009273__1167964__-1__CP009273__1168940__1__12____251__251__0__0	max_left=123	max_left_minus=123	max_left_plus=121	max_min_left=0	max_min_left_minus=0	max_min_left_plus=0	max_min_right=118	max_min_right_minus=29	max_min_right_plus=118	max_pos_hash_score=450	max_right=118	max_right_minus=29	max_right_plus=118	neg_log10_pos_hash_p_value=6.8	new_junction_coverage=0.09	new_junction_read_count=8	polymorphism_frequency=1.016e-01	pos_hash_score=6	prediction=polymorphism	reject=COVERAGE_EVENNESS_SKEW,FREQUENCY_CUTOFF	side_1_annotate_key=gene	side_1_continuation=0	side_1_coverage=0.74	side_1_overlap=12	side_1_possible_overlap_registers=236	side_1_read_count=69	side_1_redundant=0	side_2_annotate_key=gene	side_2_continuation=0	side_2_coverage=0.86	side_2_overlap=0	side_2_possible_overlap_registers=224	side_2_read_count=76	side_2_redundant=0	total_non_overlap_reads=8
JC	171	.	CP009273	1174003	-1	CP009273	1175039	1	0	alignment_overlap=10	coverage_minus=2	coverage_plus=3	flanking_left=251	flanking_right=251	frequency=5.759e-02	junction_possible_overlap_registers=226	key=CP009273__1174003__-1__CP009273__1175029__1__10____251__251__0__0	max_left=96	max_left_minus=80	max_left_plus=96	max_min_left=96	max_min_left_minus=12	max_min_left_plus=96	max_min_right=76	max_min_right_minus=76	max_min_right_plus=0	max_pos_hash_score=454	max_right=145	max_right_minus=88	max_right_plus=145	neg_log10_pos_hash_p_value=7.3	new_junction_coverage=0.06	new_junction_read_count=5	polymorphism_frequency=5.759e-02	pos_hash_score=5	prediction=polymorphism	reject=COVERAGE_EVENNESS_SKEW,FREQUENCY_CUTOFF	side_1_annotate_key=gene	side_1_continuation=0	side_1_coverage=1.11	side_1_overlap=10	side_1_possible_overlap_registers=236	side_1_read_count=103	side_1_redundant=0	side_2_annotate_key=gene	side_2_continuation=0	side_2_coverage=0.73	side_2_overlap=0	side_2_possible_overlap_registers=226	side_2_read_count=65	side_2_redundant=0	total_non_overlap_reads=5
JC	172	.	CP009273	1203246	1	CP009273	1205075	1	0	alignment_overlap=16	coverage_minus=27	coverage_plus=16	flanking_left=251	flanking_right=251	frequency=3.732e-01	junction_possible_overlap_registers=220	key=CP009273__1203246__1__CP009273__1205059__1__16____251__251__0__0	max_left=231	max_left_minus=224	max_left_plus=231	max_min_left=115	max_min_left_minus=103	max_min_left_plus=115	max_min_right=113	max_min_right_minus=86	max_min_right_plus=113	max_pos_hash_score=442	max_right=220	max_right_minus=220	max_right_plus=204	neg_log10_pos_hash_p_value=1.5	new_junction_coverage=0.50	new_junction_read_count=43	polymorphism_frequency=3.732e-01	pos_hash_score=31	prediction=polymorphism	side_1_annotate_key=gene	side_1_continuation=0	side_1_coverage=0.72	side_1_overlap=16	side_1_possible_overlap_registers=236	side_1_read_count=67	side_1_redundant=0	side_2_annotate_key=gene	side_2_continuation=0	side_2_coverage=0.95	side_2_overlap=0	side_2_possible_overlap_registers=220	side_2_read_count=82	side_2_redundant=0	total_non_overlap_reads=43
JC	173	.	CP009273	1203261	-1	CP009273	1205058	-1	0	alignment_overlap=16	coverage_minus=16	coverage_plus=15	flanking_left=251	flanking_right=251	frequency=3.003e-01	junction_possible_overlap_registers=220	key=CP009273__1203261__-1__CP009273__1205074__-1__16____251__251__0__0	max_left=233	max_left_minus=233	max_left_plus=226	max_min_left=113	max_min_left_minus=99	max_min_left_plus=113	max_min_right=104	max_min_right_minus=104	max_min_right_plus=13	max_pos_hash_score=442	max_right=224	max_right_minus=202	max_right_plus=224	neg_log10_pos_hash_p_value=2.5	new_junction_coverage=0.36	new_junction_read_count=31	polymorphism_frequency=3.003e-01	pos_hash_score=23	prediction=polymorphism	side_1_annotate_key=gene	side_1_continuation=0	side_1_coverage=0.72	side_1_overlap=16	side_1_possible_overlap_registers=236	side_1_read_count=67	side_1_redundant=0	side_2_annotate_key=gene	side_2_continuation=0	side_2_coverage=0.95	side_2_overlap=0	side_2_possible_overlap_registers=220	side_2_read_count=82	side_2_redundant=0	total_non_overlap_reads=31
JC	174	.	CP009273	1239626	-1	CP009273	1240675	1	0	alignment_overlap=9	coverage_minus=2	coverage_plus=1	flanking_left=251	flanking_right=251	frequency=4.086e-02	junction_possible_overlap_registers=227	key=CP009273__1239626__-1__CP009273__1240666__1__9____251__251__0__0	max_left=127	max_left_minus=127	max_left_plus=94	max_min_left=94	max_min_left_minus=0	max_min_left_plus=94	max_min_right=63	max_min_right_minus=63	max_min_right_plus=0	max_pos_hash_score=456	max_right=148	max_right_minus=63	max_right_plus=148	neg_log10_pos_hash_p_value=8.5	new_junction_coverage=0.03	new_junction_read_count=3	polymorphism_frequency=4.086e-02	pos_hash_score=3	prediction=polymorphism	reject=COVERAGE_EVENNESS_SKEW,FREQUENCY_CUTOFF	side_1_annotate_key=gene	side_1_continuation=0	side_1_coverage=0.61	side_1_overlap=9	side_1_possible_overlap_registers=236	side_1_read_count=57	side_1_redundant=0	side_2_annotate_key=gene	side_2_continuation=0	side_2_coverage=0.96	side_2_overlap=0	side_2_possible_overlap_registers=227	side_2_read_count=86	side_2_redundant=0	total_non_overlap_reads=3
JC	175	.	CP009273	1276021	-1	CP009273	1276511	1	0	alignment_overlap=10	coverage_minus=4	coverage_plus=2	flanking_left=251	flanking_right=251	frequency=6.255e-02	junction_possible_overlap_registers=226	key=CP009273__1276021__-1__CP009273__1276501__1__10____251__251__0__0	max_left=186	max_left_minus=186	max_left_plus=152	max_min_left=0	max_min_left_minus=0	max_min_left_plus=0	max_min_right=99	max_min_right_minus=54	max_min_right_plus=99	max_pos_hash_score=454	max_right=99	max_right_minus=54	max_right_plus=99	neg_log10_pos_hash_p_value=6.9	new_junction_coverage=0.07	new_junction_read_count=6	polymorphism_frequency=6.255e-02	pos_hash_score=6	prediction=polymorphism	reject=COVERAGE_EVENNESS_SKEW,FREQUENCY_CUTOFF	side_1_annotate_key=gene	side_1_continuation=0	side_1_coverage=1.06	side_1_overlap=10	side_1_possible_overlap_registers=236	side_1_read_count=98	side_1_redundant=0	side_2_annotate_key=gene	side_2_continuation=0	side_2_coverage=0.97	side_2_overlap=0	side_2_possible_overlap_registers=226	side_2_read_count=86	side_2_redundant=0	total_non_overlap_reads=6
JC	176	.	CP009273	1277099	-1	CP009273	1277916	1	0	alignment_overlap=11	coverage_minus=3	coverage_plus=4	flanking_left=251	flanking_right=251	frequency=1.047e-01	junction_possible_overlap_registers=225	key=CP009273__1277099__-1__CP009273__1277905__1__11____251__251__0__0	max_left=158	max_left_minus=158	max_left_plus=107	max_min_left=75	max_min_left_minus=39	max_min_left_plus=75	max_min_right=61	max_min_right_minus=54	max_min_right_plus=61	max_pos_hash_score=452	max_right=164	max_right_minus=55	max_right_plus=164	neg_log10_pos_hash_p_value=6.4	new_junction_coverage=0.08	new_junction_read_count=7	polymorphism_frequency=1.047e-01	pos_hash_score=7	prediction=polymorphism	reject=COVERAGE_EVENNESS_SKEW,FREQUENCY_CUTOFF	side_1_annotate_key=gene	side_1_continuation=0	side_1_coverage=0.53	side_1_overlap=11	side_1_possible_overlap_registers=236	side_1_read_count=49	side_1_redundant=0	side_2_annotate_key=gene	side_2_continuation=0	side_2_coverage=0.82	side_2_overlap=0	side_2_possible_overlap_registers=225	side_2_read_count=73	side_2_redundant=0	total_non_overlap_reads=7
JC	177	.	CP009273	1280726	-1	CP009273	1281725	1	0	alignment_overlap=9	coverage_minus=1	coverage_plus=2	flanking_left=251	flanking_right=251	frequency=4.220e-02	junction_possible_overlap_registers=227	key=CP009273__1280726__-1__CP009273__1281716__1__9____251__251__0__0	max_left=197	max_left_minus=75	max_left_plus=197	max_min_left=75	max_min_left_minus=75	max_min_left_plus=75	max_min_right=45	max_min_right_minus=0	max_min_right_plus=45	max_pos_hash_score=456	max_right=93	max_right_minus=93	max_right_plus=93	neg_log10_pos_hash_p_value=8.5	new_junction_coverage=0.03	new_junction_read_count=3	polymorphism_frequency=4.220e-02	pos_hash_score=3	prediction=polymorphism	reject=COVERAGE_EVENNESS_SKEW,FREQUENCY_CUTOFF	side_1_annotate_key=gene	side_1_continuation=0	side_1_coverage=0.80	side_1_overlap=9	side_1_possible_overlap_registers=236	side_1_read_count=74	side_1_redundant=0	side_2_annotate_key=gene	side_2_continuation=0	side_2_coverage=0.73	side_2_overlap=0	side_2_possible_overlap_registers=227	side_2_read_count=65	side_2_redundant=0	total_non_overlap_reads=3
JC	178	.	CP009273	1282184	-1	CP009273	1283013	1	0	alignment_overlap=20	coverage_minus=2	coverage_plus=1	flanking_left=251	flanking_right=251	frequency=6.271e-02	junction_possible_overlap_registers=216	key=CP009273__1282184__-1__CP009273__1282993__1__20____251__251__0__0	max_left=129	max_left_minus=129	max_left_plus=13	max_min_left=83	max_min_left_minus=83	max_min_left_plus=13	max_min_right=102	max_min_right_minus=102	max_min_right_plus=0	max_pos_hash_score=434	max_right=124	max_right_minus=124	max_right_plus=42	neg_log10_pos_hash_p_value=8.2	new_junction_coverage=0.04	new_junction_read_count=3	polymorphism_frequency=6.271e-02	pos_hash_score=3	prediction=polymorphism	reject=COVERAGE_EVENNESS_SKEW,FREQUENCY_CUTOFF	side_1_annotate_key=gene	side_1_continuation=0	side_1_coverage=0.55	side_1_overlap=20	side_1_possible_overlap_registers=236	side_1_read_count=51	side_1_redundant=0	side_2_annotate_key=gene	side_2_continuation=0	side_2_coverage=0.51	side_2_overlap=0	side_2_possible_overlap_registers=216	side_2_read_count=43	side_2_redundant=0	total_non_overlap_reads=3
JC	179	.	CP009273	1282785	-1	CP009273	1283080	1	0	alignment_overlap=87	coverage_minus=11	coverage_plus=4	flanking_left=251	flanking_right=251	frequency=3.494e-01	junction_possible_overlap_registers=149	key=CP009273__1282785__-1__CP009273__1282993__1__87____251__251__0__0	max_left=75	max_left_minus=75	max_left_plus=62	max_min_left=70	max_min_left_minus=70	max_min_left_plus=62	max_min_right=21	max_min_right_minus=21	max_min_right_plus=0	max_pos_hash_score=300	max_right=118	max_right_minus=118	max_right_plus=86	neg_log10_pos_hash_p_value=2.5	new_junction_coverage=0.29	new_junction_read_count=17	polymorphism_frequency=3.494e-01	pos_hash_score=14	prediction=polymorphism	side_1_annotate_key=gene	side_1_continuation=0	side_1_coverage=0.52	side_1_overlap=87	side_1_possible_overlap_registers=236	side_1_read_count=48	side_1_redundant=0	side_2_annotate_key=gene	side_2_continuation=0	side_2_coverage=0.56	side_2_overlap=0	side_2_possible_overlap_registers=149	side_2_read_count=33	side_2_redundant=0	total_non_overlap_reads=15
JC	180	.	CP009273	1299612	-1	CP009273	1300611	1	0	alignment_overlap=11	coverage_minus=2	coverage_plus=3	flanking_left=251	flanking_right=251	frequency=4.537e-02	junction_possible_overlap_registers=225	key=CP009273__1299612__-1__CP009273__1300600__1__11____251__251__0__0	max_left=170	max_left_minus=170	max_left_plus=57	max_min_left=57	max_min_left_minus=0	max_min_left_plus=57	max_min_right=51	max_min_right_minus=51	max_min_right_plus=0	max_pos_hash_score=452	max_right=186	max_right_minus=51	max_right_plus=186	neg_log10_pos_hash_p_value=7.3	new_junction_coverage=0.06	new_junction_read_count=5	polymorphism_frequency=4.537e-02	pos_hash_score=5	prediction=polymorphism	reject=COVERAGE_EVENNESS_SKEW,FREQUENCY_CUTOFF	side_1_annotate_key=gene	side_1_continuation=0	side_1_coverage=1.29	side_1_overlap=11	side_1_possible_overlap_registers=236	side_1_read_count=120	side_1_redundant=0	side_2_annotate_key=gene	side_2_continuation=0	side_2_coverage=1.08	side_2_overlap=0	side_2_possible_overlap_registers=225	side_2_read_count=96	side_2_redundant=0	total_non_overlap_reads=5
JC	181	.	CP009273	1301273	-1	CP009273	1301837	1	0	alignment_overlap=9	coverage_minus=4	coverage_plus=2	flanking_left=251	flanking_right=251	frequency=7.401e-02	junction_possible_overlap_registers=227	key=CP009273__1301273__-1__CP009273__1301828__1__9____251__251__0__0	max_left=216	max_left_minus=216	max_left_plus=64	max_min_left=87	max_min_left_minus=87	max_min_left_plus=64	max_min_right=107	max_min_right_minus=107	max_min_right_plus=0	max_pos_hash_score=456	max_right=178	max_right_minus=107	max_right_plus=178	neg_log10_pos_hash_p_value=6.9	new_junction_coverage=0.07	new_junction_read_count=6	polymorphism_frequency=7.401e-02	pos_hash_score=6	prediction=polymorphism	reject=COVERAGE_EVENNESS_SKEW,FREQUENCY_CUTOFF	side_1_annotate_key=gene	side_1_continuation=0	side_1_coverage=0.81	side_1_overlap=9	side_1_possible_overlap_registers=236	side_1_read_count=75	side_1_redundant=0	side_2_annotate_key=gene	side_2_continuation=0	side_2_coverage=0.87	side_2_overlap=0	side_2_possible_overlap_registers=227	side_2_read_count=78	side_2_redundant=0	total_non_overlap_reads=6
JC	182	.	CP009273	1302094	-1	CP009273	1302797	1	0	alignment_overlap=9	coverage_minus=1	coverage_plus=6	flanking_left=251	flanking_right=251	frequency=6.768e-02	junction_possible_overlap_registers=227	key=CP009273__1302094__-1__CP009273__1302788__1__9____251__251__0__0	max_left=109	max_left_minus=78	max_left_plus=109	max_min_left=100	max_min_left_minus=0	max_min_left_plus=100	max_min_right=50	max_min_right_minus=12	max_min_right_plus=50	max_pos_hash_score=456	max_right=142	max_right_minus=12	max_right_plus=142	neg_log10_pos_hash_p_value=7.4	new_junction_coverage=0.08	new_junction_read_count=7	polymorphism_frequency=6.768e-02	pos_hash_score=5	prediction=polymorphism	reject=COVERAGE_EVENNESS_SKEW,FREQUENCY_CUTOFF	side_1_annotate_key=gene	side_1_continuation=0	side_1_coverage=1.17	side_1_overlap=9	side_1_possible_overlap_registers=236	side_1_read_count=109	side_1_redundant=0	side_2_annotate_key=gene	side_2_continuation=0	side_2_coverage=0.99	side_2_overlap=0	side_2_possible_overlap_registers=227	side_2_read_count=88	side_2_redundant=0	total_non_overlap_reads=7
JC	183	.	CP009273	1490433	-1	CP009273	1491304	1	0	alignment_overlap=13	coverage_minus=7	coverage_plus=7	flanking_left=251	flanking_right=251	frequency=1.269e-01	junction_possible_overlap_registers=223	key=CP009273__1490433__-1__CP009273__1491291__1__13____251__251__0__0	max_left=187	max_left_minus=187	max_left_plus=79	max_min_left=69	max_min_left_minus=69	max_min_left_plus=55	max_min_right=72	max_min_right_minus=72	max_min_right_plus=47	max_pos_hash_score=448	max_right=234	max_right_minus=169	max_right_plus=234	neg_log10_pos_hash_p_value=4.2	new_junction_coverage=0.16	new_junction_read_count=14	polymorphism_frequency=1.269e-01	pos_hash_score=14	prediction=polymorphism	reject=COVERAGE_EVENNESS_SKEW,FREQUENCY_CUTOFF	side_1_annotate_key=gene	side_1_continuation=0	side_1_coverage=1.24	side_1_overlap=13	side_1_possible_overlap_registers=236	side_1_read_count=115	side_1_redundant=0	side_2_annotate_key=gene	side_2_continuation=0	side_2_coverage=0.96	side_2_overlap=0	side_2_possible_overlap_registers=223	side_2_read_count=84	side_2_redundant=0	total_non_overlap_reads=14
JC	184	.	CP009273	1490434	-1	CP009273	1491305	1	0	alignment_overlap=0	coverage_minus=3	coverage_plus=1	flanking_left=251	flanking_right=251	frequency=3.721e-02	junction_possible_overlap_registers=236	key=CP009273__1490434__-1__CP009273__1491305__1__0____251__251__0__0	max_left=201	max_left_minus=201	max_left_plus=73	max_min_left=94	max_min_left_minus=94	max_min_left_plus=73	max_min_right=10	max_min_right_minus=10	max_min_right_plus=0	max_pos_hash_score=474	max_right=178	max_right_minus=157	max_right_plus=178	neg_log10_pos_hash_p_value=8.1	new_junction_coverage=0.04	new_junction_read_count=4	polymorphism_frequency=3.721e-02	pos_hash_score=4	prediction=polymorphism	reject=COVERAGE_EVENNESS_SKEW,FREQUENCY_CUTOFF	side_1_annotate_key=gene	side_1_continuation=0	side_1_coverage=1.24	side_1_overlap=0	side_1_possible_overlap_registers=236	side_1_read_count=115	side_1_redundant=0	side_2_annotate_key=gene	side_2_continuation=0	side_2_coverage=0.99	side_2_overlap=0	side_2_possible_overlap_registers=236	side_2_read_count=92	side_2_redundant=0	total_non_overlap_reads=4
JC	185	.	CP009273	1495321	-1	CP009273	1496359	1	0	alignment_overlap=10	coverage_minus=2	coverage_plus=1	flanking_left=251	flanking_right=251	frequency=3.559e-02	junction_possible_overlap_registers=226	key=CP009273__1495321__-1__CP009273__1496349__1__10____251__251__0__0	max_left=70	max_left_minus=70	max_left_plus=11	max_min_left=70	max_min_left_minus=70	max_min_left_plus=11	max_min_right=0	max_min_right_minus=0	max_min_right_plus=0	max_pos_hash_score=454	max_right=230	max_right_minus=180	max_right_plus=230	neg_log10_pos_hash_p_value=8.4	new_junction_coverage=0.03	new_junction_read_count=3	polymorphism_frequency=3.559e-02	pos_hash_score=3	prediction=polymorphism	reject=COVERAGE_EVENNESS_SKEW,FREQUENCY_CUTOFF	side_1_annotate_key=gene	side_1_continuation=0	side_1_coverage=0.87	side_1_overlap=10	side_1_possible_overlap_registers=236	side_1_read_count=81	side_1_redundant=0	side_2_annotate_key=gene	side_2_continuation=0	side_2_coverage=0.96	side_2_overlap=0	side_2_possible_overlap_registers=226	side_2_read_count=85	side_2_redundant=0	total_non_overlap_reads=3
JC	186	.	CP009273	1503119	-1	CP009273	1503140	1	-20	alignment_overlap=-20	coverage_minus=2	coverage_plus=1	flanking_left=251	flanking_right=251	frequency=NA	junction_possible_overlap_registers=216	key=CP009273__1503119__-1__CP009273__1503140__1__-20__AGCATTTTTACTGGCAAAAA__251__251__0__0	max_left=154	max_left_minus=102	max_left_plus=154	max_min_left=102	max_min_left_minus=102	max_min_left_plus=0	max_min_right=76	max_min_right_minus=0	max_min_right_plus=76	max_pos_hash_score=432	max_right=161	max_right_minus=161	max_right_plus=76	neg_log10_pos_hash_p_value=8.2	new_junction_coverage=0.04	new_junction_read_count=3	polymorphism_frequency=NA	pos_hash_score=3	prediction=unknown	reject=COVERAGE_EVENNESS_SKEW	side_1_annotate_key=repeat	side_1_continuation=1	side_1_coverage=NA	side_1_overlap=0	side_1_read_count=NA	side_1_redundant=0	side_2_annotate_key=repeat	side_2_continuation=0	side_2_coverage=NA	side_2_overlap=0	side_2_possible_overlap_registers=NA	side_2_read_count=NA	side_2_redundant=0	total_non_overlap_reads=3	unique_read_sequence=AGCATTTTTACTGGCAAAAA
JC	187	.	CP009273	1540527	-1	CP009273	1541335	1	0	alignment_overlap=9	coverage_minus=0	coverage_plus=3	flanking_left=251	flanking_right=251	frequency=3.523e-02	junction_possible_overlap_registers=227	key=CP009273__1540527__-1__CP009273__1541326__1__9____251__251__0__0	max_left=179	max_left_minus=0	max_left_plus=179	max_min_left=32	max_min_left_minus=0	max_min_left_plus=32	max_min_right=53	max_min_right_minus=0	max_min_right_plus=53	max_pos_hash_score=456	max_right=197	max_right_minus=0	max_right_plus=197	neg_log10_pos_hash_p_value=8.5	new_junction_coverage=0.03	new_junction_read_count=3	polymorphism_frequency=3.523e-02	pos_hash_score=3	prediction=polymorphism	reject=COVERAGE_EVENNESS_SKEW,FREQUENCY_CUTOFF	side_1_annotate_key=gene	side_1_continuation=0	side_1_coverage=1.05	side_1_overlap=9	side_1_possible_overlap_registers=236	side_1_read_count=97	side_1_redundant=0	side_2_annotate_key=gene	side_2_continuation=0	side_2_coverage=0.80	side_2_overlap=0	side_2_possible_overlap_registers=227	side_2_read_count=71	side_2_redundant=0	total_non_overlap_reads=3
JC	188	.	CP009273	1589081	-1	CP009273	1590149	1	0	alignment_overlap=10	coverage_minus=1	coverage_plus=2	flanking_left=251	flanking_right=251	frequency=3.120e-02	junction_possible_overlap_registers=226	key=CP009273__1589081__-1__CP009273__1590139__1__10____251__251__0__0	max_left=183	max_left_minus=125	max_left_plus=183	max_min_left=0	max_min_left_minus=0	max_min_left_plus=0	max_min_right=77	max_min_right_minus=27	max_min_right_plus=77	max_pos_hash_score=454	max_right=77	max_right_minus=27	max_right_plus=77	neg_log10_pos_hash_p_value=8.4	new_junction_coverage=0.03	new_junction_read_count=3	polymorphism_frequency=3.120e-02	pos_hash_score=3	prediction=polymorphism	reject=COVERAGE_EVENNESS_SKEW,FREQUENCY_CUTOFF	side_1_annotate_key=gene	side_1_continuation=0	side_1_coverage=0.94	side_1_overlap=10	side_1_possible_overlap_registers=236	side_1_read_count=87	side_1_redundant=0	side_2_annotate_key=gene	side_2_continuation=0	side_2_coverage=1.16	side_2_overlap=0	side_2_possible_overlap_registers=226	side_2_read_count=103	side_2_redundant=0	total_non_overlap_reads=3
JC	189	.	CP009273	1589507	-1	CP009273	1590582	1	0	alignment_overlap=9	coverage_minus=2	coverage_plus=2	flanking_left=251	flanking_right=251	frequency=3.805e-02	junction_possible_overlap_registers=227	key=CP009273__1589507__-1__CP009273__1590573__1__9____251__251__0__0	max_left=65	max_left_minus=65	max_left_plus=65	max_min_left=65	max_min_left_minus=65	max_min_left_plus=65	max_min_right=0	max_min_right_minus=0	max_min_right_plus=0	max_pos_hash_score=456	max_right=113	max_right_minus=113	max_right_plus=113	neg_log10_pos_hash_p_value=7.9	new_junction_coverage=0.04	new_junction_read_count=4	polymorphism_frequency=3.805e-02	pos_hash_score=4	prediction=polymorphism	reject=COVERAGE_EVENNESS_SKEW,FREQUENCY_CUTOFF	side_1_annotate_key=gene	side_1_continuation=0	side_1_coverage=1.07	side_1_overlap=9	side_1_possible_overlap_registers=236	side_1_read_count=99	side_1_redundant=0	side_2_annotate_key=gene	side_2_continuation=0	side_2_coverage=1.20	side_2_overlap=0	side_2_possible_overlap_registers=227	side_2_read_count=107	side_2_redundant=0	total_non_overlap_reads=4
JC	190	.	CP009273	1589674	-1	CP009273	1590581	1	0	alignment_overlap=10	coverage_minus=3	coverage_plus=3	flanking_left=251	flanking_right=251	frequency=5.907e-02	junction_possible_overlap_registers=226	key=CP009273__1589674__-1__CP009273__1590571__1__10____251__251__0__0	max_left=157	max_left_minus=157	max_left_plus=156	max_min_left=37	max_min_left_minus=37	max_min_left_plus=37	max_min_right=36	max_min_right_minus=3	max_min_right_plus=36	max_pos_hash_score=454	max_right=73	max_right_minus=73	max_right_plus=46	neg_log10_pos_hash_p_value=6.9	new_junction_coverage=0.07	new_junction_read_count=6	polymorphism_frequency=5.907e-02	pos_hash_score=6	prediction=polymorphism	reject=COVERAGE_EVENNESS_SKEW,FREQUENCY_CUTOFF	side_1_annotate_key=gene	side_1_continuation=0	side_1_coverage=0.98	side_1_overlap=10	side_1_possible_overlap_registers=236	side_1_read_count=91	side_1_redundant=0	side_2_annotate_key=gene	side_2_continuation=0	side_2_coverage=1.17	side_2_overlap=0	side_2_possible_overlap_registers=226	side_2_read_count=104	side_2_redundant=0	total_non_overlap_reads=6
JC	191	.	CP009273	1591056	-1	CP009273	1591834	1	0	alignment_overlap=10	coverage_minus=5	coverage_plus=5	flanking_left=251	flanking_right=251	frequency=1.053e-01	junction_possible_overlap_registers=226	key=CP009273__1591056__-1__CP009273__1591824__1__10____251__251__0__0	max_left=193	max_left_minus=193	max_left_plus=115	max_min_left=105	max_min_left_minus=105	max_min_left_plus=41	max_min_right=47	max_min_right_minus=47	max_min_right_plus=28	max_pos_hash_score=454	max_right=207	max_right_minus=188	max_right_plus=207	neg_log10_pos_hash_p_value=5.4	new_junction_coverage=0.17	new_junction_read_count=15	polymorphism_frequency=1.053e-01	pos_hash_score=10	prediction=polymorphism	reject=COVERAGE_EVENNESS_SKEW,FREQUENCY_CUTOFF	side_1_annotate_key=gene	side_1_continuation=0	side_1_coverage=1.57	side_1_overlap=10	side_1_possible_overlap_registers=236	side_1_read_count=146	side_1_redundant=0	side_2_annotate_key=gene	side_2_continuation=0	side_2_coverage=1.29	side_2_overlap=0	side_2_possible_overlap_registers=226	side_2_read_count=115	side_2_redundant=0	total_non_overlap_reads=10
JC	192	.	CP009273	1597326	-1	CP009273	1598176	1	0	alignment_overlap=12	coverage_minus=5	coverage_plus=4	flanking_left=251	flanking_right=251	frequency=9.021e-02	junction_possible_overlap_registers=224	key=CP009273__1597326__-1__CP009273__1598164__1__12____251__251__0__0	max_left=234	max_left_minus=234	max_left_plus=144	max_min_left=71	max_min_left_minus=0	max_min_left_plus=71	max_min_right=95	max_min_right_minus=89	max_min_right_plus=95	max_pos_hash_score=450	max_right=176	max_right_minus=89	max_right_plus=176	neg_log10_pos_hash_p_value=5.7	new_junction_coverage=0.10	new_junction_read_count=9	polymorphism_frequency=9.021e-02	pos_hash_score=9	prediction=polymorphism	reject=COVERAGE_EVENNESS_SKEW,FREQUENCY_CUTOFF	side_1_annotate_key=gene	side_1_continuation=0	side_1_coverage=0.95	side_1_overlap=12	side_1_possible_overlap_registers=236	side_1_read_count=88	side_1_redundant=0	side_2_annotate_key=gene	side_2_continuation=0	side_2_coverage=1.11	side_2_overlap=0	side_2_possible_overlap_registers=224	side_2_read_count=98	side_2_redundant=0	total_non_overlap_reads=9
JC	193	.	CP009273	1599751	-1	CP009273	1600688	1	0	alignment_overlap=10	coverage_minus=1	coverage_plus=2	flanking_left=251	flanking_right=251	frequency=3.432e-02	junction_possible_overlap_registers=226	key=CP009273__1599751__-1__CP009273__1600678__1__10____251__251__0__0	max_left=175	max_left_minus=175	max_left_plus=72	max_min_left=50	max_min_left_minus=0	max_min_left_plus=50	max_min_right=28	max_min_right_minus=1	max_min_right_plus=28	max_pos_hash_score=454	max_right=52	max_right_minus=1	max_right_plus=52	neg_log10_pos_hash_p_value=8.4	new_junction_coverage=0.03	new_junction_read_count=3	polymorphism_frequency=3.432e-02	pos_hash_score=3	prediction=polymorphism	reject=COVERAGE_EVENNESS_SKEW,FREQUENCY_CUTOFF	side_1_annotate_key=gene	side_1_continuation=0	side_1_coverage=1.06	side_1_overlap=10	side_1_possible_overlap_registers=236	side_1_read_count=98	side_1_redundant=0	side_2_annotate_key=gene	side_2_continuation=0	side_2_coverage=0.84	side_2_overlap=0	side_2_possible_overlap_registers=226	side_2_read_count=75	side_2_redundant=0	total_non_overlap_reads=3
JC	194	.	CP009273	1600289	-1	CP009273	1601057	1	0	alignment_overlap=13	coverage_minus=3	coverage_plus=4	flanking_left=251	flanking_right=251	frequency=7.242e-02	junction_possible_overlap_registers=223	key=CP009273__1600289__-1__CP009273__1601044__1__13____251__251__0__0	max_left=150	max_left_minus=150	max_left_plus=63	max_min_left=63	max_min_left_minus=0	max_min_left_plus=63	max_min_right=92	max_min_right_minus=92	max_min_right_plus=0	max_pos_hash_score=448	max_right=174	max_right_minus=92	max_right_plus=174	neg_log10_pos_hash_p_value=6.4	new_junction_coverage=0.08	new_junction_read_count=7	polymorphism_frequency=7.242e-02	pos_hash_score=7	prediction=polymorphism	reject=COVERAGE_EVENNESS_SKEW,FREQUENCY_CUTOFF	side_1_annotate_key=gene	side_1_continuation=0	side_1_coverage=0.92	side_1_overlap=13	side_1_possible_overlap_registers=236	side_1_read_count=85	side_1_redundant=0	side_2_annotate_key=gene	side_2_continuation=0	side_2_coverage=1.13	side_2_overlap=0	side_2_possible_overlap_registers=223	side_2_read_count=99	side_2_redundant=0	total_non_overlap_reads=7
JC	195	.	CP009273	1603779	-1	CP009273	1604858	1	0	alignment_overlap=9	coverage_minus=3	coverage_plus=2	flanking_left=251	flanking_right=251	frequency=7.152e-02	junction_possible_overlap_registers=227	key=CP009273__1603779__-1__CP009273__1604849__1__9____251__251__0__0	max_left=67	max_left_minus=67	max_left_plus=67	max_min_left=67	max_min_left_minus=67	max_min_left_plus=67	max_min_right=42	max_min_right_minus=42	max_min_right_plus=42	max_pos_hash_score=456	max_right=169	max_right_minus=169	max_right_plus=169	neg_log10_pos_hash_p_value=7.4	new_junction_coverage=0.07	new_junction_read_count=6	polymorphism_frequency=7.152e-02	pos_hash_score=5	prediction=polymorphism	reject=COVERAGE_EVENNESS_SKEW,FREQUENCY_CUTOFF	side_1_annotate_key=gene	side_1_continuation=0	side_1_coverage=0.62	side_1_overlap=9	side_1_possible_overlap_registers=236	side_1_read_count=58	side_1_redundant=0	side_2_annotate_key=gene	side_2_continuation=0	side_2_coverage=1.12	side_2_overlap=0	side_2_possible_overlap_registers=227	side_2_read_count=100	side_2_redundant=0	total_non_overlap_reads=5
JC	196	.	CP009273	1619746	-1	CP009273	1620662	1	0	alignment_overlap=10	coverage_minus=2	coverage_plus=2	flanking_left=251	flanking_right=251	frequency=4.588e-02	junction_possible_overlap_registers=226	key=CP009273__1619746__-1__CP009273__1620652__1__10____251__251__0__0	max_left=96	max_left_minus=96	max_left_plus=76	max_min_left=96	max_min_left_minus=96	max_min_left_plus=76	max_min_right=16	max_min_right_minus=16	max_min_right_plus=0	max_pos_hash_score=454	max_right=214	max_right_minus=121	max_right_plus=214	neg_log10_pos_hash_p_value=7.9	new_junction_coverage=0.05	new_junction_read_count=4	polymorphism_frequency=4.588e-02	pos_hash_score=4	prediction=polymorphism	reject=COVERAGE_EVENNESS_SKEW,FREQUENCY_CUTOFF	side_1_annotate_key=gene	side_1_continuation=0	side_1_coverage=0.93	side_1_overlap=10	side_1_possible_overlap_registers=236	side_1_read_count=86	side_1_redundant=0	side_2_annotate_key=gene	side_2_continuation=0	side_2_coverage=0.95	side_2_overlap=0	side_2_possible_overlap_registers=226	side_2_read_count=84	side_2_redundant=0	total_non_overlap_reads=4
JC	197	.	CP009273	1621804	-1	CP009273	1622869	1	0	alignment_overlap=10	coverage_minus=2	coverage_plus=2	flanking_left=251	flanking_right=251	frequency=4.056e-02	junction_possible_overlap_registers=226	key=CP009273__1621804__-1__CP009273__1622859__1__10____251__251__0__0	max_left=133	max_left_minus=133	max_left_plus=133	max_min_left=58	max_min_left_minus=58	max_min_left_plus=58	max_min_right=70	max_min_right_minus=70	max_min_right_plus=70	max_pos_hash_score=454	max_right=75	max_right_minus=70	max_right_plus=75	neg_log10_pos_hash_p_value=7.9	new_junction_coverage=0.05	new_junction_read_count=4	polymorphism_frequency=4.056e-02	pos_hash_score=4	prediction=polymorphism	reject=COVERAGE_EVENNESS_SKEW,FREQUENCY_CUTOFF	side_1_annotate_key=gene	side_1_continuation=0	side_1_coverage=1.21	side_1_overlap=10	side_1_possible_overlap_registers=236	side_1_read_count=112	side_1_redundant=0	side_2_annotate_key=gene	side_2_continuation=0	side_2_coverage=0.92	side_2_overlap=0	side_2_possible_overlap_registers=226	side_2_read_count=82	side_2_redundant=0	total_non_overlap_reads=4
JC	198	.	CP009273	1650691	-1	CP009273	1651889	1	0	alignment_overlap=9	coverage_minus=1	coverage_plus=2	flanking_left=251	flanking_right=251	frequency=2.530e-02	junction_possible_overlap_registers=227	key=CP009273__1650691__-1__CP009273__1651880__1__9____251__251__0__0	max_left=189	max_left_minus=158	max_left_plus=189	max_min_left=0	max_min_left_minus=0	max_min_left_plus=0	max_min_right=104	max_min_right_minus=84	max_min_right_plus=104	max_pos_hash_score=456	max_right=104	max_right_minus=84	max_right_plus=104	neg_log10_pos_hash_p_value=8.5	new_junction_coverage=0.03	new_junction_read_count=3	polymorphism_frequency=2.530e-02	pos_hash_score=3	prediction=polymorphism	reject=COVERAGE_EVENNESS_SKEW,FREQUENCY_CUTOFF	side_1_annotate_key=gene	side_1_continuation=0	side_1_coverage=1.38	side_1_overlap=9	side_1_possible_overlap_registers=236	side_1_read_count=128	side_1_redundant=0	side_2_annotate_key=gene	side_2_continuation=0	side_2_coverage=1.21	side_2_overlap=0	side_2_possible_overlap_registers=227	side_2_read_count=108	side_2_redundant=0	total_non_overlap_reads=3
JC	199	.	CP009273	1687782	-1	CP009273	1688712	1	0	alignment_overlap=9	coverage_minus=4	coverage_plus=2	flanking_left=251	flanking_right=251	frequency=6.966e-02	junction_possible_overlap_registers=227	key=CP009273__1687782__-1__CP009273__1688703__1__9____251__251__0__0	max_left=139	max_left_minus=61	max_left_plus=139	max_min_left=1	max_min_left_minus=0	max_min_left_plus=1	max_min_right=74	max_min_right_minus=46	max_min_right_plus=74	max_pos_hash_score=456	max_right=74	max_right_minus=46	max_right_plus=74	neg_log10_pos_hash_p_value=6.9	new_junction_coverage=0.07	new_junction_read_count=6	polymorphism_frequency=6.966e-02	pos_hash_score=6	prediction=polymorphism	reject=COVERAGE_EVENNESS_SKEW,FREQUENCY_CUTOFF	side_1_annotate_key=gene	side_1_continuation=0	side_1_coverage=0.78	side_1_overlap=9	side_1_possible_overlap_registers=236	side_1_read_count=72	side_1_redundant=0	side_2_annotate_key=gene	side_2_continuation=0	side_2_coverage=1.02	side_2_overlap=0	side_2_possible_overlap_registers=227	side_2_read_count=91	side_2_redundant=0	total_non_overlap_reads=6
JC	200	.	CP009273	1696724	-1	CP009273	1697486	1	0	alignment_overlap=9	coverage_minus=2	coverage_plus=2	flanking_left=251	flanking_right=251	frequency=5.888e-02	junction_possible_overlap_registers=227	key=CP009273__1696724__-1__CP009273__1697477__1__9____251__251__0__0	max_left=167	max_left_minus=167	max_left_plus=136	max_min_left=77	max_min_left_minus=0	max_min_left_plus=77	max_min_right=45	max_min_right_minus=21	max_min_right_plus=45	max_pos_hash_score=456	max_right=165	max_right_minus=21	max_right_plus=165	neg_log10_pos_hash_p_value=7.9	new_junction_coverage=0.04	new_junction_read_count=4	polymorphism_frequency=5.888e-02	pos_hash_score=4	prediction=polymorphism	reject=COVERAGE_EVENNESS_SKEW,FREQUENCY_CUTOFF	side_1_annotate_key=gene	side_1_continuation=0	side_1_coverage=0.88	side_1_overlap=9	side_1_possible_overlap_registers=236	side_1_read_count=82	side_1_redundant=0	side_2_annotate_key=gene	side_2_continuation=0	side_2_coverage=0.55	side_2_overlap=0	side_2_possible_overlap_registers=227	side_2_read_count=49	side_2_redundant=0	total_non_overlap_reads=4
JC	201	.	CP009273	1722512	-1	CP009273	1723381	1	0	alignment_overlap=10	coverage_minus=1	coverage_plus=2	flanking_left=251	flanking_right=251	frequency=3.439e-02	junction_possible_overlap_registers=226	key=CP009273__1722512__-1__CP009273__1723371__1__10____251__251__0__0	max_left=165	max_left_minus=165	max_left_plus=127	max_min_left=76	max_min_left_minus=0	max_min_left_plus=76	max_min_right=76	max_min_right_minus=76	max_min_right_plus=48	max_pos_hash_score=454	max_right=165	max_right_minus=76	max_right_plus=165	neg_log10_pos_hash_p_value=8.4	new_junction_coverage=0.03	new_junction_read_count=3	polymorphism_frequency=3.439e-02	pos_hash_score=3	prediction=polymorphism	reject=COVERAGE_EVENNESS_SKEW,FREQUENCY_CUTOFF	side_1_annotate_key=gene	side_1_continuation=0	side_1_coverage=0.89	side_1_overlap=10	side_1_possible_overlap_registers=236	side_1_read_count=83	side_1_redundant=0	side_2_annotate_key=gene	side_2_continuation=0	side_2_coverage=1.00	side_2_overlap=0	side_2_possible_overlap_registers=226	side_2_read_count=89	side_2_redundant=0	total_non_overlap_reads=3
JC	202	.	CP009273	1737786	-1	CP009273	1738738	1	0	alignment_overlap=11	coverage_minus=1	coverage_plus=3	flanking_left=251	flanking_right=251	frequency=4.453e-02	junction_possible_overlap_registers=225	key=CP009273__1737786__-1__CP009273__1738727__1__11____251__251__0__0	max_left=117	max_left_minus=56	max_left_plus=117	max_min_left=117	max_min_left_minus=56	max_min_left_plus=117	max_min_right=0	max_min_right_minus=0	max_min_right_plus=0	max_pos_hash_score=452	max_right=203	max_right_minus=184	max_right_plus=203	neg_log10_pos_hash_p_value=7.8	new_junction_coverage=0.05	new_junction_read_count=4	polymorphism_frequency=4.453e-02	pos_hash_score=4	prediction=polymorphism	reject=COVERAGE_EVENNESS_SKEW,FREQUENCY_CUTOFF	side_1_annotate_key=gene	side_1_continuation=0	side_1_coverage=1.00	side_1_overlap=11	side_1_possible_overlap_registers=236	side_1_read_count=93	side_1_redundant=0	side_2_annotate_key=gene	side_2_continuation=0	side_2_coverage=0.94	side_2_overlap=0	side_2_possible_overlap_registers=225	side_2_read_count=83	side_2_redundant=0	total_non_overlap_reads=4
JC	203	.	CP009273	1757073	-1	CP009273	1758140	1	0	alignment_overlap=13	coverage_minus=3	coverage_plus=3	flanking_left=251	flanking_right=251	frequency=7.371e-02	junction_possible_overlap_registers=223	key=CP009273__1757073__-1__CP009273__1758127__1__13____251__251__0__0	max_left=178	max_left_minus=75	max_left_plus=178	max_min_left=75	max_min_left_minus=75	max_min_left_plus=66	max_min_right=12	max_min_right_minus=9	max_min_right_plus=12	max_pos_hash_score=448	max_right=184	max_right_minus=163	max_right_plus=184	neg_log10_pos_hash_p_value=6.8	new_junction_coverage=0.08	new_junction_read_count=7	polymorphism_frequency=7.371e-02	pos_hash_score=6	prediction=polymorphism	reject=COVERAGE_EVENNESS_SKEW,FREQUENCY_CUTOFF	side_1_annotate_key=gene	side_1_continuation=0	side_1_coverage=0.80	side_1_overlap=13	side_1_possible_overlap_registers=236	side_1_read_count=74	side_1_redundant=0	side_2_annotate_key=gene	side_2_continuation=0	side_2_coverage=1.21	side_2_overlap=0	side_2_possible_overlap_registers=223	side_2_read_count=106	side_2_redundant=0	total_non_overlap_reads=6
JC	204	.	CP009273	1771678	-1	CP009273	1772315	1	0	alignment_overlap=13	coverage_minus=2	coverage_plus=3	flanking_left=251	flanking_right=251	frequency=5.268e-02	junction_possible_overlap_registers=223	key=CP009273__1771678__-1__CP009273__1772302__1__13____251__251__0__0	max_left=216	max_left_minus=216	max_left_plus=79	max_min_left=39	max_min_left_minus=0	max_min_left_plus=39	max_min_right=68	max_min_right_minus=68	max_min_right_plus=40	max_pos_hash_score=448	max_right=133	max_right_minus=68	max_right_plus=133	neg_log10_pos_hash_p_value=7.3	new_junction_coverage=0.06	new_junction_read_count=5	polymorphism_frequency=5.268e-02	pos_hash_score=5	prediction=polymorphism	reject=COVERAGE_EVENNESS_SKEW,FREQUENCY_CUTOFF	side_1_annotate_key=gene	side_1_continuation=0	side_1_coverage=1.21	side_1_overlap=13	side_1_possible_overlap_registers=236	side_1_read_count=112	side_1_redundant=0	side_2_annotate_key=gene	side_2_continuation=0	side_2_coverage=0.84	side_2_overlap=0	side_2_possible_overlap_registers=223	side_2_read_count=74	side_2_redundant=0	total_non_overlap_reads=5
JC	205	.	CP009273	1774178	-1	CP009273	1774942	1	0	alignment_overlap=11	coverage_minus=6	coverage_plus=3	flanking_left=251	flanking_right=251	frequency=8.717e-02	junction_possible_overlap_registers=225	key=CP009273__1774178__-1__CP009273__1774931__1__11____251__251__0__0	max_left=235	max_left_minus=235	max_left_plus=26	max_min_left=27	max_min_left_minus=27	max_min_left_plus=9	max_min_right=40	max_min_right_minus=40	max_min_right_plus=25	max_pos_hash_score=452	max_right=213	max_right_minus=213	max_right_plus=162	neg_log10_pos_hash_p_value=5.7	new_junction_coverage=0.11	new_junction_read_count=10	polymorphism_frequency=8.717e-02	pos_hash_score=9	prediction=polymorphism	reject=COVERAGE_EVENNESS_SKEW,FREQUENCY_CUTOFF	side_1_annotate_key=gene	side_1_continuation=0	side_1_coverage=1.06	side_1_overlap=11	side_1_possible_overlap_registers=236	side_1_read_count=98	side_1_redundant=0	side_2_annotate_key=gene	side_2_continuation=0	side_2_coverage=1.31	side_2_overlap=0	side_2_possible_overlap_registers=225	side_2_read_count=116	side_2_redundant=0	total_non_overlap_reads=9
JC	206	.	CP009273	1825138	-1	CP009273	1826108	1	0	alignment_overlap=10	coverage_minus=4	coverage_plus=1	flanking_left=251	flanking_right=251	frequency=6.425e-02	junction_possible_overlap_registers=226	key=CP009273__1825138__-1__CP009273__1826098__1__10____251__251__0__0	max_left=123	max_left_minus=123	max_left_plus=123	max_min_left=62	max_min_left_minus=62	max_min_left_plus=0	max_min_right=14	max_min_right_minus=8	max_min_right_plus=14	max_pos_hash_score=454	max_right=114	max_right_minus=114	max_right_plus=14	neg_log10_pos_hash_p_value=7.9	new_junction_coverage=0.07	new_junction_read_count=6	polymorphism_frequency=6.425e-02	pos_hash_score=4	prediction=polymorphism	reject=COVERAGE_EVENNESS_SKEW,FREQUENCY_CUTOFF	side_1_annotate_key=gene	side_1_continuation=0	side_1_coverage=0.82	side_1_overlap=10	side_1_possible_overlap_registers=236	side_1_read_count=76	side_1_redundant=0	side_2_annotate_key=gene	side_2_continuation=0	side_2_coverage=1.15	side_2_overlap=0	side_2_possible_overlap_registers=226	side_2_read_count=102	side_2_redundant=0	total_non_overlap_reads=5
JC	207	.	CP009273	1827200	-1	CP009273	1827967	1	0	alignment_overlap=10	coverage_minus=1	coverage_plus=4	flanking_left=251	flanking_right=251	frequency=5.242e-02	junction_possible_overlap_registers=226	key=CP009273__1827200__-1__CP009273__1827957__1__10____251__251__0__0	max_left=66	max_left_minus=66	max_left_plus=61	max_min_left=66	max_min_left_minus=66	max_min_left_plus=61	max_min_right=5	max_min_right_minus=0	max_min_right_plus=5	max_pos_hash_score=454	max_right=188	max_right_minus=152	max_right_plus=188	neg_log10_pos_hash_p_value=7.3	new_junction_coverage=0.07	new_junction_read_count=6	polymorphism_frequency=5.242e-02	pos_hash_score=5	prediction=polymorphism	reject=COVERAGE_EVENNESS_SKEW,FREQUENCY_CUTOFF	side_1_annotate_key=gene	side_1_continuation=0	side_1_coverage=1.29	side_1_overlap=10	side_1_possible_overlap_registers=236	side_1_read_count=120	side_1_redundant=0	side_2_annotate_key=gene	side_2_continuation=0	side_2_coverage=1.15	side_2_overlap=0	side_2_possible_overlap_registers=226	side_2_read_count=102	side_2_redundant=0	total_non_overlap_reads=5
JC	208	.	CP009273	1829361	-1	CP009273	1830456	1	0	alignment_overlap=10	coverage_minus=2	coverage_plus=1	flanking_left=251	flanking_right=251	frequency=5.737e-02	junction_possible_overlap_registers=226	key=CP009273__1829361__-1__CP009273__1830446__1__10____251__251__0__0	max_left=117	max_left_minus=117	max_left_plus=53	max_min_left=53	max_min_left_minus=0	max_min_left_plus=53	max_min_right=67	max_min_right_minus=67	max_min_right_plus=0	max_pos_hash_score=454	max_right=72	max_right_minus=67	max_right_plus=72	neg_log10_pos_hash_p_value=8.4	new_junction_coverage=0.05	new_junction_read_count=4	polymorphism_frequency=5.737e-02	pos_hash_score=3	prediction=polymorphism	reject=COVERAGE_EVENNESS_SKEW,FREQUENCY_CUTOFF	side_1_annotate_key=gene	side_1_continuation=0	side_1_coverage=0.91	side_1_overlap=10	side_1_possible_overlap_registers=236	side_1_read_count=84	side_1_redundant=0	side_2_annotate_key=gene	side_2_continuation=0	side_2_coverage=0.57	side_2_overlap=0	side_2_possible_overlap_registers=226	side_2_read_count=51	side_2_redundant=0	total_non_overlap_reads=3
JC	209	.	CP009273	1840802	-1	CP009273	1841634	1	0	alignment_overlap=8	coverage_minus=2	coverage_plus=2	flanking_left=251	flanking_right=251	frequency=4.316e-02	junction_possible_overlap_registers=228	key=CP009273__1840802__-1__CP009273__1841626__1__8____251__251__0__0	max_left=127	max_left_minus=127	max_left_plus=97	max_min_left=97	max_min_left_minus=0	max_min_left_plus=97	max_min_right=58	max_min_right_minus=58	max_min_right_plus=40	max_pos_hash_score=458	max_right=146	max_right_minus=58	max_right_plus=146	neg_log10_pos_hash_p_value=7.9	new_junction_coverage=0.04	new_junction_read_count=4	polymorphism_frequency=4.316e-02	pos_hash_score=4	prediction=polymorphism	reject=COVERAGE_EVENNESS_SKEW,FREQUENCY_CUTOFF	side_1_annotate_key=gene	side_1_continuation=0	side_1_coverage=1.16	side_1_overlap=8	side_1_possible_overlap_registers=236	side_1_read_count=108	side_1_redundant=0	side_2_annotate_key=gene	side_2_continuation=0	side_2_coverage=0.81	side_2_overlap=0	side_2_possible_overlap_registers=228	side_2_read_count=73	side_2_redundant=0	total_non_overlap_reads=4
JC	210	.	CP009273	1879283	-1	CP009273	1880197	1	0	alignment_overlap=9	coverage_minus=2	coverage_plus=1	flanking_left=251	flanking_right=251	frequency=2.998e-02	junction_possible_overlap_registers=227	key=CP009273__1879283__-1__CP009273__1880188__1__9____251__251__0__0	max_left=124	max_left_minus=124	max_left_plus=2	max_min_left=2	max_min_left_minus=0	max_min_left_plus=2	max_min_right=118	max_min_right_minus=118	max_min_right_plus=0	max_pos_hash_score=456	max_right=183	max_right_minus=118	max_right_plus=183	neg_log10_pos_hash_p_value=8.5	new_junction_coverage=0.03	new_junction_read_count=3	polymorphism_frequency=2.998e-02	pos_hash_score=3	prediction=polymorphism	reject=COVERAGE_EVENNESS_SKEW,FREQUENCY_CUTOFF	side_1_annotate_key=gene	side_1_continuation=0	side_1_coverage=1.09	side_1_overlap=9	side_1_possible_overlap_registers=236	side_1_read_count=101	side_1_redundant=0	side_2_annotate_key=gene	side_2_continuation=0	side_2_coverage=1.09	side_2_overlap=0	side_2_possible_overlap_registers=227	side_2_read_count=97	side_2_redundant=0	total_non_overlap_reads=3
JC	211	.	CP009273	1890986	-1	CP009273	1891788	1	0	alignment_overlap=11	coverage_minus=3	coverage_plus=3	flanking_left=251	flanking_right=251	frequency=5.516e-02	junction_possible_overlap_registers=225	key=CP009273__1890986__-1__CP009273__1891777__1__11____251__251__0__0	max_left=100	max_left_minus=100	max_left_plus=98	max_min_left=100	max_min_left_minus=100	max_min_left_plus=72	max_min_right=16	max_min_right_minus=2	max_min_right_plus=16	max_pos_hash_score=452	max_right=173	max_right_minus=173	max_right_plus=168	neg_log10_pos_hash_p_value=6.8	new_junction_coverage=0.07	new_junction_read_count=6	polymorphism_frequency=5.516e-02	pos_hash_score=6	prediction=polymorphism	reject=COVERAGE_EVENNESS_SKEW,FREQUENCY_CUTOFF	side_1_annotate_key=gene	side_1_continuation=0	side_1_coverage=1.26	side_1_overlap=11	side_1_possible_overlap_registers=236	side_1_read_count=117	side_1_redundant=0	side_2_annotate_key=gene	side_2_continuation=0	side_2_coverage=1.06	side_2_overlap=0	side_2_possible_overlap_registers=225	side_2_read_count=94	side_2_redundant=0	total_non_overlap_reads=6
JC	212	.	CP009273	1904285	-1	CP009273	1905157	1	0	alignment_overlap=9	coverage_minus=2	coverage_plus=1	flanking_left=251	flanking_right=251	frequency=3.910e-02	junction_possible_overlap_registers=227	key=CP009273__1904285__-1__CP009273__1905148__1__9____251__251__0__0	max_left=117	max_left_minus=117	max_left_plus=4	max_min_left=117	max_min_left_minus=117	max_min_left_plus=4	max_min_right=0	max_min_right_minus=0	max_min_right_plus=0	max_pos_hash_score=456	max_right=176	max_right_minus=140	max_right_plus=176	neg_log10_pos_hash_p_value=8.5	new_junction_coverage=0.03	new_junction_read_count=3	polymorphism_frequency=3.910e-02	pos_hash_score=3	prediction=polymorphism	reject=COVERAGE_EVENNESS_SKEW,FREQUENCY_CUTOFF	side_1_annotate_key=gene	side_1_continuation=0	side_1_coverage=1.00	side_1_overlap=9	side_1_possible_overlap_registers=236	side_1_read_count=93	side_1_redundant=0	side_2_annotate_key=gene	side_2_continuation=0	side_2_coverage=0.65	side_2_overlap=0	side_2_possible_overlap_registers=227	side_2_read_count=58	side_2_redundant=0	total_non_overlap_reads=3
JC	213	.	CP009273	1917906	-1	CP009273	1919101	1	0	alignment_overlap=13	coverage_minus=3	coverage_plus=2	flanking_left=251	flanking_right=251	frequency=5.129e-02	junction_possible_overlap_registers=223	key=CP009273__1917906__-1__CP009273__1919088__1__13____251__251__0__0	max_left=135	max_left_minus=135	max_left_plus=78	max_min_left=78	max_min_left_minus=0	max_min_left_plus=78	max_min_right=105	max_min_right_minus=105	max_min_right_plus=0	max_pos_hash_score=448	max_right=159	max_right_minus=105	max_right_plus=159	neg_log10_pos_hash_p_value=7.3	new_junction_coverage=0.06	new_junction_read_count=5	polymorphism_frequency=5.129e-02	pos_hash_score=5	prediction=polymorphism	reject=COVERAGE_EVENNESS_SKEW,FREQUENCY_CUTOFF	side_1_annotate_key=gene	side_1_continuation=0	side_1_coverage=0.79	side_1_overlap=13	side_1_possible_overlap_registers=236	side_1_read_count=73	side_1_redundant=0	side_2_annotate_key=gene	side_2_continuation=0	side_2_coverage=1.32	side_2_overlap=0	side_2_possible_overlap_registers=223	side_2_read_count=116	side_2_redundant=0	total_non_overlap_reads=5
JC	214	.	CP009273	1921514	-1	CP009273	1922715	1	0	alignment_overlap=10	coverage_minus=2	coverage_plus=2	flanking_left=251	flanking_right=251	frequency=3.418e-02	junction_possible_overlap_registers=226	key=CP009273__1921514__-1__CP009273__1922705__1__10____251__251__0__0	max_left=153	max_left_minus=153	max_left_plus=141	max_min_left=105	max_min_left_minus=0	max_min_left_plus=105	max_min_right=100	max_min_right_minus=88	max_min_right_plus=100	max_pos_hash_score=454	max_right=115	max_right_minus=88	max_right_plus=115	neg_log10_pos_hash_p_value=7.9	new_junction_coverage=0.05	new_junction_read_count=4	polymorphism_frequency=3.418e-02	pos_hash_score=4	prediction=polymorphism	reject=COVERAGE_EVENNESS_SKEW,FREQUENCY_CUTOFF	side_1_annotate_key=gene	side_1_continuation=0	side_1_coverage=1.26	side_1_overlap=10	side_1_possible_overlap_registers=236	side_1_read_count=117	side_1_redundant=0	side_2_annotate_key=gene	side_2_continuation=0	side_2_coverage=1.28	side_2_overlap=0	side_2_possible_overlap_registers=226	side_2_read_count=114	side_2_redundant=0	total_non_overlap_reads=4
JC	215	.	CP009273	1937733	-1	CP009273	1938394	1	0	alignment_overlap=9	coverage_minus=1	coverage_plus=2	flanking_left=251	flanking_right=251	frequency=2.857e-02	junction_possible_overlap_registers=227	key=CP009273__1937733__-1__CP009273__1938385__1__9____251__251__0__0	max_left=190	max_left_minus=95	max_left_plus=190	max_min_left=0	max_min_left_minus=0	max_min_left_plus=0	max_min_right=51	max_min_right_minus=31	max_min_right_plus=51	max_pos_hash_score=456	max_right=51	max_right_minus=31	max_right_plus=51	neg_log10_pos_hash_p_value=8.5	new_junction_coverage=0.03	new_junction_read_count=3	polymorphism_frequency=2.857e-02	pos_hash_score=3	prediction=polymorphism	reject=COVERAGE_EVENNESS_SKEW,FREQUENCY_CUTOFF	side_1_annotate_key=gene	side_1_continuation=0	side_1_coverage=1.13	side_1_overlap=9	side_1_possible_overlap_registers=236	side_1_read_count=105	side_1_redundant=0	side_2_annotate_key=gene	side_2_continuation=0	side_2_coverage=1.15	side_2_overlap=0	side_2_possible_overlap_registers=227	side_2_read_count=103	side_2_redundant=0	total_non_overlap_reads=3
JC	216	.	CP009273	1961899	-1	CP009273	1963261	1	0	alignment_overlap=9	coverage_minus=1	coverage_plus=2	flanking_left=251	flanking_right=251	frequency=3.354e-02	junction_possible_overlap_registers=227	key=CP009273__1961899__-1__CP009273__1963252__1__9____251__251__0__0	max_left=135	max_left_minus=135	max_left_plus=135	max_min_left=0	max_min_left_minus=0	max_min_left_plus=0	max_min_right=47	max_min_right_minus=47	max_min_right_plus=47	max_pos_hash_score=456	max_right=47	max_right_minus=47	max_right_plus=47	neg_log10_pos_hash_p_value=8.5	new_junction_coverage=0.03	new_junction_read_count=3	polymorphism_frequency=3.354e-02	pos_hash_score=3	prediction=polymorphism	reject=COVERAGE_EVENNESS_SKEW,FREQUENCY_CUTOFF	side_1_annotate_key=gene	side_1_continuation=0	side_1_coverage=0.87	side_1_overlap=9	side_1_possible_overlap_registers=236	side_1_read_count=81	side_1_redundant=0	side_2_annotate_key=gene	side_2_continuation=0	side_2_coverage=1.06	side_2_overlap=0	side_2_possible_overlap_registers=227	side_2_read_count=95	side_2_redundant=0	total_non_overlap_reads=3
JC	217	.	CP009273	1988808	-1	CP009273	1989847	1	0	alignment_overlap=11	coverage_minus=1	coverage_plus=3	flanking_left=251	flanking_right=251	frequency=5.509e-02	junction_possible_overlap_registers=225	key=CP009273__1988808__-1__CP009273__1989836__1__11____251__251__0__0	max_left=116	max_left_minus=116	max_left_plus=116	max_min_left=26	max_min_left_minus=0	max_min_left_plus=26	max_min_right=109	max_min_right_minus=109	max_min_right_plus=109	max_pos_hash_score=452	max_right=184	max_right_minus=109	max_right_plus=184	neg_log10_pos_hash_p_value=7.8	new_junction_coverage=0.06	new_junction_read_count=5	polymorphism_frequency=5.509e-02	pos_hash_score=4	prediction=polymorphism	reject=COVERAGE_EVENNESS_SKEW,FREQUENCY_CUTOFF	side_1_annotate_key=gene	side_1_continuation=0	side_1_coverage=1.03	side_1_overlap=11	side_1_possible_overlap_registers=236	side_1_read_count=96	side_1_redundant=0	side_2_annotate_key=gene	side_2_continuation=0	side_2_coverage=0.90	side_2_overlap=0	side_2_possible_overlap_registers=225	side_2_read_count=80	side_2_redundant=0	total_non_overlap_reads=4
JC	218	.	CP009273	1992677	-1	CP009273	1993820	1	0	alignment_overlap=10	coverage_minus=4	coverage_plus=4	flanking_left=251	flanking_right=251	frequency=8.730e-02	junction_possible_overlap_registers=226	key=CP009273__1992677__-1__CP009273__1993810__1__10____251__251__0__0	max_left=231	max_left_minus=231	max_left_plus=66	max_min_left=66	max_min_left_minus=11	max_min_left_plus=66	max_min_right=35	max_min_right_minus=35	max_min_right_plus=20	max_pos_hash_score=454	max_right=151	max_right_minus=35	max_right_plus=151	neg_log10_pos_hash_p_value=6.1	new_junction_coverage=0.09	new_junction_read_count=8	polymorphism_frequency=8.730e-02	pos_hash_score=8	prediction=polymorphism	reject=COVERAGE_EVENNESS_SKEW,FREQUENCY_CUTOFF	side_1_annotate_key=gene	side_1_continuation=0	side_1_coverage=0.95	side_1_overlap=10	side_1_possible_overlap_registers=236	side_1_read_count=88	side_1_redundant=0	side_2_annotate_key=gene	side_2_continuation=0	side_2_coverage=0.93	side_2_overlap=0	side_2_possible_overlap_registers=226	side_2_read_count=83	side_2_redundant=0	total_non_overlap_reads=8
JC	219	.	CP009273	1992678	-1	CP009273	1993194	1	0	alignment_overlap=12	coverage_minus=4	coverage_plus=6	flanking_left=251	flanking_right=251	frequency=1.129e-01	junction_possible_overlap_registers=224	key=CP009273__1992678__-1__CP009273__1993182__1__12____251__251__0__0	max_left=230	max_left_minus=230	max_left_plus=146	max_min_left=91	max_min_left_minus=0	max_min_left_plus=91	max_min_right=93	max_min_right_minus=7	max_min_right_plus=93	max_pos_hash_score=450	max_right=195	max_right_minus=7	max_right_plus=195	neg_log10_pos_hash_p_value=5.7	new_junction_coverage=0.12	new_junction_read_count=11	polymorphism_frequency=1.129e-01	pos_hash_score=9	prediction=polymorphism	reject=COVERAGE_EVENNESS_SKEW,FREQUENCY_CUTOFF	side_1_annotate_key=gene	side_1_continuation=0	side_1_coverage=0.86	side_1_overlap=12	side_1_possible_overlap_registers=236	side_1_read_count=80	side_1_redundant=0	side_2_annotate_key=gene	side_2_continuation=0	side_2_coverage=1.10	side_2_overlap=0	side_2_possible_overlap_registers=224	side_2_read_count=97	side_2_redundant=0	total_non_overlap_reads=10
JC	220	.	CP009273	2022962	-1	CP009273	2023747	1	0	alignment_overlap=9	coverage_minus=2	coverage_plus=2	flanking_left=251	flanking_right=251	frequency=4.157e-02	junction_possible_overlap_registers=227	key=CP009273__2022962__-1__CP009273__2023738__1__9____251__251__0__0	max_left=141	max_left_minus=141	max_left_plus=72	max_min_left=72	max_min_left_minus=66	max_min_left_plus=72	max_min_right=4	max_min_right_minus=4	max_min_right_plus=0	max_pos_hash_score=456	max_right=201	max_right_minus=176	max_right_plus=201	neg_log10_pos_hash_p_value=7.9	new_junction_coverage=0.04	new_junction_read_count=4	polymorphism_frequency=4.157e-02	pos_hash_score=4	prediction=polymorphism	reject=COVERAGE_EVENNESS_SKEW,FREQUENCY_CUTOFF	side_1_annotate_key=gene	side_1_continuation=0	side_1_coverage=1.00	side_1_overlap=9	side_1_possible_overlap_registers=236	side_1_read_count=93	side_1_redundant=0	side_2_annotate_key=gene	side_2_continuation=0	side_2_coverage=1.06	side_2_overlap=0	side_2_possible_overlap_registers=227	side_2_read_count=95	side_2_redundant=0	total_non_overlap_reads=4
JC	221	.	CP009273	2024872	-1	CP009273	2025986	1	0	alignment_overlap=11	coverage_minus=2	coverage_plus=2	flanking_left=251	flanking_right=251	frequency=5.016e-02	junction_possible_overlap_registers=225	key=CP009273__2024872__-1__CP009273__2025975__1__11____251__251__0__0	max_left=227	max_left_minus=227	max_left_plus=65	max_min_left=50	max_min_left_minus=0	max_min_left_plus=50	max_min_right=25	max_min_right_minus=13	max_min_right_plus=25	max_pos_hash_score=452	max_right=83	max_right_minus=13	max_right_plus=83	neg_log10_pos_hash_p_value=7.8	new_junction_coverage=0.05	new_junction_read_count=4	polymorphism_frequency=5.016e-02	pos_hash_score=4	prediction=polymorphism	reject=COVERAGE_EVENNESS_SKEW,FREQUENCY_CUTOFF	side_1_annotate_key=gene	side_1_continuation=0	side_1_coverage=0.81	side_1_overlap=11	side_1_possible_overlap_registers=236	side_1_read_count=75	side_1_redundant=0	side_2_annotate_key=gene	side_2_continuation=0	side_2_coverage=0.90	side_2_overlap=0	side_2_possible_overlap_registers=225	side_2_read_count=80	side_2_redundant=0	total_non_overlap_reads=4
JC	222	.	CP009273	2086496	-1	CP009273	2087237	1	0	alignment_overlap=10	coverage_minus=4	coverage_plus=2	flanking_left=251	flanking_right=251	frequency=5.359e-02	junction_possible_overlap_registers=226	key=CP009273__2086496__-1__CP009273__2087227__1__10____251__251__0__0	max_left=206	max_left_minus=206	max_left_plus=89	max_min_left=56	max_min_left_minus=0	max_min_left_plus=56	max_min_right=70	max_min_right_minus=9	max_min_right_plus=70	max_pos_hash_score=454	max_right=185	max_right_minus=9	max_right_plus=185	neg_log10_pos_hash_p_value=6.9	new_junction_coverage=0.07	new_junction_read_count=6	polymorphism_frequency=5.359e-02	pos_hash_score=6	prediction=polymorphism	reject=COVERAGE_EVENNESS_SKEW,FREQUENCY_CUTOFF	side_1_annotate_key=gene	side_1_continuation=0	side_1_coverage=1.03	side_1_overlap=10	side_1_possible_overlap_registers=236	side_1_read_count=96	side_1_redundant=0	side_2_annotate_key=gene	side_2_continuation=0	side_2_coverage=1.35	side_2_overlap=0	side_2_possible_overlap_registers=226	side_2_read_count=120	side_2_redundant=0	total_non_overlap_reads=6
JC	223	.	CP009273	2112941	-1	CP009273	2113790	1	0	alignment_overlap=9	coverage_minus=3	coverage_plus=4	flanking_left=251	flanking_right=251	frequency=7.408e-02	junction_possible_overlap_registers=227	key=CP009273__2112941__-1__CP009273__2113781__1__9____251__251__0__0	max_left=186	max_left_minus=149	max_left_plus=186	max_min_left=45	max_min_left_minus=0	max_min_left_plus=45	max_min_right=78	max_min_right_minus=77	max_min_right_plus=78	max_pos_hash_score=456	max_right=78	max_right_minus=77	max_right_plus=78	neg_log10_pos_hash_p_value=6.9	new_junction_coverage=0.08	new_junction_read_count=7	polymorphism_frequency=7.408e-02	pos_hash_score=6	prediction=polymorphism	reject=COVERAGE_EVENNESS_SKEW,FREQUENCY_CUTOFF	side_1_annotate_key=gene	side_1_continuation=0	side_1_coverage=0.85	side_1_overlap=9	side_1_possible_overlap_registers=236	side_1_read_count=79	side_1_redundant=0	side_2_annotate_key=gene	side_2_continuation=0	side_2_coverage=1.11	side_2_overlap=0	side_2_possible_overlap_registers=227	side_2_read_count=99	side_2_redundant=0	total_non_overlap_reads=7
JC	224	.	CP009273	2112944	-1	CP009273	2113551	1	0	alignment_overlap=12	coverage_minus=4	coverage_plus=4	flanking_left=251	flanking_right=251	frequency=1.083e-01	junction_possible_overlap_registers=224	key=CP009273__2112944__-1__CP009273__2113539__1__12____251__251__0__0	max_left=175	max_left_minus=175	max_left_plus=148	max_min_left=76	max_min_left_minus=76	max_min_left_plus=69	max_min_right=91	max_min_right_minus=1	max_min_right_plus=91	max_pos_hash_score=450	max_right=232	max_right_minus=232	max_right_plus=114	neg_log10_pos_hash_p_value=6.0	new_junction_coverage=0.10	new_junction_read_count=9	polymorphism_frequency=1.083e-01	pos_hash_score=8	prediction=polymorphism	reject=COVERAGE_EVENNESS_SKEW,FREQUENCY_CUTOFF	side_1_annotate_key=gene	side_1_continuation=0	side_1_coverage=0.82	side_1_overlap=12	side_1_possible_overlap_registers=236	side_1_read_count=76	side_1_redundant=0	side_2_annotate_key=gene	side_2_continuation=0	side_2_coverage=0.86	side_2_overlap=0	side_2_possible_overlap_registers=224	side_2_read_count=76	side_2_redundant=0	total_non_overlap_reads=8
JC	225	.	CP009273	2176349	-1	CP009273	2178003	1	0	alignment_overlap=9	coverage_minus=2	coverage_plus=1	flanking_left=251	flanking_right=251	frequency=3.145e-02	junction_possible_overlap_registers=227	key=CP009273__2176349__-1__CP009273__2177994__1__9____251__251__0__0	max_left=145	max_left_minus=145	max_left_plus=24	max_min_left=24	max_min_left_minus=0	max_min_left_plus=24	max_min_right=63	max_min_right_minus=63	max_min_right_plus=0	max_pos_hash_score=456	max_right=63	max_right_minus=63	max_right_plus=63	neg_log10_pos_hash_p_value=8.5	new_junction_coverage=0.03	new_junction_read_count=3	polymorphism_frequency=3.145e-02	pos_hash_score=3	prediction=polymorphism	reject=COVERAGE_EVENNESS_SKEW,FREQUENCY_CUTOFF	side_1_annotate_key=gene	side_1_continuation=0	side_1_coverage=1.19	side_1_overlap=9	side_1_possible_overlap_registers=236	side_1_read_count=110	side_1_redundant=0	side_2_annotate_key=gene	side_2_continuation=0	side_2_coverage=0.88	side_2_overlap=0	side_2_possible_overlap_registers=227	side_2_read_count=79	side_2_redundant=0	total_non_overlap_reads=3
JC	226	.	CP009273	2202943	-1	CP009273	2203841	1	0	alignment_overlap=11	coverage_minus=1	coverage_plus=2	flanking_left=251	flanking_right=251	frequency=3.994e-02	junction_possible_overlap_registers=225	key=CP009273__2202943__-1__CP009273__2203830__1__11____251__251__0__0	max_left=80	max_left_minus=80	max_left_plus=55	max_min_left=80	max_min_left_minus=80	max_min_left_plus=55	max_min_right=0	max_min_right_minus=0	max_min_right_plus=0	max_pos_hash_score=452	max_right=184	max_right_minus=160	max_right_plus=184	neg_log10_pos_hash_p_value=8.4	new_junction_coverage=0.03	new_junction_read_count=3	polymorphism_frequency=3.994e-02	pos_hash_score=3	prediction=polymorphism	reject=COVERAGE_EVENNESS_SKEW,FREQUENCY_CUTOFF	side_1_annotate_key=gene	side_1_continuation=0	side_1_coverage=0.87	side_1_overlap=11	side_1_possible_overlap_registers=236	side_1_read_count=81	side_1_redundant=0	side_2_annotate_key=gene	side_2_continuation=0	side_2_coverage=0.76	side_2_overlap=0	side_2_possible_overlap_registers=225	side_2_read_count=67	side_2_redundant=0	total_non_overlap_reads=3
JC	227	.	CP009273	2206943	-1	CP009273	2207742	1	0	alignment_overlap=12	coverage_minus=5	coverage_plus=1	flanking_left=251	flanking_right=251	frequency=9.123e-02	junction_possible_overlap_registers=224	key=CP009273__2206943__-1__CP009273__2207730__1__12____251__251__0__0	max_left=216	max_left_minus=216	max_left_plus=122	max_min_left=37	max_min_left_minus=37	max_min_left_plus=0	max_min_right=97	max_min_right_minus=96	max_min_right_plus=97	max_pos_hash_score=450	max_right=97	max_right_minus=96	max_right_plus=97	neg_log10_pos_hash_p_value=7.3	new_junction_coverage=0.09	new_junction_read_count=8	polymorphism_frequency=9.123e-02	pos_hash_score=5	prediction=polymorphism	reject=COVERAGE_EVENNESS_SKEW,FREQUENCY_CUTOFF	side_1_annotate_key=gene	side_1_continuation=0	side_1_coverage=0.76	side_1_overlap=12	side_1_possible_overlap_registers=236	side_1_read_count=71	side_1_redundant=0	side_2_annotate_key=gene	side_2_continuation=0	side_2_coverage=1.04	side_2_overlap=0	side_2_possible_overlap_registers=224	side_2_read_count=92	side_2_redundant=0	total_non_overlap_reads=6
JC	228	.	CP009273	2223335	-1	CP009273	2224375	1	0	alignment_overlap=10	coverage_minus=3	coverage_plus=2	flanking_left=251	flanking_right=251	frequency=6.459e-02	junction_possible_overlap_registers=226	key=CP009273__2223335__-1__CP009273__2224365__1__10____251__251__0__0	max_left=178	max_left_minus=178	max_left_plus=90	max_min_left=90	max_min_left_minus=0	max_min_left_plus=90	max_min_right=110	max_min_right_minus=110	max_min_right_plus=0	max_pos_hash_score=454	max_right=151	max_right_minus=110	max_right_plus=151	neg_log10_pos_hash_p_value=7.3	new_junction_coverage=0.06	new_junction_read_count=5	polymorphism_frequency=6.459e-02	pos_hash_score=5	prediction=polymorphism	reject=COVERAGE_EVENNESS_SKEW,FREQUENCY_CUTOFF	side_1_annotate_key=gene	side_1_continuation=0	side_1_coverage=0.81	side_1_overlap=10	side_1_possible_overlap_registers=236	side_1_read_count=75	side_1_redundant=0	side_2_annotate_key=gene	side_2_continuation=0	side_2_coverage=0.82	side_2_overlap=0	side_2_possible_overlap_registers=226	side_2_read_count=73	side_2_redundant=0	total_non_overlap_reads=5
JC	229	.	CP009273	2238508	-1	CP009273	2239127	1	0	alignment_overlap=12	coverage_minus=4	coverage_plus=2	flanking_left=251	flanking_right=251	frequency=5.772e-02	junction_possible_overlap_registers=224	key=CP009273__2238508__-1__CP009273__2239115__1__12____251__251__0__0	max_left=124	max_left_minus=124	max_left_plus=74	max_min_left=74	max_min_left_minus=23	max_min_left_plus=74	max_min_right=52	max_min_right_minus=52	max_min_right_plus=0	max_pos_hash_score=450	max_right=165	max_right_minus=78	max_right_plus=165	neg_log10_pos_hash_p_value=6.8	new_junction_coverage=0.07	new_junction_read_count=6	polymorphism_frequency=5.772e-02	pos_hash_score=6	prediction=polymorphism	reject=COVERAGE_EVENNESS_SKEW,FREQUENCY_CUTOFF	side_1_annotate_key=gene	side_1_continuation=0	side_1_coverage=1.08	side_1_overlap=12	side_1_possible_overlap_registers=236	side_1_read_count=100	side_1_redundant=0	side_2_annotate_key=gene	side_2_continuation=0	side_2_coverage=1.15	side_2_overlap=0	side_2_possible_overlap_registers=224	side_2_read_count=101	side_2_redundant=0	total_non_overlap_reads=6
JC	230	.	CP009273	2267536	-1	CP009273	2268631	1	0	alignment_overlap=11	coverage_minus=4	coverage_plus=4	flanking_left=251	flanking_right=251	frequency=8.063e-02	junction_possible_overlap_registers=225	key=CP009273__2267536__-1__CP009273__2268620__1__11____251__251__0__0	max_left=115	max_left_minus=94	max_left_plus=115	max_min_left=115	max_min_left_minus=0	max_min_left_plus=115	max_min_right=67	max_min_right_minus=67	max_min_right_plus=67	max_pos_hash_score=452	max_right=125	max_right_minus=67	max_right_plus=125	neg_log10_pos_hash_p_value=6.4	new_junction_coverage=0.09	new_junction_read_count=8	polymorphism_frequency=8.063e-02	pos_hash_score=7	prediction=polymorphism	reject=COVERAGE_EVENNESS_SKEW,FREQUENCY_CUTOFF	side_1_annotate_key=gene	side_1_continuation=0	side_1_coverage=1.06	side_1_overlap=11	side_1_possible_overlap_registers=236	side_1_read_count=98	side_1_redundant=0	side_2_annotate_key=gene	side_2_continuation=0	side_2_coverage=1.01	side_2_overlap=0	side_2_possible_overlap_registers=225	side_2_read_count=89	side_2_redundant=0	total_non_overlap_reads=8
JC	231	.	CP009273	2275857	-1	CP009273	2276765	1	0	alignment_overlap=10	coverage_minus=2	coverage_plus=3	flanking_left=251	flanking_right=251	frequency=7.417e-02	junction_possible_overlap_registers=226	key=CP009273__2275857__-1__CP009273__2276755__1__10____251__251__0__0	max_left=201	max_left_minus=161	max_left_plus=201	max_min_left=49	max_min_left_minus=49	max_min_left_plus=0	max_min_right=60	max_min_right_minus=44	max_min_right_plus=60	max_pos_hash_score=454	max_right=60	max_right_minus=55	max_right_plus=60	neg_log10_pos_hash_p_value=7.9	new_junction_coverage=0.07	new_junction_read_count=6	polymorphism_frequency=7.417e-02	pos_hash_score=4	prediction=polymorphism	reject=COVERAGE_EVENNESS_SKEW,FREQUENCY_CUTOFF	side_1_annotate_key=gene	side_1_continuation=0	side_1_coverage=0.82	side_1_overlap=10	side_1_possible_overlap_registers=236	side_1_read_count=76	side_1_redundant=0	side_2_annotate_key=gene	side_2_continuation=0	side_2_coverage=0.87	side_2_overlap=0	side_2_possible_overlap_registers=226	side_2_read_count=77	side_2_redundant=0	total_non_overlap_reads=5
JC	232	.	CP009273	2351161	-1	CP009273	2352125	1	0	alignment_overlap=10	coverage_minus=2	coverage_plus=3	flanking_left=251	flanking_right=251	frequency=4.210e-02	junction_possible_overlap_registers=226	key=CP009273__2351161__-1__CP009273__2352115__1__10____251__251__0__0	max_left=134	max_left_minus=134	max_left_plus=90	max_min_left=90	max_min_left_minus=33	max_min_left_plus=90	max_min_right=32	max_min_right_minus=32	max_min_right_plus=0	max_pos_hash_score=454	max_right=194	max_right_minus=194	max_right_plus=193	neg_log10_pos_hash_p_value=7.3	new_junction_coverage=0.06	new_junction_read_count=5	polymorphism_frequency=4.210e-02	pos_hash_score=5	prediction=polymorphism	reject=COVERAGE_EVENNESS_SKEW,FREQUENCY_CUTOFF	side_1_annotate_key=gene	side_1_continuation=0	side_1_coverage=1.14	side_1_overlap=10	side_1_possible_overlap_registers=236	side_1_read_count=106	side_1_redundant=0	side_2_annotate_key=gene	side_2_continuation=0	side_2_coverage=1.42	side_2_overlap=0	side_2_possible_overlap_registers=226	side_2_read_count=126	side_2_redundant=0	total_non_overlap_reads=5
JC	233	.	CP009273	2366946	-1	CP009273	2367749	1	0	alignment_overlap=10	coverage_minus=2	coverage_plus=1	flanking_left=251	flanking_right=251	frequency=4.736e-02	junction_possible_overlap_registers=226	key=CP009273__2366946__-1__CP009273__2367739__1__10____251__251__0__0	max_left=147	max_left_minus=147	max_left_plus=26	max_min_left=91	max_min_left_minus=91	max_min_left_plus=26	max_min_right=94	max_min_right_minus=94	max_min_right_plus=0	max_pos_hash_score=454	max_right=170	max_right_minus=109	max_right_plus=170	neg_log10_pos_hash_p_value=8.4	new_junction_coverage=0.05	new_junction_read_count=4	polymorphism_frequency=4.736e-02	pos_hash_score=3	prediction=polymorphism	reject=COVERAGE_EVENNESS_SKEW,FREQUENCY_CUTOFF	side_1_annotate_key=gene	side_1_continuation=0	side_1_coverage=1.03	side_1_overlap=10	side_1_possible_overlap_registers=236	side_1_read_count=96	side_1_redundant=0	side_2_annotate_key=gene	side_2_continuation=0	side_2_coverage=0.78	side_2_overlap=0	side_2_possible_overlap_registers=226	side_2_read_count=69	side_2_redundant=0	total_non_overlap_reads=3
JC	234	.	CP009273	2424803	-1	CP009273	2426241	1	0	alignment_overlap=11	coverage_minus=2	coverage_plus=2	flanking_left=251	flanking_right=251	frequency=4.469e-02	junction_possible_overlap_registers=225	key=CP009273__2424803__-1__CP009273__2426230__1__11____251__251__0__0	max_left=147	max_left_minus=147	max_left_plus=144	max_min_left=0	max_min_left_minus=0	max_min_left_plus=0	max_min_right=96	max_min_right_minus=93	max_min_right_plus=96	max_pos_hash_score=452	max_right=96	max_right_minus=93	max_right_plus=96	neg_log10_pos_hash_p_value=7.8	new_junction_coverage=0.05	new_junction_read_count=4	polymorphism_frequency=4.469e-02	pos_hash_score=4	prediction=polymorphism	reject=COVERAGE_EVENNESS_SKEW,FREQUENCY_CUTOFF	side_1_annotate_key=gene	side_1_continuation=0	side_1_coverage=0.93	side_1_overlap=11	side_1_possible_overlap_registers=236	side_1_read_count=86	side_1_redundant=0	side_2_annotate_key=gene	side_2_continuation=0	side_2_coverage=1.01	side_2_overlap=0	side_2_possible_overlap_registers=225	side_2_read_count=89	side_2_redundant=0	total_non_overlap_reads=4
JC	235	.	CP009273	2499647	-1	CP009273	2500226	1	0	alignment_overlap=9	coverage_minus=2	coverage_plus=2	flanking_left=251	flanking_right=251	frequency=4.589e-02	junction_possible_overlap_registers=227	key=CP009273__2499647__-1__CP009273__2500217__1__9____251__251__0__0	max_left=181	max_left_minus=181	max_left_plus=177	max_min_left=73	max_min_left_minus=0	max_min_left_plus=73	max_min_right=65	max_min_right_minus=10	max_min_right_plus=65	max_pos_hash_score=456	max_right=149	max_right_minus=10	max_right_plus=149	neg_log10_pos_hash_p_value=7.9	new_junction_coverage=0.04	new_junction_read_count=4	polymorphism_frequency=4.589e-02	pos_hash_score=4	prediction=polymorphism	reject=COVERAGE_EVENNESS_SKEW,FREQUENCY_CUTOFF	side_1_annotate_key=gene	side_1_continuation=0	side_1_coverage=0.75	side_1_overlap=9	side_1_possible_overlap_registers=236	side_1_read_count=70	side_1_redundant=0	side_2_annotate_key=gene	side_2_continuation=0	side_2_coverage=1.11	side_2_overlap=0	side_2_possible_overlap_registers=227	side_2_read_count=99	side_2_redundant=0	total_non_overlap_reads=4
JC	236	.	CP009273	2509940	-1	CP009273	2510664	1	0	alignment_overlap=14	coverage_minus=2	coverage_plus=4	flanking_left=251	flanking_right=251	frequency=7.004e-02	junction_possible_overlap_registers=222	key=CP009273__2509940__-1__CP009273__2510650__1__14____251__251__0__0	max_left=127	max_left_minus=116	max_left_plus=127	max_min_left=44	max_min_left_minus=0	max_min_left_plus=44	max_min_right=110	max_min_right_minus=82	max_min_right_plus=110	max_pos_hash_score=446	max_right=110	max_right_minus=82	max_right_plus=110	neg_log10_pos_hash_p_value=6.8	new_junction_coverage=0.08	new_junction_read_count=7	polymorphism_frequency=7.004e-02	pos_hash_score=6	prediction=polymorphism	reject=COVERAGE_EVENNESS_SKEW,FREQUENCY_CUTOFF	side_1_annotate_key=gene	side_1_continuation=0	side_1_coverage=1.11	side_1_overlap=14	side_1_possible_overlap_registers=236	side_1_read_count=103	side_1_redundant=0	side_2_annotate_key=gene	side_2_continuation=0	side_2_coverage=1.02	side_2_overlap=0	side_2_possible_overlap_registers=222	side_2_read_count=89	side_2_redundant=0	total_non_overlap_reads=6
JC	237	.	CP009273	2561134	-1	CP009273	2563020	1	0	alignment_overlap=13	coverage_minus=2	coverage_plus=1	flanking_left=251	flanking_right=251	frequency=3.853e-02	junction_possible_overlap_registers=223	key=CP009273__2561134__-1__CP009273__2563007__1__13____251__251__0__0	max_left=69	max_left_minus=69	max_left_plus=57	max_min_left=69	max_min_left_minus=69	max_min_left_plus=0	max_min_right=29	max_min_right_minus=15	max_min_right_plus=29	max_pos_hash_score=448	max_right=169	max_right_minus=169	max_right_plus=29	neg_log10_pos_hash_p_value=8.4	new_junction_coverage=0.03	new_junction_read_count=3	polymorphism_frequency=3.853e-02	pos_hash_score=3	prediction=polymorphism	reject=COVERAGE_EVENNESS_SKEW,FREQUENCY_CUTOFF	side_1_annotate_key=gene	side_1_continuation=0	side_1_coverage=0.84	side_1_overlap=13	side_1_possible_overlap_registers=236	side_1_read_count=78	side_1_redundant=0	side_2_annotate_key=gene	side_2_continuation=0	side_2_coverage=0.87	side_2_overlap=0	side_2_possible_overlap_registers=223	side_2_read_count=76	side_2_redundant=0	total_non_overlap_reads=3
JC	238	.	CP009273	2602342	-1	CP009273	2603706	1	0	alignment_overlap=9	coverage_minus=1	coverage_plus=2	flanking_left=251	flanking_right=251	frequency=3.676e-02	junction_possible_overlap_registers=227	key=CP009273__2602342__-1__CP009273__2603697__1__9____251__251__0__0	max_left=51	max_left_minus=50	max_left_plus=51	max_min_left=0	max_min_left_minus=0	max_min_left_plus=0	max_min_right=48	max_min_right_minus=18	max_min_right_plus=48	max_pos_hash_score=456	max_right=48	max_right_minus=18	max_right_plus=48	neg_log10_pos_hash_p_value=8.5	new_junction_coverage=0.03	new_junction_read_count=3	polymorphism_frequency=3.676e-02	pos_hash_score=3	prediction=polymorphism	reject=COVERAGE_EVENNESS_SKEW,FREQUENCY_CUTOFF	side_1_annotate_key=gene	side_1_continuation=0	side_1_coverage=0.79	side_1_overlap=9	side_1_possible_overlap_registers=236	side_1_read_count=73	side_1_redundant=0	side_2_annotate_key=gene	side_2_continuation=0	side_2_coverage=0.97	side_2_overlap=0	side_2_possible_overlap_registers=227	side_2_read_count=87	side_2_redundant=0	total_non_overlap_reads=3
JC	239	.	CP009273	2631879	-1	CP009273	2632848	1	0	alignment_overlap=9	coverage_minus=1	coverage_plus=2	flanking_left=251	flanking_right=251	frequency=3.711e-02	junction_possible_overlap_registers=227	key=CP009273__2631879__-1__CP009273__2632839__1__9____251__251__0__0	max_left=87	max_left_minus=87	max_left_plus=87	max_min_left=35	max_min_left_minus=0	max_min_left_plus=35	max_min_right=47	max_min_right_minus=13	max_min_right_plus=47	max_pos_hash_score=456	max_right=48	max_right_minus=13	max_right_plus=48	neg_log10_pos_hash_p_value=8.5	new_junction_coverage=0.04	new_junction_read_count=4	polymorphism_frequency=3.711e-02	pos_hash_score=3	prediction=polymorphism	reject=COVERAGE_EVENNESS_SKEW,FREQUENCY_CUTOFF	side_1_annotate_key=gene	side_1_continuation=0	side_1_coverage=0.97	side_1_overlap=9	side_1_possible_overlap_registers=236	side_1_read_count=90	side_1_redundant=0	side_2_annotate_key=gene	side_2_continuation=0	side_2_coverage=1.36	side_2_overlap=0	side_2_possible_overlap_registers=227	side_2_read_count=121	side_2_redundant=0	total_non_overlap_reads=3
JC	240	.	CP009273	2638794	-1	CP009273	2639956	1	0	alignment_overlap=13	coverage_minus=3	coverage_plus=2	flanking_left=251	flanking_right=251	frequency=7.003e-02	junction_possible_overlap_registers=223	key=CP009273__2638794__-1__CP009273__2639943__1__13____251__251__0__0	max_left=210	max_left_minus=210	max_left_plus=80	max_min_left=5	max_min_left_minus=0	max_min_left_plus=5	max_min_right=86	max_min_right_minus=86	max_min_right_plus=76	max_pos_hash_score=448	max_right=166	max_right_minus=86	max_right_plus=166	neg_log10_pos_hash_p_value=7.3	new_junction_coverage=0.06	new_junction_read_count=5	polymorphism_frequency=7.003e-02	pos_hash_score=5	prediction=polymorphism	reject=COVERAGE_EVENNESS_SKEW,FREQUENCY_CUTOFF	side_1_annotate_key=gene	side_1_continuation=0	side_1_coverage=0.62	side_1_overlap=13	side_1_possible_overlap_registers=236	side_1_read_count=58	side_1_redundant=0	side_2_annotate_key=gene	side_2_continuation=0	side_2_coverage=0.89	side_2_overlap=0	side_2_possible_overlap_registers=223	side_2_read_count=78	side_2_redundant=0	total_non_overlap_reads=5
JC	241	.	CP009273	2687346	-1	CP009273	2687938	1	0	alignment_overlap=11	coverage_minus=2	coverage_plus=2	flanking_left=251	flanking_right=251	frequency=7.427e-02	junction_possible_overlap_registers=225	key=CP009273__2687346__-1__CP009273__2687927__1__11____251__251__0__0	max_left=195	max_left_minus=195	max_left_plus=84	max_min_left=84	max_min_left_minus=0	max_min_left_plus=84	max_min_right=90	max_min_right_minus=90	max_min_right_plus=0	max_pos_hash_score=452	max_right=90	max_right_minus=90	max_right_plus=90	neg_log10_pos_hash_p_value=7.8	new_junction_coverage=0.05	new_junction_read_count=4	polymorphism_frequency=7.427e-02	pos_hash_score=4	prediction=polymorphism	reject=COVERAGE_EVENNESS_SKEW,FREQUENCY_CUTOFF	side_1_annotate_key=gene	side_1_continuation=0	side_1_coverage=0.53	side_1_overlap=11	side_1_possible_overlap_registers=236	side_1_read_count=49	side_1_redundant=0	side_2_annotate_key=gene	side_2_continuation=0	side_2_coverage=0.60	side_2_overlap=0	side_2_possible_overlap_registers=225	side_2_read_count=53	side_2_redundant=0	total_non_overlap_reads=4
JC	242	.	CP009273	2698290	-1	CP009273	2699212	1	0	alignment_overlap=10	coverage_minus=2	coverage_plus=2	flanking_left=251	flanking_right=251	frequency=4.118e-02	junction_possible_overlap_registers=226	key=CP009273__2698290__-1__CP009273__2699202__1__10____251__251__0__0	max_left=90	max_left_minus=90	max_left_plus=90	max_min_left=90	max_min_left_minus=90	max_min_left_plus=90	max_min_right=14	max_min_right_minus=14	max_min_right_plus=0	max_pos_hash_score=454	max_right=125	max_right_minus=94	max_right_plus=125	neg_log10_pos_hash_p_value=8.4	new_junction_coverage=0.05	new_junction_read_count=4	polymorphism_frequency=4.118e-02	pos_hash_score=3	prediction=polymorphism	reject=COVERAGE_EVENNESS_SKEW,FREQUENCY_CUTOFF	side_1_annotate_key=gene	side_1_continuation=0	side_1_coverage=0.95	side_1_overlap=10	side_1_possible_overlap_registers=236	side_1_read_count=88	side_1_redundant=0	side_2_annotate_key=gene	side_2_continuation=0	side_2_coverage=1.15	side_2_overlap=0	side_2_possible_overlap_registers=226	side_2_read_count=102	side_2_redundant=0	total_non_overlap_reads=4
JC	243	.	CP009273	2756429	-1	CP009273	2757921	1	0	alignment_overlap=10	coverage_minus=1	coverage_plus=2	flanking_left=251	flanking_right=251	frequency=4.039e-02	junction_possible_overlap_registers=226	key=CP009273__2756429__-1__CP009273__2757911__1__10____251__251__0__0	max_left=78	max_left_minus=54	max_left_plus=78	max_min_left=54	max_min_left_minus=54	max_min_left_plus=52	max_min_right=56	max_min_right_minus=0	max_min_right_plus=56	max_pos_hash_score=454	max_right=180	max_right_minus=180	max_right_plus=180	neg_log10_pos_hash_p_value=8.4	new_junction_coverage=0.05	new_junction_read_count=4	polymorphism_frequency=4.039e-02	pos_hash_score=3	prediction=polymorphism	reject=COVERAGE_EVENNESS_SKEW,FREQUENCY_CUTOFF	side_1_annotate_key=gene	side_1_continuation=0	side_1_coverage=1.00	side_1_overlap=10	side_1_possible_overlap_registers=236	side_1_read_count=93	side_1_redundant=0	side_2_annotate_key=gene	side_2_continuation=0	side_2_coverage=1.14	side_2_overlap=0	side_2_possible_overlap_registers=226	side_2_read_count=101	side_2_redundant=0	total_non_overlap_reads=3
JC	244	.	CP009273	2771947	-1	CP009273	2773237	1	0	alignment_overlap=10	coverage_minus=2	coverage_plus=2	flanking_left=251	flanking_right=251	frequency=4.227e-02	junction_possible_overlap_registers=226	key=CP009273__2771947__-1__CP009273__2773227__1__10____251__251__0__0	max_left=83	max_left_minus=83	max_left_plus=48	max_min_left=83	max_min_left_minus=83	max_min_left_plus=48	max_min_right=0	max_min_right_minus=0	max_min_right_plus=0	max_pos_hash_score=454	max_right=154	max_right_minus=154	max_right_plus=154	neg_log10_pos_hash_p_value=7.9	new_junction_coverage=0.05	new_junction_read_count=4	polymorphism_frequency=4.227e-02	pos_hash_score=4	prediction=polymorphism	reject=COVERAGE_EVENNESS_SKEW,FREQUENCY_CUTOFF	side_1_annotate_key=gene	side_1_continuation=0	side_1_coverage=1.21	side_1_overlap=10	side_1_possible_overlap_registers=236	side_1_read_count=112	side_1_redundant=0	side_2_annotate_key=gene	side_2_continuation=0	side_2_coverage=0.83	side_2_overlap=0	side_2_possible_overlap_registers=226	side_2_read_count=74	side_2_redundant=0	total_non_overlap_reads=4
JC	245	.	CP009273	2773751	-1	CP009273	2774517	1	0	alignment_overlap=11	coverage_minus=1	coverage_plus=6	flanking_left=251	flanking_right=251	frequency=6.874e-02	junction_possible_overlap_registers=225	key=CP009273__2773751__-1__CP009273__2774506__1__11____251__251__0__0	max_left=105	max_left_minus=48	max_left_plus=105	max_min_left=77	max_min_left_minus=48	max_min_left_plus=77	max_min_right=65	max_min_right_minus=0	max_min_right_plus=65	max_pos_hash_score=452	max_right=234	max_right_minus=192	max_right_plus=234	neg_log10_pos_hash_p_value=6.4	new_junction_coverage=0.08	new_junction_read_count=7	polymorphism_frequency=6.874e-02	pos_hash_score=7	prediction=polymorphism	reject=COVERAGE_EVENNESS_SKEW,FREQUENCY_CUTOFF	side_1_annotate_key=gene	side_1_continuation=0	side_1_coverage=1.00	side_1_overlap=11	side_1_possible_overlap_registers=236	side_1_read_count=93	side_1_redundant=0	side_2_annotate_key=gene	side_2_continuation=0	side_2_coverage=1.14	side_2_overlap=0	side_2_possible_overlap_registers=225	side_2_read_count=101	side_2_redundant=0	total_non_overlap_reads=7
JC	246	.	CP009273	2774082	-1	CP009273	2775346	1	0	alignment_overlap=14	coverage_minus=2	coverage_plus=2	flanking_left=251	flanking_right=251	frequency=3.373e-02	junction_possible_overlap_registers=222	key=CP009273__2774082__-1__CP009273__2775332__1__14____251__251__0__0	max_left=54	max_left_minus=54	max_left_plus=54	max_min_left=54	max_min_left_minus=54	max_min_left_plus=54	max_min_right=0	max_min_right_minus=0	max_min_right_plus=0	max_pos_hash_score=446	max_right=211	max_right_minus=211	max_right_plus=183	neg_log10_pos_hash_p_value=7.8	new_junction_coverage=0.05	new_junction_read_count=4	polymorphism_frequency=3.373e-02	pos_hash_score=4	prediction=polymorphism	reject=COVERAGE_EVENNESS_SKEW,FREQUENCY_CUTOFF	side_1_annotate_key=gene	side_1_continuation=0	side_1_coverage=1.24	side_1_overlap=14	side_1_possible_overlap_registers=236	side_1_read_count=115	side_1_redundant=0	side_2_annotate_key=gene	side_2_continuation=0	side_2_coverage=1.39	side_2_overlap=0	side_2_possible_overlap_registers=222	side_2_read_count=121	side_2_redundant=0	total_non_overlap_reads=4
JC	247	.	CP009273	2790201	-1	CP009273	2790935	1	0	alignment_overlap=9	coverage_minus=7	coverage_plus=1	flanking_left=251	flanking_right=251	frequency=9.868e-02	junction_possible_overlap_registers=227	key=CP009273__2790201__-1__CP009273__2790926__1__9____251__251__0__0	max_left=121	max_left_minus=121	max_left_plus=13	max_min_left=13	max_min_left_minus=13	max_min_left_plus=13	max_min_right=87	max_min_right_minus=87	max_min_right_plus=0	max_pos_hash_score=456	max_right=128	max_right_minus=128	max_right_plus=128	neg_log10_pos_hash_p_value=6.9	new_junction_coverage=0.11	new_junction_read_count=10	polymorphism_frequency=9.868e-02	pos_hash_score=6	prediction=polymorphism	reject=COVERAGE_EVENNESS_SKEW,FREQUENCY_CUTOFF	side_1_annotate_key=gene	side_1_continuation=0	side_1_coverage=0.94	side_1_overlap=9	side_1_possible_overlap_registers=236	side_1_read_count=87	side_1_redundant=0	side_2_annotate_key=gene	side_2_continuation=0	side_2_coverage=1.11	side_2_overlap=0	side_2_possible_overlap_registers=227	side_2_read_count=99	side_2_redundant=0	total_non_overlap_reads=8
JC	248	.	CP009273	2794480	-1	CP009273	2795326	1	0	alignment_overlap=11	coverage_minus=7	coverage_plus=4	flanking_left=251	flanking_right=251	frequency=1.321e-01	junction_possible_overlap_registers=225	key=CP009273__2794480__-1__CP009273__2795315__1__11____251__251__0__0	max_left=207	max_left_minus=207	max_left_plus=119	max_min_left=49	max_min_left_minus=38	max_min_left_plus=49	max_min_right=111	max_min_right_minus=111	max_min_right_plus=93	max_pos_hash_score=452	max_right=158	max_right_minus=142	max_right_plus=158	neg_log10_pos_hash_p_value=5.0	new_junction_coverage=0.12	new_junction_read_count=11	polymorphism_frequency=1.321e-01	pos_hash_score=11	prediction=polymorphism	reject=COVERAGE_EVENNESS_SKEW,FREQUENCY_CUTOFF	side_1_annotate_key=gene	side_1_continuation=0	side_1_coverage=0.81	side_1_overlap=11	side_1_possible_overlap_registers=236	side_1_read_count=75	side_1_redundant=0	side_2_annotate_key=gene	side_2_continuation=0	side_2_coverage=0.82	side_2_overlap=0	side_2_possible_overlap_registers=225	side_2_read_count=73	side_2_redundant=0	total_non_overlap_reads=11
JC	249	.	CP009273	2799407	-1	CP009273	2799945	1	0	alignment_overlap=12	coverage_minus=2	coverage_plus=2	flanking_left=251	flanking_right=251	frequency=5.715e-02	junction_possible_overlap_registers=224	key=CP009273__2799407__-1__CP009273__2799933__1__12____251__251__0__0	max_left=228	max_left_minus=228	max_left_plus=73	max_min_left=73	max_min_left_minus=0	max_min_left_plus=73	max_min_right=66	max_min_right_minus=66	max_min_right_plus=28	max_pos_hash_score=450	max_right=166	max_right_minus=66	max_right_plus=166	neg_log10_pos_hash_p_value=7.8	new_junction_coverage=0.05	new_junction_read_count=4	polymorphism_frequency=5.715e-02	pos_hash_score=4	prediction=polymorphism	reject=COVERAGE_EVENNESS_SKEW,FREQUENCY_CUTOFF	side_1_annotate_key=gene	side_1_continuation=0	side_1_coverage=0.85	side_1_overlap=12	side_1_possible_overlap_registers=236	side_1_read_count=79	side_1_redundant=0	side_2_annotate_key=gene	side_2_continuation=0	side_2_coverage=0.65	side_2_overlap=0	side_2_possible_overlap_registers=224	side_2_read_count=57	side_2_redundant=0	total_non_overlap_reads=4
JC	250	.	CP009273	2811027	-1	CP009273	2811436	1	0	alignment_overlap=19	coverage_minus=1	coverage_plus=2	flanking_left=251	flanking_right=251	frequency=6.155e-02	junction_possible_overlap_registers=217	key=CP009273__2811027__-1__CP009273__2811417__1__19____251__251__0__0	max_left=136	max_left_minus=126	max_left_plus=136	max_min_left=112	max_min_left_minus=0	max_min_left_plus=112	max_min_right=91	max_min_right_minus=8	max_min_right_plus=91	max_pos_hash_score=436	max_right=120	max_right_minus=8	max_right_plus=120	neg_log10_pos_hash_p_value=8.2	new_junction_coverage=0.06	new_junction_read_count=5	polymorphism_frequency=6.155e-02	pos_hash_score=3	prediction=polymorphism	reject=COVERAGE_EVENNESS_SKEW,FREQUENCY_CUTOFF	side_1_annotate_key=gene	side_1_continuation=0	side_1_coverage=1.14	side_1_overlap=19	side_1_possible_overlap_registers=236	side_1_read_count=106	side_1_redundant=0	side_2_annotate_key=gene	side_2_continuation=0	side_2_coverage=0.64	side_2_overlap=0	side_2_possible_overlap_registers=217	side_2_read_count=55	side_2_redundant=0	total_non_overlap_reads=3
JC	251	.	CP009273	2811556	1	CP009273	2811830	-1	0	alignment_overlap=79	coverage_minus=3	coverage_plus=3	flanking_left=251	flanking_right=251	frequency=1.023e-01	junction_possible_overlap_registers=157	key=CP009273__2811556__1__CP009273__2811909__-1__79____251__251__0__0	max_left=128	max_left_minus=68	max_left_plus=128	max_min_left=0	max_min_left_minus=0	max_min_left_plus=0	max_min_right=33	max_min_right_minus=28	max_min_right_plus=33	max_pos_hash_score=316	max_right=33	max_right_minus=28	max_right_plus=33	neg_log10_pos_hash_p_value=5.1	new_junction_coverage=0.10	new_junction_read_count=6	polymorphism_frequency=1.023e-01	pos_hash_score=6	prediction=polymorphism	reject=COVERAGE_EVENNESS_SKEW,FREQUENCY_CUTOFF	side_1_annotate_key=gene	side_1_continuation=0	side_1_coverage=0.47	side_1_overlap=79	side_1_possible_overlap_registers=236	side_1_read_count=44	side_1_redundant=0	side_2_annotate_key=gene	side_2_continuation=0	side_2_coverage=1.23	side_2_overlap=0	side_2_possible_overlap_registers=157	side_2_read_count=76	side_2_redundant=0	total_non_overlap_reads=6
JC	252	.	CP009273	2830250	-1	CP009273	2831177	1	0	alignment_overlap=5	coverage_minus=1	coverage_plus=4	flanking_left=251	flanking_right=251	frequency=5.450e-02	junction_possible_overlap_registers=231	key=CP009273__2830250__-1__CP009273__2831172__1__5____251__251__0__0	max_left=95	max_left_minus=95	max_left_plus=95	max_min_left=95	max_min_left_minus=0	max_min_left_plus=95	max_min_right=57	max_min_right_minus=57	max_min_right_plus=57	max_pos_hash_score=464	max_right=244	max_right_minus=57	max_right_plus=244	neg_log10_pos_hash_p_value=7.4	new_junction_coverage=0.07	new_junction_read_count=6	polymorphism_frequency=5.450e-02	pos_hash_score=5	prediction=polymorphism	reject=COVERAGE_EVENNESS_SKEW,FREQUENCY_CUTOFF	side_1_annotate_key=gene	side_1_continuation=0	side_1_coverage=0.93	side_1_overlap=5	side_1_possible_overlap_registers=236	side_1_read_count=86	side_1_redundant=0	side_2_annotate_key=gene	side_2_continuation=0	side_2_coverage=1.36	side_2_overlap=0	side_2_possible_overlap_registers=231	side_2_read_count=124	side_2_redundant=0	total_non_overlap_reads=5
JC	253	.	CP009273	2863182	-1	CP009273	2864618	1	0	alignment_overlap=9	coverage_minus=1	coverage_plus=2	flanking_left=251	flanking_right=251	frequency=3.814e-02	junction_possible_overlap_registers=227	key=CP009273__2863182__-1__CP009273__2864609__1__9____251__251__0__0	max_left=175	max_left_minus=175	max_left_plus=144	max_min_left=0	max_min_left_minus=0	max_min_left_plus=0	max_min_right=98	max_min_right_minus=44	max_min_right_plus=98	max_pos_hash_score=456	max_right=98	max_right_minus=44	max_right_plus=98	neg_log10_pos_hash_p_value=8.5	new_junction_coverage=0.03	new_junction_read_count=3	polymorphism_frequency=3.814e-02	pos_hash_score=3	prediction=polymorphism	reject=COVERAGE_EVENNESS_SKEW,FREQUENCY_CUTOFF	side_1_annotate_key=gene	side_1_continuation=0	side_1_coverage=0.75	side_1_overlap=9	side_1_possible_overlap_registers=236	side_1_read_count=70	side_1_redundant=0	side_2_annotate_key=gene	side_2_continuation=0	side_2_coverage=0.94	side_2_overlap=0	side_2_possible_overlap_registers=227	side_2_read_count=84	side_2_redundant=0	total_non_overlap_reads=3
JC	254	.	CP009273	2865565	-1	CP009273	2866585	1	0	alignment_overlap=9	coverage_minus=6	coverage_plus=4	flanking_left=251	flanking_right=251	frequency=8.012e-02	junction_possible_overlap_registers=227	key=CP009273__2865565__-1__CP009273__2866576__1__9____251__251__0__0	max_left=183	max_left_minus=183	max_left_plus=171	max_min_left=20	max_min_left_minus=20	max_min_left_plus=17	max_min_right=46	max_min_right_minus=21	max_min_right_plus=46	max_pos_hash_score=456	max_right=167	max_right_minus=167	max_right_plus=167	neg_log10_pos_hash_p_value=5.7	new_junction_coverage=0.11	new_junction_read_count=10	polymorphism_frequency=8.012e-02	pos_hash_score=9	prediction=polymorphism	reject=COVERAGE_EVENNESS_SKEW,FREQUENCY_CUTOFF	side_1_annotate_key=gene	side_1_continuation=0	side_1_coverage=1.24	side_1_overlap=9	side_1_possible_overlap_registers=236	side_1_read_count=115	side_1_redundant=0	side_2_annotate_key=gene	side_2_continuation=0	side_2_coverage=1.33	side_2_overlap=0	side_2_possible_overlap_registers=227	side_2_read_count=119	side_2_redundant=0	total_non_overlap_reads=10
JC	255	.	CP009273	2874768	-1	CP009273	2875834	1	0	alignment_overlap=10	coverage_minus=3	coverage_plus=3	flanking_left=251	flanking_right=251	frequency=6.822e-02	junction_possible_overlap_registers=226	key=CP009273__2874768__-1__CP009273__2875824__1__10____251__251__0__0	max_left=190	max_left_minus=190	max_left_plus=6	max_min_left=45	max_min_left_minus=45	max_min_left_plus=6	max_min_right=44	max_min_right_minus=44	max_min_right_plus=0	max_pos_hash_score=454	max_right=209	max_right_minus=128	max_right_plus=209	neg_log10_pos_hash_p_value=6.9	new_junction_coverage=0.08	new_junction_read_count=7	polymorphism_frequency=6.822e-02	pos_hash_score=6	prediction=polymorphism	reject=COVERAGE_EVENNESS_SKEW,FREQUENCY_CUTOFF	side_1_annotate_key=gene	side_1_continuation=0	side_1_coverage=1.22	side_1_overlap=10	side_1_possible_overlap_registers=236	side_1_read_count=113	side_1_redundant=0	side_2_annotate_key=gene	side_2_continuation=0	side_2_coverage=0.93	side_2_overlap=0	side_2_possible_overlap_registers=226	side_2_read_count=83	side_2_redundant=0	total_non_overlap_reads=6
JC	256	.	CP009273	2911147	-1	CP009273	2911908	1	0	alignment_overlap=9	coverage_minus=4	coverage_plus=0	flanking_left=251	flanking_right=251	frequency=5.100e-02	junction_possible_overlap_registers=227	key=CP009273__2911147__-1__CP009273__2911899__1__9____251__251__0__0	max_left=215	max_left_minus=215	max_left_plus=0	max_min_left=120	max_min_left_minus=120	max_min_left_plus=0	max_min_right=69	max_min_right_minus=69	max_min_right_plus=0	max_pos_hash_score=456	max_right=121	max_right_minus=121	max_right_plus=0	neg_log10_pos_hash_p_value=7.9	new_junction_coverage=0.04	new_junction_read_count=4	polymorphism_frequency=5.100e-02	pos_hash_score=4	prediction=polymorphism	reject=COVERAGE_EVENNESS_SKEW,FREQUENCY_CUTOFF	side_1_annotate_key=gene	side_1_continuation=0	side_1_coverage=0.88	side_1_overlap=9	side_1_possible_overlap_registers=236	side_1_read_count=82	side_1_redundant=0	side_2_annotate_key=gene	side_2_continuation=0	side_2_coverage=0.78	side_2_overlap=0	side_2_possible_overlap_registers=227	side_2_read_count=70	side_2_redundant=0	total_non_overlap_reads=4
JC	257	.	CP009273	2924671	-1	CP009273	2925423	1	0	alignment_overlap=12	coverage_minus=5	coverage_plus=3	flanking_left=251	flanking_right=251	frequency=8.710e-02	junction_possible_overlap_registers=224	key=CP009273__2924671__-1__CP009273__2925411__1__12____251__251__0__0	max_left=217	max_left_minus=217	max_left_plus=62	max_min_left=62	max_min_left_minus=0	max_min_left_plus=62	max_min_right=65	max_min_right_minus=65	max_min_right_plus=0	max_pos_hash_score=450	max_right=140	max_right_minus=65	max_right_plus=140	neg_log10_pos_hash_p_value=6.0	new_junction_coverage=0.09	new_junction_read_count=8	polymorphism_frequency=8.710e-02	pos_hash_score=8	prediction=polymorphism	reject=COVERAGE_EVENNESS_SKEW,FREQUENCY_CUTOFF	side_1_annotate_key=gene	side_1_continuation=0	side_1_coverage=0.70	side_1_overlap=12	side_1_possible_overlap_registers=236	side_1_read_count=65	side_1_redundant=0	side_2_annotate_key=gene	side_2_continuation=0	side_2_coverage=1.20	side_2_overlap=0	side_2_possible_overlap_registers=224	side_2_read_count=106	side_2_redundant=0	total_non_overlap_reads=8
JC	258	.	CP009273	3004783	-1	CP009273	3006148	1	0	alignment_overlap=13	coverage_minus=2	coverage_plus=2	flanking_left=251	flanking_right=251	frequency=4.920e-02	junction_possible_overlap_registers=223	key=CP009273__3004783__-1__CP009273__3006135__1__13____251__251__0__0	max_left=149	max_left_minus=149	max_left_plus=139	max_min_left=40	max_min_left_minus=0	max_min_left_plus=40	max_min_right=90	max_min_right_minus=18	max_min_right_plus=90	max_pos_hash_score=448	max_right=114	max_right_minus=18	max_right_plus=114	neg_log10_pos_hash_p_value=7.8	new_junction_coverage=0.05	new_junction_read_count=4	polymorphism_frequency=4.920e-02	pos_hash_score=4	prediction=polymorphism	reject=COVERAGE_EVENNESS_SKEW,FREQUENCY_CUTOFF	side_1_annotate_key=gene	side_1_continuation=0	side_1_coverage=0.86	side_1_overlap=13	side_1_possible_overlap_registers=236	side_1_read_count=80	side_1_redundant=0	side_2_annotate_key=gene	side_2_continuation=0	side_2_coverage=0.90	side_2_overlap=0	side_2_possible_overlap_registers=223	side_2_read_count=79	side_2_redundant=0	total_non_overlap_reads=4
JC	259	.	CP009273	3061577	-1	CP009273	3062810	1	0	alignment_overlap=7	coverage_minus=1	coverage_plus=2	flanking_left=251	flanking_right=251	frequency=3.809e-02	junction_possible_overlap_registers=229	key=CP009273__3061577__-1__CP009273__3062803__1__7____251__251__0__0	max_left=77	max_left_minus=77	max_left_plus=77	max_min_left=77	max_min_left_minus=77	max_min_left_plus=77	max_min_right=0	max_min_right_minus=0	max_min_right_plus=0	max_pos_hash_score=460	max_right=117	max_right_minus=117	max_right_plus=117	neg_log10_pos_hash_p_value=8.5	new_junction_coverage=0.04	new_junction_read_count=4	polymorphism_frequency=3.809e-02	pos_hash_score=3	prediction=polymorphism	reject=COVERAGE_EVENNESS_SKEW,FREQUENCY_CUTOFF	side_1_annotate_key=gene	side_1_continuation=0	side_1_coverage=1.08	side_1_overlap=7	side_1_possible_overlap_registers=236	side_1_read_count=100	side_1_redundant=0	side_2_annotate_key=gene	side_2_continuation=0	side_2_coverage=1.17	side_2_overlap=0	side_2_possible_overlap_registers=229	side_2_read_count=105	side_2_redundant=0	total_non_overlap_reads=3
JC	260	.	CP009273	3061951	-1	CP009273	3062758	1	0	alignment_overlap=7	coverage_minus=2	coverage_plus=3	flanking_left=251	flanking_right=251	frequency=6.035e-02	junction_possible_overlap_registers=229	key=CP009273__3061951__-1__CP009273__3062751__1__7____251__251__0__0	max_left=69	max_left_minus=69	max_left_plus=69	max_min_left=69	max_min_left_minus=0	max_min_left_plus=69	max_min_right=48	max_min_right_minus=48	max_min_right_plus=0	max_pos_hash_score=460	max_right=118	max_right_minus=48	max_right_plus=118	neg_log10_pos_hash_p_value=7.4	new_junction_coverage=0.07	new_junction_read_count=6	polymorphism_frequency=6.035e-02	pos_hash_score=5	prediction=polymorphism	reject=COVERAGE_EVENNESS_SKEW,FREQUENCY_CUTOFF	side_1_annotate_key=gene	side_1_continuation=0	side_1_coverage=0.79	side_1_overlap=7	side_1_possible_overlap_registers=236	side_1_read_count=73	side_1_redundant=0	side_2_annotate_key=gene	side_2_continuation=0	side_2_coverage=1.29	side_2_overlap=0	side_2_possible_overlap_registers=229	side_2_read_count=116	side_2_redundant=0	total_non_overlap_reads=5
JC	261	.	CP009273	3066710	-1	CP009273	3067899	1	0	alignment_overlap=9	coverage_minus=3	coverage_plus=2	flanking_left=251	flanking_right=251	frequency=3.621e-02	junction_possible_overlap_registers=227	key=CP009273__3066710__-1__CP009273__3067890__1__9____251__251__0__0	max_left=219	max_left_minus=219	max_left_plus=172	max_min_left=26	max_min_left_minus=0	max_min_left_plus=26	max_min_right=108	max_min_right_minus=108	max_min_right_plus=69	max_pos_hash_score=456	max_right=183	max_right_minus=108	max_right_plus=183	neg_log10_pos_hash_p_value=7.4	new_junction_coverage=0.06	new_junction_read_count=5	polymorphism_frequency=3.621e-02	pos_hash_score=5	prediction=polymorphism	reject=COVERAGE_EVENNESS_SKEW,FREQUENCY_CUTOFF	side_1_annotate_key=gene	side_1_continuation=0	side_1_coverage=1.37	side_1_overlap=9	side_1_possible_overlap_registers=236	side_1_read_count=127	side_1_redundant=0	side_2_annotate_key=gene	side_2_continuation=0	side_2_coverage=1.61	side_2_overlap=0	side_2_possible_overlap_registers=227	side_2_read_count=144	side_2_redundant=0	total_non_overlap_reads=5
JC	262	.	CP009273	3073617	-1	CP009273	3074227	1	0	alignment_overlap=12	coverage_minus=2	coverage_plus=3	flanking_left=251	flanking_right=251	frequency=4.744e-02	junction_possible_overlap_registers=224	key=CP009273__3073617__-1__CP009273__3074215__1__12____251__251__0__0	max_left=207	max_left_minus=207	max_left_plus=138	max_min_left=73	max_min_left_minus=73	max_min_left_plus=73	max_min_right=101	max_min_right_minus=32	max_min_right_plus=101	max_pos_hash_score=450	max_right=135	max_right_minus=135	max_right_plus=135	neg_log10_pos_hash_p_value=7.3	new_junction_coverage=0.06	new_junction_read_count=5	polymorphism_frequency=4.744e-02	pos_hash_score=5	prediction=polymorphism	reject=COVERAGE_EVENNESS_SKEW,FREQUENCY_CUTOFF	side_1_annotate_key=gene	side_1_continuation=0	side_1_coverage=1.31	side_1_overlap=12	side_1_possible_overlap_registers=236	side_1_read_count=122	side_1_redundant=0	side_2_annotate_key=gene	side_2_continuation=0	side_2_coverage=0.96	side_2_overlap=0	side_2_possible_overlap_registers=224	side_2_read_count=85	side_2_redundant=0	total_non_overlap_reads=5
JC	263	.	CP009273	3216486	-1	CP009273	3217369	1	0	alignment_overlap=8	coverage_minus=1	coverage_plus=2	flanking_left=251	flanking_right=251	frequency=2.600e-02	junction_possible_overlap_registers=228	key=CP009273__3216486__-1__CP009273__3217361__1__8____251__251__0__0	max_left=150	max_left_minus=50	max_left_plus=150	max_min_left=50	max_min_left_minus=50	max_min_left_plus=42	max_min_right=93	max_min_right_minus=0	max_min_right_plus=93	max_pos_hash_score=458	max_right=130	max_right_minus=120	max_right_plus=130	neg_log10_pos_hash_p_value=8.5	new_junction_coverage=0.03	new_junction_read_count=3	polymorphism_frequency=2.600e-02	pos_hash_score=3	prediction=polymorphism	reject=COVERAGE_EVENNESS_SKEW,FREQUENCY_CUTOFF	side_1_annotate_key=gene	side_1_continuation=0	side_1_coverage=1.02	side_1_overlap=8	side_1_possible_overlap_registers=236	side_1_read_count=95	side_1_redundant=0	side_2_annotate_key=gene	side_2_continuation=0	side_2_coverage=1.48	side_2_overlap=0	side_2_possible_overlap_registers=228	side_2_read_count=133	side_2_redundant=0	total_non_overlap_reads=3
JC	264	.	CP009273	3225821	-1	CP009273	3226431	1	0	alignment_overlap=10	coverage_minus=2	coverage_plus=2	flanking_left=251	flanking_right=251	frequency=6.047e-02	junction_possible_overlap_registers=226	key=CP009273__3225821__-1__CP009273__3226421__1__10____251__251__0__0	max_left=137	max_left_minus=137	max_left_plus=103	max_min_left=103	max_min_left_minus=0	max_min_left_plus=103	max_min_right=71	max_min_right_minus=71	max_min_right_plus=39	max_pos_hash_score=454	max_right=105	max_right_minus=71	max_right_plus=105	neg_log10_pos_hash_p_value=7.9	new_junction_coverage=0.05	new_junction_read_count=4	polymorphism_frequency=6.047e-02	pos_hash_score=4	prediction=polymorphism	reject=COVERAGE_EVENNESS_SKEW,FREQUENCY_CUTOFF	side_1_annotate_key=gene	side_1_continuation=0	side_1_coverage=0.69	side_1_overlap=10	side_1_possible_overlap_registers=236	side_1_read_count=64	side_1_redundant=0	side_2_annotate_key=gene	side_2_continuation=0	side_2_coverage=0.71	side_2_overlap=0	side_2_possible_overlap_registers=226	side_2_read_count=63	side_2_redundant=0	total_non_overlap_reads=4
JC	265	.	CP009273	3237890	-1	CP009273	3238637	1	0	alignment_overlap=10	coverage_minus=3	coverage_plus=3	flanking_left=251	flanking_right=251	frequency=6.286e-02	junction_possible_overlap_registers=226	key=CP009273__3237890__-1__CP009273__3238627__1__10____251__251__0__0	max_left=191	max_left_minus=121	max_left_plus=191	max_min_left=57	max_min_left_minus=0	max_min_left_plus=57	max_min_right=96	max_min_right_minus=96	max_min_right_plus=12	max_pos_hash_score=454	max_right=132	max_right_minus=96	max_right_plus=132	neg_log10_pos_hash_p_value=6.9	new_junction_coverage=0.07	new_junction_read_count=6	polymorphism_frequency=6.286e-02	pos_hash_score=6	prediction=polymorphism	reject=COVERAGE_EVENNESS_SKEW,FREQUENCY_CUTOFF	side_1_annotate_key=gene	side_1_continuation=0	side_1_coverage=1.05	side_1_overlap=10	side_1_possible_overlap_registers=236	side_1_read_count=97	side_1_redundant=0	side_2_annotate_key=gene	side_2_continuation=0	side_2_coverage=0.97	side_2_overlap=0	side_2_possible_overlap_registers=226	side_2_read_count=86	side_2_redundant=0	total_non_overlap_reads=6
JC	266	.	CP009273	3240755	-1	CP009273	3241727	1	0	alignment_overlap=11	coverage_minus=1	coverage_plus=2	flanking_left=251	flanking_right=251	frequency=4.341e-02	junction_possible_overlap_registers=225	key=CP009273__3240755__-1__CP009273__3241716__1__11____251__251__0__0	max_left=233	max_left_minus=233	max_left_plus=142	max_min_left=113	max_min_left_minus=0	max_min_left_plus=113	max_min_right=83	max_min_right_minus=7	max_min_right_plus=83	max_pos_hash_score=452	max_right=127	max_right_minus=7	max_right_plus=127	neg_log10_pos_hash_p_value=8.4	new_junction_coverage=0.03	new_junction_read_count=3	polymorphism_frequency=4.341e-02	pos_hash_score=3	prediction=polymorphism	reject=COVERAGE_EVENNESS_SKEW,FREQUENCY_CUTOFF	side_1_annotate_key=gene	side_1_continuation=0	side_1_coverage=0.87	side_1_overlap=11	side_1_possible_overlap_registers=236	side_1_read_count=81	side_1_redundant=0	side_2_annotate_key=gene	side_2_continuation=0	side_2_coverage=0.62	side_2_overlap=0	side_2_possible_overlap_registers=225	side_2_read_count=55	side_2_redundant=0	total_non_overlap_reads=3
JC	267	.	CP009273	3248434	-1	CP009273	3249123	1	0	alignment_overlap=10	coverage_minus=3	coverage_plus=2	flanking_left=251	flanking_right=251	frequency=7.646e-02	junction_possible_overlap_registers=226	key=CP009273__3248434__-1__CP009273__3249113__1__10____251__251__0__0	max_left=84	max_left_minus=84	max_left_plus=3	max_min_left=84	max_min_left_minus=84	max_min_left_plus=3	max_min_right=60	max_min_right_minus=60	max_min_right_plus=0	max_pos_hash_score=454	max_right=174	max_right_minus=146	max_right_plus=174	neg_log10_pos_hash_p_value=7.3	new_junction_coverage=0.07	new_junction_read_count=6	polymorphism_frequency=7.646e-02	pos_hash_score=5	prediction=polymorphism	reject=COVERAGE_EVENNESS_SKEW,FREQUENCY_CUTOFF	side_1_annotate_key=gene	side_1_continuation=0	side_1_coverage=0.78	side_1_overlap=10	side_1_possible_overlap_registers=236	side_1_read_count=72	side_1_redundant=0	side_2_annotate_key=gene	side_2_continuation=0	side_2_coverage=0.86	side_2_overlap=0	side_2_possible_overlap_registers=226	side_2_read_count=76	side_2_redundant=0	total_non_overlap_reads=5
JC	268	.	CP009273	3289229	-1	CP009273	3290283	1	0	alignment_overlap=11	coverage_minus=2	coverage_plus=1	flanking_left=251	flanking_right=251	frequency=3.141e-02	junction_possible_overlap_registers=225	key=CP009273__3289229__-1__CP009273__3290272__1__11____251__251__0__0	max_left=101	max_left_minus=101	max_left_plus=101	max_min_left=29	max_min_left_minus=29	max_min_left_plus=0	max_min_right=45	max_min_right_minus=43	max_min_right_plus=45	max_pos_hash_score=452	max_right=45	max_right_minus=44	max_right_plus=45	neg_log10_pos_hash_p_value=8.4	new_junction_coverage=0.03	new_junction_read_count=3	polymorphism_frequency=3.141e-02	pos_hash_score=3	prediction=polymorphism	reject=COVERAGE_EVENNESS_SKEW,FREQUENCY_CUTOFF	side_1_annotate_key=gene	side_1_continuation=0	side_1_coverage=1.15	side_1_overlap=11	side_1_possible_overlap_registers=236	side_1_read_count=107	side_1_redundant=0	side_2_annotate_key=gene	side_2_continuation=0	side_2_coverage=0.94	side_2_overlap=0	side_2_possible_overlap_registers=225	side_2_read_count=83	side_2_redundant=0	total_non_overlap_reads=3
JC	269	.	CP009273	3303363	-1	CP009273	3304474	1	0	alignment_overlap=12	coverage_minus=2	coverage_plus=1	flanking_left=251	flanking_right=251	frequency=2.513e-02	junction_possible_overlap_registers=224	key=CP009273__3303363__-1__CP009273__3304462__1__12____251__251__0__0	max_left=115	max_left_minus=115	max_left_plus=64	max_min_left=64	max_min_left_minus=64	max_min_left_plus=64	max_min_right=4	max_min_right_minus=4	max_min_right_plus=0	max_pos_hash_score=450	max_right=107	max_right_minus=107	max_right_plus=107	neg_log10_pos_hash_p_value=8.4	new_junction_coverage=0.03	new_junction_read_count=3	polymorphism_frequency=2.513e-02	pos_hash_score=3	prediction=polymorphism	reject=COVERAGE_EVENNESS_SKEW,FREQUENCY_CUTOFF	side_1_annotate_key=gene	side_1_continuation=0	side_1_coverage=1.53	side_1_overlap=12	side_1_possible_overlap_registers=236	side_1_read_count=142	side_1_redundant=0	side_2_annotate_key=gene	side_2_continuation=0	side_2_coverage=1.11	side_2_overlap=0	side_2_possible_overlap_registers=224	side_2_read_count=98	side_2_redundant=0	total_non_overlap_reads=3
JC	270	.	CP009273	3328403	-1	CP009273	3328834	1	0	alignment_overlap=9	coverage_minus=3	coverage_plus=2	flanking_left=251	flanking_right=251	frequency=5.345e-02	junction_possible_overlap_registers=227	key=CP009273__3328403__-1__CP009273__3328825__1__9____251__251__0__0	max_left=182	max_left_minus=182	max_left_plus=63	max_min_left=63	max_min_left_minus=63	max_min_left_plus=63	max_min_right=14	max_min_right_minus=14	max_min_right_plus=0	max_pos_hash_score=456	max_right=205	max_right_minus=175	max_right_plus=205	neg_log10_pos_hash_p_value=7.9	new_junction_coverage=0.06	new_junction_read_count=5	polymorphism_frequency=5.345e-02	pos_hash_score=4	prediction=polymorphism	reject=COVERAGE_EVENNESS_SKEW,FREQUENCY_CUTOFF	side_1_annotate_key=gene	side_1_continuation=0	side_1_coverage=0.82	side_1_overlap=9	side_1_possible_overlap_registers=236	side_1_read_count=76	side_1_redundant=0	side_2_annotate_key=gene	side_2_continuation=0	side_2_coverage=1.16	side_2_overlap=0	side_2_possible_overlap_registers=227	side_2_read_count=104	side_2_redundant=0	total_non_overlap_reads=5
JC	271	.	CP009273	3365419	-1	CP009273	3366343	1	0	alignment_overlap=7	coverage_minus=6	coverage_plus=6	flanking_left=251	flanking_right=251	frequency=1.192e-01	junction_possible_overlap_registers=229	key=CP009273__3365419__-1__CP009273__3366336__1__7____251__251__0__0	max_left=162	max_left_minus=162	max_left_plus=162	max_min_left=58	max_min_left_minus=58	max_min_left_plus=58	max_min_right=110	max_min_right_minus=110	max_min_right_plus=89	max_pos_hash_score=460	max_right=171	max_right_minus=171	max_right_plus=171	neg_log10_pos_hash_p_value=5.1	new_junction_coverage=0.14	new_junction_read_count=13	polymorphism_frequency=1.192e-01	pos_hash_score=11	prediction=polymorphism	reject=COVERAGE_EVENNESS_SKEW,FREQUENCY_CUTOFF	side_1_annotate_key=gene	side_1_continuation=0	side_1_coverage=1.01	side_1_overlap=7	side_1_possible_overlap_registers=236	side_1_read_count=94	side_1_redundant=0	side_2_annotate_key=gene	side_2_continuation=0	side_2_coverage=1.12	side_2_overlap=0	side_2_possible_overlap_registers=229	side_2_read_count=101	side_2_redundant=0	total_non_overlap_reads=12
JC	272	.	CP009273	3367153	-1	CP009273	3367709	1	0	alignment_overlap=3	coverage_minus=3	coverage_plus=4	flanking_left=251	flanking_right=251	frequency=5.660e-02	junction_possible_overlap_registers=233	key=CP009273__3367153__-1__CP009273__3367706__1__3____251__251__0__0	max_left=126	max_left_minus=126	max_left_plus=17	max_min_left=54	max_min_left_minus=54	max_min_left_plus=17	max_min_right=122	max_min_right_minus=122	max_min_right_plus=0	max_pos_hash_score=468	max_right=239	max_right_minus=193	max_right_plus=239	neg_log10_pos_hash_p_value=6.6	new_junction_coverage=0.08	new_junction_read_count=7	polymorphism_frequency=5.660e-02	pos_hash_score=7	prediction=polymorphism	reject=COVERAGE_EVENNESS_SKEW,FREQUENCY_CUTOFF	side_1_annotate_key=gene	side_1_continuation=0	side_1_coverage=1.40	side_1_overlap=3	side_1_possible_overlap_registers=236	side_1_read_count=130	side_1_redundant=0	side_2_annotate_key=gene	side_2_continuation=0	side_2_coverage=1.15	side_2_overlap=0	side_2_possible_overlap_registers=233	side_2_read_count=105	side_2_redundant=0	total_non_overlap_reads=7
JC	273	.	CP009273	3367165	-1	CP009273	3367721	1	0	alignment_overlap=11	coverage_minus=5	coverage_plus=5	flanking_left=251	flanking_right=251	frequency=8.927e-02	junction_possible_overlap_registers=225	key=CP009273__3367165__-1__CP009273__3367710__1__11____251__251__0__0	max_left=193	max_left_minus=193	max_left_plus=101	max_min_left=101	max_min_left_minus=0	max_min_left_plus=101	max_min_right=63	max_min_right_minus=63	max_min_right_plus=0	max_pos_hash_score=452	max_right=235	max_right_minus=63	max_right_plus=235	neg_log10_pos_hash_p_value=5.4	new_junction_coverage=0.12	new_junction_read_count=11	polymorphism_frequency=8.927e-02	pos_hash_score=10	prediction=polymorphism	reject=COVERAGE_EVENNESS_SKEW,FREQUENCY_CUTOFF	side_1_annotate_key=gene	side_1_continuation=0	side_1_coverage=1.28	side_1_overlap=11	side_1_possible_overlap_registers=236	side_1_read_count=119	side_1_redundant=0	side_2_annotate_key=gene	side_2_continuation=0	side_2_coverage=1.25	side_2_overlap=0	side_2_possible_overlap_registers=225	side_2_read_count=111	side_2_redundant=0	total_non_overlap_reads=10
JC	274	.	CP009273	3416618	1	CP009273	4161677	1	-11	alignment_overlap=-11	coverage_minus=3	coverage_plus=3	flanking_left=251	flanking_right=251	frequency=1.437e-01	junction_possible_overlap_registers=225	key=CP009273__3416618__1__CP009273__4161677__1__-11__GAATTAATTCC__251__251__0__0	max_left=90	max_left_minus=90	max_left_plus=78	max_min_left=90	max_min_left_minus=90	max_min_left_plus=78	max_min_right=60	max_min_right_minus=0	max_min_right_plus=60	max_pos_hash_score=452	max_right=171	max_right_minus=171	max_right_plus=86	neg_log10_pos_hash_p_value=7.3	new_junction_coverage=0.07	new_junction_read_count=6	polymorphism_frequency=1.437e-01	pos_hash_score=5	prediction=polymorphism	reject=COVERAGE_EVENNESS_SKEW,FREQUENCY_CUTOFF	side_1_annotate_key=gene	side_1_continuation=0	side_1_coverage=0.32	side_1_overlap=0	side_1_possible_overlap_registers=236	side_1_read_count=30	side_1_redundant=0	side_2_annotate_key=gene	side_2_continuation=0	side_2_coverage=0.48	side_2_overlap=0	side_2_possible_overlap_registers=236	side_2_read_count=45	side_2_redundant=0	total_non_overlap_reads=6	unique_read_sequence=GAATTAATTCC
JC	275	.	CP009273	3445163	-1	CP009273	3445738	1	0	alignment_overlap=11	coverage_minus=4	coverage_plus=1	flanking_left=251	flanking_right=251	frequency=5.801e-02	junction_possible_overlap_registers=225	key=CP009273__3445163__-1__CP009273__3445727__1__11____251__251__0__0	max_left=144	max_left_minus=144	max_left_plus=7	max_min_left=71	max_min_left_minus=71	max_min_left_plus=7	max_min_right=43	max_min_right_minus=43	max_min_right_plus=0	max_pos_hash_score=452	max_right=169	max_right_minus=169	max_right_plus=154	neg_log10_pos_hash_p_value=7.3	new_junction_coverage=0.06	new_junction_read_count=5	polymorphism_frequency=5.801e-02	pos_hash_score=5	prediction=polymorphism	reject=COVERAGE_EVENNESS_SKEW,FREQUENCY_CUTOFF	side_1_annotate_key=gene	side_1_continuation=0	side_1_coverage=1.07	side_1_overlap=11	side_1_possible_overlap_registers=236	side_1_read_count=99	side_1_redundant=0	side_2_annotate_key=gene	side_2_continuation=0	side_2_coverage=0.77	side_2_overlap=0	side_2_possible_overlap_registers=225	side_2_read_count=68	side_2_redundant=0	total_non_overlap_reads=5
JC	276	.	CP009273	3456096	-1	CP009273	3456659	1	0	alignment_overlap=10	coverage_minus=3	coverage_plus=4	flanking_left=251	flanking_right=251	frequency=6.136e-02	junction_possible_overlap_registers=226	key=CP009273__3456096__-1__CP009273__3456649__1__10____251__251__0__0	max_left=216	max_left_minus=216	max_left_plus=146	max_min_left=111	max_min_left_minus=111	max_min_left_plus=63	max_min_right=94	max_min_right_minus=13	max_min_right_plus=94	max_pos_hash_score=454	max_right=152	max_right_minus=130	max_right_plus=152	neg_log10_pos_hash_p_value=6.4	new_junction_coverage=0.08	new_junction_read_count=7	polymorphism_frequency=6.136e-02	pos_hash_score=7	prediction=polymorphism	reject=COVERAGE_EVENNESS_SKEW,FREQUENCY_CUTOFF	side_1_annotate_key=gene	side_1_continuation=0	side_1_coverage=1.23	side_1_overlap=10	side_1_possible_overlap_registers=236	side_1_read_count=114	side_1_redundant=0	side_2_annotate_key=gene	side_2_continuation=0	side_2_coverage=1.18	side_2_overlap=0	side_2_possible_overlap_registers=226	side_2_read_count=105	side_2_redundant=0	total_non_overlap_reads=7
JC	277	.	CP009273	3459139	-1	CP009273	3460300	1	0	alignment_overlap=10	coverage_minus=2	coverage_plus=2	flanking_left=251	flanking_right=251	frequency=3.836e-02	junction_possible_overlap_registers=226	key=CP009273__3459139__-1__CP009273__3460290__1__10____251__251__0__0	max_left=161	max_left_minus=161	max_left_plus=158	max_min_left=0	max_min_left_minus=0	max_min_left_plus=0	max_min_right=57	max_min_right_minus=57	max_min_right_plus=57	max_pos_hash_score=454	max_right=57	max_right_minus=57	max_right_plus=57	neg_log10_pos_hash_p_value=7.9	new_junction_coverage=0.05	new_junction_read_count=4	polymorphism_frequency=3.836e-02	pos_hash_score=4	prediction=polymorphism	reject=COVERAGE_EVENNESS_SKEW,FREQUENCY_CUTOFF	side_1_annotate_key=gene	side_1_continuation=0	side_1_coverage=1.13	side_1_overlap=10	side_1_possible_overlap_registers=236	side_1_read_count=105	side_1_redundant=0	side_2_annotate_key=gene	side_2_continuation=0	side_2_coverage=1.13	side_2_overlap=0	side_2_possible_overlap_registers=226	side_2_read_count=100	side_2_redundant=0	total_non_overlap_reads=4
JC	278	.	CP009273	3478031	-1	CP009273	3478634	1	0	alignment_overlap=0	coverage_minus=2	coverage_plus=1	flanking_left=251	flanking_right=251	frequency=2.727e-02	junction_possible_overlap_registers=236	key=CP009273__3478031__-1__CP009273__3478634__1__0____251__251__0__0	max_left=216	max_left_minus=216	max_left_plus=41	max_min_left=0	max_min_left_minus=0	max_min_left_plus=0	max_min_right=40	max_min_right_minus=40	max_min_right_plus=40	max_pos_hash_score=474	max_right=40	max_right_minus=40	max_right_plus=40	neg_log10_pos_hash_p_value=8.7	new_junction_coverage=0.03	new_junction_read_count=3	polymorphism_frequency=2.727e-02	pos_hash_score=3	prediction=polymorphism	reject=COVERAGE_EVENNESS_SKEW,FREQUENCY_CUTOFF	side_1_annotate_key=gene	side_1_continuation=0	side_1_coverage=0.98	side_1_overlap=0	side_1_possible_overlap_registers=236	side_1_read_count=91	side_1_redundant=0	side_2_annotate_key=gene	side_2_continuation=0	side_2_coverage=1.33	side_2_overlap=0	side_2_possible_overlap_registers=236	side_2_read_count=123	side_2_redundant=0	total_non_overlap_reads=3
JC	279	.	CP009273	3534189	-1	CP009273	3535075	1	0	alignment_overlap=10	coverage_minus=3	coverage_plus=2	flanking_left=251	flanking_right=251	frequency=4.680e-02	junction_possible_overlap_registers=226	key=CP009273__3534189__-1__CP009273__3535065__1__10____251__251__0__0	max_left=138	max_left_minus=138	max_left_plus=94	max_min_left=68	max_min_left_minus=68	max_min_left_plus=55	max_min_right=90	max_min_right_minus=1	max_min_right_plus=90	max_pos_hash_score=454	max_right=90	max_right_minus=71	max_right_plus=90	neg_log10_pos_hash_p_value=7.3	new_junction_coverage=0.06	new_junction_read_count=5	polymorphism_frequency=4.680e-02	pos_hash_score=5	prediction=polymorphism	reject=COVERAGE_EVENNESS_SKEW,FREQUENCY_CUTOFF	side_1_annotate_key=gene	side_1_continuation=0	side_1_coverage=1.10	side_1_overlap=10	side_1_possible_overlap_registers=236	side_1_read_count=102	side_1_redundant=0	side_2_annotate_key=gene	side_2_continuation=0	side_2_coverage=1.19	side_2_overlap=0	side_2_possible_overlap_registers=226	side_2_read_count=106	side_2_redundant=0	total_non_overlap_reads=5
JC	280	.	CP009273	3535069	-1	CP009273	3536001	1	0	alignment_overlap=6	coverage_minus=3	coverage_plus=1	flanking_left=251	flanking_right=251	frequency=4.400e-02	junction_possible_overlap_registers=230	key=CP009273__3535069__-1__CP009273__3535995__1__6____251__251__0__0	max_left=154	max_left_minus=154	max_left_plus=16	max_min_left=33	max_min_left_minus=33	max_min_left_plus=16	max_min_right=47	max_min_right_minus=47	max_min_right_plus=0	max_pos_hash_score=462	max_right=90	max_right_minus=90	max_right_plus=90	neg_log10_pos_hash_p_value=7.9	new_junction_coverage=0.06	new_junction_read_count=5	polymorphism_frequency=4.400e-02	pos_hash_score=4	prediction=polymorphism	reject=COVERAGE_EVENNESS_SKEW,FREQUENCY_CUTOFF	side_1_annotate_key=gene	side_1_continuation=0	side_1_coverage=1.16	side_1_overlap=6	side_1_possible_overlap_registers=236	side_1_read_count=108	side_1_redundant=0	side_2_annotate_key=gene	side_2_continuation=0	side_2_coverage=1.24	side_2_overlap=0	side_2_possible_overlap_registers=230	side_2_read_count=112	side_2_redundant=0	total_non_overlap_reads=4
JC	281	.	CP009273	3538893	-1	CP009273	3539430	1	0	alignment_overlap=11	coverage_minus=1	coverage_plus=2	flanking_left=251	flanking_right=251	frequency=3.240e-02	junction_possible_overlap_registers=225	key=CP009273__3538893__-1__CP009273__3539419__1__11____251__251__0__0	max_left=67	max_left_minus=41	max_left_plus=67	max_min_left=67	max_min_left_minus=41	max_min_left_plus=67	max_min_right=0	max_min_right_minus=0	max_min_right_plus=0	max_pos_hash_score=452	max_right=131	max_right_minus=130	max_right_plus=131	neg_log10_pos_hash_p_value=8.4	new_junction_coverage=0.03	new_junction_read_count=3	polymorphism_frequency=3.240e-02	pos_hash_score=3	prediction=polymorphism	reject=COVERAGE_EVENNESS_SKEW,FREQUENCY_CUTOFF	side_1_annotate_key=gene	side_1_continuation=0	side_1_coverage=1.11	side_1_overlap=11	side_1_possible_overlap_registers=236	side_1_read_count=103	side_1_redundant=0	side_2_annotate_key=gene	side_2_continuation=0	side_2_coverage=0.92	side_2_overlap=0	side_2_possible_overlap_registers=225	side_2_read_count=81	side_2_redundant=0	total_non_overlap_reads=3
JC	282	.	CP009273	3598701	-1	CP009273	3599307	1	0	alignment_overlap=11	coverage_minus=5	coverage_plus=3	flanking_left=251	flanking_right=251	frequency=9.016e-02	junction_possible_overlap_registers=225	key=CP009273__3598701__-1__CP009273__3599296__1__11____251__251__0__0	max_left=82	max_left_minus=82	max_left_plus=81	max_min_left=43	max_min_left_minus=43	max_min_left_plus=26	max_min_right=38	max_min_right_minus=23	max_min_right_plus=38	max_pos_hash_score=452	max_right=140	max_right_minus=140	max_right_plus=140	neg_log10_pos_hash_p_value=6.4	new_junction_coverage=0.09	new_junction_read_count=8	polymorphism_frequency=9.016e-02	pos_hash_score=7	prediction=polymorphism	reject=COVERAGE_EVENNESS_SKEW,FREQUENCY_CUTOFF	side_1_annotate_key=gene	side_1_continuation=0	side_1_coverage=0.82	side_1_overlap=11	side_1_possible_overlap_registers=236	side_1_read_count=76	side_1_redundant=0	side_2_annotate_key=gene	side_2_continuation=0	side_2_coverage=1.01	side_2_overlap=0	side_2_possible_overlap_registers=225	side_2_read_count=89	side_2_redundant=0	total_non_overlap_reads=8
JC	283	.	CP009273	3614600	-1	CP009273	3615213	1	0	alignment_overlap=9	coverage_minus=3	coverage_plus=0	flanking_left=251	flanking_right=251	frequency=1.822e-01	junction_possible_overlap_registers=227	key=CP009273__3614600__-1__CP009273__3615204__1__9____251__251__0__1	max_left=200	max_left_minus=200	max_left_plus=0	max_min_left=0	max_min_left_minus=0	max_min_left_plus=0	max_min_right=105	max_min_right_minus=105	max_min_right_plus=0	max_pos_hash_score=456	max_right=105	max_right_minus=105	max_right_plus=0	neg_log10_pos_hash_p_value=8.5	new_junction_coverage=0.03	new_junction_read_count=3	polymorphism_frequency=1.822e-01	pos_hash_score=3	prediction=polymorphism	reject=COVERAGE_EVENNESS_SKEW,FREQUENCY_CUTOFF	side_1_annotate_key=gene	side_1_continuation=0	side_1_coverage=0.15	side_1_overlap=9	side_1_possible_overlap_registers=236	side_1_read_count=14	side_1_redundant=0	side_2_annotate_key=repeat	side_2_continuation=0	side_2_coverage=NA	side_2_overlap=0	side_2_possible_overlap_registers=NA	side_2_read_count=NA	side_2_redundant=1	total_non_overlap_reads=3
JC	284	.	CP009273	3628322	-1	CP009273	3628773	1	0	alignment_overlap=11	coverage_minus=3	coverage_plus=0	flanking_left=251	flanking_right=251	frequency=3.534e-02	junction_possible_overlap_registers=225	key=CP009273__3628322__-1__CP009273__3628762__1__11____251__251__0__0	max_left=214	max_left_minus=214	max_left_plus=0	max_min_left=38	max_min_left_minus=38	max_min_left_plus=0	max_min_right=61	max_min_right_minus=61	max_min_right_plus=0	max_pos_hash_score=452	max_right=61	max_right_minus=61	max_right_plus=0	neg_log10_pos_hash_p_value=8.4	new_junction_coverage=0.05	new_junction_read_count=4	polymorphism_frequency=3.534e-02	pos_hash_score=3	prediction=polymorphism	reject=COVERAGE_EVENNESS_SKEW,FREQUENCY_CUTOFF	side_1_annotate_key=gene	side_1_continuation=0	side_1_coverage=1.30	side_1_overlap=11	side_1_possible_overlap_registers=236	side_1_read_count=121	side_1_redundant=0	side_2_annotate_key=gene	side_2_continuation=0	side_2_coverage=1.16	side_2_overlap=0	side_2_possible_overlap_registers=225	side_2_read_count=103	side_2_redundant=0	total_non_overlap_reads=3
JC	285	.	CP009273	3660047	-1	CP009273	3661227	1	0	alignment_overlap=12	coverage_minus=1	coverage_plus=2	flanking_left=251	flanking_right=251	frequency=4.044e-02	junction_possible_overlap_registers=224	key=CP009273__3660059__-1__CP009273__3661227__1__12____251__251__1__0	max_left=96	max_left_minus=96	max_left_plus=96	max_min_left=96	max_min_left_minus=96	max_min_left_plus=96	max_min_right=19	max_min_right_minus=0	max_min_right_plus=19	max_pos_hash_score=450	max_right=101	max_right_minus=101	max_right_plus=101	neg_log10_pos_hash_p_value=8.4	new_junction_coverage=0.03	new_junction_read_count=3	polymorphism_frequency=4.044e-02	pos_hash_score=3	prediction=polymorphism	reject=COVERAGE_EVENNESS_SKEW,FREQUENCY_CUTOFF	side_1_annotate_key=repeat	side_1_continuation=0	side_1_coverage=NA	side_1_overlap=0	side_1_read_count=NA	side_1_redundant=1	side_2_annotate_key=gene	side_2_continuation=0	side_2_coverage=0.81	side_2_overlap=12	side_2_possible_overlap_registers=236	side_2_read_count=75	side_2_redundant=0	total_non_overlap_reads=3
JC	286	.	CP009273	3668983	-1	CP009273	3670015	1	0	alignment_overlap=11	coverage_minus=3	coverage_plus=3	flanking_left=251	flanking_right=251	frequency=9.766e-02	junction_possible_overlap_registers=225	key=CP009273__3668983__-1__CP009273__3670004__1__11____251__251__0__0	max_left=99	max_left_minus=99	max_left_plus=39	max_min_left=99	max_min_left_minus=99	max_min_left_plus=39	max_min_right=0	max_min_right_minus=0	max_min_right_plus=0	max_pos_hash_score=452	max_right=211	max_right_minus=160	max_right_plus=211	neg_log10_pos_hash_p_value=6.8	new_junction_coverage=0.07	new_junction_read_count=6	polymorphism_frequency=9.766e-02	pos_hash_score=6	prediction=polymorphism	reject=COVERAGE_EVENNESS_SKEW,FREQUENCY_CUTOFF	side_1_annotate_key=gene	side_1_continuation=0	side_1_coverage=0.72	side_1_overlap=11	side_1_possible_overlap_registers=236	side_1_read_count=67	side_1_redundant=0	side_2_annotate_key=gene	side_2_continuation=0	side_2_coverage=0.53	side_2_overlap=0	side_2_possible_overlap_registers=225	side_2_read_count=47	side_2_redundant=0	total_non_overlap_reads=6
JC	287	.	CP009273	3679598	-1	CP009273	3680511	1	0	alignment_overlap=8	coverage_minus=1	coverage_plus=2	flanking_left=251	flanking_right=251	frequency=3.635e-02	junction_possible_overlap_registers=228	key=CP009273__3679598__-1__CP009273__3680503__1__8____251__251__0__0	max_left=59	max_left_minus=59	max_left_plus=59	max_min_left=59	max_min_left_minus=59	max_min_left_plus=59	max_min_right=0	max_min_right_minus=0	max_min_right_plus=0	max_pos_hash_score=458	max_right=151	max_right_minus=95	max_right_plus=151	neg_log10_pos_hash_p_value=8.5	new_junction_coverage=0.03	new_junction_read_count=3	polymorphism_frequency=3.635e-02	pos_hash_score=3	prediction=polymorphism	reject=COVERAGE_EVENNESS_SKEW,FREQUENCY_CUTOFF	side_1_annotate_key=gene	side_1_continuation=0	side_1_coverage=0.94	side_1_overlap=8	side_1_possible_overlap_registers=236	side_1_read_count=87	side_1_redundant=0	side_2_annotate_key=gene	side_2_continuation=0	side_2_coverage=0.84	side_2_overlap=0	side_2_possible_overlap_registers=228	side_2_read_count=75	side_2_redundant=0	total_non_overlap_reads=3
JC	288	.	CP009273	3679956	-1	CP009273	3681004	1	0	alignment_overlap=9	coverage_minus=1	coverage_plus=2	flanking_left=251	flanking_right=251	frequency=4.035e-02	junction_possible_overlap_registers=227	key=CP009273__3679956__-1__CP009273__3680995__1__9____251__251__0__0	max_left=66	max_left_minus=66	max_left_plus=66	max_min_left=66	max_min_left_minus=66	max_min_left_plus=66	max_min_right=0	max_min_right_minus=0	max_min_right_plus=0	max_pos_hash_score=456	max_right=168	max_right_minus=168	max_right_plus=168	neg_log10_pos_hash_p_value=8.5	new_junction_coverage=0.03	new_junction_read_count=3	polymorphism_frequency=4.035e-02	pos_hash_score=3	prediction=polymorphism	reject=COVERAGE_EVENNESS_SKEW,FREQUENCY_CUTOFF	side_1_annotate_key=gene	side_1_continuation=0	side_1_coverage=0.94	side_1_overlap=9	side_1_possible_overlap_registers=236	side_1_read_count=87	side_1_redundant=0	side_2_annotate_key=gene	side_2_continuation=0	side_2_coverage=0.66	side_2_overlap=0	side_2_possible_overlap_registers=227	side_2_read_count=59	side_2_redundant=0	total_non_overlap_reads=3
JC	289	.	CP009273	3707524	-1	CP009273	3708786	1	0	alignment_overlap=12	coverage_minus=2	coverage_plus=3	flanking_left=251	flanking_right=251	frequency=6.768e-02	junction_possible_overlap_registers=224	key=CP009273__3707524__-1__CP009273__3708774__1__12____251__251__0__0	max_left=123	max_left_minus=123	max_left_plus=68	max_min_left=68	max_min_left_minus=64	max_min_left_plus=68	max_min_right=60	max_min_right_minus=60	max_min_right_plus=0	max_pos_hash_score=450	max_right=171	max_right_minus=112	max_right_plus=171	neg_log10_pos_hash_p_value=7.3	new_junction_coverage=0.06	new_junction_read_count=5	polymorphism_frequency=6.768e-02	pos_hash_score=5	prediction=polymorphism	reject=COVERAGE_EVENNESS_SKEW,FREQUENCY_CUTOFF	side_1_annotate_key=gene	side_1_continuation=0	side_1_coverage=0.69	side_1_overlap=12	side_1_possible_overlap_registers=236	side_1_read_count=64	side_1_redundant=0	side_2_annotate_key=gene	side_2_continuation=0	side_2_coverage=0.87	side_2_overlap=0	side_2_possible_overlap_registers=224	side_2_read_count=77	side_2_redundant=0	total_non_overlap_reads=5
JC	290	.	CP009273	3742002	-1	CP009273	3743273	1	0	alignment_overlap=9	coverage_minus=2	coverage_plus=2	flanking_left=251	flanking_right=251	frequency=6.726e-02	junction_possible_overlap_registers=227	key=CP009273__3742002__-1__CP009273__3743264__1__9____251__251__0__0	max_left=200	max_left_minus=200	max_left_plus=179	max_min_left=61	max_min_left_minus=61	max_min_left_plus=61	max_min_right=63	max_min_right_minus=34	max_min_right_plus=63	max_pos_hash_score=456	max_right=164	max_right_minus=164	max_right_plus=164	neg_log10_pos_hash_p_value=7.9	new_junction_coverage=0.04	new_junction_read_count=4	polymorphism_frequency=6.726e-02	pos_hash_score=4	prediction=polymorphism	reject=COVERAGE_EVENNESS_SKEW,FREQUENCY_CUTOFF	side_1_annotate_key=gene	side_1_continuation=0	side_1_coverage=0.58	side_1_overlap=9	side_1_possible_overlap_registers=236	side_1_read_count=54	side_1_redundant=0	side_2_annotate_key=gene	side_2_continuation=0	side_2_coverage=0.66	side_2_overlap=0	side_2_possible_overlap_registers=227	side_2_read_count=59	side_2_redundant=0	total_non_overlap_reads=4
JC	291	.	CP009273	3754285	-1	CP009273	3755196	1	0	alignment_overlap=5	coverage_minus=2	coverage_plus=1	flanking_left=251	flanking_right=251	frequency=3.524e-02	junction_possible_overlap_registers=231	key=CP009273__3754285__-1__CP009273__3755191__1__5____251__251__0__0	max_left=244	max_left_minus=244	max_left_plus=140	max_min_left=0	max_min_left_minus=0	max_min_left_plus=0	max_min_right=105	max_min_right_minus=70	max_min_right_plus=105	max_pos_hash_score=464	max_right=105	max_right_minus=70	max_right_plus=105	neg_log10_pos_hash_p_value=8.6	new_junction_coverage=0.03	new_junction_read_count=3	polymorphism_frequency=3.524e-02	pos_hash_score=3	prediction=polymorphism	reject=COVERAGE_EVENNESS_SKEW,FREQUENCY_CUTOFF	side_1_annotate_key=gene	side_1_continuation=0	side_1_coverage=0.88	side_1_overlap=5	side_1_possible_overlap_registers=236	side_1_read_count=82	side_1_redundant=0	side_2_annotate_key=gene	side_2_continuation=0	side_2_coverage=0.92	side_2_overlap=0	side_2_possible_overlap_registers=231	side_2_read_count=84	side_2_redundant=0	total_non_overlap_reads=3
JC	292	.	CP009273	3757591	-1	CP009273	3758204	1	0	alignment_overlap=9	coverage_minus=3	coverage_plus=0	flanking_left=251	flanking_right=251	frequency=8.182e-02	junction_possible_overlap_registers=227	key=CP009273__3757591__-1__CP009273__3758195__1__9____251__251__0__1	max_left=152	max_left_minus=152	max_left_plus=0	max_min_left=0	max_min_left_minus=0	max_min_left_plus=0	max_min_right=105	max_min_right_minus=105	max_min_right_plus=0	max_pos_hash_score=456	max_right=105	max_right_minus=105	max_right_plus=0	neg_log10_pos_hash_p_value=8.5	new_junction_coverage=0.03	new_junction_read_count=3	polymorphism_frequency=8.182e-02	pos_hash_score=3	prediction=polymorphism	reject=COVERAGE_EVENNESS_SKEW,FREQUENCY_CUTOFF	side_1_annotate_key=gene	side_1_continuation=0	side_1_coverage=0.38	side_1_overlap=9	side_1_possible_overlap_registers=236	side_1_read_count=35	side_1_redundant=0	side_2_annotate_key=repeat	side_2_continuation=0	side_2_coverage=NA	side_2_overlap=0	side_2_possible_overlap_registers=NA	side_2_read_count=NA	side_2_redundant=1	total_non_overlap_reads=3
JC	293	.	CP009273	3760956	-1	CP009273	3762108	1	0	alignment_overlap=8	coverage_minus=3	coverage_plus=1	flanking_left=251	flanking_right=251	frequency=2.629e-02	junction_possible_overlap_registers=228	key=CP009273__3760956__-1__CP009273__3762100__1__8____251__251__0__0	max_left=222	max_left_minus=222	max_left_plus=67	max_min_left=67	max_min_left_minus=67	max_min_left_plus=67	max_min_right=20	max_min_right_minus=20	max_min_right_plus=0	max_pos_hash_score=458	max_right=195	max_right_minus=195	max_right_plus=106	neg_log10_pos_hash_p_value=7.9	new_junction_coverage=0.04	new_junction_read_count=4	polymorphism_frequency=2.629e-02	pos_hash_score=4	prediction=polymorphism	reject=COVERAGE_EVENNESS_SKEW,FREQUENCY_CUTOFF	side_1_annotate_key=gene	side_1_continuation=0	side_1_coverage=1.49	side_1_overlap=8	side_1_possible_overlap_registers=236	side_1_read_count=138	side_1_redundant=0	side_2_annotate_key=gene	side_2_continuation=0	side_2_coverage=1.82	side_2_overlap=0	side_2_possible_overlap_registers=228	side_2_read_count=163	side_2_redundant=0	total_non_overlap_reads=4
JC	294	.	CP009273	3789397	-1	CP009273	3790086	1	0	alignment_overlap=10	coverage_minus=3	coverage_plus=1	flanking_left=251	flanking_right=251	frequency=4.448e-02	junction_possible_overlap_registers=226	key=CP009273__3789397__-1__CP009273__3790076__1__10____251__251__0__0	max_left=171	max_left_minus=171	max_left_plus=117	max_min_left=117	max_min_left_minus=0	max_min_left_plus=117	max_min_right=67	max_min_right_minus=67	max_min_right_plus=0	max_pos_hash_score=454	max_right=122	max_right_minus=67	max_right_plus=122	neg_log10_pos_hash_p_value=8.4	new_junction_coverage=0.05	new_junction_read_count=4	polymorphism_frequency=4.448e-02	pos_hash_score=3	prediction=polymorphism	reject=COVERAGE_EVENNESS_SKEW,FREQUENCY_CUTOFF	side_1_annotate_key=gene	side_1_continuation=0	side_1_coverage=0.80	side_1_overlap=10	side_1_possible_overlap_registers=236	side_1_read_count=74	side_1_redundant=0	side_2_annotate_key=gene	side_2_continuation=0	side_2_coverage=1.14	side_2_overlap=0	side_2_possible_overlap_registers=226	side_2_read_count=101	side_2_redundant=0	total_non_overlap_reads=4
JC	295	.	CP009273	3825653	-1	CP009273	3826788	1	0	alignment_overlap=10	coverage_minus=2	coverage_plus=1	flanking_left=251	flanking_right=251	frequency=3.577e-02	junction_possible_overlap_registers=226	key=CP009273__3825653__-1__CP009273__3826778__1__10____251__251__0__0	max_left=62	max_left_minus=62	max_left_plus=61	max_min_left=62	max_min_left_minus=62	max_min_left_plus=61	max_min_right=7	max_min_right_minus=7	max_min_right_plus=0	max_pos_hash_score=454	max_right=70	max_right_minus=70	max_right_plus=70	neg_log10_pos_hash_p_value=8.4	new_junction_coverage=0.03	new_junction_read_count=3	polymorphism_frequency=3.577e-02	pos_hash_score=3	prediction=polymorphism	reject=COVERAGE_EVENNESS_SKEW,FREQUENCY_CUTOFF	side_1_annotate_key=gene	side_1_continuation=0	side_1_coverage=0.83	side_1_overlap=10	side_1_possible_overlap_registers=236	side_1_read_count=77	side_1_redundant=0	side_2_annotate_key=gene	side_2_continuation=0	side_2_coverage=0.99	side_2_overlap=0	side_2_possible_overlap_registers=226	side_2_read_count=88	side_2_redundant=0	total_non_overlap_reads=3
JC	296	.	CP009273	3831437	-1	CP009273	3832091	1	0	alignment_overlap=12	coverage_minus=2	coverage_plus=2	flanking_left=251	flanking_right=251	frequency=4.552e-02	junction_possible_overlap_registers=224	key=CP009273__3831437__-1__CP009273__3832079__1__12____251__251__0__0	max_left=143	max_left_minus=143	max_left_plus=74	max_min_left=74	max_min_left_minus=0	max_min_left_plus=74	max_min_right=42	max_min_right_minus=42	max_min_right_plus=0	max_pos_hash_score=450	max_right=76	max_right_minus=42	max_right_plus=76	neg_log10_pos_hash_p_value=7.8	new_junction_coverage=0.05	new_junction_read_count=4	polymorphism_frequency=4.552e-02	pos_hash_score=4	prediction=polymorphism	reject=COVERAGE_EVENNESS_SKEW,FREQUENCY_CUTOFF	side_1_annotate_key=gene	side_1_continuation=0	side_1_coverage=0.91	side_1_overlap=12	side_1_possible_overlap_registers=236	side_1_read_count=84	side_1_redundant=0	side_2_annotate_key=gene	side_2_continuation=0	side_2_coverage=1.00	side_2_overlap=0	side_2_possible_overlap_registers=224	side_2_read_count=88	side_2_redundant=0	total_non_overlap_reads=4
JC	297	.	CP009273	3909667	-1	CP009273	3910668	1	0	alignment_overlap=10	coverage_minus=2	coverage_plus=2	flanking_left=251	flanking_right=251	frequency=5.018e-02	junction_possible_overlap_registers=226	key=CP009273__3909667__-1__CP009273__3910658__1__10____251__251__0__0	max_left=79	max_left_minus=79	max_left_plus=79	max_min_left=51	max_min_left_minus=51	max_min_left_plus=51	max_min_right=7	max_min_right_minus=7	max_min_right_plus=7	max_pos_hash_score=454	max_right=64	max_right_minus=64	max_right_plus=64	neg_log10_pos_hash_p_value=7.9	new_junction_coverage=0.05	new_junction_read_count=4	polymorphism_frequency=5.018e-02	pos_hash_score=4	prediction=polymorphism	reject=COVERAGE_EVENNESS_SKEW,FREQUENCY_CUTOFF	side_1_annotate_key=gene	side_1_continuation=0	side_1_coverage=1.16	side_1_overlap=10	side_1_possible_overlap_registers=236	side_1_read_count=108	side_1_redundant=0	side_2_annotate_key=gene	side_2_continuation=0	side_2_coverage=0.54	side_2_overlap=0	side_2_possible_overlap_registers=226	side_2_read_count=48	side_2_redundant=0	total_non_overlap_reads=4
JC	298	.	CP009273	3928945	-1	CP009273	3929735	1	0	alignment_overlap=10	coverage_minus=1	coverage_plus=2	flanking_left=251	flanking_right=251	frequency=3.817e-02	junction_possible_overlap_registers=226	key=CP009273__3928945__-1__CP009273__3929725__1__10____251__251__0__0	max_left=66	max_left_minus=33	max_left_plus=66	max_min_left=66	max_min_left_minus=33	max_min_left_plus=66	max_min_right=0	max_min_right_minus=0	max_min_right_plus=0	max_pos_hash_score=454	max_right=134	max_right_minus=84	max_right_plus=134	neg_log10_pos_hash_p_value=8.4	new_junction_coverage=0.03	new_junction_read_count=3	polymorphism_frequency=3.817e-02	pos_hash_score=3	prediction=polymorphism	reject=COVERAGE_EVENNESS_SKEW,FREQUENCY_CUTOFF	side_1_annotate_key=gene	side_1_continuation=0	side_1_coverage=0.97	side_1_overlap=10	side_1_possible_overlap_registers=236	side_1_read_count=90	side_1_redundant=0	side_2_annotate_key=gene	side_2_continuation=0	side_2_coverage=0.73	side_2_overlap=0	side_2_possible_overlap_registers=226	side_2_read_count=65	side_2_redundant=0	total_non_overlap_reads=3
JC	299	.	CP009273	3929257	-1	CP009273	3930302	1	0	alignment_overlap=10	coverage_minus=3	coverage_plus=1	flanking_left=251	flanking_right=251	frequency=6.349e-02	junction_possible_overlap_registers=226	key=CP009273__3929257__-1__CP009273__3930292__1__10____251__251__0__0	max_left=107	max_left_minus=36	max_left_plus=107	max_min_left=36	max_min_left_minus=36	max_min_left_plus=0	max_min_right=12	max_min_right_minus=0	max_min_right_plus=12	max_pos_hash_score=454	max_right=129	max_right_minus=129	max_right_plus=12	neg_log10_pos_hash_p_value=7.9	new_junction_coverage=0.07	new_junction_read_count=6	polymorphism_frequency=6.349e-02	pos_hash_score=4	prediction=polymorphism	reject=COVERAGE_EVENNESS_SKEW,FREQUENCY_CUTOFF	side_1_annotate_key=gene	side_1_continuation=0	side_1_coverage=1.01	side_1_overlap=10	side_1_possible_overlap_registers=236	side_1_read_count=94	side_1_redundant=0	side_2_annotate_key=gene	side_2_continuation=0	side_2_coverage=0.98	side_2_overlap=0	side_2_possible_overlap_registers=226	side_2_read_count=87	side_2_redundant=0	total_non_overlap_reads=4
JC	300	.	CP009273	3957919	-1	CP009273	3959102	1	0	alignment_overlap=12	coverage_minus=2	coverage_plus=3	flanking_left=251	flanking_right=251	frequency=5.062e-02	junction_possible_overlap_registers=224	key=CP009273__3957919__-1__CP009273__3959090__1__12____251__251__0__0	max_left=223	max_left_minus=223	max_left_plus=186	max_min_left=33	max_min_left_minus=0	max_min_left_plus=33	max_min_right=52	max_min_right_minus=23	max_min_right_plus=52	max_pos_hash_score=450	max_right=199	max_right_minus=23	max_right_plus=199	neg_log10_pos_hash_p_value=7.3	new_junction_coverage=0.06	new_junction_read_count=5	polymorphism_frequency=5.062e-02	pos_hash_score=5	prediction=polymorphism	reject=COVERAGE_EVENNESS_SKEW,FREQUENCY_CUTOFF	side_1_annotate_key=gene	side_1_continuation=0	side_1_coverage=1.15	side_1_overlap=12	side_1_possible_overlap_registers=236	side_1_read_count=107	side_1_redundant=0	side_2_annotate_key=gene	side_2_continuation=0	side_2_coverage=0.98	side_2_overlap=0	side_2_possible_overlap_registers=224	side_2_read_count=86	side_2_redundant=0	total_non_overlap_reads=5
JC	301	.	CP009273	3996889	-1	CP009273	3997850	1	0	alignment_overlap=11	coverage_minus=2	coverage_plus=3	flanking_left=251	flanking_right=251	frequency=4.740e-02	junction_possible_overlap_registers=225	key=CP009273__3996889__-1__CP009273__3997839__1__11____251__251__0__0	max_left=226	max_left_minus=226	max_left_plus=61	max_min_left=102	max_min_left_minus=102	max_min_left_plus=61	max_min_right=14	max_min_right_minus=14	max_min_right_plus=0	max_pos_hash_score=452	max_right=215	max_right_minus=138	max_right_plus=215	neg_log10_pos_hash_p_value=7.3	new_junction_coverage=0.06	new_junction_read_count=5	polymorphism_frequency=4.740e-02	pos_hash_score=5	prediction=polymorphism	reject=COVERAGE_EVENNESS_SKEW,FREQUENCY_CUTOFF	side_1_annotate_key=gene	side_1_continuation=0	side_1_coverage=1.16	side_1_overlap=11	side_1_possible_overlap_registers=236	side_1_read_count=108	side_1_redundant=0	side_2_annotate_key=gene	side_2_continuation=0	side_2_coverage=1.11	side_2_overlap=0	side_2_possible_overlap_registers=225	side_2_read_count=98	side_2_redundant=0	total_non_overlap_reads=5
JC	302	.	CP009273	4009958	-1	CP009273	4010876	1	0	alignment_overlap=13	coverage_minus=5	coverage_plus=1	flanking_left=251	flanking_right=251	frequency=5.969e-02	junction_possible_overlap_registers=223	key=CP009273__4009958__-1__CP009273__4010863__1__13____251__251__0__0	max_left=211	max_left_minus=211	max_left_plus=103	max_min_left=103	max_min_left_minus=62	max_min_left_plus=103	max_min_right=76	max_min_right_minus=76	max_min_right_plus=0	max_pos_hash_score=448	max_right=176	max_right_minus=176	max_right_plus=135	neg_log10_pos_hash_p_value=7.3	new_junction_coverage=0.07	new_junction_read_count=6	polymorphism_frequency=5.969e-02	pos_hash_score=5	prediction=polymorphism	reject=COVERAGE_EVENNESS_SKEW,FREQUENCY_CUTOFF	side_1_annotate_key=gene	side_1_continuation=0	side_1_coverage=1.16	side_1_overlap=13	side_1_possible_overlap_registers=236	side_1_read_count=108	side_1_redundant=0	side_2_annotate_key=gene	side_2_continuation=0	side_2_coverage=0.99	side_2_overlap=0	side_2_possible_overlap_registers=223	side_2_read_count=87	side_2_redundant=0	total_non_overlap_reads=6
JC	303	.	CP009273	4024030	-1	CP009273	4025613	1	0	alignment_overlap=11	coverage_minus=1	coverage_plus=2	flanking_left=251	flanking_right=251	frequency=3.891e-02	junction_possible_overlap_registers=225	key=CP009273__4024030__-1__CP009273__4025602__1__11____251__251__0__0	max_left=20	max_left_minus=20	max_left_plus=20	max_min_left=20	max_min_left_minus=20	max_min_left_plus=20	max_min_right=0	max_min_right_minus=0	max_min_right_plus=0	max_pos_hash_score=452	max_right=54	max_right_minus=25	max_right_plus=54	neg_log10_pos_hash_p_value=8.4	new_junction_coverage=0.03	new_junction_read_count=3	polymorphism_frequency=3.891e-02	pos_hash_score=3	prediction=polymorphism	reject=COVERAGE_EVENNESS_SKEW,FREQUENCY_CUTOFF	side_1_annotate_key=gene	side_1_continuation=0	side_1_coverage=0.65	side_1_overlap=11	side_1_possible_overlap_registers=236	side_1_read_count=60	side_1_redundant=0	side_2_annotate_key=gene	side_2_continuation=0	side_2_coverage=1.03	side_2_overlap=0	side_2_possible_overlap_registers=225	side_2_read_count=91	side_2_redundant=0	total_non_overlap_reads=3
JC	304	.	CP009273	4025610	-1	CP009273	4025883	1	0	alignment_overlap=10	coverage_minus=2	coverage_plus=1	flanking_left=251	flanking_right=251	frequency=3.299e-02	junction_possible_overlap_registers=226	key=CP009273__4025610__-1__CP009273__4025873__1__10____251__251__0__0	max_left=190	max_left_minus=190	max_left_plus=124	max_min_left=0	max_min_left_minus=0	max_min_left_plus=0	max_min_right=112	max_min_right_minus=51	max_min_right_plus=112	max_pos_hash_score=454	max_right=112	max_right_minus=51	max_right_plus=112	neg_log10_pos_hash_p_value=8.4	new_junction_coverage=0.03	new_junction_read_count=3	polymorphism_frequency=3.299e-02	pos_hash_score=3	prediction=polymorphism	reject=COVERAGE_EVENNESS_SKEW,FREQUENCY_CUTOFF	side_1_annotate_key=gene	side_1_continuation=0	side_1_coverage=1.06	side_1_overlap=10	side_1_possible_overlap_registers=236	side_1_read_count=98	side_1_redundant=0	side_2_annotate_key=gene	side_2_continuation=0	side_2_coverage=0.92	side_2_overlap=0	side_2_possible_overlap_registers=226	side_2_read_count=82	side_2_redundant=0	total_non_overlap_reads=3
JC	305	.	CP009273	4034161	-1	CP009273	4161677	1	-10	alignment_overlap=-10	coverage_minus=5	coverage_plus=6	flanking_left=251	flanking_right=251	frequency=2.345e-01	junction_possible_overlap_registers=226	key=CP009273__4034161__-1__CP009273__4161677__1__-10__AATTAATTCC__251__251__0__0	max_left=129	max_left_minus=113	max_left_plus=129	max_min_left=91	max_min_left_minus=91	max_min_left_plus=79	max_min_right=86	max_min_right_minus=67	max_min_right_plus=86	max_pos_hash_score=454	max_right=171	max_right_minus=171	max_right_plus=86	neg_log10_pos_hash_p_value=5.7	new_junction_coverage=0.12	new_junction_read_count=11	polymorphism_frequency=2.345e-01	pos_hash_score=9	prediction=polymorphism	reject=COVERAGE_EVENNESS_SKEW	side_1_annotate_key=gene	side_1_continuation=0	side_1_coverage=0.32	side_1_overlap=0	side_1_possible_overlap_registers=236	side_1_read_count=30	side_1_redundant=0	side_2_annotate_key=gene	side_2_continuation=0	side_2_coverage=0.48	side_2_overlap=0	side_2_possible_overlap_registers=236	side_2_read_count=45	side_2_redundant=0	total_non_overlap_reads=11	unique_read_sequence=AATTAATTCC
JC	306	.	CP009273	4058331	-1	CP009273	4059742	1	0	alignment_overlap=5	coverage_minus=2	coverage_plus=1	flanking_left=251	flanking_right=251	frequency=2.568e-02	junction_possible_overlap_registers=231	key=CP009273__4058331__-1__CP009273__4059737__1__5____251__251__0__0	max_left=182	max_left_minus=182	max_left_plus=81	max_min_left=0	max_min_left_minus=0	max_min_left_plus=0	max_min_right=78	max_min_right_minus=78	max_min_right_plus=78	max_pos_hash_score=464	max_right=78	max_right_minus=78	max_right_plus=78	neg_log10_pos_hash_p_value=8.6	new_junction_coverage=0.03	new_junction_read_count=3	polymorphism_frequency=2.568e-02	pos_hash_score=3	prediction=polymorphism	reject=COVERAGE_EVENNESS_SKEW,FREQUENCY_CUTOFF	side_1_annotate_key=gene	side_1_continuation=0	side_1_coverage=1.20	side_1_overlap=5	side_1_possible_overlap_registers=236	side_1_read_count=111	side_1_redundant=0	side_2_annotate_key=gene	side_2_continuation=0	side_2_coverage=1.31	side_2_overlap=0	side_2_possible_overlap_registers=231	side_2_read_count=119	side_2_redundant=0	total_non_overlap_reads=3
JC	307	.	CP009273	4059831	-1	CP009273	4060876	1	0	alignment_overlap=12	coverage_minus=3	coverage_plus=2	flanking_left=251	flanking_right=251	frequency=4.976e-02	junction_possible_overlap_registers=224	key=CP009273__4059831__-1__CP009273__4060864__1__12____251__251__0__0	max_left=105	max_left_minus=105	max_left_plus=73	max_min_left=13	max_min_left_minus=4	max_min_left_plus=13	max_min_right=55	max_min_right_minus=53	max_min_right_plus=55	max_pos_hash_score=450	max_right=75	max_right_minus=75	max_right_plus=55	neg_log10_pos_hash_p_value=7.3	new_junction_coverage=0.06	new_junction_read_count=5	polymorphism_frequency=4.976e-02	pos_hash_score=5	prediction=polymorphism	reject=COVERAGE_EVENNESS_SKEW,FREQUENCY_CUTOFF	side_1_annotate_key=gene	side_1_continuation=0	side_1_coverage=1.28	side_1_overlap=12	side_1_possible_overlap_registers=236	side_1_read_count=119	side_1_redundant=0	side_2_annotate_key=gene	side_2_continuation=0	side_2_coverage=0.89	side_2_overlap=0	side_2_possible_overlap_registers=224	side_2_read_count=78	side_2_redundant=0	total_non_overlap_reads=5
JC	308	.	CP009273	4065278	-1	CP009273	4065981	1	0	alignment_overlap=10	coverage_minus=2	coverage_plus=2	flanking_left=251	flanking_right=251	frequency=4.383e-02	junction_possible_overlap_registers=226	key=CP009273__4065278__-1__CP009273__4065971__1__10____251__251__0__0	max_left=55	max_left_minus=55	max_left_plus=55	max_min_left=55	max_min_left_minus=55	max_min_left_plus=55	max_min_right=8	max_min_right_minus=8	max_min_right_plus=0	max_pos_hash_score=454	max_right=132	max_right_minus=65	max_right_plus=132	neg_log10_pos_hash_p_value=7.9	new_junction_coverage=0.05	new_junction_read_count=4	polymorphism_frequency=4.383e-02	pos_hash_score=4	prediction=polymorphism	reject=COVERAGE_EVENNESS_SKEW,FREQUENCY_CUTOFF	side_1_annotate_key=gene	side_1_continuation=0	side_1_coverage=0.88	side_1_overlap=10	side_1_possible_overlap_registers=236	side_1_read_count=82	side_1_redundant=0	side_2_annotate_key=gene	side_2_continuation=0	side_2_coverage=1.08	side_2_overlap=0	side_2_possible_overlap_registers=226	side_2_read_count=96	side_2_redundant=0	total_non_overlap_reads=4
JC	309	.	CP009273	4094775	-1	CP009273	4095681	1	0	alignment_overlap=10	coverage_minus=4	coverage_plus=4	flanking_left=251	flanking_right=251	frequency=9.897e-02	junction_possible_overlap_registers=226	key=CP009273__4094775__-1__CP009273__4095671__1__10____251__251__0__0	max_left=210	max_left_minus=210	max_left_plus=21	max_min_left=109	max_min_left_minus=109	max_min_left_plus=21	max_min_right=4	max_min_right_minus=4	max_min_right_plus=0	max_pos_hash_score=454	max_right=218	max_right_minus=122	max_right_plus=218	neg_log10_pos_hash_p_value=6.4	new_junction_coverage=0.10	new_junction_read_count=9	polymorphism_frequency=9.897e-02	pos_hash_score=7	prediction=polymorphism	reject=COVERAGE_EVENNESS_SKEW,FREQUENCY_CUTOFF	side_1_annotate_key=gene	side_1_continuation=0	side_1_coverage=0.80	side_1_overlap=10	side_1_possible_overlap_registers=236	side_1_read_count=74	side_1_redundant=0	side_2_annotate_key=gene	side_2_continuation=0	side_2_coverage=1.05	side_2_overlap=0	side_2_possible_overlap_registers=226	side_2_read_count=93	side_2_redundant=0	total_non_overlap_reads=8
JC	310	.	CP009273	4096529	-1	CP009273	4097778	1	0	alignment_overlap=11	coverage_minus=1	coverage_plus=2	flanking_left=251	flanking_right=251	frequency=3.134e-02	junction_possible_overlap_registers=225	key=CP009273__4096529__-1__CP009273__4097767__1__11____251__251__0__0	max_left=116	max_left_minus=30	max_left_plus=116	max_min_left=30	max_min_left_minus=30	max_min_left_plus=30	max_min_right=112	max_min_right_minus=0	max_min_right_plus=112	max_pos_hash_score=452	max_right=112	max_right_minus=79	max_right_plus=112	neg_log10_pos_hash_p_value=8.4	new_junction_coverage=0.03	new_junction_read_count=3	polymorphism_frequency=3.134e-02	pos_hash_score=3	prediction=polymorphism	reject=COVERAGE_EVENNESS_SKEW,FREQUENCY_CUTOFF	side_1_annotate_key=gene	side_1_continuation=0	side_1_coverage=0.82	side_1_overlap=11	side_1_possible_overlap_registers=236	side_1_read_count=76	side_1_redundant=0	side_2_annotate_key=gene	side_2_continuation=0	side_2_coverage=1.28	side_2_overlap=0	side_2_possible_overlap_registers=225	side_2_read_count=113	side_2_redundant=0	total_non_overlap_reads=3
JC	311	.	CP009273	4146000	-1	CP009273	4146964	1	0	alignment_overlap=12	coverage_minus=2	coverage_plus=2	flanking_left=251	flanking_right=251	frequency=3.836e-02	junction_possible_overlap_registers=224	key=CP009273__4146000__-1__CP009273__4146952__1__12____251__251__0__0	max_left=164	max_left_minus=164	max_left_plus=21	max_min_left=66	max_min_left_minus=66	max_min_left_plus=21	max_min_right=74	max_min_right_minus=74	max_min_right_plus=0	max_pos_hash_score=450	max_right=169	max_right_minus=79	max_right_plus=169	neg_log10_pos_hash_p_value=7.8	new_junction_coverage=0.05	new_junction_read_count=4	polymorphism_frequency=3.836e-02	pos_hash_score=4	prediction=polymorphism	reject=COVERAGE_EVENNESS_SKEW,FREQUENCY_CUTOFF	side_1_annotate_key=gene	side_1_continuation=0	side_1_coverage=1.15	side_1_overlap=12	side_1_possible_overlap_registers=236	side_1_read_count=107	side_1_redundant=0	side_2_annotate_key=gene	side_2_continuation=0	side_2_coverage=1.12	side_2_overlap=0	side_2_possible_overlap_registers=224	side_2_read_count=99	side_2_redundant=0	total_non_overlap_reads=4
JC	312	.	CP009273	4161677	1	CP009273	4161849	-1	-10	alignment_overlap=-10	coverage_minus=7	coverage_plus=5	flanking_left=251	flanking_right=251	frequency=2.385e-01	junction_possible_overlap_registers=226	key=CP009273__4161677__1__CP009273__4161849__-1__-10__GGAATTAATT__251__251__0__0	max_left=171	max_left_minus=86	max_left_plus=171	max_min_left=86	max_min_left_minus=86	max_min_left_plus=67	max_min_right=91	max_min_right_minus=79	max_min_right_plus=91	max_pos_hash_score=454	max_right=158	max_right_minus=158	max_right_plus=113	neg_log10_pos_hash_p_value=5.4	new_junction_coverage=0.14	new_junction_read_count=12	polymorphism_frequency=2.385e-01	pos_hash_score=10	prediction=polymorphism	reject=COVERAGE_EVENNESS_SKEW	side_1_annotate_key=gene	side_1_continuation=0	side_1_coverage=0.48	side_1_overlap=0	side_1_possible_overlap_registers=236	side_1_read_count=45	side_1_redundant=0	side_2_annotate_key=gene	side_2_continuation=0	side_2_coverage=0.38	side_2_overlap=0	side_2_possible_overlap_registers=236	side_2_read_count=35	side_2_redundant=0	total_non_overlap_reads=12	unique_read_sequence=GGAATTAATT
JC	313	.	CP009273	4192540	-1	CP009273	4193615	1	0	alignment_overlap=10	coverage_minus=3	coverage_plus=3	flanking_left=251	flanking_right=251	frequency=7.444e-02	junction_possible_overlap_registers=226	key=CP009273__4192540__-1__CP009273__4193605__1__10____251__251__0__0	max_left=112	max_left_minus=112	max_left_plus=74	max_min_left=78	max_min_left_minus=78	max_min_left_plus=74	max_min_right=1	max_min_right_minus=1	max_min_right_plus=0	max_pos_hash_score=454	max_right=134	max_right_minus=134	max_right_plus=134	neg_log10_pos_hash_p_value=6.9	new_junction_coverage=0.08	new_junction_read_count=7	polymorphism_frequency=7.444e-02	pos_hash_score=6	prediction=polymorphism	reject=COVERAGE_EVENNESS_SKEW,FREQUENCY_CUTOFF	side_1_annotate_key=gene	side_1_continuation=0	side_1_coverage=1.00	side_1_overlap=10	side_1_possible_overlap_registers=236	side_1_read_count=93	side_1_redundant=0	side_2_annotate_key=gene	side_2_continuation=0	side_2_coverage=0.96	side_2_overlap=0	side_2_possible_overlap_registers=226	side_2_read_count=85	side_2_redundant=0	total_non_overlap_reads=6
JC	314	.	CP009273	4267794	-1	CP009273	4268932	1	0	alignment_overlap=11	coverage_minus=2	coverage_plus=1	flanking_left=251	flanking_right=251	frequency=4.204e-02	junction_possible_overlap_registers=225	key=CP009273__4267794__-1__CP009273__4268921__1__11____251__251__0__0	max_left=189	max_left_minus=189	max_left_plus=27	max_min_left=27	max_min_left_minus=0	max_min_left_plus=27	max_min_right=84	max_min_right_minus=84	max_min_right_plus=0	max_pos_hash_score=452	max_right=84	max_right_minus=84	max_right_plus=45	neg_log10_pos_hash_p_value=8.4	new_junction_coverage=0.03	new_junction_read_count=3	polymorphism_frequency=4.204e-02	pos_hash_score=3	prediction=polymorphism	reject=COVERAGE_EVENNESS_SKEW,FREQUENCY_CUTOFF	side_1_annotate_key=gene	side_1_continuation=0	side_1_coverage=0.75	side_1_overlap=11	side_1_possible_overlap_registers=236	side_1_read_count=70	side_1_redundant=0	side_2_annotate_key=gene	side_2_continuation=0	side_2_coverage=0.79	side_2_overlap=0	side_2_possible_overlap_registers=225	side_2_read_count=70	side_2_redundant=0	total_non_overlap_reads=3
JC	315	.	CP009273	4273534	-1	CP009273	4274606	1	0	alignment_overlap=9	coverage_minus=4	coverage_plus=3	flanking_left=251	flanking_right=251	frequency=6.437e-02	junction_possible_overlap_registers=227	key=CP009273__4273534__-1__CP009273__4274597__1__9____251__251__0__0	max_left=191	max_left_minus=191	max_left_plus=151	max_min_left=76	max_min_left_minus=76	max_min_left_plus=11	max_min_right=120	max_min_right_minus=51	max_min_right_plus=120	max_pos_hash_score=456	max_right=166	max_right_minus=166	max_right_plus=120	neg_log10_pos_hash_p_value=6.9	new_junction_coverage=0.08	new_junction_read_count=7	polymorphism_frequency=6.437e-02	pos_hash_score=6	prediction=polymorphism	reject=COVERAGE_EVENNESS_SKEW,FREQUENCY_CUTOFF	side_1_annotate_key=gene	side_1_continuation=0	side_1_coverage=1.27	side_1_overlap=9	side_1_possible_overlap_registers=236	side_1_read_count=118	side_1_redundant=0	side_2_annotate_key=gene	side_2_continuation=0	side_2_coverage=1.01	side_2_overlap=0	side_2_possible_overlap_registers=227	side_2_read_count=90	side_2_redundant=0	total_non_overlap_reads=7
JC	316	.	CP009273	4275538	-1	CP009273	4276346	1	0	alignment_overlap=11	coverage_minus=4	coverage_plus=4	flanking_left=251	flanking_right=251	frequency=8.528e-02	junction_possible_overlap_registers=225	key=CP009273__4275538__-1__CP009273__4276335__1__11____251__251__0__0	max_left=238	max_left_minus=238	max_left_plus=228	max_min_left=60	max_min_left_minus=0	max_min_left_plus=60	max_min_right=114	max_min_right_minus=108	max_min_right_plus=114	max_pos_hash_score=452	max_right=180	max_right_minus=108	max_right_plus=180	neg_log10_pos_hash_p_value=6.0	new_junction_coverage=0.10	new_junction_read_count=9	polymorphism_frequency=8.528e-02	pos_hash_score=8	prediction=polymorphism	reject=COVERAGE_EVENNESS_SKEW,FREQUENCY_CUTOFF	side_1_annotate_key=gene	side_1_continuation=0	side_1_coverage=1.14	side_1_overlap=11	side_1_possible_overlap_registers=236	side_1_read_count=106	side_1_redundant=0	side_2_annotate_key=gene	side_2_continuation=0	side_2_coverage=1.04	side_2_overlap=0	side_2_possible_overlap_registers=225	side_2_read_count=92	side_2_redundant=0	total_non_overlap_reads=8
JC	317	.	CP009273	4280736	-1	CP009273	4281818	1	0	alignment_overlap=11	coverage_minus=1	coverage_plus=2	flanking_left=251	flanking_right=251	frequency=3.861e-02	junction_possible_overlap_registers=225	key=CP009273__4280736__-1__CP009273__4281807__1__11____251__251__0__0	max_left=212	max_left_minus=212	max_left_plus=73	max_min_left=73	max_min_left_minus=0	max_min_left_plus=73	max_min_right=28	max_min_right_minus=28	max_min_right_plus=0	max_pos_hash_score=452	max_right=103	max_right_minus=28	max_right_plus=103	neg_log10_pos_hash_p_value=8.4	new_junction_coverage=0.03	new_junction_read_count=3	polymorphism_frequency=3.861e-02	pos_hash_score=3	prediction=polymorphism	reject=COVERAGE_EVENNESS_SKEW,FREQUENCY_CUTOFF	side_1_annotate_key=gene	side_1_continuation=0	side_1_coverage=1.07	side_1_overlap=11	side_1_possible_overlap_registers=236	side_1_read_count=99	side_1_redundant=0	side_2_annotate_key=gene	side_2_continuation=0	side_2_coverage=0.62	side_2_overlap=0	side_2_possible_overlap_registers=225	side_2_read_count=55	side_2_redundant=0	total_non_overlap_reads=3
JC	318	.	CP009273	4281130	-1	CP009273	4282022	1	0	alignment_overlap=13	coverage_minus=3	coverage_plus=3	flanking_left=251	flanking_right=251	frequency=8.271e-02	junction_possible_overlap_registers=223	key=CP009273__4281130__-1__CP009273__4282009__1__13____251__251__0__0	max_left=187	max_left_minus=187	max_left_plus=139	max_min_left=80	max_min_left_minus=80	max_min_left_plus=59	max_min_right=98	max_min_right_minus=43	max_min_right_plus=98	max_pos_hash_score=448	max_right=158	max_right_minus=158	max_right_plus=120	neg_log10_pos_hash_p_value=6.8	new_junction_coverage=0.07	new_junction_read_count=6	polymorphism_frequency=8.271e-02	pos_hash_score=6	prediction=polymorphism	reject=COVERAGE_EVENNESS_SKEW,FREQUENCY_CUTOFF	side_1_annotate_key=gene	side_1_continuation=0	side_1_coverage=0.76	side_1_overlap=13	side_1_possible_overlap_registers=236	side_1_read_count=71	side_1_redundant=0	side_2_annotate_key=gene	side_2_continuation=0	side_2_coverage=0.75	side_2_overlap=0	side_2_possible_overlap_registers=223	side_2_read_count=66	side_2_redundant=0	total_non_overlap_reads=6
JC	319	.	CP009273	4305455	-1	CP009273	4306421	1	0	alignment_overlap=4	coverage_minus=2	coverage_plus=2	flanking_left=251	flanking_right=251	frequency=8.750e-02	junction_possible_overlap_registers=232	key=CP009273__4305455__-1__CP009273__4306417__1__4____251__251__0__0	max_left=159	max_left_minus=159	max_left_plus=82	max_min_left=30	max_min_left_minus=0	max_min_left_plus=30	max_min_right=67	max_min_right_minus=66	max_min_right_plus=67	max_pos_hash_score=466	max_right=67	max_right_minus=66	max_right_plus=67	neg_log10_pos_hash_p_value=8.0	new_junction_coverage=0.04	new_junction_read_count=4	polymorphism_frequency=8.750e-02	pos_hash_score=4	prediction=polymorphism	reject=COVERAGE_EVENNESS_SKEW,FREQUENCY_CUTOFF	side_1_annotate_key=gene	side_1_continuation=0	side_1_coverage=0.37	side_1_overlap=4	side_1_possible_overlap_registers=236	side_1_read_count=34	side_1_redundant=0	side_2_annotate_key=gene	side_2_continuation=0	side_2_coverage=0.55	side_2_overlap=0	side_2_possible_overlap_registers=232	side_2_read_count=50	side_2_redundant=0	total_non_overlap_reads=4
JC	320	.	CP009273	4305470	-1	CP009273	4306436	1	0	alignment_overlap=7	coverage_minus=3	coverage_plus=2	flanking_left=251	flanking_right=251	frequency=1.075e-01	junction_possible_overlap_registers=229	key=CP009273__4305470__-1__CP009273__4306429__1__7____251__251__0__0	max_left=171	max_left_minus=171	max_left_plus=84	max_min_left=0	max_min_left_minus=0	max_min_left_plus=0	max_min_right=62	max_min_right_minus=37	max_min_right_plus=62	max_pos_hash_score=460	max_right=62	max_right_minus=37	max_right_plus=62	neg_log10_pos_hash_p_value=7.4	new_junction_coverage=0.06	new_junction_read_count=5	polymorphism_frequency=1.075e-01	pos_hash_score=5	prediction=polymorphism	reject=COVERAGE_EVENNESS_SKEW,FREQUENCY_CUTOFF	side_1_annotate_key=gene	side_1_continuation=0	side_1_coverage=0.37	side_1_overlap=7	side_1_possible_overlap_registers=236	side_1_read_count=34	side_1_redundant=0	side_2_annotate_key=gene	side_2_continuation=0	side_2_coverage=0.56	side_2_overlap=0	side_2_possible_overlap_registers=229	side_2_read_count=50	side_2_redundant=0	total_non_overlap_reads=5
JC	321	.	CP009273	4325606	-1	CP009273	4326807	1	0	alignment_overlap=14	coverage_minus=2	coverage_plus=1	flanking_left=251	flanking_right=251	frequency=3.239e-02	junction_possible_overlap_registers=222	key=CP009273__4325606__-1__CP009273__4326793__1__14____251__251__0__0	max_left=110	max_left_minus=110	max_left_plus=32	max_min_left=110	max_min_left_minus=110	max_min_left_plus=32	max_min_right=0	max_min_right_minus=0	max_min_right_plus=0	max_pos_hash_score=446	max_right=126	max_right_minus=126	max_right_plus=37	neg_log10_pos_hash_p_value=8.4	new_junction_coverage=0.03	new_junction_read_count=3	polymorphism_frequency=3.239e-02	pos_hash_score=3	prediction=polymorphism	reject=COVERAGE_EVENNESS_SKEW,FREQUENCY_CUTOFF	side_1_annotate_key=gene	side_1_continuation=0	side_1_coverage=1.05	side_1_overlap=14	side_1_possible_overlap_registers=236	side_1_read_count=97	side_1_redundant=0	side_2_annotate_key=gene	side_2_continuation=0	side_2_coverage=1.01	side_2_overlap=0	side_2_possible_overlap_registers=222	side_2_read_count=88	side_2_redundant=0	total_non_overlap_reads=3
JC	322	.	CP009273	4363643	-1	CP009273	4364512	1	0	alignment_overlap=10	coverage_minus=6	coverage_plus=2	flanking_left=251	flanking_right=251	frequency=7.558e-02	junction_possible_overlap_registers=226	key=CP009273__4363643__-1__CP009273__4364502__1__10____251__251__0__0	max_left=182	max_left_minus=182	max_left_plus=101	max_min_left=68	max_min_left_minus=68	max_min_left_plus=0	max_min_right=97	max_min_right_minus=59	max_min_right_plus=97	max_pos_hash_score=454	max_right=228	max_right_minus=228	max_right_plus=97	neg_log10_pos_hash_p_value=6.1	new_junction_coverage=0.09	new_junction_read_count=8	polymorphism_frequency=7.558e-02	pos_hash_score=8	prediction=polymorphism	reject=COVERAGE_EVENNESS_SKEW,FREQUENCY_CUTOFF	side_1_annotate_key=gene	side_1_continuation=0	side_1_coverage=1.35	side_1_overlap=10	side_1_possible_overlap_registers=236	side_1_read_count=125	side_1_redundant=0	side_2_annotate_key=gene	side_2_continuation=0	side_2_coverage=0.86	side_2_overlap=0	side_2_possible_overlap_registers=226	side_2_read_count=76	side_2_redundant=0	total_non_overlap_reads=8
JC	323	.	CP009273	4369868	-1	CP009273	4371218	1	0	alignment_overlap=10	coverage_minus=2	coverage_plus=1	flanking_left=251	flanking_right=251	frequency=2.988e-02	junction_possible_overlap_registers=226	key=CP009273__4369868__-1__CP009273__4371208__1__10____251__251__0__0	max_left=146	max_left_minus=146	max_left_plus=133	max_min_left=0	max_min_left_minus=0	max_min_left_plus=0	max_min_right=95	max_min_right_minus=95	max_min_right_plus=54	max_pos_hash_score=454	max_right=95	max_right_minus=95	max_right_plus=54	neg_log10_pos_hash_p_value=8.4	new_junction_coverage=0.03	new_junction_read_count=3	polymorphism_frequency=2.988e-02	pos_hash_score=3	prediction=polymorphism	reject=COVERAGE_EVENNESS_SKEW,FREQUENCY_CUTOFF	side_1_annotate_key=gene	side_1_continuation=0	side_1_coverage=1.07	side_1_overlap=10	side_1_possible_overlap_registers=236	side_1_read_count=99	side_1_redundant=0	side_2_annotate_key=gene	side_2_continuation=0	side_2_coverage=1.13	side_2_overlap=0	side_2_possible_overlap_registers=226	side_2_read_count=100	side_2_redundant=0	total_non_overlap_reads=3
JC	324	.	CP009273	4384029	-1	CP009273	4385023	1	0	alignment_overlap=14	coverage_minus=3	coverage_plus=3	flanking_left=251	flanking_right=251	frequency=6.743e-02	junction_possible_overlap_registers=222	key=CP009273__4384029__-1__CP009273__4385009__1__14____251__251__0__0	max_left=219	max_left_minus=219	max_left_plus=92	max_min_left=92	max_min_left_minus=21	max_min_left_plus=92	max_min_right=2	max_min_right_minus=2	max_min_right_plus=0	max_pos_hash_score=446	max_right=163	max_right_minus=96	max_right_plus=163	neg_log10_pos_hash_p_value=6.8	new_junction_coverage=0.07	new_junction_read_count=6	polymorphism_frequency=6.743e-02	pos_hash_score=6	prediction=polymorphism	reject=COVERAGE_EVENNESS_SKEW,FREQUENCY_CUTOFF	side_1_annotate_key=gene	side_1_continuation=0	side_1_coverage=0.92	side_1_overlap=14	side_1_possible_overlap_registers=236	side_1_read_count=85	side_1_redundant=0	side_2_annotate_key=gene	side_2_continuation=0	side_2_coverage=0.98	side_2_overlap=0	side_2_possible_overlap_registers=222	side_2_read_count=86	side_2_redundant=0	total_non_overlap_reads=6
JC	325	.	CP009273	4388307	-1	CP009273	4389368	1	0	alignment_overlap=11	coverage_minus=3	coverage_plus=4	flanking_left=251	flanking_right=251	frequency=9.562e-02	junction_possible_overlap_registers=225	key=CP009273__4388307__-1__CP009273__4389357__1__11____251__251__0__0	max_left=112	max_left_minus=112	max_left_plus=88	max_min_left=105	max_min_left_minus=105	max_min_left_plus=88	max_min_right=40	max_min_right_minus=36	max_min_right_plus=40	max_pos_hash_score=452	max_right=192	max_right_minus=135	max_right_plus=192	neg_log10_pos_hash_p_value=6.4	new_junction_coverage=0.08	new_junction_read_count=7	polymorphism_frequency=9.562e-02	pos_hash_score=7	prediction=polymorphism	reject=COVERAGE_EVENNESS_SKEW,FREQUENCY_CUTOFF	side_1_annotate_key=gene	side_1_continuation=0	side_1_coverage=0.83	side_1_overlap=11	side_1_possible_overlap_registers=236	side_1_read_count=77	side_1_redundant=0	side_2_annotate_key=gene	side_2_continuation=0	side_2_coverage=0.67	side_2_overlap=0	side_2_possible_overlap_registers=225	side_2_read_count=59	side_2_redundant=0	total_non_overlap_reads=7
JC	326	.	CP009273	4432267	-1	CP009273	4432990	1	0	alignment_overlap=11	coverage_minus=1	coverage_plus=2	flanking_left=251	flanking_right=251	frequency=3.812e-02	junction_possible_overlap_registers=225	key=CP009273__4432267__-1__CP009273__4432979__1__11____251__251__0__0	max_left=95	max_left_minus=95	max_left_plus=59	max_min_left=18	max_min_left_minus=0	max_min_left_plus=18	max_min_right=39	max_min_right_minus=39	max_min_right_plus=39	max_pos_hash_score=452	max_right=87	max_right_minus=39	max_right_plus=87	neg_log10_pos_hash_p_value=8.4	new_junction_coverage=0.05	new_junction_read_count=4	polymorphism_frequency=3.812e-02	pos_hash_score=3	prediction=polymorphism	reject=COVERAGE_EVENNESS_SKEW,FREQUENCY_CUTOFF	side_1_annotate_key=gene	side_1_continuation=0	side_1_coverage=1.19	side_1_overlap=11	side_1_possible_overlap_registers=236	side_1_read_count=110	side_1_redundant=0	side_2_annotate_key=gene	side_2_continuation=0	side_2_coverage=1.10	side_2_overlap=0	side_2_possible_overlap_registers=225	side_2_read_count=97	side_2_redundant=0	total_non_overlap_reads=3
JC	327	.	CP009273	4435606	-1	CP009273	4436690	1	0	alignment_overlap=8	coverage_minus=2	coverage_plus=4	flanking_left=251	flanking_right=251	frequency=6.918e-02	junction_possible_overlap_registers=228	key=CP009273__4435606__-1__CP009273__4436682__1__8____251__251__0__0	max_left=210	max_left_minus=147	max_left_plus=210	max_min_left=58	max_min_left_minus=0	max_min_left_plus=58	max_min_right=96	max_min_right_minus=96	max_min_right_plus=3	max_pos_hash_score=458	max_right=204	max_right_minus=96	max_right_plus=204	neg_log10_pos_hash_p_value=6.9	new_junction_coverage=0.07	new_junction_read_count=6	polymorphism_frequency=6.918e-02	pos_hash_score=6	prediction=polymorphism	reject=COVERAGE_EVENNESS_SKEW,FREQUENCY_CUTOFF	side_1_annotate_key=gene	side_1_continuation=0	side_1_coverage=0.81	side_1_overlap=8	side_1_possible_overlap_registers=236	side_1_read_count=75	side_1_redundant=0	side_2_annotate_key=gene	side_2_continuation=0	side_2_coverage=0.99	side_2_overlap=0	side_2_possible_overlap_registers=228	side_2_read_count=89	side_2_redundant=0	total_non_overlap_reads=6
JC	328	.	CP009273	4443337	-1	CP009273	4443921	1	0	alignment_overlap=11	coverage_minus=3	coverage_plus=1	flanking_left=251	flanking_right=251	frequency=3.975e-02	junction_possible_overlap_registers=225	key=CP009273__4443337__-1__CP009273__4443910__1__11____251__251__0__0	max_left=68	max_left_minus=68	max_left_plus=60	max_min_left=68	max_min_left_minus=68	max_min_left_plus=60	max_min_right=0	max_min_right_minus=0	max_min_right_plus=0	max_pos_hash_score=452	max_right=135	max_right_minus=133	max_right_plus=135	neg_log10_pos_hash_p_value=7.8	new_junction_coverage=0.05	new_junction_read_count=4	polymorphism_frequency=3.975e-02	pos_hash_score=4	prediction=polymorphism	reject=COVERAGE_EVENNESS_SKEW,FREQUENCY_CUTOFF	side_1_annotate_key=gene	side_1_continuation=0	side_1_coverage=1.10	side_1_overlap=11	side_1_possible_overlap_registers=236	side_1_read_count=102	side_1_redundant=0	side_2_annotate_key=gene	side_2_continuation=0	side_2_coverage=1.08	side_2_overlap=0	side_2_possible_overlap_registers=225	side_2_read_count=96	side_2_redundant=0	total_non_overlap_reads=4
JC	329	.	CP009273	4448781	-1	CP009273	4449908	1	0	alignment_overlap=12	coverage_minus=3	coverage_plus=1	flanking_left=251	flanking_right=251	frequency=4.425e-02	junction_possible_overlap_registers=224	key=CP009273__4448781__-1__CP009273__4449896__1__12____251__251__0__0	max_left=177	max_left_minus=177	max_left_plus=9	max_min_left=9	max_min_left_minus=5	max_min_left_plus=9	max_min_right=88	max_min_right_minus=88	max_min_right_plus=0	max_pos_hash_score=450	max_right=150	max_right_minus=150	max_right_plus=97	neg_log10_pos_hash_p_value=7.8	new_junction_coverage=0.05	new_junction_read_count=4	polymorphism_frequency=4.425e-02	pos_hash_score=4	prediction=polymorphism	reject=COVERAGE_EVENNESS_SKEW,FREQUENCY_CUTOFF	side_1_annotate_key=gene	side_1_continuation=0	side_1_coverage=0.89	side_1_overlap=12	side_1_possible_overlap_registers=236	side_1_read_count=83	side_1_redundant=0	side_2_annotate_key=gene	side_2_continuation=0	side_2_coverage=1.07	side_2_overlap=0	side_2_possible_overlap_registers=224	side_2_read_count=94	side_2_redundant=0	total_non_overlap_reads=4
JC	330	.	CP009273	4451468	-1	CP009273	4452189	1	0	alignment_overlap=10	coverage_minus=2	coverage_plus=2	flanking_left=251	flanking_right=251	frequency=3.781e-02	junction_possible_overlap_registers=226	key=CP009273__4451468__-1__CP009273__4452179__1__10____251__251__0__0	max_left=87	max_left_minus=87	max_left_plus=25	max_min_left=87	max_min_left_minus=87	max_min_left_plus=25	max_min_right=14	max_min_right_minus=14	max_min_right_plus=0	max_pos_hash_score=454	max_right=233	max_right_minus=154	max_right_plus=233	neg_log10_pos_hash_p_value=7.9	new_junction_coverage=0.05	new_junction_read_count=4	polymorphism_frequency=3.781e-02	pos_hash_score=4	prediction=polymorphism	reject=COVERAGE_EVENNESS_SKEW,FREQUENCY_CUTOFF	side_1_annotate_key=gene	side_1_continuation=0	side_1_coverage=1.12	side_1_overlap=10	side_1_possible_overlap_registers=236	side_1_read_count=104	side_1_redundant=0	side_2_annotate_key=gene	side_2_continuation=0	side_2_coverage=1.17	side_2_overlap=0	side_2_possible_overlap_registers=226	side_2_read_count=104	side_2_redundant=0	total_non_overlap_reads=4
JC	331	.	CP009273	4457520	-1	CP009273	4458471	1	0	alignment_overlap=9	coverage_minus=2	coverage_plus=2	flanking_left=251	flanking_right=251	frequency=4.019e-02	junction_possible_overlap_registers=227	key=CP009273__4457520__-1__CP009273__4458462__1__9____251__251__0__0	max_left=97	max_left_minus=97	max_left_plus=97	max_min_left=20	max_min_left_minus=20	max_min_left_plus=20	max_min_right=55	max_min_right_minus=55	max_min_right_plus=55	max_pos_hash_score=456	max_right=55	max_right_minus=55	max_right_plus=55	neg_log10_pos_hash_p_value=8.5	new_junction_coverage=0.04	new_junction_read_count=4	polymorphism_frequency=4.019e-02	pos_hash_score=3	prediction=polymorphism	reject=COVERAGE_EVENNESS_SKEW,FREQUENCY_CUTOFF	side_1_annotate_key=gene	side_1_continuation=0	side_1_coverage=0.83	side_1_overlap=9	side_1_possible_overlap_registers=236	side_1_read_count=77	side_1_redundant=0	side_2_annotate_key=gene	side_2_continuation=0	side_2_coverage=1.31	side_2_overlap=0	side_2_possible_overlap_registers=227	side_2_read_count=117	side_2_redundant=0	total_non_overlap_reads=4
JC	332	.	CP009273	4467850	-1	CP009273	4468846	1	0	alignment_overlap=10	coverage_minus=3	coverage_plus=2	flanking_left=251	flanking_right=251	frequency=7.403e-02	junction_possible_overlap_registers=226	key=CP009273__4467850__-1__CP009273__4468836__1__10____251__251__0__0	max_left=153	max_left_minus=153	max_left_plus=116	max_min_left=75	max_min_left_minus=75	max_min_left_plus=71	max_min_right=85	max_min_right_minus=85	max_min_right_plus=64	max_pos_hash_score=454	max_right=170	max_right_minus=159	max_right_plus=170	neg_log10_pos_hash_p_value=7.3	new_junction_coverage=0.06	new_junction_read_count=5	polymorphism_frequency=7.403e-02	pos_hash_score=5	prediction=polymorphism	reject=COVERAGE_EVENNESS_SKEW,FREQUENCY_CUTOFF	side_1_annotate_key=gene	side_1_continuation=0	side_1_coverage=0.74	side_1_overlap=10	side_1_possible_overlap_registers=236	side_1_read_count=69	side_1_redundant=0	side_2_annotate_key=gene	side_2_continuation=0	side_2_coverage=0.66	side_2_overlap=0	side_2_possible_overlap_registers=226	side_2_read_count=59	side_2_redundant=0	total_non_overlap_reads=5
JC	333	.	CP009273	4475147	-1	CP009273	4476086	1	0	alignment_overlap=12	coverage_minus=3	coverage_plus=4	flanking_left=251	flanking_right=251	frequency=8.158e-02	junction_possible_overlap_registers=224	key=CP009273__4475147__-1__CP009273__4476074__1__12____251__251__0__0	max_left=94	max_left_minus=94	max_left_plus=63	max_min_left=94	max_min_left_minus=94	max_min_left_plus=7	max_min_right=45	max_min_right_minus=17	max_min_right_plus=45	max_pos_hash_score=450	max_right=215	max_right_minus=145	max_right_plus=215	neg_log10_pos_hash_p_value=6.4	new_junction_coverage=0.09	new_junction_read_count=8	polymorphism_frequency=8.158e-02	pos_hash_score=7	prediction=polymorphism	reject=COVERAGE_EVENNESS_SKEW,FREQUENCY_CUTOFF	side_1_annotate_key=gene	side_1_continuation=0	side_1_coverage=1.03	side_1_overlap=12	side_1_possible_overlap_registers=236	side_1_read_count=96	side_1_redundant=0	side_2_annotate_key=gene	side_2_continuation=0	side_2_coverage=1.01	side_2_overlap=0	side_2_possible_overlap_registers=224	side_2_read_count=89	side_2_redundant=0	total_non_overlap_reads=7
JC	334	.	CP009273	4487998	1	CP009273	4489329	-1	0	alignment_overlap=0	coverage_minus=3	coverage_plus=8	flanking_left=251	flanking_right=251	frequency=NA	junction_possible_overlap_registers=236	key=CP009273__4487998__1__CP009273__4489329__-1__0____251__251__1__1	max_left=240	max_left_minus=240	max_left_plus=212	max_min_left=71	max_min_left_minus=40	max_min_left_plus=71	max_min_right=121	max_min_right_minus=11	max_min_right_plus=121	max_pos_hash_score=474	max_right=246	max_right_minus=246	max_right_plus=187	neg_log10_pos_hash_p_value=5.3	new_junction_coverage=0.22	new_junction_read_count=20	polymorphism_frequency=NA	pos_hash_score=11	prediction=unknown	reject=COVERAGE_EVENNESS_SKEW	side_1_annotate_key=repeat	side_1_continuation=0	side_1_coverage=NA	side_1_overlap=0	side_1_read_count=NA	side_1_redundant=1	side_2_annotate_key=repeat	side_2_continuation=0	side_2_coverage=NA	side_2_overlap=0	side_2_possible_overlap_registers=NA	side_2_read_count=NA	side_2_redundant=1	total_non_overlap_reads=11
JC	335	.	CP009273	4491776	-1	CP009273	4492477	1	0	alignment_overlap=10	coverage_minus=3	coverage_plus=5	flanking_left=251	flanking_right=251	frequency=8.542e-02	junction_possible_overlap_registers=226	key=CP009273__4491776__-1__CP009273__4492467__1__10____251__251__0__0	max_left=216	max_left_minus=216	max_left_plus=130	max_min_left=101	max_min_left_minus=0	max_min_left_plus=101	max_min_right=116	max_min_right_minus=111	max_min_right_plus=116	max_pos_hash_score=454	max_right=186	max_right_minus=111	max_right_plus=186	neg_log10_pos_hash_p_value=6.1	new_junction_coverage=0.09	new_junction_read_count=8	polymorphism_frequency=8.542e-02	pos_hash_score=8	prediction=polymorphism	reject=COVERAGE_EVENNESS_SKEW,FREQUENCY_CUTOFF	side_1_annotate_key=gene	side_1_continuation=0	side_1_coverage=0.94	side_1_overlap=10	side_1_possible_overlap_registers=236	side_1_read_count=87	side_1_redundant=0	side_2_annotate_key=gene	side_2_continuation=0	side_2_coverage=0.99	side_2_overlap=0	side_2_possible_overlap_registers=226	side_2_read_count=88	side_2_redundant=0	total_non_overlap_reads=8
JC	336	.	CP009273	4560448	-1	CP009273	4561619	1	0	alignment_overlap=12	coverage_minus=2	coverage_plus=1	flanking_left=251	flanking_right=251	frequency=3.025e-02	junction_possible_overlap_registers=224	key=CP009273__4560448__-1__CP009273__4561607__1__12____251__251__0__0	max_left=81	max_left_minus=81	max_left_plus=34	max_min_left=81	max_min_left_minus=81	max_min_left_plus=34	max_min_right=20	max_min_right_minus=20	max_min_right_plus=0	max_pos_hash_score=450	max_right=134	max_right_minus=134	max_right_plus=61	neg_log10_pos_hash_p_value=8.4	new_junction_coverage=0.03	new_junction_read_count=3	polymorphism_frequency=3.025e-02	pos_hash_score=3	prediction=polymorphism	reject=COVERAGE_EVENNESS_SKEW,FREQUENCY_CUTOFF	side_1_annotate_key=gene	side_1_continuation=0	side_1_coverage=0.98	side_1_overlap=12	side_1_possible_overlap_registers=236	side_1_read_count=91	side_1_redundant=0	side_2_annotate_key=gene	side_2_continuation=0	side_2_coverage=1.20	side_2_overlap=0	side_2_possible_overlap_registers=224	side_2_read_count=106	side_2_redundant=0	total_non_overlap_reads=3
JC	337	.	CP009273	4573161	-1	CP009273	4573781	1	0	alignment_overlap=9	coverage_minus=4	coverage_plus=2	flanking_left=251	flanking_right=251	frequency=8.479e-02	junction_possible_overlap_registers=227	key=CP009273__4573161__-1__CP009273__4573772__1__9____251__251__0__0	max_left=103	max_left_minus=103	max_left_plus=70	max_min_left=91	max_min_left_minus=91	max_min_left_plus=70	max_min_right=19	max_min_right_minus=19	max_min_right_plus=0	max_pos_hash_score=456	max_right=238	max_right_minus=151	max_right_plus=238	neg_log10_pos_hash_p_value=6.9	new_junction_coverage=0.07	new_junction_read_count=6	polymorphism_frequency=8.479e-02	pos_hash_score=6	prediction=polymorphism	reject=COVERAGE_EVENNESS_SKEW,FREQUENCY_CUTOFF	side_1_annotate_key=gene	side_1_continuation=0	side_1_coverage=0.70	side_1_overlap=9	side_1_possible_overlap_registers=236	side_1_read_count=65	side_1_redundant=0	side_2_annotate_key=gene	side_2_continuation=0	side_2_coverage=0.75	side_2_overlap=0	side_2_possible_overlap_registers=227	side_2_read_count=67	side_2_redundant=0	total_non_overlap_reads=6
JC	338	.	CP009273	4605877	-1	CP009273	4606738	1	0	alignment_overlap=10	coverage_minus=2	coverage_plus=4	flanking_left=251	flanking_right=251	frequency=5.729e-02	junction_possible_overlap_registers=226	key=CP009273__4605877__-1__CP009273__4606728__1__10____251__251__0__0	max_left=208	max_left_minus=208	max_left_plus=76	max_min_left=10	max_min_left_minus=0	max_min_left_plus=10	max_min_right=64	max_min_right_minus=64	max_min_right_plus=24	max_pos_hash_score=454	max_right=207	max_right_minus=64	max_right_plus=207	neg_log10_pos_hash_p_value=6.9	new_junction_coverage=0.07	new_junction_read_count=6	polymorphism_frequency=5.729e-02	pos_hash_score=6	prediction=polymorphism	reject=COVERAGE_EVENNESS_SKEW,FREQUENCY_CUTOFF	side_1_annotate_key=gene	side_1_continuation=0	side_1_coverage=1.15	side_1_overlap=10	side_1_possible_overlap_registers=236	side_1_read_count=107	side_1_redundant=0	side_2_annotate_key=gene	side_2_continuation=0	side_2_coverage=1.07	side_2_overlap=0	side_2_possible_overlap_registers=226	side_2_read_count=95	side_2_redundant=0	total_non_overlap_reads=6
JC	339	.	CP009273	4607688	-1	CP009273	4608939	1	0	alignment_overlap=10	coverage_minus=2	coverage_plus=2	flanking_left=251	flanking_right=251	frequency=5.173e-02	junction_possible_overlap_registers=226	key=CP009273__4607688__-1__CP009273__4608929__1__10____251__251__0__0	max_left=170	max_left_minus=170	max_left_plus=147	max_min_left=29	max_min_left_minus=0	max_min_left_plus=29	max_min_right=94	max_min_right_minus=71	max_min_right_plus=94	max_pos_hash_score=454	max_right=94	max_right_minus=71	max_right_plus=94	neg_log10_pos_hash_p_value=8.4	new_junction_coverage=0.05	new_junction_read_count=4	polymorphism_frequency=5.173e-02	pos_hash_score=3	prediction=polymorphism	reject=COVERAGE_EVENNESS_SKEW,FREQUENCY_CUTOFF	side_1_annotate_key=gene	side_1_continuation=0	side_1_coverage=0.85	side_1_overlap=10	side_1_possible_overlap_registers=236	side_1_read_count=79	side_1_redundant=0	side_2_annotate_key=gene	side_2_continuation=0	side_2_coverage=0.80	side_2_overlap=0	side_2_possible_overlap_registers=226	side_2_read_count=71	side_2_redundant=0	total_non_overlap_reads=4
UN	340	.	CP009273	15601	15607
UN	341	.	CP009273	15609	16510
UN	342	.	CP009273	16512	16512
UN	343	.	CP009273	20027	20323
UN	344	.	CP009273	220465	221018
UN	345	.	CP009273	221025	221025
UN	346	.	CP009273	221027	221027
UN	347	.	CP009273	221034	221034
UN	348	.	CP009273	221041	221041
UN	349	.	CP009273	221589	221589
UN	350	.	CP009273	221594	221848
UN	351	.	CP009273	223711	224925
UN	352	.	CP009273	266467	266467
UN	353	.	CP009273	266469	266469
UN	354	.	CP009273	266471	266766
UN	355	.	CP009273	269876	270640
UN	356	.	CP009273	270644	270645
UN	357	.	CP009273	275105	275414
UN	358	.	CP009273	286576	286885
UN	359	.	CP009273	311173	311949
UN	360	.	CP009273	366218	366987
UN	361	.	CP009273	366989	366989
UN	362	.	CP009273	366997	366997
UN	363	.	CP009273	376959	377816
UN	364	.	CP009273	387388	388198
UN	365	.	CP009273	521552	521938
UN	366	.	CP009273	562458	563269
UN	367	.	CP009273	570248	570248
UN	368	.	CP009273	570250	570250
UN	369	.	CP009273	570257	571023
UN	370	.	CP009273	571026	571026
UN	371	.	CP009273	603659	603659
UN	372	.	CP009273	603673	604573
UN	373	.	CP009273	604575	604575
UN	374	.	CP009273	683543	684284
UN	375	.	CP009273	1089925	1090740
UN	376	.	CP009273	1090742	1090748
UN	377	.	CP009273	1390526	1390526
UN	378	.	CP009273	1390529	1391272
UN	379	.	CP009273	1427134	1427134
UN	380	.	CP009273	1427136	1427136
UN	381	.	CP009273	1427138	1427217
UN	382	.	CP009273	1462395	1462395
UN	383	.	CP009273	1462398	1463266
UN	384	.	CP009273	1463784	1463784
UN	385	.	CP009273	1463788	1464544
UN	386	.	CP009273	1464546	1464546
UN	387	.	CP009273	1464548	1464548
UN	388	.	CP009273	1522815	1523220
UN	389	.	CP009273	1565359	1565359
UN	390	.	CP009273	1565362	1565362
UN	391	.	CP009273	1565364	1565367
UN	392	.	CP009273	1565369	1565410
UN	393	.	CP009273	1628589	1628672
UN	394	.	CP009273	1645324	1645324
UN	395	.	CP009273	1645328	1645328
UN	396	.	CP009273	1645332	1645582
UN	397	.	CP009273	2060441	2060547
UN	398	.	CP009273	2060549	2060549
UN	399	.	CP009273	2062634	2062634
UN	400	.	CP009273	2062642	2062642
UN	401	.	CP009273	2062645	2063521
UN	402	.	CP009273	2095453	2096206
UN	403	.	CP009273	2163882	2164713
UN	404	.	CP009273	2282639	2283354
UN	405	.	CP009273	2507982	2508875
UN	406	.	CP009273	2719664	2722374
UN	407	.	CP009273	2723137	2723137
UN	408	.	CP009273	2723140	2724074
UN	409	.	CP009273	2850455	2852993
UN	410	.	CP009273	2989936	2989936
UN	411	.	CP009273	2989940	2990819
UN	412	.	CP009273	3123741	3124479
UN	413	.	CP009273	3124483	3124483
UN	414	.	CP009273	3179699	3180555
UN	415	.	CP009273	3180559	3180559
UN	416	.	CP009273	3180562	3180562
UN	417	.	CP009273	3359140	3359140
UN	418	.	CP009273	3359145	3359876
UN	419	.	CP009273	3417243	3417773
UN	420	.	CP009273	3418257	3419973
UN	421	.	CP009273	3419975	3419975
UN	422	.	CP009273	3420400	3421704
UN	423	.	CP009273	3463747	3463872
UN	424	.	CP009273	3577026	3577324
UN	425	.	CP009273	3612869	3614217
UN	426	.	CP009273	3614647	3614647
UN	427	.	CP009273	3614649	3614649
UN	428	.	CP009273	3614654	3614655
UN	429	.	CP009273	3614657	3614657
UN	430	.	CP009273	3614661	3614661
UN	431	.	CP009273	3614663	3614663
UN	432	.	CP009273	3614666	3615436
UN	433	.	CP009273	3645595	3645596
UN	434	.	CP009273	3645598	3645602
UN	435	.	CP009273	3645604	3646370
UN	436	.	CP009273	3659997	3659997
UN	437	.	CP009273	3660001	3660035
UN	438	.	CP009273	3755831	3757208
UN	439	.	CP009273	3757211	3757211
UN	440	.	CP009273	3757671	3758425
UN	441	.	CP009273	3935628	3935628
UN	442	.	CP009273	3935630	3936528
UN	443	.	CP009273	3937658	3938691
UN	444	.	CP009273	4028757	4028863
UN	445	.	CP009273	4029314	4029315
UN	446	.	CP009273	4029320	4030222
UN	447	.	CP009273	4031429	4031806
UN	448	.	CP009273	4032310	4032310
UN	449	.	CP009273	4032312	4032510
UN	450	.	CP009273	4032981	4033730
UN	451	.	CP009273	4156453	4156552
UN	452	.	CP009273	4156815	4157919
UN	453	.	CP009273	4157921	4157922
UN	454	.	CP009273	4158744	4161364
UN	455	.	CP009273	4161366	4161367
UN	456	.	CP009273	4161370	4161370
UN	457	.	CP009273	4166664	4166667
UN	458	.	CP009273	4166669	4166808
UN	459	.	CP009273	4166811	4166813
UN	460	.	CP009273	4166815	4166815
UN	461	.	CP009273	4198268	4199435
UN	462	.	CP009273	4200178	4202819
UN	463	.	CP009273	4488243	4489100
UN	464	.	CP009273	4497501	4497501
UN	465	.	CP009273	4497507	4498263
UN	466	.	CP009273	4498265	4498266
