# Supplementary material for: Mutators can drive the evolution of multi-resistance to antibiotics
Source: PLoS Genet. 2023 Jun 13;19(6):e1010791. doi: 10.1371/journal.pgen.1010791 (PMC10292718; doi:10.1371/journal.pgen.1010791)
Supplement: S2 File — (ZIP) [file pgen.1010791.s005.zip › 058854_highG7150K3.gd]

#=GENOME_DIFF	1.0
#=CREATED	17:29:20 06 May 2022
#=PROGRAM	breseq 0.36.1 
#=COMMAND	/mnt/fls01-home01/mqbssdgg/breseq-0.36.1-Linux-x86_64/bin/breseq -r BW25113-fixed.gb -o 058854_highG7150K3 058854_highG7150K3_1_trimmed.fastq.gz 058854_highG7150K3_2_trimmed.fastq.gz 058854_highG7150K3_U1_trimmed.fastq.gz 058854_highG7150K3_U2_trimmed.fastq.gz
#=REFSEQ	BW25113-fixed.gb
#=READSEQ	058854_highG7150K3_1_trimmed.fastq.gz
#=READSEQ	058854_highG7150K3_2_trimmed.fastq.gz
#=READSEQ	058854_highG7150K3_U1_trimmed.fastq.gz
#=READSEQ	058854_highG7150K3_U2_trimmed.fastq.gz
#=CONVERTED-BASES	478340903
#=CONVERTED-READS	1973115
#=INPUT-BASES	478392279
#=INPUT-READS	1973483
#=MAPPED-BASES	475958013
#=MAPPED-READS	1957061
SNP	1	42	CP009273	11433	G
SNP	2	43	CP009273	19617	C
SNP	3	44	CP009273	107258	G
SNP	4	45	CP009273	244229	T
SNP	5	47	CP009273	374745	G
SNP	6	48	CP009273	659704	G
SNP	7	50	CP009273	833779	A
SNP	8	51	CP009273	942396	A
INS	9	52	CP009273	955621	T	repeat_length=1	repeat_new_copies=9	repeat_ref_copies=8	repeat_seq=T
SNP	10	54	CP009273	1101556	G
INS	11	55	CP009273	1108031	T	repeat_length=1	repeat_new_copies=6	repeat_ref_copies=5	repeat_seq=T
SNP	12	56	CP009273	1113899	G
SNP	13	57	CP009273	1209753	G
DEL	14	58	CP009273	1212670	1
SNP	15	59	CP009273	1238267	C
SNP	16	60	CP009273	1264993	G
DEL	17	64	CP009273	1290490	1	repeat_length=1	repeat_new_copies=4	repeat_ref_copies=5	repeat_seq=C
SNP	18	65	CP009273	1314863	G
DEL	19	66	CP009273	1346950	1	repeat_length=1	repeat_new_copies=4	repeat_ref_copies=5	repeat_seq=C
SNP	20	73	CP009273	1481489	G
SNP	21	74	CP009273	1697966	C
INS	22	77	CP009273	1903363	T	repeat_length=1	repeat_new_copies=7	repeat_ref_copies=6	repeat_seq=T
SNP	23	78	CP009273	1985889	A
SNP	24	80	CP009273	2175089	T
SNP	25	82	CP009273	2409960	A
SNP	26	83	CP009273	2552341	G
SNP	27	84	CP009273	2590129	A
SNP	28	85	CP009273	2886414	A
INS	29	86	CP009273	2887862	T	repeat_length=1	repeat_new_copies=7	repeat_ref_copies=6	repeat_seq=T
INS	30	87	CP009273	2936260	T	repeat_length=1	repeat_new_copies=9	repeat_ref_copies=8	repeat_seq=T
SNP	31	88	CP009273	3259897	C
SNP	32	89	CP009273	3307546	A
SNP	33	90	CP009273	3486572	C
SNP	34	91	CP009273	3793189	C
SNP	35	92	CP009273	3872141	C
DEL	36	93	CP009273	3925013	1	repeat_length=1	repeat_new_copies=4	repeat_ref_copies=5	repeat_seq=T
SNP	37	94	CP009273	4039471	G
SNP	38	95	CP009273	4172706	C
SNP	39	96	CP009273	4198226	G
SNP	40	97	CP009273	4322276	T
DEL	41	99	CP009273	4596147	1	repeat_length=1	repeat_new_copies=7	repeat_ref_copies=8	repeat_seq=G
RA	42	.	CP009273	11433	0	A	G	consensus_score=363.5	frequency=1	major_base=G	major_cov=60/33	major_frequency=1.000e+00	minor_base=N	minor_cov=0/0	new_cov=60/33	polymorphism_frequency=1.000e+00	polymorphism_score=NA	prediction=consensus	ref_cov=0/0	total_cov=60/33
RA	43	.	CP009273	19617	0	T	C	consensus_score=327.6	frequency=1	major_base=C	major_cov=35/52	major_frequency=1.000e+00	minor_base=N	minor_cov=0/0	new_cov=35/52	polymorphism_frequency=1.000e+00	polymorphism_score=NA	prediction=consensus	ref_cov=0/0	total_cov=35/52
RA	44	.	CP009273	107258	0	A	G	consensus_score=307.6	frequency=1	major_base=G	major_cov=45/41	major_frequency=1.000e+00	minor_base=N	minor_cov=0/0	new_cov=45/41	polymorphism_frequency=1.000e+00	polymorphism_score=NA	prediction=consensus	ref_cov=0/0	total_cov=45/41
RA	45	.	CP009273	244229	0	C	T	bias_e_value=4631470	bias_p_value=1	consensus_score=486.9	fisher_strand_p_value=1	frequency=1	ks_quality_p_value=1	major_base=T	major_cov=65/59	major_frequency=9.920e-01	minor_base=A	minor_cov=1/0	new_cov=65/59	polymorphism_frequency=9.920e-01	polymorphism_score=NA	prediction=consensus	ref_cov=0/0	total_cov=66/59
RA	46	.	CP009273	357022	0	C	A	bias_e_value=1.62349	bias_p_value=3.50534e-07	consensus_reject=FREQUENCY_CUTOFF	consensus_score=208.9	fisher_strand_p_value=1.86479e-08	frequency=2.407e-01	ks_quality_p_value=1	major_base=C	major_cov=34/48	major_frequency=7.593e-01	minor_base=A	minor_cov=26/0	new_cov=26/0	polymorphism_frequency=2.407e-01	polymorphism_score=12.0	prediction=polymorphism	ref_cov=34/48	total_cov=63/48
RA	47	.	CP009273	374745	0	A	G	consensus_score=376.4	frequency=1	major_base=G	major_cov=60/37	major_frequency=1.000e+00	minor_base=N	minor_cov=0/0	new_cov=60/37	polymorphism_frequency=1.000e+00	polymorphism_score=NA	prediction=consensus	ref_cov=0/0	total_cov=60/37
RA	48	.	CP009273	659704	0	A	G	consensus_score=452.4	frequency=1	major_base=G	major_cov=69/48	major_frequency=1.000e+00	minor_base=N	minor_cov=0/0	new_cov=69/48	polymorphism_frequency=1.000e+00	polymorphism_score=NA	prediction=consensus	ref_cov=0/0	total_cov=69/48
RA	49	.	CP009273	732071	0	T	A	bias_e_value=9899.44	bias_p_value=0.00213743	consensus_reject=FREQUENCY_CUTOFF	consensus_score=206.5	fisher_strand_p_value=0.000227688	frequency=2.174e-01	ks_quality_p_value=1	major_base=T	major_cov=37/35	major_frequency=7.826e-01	minor_base=A	minor_cov=19/1	new_cov=19/1	polymorphism_frequency=2.174e-01	polymorphism_score=24.5	prediction=polymorphism	ref_cov=37/35	total_cov=70/47
RA	50	.	CP009273	833779	0	G	A	consensus_score=389.6	frequency=1	major_base=A	major_cov=53/44	major_frequency=1.000e+00	minor_base=N	minor_cov=0/0	new_cov=53/44	polymorphism_frequency=1.000e+00	polymorphism_score=NA	prediction=consensus	ref_cov=0/0	total_cov=53/44
RA	51	.	CP009273	942396	0	T	A	bias_e_value=3584360	bias_p_value=0.773913	consensus_score=390.5	fisher_strand_p_value=0.408163	frequency=1	ks_quality_p_value=1	major_base=A	major_cov=58/39	major_frequency=9.898e-01	minor_base=T	minor_cov=0/1	new_cov=58/39	polymorphism_frequency=9.898e-01	polymorphism_score=NA	prediction=consensus	ref_cov=0/1	total_cov=58/40
RA	52	.	CP009273	955621	1	.	T	bias_e_value=392683	bias_p_value=0.0847859	consensus_score=414.8	fisher_strand_p_value=0.0207792	frequency=1	ks_quality_p_value=0.800675	major_base=T	major_cov=31/87	major_frequency=9.752e-01	minor_base=.	minor_cov=3/0	new_cov=31/87	polymorphism_frequency=9.752e-01	polymorphism_score=2.8	prediction=consensus	ref_cov=3/0	total_cov=34/87
RA	53	.	CP009273	1092574	0	C	A	bias_e_value=1829320	bias_p_value=0.394976	consensus_reject=FREQUENCY_CUTOFF	consensus_score=50.8	fisher_strand_p_value=0.406764	frequency=2.326e-01	ks_quality_p_value=0.319292	major_base=C	major_cov=9/24	major_frequency=7.674e-01	minor_base=A	minor_cov=1/9	new_cov=1/9	polymorphism_frequency=2.326e-01	polymorphism_score=27.6	prediction=polymorphism	ref_cov=9/24	total_cov=10/33
RA	54	.	CP009273	1101556	0	A	G	consensus_score=377.6	frequency=1	major_base=G	major_cov=52/51	major_frequency=1.000e+00	minor_base=N	minor_cov=0/0	new_cov=52/51	polymorphism_frequency=1.000e+00	polymorphism_score=NA	prediction=consensus	ref_cov=0/0	total_cov=52/51
RA	55	.	CP009273	1108031	1	.	T	bias_e_value=3298820	bias_p_value=0.712262	consensus_score=348.3	fisher_strand_p_value=0.345102	frequency=1	ks_quality_p_value=1	major_base=T	major_cov=46/40	major_frequency=9.556e-01	minor_base=.	minor_cov=1/3	new_cov=46/40	polymorphism_frequency=9.556e-01	polymorphism_score=6.6	prediction=consensus	ref_cov=1/3	total_cov=47/43
RA	56	.	CP009273	1113899	0	A	G	consensus_score=375.6	frequency=1	major_base=G	major_cov=57/41	major_frequency=1.000e+00	minor_base=N	minor_cov=0/0	new_cov=57/41	polymorphism_frequency=1.000e+00	polymorphism_score=NA	prediction=consensus	ref_cov=0/0	total_cov=57/41
RA	57	.	CP009273	1209753	0	A	G	consensus_score=423.6	frequency=1	major_base=G	major_cov=68/42	major_frequency=1.000e+00	minor_base=N	minor_cov=0/0	new_cov=68/42	polymorphism_frequency=1.000e+00	polymorphism_score=NA	prediction=consensus	ref_cov=0/0	total_cov=68/42
RA	58	.	CP009273	1212670	0	A	.	bias_e_value=3618740	bias_p_value=0.781338	consensus_score=510.4	fisher_strand_p_value=0.423423	frequency=1	ks_quality_p_value=0.983753	major_base=.	major_cov=64/46	major_frequency=9.910e-01	minor_base=A	minor_cov=0/1	new_cov=64/46	polymorphism_frequency=9.910e-01	polymorphism_score=-2.3	prediction=consensus	ref_cov=0/1	total_cov=64/47
RA	59	.	CP009273	1238267	0	T	C	consensus_score=248.7	frequency=1	major_base=C	major_cov=26/41	major_frequency=1.000e+00	minor_base=N	minor_cov=0/0	new_cov=26/41	polymorphism_frequency=1.000e+00	polymorphism_score=NA	prediction=consensus	ref_cov=0/0	total_cov=26/41
RA	60	.	CP009273	1264993	0	A	G	bias_e_value=4631470	bias_p_value=1	consensus_score=188.7	fisher_strand_p_value=1	frequency=1	ks_quality_p_value=1	major_base=G	major_cov=32/26	major_frequency=9.355e-01	minor_base=T	minor_cov=2/2	new_cov=32/26	polymorphism_frequency=9.355e-01	polymorphism_score=NA	prediction=consensus	ref_cov=1/0	total_cov=35/28
RA	61	.	CP009273	1265182	0	C	T	bias_e_value=4631470	bias_p_value=1	consensus_reject=FREQUENCY_CUTOFF	consensus_score=97.6	fisher_strand_p_value=1	frequency=2.679e-01	ks_quality_p_value=0.999071	major_base=C	major_cov=21/20	major_frequency=7.321e-01	minor_base=T	minor_cov=7/8	new_cov=7/8	polymorphism_frequency=2.679e-01	polymorphism_score=45.0	prediction=polymorphism	ref_cov=21/20	total_cov=32/28
RA	62	.	CP009273	1265875	0	T	C	bias_e_value=4631470	bias_p_value=1	consensus_reject=FREQUENCY_CUTOFF	consensus_score=285.8	fisher_strand_p_value=1	frequency=2.212e-01	ks_quality_p_value=1	major_base=T	major_cov=46/42	major_frequency=7.788e-01	minor_base=C	minor_cov=13/12	new_cov=13/12	polymorphism_frequency=2.212e-01	polymorphism_score=59.9	prediction=polymorphism	ref_cov=46/42	total_cov=63/55
RA	63	.	CP009273	1282249	0	A	G	bias_e_value=3192300	bias_p_value=0.689263	consensus_reject=FREQUENCY_CUTOFF	consensus_score=109.4	fisher_strand_p_value=0.324099	frequency=2.549e-01	ks_quality_p_value=1	major_base=A	major_cov=13/25	major_frequency=7.451e-01	minor_base=G	minor_cov=7/6	new_cov=7/6	polymorphism_frequency=2.549e-01	polymorphism_score=26.3	prediction=polymorphism	ref_cov=13/25	total_cov=21/32
RA	64	.	CP009273	1290490	0	C	.	bias_e_value=4631130	bias_p_value=0.999926	consensus_score=476.7	fisher_strand_p_value=1	frequency=1	ks_quality_p_value=0.98789	major_base=.	major_cov=49/53	major_frequency=9.903e-01	minor_base=C	minor_cov=0/1	new_cov=49/53	polymorphism_frequency=9.903e-01	polymorphism_score=-2.7	prediction=consensus	ref_cov=0/1	total_cov=49/54
RA	65	.	CP009273	1314863	0	A	G	consensus_score=233.3	frequency=1	major_base=G	major_cov=37/24	major_frequency=1.000e+00	minor_base=N	minor_cov=0/0	new_cov=37/24	polymorphism_frequency=1.000e+00	polymorphism_score=NA	prediction=consensus	ref_cov=0/0	total_cov=37/24
RA	66	.	CP009273	1346950	0	C	.	bias_e_value=520476	bias_p_value=0.112378	consensus_score=376.1	fisher_strand_p_value=0.0236963	frequency=1	ks_quality_p_value=1	major_base=.	major_cov=35/51	major_frequency=9.149e-01	minor_base=C	minor_cov=0/8	new_cov=35/51	polymorphism_frequency=9.149e-01	polymorphism_score=26.5	prediction=consensus	ref_cov=0/8	total_cov=35/59
RA	67	.	CP009273	1460458	0	T	C	bias_e_value=3007480	bias_p_value=0.649358	consensus_reject=FREQUENCY_CUTOFF	consensus_score=281.5	fisher_strand_p_value=0.290303	frequency=2.615e-01	ks_quality_p_value=1	major_base=T	major_cov=29/67	major_frequency=7.385e-01	minor_base=C	minor_cov=14/20	new_cov=14/20	polymorphism_frequency=2.615e-01	polymorphism_score=101.1	prediction=polymorphism	ref_cov=29/67	total_cov=52/90
RA	68	.	CP009273	1460467	0	G	A	bias_e_value=3678210	bias_p_value=0.794177	consensus_reject=FREQUENCY_CUTOFF	consensus_score=255.7	fisher_strand_p_value=0.431508	frequency=2.941e-01	ks_quality_p_value=1	major_base=G	major_cov=31/65	major_frequency=7.059e-01	minor_base=A	minor_cov=16/24	new_cov=16/24	polymorphism_frequency=2.941e-01	polymorphism_score=125.8	prediction=polymorphism	ref_cov=31/65	total_cov=48/90
RA	69	.	CP009273	1460515	0	G	C	bias_e_value=643314	bias_p_value=0.138901	consensus_reject=FREQUENCY_CUTOFF	consensus_score=241.1	fisher_strand_p_value=0.0310616	frequency=2.396e-01	ks_quality_p_value=1	major_base=G	major_cov=28/45	major_frequency=7.604e-01	minor_base=C	minor_cov=15/8	new_cov=15/8	polymorphism_frequency=2.396e-01	polymorphism_score=74.5	prediction=polymorphism	ref_cov=28/45	total_cov=43/54
RA	70	.	CP009273	1460533	0	T	C	bias_e_value=1614630	bias_p_value=0.348621	consensus_reject=FREQUENCY_CUTOFF	consensus_score=234.1	fisher_strand_p_value=0.108114	frequency=2.000e-01	ks_quality_p_value=1	major_base=T	major_cov=27/45	major_frequency=8.000e-01	minor_base=C	minor_cov=11/7	new_cov=11/7	polymorphism_frequency=2.000e-01	polymorphism_score=47.6	prediction=polymorphism	ref_cov=27/45	total_cov=42/53
RA	71	.	CP009273	1460537	0	A	C	bias_e_value=1950240	bias_p_value=0.421084	consensus_reject=FREQUENCY_CUTOFF	consensus_score=208.1	fisher_strand_p_value=0.14298	frequency=2.316e-01	ks_quality_p_value=1	major_base=A	major_cov=29/44	major_frequency=7.684e-01	minor_base=C	minor_cov=13/9	new_cov=13/9	polymorphism_frequency=2.316e-01	polymorphism_score=37.6	prediction=polymorphism	ref_cov=29/44	total_cov=42/53
RA	72	.	CP009273	1460695	0	T	G	bias_e_value=4488180	bias_p_value=0.969061	consensus_reject=FREQUENCY_CUTOFF	consensus_score=108.1	fisher_strand_p_value=0.761791	frequency=2.373e-01	ks_quality_p_value=1	major_base=T	major_cov=19/26	major_frequency=7.627e-01	minor_base=G	minor_cov=5/9	new_cov=5/9	polymorphism_frequency=2.373e-01	polymorphism_score=12.0	prediction=polymorphism	ref_cov=19/26	total_cov=24/35
RA	73	.	CP009273	1481489	0	A	G	bias_e_value=4631470	bias_p_value=1	consensus_score=428.0	fisher_strand_p_value=1	frequency=1	ks_quality_p_value=1	major_base=G	major_cov=59/54	major_frequency=9.912e-01	minor_base=T	minor_cov=1/0	new_cov=59/54	polymorphism_frequency=9.912e-01	polymorphism_score=NA	prediction=consensus	ref_cov=0/0	total_cov=60/54
RA	74	.	CP009273	1697966	0	T	C	consensus_score=390.4	frequency=1	major_base=C	major_cov=62/42	major_frequency=1.000e+00	minor_base=N	minor_cov=0/0	new_cov=62/42	polymorphism_frequency=1.000e+00	polymorphism_score=NA	prediction=consensus	ref_cov=0/0	total_cov=62/42
RA	75	.	CP009273	1702966	0	T	A	bias_e_value=6600.38	bias_p_value=0.00142512	consensus_reject=FREQUENCY_CUTOFF	consensus_score=183.2	fisher_strand_p_value=0.00014483	frequency=2.772e-01	ks_quality_p_value=1	major_base=T	major_cov=39/34	major_frequency=7.228e-01	minor_base=A	minor_cov=26/2	new_cov=26/2	polymorphism_frequency=2.772e-01	polymorphism_score=36.6	prediction=polymorphism	ref_cov=39/34	total_cov=66/38
RA	76	.	CP009273	1703062	0	T	A	bias_e_value=472.395	bias_p_value=0.000101997	consensus_reject=FREQUENCY_CUTOFF	consensus_score=136.3	fisher_strand_p_value=8.00922e-06	frequency=2.667e-01	ks_quality_p_value=1	major_base=T	major_cov=26/29	major_frequency=7.333e-01	minor_base=A	minor_cov=20/0	new_cov=20/0	polymorphism_frequency=2.667e-01	polymorphism_score=32.0	prediction=polymorphism	ref_cov=26/29	total_cov=48/30
RA	77	.	CP009273	1903363	1	.	T	bias_e_value=4631300	bias_p_value=0.999963	consensus_score=491.1	fisher_strand_p_value=1	frequency=1	ks_quality_p_value=0.991367	major_base=T	major_cov=55/66	major_frequency=9.918e-01	minor_base=.	minor_cov=0/1	new_cov=55/66	polymorphism_frequency=9.918e-01	polymorphism_score=-3.6	prediction=consensus	ref_cov=0/1	total_cov=55/67
RA	78	.	CP009273	1985889	0	G	A	consensus_score=455.8	frequency=1	major_base=A	major_cov=60/53	major_frequency=1.000e+00	minor_base=N	minor_cov=0/0	new_cov=60/53	polymorphism_frequency=1.000e+00	polymorphism_score=NA	prediction=consensus	ref_cov=0/0	total_cov=60/53
RA	79	.	CP009273	2147254	0	G	T	bias_e_value=257.267	bias_p_value=5.55475e-05	consensus_reject=FREQUENCY_CUTOFF	consensus_score=192.4	fisher_strand_p_value=4.1475e-06	frequency=2.299e-01	ks_quality_p_value=1	major_base=G	major_cov=42/25	major_frequency=7.701e-01	minor_base=T	minor_cov=1/19	new_cov=1/19	polymorphism_frequency=2.299e-01	polymorphism_score=22.8	prediction=polymorphism	ref_cov=42/25	total_cov=47/47
RA	80	.	CP009273	2175089	0	C	T	consensus_score=315.0	frequency=1	major_base=T	major_cov=42/37	major_frequency=1.000e+00	minor_base=N	minor_cov=0/0	new_cov=42/37	polymorphism_frequency=1.000e+00	polymorphism_score=NA	prediction=consensus	ref_cov=0/0	total_cov=42/37
RA	81	.	CP009273	2178908	0	T	G	bias_e_value=0.951869	bias_p_value=2.05522e-07	consensus_reject=FREQUENCY_CUTOFF	consensus_score=143.8	fisher_strand_p_value=1.06153e-08	frequency=2.500e-01	ks_quality_p_value=1	major_base=T	major_cov=16/41	major_frequency=7.500e-01	minor_base=G	minor_cov=19/0	new_cov=19/0	polymorphism_frequency=2.500e-01	polymorphism_score=13.7	prediction=polymorphism	ref_cov=16/41	total_cov=35/41
RA	82	.	CP009273	2409960	0	G	A	consensus_score=270.5	frequency=1	major_base=A	major_cov=38/30	major_frequency=1.000e+00	minor_base=N	minor_cov=0/0	new_cov=38/30	polymorphism_frequency=1.000e+00	polymorphism_score=NA	prediction=consensus	ref_cov=0/0	total_cov=38/30
RA	83	.	CP009273	2552341	0	A	G	consensus_score=379.5	frequency=1	major_base=G	major_cov=56/47	major_frequency=1.000e+00	minor_base=N	minor_cov=0/0	new_cov=56/47	polymorphism_frequency=1.000e+00	polymorphism_score=NA	prediction=consensus	ref_cov=0/0	total_cov=56/47
RA	84	.	CP009273	2590129	0	G	A	consensus_score=414.1	frequency=1	major_base=A	major_cov=41/59	major_frequency=1.000e+00	minor_base=N	minor_cov=0/0	new_cov=41/59	polymorphism_frequency=1.000e+00	polymorphism_score=NA	prediction=consensus	ref_cov=0/0	total_cov=41/59
RA	85	.	CP009273	2886414	0	C	A	consensus_score=508.8	frequency=1	major_base=A	major_cov=63/63	major_frequency=1.000e+00	minor_base=N	minor_cov=0/0	new_cov=63/63	polymorphism_frequency=1.000e+00	polymorphism_score=NA	prediction=consensus	ref_cov=0/0	total_cov=63/63
RA	86	.	CP009273	2887862	1	.	T	bias_e_value=4617990	bias_p_value=0.997091	consensus_score=357.3	fisher_strand_p_value=1	frequency=1	ks_quality_p_value=0.924697	major_base=T	major_cov=37/52	major_frequency=9.570e-01	minor_base=.	minor_cov=2/2	new_cov=37/52	polymorphism_frequency=9.570e-01	polymorphism_score=6.4	prediction=consensus	ref_cov=2/2	total_cov=39/54
RA	87	.	CP009273	2936260	1	.	T	bias_e_value=3889510	bias_p_value=0.839801	consensus_score=352.6	fisher_strand_p_value=0.618335	frequency=1	ks_quality_p_value=0.793038	major_base=T	major_cov=47/45	major_frequency=9.583e-01	minor_base=.	minor_cov=3/1	new_cov=47/45	polymorphism_frequency=9.583e-01	polymorphism_score=6.4	prediction=consensus	ref_cov=3/1	total_cov=50/47
RA	88	.	CP009273	3259897	0	T	C	consensus_score=479.8	frequency=1	major_base=C	major_cov=88/40	major_frequency=1.000e+00	minor_base=N	minor_cov=0/0	new_cov=88/40	polymorphism_frequency=1.000e+00	polymorphism_score=NA	prediction=consensus	ref_cov=0/0	total_cov=88/40
RA	89	.	CP009273	3307546	0	G	A	consensus_score=388.9	frequency=1	major_base=A	major_cov=16/83	major_frequency=1.000e+00	minor_base=N	minor_cov=0/0	new_cov=16/83	polymorphism_frequency=1.000e+00	polymorphism_score=NA	prediction=consensus	ref_cov=0/0	total_cov=16/83
RA	90	.	CP009273	3486572	0	T	C	consensus_score=359.6	frequency=1	major_base=C	major_cov=52/44	major_frequency=1.000e+00	minor_base=N	minor_cov=0/0	new_cov=52/44	polymorphism_frequency=1.000e+00	polymorphism_score=NA	prediction=consensus	ref_cov=0/0	total_cov=52/44
RA	91	.	CP009273	3793189	0	T	C	consensus_score=490.6	frequency=1	major_base=C	major_cov=51/80	major_frequency=1.000e+00	minor_base=N	minor_cov=0/0	new_cov=51/80	polymorphism_frequency=1.000e+00	polymorphism_score=NA	prediction=consensus	ref_cov=0/0	total_cov=51/80
RA	92	.	CP009273	3872141	0	T	C	consensus_score=372.9	frequency=1	major_base=C	major_cov=63/38	major_frequency=1.000e+00	minor_base=N	minor_cov=0/0	new_cov=63/38	polymorphism_frequency=1.000e+00	polymorphism_score=NA	prediction=consensus	ref_cov=0/0	total_cov=63/38
RA	93	.	CP009273	3925013	0	T	.	bias_e_value=4631280	bias_p_value=0.999959	consensus_score=377.0	fisher_strand_p_value=1	frequency=1	ks_quality_p_value=0.990969	major_base=.	major_cov=42/41	major_frequency=9.765e-01	minor_base=T	minor_cov=1/1	new_cov=42/41	polymorphism_frequency=9.765e-01	polymorphism_score=2.0	prediction=consensus	ref_cov=1/1	total_cov=43/42
RA	94	.	CP009273	4039471	0	A	G	consensus_score=345.3	frequency=1	major_base=G	major_cov=49/43	major_frequency=1.000e+00	minor_base=N	minor_cov=0/0	new_cov=49/43	polymorphism_frequency=1.000e+00	polymorphism_score=NA	prediction=consensus	ref_cov=0/0	total_cov=49/43
RA	95	.	CP009273	4172706	0	T	C	consensus_score=513.3	frequency=1	major_base=C	major_cov=75/58	major_frequency=1.000e+00	minor_base=N	minor_cov=0/0	new_cov=75/58	polymorphism_frequency=1.000e+00	polymorphism_score=NA	prediction=consensus	ref_cov=0/0	total_cov=75/58
RA	96	.	CP009273	4198226	0	A	G	consensus_score=68.2	frequency=1	major_base=G	major_cov=11/24	major_frequency=1.000e+00	minor_base=N	minor_cov=0/0	new_cov=11/24	polymorphism_frequency=1.000e+00	polymorphism_score=NA	prediction=consensus	ref_cov=0/0	total_cov=11/24
RA	97	.	CP009273	4322276	0	C	T	bias_e_value=4631470	bias_p_value=1	consensus_score=356.8	fisher_strand_p_value=1	frequency=1	ks_quality_p_value=1	major_base=T	major_cov=63/27	major_frequency=9.890e-01	minor_base=G	minor_cov=1/0	new_cov=63/27	polymorphism_frequency=9.890e-01	polymorphism_score=NA	prediction=consensus	ref_cov=0/0	total_cov=64/27
RA	98	.	CP009273	4402596	0	T	G	bias_e_value=0.0941078	bias_p_value=2.03192e-08	consensus_reject=FREQUENCY_CUTOFF	consensus_score=176.5	fisher_strand_p_value=9.32361e-10	frequency=2.099e-01	ks_quality_p_value=1	major_base=T	major_cov=13/51	major_frequency=7.901e-01	minor_base=G	minor_cov=17/0	new_cov=17/0	polymorphism_frequency=2.099e-01	polymorphism_score=11.6	prediction=polymorphism	ref_cov=13/51	total_cov=30/51
RA	99	.	CP009273	4596147	0	G	.	bias_e_value=90499.3	bias_p_value=0.0195401	consensus_score=250.9	fisher_strand_p_value=0.00285995	frequency=1	ks_quality_p_value=0.995793	major_base=.	major_cov=40/21	major_frequency=8.714e-01	minor_base=G	minor_cov=1/8	new_cov=40/21	polymorphism_frequency=8.714e-01	polymorphism_score=34.3	prediction=consensus	ref_cov=1/8	total_cov=41/29
MC	100	.	CP009273	2850417	2853083	0	0	left_inside_cov=38	left_outside_cov=40	right_inside_cov=29	right_outside_cov=40
JC	101	.	CP009273	1	1	CP009273	4631469	-1	0	alignment_overlap=0	circular_chromosome=1	coverage_minus=53	coverage_plus=18	flanking_left=251	flanking_right=251	frequency=1	junction_possible_overlap_registers=241	key=CP009273__1__1__CP009273__4631469__-1__0____251__251__0__0	max_left=241	max_left_minus=241	max_left_plus=233	max_min_left=121	max_min_left_minus=121	max_min_left_plus=91	max_min_right=120	max_min_right_minus=120	max_min_right_plus=116	max_pos_hash_score=482	max_right=247	max_right_minus=241	max_right_plus=247	neg_log10_pos_hash_p_value=0.8	new_junction_coverage=0.69	new_junction_read_count=71	polymorphism_frequency=1.000e+00	pos_hash_score=50	prediction=consensus	side_1_annotate_key=gene	side_1_continuation=0	side_1_coverage=0.00	side_1_overlap=0	side_1_possible_overlap_registers=241	side_1_read_count=0	side_1_redundant=0	side_2_annotate_key=gene	side_2_continuation=0	side_2_coverage=0.00	side_2_overlap=0	side_2_possible_overlap_registers=241	side_2_read_count=0	side_2_redundant=0	total_non_overlap_reads=71
JC	102	.	CP009273	19979	-1	CP009273	20869	1	0	alignment_overlap=12	coverage_minus=2	coverage_plus=3	flanking_left=251	flanking_right=251	frequency=6.971e-02	junction_possible_overlap_registers=229	key=CP009273__19979__-1__CP009273__20857__1__12____251__251__0__0	max_left=156	max_left_minus=156	max_left_plus=9	max_min_left=9	max_min_left_minus=0	max_min_left_plus=9	max_min_right=93	max_min_right_minus=93	max_min_right_plus=0	max_pos_hash_score=458	max_right=194	max_right_minus=93	max_right_plus=194	neg_log10_pos_hash_p_value=9.1	new_junction_coverage=0.05	new_junction_read_count=5	polymorphism_frequency=6.971e-02	pos_hash_score=5	prediction=polymorphism	reject=COVERAGE_EVENNESS_SKEW,FREQUENCY_CUTOFF	side_1_annotate_key=gene	side_1_continuation=0	side_1_coverage=0.30	side_1_overlap=12	side_1_possible_overlap_registers=241	side_1_read_count=31	side_1_redundant=0	side_2_annotate_key=gene	side_2_continuation=0	side_2_coverage=1.07	side_2_overlap=0	side_2_possible_overlap_registers=229	side_2_read_count=104	side_2_redundant=0	total_non_overlap_reads=5
JC	103	.	CP009273	20857	1	CP009273	275045	-1	0	alignment_overlap=12	coverage_minus=3	coverage_plus=0	flanking_left=251	flanking_right=251	frequency=4.276e-02	junction_possible_overlap_registers=229	key=CP009273__20857__1__CP009273__275057__-1__12____251__251__0__0	max_left=194	max_left_minus=194	max_left_plus=0	max_min_left=0	max_min_left_minus=0	max_min_left_plus=0	max_min_right=9	max_min_right_minus=9	max_min_right_plus=0	max_pos_hash_score=458	max_right=9	max_right_minus=9	max_right_plus=0	neg_log10_pos_hash_p_value=10.4	new_junction_coverage=0.03	new_junction_read_count=3	polymorphism_frequency=4.276e-02	pos_hash_score=3	prediction=polymorphism	reject=COVERAGE_EVENNESS_SKEW,FREQUENCY_CUTOFF	side_1_annotate_key=gene	side_1_continuation=0	side_1_coverage=1.11	side_1_overlap=12	side_1_possible_overlap_registers=241	side_1_read_count=114	side_1_redundant=0	side_2_annotate_key=gene	side_2_continuation=0	side_2_coverage=0.27	side_2_overlap=0	side_2_possible_overlap_registers=229	side_2_read_count=26	side_2_redundant=0	total_non_overlap_reads=3
JC	104	.	CP009273	20857	1	CP009273	286516	-1	0	alignment_overlap=12	coverage_minus=3	coverage_plus=0	flanking_left=251	flanking_right=251	frequency=4.434e-02	junction_possible_overlap_registers=229	key=CP009273__20857__1__CP009273__286528__-1__12____251__251__0__0	max_left=194	max_left_minus=194	max_left_plus=0	max_min_left=0	max_min_left_minus=0	max_min_left_plus=0	max_min_right=9	max_min_right_minus=9	max_min_right_plus=0	max_pos_hash_score=458	max_right=9	max_right_minus=9	max_right_plus=0	neg_log10_pos_hash_p_value=10.4	new_junction_coverage=0.03	new_junction_read_count=3	polymorphism_frequency=4.434e-02	pos_hash_score=3	prediction=polymorphism	reject=COVERAGE_EVENNESS_SKEW,FREQUENCY_CUTOFF	side_1_annotate_key=gene	side_1_continuation=0	side_1_coverage=1.11	side_1_overlap=12	side_1_possible_overlap_registers=241	side_1_read_count=114	side_1_redundant=0	side_2_annotate_key=gene	side_2_continuation=0	side_2_coverage=0.22	side_2_overlap=0	side_2_possible_overlap_registers=229	side_2_read_count=21	side_2_redundant=0	total_non_overlap_reads=3
JC	105	.	CP009273	20857	1	CP009273	1045830	1	0	alignment_overlap=12	coverage_minus=3	coverage_plus=0	flanking_left=251	flanking_right=251	frequency=2.736e-02	junction_possible_overlap_registers=229	key=CP009273__20857__1__CP009273__1045818__1__12____251__251__0__0	max_left=194	max_left_minus=194	max_left_plus=0	max_min_left=0	max_min_left_minus=0	max_min_left_plus=0	max_min_right=9	max_min_right_minus=9	max_min_right_plus=0	max_pos_hash_score=458	max_right=9	max_right_minus=9	max_right_plus=0	neg_log10_pos_hash_p_value=10.4	new_junction_coverage=0.03	new_junction_read_count=3	polymorphism_frequency=2.736e-02	pos_hash_score=3	prediction=polymorphism	reject=COVERAGE_EVENNESS_SKEW,FREQUENCY_CUTOFF	side_1_annotate_key=gene	side_1_continuation=0	side_1_coverage=1.11	side_1_overlap=12	side_1_possible_overlap_registers=241	side_1_read_count=114	side_1_redundant=0	side_2_annotate_key=gene	side_2_continuation=0	side_2_coverage=1.08	side_2_overlap=0	side_2_possible_overlap_registers=229	side_2_read_count=105	side_2_redundant=0	total_non_overlap_reads=3
JC	106	.	CP009273	20857	1	CP009273	3577384	1	0	alignment_overlap=12	coverage_minus=3	coverage_plus=2	flanking_left=251	flanking_right=251	frequency=6.356e-02	junction_possible_overlap_registers=229	key=CP009273__20857__1__CP009273__3577372__1__12____251__251__0__0	max_left=194	max_left_minus=194	max_left_plus=93	max_min_left=93	max_min_left_minus=0	max_min_left_plus=93	max_min_right=9	max_min_right_minus=9	max_min_right_plus=0	max_pos_hash_score=458	max_right=156	max_right_minus=9	max_right_plus=156	neg_log10_pos_hash_p_value=9.1	new_junction_coverage=0.05	new_junction_read_count=5	polymorphism_frequency=6.356e-02	pos_hash_score=5	prediction=polymorphism	reject=COVERAGE_EVENNESS_SKEW,FREQUENCY_CUTOFF	side_1_annotate_key=gene	side_1_continuation=0	side_1_coverage=1.11	side_1_overlap=12	side_1_possible_overlap_registers=241	side_1_read_count=114	side_1_redundant=0	side_2_annotate_key=gene	side_2_continuation=0	side_2_coverage=0.40	side_2_overlap=0	side_2_possible_overlap_registers=229	side_2_read_count=39	side_2_redundant=0	total_non_overlap_reads=5
JC	107	.	CP009273	31097	-1	CP009273	32754	1	0	alignment_overlap=11	coverage_minus=1	coverage_plus=2	flanking_left=251	flanking_right=251	frequency=3.717e-02	junction_possible_overlap_registers=230	key=CP009273__31097__-1__CP009273__32743__1__11____251__251__0__0	max_left=194	max_left_minus=122	max_left_plus=194	max_min_left=0	max_min_left_minus=0	max_min_left_plus=0	max_min_right=73	max_min_right_minus=73	max_min_right_plus=73	max_pos_hash_score=460	max_right=73	max_right_minus=73	max_right_plus=73	neg_log10_pos_hash_p_value=10.4	new_junction_coverage=0.03	new_junction_read_count=3	polymorphism_frequency=3.717e-02	pos_hash_score=3	prediction=polymorphism	reject=COVERAGE_EVENNESS_SKEW,FREQUENCY_CUTOFF	side_1_annotate_key=gene	side_1_continuation=0	side_1_coverage=0.76	side_1_overlap=11	side_1_possible_overlap_registers=241	side_1_read_count=78	side_1_redundant=0	side_2_annotate_key=gene	side_2_continuation=0	side_2_coverage=0.83	side_2_overlap=0	side_2_possible_overlap_registers=230	side_2_read_count=81	side_2_redundant=0	total_non_overlap_reads=3
JC	108	.	CP009273	39885	-1	CP009273	40765	1	0	alignment_overlap=0	coverage_minus=1	coverage_plus=2	flanking_left=251	flanking_right=251	frequency=3.015e-02	junction_possible_overlap_registers=241	key=CP009273__39885__-1__CP009273__40765__1__0____251__251__0__0	max_left=39	max_left_minus=39	max_left_plus=39	max_min_left=39	max_min_left_minus=39	max_min_left_plus=39	max_min_right=0	max_min_right_minus=0	max_min_right_plus=0	max_pos_hash_score=482	max_right=216	max_right_minus=84	max_right_plus=216	neg_log10_pos_hash_p_value=10.7	new_junction_coverage=0.03	new_junction_read_count=3	polymorphism_frequency=3.015e-02	pos_hash_score=3	prediction=polymorphism	reject=COVERAGE_EVENNESS_SKEW,FREQUENCY_CUTOFF	side_1_annotate_key=gene	side_1_continuation=0	side_1_coverage=0.99	side_1_overlap=0	side_1_possible_overlap_registers=241	side_1_read_count=101	side_1_redundant=0	side_2_annotate_key=gene	side_2_continuation=0	side_2_coverage=0.90	side_2_overlap=0	side_2_possible_overlap_registers=241	side_2_read_count=92	side_2_redundant=0	total_non_overlap_reads=3
JC	109	.	CP009273	46054	-1	CP009273	46733	1	0	alignment_overlap=9	coverage_minus=2	coverage_plus=1	flanking_left=251	flanking_right=251	frequency=3.323e-02	junction_possible_overlap_registers=232	key=CP009273__46054__-1__CP009273__46724__1__9____251__251__0__0	max_left=148	max_left_minus=148	max_left_plus=111	max_min_left=0	max_min_left_minus=0	max_min_left_plus=0	max_min_right=57	max_min_right_minus=57	max_min_right_plus=57	max_pos_hash_score=464	max_right=57	max_right_minus=57	max_right_plus=57	neg_log10_pos_hash_p_value=10.5	new_junction_coverage=0.03	new_junction_read_count=3	polymorphism_frequency=3.323e-02	pos_hash_score=3	prediction=polymorphism	reject=COVERAGE_EVENNESS_SKEW,FREQUENCY_CUTOFF	side_1_annotate_key=gene	side_1_continuation=0	side_1_coverage=0.90	side_1_overlap=9	side_1_possible_overlap_registers=241	side_1_read_count=92	side_1_redundant=0	side_2_annotate_key=gene	side_2_continuation=0	side_2_coverage=0.87	side_2_overlap=0	side_2_possible_overlap_registers=232	side_2_read_count=86	side_2_redundant=0	total_non_overlap_reads=3
JC	110	.	CP009273	46327	-1	CP009273	47531	1	0	alignment_overlap=7	coverage_minus=2	coverage_plus=2	flanking_left=251	flanking_right=251	frequency=4.699e-02	junction_possible_overlap_registers=234	key=CP009273__46327__-1__CP009273__47524__1__7____251__251__0__0	max_left=139	max_left_minus=139	max_left_plus=62	max_min_left=62	max_min_left_minus=62	max_min_left_plus=62	max_min_right=7	max_min_right_minus=7	max_min_right_plus=0	max_pos_hash_score=468	max_right=167	max_right_minus=133	max_right_plus=167	neg_log10_pos_hash_p_value=9.8	new_junction_coverage=0.04	new_junction_read_count=4	polymorphism_frequency=4.699e-02	pos_hash_score=4	prediction=polymorphism	reject=COVERAGE_EVENNESS_SKEW,FREQUENCY_CUTOFF	side_1_annotate_key=gene	side_1_continuation=0	side_1_coverage=0.93	side_1_overlap=7	side_1_possible_overlap_registers=241	side_1_read_count=95	side_1_redundant=0	side_2_annotate_key=gene	side_2_continuation=0	side_2_coverage=0.70	side_2_overlap=0	side_2_possible_overlap_registers=234	side_2_read_count=70	side_2_redundant=0	total_non_overlap_reads=4
JC	111	.	CP009273	69621	-1	CP009273	70763	1	0	alignment_overlap=10	coverage_minus=2	coverage_plus=1	flanking_left=251	flanking_right=251	frequency=3.521e-02	junction_possible_overlap_registers=231	key=CP009273__69621__-1__CP009273__70753__1__10____251__251__0__0	max_left=120	max_left_minus=120	max_left_plus=100	max_min_left=0	max_min_left_minus=0	max_min_left_plus=0	max_min_right=108	max_min_right_minus=108	max_min_right_plus=38	max_pos_hash_score=462	max_right=108	max_right_minus=108	max_right_plus=38	neg_log10_pos_hash_p_value=10.4	new_junction_coverage=0.03	new_junction_read_count=3	polymorphism_frequency=3.521e-02	pos_hash_score=3	prediction=polymorphism	reject=COVERAGE_EVENNESS_SKEW,FREQUENCY_CUTOFF	side_1_annotate_key=gene	side_1_continuation=0	side_1_coverage=1.08	side_1_overlap=10	side_1_possible_overlap_registers=241	side_1_read_count=111	side_1_redundant=0	side_2_annotate_key=gene	side_2_continuation=0	side_2_coverage=0.59	side_2_overlap=0	side_2_possible_overlap_registers=231	side_2_read_count=58	side_2_redundant=0	total_non_overlap_reads=3
JC	112	.	CP009273	70288	-1	CP009273	70778	1	0	alignment_overlap=9	coverage_minus=2	coverage_plus=2	flanking_left=251	flanking_right=251	frequency=5.706e-02	junction_possible_overlap_registers=232	key=CP009273__70288__-1__CP009273__70769__1__9____251__251__0__0	max_left=214	max_left_minus=177	max_left_plus=214	max_min_left=0	max_min_left_minus=0	max_min_left_plus=0	max_min_right=71	max_min_right_minus=64	max_min_right_plus=71	max_pos_hash_score=464	max_right=71	max_right_minus=64	max_right_plus=71	neg_log10_pos_hash_p_value=9.8	new_junction_coverage=0.04	new_junction_read_count=4	polymorphism_frequency=5.706e-02	pos_hash_score=4	prediction=polymorphism	reject=COVERAGE_EVENNESS_SKEW,FREQUENCY_CUTOFF	side_1_annotate_key=gene	side_1_continuation=0	side_1_coverage=0.73	side_1_overlap=9	side_1_possible_overlap_registers=241	side_1_read_count=75	side_1_redundant=0	side_2_annotate_key=gene	side_2_continuation=0	side_2_coverage=0.61	side_2_overlap=0	side_2_possible_overlap_registers=232	side_2_read_count=60	side_2_redundant=0	total_non_overlap_reads=4
JC	113	.	CP009273	115252	-1	CP009273	116298	1	0	alignment_overlap=7	coverage_minus=2	coverage_plus=2	flanking_left=251	flanking_right=251	frequency=3.603e-02	junction_possible_overlap_registers=234	key=CP009273__115252__-1__CP009273__116291__1__7____251__251__0__0	max_left=164	max_left_minus=164	max_left_plus=85	max_min_left=85	max_min_left_minus=0	max_min_left_plus=85	max_min_right=80	max_min_right_minus=80	max_min_right_plus=0	max_pos_hash_score=468	max_right=159	max_right_minus=80	max_right_plus=159	neg_log10_pos_hash_p_value=9.8	new_junction_coverage=0.04	new_junction_read_count=4	polymorphism_frequency=3.603e-02	pos_hash_score=4	prediction=polymorphism	reject=COVERAGE_EVENNESS_SKEW,FREQUENCY_CUTOFF	side_1_annotate_key=gene	side_1_continuation=0	side_1_coverage=1.01	side_1_overlap=7	side_1_possible_overlap_registers=241	side_1_read_count=103	side_1_redundant=0	side_2_annotate_key=gene	side_2_continuation=0	side_2_coverage=1.15	side_2_overlap=0	side_2_possible_overlap_registers=234	side_2_read_count=114	side_2_redundant=0	total_non_overlap_reads=4
JC	114	.	CP009273	122775	-1	CP009273	123316	1	0	alignment_overlap=18	coverage_minus=3	coverage_plus=4	flanking_left=251	flanking_right=251	frequency=9.931e-02	junction_possible_overlap_registers=223	key=CP009273__122775__-1__CP009273__123298__1__18____251__251__0__0	max_left=121	max_left_minus=121	max_left_plus=103	max_min_left=42	max_min_left_minus=0	max_min_left_plus=42	max_min_right=48	max_min_right_minus=11	max_min_right_plus=48	max_pos_hash_score=446	max_right=133	max_right_minus=11	max_right_plus=133	neg_log10_pos_hash_p_value=7.9	new_junction_coverage=0.07	new_junction_read_count=7	polymorphism_frequency=9.931e-02	pos_hash_score=7	prediction=polymorphism	reject=COVERAGE_EVENNESS_SKEW,FREQUENCY_CUTOFF	side_1_annotate_key=gene	side_1_continuation=0	side_1_coverage=0.53	side_1_overlap=18	side_1_possible_overlap_registers=241	side_1_read_count=54	side_1_redundant=0	side_2_annotate_key=gene	side_2_continuation=0	side_2_coverage=0.81	side_2_overlap=0	side_2_possible_overlap_registers=223	side_2_read_count=77	side_2_redundant=0	total_non_overlap_reads=7
JC	115	.	CP009273	157403	-1	CP009273	158448	1	0	alignment_overlap=10	coverage_minus=3	coverage_plus=2	flanking_left=251	flanking_right=251	frequency=4.870e-02	junction_possible_overlap_registers=231	key=CP009273__157403__-1__CP009273__158438__1__10____251__251__0__0	max_left=202	max_left_minus=202	max_left_plus=150	max_min_left=15	max_min_left_minus=15	max_min_left_plus=0	max_min_right=90	max_min_right_minus=38	max_min_right_plus=90	max_pos_hash_score=462	max_right=90	max_right_minus=73	max_right_plus=90	neg_log10_pos_hash_p_value=9.2	new_junction_coverage=0.05	new_junction_read_count=5	polymorphism_frequency=4.870e-02	pos_hash_score=5	prediction=polymorphism	reject=COVERAGE_EVENNESS_SKEW,FREQUENCY_CUTOFF	side_1_annotate_key=gene	side_1_continuation=0	side_1_coverage=1.09	side_1_overlap=10	side_1_possible_overlap_registers=241	side_1_read_count=112	side_1_redundant=0	side_2_annotate_key=gene	side_2_continuation=0	side_2_coverage=0.90	side_2_overlap=0	side_2_possible_overlap_registers=231	side_2_read_count=88	side_2_redundant=0	total_non_overlap_reads=5
JC	116	.	CP009273	168159	-1	CP009273	168762	1	0	alignment_overlap=8	coverage_minus=2	coverage_plus=4	flanking_left=251	flanking_right=251	frequency=7.445e-02	junction_possible_overlap_registers=233	key=CP009273__168159__-1__CP009273__168754__1__8____251__251__0__0	max_left=150	max_left_minus=102	max_left_plus=150	max_min_left=94	max_min_left_minus=94	max_min_left_plus=17	max_min_right=91	max_min_right_minus=11	max_min_right_plus=91	max_pos_hash_score=466	max_right=226	max_right_minus=149	max_right_plus=226	neg_log10_pos_hash_p_value=9.2	new_junction_coverage=0.06	new_junction_read_count=6	polymorphism_frequency=7.445e-02	pos_hash_score=5	prediction=polymorphism	reject=COVERAGE_EVENNESS_SKEW,FREQUENCY_CUTOFF	side_1_annotate_key=gene	side_1_continuation=0	side_1_coverage=0.83	side_1_overlap=8	side_1_possible_overlap_registers=241	side_1_read_count=85	side_1_redundant=0	side_2_annotate_key=gene	side_2_continuation=0	side_2_coverage=0.68	side_2_overlap=0	side_2_possible_overlap_registers=233	side_2_read_count=67	side_2_redundant=0	total_non_overlap_reads=6
JC	117	.	CP009273	213855	-1	CP009273	214552	1	0	alignment_overlap=12	coverage_minus=5	coverage_plus=3	flanking_left=251	flanking_right=251	frequency=8.800e-02	junction_possible_overlap_registers=229	key=CP009273__213855__-1__CP009273__214540__1__12____251__251__0__0	max_left=176	max_left_minus=176	max_left_plus=67	max_min_left=67	max_min_left_minus=8	max_min_left_plus=67	max_min_right=79	max_min_right_minus=79	max_min_right_plus=36	max_pos_hash_score=458	max_right=230	max_right_minus=230	max_right_plus=227	neg_log10_pos_hash_p_value=8.1	new_junction_coverage=0.10	new_junction_read_count=10	polymorphism_frequency=8.800e-02	pos_hash_score=7	prediction=polymorphism	reject=COVERAGE_EVENNESS_SKEW,FREQUENCY_CUTOFF	side_1_annotate_key=gene	side_1_continuation=0	side_1_coverage=1.12	side_1_overlap=12	side_1_possible_overlap_registers=241	side_1_read_count=115	side_1_redundant=0	side_2_annotate_key=gene	side_2_continuation=0	side_2_coverage=1.01	side_2_overlap=0	side_2_possible_overlap_registers=229	side_2_read_count=98	side_2_redundant=0	total_non_overlap_reads=8
JC	118	.	CP009273	218633	-1	CP009273	219471	1	0	alignment_overlap=10	coverage_minus=2	coverage_plus=2	flanking_left=251	flanking_right=251	frequency=4.850e-02	junction_possible_overlap_registers=231	key=CP009273__218633__-1__CP009273__219461__1__10____251__251__0__0	max_left=187	max_left_minus=170	max_left_plus=187	max_min_left=24	max_min_left_minus=24	max_min_left_plus=4	max_min_right=58	max_min_right_minus=58	max_min_right_plus=51	max_pos_hash_score=462	max_right=195	max_right_minus=58	max_right_plus=195	neg_log10_pos_hash_p_value=9.8	new_junction_coverage=0.05	new_junction_read_count=5	polymorphism_frequency=4.850e-02	pos_hash_score=4	prediction=polymorphism	reject=COVERAGE_EVENNESS_SKEW,FREQUENCY_CUTOFF	side_1_annotate_key=gene	side_1_continuation=0	side_1_coverage=0.90	side_1_overlap=10	side_1_possible_overlap_registers=241	side_1_read_count=92	side_1_redundant=0	side_2_annotate_key=gene	side_2_continuation=0	side_2_coverage=1.10	side_2_overlap=0	side_2_possible_overlap_registers=231	side_2_read_count=108	side_2_redundant=0	total_non_overlap_reads=4
JC	119	.	CP009273	224077	-1	CP009273	224957	1	0	alignment_overlap=9	coverage_minus=3	coverage_plus=3	flanking_left=251	flanking_right=251	frequency=3.617e-01	junction_possible_overlap_registers=232	key=CP009273__224086__-1__CP009273__224957__1__9____251__251__1__0	max_left=77	max_left_minus=77	max_left_plus=32	max_min_left=77	max_min_left_minus=77	max_min_left_plus=32	max_min_right=14	max_min_right_minus=14	max_min_right_plus=0	max_pos_hash_score=464	max_right=168	max_right_minus=135	max_right_plus=168	neg_log10_pos_hash_p_value=8.6	new_junction_coverage=0.06	new_junction_read_count=6	polymorphism_frequency=3.617e-01	pos_hash_score=6	prediction=polymorphism	reject=COVERAGE_EVENNESS_SKEW	side_1_annotate_key=repeat	side_1_continuation=0	side_1_coverage=NA	side_1_overlap=0	side_1_read_count=NA	side_1_redundant=1	side_2_annotate_key=gene	side_2_continuation=0	side_2_coverage=0.11	side_2_overlap=9	side_2_possible_overlap_registers=241	side_2_read_count=11	side_2_redundant=0	total_non_overlap_reads=6
JC	120	.	CP009273	224957	1	CP009273	2720712	1	0	alignment_overlap=9	coverage_minus=3	coverage_plus=3	flanking_left=251	flanking_right=251	frequency=3.617e-01	junction_possible_overlap_registers=232	key=CP009273__224957__1__CP009273__2720703__1__9____251__251__0__1	max_left=168	max_left_minus=168	max_left_plus=135	max_min_left=14	max_min_left_minus=0	max_min_left_plus=14	max_min_right=77	max_min_right_minus=36	max_min_right_plus=77	max_pos_hash_score=464	max_right=77	max_right_minus=36	max_right_plus=77	neg_log10_pos_hash_p_value=8.6	new_junction_coverage=0.06	new_junction_read_count=6	polymorphism_frequency=3.617e-01	pos_hash_score=6	prediction=polymorphism	reject=COVERAGE_EVENNESS_SKEW	side_1_annotate_key=gene	side_1_continuation=0	side_1_coverage=0.11	side_1_overlap=9	side_1_possible_overlap_registers=241	side_1_read_count=11	side_1_redundant=0	side_2_annotate_key=repeat	side_2_continuation=0	side_2_coverage=NA	side_2_overlap=0	side_2_possible_overlap_registers=NA	side_2_read_count=NA	side_2_redundant=1	total_non_overlap_reads=6
JC	121	.	CP009273	235819	-1	CP009273	734340	1	-14	alignment_overlap=-14	coverage_minus=2	coverage_plus=3	flanking_left=251	flanking_right=251	frequency=7.702e-02	junction_possible_overlap_registers=227	key=CP009273__235819__-1__CP009273__734340__1__-14__TAGAAACTATCTCG__251__251__0__0	max_left=45	max_left_minus=45	max_left_plus=44	max_min_left=45	max_min_left_minus=45	max_min_left_plus=44	max_min_right=0	max_min_right_minus=0	max_min_right_plus=0	max_pos_hash_score=454	max_right=194	max_right_minus=192	max_right_plus=194	neg_log10_pos_hash_p_value=9.0	new_junction_coverage=0.09	new_junction_read_count=9	polymorphism_frequency=7.702e-02	pos_hash_score=5	prediction=polymorphism	reject=COVERAGE_EVENNESS_SKEW,FREQUENCY_CUTOFF	side_1_annotate_key=gene	side_1_continuation=0	side_1_coverage=1.03	side_1_overlap=0	side_1_possible_overlap_registers=241	side_1_read_count=105	side_1_redundant=0	side_2_annotate_key=gene	side_2_continuation=0	side_2_coverage=1.21	side_2_overlap=0	side_2_possible_overlap_registers=241	side_2_read_count=124	side_2_redundant=0	total_non_overlap_reads=5	unique_read_sequence=TAGAAACTATCTCG
JC	122	.	CP009273	235819	-1	CP009273	734361	1	-35	alignment_overlap=-35	coverage_minus=1	coverage_plus=2	flanking_left=251	flanking_right=251	frequency=2.912e-02	junction_possible_overlap_registers=206	key=CP009273__235819__-1__CP009273__734361__1__-35__TAGAAACTATCTCGCGTCAGTCCTTGCGGGGAGCG__251__251__0__0	max_left=50	max_left_minus=50	max_left_plus=50	max_min_left=50	max_min_left_minus=50	max_min_left_plus=50	max_min_right=0	max_min_right_minus=0	max_min_right_plus=0	max_pos_hash_score=412	max_right=67	max_right_minus=67	max_right_plus=67	neg_log10_pos_hash_p_value=9.7	new_junction_coverage=0.03	new_junction_read_count=3	polymorphism_frequency=2.912e-02	pos_hash_score=3	prediction=polymorphism	reject=COVERAGE_EVENNESS_SKEW,FREQUENCY_CUTOFF	side_1_annotate_key=gene	side_1_continuation=0	side_1_coverage=1.03	side_1_overlap=0	side_1_possible_overlap_registers=241	side_1_read_count=105	side_1_redundant=0	side_2_annotate_key=gene	side_2_continuation=0	side_2_coverage=1.26	side_2_overlap=0	side_2_possible_overlap_registers=241	side_2_read_count=129	side_2_redundant=0	total_non_overlap_reads=3	unique_read_sequence=TAGAAACTATCTCGCGTCAGTCCTTGCGGGGAGCG
JC	123	.	CP009273	256585	-1	CP009273	257731	1	0	alignment_overlap=10	coverage_minus=2	coverage_plus=2	flanking_left=251	flanking_right=251	frequency=3.882e-02	junction_possible_overlap_registers=231	key=CP009273__256585__-1__CP009273__257721__1__10____251__251__0__0	max_left=117	max_left_minus=117	max_left_plus=49	max_min_left=117	max_min_left_minus=117	max_min_left_plus=49	max_min_right=24	max_min_right_minus=24	max_min_right_plus=0	max_pos_hash_score=462	max_right=209	max_right_minus=124	max_right_plus=209	neg_log10_pos_hash_p_value=9.8	new_junction_coverage=0.04	new_junction_read_count=4	polymorphism_frequency=3.882e-02	pos_hash_score=4	prediction=polymorphism	reject=COVERAGE_EVENNESS_SKEW,FREQUENCY_CUTOFF	side_1_annotate_key=gene	side_1_continuation=0	side_1_coverage=0.92	side_1_overlap=10	side_1_possible_overlap_registers=241	side_1_read_count=94	side_1_redundant=0	side_2_annotate_key=gene	side_2_continuation=0	side_2_coverage=1.10	side_2_overlap=0	side_2_possible_overlap_registers=231	side_2_read_count=108	side_2_redundant=0	total_non_overlap_reads=4
JC	124	.	CP009273	269385	-1	CP009273	270206	1	0	alignment_overlap=9	coverage_minus=2	coverage_plus=4	flanking_left=251	flanking_right=251	frequency=5.189e-02	junction_possible_overlap_registers=232	key=CP009273__269389__-1__CP009273__270201__1__9____251__251__0__1	max_left=148	max_left_minus=148	max_left_plus=147	max_min_left=105	max_min_left_minus=0	max_min_left_plus=105	max_min_right=34	max_min_right_minus=34	max_min_right_plus=34	max_pos_hash_score=464	max_right=166	max_right_minus=34	max_right_plus=166	neg_log10_pos_hash_p_value=8.6	new_junction_coverage=0.06	new_junction_read_count=6	polymorphism_frequency=5.189e-02	pos_hash_score=6	prediction=polymorphism	reject=COVERAGE_EVENNESS_SKEW,FREQUENCY_CUTOFF	side_1_annotate_key=gene	side_1_continuation=0	side_1_coverage=1.11	side_1_overlap=5	side_1_possible_overlap_registers=237	side_1_read_count=112	side_1_redundant=0	side_2_annotate_key=repeat	side_2_continuation=0	side_2_coverage=NA	side_2_overlap=4	side_2_possible_overlap_registers=NA	side_2_read_count=NA	side_2_redundant=1	total_non_overlap_reads=6
JC	125	.	CP009273	269389	-1	CP009273	1422401	1	0	alignment_overlap=9	coverage_minus=2	coverage_plus=2	flanking_left=251	flanking_right=251	frequency=3.708e-02	junction_possible_overlap_registers=232	key=CP009273__269389__-1__CP009273__1422392__1__9____251__251__0__0	max_left=148	max_left_minus=148	max_left_plus=147	max_min_left=0	max_min_left_minus=0	max_min_left_plus=0	max_min_right=34	max_min_right_minus=34	max_min_right_plus=34	max_pos_hash_score=464	max_right=34	max_right_minus=34	max_right_plus=34	neg_log10_pos_hash_p_value=9.8	new_junction_coverage=0.04	new_junction_read_count=4	polymorphism_frequency=3.708e-02	pos_hash_score=4	prediction=polymorphism	reject=COVERAGE_EVENNESS_SKEW,FREQUENCY_CUTOFF	side_1_annotate_key=gene	side_1_continuation=0	side_1_coverage=1.11	side_1_overlap=9	side_1_possible_overlap_registers=241	side_1_read_count=114	side_1_redundant=0	side_2_annotate_key=gene	side_2_continuation=0	side_2_coverage=0.99	side_2_overlap=0	side_2_possible_overlap_registers=232	side_2_read_count=98	side_2_redundant=0	total_non_overlap_reads=4
JC	126	.	CP009273	271248	-1	CP009273	272062	1	0	alignment_overlap=10	coverage_minus=3	coverage_plus=3	flanking_left=251	flanking_right=251	frequency=7.758e-02	junction_possible_overlap_registers=231	key=CP009273__271248__-1__CP009273__272052__1__10____251__251__0__0	max_left=208	max_left_minus=208	max_left_plus=88	max_min_left=34	max_min_left_minus=0	max_min_left_plus=34	max_min_right=95	max_min_right_minus=95	max_min_right_plus=44	max_pos_hash_score=462	max_right=166	max_right_minus=95	max_right_plus=166	neg_log10_pos_hash_p_value=8.6	new_junction_coverage=0.06	new_junction_read_count=6	polymorphism_frequency=7.758e-02	pos_hash_score=6	prediction=polymorphism	reject=COVERAGE_EVENNESS_SKEW,FREQUENCY_CUTOFF	side_1_annotate_key=gene	side_1_continuation=0	side_1_coverage=0.78	side_1_overlap=10	side_1_possible_overlap_registers=241	side_1_read_count=80	side_1_redundant=0	side_2_annotate_key=gene	side_2_continuation=0	side_2_coverage=0.67	side_2_overlap=0	side_2_possible_overlap_registers=231	side_2_read_count=66	side_2_redundant=0	total_non_overlap_reads=6
JC	127	.	CP009273	271900	-1	CP009273	273053	1	0	alignment_overlap=11	coverage_minus=2	coverage_plus=2	flanking_left=251	flanking_right=251	frequency=4.045e-02	junction_possible_overlap_registers=230	key=CP009273__271900__-1__CP009273__273042__1__11____251__251__0__0	max_left=130	max_left_minus=130	max_left_plus=130	max_min_left=5	max_min_left_minus=5	max_min_left_plus=2	max_min_right=64	max_min_right_minus=64	max_min_right_plus=64	max_pos_hash_score=460	max_right=190	max_right_minus=162	max_right_plus=190	neg_log10_pos_hash_p_value=9.7	new_junction_coverage=0.04	new_junction_read_count=4	polymorphism_frequency=4.045e-02	pos_hash_score=4	prediction=polymorphism	reject=COVERAGE_EVENNESS_SKEW,FREQUENCY_CUTOFF	side_1_annotate_key=gene	side_1_continuation=0	side_1_coverage=0.69	side_1_overlap=11	side_1_possible_overlap_registers=241	side_1_read_count=71	side_1_redundant=0	side_2_annotate_key=gene	side_2_continuation=0	side_2_coverage=1.25	side_2_overlap=0	side_2_possible_overlap_registers=230	side_2_read_count=122	side_2_redundant=0	total_non_overlap_reads=4
JC	128	.	CP009273	278979	-1	CP009273	279883	1	0	alignment_overlap=13	coverage_minus=2	coverage_plus=2	flanking_left=251	flanking_right=251	frequency=7.388e-02	junction_possible_overlap_registers=228	key=CP009273__278979__-1__CP009273__279870__1__13____251__251__0__0	max_left=229	max_left_minus=229	max_left_plus=141	max_min_left=58	max_min_left_minus=58	max_min_left_plus=14	max_min_right=96	max_min_right_minus=9	max_min_right_plus=96	max_pos_hash_score=456	max_right=96	max_right_minus=94	max_right_plus=96	neg_log10_pos_hash_p_value=9.7	new_junction_coverage=0.04	new_junction_read_count=4	polymorphism_frequency=7.388e-02	pos_hash_score=4	prediction=polymorphism	reject=COVERAGE_EVENNESS_SKEW,FREQUENCY_CUTOFF	side_1_annotate_key=gene	side_1_continuation=0	side_1_coverage=0.52	side_1_overlap=13	side_1_possible_overlap_registers=241	side_1_read_count=53	side_1_redundant=0	side_2_annotate_key=repeat	side_2_continuation=0	side_2_coverage=NA	side_2_overlap=0	side_2_possible_overlap_registers=NA	side_2_read_count=NA	side_2_redundant=0	total_non_overlap_reads=4
JC	129	.	CP009273	279883	-1	CP009273	280422	1	0	alignment_overlap=9	coverage_minus=1	coverage_plus=2	flanking_left=251	flanking_right=251	frequency=5.027e-02	junction_possible_overlap_registers=232	key=CP009273__279883__-1__CP009273__280413__1__9____251__251__0__0	max_left=98	max_left_minus=98	max_left_plus=98	max_min_left=3	max_min_left_minus=0	max_min_left_plus=3	max_min_right=70	max_min_right_minus=42	max_min_right_plus=70	max_pos_hash_score=464	max_right=159	max_right_minus=42	max_right_plus=159	neg_log10_pos_hash_p_value=10.5	new_junction_coverage=0.03	new_junction_read_count=3	polymorphism_frequency=5.027e-02	pos_hash_score=3	prediction=polymorphism	reject=COVERAGE_EVENNESS_SKEW,FREQUENCY_CUTOFF	side_1_annotate_key=gene	side_1_continuation=0	side_1_coverage=0.43	side_1_overlap=9	side_1_possible_overlap_registers=241	side_1_read_count=44	side_1_redundant=0	side_2_annotate_key=gene	side_2_continuation=0	side_2_coverage=0.72	side_2_overlap=0	side_2_possible_overlap_registers=232	side_2_read_count=71	side_2_redundant=0	total_non_overlap_reads=3
JC	130	.	CP009273	287441	-1	CP009273	288210	1	0	alignment_overlap=10	coverage_minus=3	coverage_plus=1	flanking_left=251	flanking_right=251	frequency=4.037e-02	junction_possible_overlap_registers=231	key=CP009273__287441__-1__CP009273__288200__1__10____251__251__0__0	max_left=136	max_left_minus=136	max_left_plus=70	max_min_left=70	max_min_left_minus=70	max_min_left_plus=70	max_min_right=2	max_min_right_minus=2	max_min_right_plus=0	max_pos_hash_score=462	max_right=104	max_right_minus=93	max_right_plus=104	neg_log10_pos_hash_p_value=9.8	new_junction_coverage=0.04	new_junction_read_count=4	polymorphism_frequency=4.037e-02	pos_hash_score=4	prediction=polymorphism	reject=COVERAGE_EVENNESS_SKEW,FREQUENCY_CUTOFF	side_1_annotate_key=gene	side_1_continuation=0	side_1_coverage=0.90	side_1_overlap=10	side_1_possible_overlap_registers=241	side_1_read_count=92	side_1_redundant=0	side_2_annotate_key=gene	side_2_continuation=0	side_2_coverage=1.04	side_2_overlap=0	side_2_possible_overlap_registers=231	side_2_read_count=102	side_2_redundant=0	total_non_overlap_reads=4
JC	131	.	CP009273	360104	1	CP009273	360286	-1	0	alignment_overlap=0	coverage_minus=12	coverage_plus=16	flanking_left=251	flanking_right=251	frequency=4.234e-01	junction_possible_overlap_registers=241	key=CP009273__360104__1__CP009273__360286__-1__0____251__251__0__0	max_left=220	max_left_minus=160	max_left_plus=220	max_min_left=110	max_min_left_minus=110	max_min_left_plus=55	max_min_right=97	max_min_right_minus=91	max_min_right_plus=97	max_pos_hash_score=482	max_right=191	max_right_minus=191	max_right_plus=149	neg_log10_pos_hash_p_value=3.7	new_junction_coverage=0.28	new_junction_read_count=29	polymorphism_frequency=4.234e-01	pos_hash_score=23	prediction=polymorphism	reject=COVERAGE_EVENNESS_SKEW	side_1_annotate_key=gene	side_1_continuation=0	side_1_coverage=0.39	side_1_overlap=0	side_1_possible_overlap_registers=241	side_1_read_count=40	side_1_redundant=0	side_2_annotate_key=gene	side_2_continuation=0	side_2_coverage=0.38	side_2_overlap=0	side_2_possible_overlap_registers=241	side_2_read_count=39	side_2_redundant=0	total_non_overlap_reads=28
JC	132	.	CP009273	360104	1	CP009273	4161677	1	-6	alignment_overlap=-6	coverage_minus=5	coverage_plus=16	flanking_left=251	flanking_right=251	frequency=2.870e-01	junction_possible_overlap_registers=235	key=CP009273__360104__1__CP009273__4161677__1__-6__AATTCC__251__251__0__0	max_left=220	max_left_minus=160	max_left_plus=220	max_min_left=110	max_min_left_minus=110	max_min_left_plus=55	max_min_right=91	max_min_right_minus=85	max_min_right_plus=91	max_pos_hash_score=470	max_right=154	max_right_minus=154	max_right_plus=143	neg_log10_pos_hash_p_value=4.8	new_junction_coverage=0.21	new_junction_read_count=21	polymorphism_frequency=2.870e-01	pos_hash_score=17	prediction=polymorphism	reject=COVERAGE_EVENNESS_SKEW	side_1_annotate_key=gene	side_1_continuation=0	side_1_coverage=0.39	side_1_overlap=0	side_1_possible_overlap_registers=241	side_1_read_count=40	side_1_redundant=0	side_2_annotate_key=gene	side_2_continuation=0	side_2_coverage=0.65	side_2_overlap=0	side_2_possible_overlap_registers=241	side_2_read_count=67	side_2_redundant=0	total_non_overlap_reads=21	unique_read_sequence=AATTCC
JC	133	.	CP009273	360286	-1	CP009273	3416618	1	-5	alignment_overlap=-5	coverage_minus=2	coverage_plus=7	flanking_left=251	flanking_right=251	frequency=1.527e-01	junction_possible_overlap_registers=236	key=CP009273__360286__-1__CP009273__3416618__1__-5__AATTC__251__251__0__0	max_left=191	max_left_minus=122	max_left_plus=191	max_min_left=72	max_min_left_minus=72	max_min_left_plus=0	max_min_right=86	max_min_right_minus=50	max_min_right_plus=86	max_pos_hash_score=472	max_right=86	max_right_minus=85	max_right_plus=86	neg_log10_pos_hash_p_value=7.8	new_junction_coverage=0.09	new_junction_read_count=9	polymorphism_frequency=1.527e-01	pos_hash_score=8	prediction=polymorphism	reject=COVERAGE_EVENNESS_SKEW,FREQUENCY_CUTOFF	side_1_annotate_key=gene	side_1_continuation=0	side_1_coverage=0.38	side_1_overlap=0	side_1_possible_overlap_registers=241	side_1_read_count=39	side_1_redundant=0	side_2_annotate_key=gene	side_2_continuation=0	side_2_coverage=0.62	side_2_overlap=0	side_2_possible_overlap_registers=241	side_2_read_count=63	side_2_redundant=0	total_non_overlap_reads=9	unique_read_sequence=AATTC
JC	134	.	CP009273	360286	-1	CP009273	4034161	-1	-4	alignment_overlap=-4	coverage_minus=3	coverage_plus=10	flanking_left=251	flanking_right=251	frequency=2.466e-01	junction_possible_overlap_registers=237	key=CP009273__360286__-1__CP009273__4034161__-1__-4__AATT__251__251__0__0	max_left=191	max_left_minus=149	max_left_plus=191	max_min_left=72	max_min_left_minus=72	max_min_left_plus=1	max_min_right=106	max_min_right_minus=51	max_min_right_plus=106	max_pos_hash_score=474	max_right=113	max_right_minus=86	max_right_plus=113	neg_log10_pos_hash_p_value=6.3	new_junction_coverage=0.14	new_junction_read_count=14	polymorphism_frequency=2.466e-01	pos_hash_score=12	prediction=polymorphism	reject=COVERAGE_EVENNESS_SKEW	side_1_annotate_key=gene	side_1_continuation=0	side_1_coverage=0.38	side_1_overlap=0	side_1_possible_overlap_registers=241	side_1_read_count=39	side_1_redundant=0	side_2_annotate_key=gene	side_2_continuation=0	side_2_coverage=0.47	side_2_overlap=0	side_2_possible_overlap_registers=241	side_2_read_count=48	side_2_redundant=0	total_non_overlap_reads=13	unique_read_sequence=AATT
JC	135	.	CP009273	360286	-1	CP009273	4161849	-1	-4	alignment_overlap=-4	coverage_minus=11	coverage_plus=12	flanking_left=251	flanking_right=251	frequency=3.516e-01	junction_possible_overlap_registers=237	key=CP009273__360286__-1__CP009273__4161849__-1__-4__AATT__251__251__0__0	max_left=191	max_left_minus=149	max_left_plus=191	max_min_left=97	max_min_left_minus=97	max_min_left_plus=91	max_min_right=106	max_min_right_minus=51	max_min_right_plus=106	max_pos_hash_score=474	max_right=170	max_right_minus=170	max_right_plus=156	neg_log10_pos_hash_p_value=4.2	new_junction_coverage=0.24	new_junction_read_count=24	polymorphism_frequency=3.516e-01	pos_hash_score=20	prediction=polymorphism	reject=COVERAGE_EVENNESS_SKEW	side_1_annotate_key=gene	side_1_continuation=0	side_1_coverage=0.38	side_1_overlap=0	side_1_possible_overlap_registers=241	side_1_read_count=39	side_1_redundant=0	side_2_annotate_key=gene	side_2_continuation=0	side_2_coverage=0.50	side_2_overlap=0	side_2_possible_overlap_registers=241	side_2_read_count=51	side_2_redundant=0	total_non_overlap_reads=23	unique_read_sequence=AATT
JC	136	.	CP009273	361473	-1	CP009273	362564	1	0	alignment_overlap=11	coverage_minus=2	coverage_plus=2	flanking_left=251	flanking_right=251	frequency=3.475e-02	junction_possible_overlap_registers=230	key=CP009273__361473__-1__CP009273__362553__1__11____251__251__0__0	max_left=94	max_left_minus=94	max_left_plus=94	max_min_left=94	max_min_left_minus=94	max_min_left_plus=94	max_min_right=13	max_min_right_minus=13	max_min_right_plus=0	max_pos_hash_score=460	max_right=138	max_right_minus=138	max_right_plus=137	neg_log10_pos_hash_p_value=9.7	new_junction_coverage=0.04	new_junction_read_count=4	polymorphism_frequency=3.475e-02	pos_hash_score=4	prediction=polymorphism	reject=COVERAGE_EVENNESS_SKEW,FREQUENCY_CUTOFF	side_1_annotate_key=gene	side_1_continuation=0	side_1_coverage=1.24	side_1_overlap=11	side_1_possible_overlap_registers=241	side_1_read_count=127	side_1_redundant=0	side_2_annotate_key=gene	side_2_continuation=0	side_2_coverage=1.03	side_2_overlap=0	side_2_possible_overlap_registers=230	side_2_read_count=101	side_2_redundant=0	total_non_overlap_reads=4
JC	137	.	CP009273	369546	-1	CP009273	370222	1	0	alignment_overlap=9	coverage_minus=5	coverage_plus=2	flanking_left=251	flanking_right=251	frequency=7.583e-02	junction_possible_overlap_registers=232	key=CP009273__369546__-1__CP009273__370213__1__9____251__251__0__0	max_left=211	max_left_minus=166	max_left_plus=211	max_min_left=0	max_min_left_minus=0	max_min_left_plus=0	max_min_right=89	max_min_right_minus=89	max_min_right_plus=39	max_pos_hash_score=464	max_right=89	max_right_minus=89	max_right_plus=39	neg_log10_pos_hash_p_value=8.1	new_junction_coverage=0.08	new_junction_read_count=8	polymorphism_frequency=7.583e-02	pos_hash_score=7	prediction=polymorphism	reject=COVERAGE_EVENNESS_SKEW,FREQUENCY_CUTOFF	side_1_annotate_key=gene	side_1_continuation=0	side_1_coverage=1.05	side_1_overlap=9	side_1_possible_overlap_registers=241	side_1_read_count=107	side_1_redundant=0	side_2_annotate_key=gene	side_2_continuation=0	side_2_coverage=0.93	side_2_overlap=0	side_2_possible_overlap_registers=232	side_2_read_count=92	side_2_redundant=0	total_non_overlap_reads=7
JC	138	.	CP009273	376714	1	CP009273	378045	-1	0	alignment_overlap=1	coverage_minus=8	coverage_plus=2	flanking_left=251	flanking_right=251	frequency=NA	junction_possible_overlap_registers=240	key=CP009273__376714__1__CP009273__378046__-1__1____251__251__1__1	max_left=231	max_left_minus=231	max_left_plus=138	max_min_left=82	max_min_left_minus=75	max_min_left_plus=82	max_min_right=104	max_min_right_minus=18	max_min_right_plus=104	max_pos_hash_score=480	max_right=228	max_right_minus=228	max_right_plus=168	neg_log10_pos_hash_p_value=7.5	new_junction_coverage=0.13	new_junction_read_count=13	polymorphism_frequency=NA	pos_hash_score=9	prediction=unknown	reject=COVERAGE_EVENNESS_SKEW	side_1_annotate_key=repeat	side_1_continuation=0	side_1_coverage=NA	side_1_overlap=1	side_1_read_count=NA	side_1_redundant=1	side_2_annotate_key=repeat	side_2_continuation=0	side_2_coverage=NA	side_2_overlap=0	side_2_possible_overlap_registers=NA	side_2_read_count=NA	side_2_redundant=1	total_non_overlap_reads=10
JC	139	.	CP009273	405131	-1	CP009273	405959	1	0	alignment_overlap=9	coverage_minus=1	coverage_plus=2	flanking_left=251	flanking_right=251	frequency=3.107e-02	junction_possible_overlap_registers=232	key=CP009273__405131__-1__CP009273__405950__1__9____251__251__0__0	max_left=113	max_left_minus=36	max_left_plus=113	max_min_left=113	max_min_left_minus=0	max_min_left_plus=113	max_min_right=22	max_min_right_minus=22	max_min_right_plus=0	max_pos_hash_score=464	max_right=129	max_right_minus=22	max_right_plus=129	neg_log10_pos_hash_p_value=10.5	new_junction_coverage=0.03	new_junction_read_count=3	polymorphism_frequency=3.107e-02	pos_hash_score=3	prediction=polymorphism	reject=COVERAGE_EVENNESS_SKEW,FREQUENCY_CUTOFF	side_1_annotate_key=gene	side_1_continuation=0	side_1_coverage=1.02	side_1_overlap=9	side_1_possible_overlap_registers=241	side_1_read_count=104	side_1_redundant=0	side_2_annotate_key=gene	side_2_continuation=0	side_2_coverage=0.88	side_2_overlap=0	side_2_possible_overlap_registers=232	side_2_read_count=87	side_2_redundant=0	total_non_overlap_reads=3
JC	140	.	CP009273	410497	-1	CP009273	411277	1	0	alignment_overlap=11	coverage_minus=4	coverage_plus=3	flanking_left=251	flanking_right=251	frequency=8.955e-02	junction_possible_overlap_registers=230	key=CP009273__410497__-1__CP009273__411266__1__11____251__251__0__0	max_left=163	max_left_minus=163	max_left_plus=124	max_min_left=111	max_min_left_minus=111	max_min_left_plus=60	max_min_right=12	max_min_right_minus=12	max_min_right_plus=12	max_pos_hash_score=460	max_right=180	max_right_minus=129	max_right_plus=180	neg_log10_pos_hash_p_value=9.1	new_junction_coverage=0.08	new_junction_read_count=8	polymorphism_frequency=8.955e-02	pos_hash_score=5	prediction=polymorphism	reject=COVERAGE_EVENNESS_SKEW,FREQUENCY_CUTOFF	side_1_annotate_key=gene	side_1_continuation=0	side_1_coverage=0.71	side_1_overlap=11	side_1_possible_overlap_registers=241	side_1_read_count=73	side_1_redundant=0	side_2_annotate_key=gene	side_2_continuation=0	side_2_coverage=0.95	side_2_overlap=0	side_2_possible_overlap_registers=230	side_2_read_count=93	side_2_redundant=0	total_non_overlap_reads=7
JC	141	.	CP009273	418263	-1	CP009273	419270	1	0	alignment_overlap=10	coverage_minus=2	coverage_plus=3	flanking_left=251	flanking_right=251	frequency=5.191e-02	junction_possible_overlap_registers=231	key=CP009273__418263__-1__CP009273__419260__1__10____251__251__0__0	max_left=148	max_left_minus=148	max_left_plus=99	max_min_left=22	max_min_left_minus=3	max_min_left_plus=22	max_min_right=65	max_min_right_minus=65	max_min_right_plus=31	max_pos_hash_score=462	max_right=65	max_right_minus=65	max_right_plus=65	neg_log10_pos_hash_p_value=9.8	new_junction_coverage=0.05	new_junction_read_count=5	polymorphism_frequency=5.191e-02	pos_hash_score=4	prediction=polymorphism	reject=COVERAGE_EVENNESS_SKEW,FREQUENCY_CUTOFF	side_1_annotate_key=gene	side_1_continuation=0	side_1_coverage=0.79	side_1_overlap=10	side_1_possible_overlap_registers=241	side_1_read_count=81	side_1_redundant=0	side_2_annotate_key=gene	side_2_continuation=0	side_2_coverage=1.07	side_2_overlap=0	side_2_possible_overlap_registers=231	side_2_read_count=105	side_2_redundant=0	total_non_overlap_reads=5
JC	142	.	CP009273	430407	-1	CP009273	431346	1	0	alignment_overlap=9	coverage_minus=3	coverage_plus=2	flanking_left=251	flanking_right=251	frequency=4.393e-02	junction_possible_overlap_registers=232	key=CP009273__430407__-1__CP009273__431337__1__9____251__251__0__0	max_left=234	max_left_minus=234	max_left_plus=95	max_min_left=95	max_min_left_minus=46	max_min_left_plus=95	max_min_right=17	max_min_right_minus=17	max_min_right_plus=0	max_pos_hash_score=464	max_right=213	max_right_minus=74	max_right_plus=213	neg_log10_pos_hash_p_value=9.2	new_junction_coverage=0.05	new_junction_read_count=5	polymorphism_frequency=4.393e-02	pos_hash_score=5	prediction=polymorphism	reject=COVERAGE_EVENNESS_SKEW,FREQUENCY_CUTOFF	side_1_annotate_key=gene	side_1_continuation=0	side_1_coverage=0.88	side_1_overlap=9	side_1_possible_overlap_registers=241	side_1_read_count=90	side_1_redundant=0	side_2_annotate_key=gene	side_2_continuation=0	side_2_coverage=1.33	side_2_overlap=0	side_2_possible_overlap_registers=232	side_2_read_count=131	side_2_redundant=0	total_non_overlap_reads=5
JC	143	.	CP009273	457984	-1	CP009273	459470	1	0	alignment_overlap=12	coverage_minus=2	coverage_plus=1	flanking_left=251	flanking_right=251	frequency=2.505e-02	junction_possible_overlap_registers=229	key=CP009273__457984__-1__CP009273__459458__1__12____251__251__0__0	max_left=181	max_left_minus=181	max_left_plus=177	max_min_left=7	max_min_left_minus=7	max_min_left_plus=0	max_min_right=61	max_min_right_minus=58	max_min_right_plus=61	max_pos_hash_score=458	max_right=231	max_right_minus=231	max_right_plus=61	neg_log10_pos_hash_p_value=10.4	new_junction_coverage=0.03	new_junction_read_count=3	polymorphism_frequency=2.505e-02	pos_hash_score=3	prediction=polymorphism	reject=COVERAGE_EVENNESS_SKEW,FREQUENCY_CUTOFF	side_1_annotate_key=gene	side_1_continuation=0	side_1_coverage=1.27	side_1_overlap=12	side_1_possible_overlap_registers=241	side_1_read_count=130	side_1_redundant=0	side_2_annotate_key=gene	side_2_continuation=0	side_2_coverage=1.13	side_2_overlap=0	side_2_possible_overlap_registers=229	side_2_read_count=110	side_2_redundant=0	total_non_overlap_reads=3
JC	144	.	CP009273	476383	-1	CP009273	477318	1	0	alignment_overlap=12	coverage_minus=2	coverage_plus=2	flanking_left=251	flanking_right=251	frequency=3.713e-02	junction_possible_overlap_registers=229	key=CP009273__476383__-1__CP009273__477306__1__12____251__251__0__0	max_left=36	max_left_minus=36	max_left_plus=33	max_min_left=36	max_min_left_minus=36	max_min_left_plus=33	max_min_right=0	max_min_right_minus=0	max_min_right_plus=0	max_pos_hash_score=458	max_right=131	max_right_minus=125	max_right_plus=131	neg_log10_pos_hash_p_value=9.7	new_junction_coverage=0.04	new_junction_read_count=4	polymorphism_frequency=3.713e-02	pos_hash_score=4	prediction=polymorphism	reject=COVERAGE_EVENNESS_SKEW,FREQUENCY_CUTOFF	side_1_annotate_key=gene	side_1_continuation=0	side_1_coverage=1.28	side_1_overlap=12	side_1_possible_overlap_registers=241	side_1_read_count=131	side_1_redundant=0	side_2_annotate_key=gene	side_2_continuation=0	side_2_coverage=0.85	side_2_overlap=0	side_2_possible_overlap_registers=229	side_2_read_count=83	side_2_redundant=0	total_non_overlap_reads=4
JC	145	.	CP009273	501098	-1	CP009273	502155	1	0	alignment_overlap=6	coverage_minus=2	coverage_plus=1	flanking_left=251	flanking_right=251	frequency=2.896e-02	junction_possible_overlap_registers=235	key=CP009273__501098__-1__CP009273__502149__1__6____251__251__0__0	max_left=179	max_left_minus=179	max_left_plus=176	max_min_left=0	max_min_left_minus=0	max_min_left_plus=0	max_min_right=69	max_min_right_minus=66	max_min_right_plus=69	max_pos_hash_score=470	max_right=69	max_right_minus=66	max_right_plus=69	neg_log10_pos_hash_p_value=10.6	new_junction_coverage=0.03	new_junction_read_count=3	polymorphism_frequency=2.896e-02	pos_hash_score=3	prediction=polymorphism	reject=COVERAGE_EVENNESS_SKEW,FREQUENCY_CUTOFF	side_1_annotate_key=gene	side_1_continuation=0	side_1_coverage=1.09	side_1_overlap=6	side_1_possible_overlap_registers=241	side_1_read_count=112	side_1_redundant=0	side_2_annotate_key=gene	side_2_continuation=0	side_2_coverage=0.92	side_2_overlap=0	side_2_possible_overlap_registers=235	side_2_read_count=92	side_2_redundant=0	total_non_overlap_reads=3
JC	146	.	CP009273	512580	-1	CP009273	513407	1	0	alignment_overlap=10	coverage_minus=4	coverage_plus=3	flanking_left=251	flanking_right=251	frequency=8.607e-02	junction_possible_overlap_registers=231	key=CP009273__512580__-1__CP009273__513397__1__10____251__251__0__0	max_left=126	max_left_minus=126	max_left_plus=62	max_min_left=62	max_min_left_minus=62	max_min_left_plus=62	max_min_right=115	max_min_right_minus=115	max_min_right_plus=0	max_pos_hash_score=462	max_right=235	max_right_minus=235	max_right_plus=170	neg_log10_pos_hash_p_value=8.1	new_junction_coverage=0.08	new_junction_read_count=8	polymorphism_frequency=8.607e-02	pos_hash_score=7	prediction=polymorphism	reject=COVERAGE_EVENNESS_SKEW,FREQUENCY_CUTOFF	side_1_annotate_key=gene	side_1_continuation=0	side_1_coverage=0.73	side_1_overlap=10	side_1_possible_overlap_registers=241	side_1_read_count=75	side_1_redundant=0	side_2_annotate_key=gene	side_2_continuation=0	side_2_coverage=1.00	side_2_overlap=0	side_2_possible_overlap_registers=231	side_2_read_count=98	side_2_redundant=0	total_non_overlap_reads=7
JC	147	.	CP009273	515948	-1	CP009273	517200	1	0	alignment_overlap=10	coverage_minus=2	coverage_plus=2	flanking_left=251	flanking_right=251	frequency=4.695e-02	junction_possible_overlap_registers=231	key=CP009273__515948__-1__CP009273__517190__1__10____251__251__0__0	max_left=180	max_left_minus=180	max_left_plus=27	max_min_left=99	max_min_left_minus=99	max_min_left_plus=27	max_min_right=61	max_min_right_minus=61	max_min_right_plus=0	max_pos_hash_score=462	max_right=135	max_right_minus=135	max_right_plus=135	neg_log10_pos_hash_p_value=9.8	new_junction_coverage=0.04	new_junction_read_count=4	polymorphism_frequency=4.695e-02	pos_hash_score=4	prediction=polymorphism	reject=COVERAGE_EVENNESS_SKEW,FREQUENCY_CUTOFF	side_1_annotate_key=gene	side_1_continuation=0	side_1_coverage=0.85	side_1_overlap=10	side_1_possible_overlap_registers=241	side_1_read_count=87	side_1_redundant=0	side_2_annotate_key=gene	side_2_continuation=0	side_2_coverage=0.80	side_2_overlap=0	side_2_possible_overlap_registers=231	side_2_read_count=79	side_2_redundant=0	total_non_overlap_reads=4
JC	148	.	CP009273	551747	-1	CP009273	552662	1	0	alignment_overlap=9	coverage_minus=2	coverage_plus=2	flanking_left=251	flanking_right=251	frequency=4.125e-02	junction_possible_overlap_registers=232	key=CP009273__551747__-1__CP009273__552653__1__9____251__251__0__0	max_left=226	max_left_minus=226	max_left_plus=135	max_min_left=80	max_min_left_minus=0	max_min_left_plus=80	max_min_right=103	max_min_right_minus=95	max_min_right_plus=103	max_pos_hash_score=464	max_right=162	max_right_minus=95	max_right_plus=162	neg_log10_pos_hash_p_value=9.8	new_junction_coverage=0.04	new_junction_read_count=4	polymorphism_frequency=4.125e-02	pos_hash_score=4	prediction=polymorphism	reject=COVERAGE_EVENNESS_SKEW,FREQUENCY_CUTOFF	side_1_annotate_key=gene	side_1_continuation=0	side_1_coverage=0.80	side_1_overlap=9	side_1_possible_overlap_registers=241	side_1_read_count=82	side_1_redundant=0	side_2_annotate_key=gene	side_2_continuation=0	side_2_coverage=1.09	side_2_overlap=0	side_2_possible_overlap_registers=232	side_2_read_count=107	side_2_redundant=0	total_non_overlap_reads=4
JC	149	.	CP009273	557148	-1	CP009273	557991	1	0	alignment_overlap=11	coverage_minus=2	coverage_plus=2	flanking_left=251	flanking_right=251	frequency=3.982e-02	junction_possible_overlap_registers=230	key=CP009273__557148__-1__CP009273__557980__1__11____251__251__0__0	max_left=100	max_left_minus=100	max_left_plus=49	max_min_left=44	max_min_left_minus=0	max_min_left_plus=44	max_min_right=39	max_min_right_minus=2	max_min_right_plus=39	max_pos_hash_score=460	max_right=90	max_right_minus=2	max_right_plus=90	neg_log10_pos_hash_p_value=9.7	new_junction_coverage=0.05	new_junction_read_count=5	polymorphism_frequency=3.982e-02	pos_hash_score=4	prediction=polymorphism	reject=COVERAGE_EVENNESS_SKEW,FREQUENCY_CUTOFF	side_1_annotate_key=gene	side_1_continuation=0	side_1_coverage=1.26	side_1_overlap=11	side_1_possible_overlap_registers=241	side_1_read_count=129	side_1_redundant=0	side_2_annotate_key=gene	side_2_continuation=0	side_2_coverage=1.21	side_2_overlap=0	side_2_possible_overlap_registers=230	side_2_read_count=118	side_2_redundant=0	total_non_overlap_reads=4
JC	150	.	CP009273	584501	-1	CP009273	585639	1	0	alignment_overlap=9	coverage_minus=3	coverage_plus=3	flanking_left=251	flanking_right=251	frequency=4.996e-02	junction_possible_overlap_registers=232	key=CP009273__584501__-1__CP009273__585630__1__9____251__251__0__0	max_left=72	max_left_minus=72	max_left_plus=37	max_min_left=37	max_min_left_minus=37	max_min_left_plus=37	max_min_right=3	max_min_right_minus=3	max_min_right_plus=0	max_pos_hash_score=464	max_right=157	max_right_minus=157	max_right_plus=157	neg_log10_pos_hash_p_value=9.2	new_junction_coverage=0.06	new_junction_read_count=6	polymorphism_frequency=4.996e-02	pos_hash_score=5	prediction=polymorphism	reject=COVERAGE_EVENNESS_SKEW,FREQUENCY_CUTOFF	side_1_annotate_key=gene	side_1_continuation=0	side_1_coverage=1.00	side_1_overlap=9	side_1_possible_overlap_registers=241	side_1_read_count=102	side_1_redundant=0	side_2_annotate_key=gene	side_2_continuation=0	side_2_coverage=1.32	side_2_overlap=0	side_2_possible_overlap_registers=232	side_2_read_count=130	side_2_redundant=0	total_non_overlap_reads=6
JC	151	.	CP009273	590466	-1	CP009273	591153	1	0	alignment_overlap=8	coverage_minus=1	coverage_plus=2	flanking_left=251	flanking_right=251	frequency=3.283e-02	junction_possible_overlap_registers=233	key=CP009273__590466__-1__CP009273__591145__1__8____251__251__0__0	max_left=116	max_left_minus=116	max_left_plus=116	max_min_left=5	max_min_left_minus=0	max_min_left_plus=5	max_min_right=86	max_min_right_minus=86	max_min_right_plus=86	max_pos_hash_score=466	max_right=214	max_right_minus=86	max_right_plus=214	neg_log10_pos_hash_p_value=10.5	new_junction_coverage=0.03	new_junction_read_count=3	polymorphism_frequency=3.283e-02	pos_hash_score=3	prediction=polymorphism	reject=COVERAGE_EVENNESS_SKEW,FREQUENCY_CUTOFF	side_1_annotate_key=gene	side_1_continuation=0	side_1_coverage=0.95	side_1_overlap=8	side_1_possible_overlap_registers=241	side_1_read_count=97	side_1_redundant=0	side_2_annotate_key=gene	side_2_continuation=0	side_2_coverage=0.84	side_2_overlap=0	side_2_possible_overlap_registers=233	side_2_read_count=83	side_2_redundant=0	total_non_overlap_reads=3
JC	152	.	CP009273	606321	-1	CP009273	606925	1	0	alignment_overlap=10	coverage_minus=4	coverage_plus=5	flanking_left=251	flanking_right=251	frequency=9.984e-02	junction_possible_overlap_registers=231	key=CP009273__606321__-1__CP009273__606915__1__10____251__251__0__0	max_left=192	max_left_minus=189	max_left_plus=192	max_min_left=38	max_min_left_minus=0	max_min_left_plus=38	max_min_right=101	max_min_right_minus=101	max_min_right_plus=49	max_pos_hash_score=462	max_right=163	max_right_minus=101	max_right_plus=163	neg_log10_pos_hash_p_value=7.7	new_junction_coverage=0.11	new_junction_read_count=11	polymorphism_frequency=9.984e-02	pos_hash_score=8	prediction=polymorphism	reject=COVERAGE_EVENNESS_SKEW,FREQUENCY_CUTOFF	side_1_annotate_key=gene	side_1_continuation=0	side_1_coverage=0.86	side_1_overlap=10	side_1_possible_overlap_registers=241	side_1_read_count=88	side_1_redundant=0	side_2_annotate_key=gene	side_2_continuation=0	side_2_coverage=1.16	side_2_overlap=0	side_2_possible_overlap_registers=231	side_2_read_count=114	side_2_redundant=0	total_non_overlap_reads=9
JC	153	.	CP009273	612047	-1	CP009273	613050	1	0	alignment_overlap=11	coverage_minus=2	coverage_plus=2	flanking_left=251	flanking_right=251	frequency=4.103e-02	junction_possible_overlap_registers=230	key=CP009273__612047__-1__CP009273__613039__1__11____251__251__0__0	max_left=88	max_left_minus=88	max_left_plus=37	max_min_left=88	max_min_left_minus=88	max_min_left_plus=37	max_min_right=0	max_min_right_minus=0	max_min_right_plus=0	max_pos_hash_score=460	max_right=185	max_right_minus=172	max_right_plus=185	neg_log10_pos_hash_p_value=9.7	new_junction_coverage=0.04	new_junction_read_count=4	polymorphism_frequency=4.103e-02	pos_hash_score=4	prediction=polymorphism	reject=COVERAGE_EVENNESS_SKEW,FREQUENCY_CUTOFF	side_1_annotate_key=gene	side_1_continuation=0	side_1_coverage=0.86	side_1_overlap=11	side_1_possible_overlap_registers=241	side_1_read_count=88	side_1_redundant=0	side_2_annotate_key=gene	side_2_continuation=0	side_2_coverage=1.05	side_2_overlap=0	side_2_possible_overlap_registers=230	side_2_read_count=103	side_2_redundant=0	total_non_overlap_reads=4
JC	154	.	CP009273	620768	-1	CP009273	622059	1	0	alignment_overlap=8	coverage_minus=2	coverage_plus=2	flanking_left=251	flanking_right=251	frequency=4.660e-02	junction_possible_overlap_registers=233	key=CP009273__620768__-1__CP009273__622051__1__8____251__251__0__0	max_left=160	max_left_minus=160	max_left_plus=59	max_min_left=59	max_min_left_minus=0	max_min_left_plus=59	max_min_right=87	max_min_right_minus=87	max_min_right_plus=0	max_pos_hash_score=466	max_right=184	max_right_minus=87	max_right_plus=184	neg_log10_pos_hash_p_value=9.8	new_junction_coverage=0.04	new_junction_read_count=4	polymorphism_frequency=4.660e-02	pos_hash_score=4	prediction=polymorphism	reject=COVERAGE_EVENNESS_SKEW,FREQUENCY_CUTOFF	side_1_annotate_key=gene	side_1_continuation=0	side_1_coverage=0.98	side_1_overlap=8	side_1_possible_overlap_registers=241	side_1_read_count=100	side_1_redundant=0	side_2_annotate_key=gene	side_2_continuation=0	side_2_coverage=0.68	side_2_overlap=0	side_2_possible_overlap_registers=233	side_2_read_count=67	side_2_redundant=0	total_non_overlap_reads=4
JC	155	.	CP009273	680998	-1	CP009273	681697	1	0	alignment_overlap=12	coverage_minus=5	coverage_plus=4	flanking_left=251	flanking_right=251	frequency=9.284e-02	junction_possible_overlap_registers=229	key=CP009273__680998__-1__CP009273__681685__1__12____251__251__0__0	max_left=224	max_left_minus=224	max_left_plus=149	max_min_left=87	max_min_left_minus=87	max_min_left_plus=87	max_min_right=112	max_min_right_minus=112	max_min_right_plus=90	max_pos_hash_score=458	max_right=178	max_right_minus=161	max_right_plus=178	neg_log10_pos_hash_p_value=7.2	new_junction_coverage=0.10	new_junction_read_count=10	polymorphism_frequency=9.284e-02	pos_hash_score=9	prediction=polymorphism	reject=COVERAGE_EVENNESS_SKEW,FREQUENCY_CUTOFF	side_1_annotate_key=gene	side_1_continuation=0	side_1_coverage=1.09	side_1_overlap=12	side_1_possible_overlap_registers=241	side_1_read_count=112	side_1_redundant=0	side_2_annotate_key=gene	side_2_continuation=0	side_2_coverage=0.91	side_2_overlap=0	side_2_possible_overlap_registers=229	side_2_read_count=89	side_2_redundant=0	total_non_overlap_reads=9
JC	156	.	CP009273	691962	-1	CP009273	692513	1	-45	alignment_overlap=-45	coverage_minus=6	coverage_plus=5	flanking_left=251	flanking_right=251	frequency=2.351e-01	junction_possible_overlap_registers=196	key=CP009273__691962__-1__CP009273__692513__1__-45__AAATTGGTTTTGAATTTGCCGAACATATTCGATACATTCAGAATT__251__251__0__0	max_left=105	max_left_minus=60	max_left_plus=105	max_min_left=73	max_min_left_minus=60	max_min_left_plus=73	max_min_right=53	max_min_right_minus=0	max_min_right_plus=53	max_pos_hash_score=392	max_right=191	max_right_minus=191	max_right_plus=138	neg_log10_pos_hash_p_value=6.2	new_junction_coverage=0.22	new_junction_read_count=18	polymorphism_frequency=2.351e-01	pos_hash_score=9	prediction=polymorphism	reject=COVERAGE_EVENNESS_SKEW	side_1_annotate_key=gene	side_1_continuation=0	side_1_coverage=0.59	side_1_overlap=0	side_1_possible_overlap_registers=241	side_1_read_count=60	side_1_redundant=0	side_2_annotate_key=gene	side_2_continuation=0	side_2_coverage=0.82	side_2_overlap=0	side_2_possible_overlap_registers=241	side_2_read_count=84	side_2_redundant=0	total_non_overlap_reads=11	unique_read_sequence=AAATTGGTTTTGAATTTGCCGAACATATTCGATACATTCAGAATT
JC	157	.	CP009273	692118	-1	CP009273	692512	1	0	alignment_overlap=0	coverage_minus=3	coverage_plus=2	flanking_left=251	flanking_right=251	frequency=5.882e-02	junction_possible_overlap_registers=241	key=CP009273__692118__-1__CP009273__692512__1__0____251__251__0__0	max_left=157	max_left_minus=157	max_left_plus=64	max_min_left=64	max_min_left_minus=64	max_min_left_plus=64	max_min_right=40	max_min_right_minus=40	max_min_right_plus=0	max_pos_hash_score=482	max_right=131	max_right_minus=130	max_right_plus=131	neg_log10_pos_hash_p_value=9.4	new_junction_coverage=0.05	new_junction_read_count=5	polymorphism_frequency=5.882e-02	pos_hash_score=5	prediction=polymorphism	reject=COVERAGE_EVENNESS_SKEW,FREQUENCY_CUTOFF	side_1_annotate_key=gene	side_1_continuation=0	side_1_coverage=0.74	side_1_overlap=0	side_1_possible_overlap_registers=241	side_1_read_count=76	side_1_redundant=0	side_2_annotate_key=gene	side_2_continuation=0	side_2_coverage=0.82	side_2_overlap=0	side_2_possible_overlap_registers=241	side_2_read_count=84	side_2_redundant=0	total_non_overlap_reads=5
JC	158	.	CP009273	692197	-1	CP009273	692591	1	0	alignment_overlap=78	coverage_minus=9	coverage_plus=10	flanking_left=251	flanking_right=251	frequency=3.542e-01	junction_possible_overlap_registers=163	key=CP009273__692197__-1__CP009273__692513__1__78____251__251__0__0	max_left=158	max_left_minus=158	max_left_plus=118	max_min_left=60	max_min_left_minus=60	max_min_left_plus=24	max_min_right=77	max_min_right_minus=77	max_min_right_plus=60	max_pos_hash_score=326	max_right=154	max_right_minus=147	max_right_plus=154	neg_log10_pos_hash_p_value=3.3	new_junction_coverage=0.30	new_junction_read_count=21	polymorphism_frequency=3.542e-01	pos_hash_score=15	prediction=polymorphism	reject=COVERAGE_EVENNESS_SKEW	side_1_annotate_key=gene	side_1_continuation=0	side_1_coverage=0.59	side_1_overlap=78	side_1_possible_overlap_registers=241	side_1_read_count=60	side_1_redundant=0	side_2_annotate_key=gene	side_2_continuation=0	side_2_coverage=0.52	side_2_overlap=0	side_2_possible_overlap_registers=163	side_2_read_count=36	side_2_redundant=0	total_non_overlap_reads=19
JC	159	.	CP009273	722572	-1	CP009273	723446	1	0	alignment_overlap=10	coverage_minus=1	coverage_plus=2	flanking_left=251	flanking_right=251	frequency=3.121e-02	junction_possible_overlap_registers=231	key=CP009273__722572__-1__CP009273__723436__1__10____251__251__0__0	max_left=75	max_left_minus=75	max_left_plus=75	max_min_left=75	max_min_left_minus=75	max_min_left_plus=75	max_min_right=58	max_min_right_minus=0	max_min_right_plus=58	max_pos_hash_score=462	max_right=105	max_right_minus=105	max_right_plus=105	neg_log10_pos_hash_p_value=10.4	new_junction_coverage=0.03	new_junction_read_count=3	polymorphism_frequency=3.121e-02	pos_hash_score=3	prediction=polymorphism	reject=COVERAGE_EVENNESS_SKEW,FREQUENCY_CUTOFF	side_1_annotate_key=gene	side_1_continuation=0	side_1_coverage=0.89	side_1_overlap=10	side_1_possible_overlap_registers=241	side_1_read_count=91	side_1_redundant=0	side_2_annotate_key=gene	side_2_continuation=0	side_2_coverage=1.01	side_2_overlap=0	side_2_possible_overlap_registers=231	side_2_read_count=99	side_2_redundant=0	total_non_overlap_reads=3
JC	160	.	CP009273	725467	-1	CP009273	3613491	1	0	alignment_overlap=10	coverage_minus=3	coverage_plus=2	flanking_left=251	flanking_right=251	frequency=1.056e-01	junction_possible_overlap_registers=231	key=CP009273__725467__-1__CP009273__3613481__1__10____251__251__0__1	max_left=189	max_left_minus=189	max_left_plus=34	max_min_left=34	max_min_left_minus=34	max_min_left_plus=34	max_min_right=26	max_min_right_minus=26	max_min_right_plus=0	max_pos_hash_score=462	max_right=166	max_right_minus=104	max_right_plus=166	neg_log10_pos_hash_p_value=9.2	new_junction_coverage=0.06	new_junction_read_count=6	polymorphism_frequency=1.056e-01	pos_hash_score=5	prediction=polymorphism	reject=COVERAGE_EVENNESS_SKEW,FREQUENCY_CUTOFF	side_1_annotate_key=gene	side_1_continuation=0	side_1_coverage=0.52	side_1_overlap=10	side_1_possible_overlap_registers=241	side_1_read_count=53	side_1_redundant=0	side_2_annotate_key=repeat	side_2_continuation=0	side_2_coverage=NA	side_2_overlap=0	side_2_possible_overlap_registers=NA	side_2_read_count=NA	side_2_redundant=1	total_non_overlap_reads=5
JC	161	.	CP009273	727030	-1	CP009273	728345	1	0	alignment_overlap=12	coverage_minus=1	coverage_plus=2	flanking_left=251	flanking_right=251	frequency=2.646e-02	junction_possible_overlap_registers=229	key=CP009273__727030__-1__CP009273__728333__1__12____251__251__0__0	max_left=54	max_left_minus=54	max_left_plus=52	max_min_left=32	max_min_left_minus=0	max_min_left_plus=32	max_min_right=39	max_min_right_minus=39	max_min_right_plus=39	max_pos_hash_score=458	max_right=207	max_right_minus=39	max_right_plus=207	neg_log10_pos_hash_p_value=10.4	new_junction_coverage=0.03	new_junction_read_count=3	polymorphism_frequency=2.646e-02	pos_hash_score=3	prediction=polymorphism	reject=COVERAGE_EVENNESS_SKEW,FREQUENCY_CUTOFF	side_1_annotate_key=gene	side_1_continuation=0	side_1_coverage=1.22	side_1_overlap=12	side_1_possible_overlap_registers=241	side_1_read_count=125	side_1_redundant=0	side_2_annotate_key=gene	side_2_continuation=0	side_2_coverage=1.05	side_2_overlap=0	side_2_possible_overlap_registers=229	side_2_read_count=102	side_2_redundant=0	total_non_overlap_reads=3
JC	162	.	CP009273	728228	-1	CP009273	728662	1	0	alignment_overlap=11	coverage_minus=4	coverage_plus=1	flanking_left=251	flanking_right=251	frequency=5.236e-02	junction_possible_overlap_registers=230	key=CP009273__728228__-1__CP009273__728651__1__11____251__251__0__0	max_left=236	max_left_minus=236	max_left_plus=55	max_min_left=55	max_min_left_minus=0	max_min_left_plus=55	max_min_right=102	max_min_right_minus=102	max_min_right_plus=0	max_pos_hash_score=460	max_right=185	max_right_minus=102	max_right_plus=185	neg_log10_pos_hash_p_value=9.1	new_junction_coverage=0.06	new_junction_read_count=6	polymorphism_frequency=5.236e-02	pos_hash_score=5	prediction=polymorphism	reject=COVERAGE_EVENNESS_SKEW,FREQUENCY_CUTOFF	side_1_annotate_key=gene	side_1_continuation=0	side_1_coverage=0.82	side_1_overlap=11	side_1_possible_overlap_registers=241	side_1_read_count=84	side_1_redundant=0	side_2_annotate_key=gene	side_2_continuation=0	side_2_coverage=1.40	side_2_overlap=0	side_2_possible_overlap_registers=230	side_2_read_count=137	side_2_redundant=0	total_non_overlap_reads=5
JC	163	.	CP009273	728333	1	CP009273	3614531	-1	0	alignment_overlap=2	coverage_minus=2	coverage_plus=1	flanking_left=251	flanking_right=251	frequency=3.406e-02	junction_possible_overlap_registers=239	key=CP009273__728333__1__CP009273__3614533__-1__2____251__251__0__0	max_left=217	max_left_minus=217	max_left_plus=49	max_min_left=49	max_min_left_minus=49	max_min_left_plus=49	max_min_right=32	max_min_right_minus=32	max_min_right_plus=0	max_pos_hash_score=478	max_right=54	max_right_minus=52	max_right_plus=54	neg_log10_pos_hash_p_value=10.7	new_junction_coverage=0.03	new_junction_read_count=3	polymorphism_frequency=3.406e-02	pos_hash_score=3	prediction=polymorphism	reject=COVERAGE_EVENNESS_SKEW,FREQUENCY_CUTOFF	side_1_annotate_key=gene	side_1_continuation=0	side_1_coverage=1.01	side_1_overlap=2	side_1_possible_overlap_registers=241	side_1_read_count=103	side_1_redundant=0	side_2_annotate_key=gene	side_2_continuation=0	side_2_coverage=0.67	side_2_overlap=0	side_2_possible_overlap_registers=239	side_2_read_count=68	side_2_redundant=0	total_non_overlap_reads=3
JC	164	.	CP009273	728333	1	CP009273	3757522	-1	0	alignment_overlap=2	coverage_minus=2	coverage_plus=1	flanking_left=251	flanking_right=251	frequency=4.416e-02	junction_possible_overlap_registers=239	key=CP009273__728333__1__CP009273__3757524__-1__2____251__251__0__0	max_left=217	max_left_minus=217	max_left_plus=49	max_min_left=49	max_min_left_minus=49	max_min_left_plus=49	max_min_right=32	max_min_right_minus=32	max_min_right_plus=0	max_pos_hash_score=478	max_right=54	max_right_minus=52	max_right_plus=54	neg_log10_pos_hash_p_value=10.7	new_junction_coverage=0.04	new_junction_read_count=4	polymorphism_frequency=4.416e-02	pos_hash_score=3	prediction=polymorphism	reject=COVERAGE_EVENNESS_SKEW,FREQUENCY_CUTOFF	side_1_annotate_key=gene	side_1_continuation=0	side_1_coverage=1.01	side_1_overlap=2	side_1_possible_overlap_registers=241	side_1_read_count=103	side_1_redundant=0	side_2_annotate_key=gene	side_2_continuation=0	side_2_coverage=0.70	side_2_overlap=0	side_2_possible_overlap_registers=239	side_2_read_count=71	side_2_redundant=0	total_non_overlap_reads=3
JC	165	.	CP009273	728651	1	CP009273	730088	-1	0	alignment_overlap=11	coverage_minus=2	coverage_plus=4	flanking_left=251	flanking_right=251	frequency=4.770e-02	junction_possible_overlap_registers=230	key=CP009273__728651__1__CP009273__730099__-1__11____251__251__0__0	max_left=185	max_left_minus=185	max_left_plus=102	max_min_left=102	max_min_left_minus=0	max_min_left_plus=102	max_min_right=55	max_min_right_minus=55	max_min_right_plus=0	max_pos_hash_score=460	max_right=236	max_right_minus=55	max_right_plus=236	neg_log10_pos_hash_p_value=8.6	new_junction_coverage=0.06	new_junction_read_count=6	polymorphism_frequency=4.770e-02	pos_hash_score=6	prediction=polymorphism	reject=COVERAGE_EVENNESS_SKEW,FREQUENCY_CUTOFF	side_1_annotate_key=gene	side_1_continuation=0	side_1_coverage=1.38	side_1_overlap=11	side_1_possible_overlap_registers=241	side_1_read_count=141	side_1_redundant=0	side_2_annotate_key=gene	side_2_continuation=0	side_2_coverage=1.07	side_2_overlap=0	side_2_possible_overlap_registers=230	side_2_read_count=105	side_2_redundant=0	total_non_overlap_reads=6
JC	166	.	CP009273	729604	1	CP009273	3614806	-1	-34	alignment_overlap=-34	coverage_minus=2	coverage_plus=1	flanking_left=251	flanking_right=251	frequency=2.540e-02	junction_possible_overlap_registers=207	key=CP009273__729604__1__CP009273__3614806__-1__-34__GCGGATATCCAGATTCGCTGCGGTGGTGTGAACG__251__251__0__1	max_left=128	max_left_minus=128	max_left_plus=112	max_min_left=0	max_min_left_minus=0	max_min_left_plus=0	max_min_right=74	max_min_right_minus=74	max_min_right_plus=74	max_pos_hash_score=414	max_right=74	max_right_minus=74	max_right_plus=74	neg_log10_pos_hash_p_value=9.7	new_junction_coverage=0.03	new_junction_read_count=3	polymorphism_frequency=2.540e-02	pos_hash_score=3	prediction=polymorphism	reject=COVERAGE_EVENNESS_SKEW,FREQUENCY_CUTOFF	side_1_annotate_key=gene	side_1_continuation=0	side_1_coverage=1.31	side_1_overlap=0	side_1_possible_overlap_registers=241	side_1_read_count=134	side_1_redundant=0	side_2_annotate_key=repeat	side_2_continuation=0	side_2_coverage=NA	side_2_overlap=0	side_2_possible_overlap_registers=NA	side_2_read_count=NA	side_2_redundant=1	total_non_overlap_reads=3	unique_read_sequence=GCGGATATCCAGATTCGCTGCGGTGGTGTGAACG
JC	167	.	CP009273	733405	-1	CP009273	734360	1	0	alignment_overlap=20	coverage_minus=6	coverage_plus=3	flanking_left=251	flanking_right=251	frequency=7.559e-02	junction_possible_overlap_registers=221	key=CP009273__733405__-1__CP009273__734340__1__20____251__251__0__0	max_left=181	max_left_minus=181	max_left_plus=58	max_min_left=101	max_min_left_minus=101	max_min_left_plus=58	max_min_right=85	max_min_right_minus=85	max_min_right_plus=0	max_pos_hash_score=442	max_right=174	max_right_minus=172	max_right_plus=174	neg_log10_pos_hash_p_value=7.0	new_junction_coverage=0.10	new_junction_read_count=9	polymorphism_frequency=7.559e-02	pos_hash_score=9	prediction=polymorphism	reject=COVERAGE_EVENNESS_SKEW,FREQUENCY_CUTOFF	side_1_annotate_key=gene	side_1_continuation=0	side_1_coverage=1.05	side_1_overlap=20	side_1_possible_overlap_registers=241	side_1_read_count=107	side_1_redundant=0	side_2_annotate_key=gene	side_2_continuation=0	side_2_coverage=1.30	side_2_overlap=0	side_2_possible_overlap_registers=221	side_2_read_count=122	side_2_redundant=0	total_non_overlap_reads=9
JC	168	.	CP009273	733417	-1	CP009273	734372	1	0	alignment_overlap=11	coverage_minus=2	coverage_plus=3	flanking_left=251	flanking_right=251	frequency=4.170e-02	junction_possible_overlap_registers=230	key=CP009273__733417__-1__CP009273__734361__1__11____251__251__0__0	max_left=85	max_left_minus=85	max_left_plus=85	max_min_left=32	max_min_left_minus=32	max_min_left_plus=32	max_min_right=56	max_min_right_minus=56	max_min_right_plus=56	max_pos_hash_score=460	max_right=159	max_right_minus=159	max_right_plus=159	neg_log10_pos_hash_p_value=9.1	new_junction_coverage=0.05	new_junction_read_count=5	polymorphism_frequency=4.170e-02	pos_hash_score=5	prediction=polymorphism	reject=COVERAGE_EVENNESS_SKEW,FREQUENCY_CUTOFF	side_1_annotate_key=gene	side_1_continuation=0	side_1_coverage=1.11	side_1_overlap=11	side_1_possible_overlap_registers=241	side_1_read_count=114	side_1_redundant=0	side_2_annotate_key=gene	side_2_continuation=0	side_2_coverage=1.24	side_2_overlap=0	side_2_possible_overlap_registers=230	side_2_read_count=121	side_2_redundant=0	total_non_overlap_reads=5
JC	169	.	CP009273	734340	1	CP009273	1527163	-1	-14	alignment_overlap=-14	coverage_minus=3	coverage_plus=2	flanking_left=251	flanking_right=251	frequency=6.896e-02	junction_possible_overlap_registers=227	key=CP009273__734340__1__CP009273__1527163__-1__-14__CGAGATAGTTTCTA__251__251__0__0	max_left=194	max_left_minus=194	max_left_plus=192	max_min_left=0	max_min_left_minus=0	max_min_left_plus=0	max_min_right=45	max_min_right_minus=44	max_min_right_plus=45	max_pos_hash_score=454	max_right=45	max_right_minus=44	max_right_plus=45	neg_log10_pos_hash_p_value=9.0	new_junction_coverage=0.09	new_junction_read_count=9	polymorphism_frequency=6.896e-02	pos_hash_score=5	prediction=polymorphism	reject=COVERAGE_EVENNESS_SKEW,FREQUENCY_CUTOFF	side_1_annotate_key=gene	side_1_continuation=0	side_1_coverage=1.21	side_1_overlap=0	side_1_possible_overlap_registers=241	side_1_read_count=124	side_1_redundant=0	side_2_annotate_key=gene	side_2_continuation=0	side_2_coverage=1.31	side_2_overlap=0	side_2_possible_overlap_registers=241	side_2_read_count=134	side_2_redundant=0	total_non_overlap_reads=5	unique_read_sequence=CGAGATAGTTTCTA
JC	170	.	CP009273	734340	1	CP009273	3618828	-1	-14	alignment_overlap=-14	coverage_minus=3	coverage_plus=2	flanking_left=251	flanking_right=251	frequency=8.233e-02	junction_possible_overlap_registers=227	key=CP009273__734340__1__CP009273__3618828__-1__-14__CGAGATAGTTTCTA__251__251__0__0	max_left=194	max_left_minus=194	max_left_plus=192	max_min_left=0	max_min_left_minus=0	max_min_left_plus=0	max_min_right=45	max_min_right_minus=44	max_min_right_plus=45	max_pos_hash_score=454	max_right=45	max_right_minus=44	max_right_plus=45	neg_log10_pos_hash_p_value=9.0	new_junction_coverage=0.09	new_junction_read_count=9	polymorphism_frequency=8.233e-02	pos_hash_score=5	prediction=polymorphism	reject=COVERAGE_EVENNESS_SKEW,FREQUENCY_CUTOFF	side_1_annotate_key=gene	side_1_continuation=0	side_1_coverage=1.21	side_1_overlap=0	side_1_possible_overlap_registers=241	side_1_read_count=124	side_1_redundant=0	side_2_annotate_key=gene	side_2_continuation=0	side_2_coverage=0.87	side_2_overlap=0	side_2_possible_overlap_registers=241	side_2_read_count=89	side_2_redundant=0	total_non_overlap_reads=5	unique_read_sequence=CGAGATAGTTTCTA
JC	171	.	CP009273	734361	1	CP009273	1527163	-1	-35	alignment_overlap=-35	coverage_minus=2	coverage_plus=1	flanking_left=251	flanking_right=251	frequency=2.600e-02	junction_possible_overlap_registers=206	key=CP009273__734361__1__CP009273__1527163__-1__-35__CGCTCCCCGCAAGGACTGACGCGAGATAGTTTCTA__251__251__0__0	max_left=67	max_left_minus=67	max_left_plus=63	max_min_left=0	max_min_left_minus=0	max_min_left_plus=0	max_min_right=50	max_min_right_minus=50	max_min_right_plus=50	max_pos_hash_score=412	max_right=50	max_right_minus=50	max_right_plus=50	neg_log10_pos_hash_p_value=9.7	new_junction_coverage=0.03	new_junction_read_count=3	polymorphism_frequency=2.600e-02	pos_hash_score=3	prediction=polymorphism	reject=COVERAGE_EVENNESS_SKEW,FREQUENCY_CUTOFF	side_1_annotate_key=gene	side_1_continuation=0	side_1_coverage=1.26	side_1_overlap=0	side_1_possible_overlap_registers=241	side_1_read_count=129	side_1_redundant=0	side_2_annotate_key=gene	side_2_continuation=0	side_2_coverage=1.31	side_2_overlap=0	side_2_possible_overlap_registers=241	side_2_read_count=134	side_2_redundant=0	total_non_overlap_reads=3	unique_read_sequence=CGCTCCCCGCAAGGACTGACGCGAGATAGTTTCTA
JC	172	.	CP009273	734361	1	CP009273	3618828	-1	-35	alignment_overlap=-35	coverage_minus=2	coverage_plus=1	flanking_left=251	flanking_right=251	frequency=3.119e-02	junction_possible_overlap_registers=206	key=CP009273__734361__1__CP009273__3618828__-1__-35__CGCTCCCCGCAAGGACTGACGCGAGATAGTTTCTA__251__251__0__0	max_left=67	max_left_minus=67	max_left_plus=63	max_min_left=0	max_min_left_minus=0	max_min_left_plus=0	max_min_right=50	max_min_right_minus=50	max_min_right_plus=50	max_pos_hash_score=412	max_right=50	max_right_minus=50	max_right_plus=50	neg_log10_pos_hash_p_value=9.7	new_junction_coverage=0.03	new_junction_read_count=3	polymorphism_frequency=3.119e-02	pos_hash_score=3	prediction=polymorphism	reject=COVERAGE_EVENNESS_SKEW,FREQUENCY_CUTOFF	side_1_annotate_key=gene	side_1_continuation=0	side_1_coverage=1.26	side_1_overlap=0	side_1_possible_overlap_registers=241	side_1_read_count=129	side_1_redundant=0	side_2_annotate_key=gene	side_2_continuation=0	side_2_coverage=0.87	side_2_overlap=0	side_2_possible_overlap_registers=241	side_2_read_count=89	side_2_redundant=0	total_non_overlap_reads=3	unique_read_sequence=CGCTCCCCGCAAGGACTGACGCGAGATAGTTTCTA
JC	173	.	CP009273	735888	-1	CP009273	736887	1	0	alignment_overlap=11	coverage_minus=3	coverage_plus=5	flanking_left=251	flanking_right=251	frequency=6.965e-02	junction_possible_overlap_registers=230	key=CP009273__735888__-1__CP009273__736876__1__11____251__251__0__0	max_left=156	max_left_minus=156	max_left_plus=68	max_min_left=113	max_min_left_minus=113	max_min_left_plus=44	max_min_right=16	max_min_right_minus=4	max_min_right_plus=16	max_pos_hash_score=460	max_right=220	max_right_minus=127	max_right_plus=220	neg_log10_pos_hash_p_value=7.6	new_junction_coverage=0.08	new_junction_read_count=8	polymorphism_frequency=6.965e-02	pos_hash_score=8	prediction=polymorphism	reject=COVERAGE_EVENNESS_SKEW,FREQUENCY_CUTOFF	side_1_annotate_key=gene	side_1_continuation=0	side_1_coverage=1.13	side_1_overlap=11	side_1_possible_overlap_registers=241	side_1_read_count=116	side_1_redundant=0	side_2_annotate_key=gene	side_2_continuation=0	side_2_coverage=1.05	side_2_overlap=0	side_2_possible_overlap_registers=230	side_2_read_count=103	side_2_redundant=0	total_non_overlap_reads=8
JC	174	.	CP009273	776085	-1	CP009273	776375	1	0	alignment_overlap=76	coverage_minus=10	coverage_plus=10	flanking_left=251	flanking_right=251	frequency=2.672e-01	junction_possible_overlap_registers=165	key=CP009273__776085__-1__CP009273__776299__1__76____251__251__0__0	max_left=170	max_left_minus=170	max_left_plus=163	max_min_left=57	max_min_left_minus=57	max_min_left_plus=35	max_min_right=60	max_min_right_minus=60	max_min_right_plus=37	max_pos_hash_score=330	max_right=102	max_right_minus=83	max_right_plus=102	neg_log10_pos_hash_p_value=3.4	new_junction_coverage=0.29	new_junction_read_count=20	polymorphism_frequency=2.672e-01	pos_hash_score=15	prediction=polymorphism	reject=COVERAGE_EVENNESS_SKEW	side_1_annotate_key=gene	side_1_continuation=0	side_1_coverage=0.94	side_1_overlap=76	side_1_possible_overlap_registers=241	side_1_read_count=96	side_1_redundant=0	side_2_annotate_key=gene	side_2_continuation=0	side_2_coverage=0.63	side_2_overlap=0	side_2_possible_overlap_registers=165	side_2_read_count=44	side_2_redundant=0	total_non_overlap_reads=20
JC	175	.	CP009273	776085	-1	CP009273	776679	1	0	alignment_overlap=76	coverage_minus=8	coverage_plus=13	flanking_left=251	flanking_right=251	frequency=2.825e-01	junction_possible_overlap_registers=165	key=CP009273__776085__-1__CP009273__776603__1__76____251__251__0__0	max_left=170	max_left_minus=170	max_left_plus=163	max_min_left=59	max_min_left_minus=59	max_min_left_plus=25	max_min_right=27	max_min_right_minus=26	max_min_right_plus=27	max_pos_hash_score=330	max_right=170	max_right_minus=116	max_right_plus=170	neg_log10_pos_hash_p_value=3.4	new_junction_coverage=0.31	new_junction_read_count=22	polymorphism_frequency=2.825e-01	pos_hash_score=15	prediction=polymorphism	reject=COVERAGE_EVENNESS_SKEW	side_1_annotate_key=gene	side_1_continuation=0	side_1_coverage=0.94	side_1_overlap=76	side_1_possible_overlap_registers=241	side_1_read_count=96	side_1_redundant=0	side_2_annotate_key=gene	side_2_continuation=0	side_2_coverage=0.66	side_2_overlap=0	side_2_possible_overlap_registers=165	side_2_read_count=46	side_2_redundant=0	total_non_overlap_reads=21
JC	176	.	CP009273	776087	-1	CP009273	777267	1	0	alignment_overlap=20	coverage_minus=1	coverage_plus=2	flanking_left=251	flanking_right=251	frequency=1.018e-01	junction_possible_overlap_registers=221	key=CP009273__776087__-1__CP009273__777247__1__20____251__251__0__0	max_left=54	max_left_minus=54	max_left_plus=15	max_min_left=54	max_min_left_minus=54	max_min_left_plus=15	max_min_right=0	max_min_right_minus=0	max_min_right_plus=0	max_pos_hash_score=442	max_right=226	max_right_minus=177	max_right_plus=226	neg_log10_pos_hash_p_value=10.2	new_junction_coverage=0.10	new_junction_read_count=9	polymorphism_frequency=1.018e-01	pos_hash_score=3	prediction=polymorphism	reject=COVERAGE_EVENNESS_SKEW,FREQUENCY_CUTOFF	side_1_annotate_key=gene	side_1_continuation=0	side_1_coverage=0.85	side_1_overlap=20	side_1_possible_overlap_registers=241	side_1_read_count=87	side_1_redundant=0	side_2_annotate_key=gene	side_2_continuation=0	side_2_coverage=0.84	side_2_overlap=0	side_2_possible_overlap_registers=221	side_2_read_count=79	side_2_redundant=0	total_non_overlap_reads=3
JC	177	.	CP009273	776357	-1	CP009273	776885	1	-1	alignment_overlap=-1	coverage_minus=2	coverage_plus=3	flanking_left=251	flanking_right=251	frequency=6.971e-02	junction_possible_overlap_registers=240	key=CP009273__776357__-1__CP009273__776885__1__-1__C__251__251__0__0	max_left=210	max_left_minus=190	max_left_plus=210	max_min_left=0	max_min_left_minus=0	max_min_left_plus=0	max_min_right=109	max_min_right_minus=60	max_min_right_plus=109	max_pos_hash_score=480	max_right=109	max_right_minus=60	max_right_plus=109	neg_log10_pos_hash_p_value=10.0	new_junction_coverage=0.05	new_junction_read_count=5	polymorphism_frequency=6.971e-02	pos_hash_score=4	prediction=polymorphism	reject=COVERAGE_EVENNESS_SKEW,FREQUENCY_CUTOFF	side_1_annotate_key=gene	side_1_continuation=0	side_1_coverage=0.72	side_1_overlap=0	side_1_possible_overlap_registers=241	side_1_read_count=74	side_1_redundant=0	side_2_annotate_key=gene	side_2_continuation=0	side_2_coverage=0.59	side_2_overlap=0	side_2_possible_overlap_registers=241	side_2_read_count=60	side_2_redundant=0	total_non_overlap_reads=5	unique_read_sequence=C
JC	178	.	CP009273	776374	-1	CP009273	777265	1	0	alignment_overlap=18	coverage_minus=4	coverage_plus=5	flanking_left=251	flanking_right=251	frequency=1.889e-01	junction_possible_overlap_registers=223	key=CP009273__776374__-1__CP009273__777247__1__18____251__251__0__0	max_left=171	max_left_minus=171	max_left_plus=156	max_min_left=54	max_min_left_minus=54	max_min_left_plus=15	max_min_right=9	max_min_right_minus=9	max_min_right_plus=9	max_pos_hash_score=446	max_right=228	max_right_minus=179	max_right_plus=228	neg_log10_pos_hash_p_value=7.4	new_junction_coverage=0.17	new_junction_read_count=16	polymorphism_frequency=1.889e-01	pos_hash_score=8	prediction=polymorphism	reject=COVERAGE_EVENNESS_SKEW,FREQUENCY_CUTOFF	side_1_annotate_key=gene	side_1_continuation=0	side_1_coverage=0.61	side_1_overlap=18	side_1_possible_overlap_registers=241	side_1_read_count=62	side_1_redundant=0	side_2_annotate_key=gene	side_2_continuation=0	side_2_coverage=0.84	side_2_overlap=0	side_2_possible_overlap_registers=223	side_2_read_count=80	side_2_redundant=0	total_non_overlap_reads=9
JC	179	.	CP009273	776472	-1	CP009273	777265	1	0	alignment_overlap=37	coverage_minus=11	coverage_plus=8	flanking_left=251	flanking_right=251	frequency=3.028e-01	junction_possible_overlap_registers=204	key=CP009273__776472__-1__CP009273__777228__1__37____251__251__0__0	max_left=185	max_left_minus=185	max_left_plus=48	max_min_left=50	max_min_left_minus=50	max_min_left_plus=14	max_min_right=4	max_min_right_minus=4	max_min_right_plus=4	max_pos_hash_score=408	max_right=212	max_right_minus=145	max_right_plus=212	neg_log10_pos_hash_p_value=4.3	new_junction_coverage=0.24	new_junction_read_count=21	polymorphism_frequency=3.028e-01	pos_hash_score=16	prediction=polymorphism	reject=COVERAGE_EVENNESS_SKEW	side_1_annotate_key=gene	side_1_continuation=0	side_1_coverage=0.40	side_1_overlap=37	side_1_possible_overlap_registers=241	side_1_read_count=41	side_1_redundant=0	side_2_annotate_key=gene	side_2_continuation=0	side_2_coverage=0.72	side_2_overlap=0	side_2_possible_overlap_registers=204	side_2_read_count=62	side_2_redundant=0	total_non_overlap_reads=19
JC	180	.	CP009273	776678	-1	CP009273	777109	1	0	alignment_overlap=76	coverage_minus=12	coverage_plus=7	flanking_left=251	flanking_right=251	frequency=3.430e-01	junction_possible_overlap_registers=165	key=CP009273__776678__-1__CP009273__777033__1__76____251__251__0__0	max_left=148	max_left_minus=148	max_left_plus=108	max_min_left=83	max_min_left_minus=61	max_min_left_plus=83	max_min_right=50	max_min_right_minus=50	max_min_right_plus=50	max_pos_hash_score=330	max_right=114	max_right_minus=114	max_right_plus=93	neg_log10_pos_hash_p_value=3.4	new_junction_coverage=0.30	new_junction_read_count=21	polymorphism_frequency=3.430e-01	pos_hash_score=15	prediction=polymorphism	reject=COVERAGE_EVENNESS_SKEW	side_1_annotate_key=gene	side_1_continuation=0	side_1_coverage=0.61	side_1_overlap=76	side_1_possible_overlap_registers=241	side_1_read_count=62	side_1_redundant=0	side_2_annotate_key=gene	side_2_continuation=0	side_2_coverage=0.54	side_2_overlap=0	side_2_possible_overlap_registers=165	side_2_read_count=38	side_2_redundant=0	total_non_overlap_reads=19
JC	181	.	CP009273	776678	-1	CP009273	777265	1	0	alignment_overlap=18	coverage_minus=11	coverage_plus=5	flanking_left=251	flanking_right=251	frequency=2.589e-01	junction_possible_overlap_registers=223	key=CP009273__776678__-1__CP009273__777247__1__18____251__251__0__0	max_left=206	max_left_minus=206	max_left_plus=80	max_min_left=54	max_min_left_minus=54	max_min_left_plus=15	max_min_right=26	max_min_right_minus=26	max_min_right_plus=9	max_pos_hash_score=446	max_right=228	max_right_minus=179	max_right_plus=228	neg_log10_pos_hash_p_value=5.6	new_junction_coverage=0.25	new_junction_read_count=24	polymorphism_frequency=2.589e-01	pos_hash_score=13	prediction=polymorphism	reject=COVERAGE_EVENNESS_SKEW	side_1_annotate_key=gene	side_1_continuation=0	side_1_coverage=0.61	side_1_overlap=18	side_1_possible_overlap_registers=241	side_1_read_count=62	side_1_redundant=0	side_2_annotate_key=gene	side_2_continuation=0	side_2_coverage=0.84	side_2_overlap=0	side_2_possible_overlap_registers=223	side_2_read_count=80	side_2_redundant=0	total_non_overlap_reads=16
JC	182	.	CP009273	776778	-1	CP009273	777267	1	0	alignment_overlap=39	coverage_minus=12	coverage_plus=9	flanking_left=251	flanking_right=251	frequency=3.254e-01	junction_possible_overlap_registers=202	key=CP009273__776778__-1__CP009273__777228__1__39____251__251__0__0	max_left=187	max_left_minus=187	max_left_plus=158	max_min_left=41	max_min_left_minus=11	max_min_left_plus=41	max_min_right=55	max_min_right_minus=55	max_min_right_plus=54	max_pos_hash_score=404	max_right=210	max_right_minus=55	max_right_plus=210	neg_log10_pos_hash_p_value=3.7	new_junction_coverage=0.27	new_junction_read_count=23	polymorphism_frequency=3.254e-01	pos_hash_score=18	prediction=polymorphism	reject=COVERAGE_EVENNESS_SKEW	side_1_annotate_key=gene	side_1_continuation=0	side_1_coverage=0.40	side_1_overlap=39	side_1_possible_overlap_registers=241	side_1_read_count=41	side_1_redundant=0	side_2_annotate_key=gene	side_2_continuation=0	side_2_coverage=0.71	side_2_overlap=0	side_2_possible_overlap_registers=202	side_2_read_count=61	side_2_redundant=0	total_non_overlap_reads=21
JC	183	.	CP009273	776825	1	CP009273	2514486	-1	-1	alignment_overlap=-1	coverage_minus=6	coverage_plus=5	flanking_left=251	flanking_right=251	frequency=2.385e-01	junction_possible_overlap_registers=240	key=CP009273__776825__1__CP009273__2514486__-1__-1__G__251__251__0__0	max_left=211	max_left_minus=211	max_left_plus=211	max_min_left=0	max_min_left_minus=0	max_min_left_plus=0	max_min_right=77	max_min_right_minus=77	max_min_right_plus=75	max_pos_hash_score=480	max_right=77	max_right_minus=77	max_right_plus=75	neg_log10_pos_hash_p_value=7.1	new_junction_coverage=0.17	new_junction_read_count=17	polymorphism_frequency=2.385e-01	pos_hash_score=10	prediction=polymorphism	reject=COVERAGE_EVENNESS_SKEW	side_1_annotate_key=gene	side_1_continuation=0	side_1_coverage=0.41	side_1_overlap=0	side_1_possible_overlap_registers=241	side_1_read_count=42	side_1_redundant=0	side_2_annotate_key=gene	side_2_continuation=0	side_2_coverage=0.65	side_2_overlap=0	side_2_possible_overlap_registers=241	side_2_read_count=67	side_2_redundant=0	total_non_overlap_reads=11	unique_read_sequence=G
JC	184	.	CP009273	776902	-1	CP009273	777267	1	0	alignment_overlap=20	coverage_minus=3	coverage_plus=2	flanking_left=251	flanking_right=251	frequency=1.213e-01	junction_possible_overlap_registers=221	key=CP009273__776902__-1__CP009273__777247__1__20____251__251__0__0	max_left=212	max_left_minus=212	max_left_plus=15	max_min_left=54	max_min_left_minus=54	max_min_left_plus=15	max_min_right=34	max_min_right_minus=34	max_min_right_plus=0	max_pos_hash_score=442	max_right=226	max_right_minus=177	max_right_plus=226	neg_log10_pos_hash_p_value=8.9	new_junction_coverage=0.10	new_junction_read_count=9	polymorphism_frequency=1.213e-01	pos_hash_score=5	prediction=polymorphism	reject=COVERAGE_EVENNESS_SKEW,FREQUENCY_CUTOFF	side_1_annotate_key=gene	side_1_continuation=0	side_1_coverage=0.55	side_1_overlap=20	side_1_possible_overlap_registers=241	side_1_read_count=56	side_1_redundant=0	side_2_annotate_key=gene	side_2_continuation=0	side_2_coverage=0.84	side_2_overlap=0	side_2_possible_overlap_registers=221	side_2_read_count=79	side_2_redundant=0	total_non_overlap_reads=5
JC	185	.	CP009273	777144	-1	CP009273	777301	1	0	alignment_overlap=54	coverage_minus=1	coverage_plus=3	flanking_left=251	flanking_right=251	frequency=6.394e-02	junction_possible_overlap_registers=187	key=CP009273__777144__-1__CP009273__777247__1__54____251__251__0__0	max_left=69	max_left_minus=54	max_left_plus=69	max_min_left=54	max_min_left_minus=54	max_min_left_plus=15	max_min_right=61	max_min_right_minus=0	max_min_right_plus=61	max_pos_hash_score=374	max_right=192	max_right_minus=143	max_right_plus=192	neg_log10_pos_hash_p_value=8.4	new_junction_coverage=0.05	new_junction_read_count=4	polymorphism_frequency=6.394e-02	pos_hash_score=4	prediction=polymorphism	reject=COVERAGE_EVENNESS_SKEW,FREQUENCY_CUTOFF	side_1_annotate_key=gene	side_1_continuation=0	side_1_coverage=0.61	side_1_overlap=54	side_1_possible_overlap_registers=241	side_1_read_count=62	side_1_redundant=0	side_2_annotate_key=gene	side_2_continuation=0	side_2_coverage=0.87	side_2_overlap=0	side_2_possible_overlap_registers=187	side_2_read_count=69	side_2_redundant=0	total_non_overlap_reads=4
JC	186	.	CP009273	777247	1	CP009273	2514669	-1	0	alignment_overlap=49	coverage_minus=2	coverage_plus=1	flanking_left=251	flanking_right=251	frequency=5.240e-02	junction_possible_overlap_registers=192	key=CP009273__777247__1__CP009273__2514718__-1__49____251__251__0__0	max_left=197	max_left_minus=197	max_left_plus=148	max_min_left=0	max_min_left_minus=0	max_min_left_plus=0	max_min_right=54	max_min_right_minus=15	max_min_right_plus=54	max_pos_hash_score=384	max_right=54	max_right_minus=15	max_right_plus=54	neg_log10_pos_hash_p_value=9.3	new_junction_coverage=0.04	new_junction_read_count=3	polymorphism_frequency=5.240e-02	pos_hash_score=3	prediction=polymorphism	reject=COVERAGE_EVENNESS_SKEW,FREQUENCY_CUTOFF	side_1_annotate_key=gene	side_1_continuation=0	side_1_coverage=0.84	side_1_overlap=49	side_1_possible_overlap_registers=241	side_1_read_count=86	side_1_redundant=0	side_2_annotate_key=gene	side_2_continuation=0	side_2_coverage=0.49	side_2_overlap=0	side_2_possible_overlap_registers=192	side_2_read_count=40	side_2_redundant=0	total_non_overlap_reads=3
JC	187	.	CP009273	791088	-1	CP009273	791723	1	0	alignment_overlap=12	coverage_minus=3	coverage_plus=1	flanking_left=251	flanking_right=251	frequency=4.328e-02	junction_possible_overlap_registers=229	key=CP009273__791088__-1__CP009273__791711__1__12____251__251__0__0	max_left=105	max_left_minus=105	max_left_plus=32	max_min_left=32	max_min_left_minus=0	max_min_left_plus=32	max_min_right=51	max_min_right_minus=51	max_min_right_plus=0	max_pos_hash_score=458	max_right=51	max_right_minus=51	max_right_plus=51	neg_log10_pos_hash_p_value=9.7	new_junction_coverage=0.04	new_junction_read_count=4	polymorphism_frequency=4.328e-02	pos_hash_score=4	prediction=polymorphism	reject=COVERAGE_EVENNESS_SKEW,FREQUENCY_CUTOFF	side_1_annotate_key=gene	side_1_continuation=0	side_1_coverage=1.02	side_1_overlap=12	side_1_possible_overlap_registers=241	side_1_read_count=104	side_1_redundant=0	side_2_annotate_key=gene	side_2_continuation=0	side_2_coverage=0.80	side_2_overlap=0	side_2_possible_overlap_registers=229	side_2_read_count=78	side_2_redundant=0	total_non_overlap_reads=4
JC	188	.	CP009273	823027	-1	CP009273	823994	1	0	alignment_overlap=9	coverage_minus=1	coverage_plus=2	flanking_left=251	flanking_right=251	frequency=3.401e-02	junction_possible_overlap_registers=232	key=CP009273__823027__-1__CP009273__823985__1__9____251__251__0__0	max_left=136	max_left_minus=93	max_left_plus=136	max_min_left=0	max_min_left_minus=0	max_min_left_plus=0	max_min_right=106	max_min_right_minus=6	max_min_right_plus=106	max_pos_hash_score=464	max_right=106	max_right_minus=6	max_right_plus=106	neg_log10_pos_hash_p_value=10.5	new_junction_coverage=0.03	new_junction_read_count=3	polymorphism_frequency=3.401e-02	pos_hash_score=3	prediction=polymorphism	reject=COVERAGE_EVENNESS_SKEW,FREQUENCY_CUTOFF	side_1_annotate_key=gene	side_1_continuation=0	side_1_coverage=0.94	side_1_overlap=9	side_1_possible_overlap_registers=241	side_1_read_count=96	side_1_redundant=0	side_2_annotate_key=gene	side_2_continuation=0	side_2_coverage=0.79	side_2_overlap=0	side_2_possible_overlap_registers=232	side_2_read_count=78	side_2_redundant=0	total_non_overlap_reads=3
JC	189	.	CP009273	862357	-1	CP009273	863539	1	0	alignment_overlap=11	coverage_minus=2	coverage_plus=1	flanking_left=251	flanking_right=251	frequency=3.057e-02	junction_possible_overlap_registers=230	key=CP009273__862357__-1__CP009273__863528__1__11____251__251__0__0	max_left=147	max_left_minus=147	max_left_plus=138	max_min_left=70	max_min_left_minus=70	max_min_left_plus=0	max_min_right=101	max_min_right_minus=93	max_min_right_plus=101	max_pos_hash_score=460	max_right=170	max_right_minus=170	max_right_plus=101	neg_log10_pos_hash_p_value=10.4	new_junction_coverage=0.03	new_junction_read_count=3	polymorphism_frequency=3.057e-02	pos_hash_score=3	prediction=polymorphism	reject=COVERAGE_EVENNESS_SKEW,FREQUENCY_CUTOFF	side_1_annotate_key=gene	side_1_continuation=0	side_1_coverage=1.02	side_1_overlap=11	side_1_possible_overlap_registers=241	side_1_read_count=104	side_1_redundant=0	side_2_annotate_key=gene	side_2_continuation=0	side_2_coverage=0.93	side_2_overlap=0	side_2_possible_overlap_registers=230	side_2_read_count=91	side_2_redundant=0	total_non_overlap_reads=3
JC	190	.	CP009273	889696	-1	CP009273	890604	1	0	alignment_overlap=9	coverage_minus=4	coverage_plus=3	flanking_left=251	flanking_right=251	frequency=5.742e-02	junction_possible_overlap_registers=232	key=CP009273__889696__-1__CP009273__890595__1__9____251__251__0__0	max_left=56	max_left_minus=56	max_left_plus=56	max_min_left=56	max_min_left_minus=56	max_min_left_plus=56	max_min_right=0	max_min_right_minus=0	max_min_right_plus=0	max_pos_hash_score=464	max_right=208	max_right_minus=208	max_right_plus=80	neg_log10_pos_hash_p_value=8.1	new_junction_coverage=0.07	new_junction_read_count=7	polymorphism_frequency=5.742e-02	pos_hash_score=7	prediction=polymorphism	reject=COVERAGE_EVENNESS_SKEW,FREQUENCY_CUTOFF	side_1_annotate_key=gene	side_1_continuation=0	side_1_coverage=1.36	side_1_overlap=9	side_1_possible_overlap_registers=241	side_1_read_count=139	side_1_redundant=0	side_2_annotate_key=gene	side_2_continuation=0	side_2_coverage=0.97	side_2_overlap=0	side_2_possible_overlap_registers=232	side_2_read_count=96	side_2_redundant=0	total_non_overlap_reads=7
JC	191	.	CP009273	919114	-1	CP009273	920318	1	0	alignment_overlap=11	coverage_minus=2	coverage_plus=1	flanking_left=251	flanking_right=251	frequency=2.914e-02	junction_possible_overlap_registers=230	key=CP009273__919114__-1__CP009273__920307__1__11____251__251__0__0	max_left=116	max_left_minus=116	max_left_plus=64	max_min_left=116	max_min_left_minus=116	max_min_left_plus=64	max_min_right=21	max_min_right_minus=21	max_min_right_plus=0	max_pos_hash_score=460	max_right=169	max_right_minus=124	max_right_plus=169	neg_log10_pos_hash_p_value=10.4	new_junction_coverage=0.03	new_junction_read_count=3	polymorphism_frequency=2.914e-02	pos_hash_score=3	prediction=polymorphism	reject=COVERAGE_EVENNESS_SKEW,FREQUENCY_CUTOFF	side_1_annotate_key=gene	side_1_continuation=0	side_1_coverage=1.09	side_1_overlap=11	side_1_possible_overlap_registers=241	side_1_read_count=112	side_1_redundant=0	side_2_annotate_key=gene	side_2_continuation=0	side_2_coverage=0.95	side_2_overlap=0	side_2_possible_overlap_registers=230	side_2_read_count=93	side_2_redundant=0	total_non_overlap_reads=3
JC	192	.	CP009273	921313	1	CP009273	1092450	-1	0	alignment_overlap=46	coverage_minus=3	coverage_plus=4	flanking_left=251	flanking_right=251	frequency=1.186e-01	junction_possible_overlap_registers=195	key=CP009273__921313__1__CP009273__1092496__-1__46____251__251__0__0	max_left=64	max_left_minus=64	max_left_plus=28	max_min_left=64	max_min_left_minus=64	max_min_left_plus=28	max_min_right=0	max_min_right_minus=0	max_min_right_plus=0	max_pos_hash_score=390	max_right=177	max_right_minus=151	max_right_plus=177	neg_log10_pos_hash_p_value=7.1	new_junction_coverage=0.13	new_junction_read_count=11	polymorphism_frequency=1.186e-01	pos_hash_score=7	prediction=polymorphism	reject=COVERAGE_EVENNESS_SKEW,FREQUENCY_CUTOFF	side_1_annotate_key=gene	side_1_continuation=0	side_1_coverage=0.95	side_1_overlap=46	side_1_possible_overlap_registers=241	side_1_read_count=97	side_1_redundant=0	side_2_annotate_key=gene	side_2_continuation=0	side_2_coverage=1.03	side_2_overlap=0	side_2_possible_overlap_registers=195	side_2_read_count=85	side_2_redundant=0	total_non_overlap_reads=7
JC	193	.	CP009273	942248	-1	CP009273	943457	1	0	alignment_overlap=9	coverage_minus=1	coverage_plus=2	flanking_left=251	flanking_right=251	frequency=2.351e-02	junction_possible_overlap_registers=232	key=CP009273__942248__-1__CP009273__943448__1__9____251__251__0__0	max_left=181	max_left_minus=162	max_left_plus=181	max_min_left=112	max_min_left_minus=0	max_min_left_plus=112	max_min_right=57	max_min_right_minus=13	max_min_right_plus=57	max_pos_hash_score=464	max_right=130	max_right_minus=13	max_right_plus=130	neg_log10_pos_hash_p_value=10.5	new_junction_coverage=0.03	new_junction_read_count=3	polymorphism_frequency=2.351e-02	pos_hash_score=3	prediction=polymorphism	reject=COVERAGE_EVENNESS_SKEW,FREQUENCY_CUTOFF	side_1_annotate_key=gene	side_1_continuation=0	side_1_coverage=1.26	side_1_overlap=9	side_1_possible_overlap_registers=241	side_1_read_count=129	side_1_redundant=0	side_2_annotate_key=gene	side_2_continuation=0	side_2_coverage=1.27	side_2_overlap=0	side_2_possible_overlap_registers=232	side_2_read_count=125	side_2_redundant=0	total_non_overlap_reads=3
JC	194	.	CP009273	957210	-1	CP009273	958203	1	0	alignment_overlap=9	coverage_minus=2	coverage_plus=2	flanking_left=251	flanking_right=251	frequency=4.151e-02	junction_possible_overlap_registers=232	key=CP009273__957210__-1__CP009273__958194__1__9____251__251__0__0	max_left=132	max_left_minus=132	max_left_plus=32	max_min_left=78	max_min_left_minus=78	max_min_left_plus=32	max_min_right=79	max_min_right_minus=79	max_min_right_plus=0	max_pos_hash_score=464	max_right=210	max_right_minus=163	max_right_plus=210	neg_log10_pos_hash_p_value=9.8	new_junction_coverage=0.04	new_junction_read_count=4	polymorphism_frequency=4.151e-02	pos_hash_score=4	prediction=polymorphism	reject=COVERAGE_EVENNESS_SKEW,FREQUENCY_CUTOFF	side_1_annotate_key=gene	side_1_continuation=0	side_1_coverage=1.11	side_1_overlap=9	side_1_possible_overlap_registers=241	side_1_read_count=114	side_1_redundant=0	side_2_annotate_key=gene	side_2_continuation=0	side_2_coverage=0.76	side_2_overlap=0	side_2_possible_overlap_registers=232	side_2_read_count=75	side_2_redundant=0	total_non_overlap_reads=4
JC	195	.	CP009273	964376	-1	CP009273	965670	1	0	alignment_overlap=9	coverage_minus=3	coverage_plus=2	flanking_left=251	flanking_right=251	frequency=4.733e-02	junction_possible_overlap_registers=232	key=CP009273__964376__-1__CP009273__965661__1__9____251__251__0__0	max_left=118	max_left_minus=118	max_left_plus=94	max_min_left=94	max_min_left_minus=94	max_min_left_plus=94	max_min_right=43	max_min_right_minus=43	max_min_right_plus=0	max_pos_hash_score=464	max_right=168	max_right_minus=111	max_right_plus=168	neg_log10_pos_hash_p_value=9.8	new_junction_coverage=0.05	new_junction_read_count=5	polymorphism_frequency=4.733e-02	pos_hash_score=4	prediction=polymorphism	reject=COVERAGE_EVENNESS_SKEW,FREQUENCY_CUTOFF	side_1_annotate_key=gene	side_1_continuation=0	side_1_coverage=0.98	side_1_overlap=9	side_1_possible_overlap_registers=241	side_1_read_count=100	side_1_redundant=0	side_2_annotate_key=gene	side_2_continuation=0	side_2_coverage=1.07	side_2_overlap=0	side_2_possible_overlap_registers=232	side_2_read_count=105	side_2_redundant=0	total_non_overlap_reads=5
JC	196	.	CP009273	996861	-1	CP009273	998614	1	0	alignment_overlap=11	coverage_minus=1	coverage_plus=2	flanking_left=251	flanking_right=251	frequency=2.346e-02	junction_possible_overlap_registers=230	key=CP009273__996861__-1__CP009273__998603__1__11____251__251__0__0	max_left=132	max_left_minus=101	max_left_plus=132	max_min_left=0	max_min_left_minus=0	max_min_left_plus=0	max_min_right=104	max_min_right_minus=50	max_min_right_plus=104	max_pos_hash_score=460	max_right=104	max_right_minus=50	max_right_plus=104	neg_log10_pos_hash_p_value=10.4	new_junction_coverage=0.03	new_junction_read_count=3	polymorphism_frequency=2.346e-02	pos_hash_score=3	prediction=polymorphism	reject=COVERAGE_EVENNESS_SKEW,FREQUENCY_CUTOFF	side_1_annotate_key=gene	side_1_continuation=0	side_1_coverage=1.33	side_1_overlap=11	side_1_possible_overlap_registers=241	side_1_read_count=136	side_1_redundant=0	side_2_annotate_key=gene	side_2_continuation=0	side_2_coverage=1.23	side_2_overlap=0	side_2_possible_overlap_registers=230	side_2_read_count=120	side_2_redundant=0	total_non_overlap_reads=3
JC	197	.	CP009273	1021792	-1	CP009273	1022896	1	0	alignment_overlap=9	coverage_minus=2	coverage_plus=1	flanking_left=251	flanking_right=251	frequency=2.751e-02	junction_possible_overlap_registers=232	key=CP009273__1021792__-1__CP009273__1022887__1__9____251__251__0__0	max_left=141	max_left_minus=141	max_left_plus=100	max_min_left=0	max_min_left_minus=0	max_min_left_plus=0	max_min_right=61	max_min_right_minus=61	max_min_right_plus=61	max_pos_hash_score=464	max_right=61	max_right_minus=61	max_right_plus=61	neg_log10_pos_hash_p_value=10.5	new_junction_coverage=0.03	new_junction_read_count=3	polymorphism_frequency=2.751e-02	pos_hash_score=3	prediction=polymorphism	reject=COVERAGE_EVENNESS_SKEW,FREQUENCY_CUTOFF	side_1_annotate_key=gene	side_1_continuation=0	side_1_coverage=0.75	side_1_overlap=9	side_1_possible_overlap_registers=241	side_1_read_count=77	side_1_redundant=0	side_2_annotate_key=gene	side_2_continuation=0	side_2_coverage=1.40	side_2_overlap=0	side_2_possible_overlap_registers=232	side_2_read_count=138	side_2_redundant=0	total_non_overlap_reads=3
JC	198	.	CP009273	1067956	-1	CP009273	1068447	1	0	alignment_overlap=9	coverage_minus=1	coverage_plus=2	flanking_left=251	flanking_right=251	frequency=2.860e-02	junction_possible_overlap_registers=232	key=CP009273__1067956__-1__CP009273__1068438__1__9____251__251__0__0	max_left=205	max_left_minus=183	max_left_plus=205	max_min_left=0	max_min_left_minus=0	max_min_left_plus=0	max_min_right=71	max_min_right_minus=59	max_min_right_plus=71	max_pos_hash_score=464	max_right=71	max_right_minus=59	max_right_plus=71	neg_log10_pos_hash_p_value=10.5	new_junction_coverage=0.03	new_junction_read_count=3	polymorphism_frequency=2.860e-02	pos_hash_score=3	prediction=polymorphism	reject=COVERAGE_EVENNESS_SKEW,FREQUENCY_CUTOFF	side_1_annotate_key=gene	side_1_continuation=0	side_1_coverage=1.10	side_1_overlap=9	side_1_possible_overlap_registers=241	side_1_read_count=113	side_1_redundant=0	side_2_annotate_key=gene	side_2_continuation=0	side_2_coverage=0.96	side_2_overlap=0	side_2_possible_overlap_registers=232	side_2_read_count=95	side_2_redundant=0	total_non_overlap_reads=3
JC	199	.	CP009273	1092496	-1	CP009273	1093040	1	0	alignment_overlap=80	coverage_minus=4	coverage_plus=4	flanking_left=251	flanking_right=251	frequency=1.296e-01	junction_possible_overlap_registers=161	key=CP009273__1092496__-1__CP009273__1092960__1__80____251__251__0__0	max_left=143	max_left_minus=143	max_left_plus=117	max_min_left=63	max_min_left_minus=0	max_min_left_plus=63	max_min_right=64	max_min_right_minus=28	max_min_right_plus=64	max_pos_hash_score=322	max_right=108	max_right_minus=28	max_right_plus=108	neg_log10_pos_hash_p_value=5.5	new_junction_coverage=0.12	new_junction_read_count=8	polymorphism_frequency=1.296e-01	pos_hash_score=8	prediction=polymorphism	reject=COVERAGE_EVENNESS_SKEW,FREQUENCY_CUTOFF	side_1_annotate_key=gene	side_1_continuation=0	side_1_coverage=0.90	side_1_overlap=80	side_1_possible_overlap_registers=241	side_1_read_count=92	side_1_redundant=0	side_2_annotate_key=gene	side_2_continuation=0	side_2_coverage=0.67	side_2_overlap=0	side_2_possible_overlap_registers=161	side_2_read_count=46	side_2_redundant=0	total_non_overlap_reads=8
JC	200	.	CP009273	1161581	-1	CP009273	1162077	1	0	alignment_overlap=15	coverage_minus=3	coverage_plus=4	flanking_left=251	flanking_right=251	frequency=1.050e-01	junction_possible_overlap_registers=226	key=CP009273__1161581__-1__CP009273__1162062__1__15____251__251__0__0	max_left=166	max_left_minus=104	max_left_plus=166	max_min_left=66	max_min_left_minus=28	max_min_left_plus=66	max_min_right=70	max_min_right_minus=61	max_min_right_plus=70	max_pos_hash_score=452	max_right=219	max_right_minus=61	max_right_plus=219	neg_log10_pos_hash_p_value=8.0	new_junction_coverage=0.09	new_junction_read_count=9	polymorphism_frequency=1.050e-01	pos_hash_score=7	prediction=polymorphism	reject=COVERAGE_EVENNESS_SKEW,FREQUENCY_CUTOFF	side_1_annotate_key=gene	side_1_continuation=0	side_1_coverage=0.72	side_1_overlap=15	side_1_possible_overlap_registers=241	side_1_read_count=74	side_1_redundant=0	side_2_annotate_key=gene	side_2_continuation=0	side_2_coverage=0.87	side_2_overlap=0	side_2_possible_overlap_registers=226	side_2_read_count=84	side_2_redundant=0	total_non_overlap_reads=7
JC	201	.	CP009273	1167964	-1	CP009273	1168952	1	0	alignment_overlap=12	coverage_minus=2	coverage_plus=2	flanking_left=251	flanking_right=251	frequency=4.517e-02	junction_possible_overlap_registers=229	key=CP009273__1167964__-1__CP009273__1168940__1__12____251__251__0__0	max_left=103	max_left_minus=61	max_left_plus=103	max_min_left=103	max_min_left_minus=0	max_min_left_plus=103	max_min_right=50	max_min_right_minus=50	max_min_right_plus=0	max_pos_hash_score=458	max_right=136	max_right_minus=50	max_right_plus=136	neg_log10_pos_hash_p_value=9.7	new_junction_coverage=0.04	new_junction_read_count=4	polymorphism_frequency=4.517e-02	pos_hash_score=4	prediction=polymorphism	reject=COVERAGE_EVENNESS_SKEW,FREQUENCY_CUTOFF	side_1_annotate_key=gene	side_1_continuation=0	side_1_coverage=0.76	side_1_overlap=12	side_1_possible_overlap_registers=241	side_1_read_count=78	side_1_redundant=0	side_2_annotate_key=gene	side_2_continuation=0	side_2_coverage=0.98	side_2_overlap=0	side_2_possible_overlap_registers=229	side_2_read_count=95	side_2_redundant=0	total_non_overlap_reads=4
JC	202	.	CP009273	1203246	1	CP009273	1205075	1	0	alignment_overlap=16	coverage_minus=7	coverage_plus=4	flanking_left=251	flanking_right=251	frequency=9.597e-02	junction_possible_overlap_registers=225	key=CP009273__1203246__1__CP009273__1205059__1__16____251__251__0__0	max_left=223	max_left_minus=223	max_left_plus=114	max_min_left=114	max_min_left_minus=34	max_min_left_plus=114	max_min_right=85	max_min_right_minus=85	max_min_right_plus=0	max_pos_hash_score=450	max_right=220	max_right_minus=220	max_right_plus=170	neg_log10_pos_hash_p_value=7.1	new_junction_coverage=0.12	new_junction_read_count=11	polymorphism_frequency=9.597e-02	pos_hash_score=9	prediction=polymorphism	reject=COVERAGE_EVENNESS_SKEW,FREQUENCY_CUTOFF	side_1_annotate_key=gene	side_1_continuation=0	side_1_coverage=1.00	side_1_overlap=16	side_1_possible_overlap_registers=241	side_1_read_count=102	side_1_redundant=0	side_2_annotate_key=gene	side_2_continuation=0	side_2_coverage=1.17	side_2_overlap=0	side_2_possible_overlap_registers=225	side_2_read_count=112	side_2_redundant=0	total_non_overlap_reads=11
JC	203	.	CP009273	1203261	-1	CP009273	1205058	-1	0	alignment_overlap=16	coverage_minus=3	coverage_plus=2	flanking_left=251	flanking_right=251	frequency=4.584e-02	junction_possible_overlap_registers=225	key=CP009273__1203261__-1__CP009273__1205074__-1__16____251__251__0__0	max_left=193	max_left_minus=158	max_left_plus=193	max_min_left=91	max_min_left_minus=91	max_min_left_plus=40	max_min_right=77	max_min_right_minus=77	max_min_right_plus=42	max_pos_hash_score=450	max_right=195	max_right_minus=167	max_right_plus=195	neg_log10_pos_hash_p_value=9.0	new_junction_coverage=0.05	new_junction_read_count=5	polymorphism_frequency=4.584e-02	pos_hash_score=5	prediction=polymorphism	reject=COVERAGE_EVENNESS_SKEW,FREQUENCY_CUTOFF	side_1_annotate_key=gene	side_1_continuation=0	side_1_coverage=1.01	side_1_overlap=16	side_1_possible_overlap_registers=241	side_1_read_count=103	side_1_redundant=0	side_2_annotate_key=gene	side_2_continuation=0	side_2_coverage=1.17	side_2_overlap=0	side_2_possible_overlap_registers=225	side_2_read_count=112	side_2_redundant=0	total_non_overlap_reads=5
JC	204	.	CP009273	1253744	-1	CP009273	1254601	1	0	alignment_overlap=11	coverage_minus=1	coverage_plus=2	flanking_left=251	flanking_right=251	frequency=3.122e-02	junction_possible_overlap_registers=230	key=CP009273__1253744__-1__CP009273__1254590__1__11____251__251__0__0	max_left=147	max_left_minus=147	max_left_plus=33	max_min_left=33	max_min_left_minus=0	max_min_left_plus=33	max_min_right=59	max_min_right_minus=59	max_min_right_plus=0	max_pos_hash_score=460	max_right=155	max_right_minus=59	max_right_plus=155	neg_log10_pos_hash_p_value=10.4	new_junction_coverage=0.03	new_junction_read_count=3	polymorphism_frequency=3.122e-02	pos_hash_score=3	prediction=polymorphism	reject=COVERAGE_EVENNESS_SKEW,FREQUENCY_CUTOFF	side_1_annotate_key=gene	side_1_continuation=0	side_1_coverage=0.81	side_1_overlap=11	side_1_possible_overlap_registers=241	side_1_read_count=83	side_1_redundant=0	side_2_annotate_key=gene	side_2_continuation=0	side_2_coverage=1.10	side_2_overlap=0	side_2_possible_overlap_registers=230	side_2_read_count=107	side_2_redundant=0	total_non_overlap_reads=3
JC	205	.	CP009273	1282362	-1	CP009273	1283013	1	0	alignment_overlap=20	coverage_minus=0	coverage_plus=3	flanking_left=251	flanking_right=251	frequency=1.015e-01	junction_possible_overlap_registers=221	key=CP009273__1282362__-1__CP009273__1282993__1__20____251__251__0__0	max_left=14	max_left_minus=0	max_left_plus=14	max_min_left=14	max_min_left_minus=0	max_min_left_plus=14	max_min_right=0	max_min_right_minus=0	max_min_right_plus=0	max_pos_hash_score=442	max_right=150	max_right_minus=0	max_right_plus=150	neg_log10_pos_hash_p_value=10.2	new_junction_coverage=0.05	new_junction_read_count=5	polymorphism_frequency=1.015e-01	pos_hash_score=3	prediction=polymorphism	reject=COVERAGE_EVENNESS_SKEW,FREQUENCY_CUTOFF	side_1_annotate_key=gene	side_1_continuation=0	side_1_coverage=0.29	side_1_overlap=20	side_1_possible_overlap_registers=241	side_1_read_count=30	side_1_redundant=0	side_2_annotate_key=gene	side_2_continuation=0	side_2_coverage=0.65	side_2_overlap=0	side_2_possible_overlap_registers=221	side_2_read_count=61	side_2_redundant=0	total_non_overlap_reads=3
JC	206	.	CP009273	1282540	-1	CP009273	1283013	1	0	alignment_overlap=20	coverage_minus=0	coverage_plus=3	flanking_left=251	flanking_right=251	frequency=1.264e-01	junction_possible_overlap_registers=221	key=CP009273__1282540__-1__CP009273__1282993__1__20____251__251__0__0	max_left=89	max_left_minus=0	max_left_plus=89	max_min_left=89	max_min_left_minus=0	max_min_left_plus=89	max_min_right=0	max_min_right_minus=0	max_min_right_plus=0	max_pos_hash_score=442	max_right=150	max_right_minus=0	max_right_plus=150	neg_log10_pos_hash_p_value=10.2	new_junction_coverage=0.07	new_junction_read_count=7	polymorphism_frequency=1.264e-01	pos_hash_score=3	prediction=polymorphism	reject=COVERAGE_EVENNESS_SKEW,FREQUENCY_CUTOFF	side_1_annotate_key=gene	side_1_continuation=0	side_1_coverage=0.38	side_1_overlap=20	side_1_possible_overlap_registers=241	side_1_read_count=39	side_1_redundant=0	side_2_annotate_key=gene	side_2_continuation=0	side_2_coverage=0.65	side_2_overlap=0	side_2_possible_overlap_registers=221	side_2_read_count=61	side_2_redundant=0	total_non_overlap_reads=3
JC	207	.	CP009273	1314756	-1	CP009273	1315874	1	0	alignment_overlap=11	coverage_minus=4	coverage_plus=2	flanking_left=251	flanking_right=251	frequency=8.706e-02	junction_possible_overlap_registers=230	key=CP009273__1314756__-1__CP009273__1315863__1__11____251__251__0__0	max_left=223	max_left_minus=223	max_left_plus=87	max_min_left=87	max_min_left_minus=0	max_min_left_plus=87	max_min_right=66	max_min_right_minus=66	max_min_right_plus=66	max_pos_hash_score=460	max_right=153	max_right_minus=66	max_right_plus=153	neg_log10_pos_hash_p_value=8.6	new_junction_coverage=0.07	new_junction_read_count=7	polymorphism_frequency=8.706e-02	pos_hash_score=6	prediction=polymorphism	reject=COVERAGE_EVENNESS_SKEW,FREQUENCY_CUTOFF	side_1_annotate_key=gene	side_1_continuation=0	side_1_coverage=0.47	side_1_overlap=11	side_1_possible_overlap_registers=241	side_1_read_count=48	side_1_redundant=0	side_2_annotate_key=gene	side_2_continuation=0	side_2_coverage=1.03	side_2_overlap=0	side_2_possible_overlap_registers=230	side_2_read_count=101	side_2_redundant=0	total_non_overlap_reads=6
JC	208	.	CP009273	1353257	-1	CP009273	1354052	1	0	alignment_overlap=9	coverage_minus=6	coverage_plus=2	flanking_left=251	flanking_right=251	frequency=9.670e-02	junction_possible_overlap_registers=232	key=CP009273__1353257__-1__CP009273__1354043__1__9____251__251__0__0	max_left=221	max_left_minus=221	max_left_plus=70	max_min_left=70	max_min_left_minus=70	max_min_left_plus=70	max_min_right=63	max_min_right_minus=63	max_min_right_plus=51	max_pos_hash_score=464	max_right=83	max_right_minus=83	max_right_plus=83	neg_log10_pos_hash_p_value=8.6	new_junction_coverage=0.08	new_junction_read_count=8	polymorphism_frequency=9.670e-02	pos_hash_score=6	prediction=polymorphism	reject=COVERAGE_EVENNESS_SKEW,FREQUENCY_CUTOFF	side_1_annotate_key=gene	side_1_continuation=0	side_1_coverage=0.66	side_1_overlap=9	side_1_possible_overlap_registers=241	side_1_read_count=68	side_1_redundant=0	side_2_annotate_key=gene	side_2_continuation=0	side_2_coverage=0.85	side_2_overlap=0	side_2_possible_overlap_registers=232	side_2_read_count=84	side_2_redundant=0	total_non_overlap_reads=8
JC	209	.	CP009273	1394864	-1	CP009273	1395729	1	0	alignment_overlap=10	coverage_minus=3	coverage_plus=2	flanking_left=251	flanking_right=251	frequency=5.070e-02	junction_possible_overlap_registers=231	key=CP009273__1394864__-1__CP009273__1395719__1__10____251__251__0__0	max_left=153	max_left_minus=153	max_left_plus=142	max_min_left=53	max_min_left_minus=15	max_min_left_plus=53	max_min_right=94	max_min_right_minus=94	max_min_right_plus=94	max_pos_hash_score=462	max_right=185	max_right_minus=94	max_right_plus=185	neg_log10_pos_hash_p_value=9.2	new_junction_coverage=0.05	new_junction_read_count=5	polymorphism_frequency=5.070e-02	pos_hash_score=5	prediction=polymorphism	reject=COVERAGE_EVENNESS_SKEW,FREQUENCY_CUTOFF	side_1_annotate_key=gene	side_1_continuation=0	side_1_coverage=0.89	side_1_overlap=10	side_1_possible_overlap_registers=241	side_1_read_count=91	side_1_redundant=0	side_2_annotate_key=gene	side_2_continuation=0	side_2_coverage=1.02	side_2_overlap=0	side_2_possible_overlap_registers=231	side_2_read_count=100	side_2_redundant=0	total_non_overlap_reads=5
JC	210	.	CP009273	1462167	1	CP009273	1463498	-1	0	alignment_overlap=0	coverage_minus=3	coverage_plus=6	flanking_left=251	flanking_right=251	frequency=NA	junction_possible_overlap_registers=241	key=CP009273__1462167__1__CP009273__1463498__-1__0____251__251__1__1	max_left=206	max_left_minus=181	max_left_plus=206	max_min_left=20	max_min_left_minus=20	max_min_left_plus=0	max_min_right=85	max_min_right_minus=70	max_min_right_plus=85	max_pos_hash_score=482	max_right=231	max_right_minus=231	max_right_plus=85	neg_log10_pos_hash_p_value=8.4	new_junction_coverage=0.10	new_junction_read_count=10	polymorphism_frequency=NA	pos_hash_score=7	prediction=unknown	reject=COVERAGE_EVENNESS_SKEW	side_1_annotate_key=repeat	side_1_continuation=0	side_1_coverage=NA	side_1_overlap=0	side_1_read_count=NA	side_1_redundant=1	side_2_annotate_key=repeat	side_2_continuation=0	side_2_coverage=NA	side_2_overlap=0	side_2_possible_overlap_registers=NA	side_2_read_count=NA	side_2_redundant=1	total_non_overlap_reads=9
JC	211	.	CP009273	1474206	-1	CP009273	1475184	1	0	alignment_overlap=9	coverage_minus=1	coverage_plus=2	flanking_left=251	flanking_right=251	frequency=3.026e-02	junction_possible_overlap_registers=232	key=CP009273__1474206__-1__CP009273__1475175__1__9____251__251__0__0	max_left=162	max_left_minus=132	max_left_plus=162	max_min_left=34	max_min_left_minus=0	max_min_left_plus=34	max_min_right=80	max_min_right_minus=59	max_min_right_plus=80	max_pos_hash_score=464	max_right=130	max_right_minus=59	max_right_plus=130	neg_log10_pos_hash_p_value=10.5	new_junction_coverage=0.03	new_junction_read_count=3	polymorphism_frequency=3.026e-02	pos_hash_score=3	prediction=polymorphism	reject=COVERAGE_EVENNESS_SKEW,FREQUENCY_CUTOFF	side_1_annotate_key=gene	side_1_continuation=0	side_1_coverage=0.97	side_1_overlap=9	side_1_possible_overlap_registers=241	side_1_read_count=99	side_1_redundant=0	side_2_annotate_key=gene	side_2_continuation=0	side_2_coverage=0.98	side_2_overlap=0	side_2_possible_overlap_registers=232	side_2_read_count=97	side_2_redundant=0	total_non_overlap_reads=3
JC	212	.	CP009273	1490433	-1	CP009273	1491304	1	0	alignment_overlap=13	coverage_minus=3	coverage_plus=6	flanking_left=251	flanking_right=251	frequency=7.694e-02	junction_possible_overlap_registers=228	key=CP009273__1490433__-1__CP009273__1491291__1__13____251__251__0__0	max_left=172	max_left_minus=172	max_left_plus=81	max_min_left=31	max_min_left_minus=31	max_min_left_plus=11	max_min_right=55	max_min_right_minus=55	max_min_right_plus=55	max_pos_hash_score=456	max_right=129	max_right_minus=55	max_right_plus=129	neg_log10_pos_hash_p_value=8.0	new_junction_coverage=0.09	new_junction_read_count=9	polymorphism_frequency=7.694e-02	pos_hash_score=7	prediction=polymorphism	reject=COVERAGE_EVENNESS_SKEW,FREQUENCY_CUTOFF	side_1_annotate_key=gene	side_1_continuation=0	side_1_coverage=1.28	side_1_overlap=13	side_1_possible_overlap_registers=241	side_1_read_count=131	side_1_redundant=0	side_2_annotate_key=gene	side_2_continuation=0	side_2_coverage=0.95	side_2_overlap=0	side_2_possible_overlap_registers=228	side_2_read_count=92	side_2_redundant=0	total_non_overlap_reads=9
JC	213	.	CP009273	1495321	-1	CP009273	1496359	1	0	alignment_overlap=10	coverage_minus=2	coverage_plus=1	flanking_left=251	flanking_right=251	frequency=3.610e-02	junction_possible_overlap_registers=231	key=CP009273__1495321__-1__CP009273__1496349__1__10____251__251__0__0	max_left=94	max_left_minus=94	max_left_plus=94	max_min_left=0	max_min_left_minus=0	max_min_left_plus=0	max_min_right=59	max_min_right_minus=59	max_min_right_plus=59	max_pos_hash_score=462	max_right=59	max_right_minus=59	max_right_plus=59	neg_log10_pos_hash_p_value=10.4	new_junction_coverage=0.03	new_junction_read_count=3	polymorphism_frequency=3.610e-02	pos_hash_score=3	prediction=polymorphism	reject=COVERAGE_EVENNESS_SKEW,FREQUENCY_CUTOFF	side_1_annotate_key=gene	side_1_continuation=0	side_1_coverage=0.65	side_1_overlap=10	side_1_possible_overlap_registers=241	side_1_read_count=67	side_1_redundant=0	side_2_annotate_key=gene	side_2_continuation=0	side_2_coverage=0.98	side_2_overlap=0	side_2_possible_overlap_registers=231	side_2_read_count=96	side_2_redundant=0	total_non_overlap_reads=3
JC	214	.	CP009273	1508647	-1	CP009273	1509068	1	0	alignment_overlap=8	coverage_minus=1	coverage_plus=4	flanking_left=251	flanking_right=251	frequency=5.216e-02	junction_possible_overlap_registers=233	key=CP009273__1508647__-1__CP009273__1509060__1__8____251__251__0__0	max_left=61	max_left_minus=61	max_left_plus=61	max_min_left=61	max_min_left_minus=61	max_min_left_plus=61	max_min_right=0	max_min_right_minus=0	max_min_right_plus=0	max_pos_hash_score=466	max_right=127	max_right_minus=127	max_right_plus=127	neg_log10_pos_hash_p_value=9.2	new_junction_coverage=0.05	new_junction_read_count=5	polymorphism_frequency=5.216e-02	pos_hash_score=5	prediction=polymorphism	reject=COVERAGE_EVENNESS_SKEW,FREQUENCY_CUTOFF	side_1_annotate_key=gene	side_1_continuation=0	side_1_coverage=0.97	side_1_overlap=8	side_1_possible_overlap_registers=241	side_1_read_count=99	side_1_redundant=0	side_2_annotate_key=gene	side_2_continuation=0	side_2_coverage=0.87	side_2_overlap=0	side_2_possible_overlap_registers=233	side_2_read_count=86	side_2_redundant=0	total_non_overlap_reads=5
JC	215	.	CP009273	1544437	-1	CP009273	1545500	1	0	alignment_overlap=7	coverage_minus=1	coverage_plus=2	flanking_left=251	flanking_right=251	frequency=3.012e-02	junction_possible_overlap_registers=234	key=CP009273__1544437__-1__CP009273__1545493__1__7____251__251__0__0	max_left=39	max_left_minus=39	max_left_plus=39	max_min_left=39	max_min_left_minus=39	max_min_left_plus=39	max_min_right=0	max_min_right_minus=0	max_min_right_plus=0	max_pos_hash_score=468	max_right=97	max_right_minus=97	max_right_plus=97	neg_log10_pos_hash_p_value=10.5	new_junction_coverage=0.03	new_junction_read_count=3	polymorphism_frequency=3.012e-02	pos_hash_score=3	prediction=polymorphism	reject=COVERAGE_EVENNESS_SKEW,FREQUENCY_CUTOFF	side_1_annotate_key=gene	side_1_continuation=0	side_1_coverage=0.95	side_1_overlap=7	side_1_possible_overlap_registers=241	side_1_read_count=97	side_1_redundant=0	side_2_annotate_key=gene	side_2_continuation=0	side_2_coverage=1.00	side_2_overlap=0	side_2_possible_overlap_registers=234	side_2_read_count=99	side_2_redundant=0	total_non_overlap_reads=3
JC	216	.	CP009273	1553006	-1	CP009273	1553955	1	0	alignment_overlap=9	coverage_minus=2	coverage_plus=2	flanking_left=251	flanking_right=251	frequency=3.672e-02	junction_possible_overlap_registers=232	key=CP009273__1553006__-1__CP009273__1553946__1__9____251__251__0__0	max_left=123	max_left_minus=123	max_left_plus=73	max_min_left=20	max_min_left_minus=0	max_min_left_plus=20	max_min_right=118	max_min_right_minus=118	max_min_right_plus=48	max_pos_hash_score=464	max_right=222	max_right_minus=118	max_right_plus=222	neg_log10_pos_hash_p_value=9.8	new_junction_coverage=0.04	new_junction_read_count=4	polymorphism_frequency=3.672e-02	pos_hash_score=4	prediction=polymorphism	reject=COVERAGE_EVENNESS_SKEW,FREQUENCY_CUTOFF	side_1_annotate_key=gene	side_1_continuation=0	side_1_coverage=1.08	side_1_overlap=9	side_1_possible_overlap_registers=241	side_1_read_count=111	side_1_redundant=0	side_2_annotate_key=gene	side_2_continuation=0	side_2_coverage=1.05	side_2_overlap=0	side_2_possible_overlap_registers=232	side_2_read_count=103	side_2_redundant=0	total_non_overlap_reads=4
JC	217	.	CP009273	1565639	-1	CP009273	1566207	1	0	alignment_overlap=11	coverage_minus=2	coverage_plus=2	flanking_left=251	flanking_right=251	frequency=4.742e-02	junction_possible_overlap_registers=230	key=CP009273__1565639__-1__CP009273__1566196__1__11____251__251__0__0	max_left=149	max_left_minus=149	max_left_plus=126	max_min_left=81	max_min_left_minus=0	max_min_left_plus=81	max_min_right=114	max_min_right_minus=23	max_min_right_plus=114	max_pos_hash_score=460	max_right=145	max_right_minus=23	max_right_plus=145	neg_log10_pos_hash_p_value=9.7	new_junction_coverage=0.04	new_junction_read_count=4	polymorphism_frequency=4.742e-02	pos_hash_score=4	prediction=polymorphism	reject=COVERAGE_EVENNESS_SKEW,FREQUENCY_CUTOFF	side_1_annotate_key=gene	side_1_continuation=0	side_1_coverage=0.70	side_1_overlap=11	side_1_possible_overlap_registers=241	side_1_read_count=72	side_1_redundant=0	side_2_annotate_key=gene	side_2_continuation=0	side_2_coverage=0.94	side_2_overlap=0	side_2_possible_overlap_registers=230	side_2_read_count=92	side_2_redundant=0	total_non_overlap_reads=4
JC	218	.	CP009273	1589674	-1	CP009273	1590581	1	0	alignment_overlap=10	coverage_minus=2	coverage_plus=3	flanking_left=251	flanking_right=251	frequency=4.002e-02	junction_possible_overlap_registers=231	key=CP009273__1589674__-1__CP009273__1590571__1__10____251__251__0__0	max_left=157	max_left_minus=157	max_left_plus=53	max_min_left=18	max_min_left_minus=0	max_min_left_plus=18	max_min_right=34	max_min_right_minus=34	max_min_right_plus=34	max_pos_hash_score=462	max_right=161	max_right_minus=34	max_right_plus=161	neg_log10_pos_hash_p_value=9.2	new_junction_coverage=0.05	new_junction_read_count=5	polymorphism_frequency=4.002e-02	pos_hash_score=5	prediction=polymorphism	reject=COVERAGE_EVENNESS_SKEW,FREQUENCY_CUTOFF	side_1_annotate_key=gene	side_1_continuation=0	side_1_coverage=1.44	side_1_overlap=10	side_1_possible_overlap_registers=241	side_1_read_count=147	side_1_redundant=0	side_2_annotate_key=gene	side_2_continuation=0	side_2_coverage=1.01	side_2_overlap=0	side_2_possible_overlap_registers=231	side_2_read_count=99	side_2_redundant=0	total_non_overlap_reads=5
JC	219	.	CP009273	1591056	-1	CP009273	1591834	1	0	alignment_overlap=10	coverage_minus=3	coverage_plus=3	flanking_left=251	flanking_right=251	frequency=5.795e-02	junction_possible_overlap_registers=231	key=CP009273__1591056__-1__CP009273__1591824__1__10____251__251__0__0	max_left=237	max_left_minus=237	max_left_plus=215	max_min_left=30	max_min_left_minus=24	max_min_left_plus=30	max_min_right=59	max_min_right_minus=5	max_min_right_plus=59	max_pos_hash_score=462	max_right=59	max_right_minus=31	max_right_plus=59	neg_log10_pos_hash_p_value=8.6	new_junction_coverage=0.08	new_junction_read_count=8	polymorphism_frequency=5.795e-02	pos_hash_score=6	prediction=polymorphism	reject=COVERAGE_EVENNESS_SKEW,FREQUENCY_CUTOFF	side_1_annotate_key=gene	side_1_continuation=0	side_1_coverage=1.39	side_1_overlap=10	side_1_possible_overlap_registers=241	side_1_read_count=142	side_1_redundant=0	side_2_annotate_key=gene	side_2_continuation=0	side_2_coverage=1.26	side_2_overlap=0	side_2_possible_overlap_registers=231	side_2_read_count=124	side_2_redundant=0	total_non_overlap_reads=6
JC	220	.	CP009273	1597326	-1	CP009273	1598176	1	0	alignment_overlap=12	coverage_minus=3	coverage_plus=3	flanking_left=251	flanking_right=251	frequency=5.905e-02	junction_possible_overlap_registers=229	key=CP009273__1597326__-1__CP009273__1598164__1__12____251__251__0__0	max_left=230	max_left_minus=173	max_left_plus=230	max_min_left=100	max_min_left_minus=100	max_min_left_plus=61	max_min_right=86	max_min_right_minus=86	max_min_right_plus=9	max_pos_hash_score=458	max_right=178	max_right_minus=139	max_right_plus=178	neg_log10_pos_hash_p_value=8.6	new_junction_coverage=0.06	new_junction_read_count=6	polymorphism_frequency=5.905e-02	pos_hash_score=6	prediction=polymorphism	reject=COVERAGE_EVENNESS_SKEW,FREQUENCY_CUTOFF	side_1_annotate_key=gene	side_1_continuation=0	side_1_coverage=0.94	side_1_overlap=12	side_1_possible_overlap_registers=241	side_1_read_count=96	side_1_redundant=0	side_2_annotate_key=gene	side_2_continuation=0	side_2_coverage=1.03	side_2_overlap=0	side_2_possible_overlap_registers=229	side_2_read_count=100	side_2_redundant=0	total_non_overlap_reads=6
JC	221	.	CP009273	1600289	-1	CP009273	1601057	1	0	alignment_overlap=13	coverage_minus=7	coverage_plus=3	flanking_left=251	flanking_right=251	frequency=8.923e-02	junction_possible_overlap_registers=228	key=CP009273__1600289__-1__CP009273__1601044__1__13____251__251__0__0	max_left=235	max_left_minus=235	max_left_plus=141	max_min_left=77	max_min_left_minus=0	max_min_left_plus=77	max_min_right=97	max_min_right_minus=63	max_min_right_plus=97	max_pos_hash_score=456	max_right=161	max_right_minus=63	max_right_plus=161	neg_log10_pos_hash_p_value=6.8	new_junction_coverage=0.10	new_junction_read_count=10	polymorphism_frequency=8.923e-02	pos_hash_score=10	prediction=polymorphism	reject=COVERAGE_EVENNESS_SKEW,FREQUENCY_CUTOFF	side_1_annotate_key=gene	side_1_continuation=0	side_1_coverage=0.88	side_1_overlap=13	side_1_possible_overlap_registers=241	side_1_read_count=90	side_1_redundant=0	side_2_annotate_key=gene	side_2_continuation=0	side_2_coverage=1.23	side_2_overlap=0	side_2_possible_overlap_registers=228	side_2_read_count=119	side_2_redundant=0	total_non_overlap_reads=10
JC	222	.	CP009273	1722713	-1	CP009273	1723955	1	0	alignment_overlap=12	coverage_minus=2	coverage_plus=1	flanking_left=251	flanking_right=251	frequency=3.122e-02	junction_possible_overlap_registers=229	key=CP009273__1722713__-1__CP009273__1723943__1__12____251__251__0__0	max_left=167	max_left_minus=167	max_left_plus=167	max_min_left=31	max_min_left_minus=31	max_min_left_plus=0	max_min_right=53	max_min_right_minus=53	max_min_right_plus=53	max_pos_hash_score=458	max_right=208	max_right_minus=208	max_right_plus=53	neg_log10_pos_hash_p_value=10.4	new_junction_coverage=0.03	new_junction_read_count=3	polymorphism_frequency=3.122e-02	pos_hash_score=3	prediction=polymorphism	reject=COVERAGE_EVENNESS_SKEW,FREQUENCY_CUTOFF	side_1_annotate_key=gene	side_1_continuation=0	side_1_coverage=1.14	side_1_overlap=12	side_1_possible_overlap_registers=241	side_1_read_count=117	side_1_redundant=0	side_2_annotate_key=gene	side_2_continuation=0	side_2_coverage=0.77	side_2_overlap=0	side_2_possible_overlap_registers=229	side_2_read_count=75	side_2_redundant=0	total_non_overlap_reads=3
JC	223	.	CP009273	1757073	-1	CP009273	1758140	1	0	alignment_overlap=13	coverage_minus=2	coverage_plus=3	flanking_left=251	flanking_right=251	frequency=4.702e-02	junction_possible_overlap_registers=228	key=CP009273__1757073__-1__CP009273__1758127__1__13____251__251__0__0	max_left=213	max_left_minus=213	max_left_plus=165	max_min_left=59	max_min_left_minus=0	max_min_left_plus=59	max_min_right=71	max_min_right_minus=15	max_min_right_plus=71	max_pos_hash_score=456	max_right=123	max_right_minus=15	max_right_plus=123	neg_log10_pos_hash_p_value=9.1	new_junction_coverage=0.05	new_junction_read_count=5	polymorphism_frequency=4.702e-02	pos_hash_score=5	prediction=polymorphism	reject=COVERAGE_EVENNESS_SKEW,FREQUENCY_CUTOFF	side_1_annotate_key=gene	side_1_continuation=0	side_1_coverage=0.97	side_1_overlap=13	side_1_possible_overlap_registers=241	side_1_read_count=99	side_1_redundant=0	side_2_annotate_key=gene	side_2_continuation=0	side_2_coverage=1.13	side_2_overlap=0	side_2_possible_overlap_registers=228	side_2_read_count=109	side_2_redundant=0	total_non_overlap_reads=5
JC	224	.	CP009273	1771678	-1	CP009273	1772315	1	0	alignment_overlap=13	coverage_minus=2	coverage_plus=2	flanking_left=251	flanking_right=251	frequency=5.070e-02	junction_possible_overlap_registers=228	key=CP009273__1771678__-1__CP009273__1772302__1__13____251__251__0__0	max_left=97	max_left_minus=97	max_left_plus=62	max_min_left=62	max_min_left_minus=62	max_min_left_plus=62	max_min_right=78	max_min_right_minus=78	max_min_right_plus=0	max_pos_hash_score=456	max_right=167	max_right_minus=167	max_right_plus=166	neg_log10_pos_hash_p_value=9.7	new_junction_coverage=0.05	new_junction_read_count=5	polymorphism_frequency=5.070e-02	pos_hash_score=4	prediction=polymorphism	reject=COVERAGE_EVENNESS_SKEW,FREQUENCY_CUTOFF	side_1_annotate_key=gene	side_1_continuation=0	side_1_coverage=0.86	side_1_overlap=13	side_1_possible_overlap_registers=241	side_1_read_count=88	side_1_redundant=0	side_2_annotate_key=gene	side_2_continuation=0	side_2_coverage=1.07	side_2_overlap=0	side_2_possible_overlap_registers=228	side_2_read_count=104	side_2_redundant=0	total_non_overlap_reads=4
JC	225	.	CP009273	1774178	-1	CP009273	1774942	1	0	alignment_overlap=11	coverage_minus=3	coverage_plus=2	flanking_left=251	flanking_right=251	frequency=3.922e-02	junction_possible_overlap_registers=230	key=CP009273__1774178__-1__CP009273__1774931__1__11____251__251__0__0	max_left=108	max_left_minus=108	max_left_plus=90	max_min_left=0	max_min_left_minus=0	max_min_left_plus=0	max_min_right=58	max_min_right_minus=58	max_min_right_plus=58	max_pos_hash_score=460	max_right=58	max_right_minus=58	max_right_plus=58	neg_log10_pos_hash_p_value=9.7	new_junction_coverage=0.05	new_junction_read_count=5	polymorphism_frequency=3.922e-02	pos_hash_score=4	prediction=polymorphism	reject=COVERAGE_EVENNESS_SKEW,FREQUENCY_CUTOFF	side_1_annotate_key=gene	side_1_continuation=0	side_1_coverage=1.29	side_1_overlap=11	side_1_possible_overlap_registers=241	side_1_read_count=132	side_1_redundant=0	side_2_annotate_key=gene	side_2_continuation=0	side_2_coverage=1.22	side_2_overlap=0	side_2_possible_overlap_registers=230	side_2_read_count=119	side_2_redundant=0	total_non_overlap_reads=5
JC	226	.	CP009273	1805559	-1	CP009273	1806322	1	0	alignment_overlap=11	coverage_minus=1	coverage_plus=2	flanking_left=251	flanking_right=251	frequency=3.743e-02	junction_possible_overlap_registers=230	key=CP009273__1805559__-1__CP009273__1806311__1__11____251__251__0__0	max_left=114	max_left_minus=97	max_left_plus=114	max_min_left=114	max_min_left_minus=97	max_min_left_plus=114	max_min_right=0	max_min_right_minus=0	max_min_right_plus=0	max_pos_hash_score=460	max_right=135	max_right_minus=135	max_right_plus=124	neg_log10_pos_hash_p_value=10.4	new_junction_coverage=0.04	new_junction_read_count=4	polymorphism_frequency=3.743e-02	pos_hash_score=3	prediction=polymorphism	reject=COVERAGE_EVENNESS_SKEW,FREQUENCY_CUTOFF	side_1_annotate_key=gene	side_1_continuation=0	side_1_coverage=1.12	side_1_overlap=11	side_1_possible_overlap_registers=241	side_1_read_count=115	side_1_redundant=0	side_2_annotate_key=gene	side_2_continuation=0	side_2_coverage=0.98	side_2_overlap=0	side_2_possible_overlap_registers=230	side_2_read_count=96	side_2_redundant=0	total_non_overlap_reads=3
JC	227	.	CP009273	1820491	-1	CP009273	1821277	1	0	alignment_overlap=14	coverage_minus=3	coverage_plus=2	flanking_left=251	flanking_right=251	frequency=5.876e-02	junction_possible_overlap_registers=227	key=CP009273__1820491__-1__CP009273__1821263__1__14____251__251__0__0	max_left=187	max_left_minus=187	max_left_plus=187	max_min_left=52	max_min_left_minus=0	max_min_left_plus=52	max_min_right=31	max_min_right_minus=31	max_min_right_plus=26	max_pos_hash_score=454	max_right=125	max_right_minus=31	max_right_plus=125	neg_log10_pos_hash_p_value=9.0	new_junction_coverage=0.05	new_junction_read_count=5	polymorphism_frequency=5.876e-02	pos_hash_score=5	prediction=polymorphism	reject=COVERAGE_EVENNESS_SKEW,FREQUENCY_CUTOFF	side_1_annotate_key=gene	side_1_continuation=0	side_1_coverage=0.98	side_1_overlap=14	side_1_possible_overlap_registers=241	side_1_read_count=100	side_1_redundant=0	side_2_annotate_key=gene	side_2_continuation=0	side_2_coverage=0.68	side_2_overlap=0	side_2_possible_overlap_registers=227	side_2_read_count=66	side_2_redundant=0	total_non_overlap_reads=5
JC	228	.	CP009273	1913950	-1	CP009273	1914917	1	0	alignment_overlap=11	coverage_minus=1	coverage_plus=2	flanking_left=251	flanking_right=251	frequency=3.351e-02	junction_possible_overlap_registers=230	key=CP009273__1913950__-1__CP009273__1914906__1__11____251__251__0__0	max_left=31	max_left_minus=31	max_left_plus=31	max_min_left=31	max_min_left_minus=31	max_min_left_plus=31	max_min_right=0	max_min_right_minus=0	max_min_right_plus=0	max_pos_hash_score=460	max_right=156	max_right_minus=72	max_right_plus=156	neg_log10_pos_hash_p_value=10.4	new_junction_coverage=0.03	new_junction_read_count=3	polymorphism_frequency=3.351e-02	pos_hash_score=3	prediction=polymorphism	reject=COVERAGE_EVENNESS_SKEW,FREQUENCY_CUTOFF	side_1_annotate_key=gene	side_1_continuation=0	side_1_coverage=0.85	side_1_overlap=11	side_1_possible_overlap_registers=241	side_1_read_count=87	side_1_redundant=0	side_2_annotate_key=gene	side_2_continuation=0	side_2_coverage=0.92	side_2_overlap=0	side_2_possible_overlap_registers=230	side_2_read_count=90	side_2_redundant=0	total_non_overlap_reads=3
JC	229	.	CP009273	1920175	-1	CP009273	1920691	1	0	alignment_overlap=9	coverage_minus=2	coverage_plus=1	flanking_left=251	flanking_right=251	frequency=2.357e-02	junction_possible_overlap_registers=232	key=CP009273__1920175__-1__CP009273__1920682__1__9____251__251__0__0	max_left=73	max_left_minus=73	max_left_plus=73	max_min_left=73	max_min_left_minus=73	max_min_left_plus=73	max_min_right=3	max_min_right_minus=3	max_min_right_plus=0	max_pos_hash_score=464	max_right=111	max_right_minus=111	max_right_plus=111	neg_log10_pos_hash_p_value=10.5	new_junction_coverage=0.03	new_junction_read_count=3	polymorphism_frequency=2.357e-02	pos_hash_score=3	prediction=polymorphism	reject=COVERAGE_EVENNESS_SKEW,FREQUENCY_CUTOFF	side_1_annotate_key=gene	side_1_continuation=0	side_1_coverage=1.16	side_1_overlap=9	side_1_possible_overlap_registers=241	side_1_read_count=119	side_1_redundant=0	side_2_annotate_key=gene	side_2_continuation=0	side_2_coverage=1.36	side_2_overlap=0	side_2_possible_overlap_registers=232	side_2_read_count=134	side_2_redundant=0	total_non_overlap_reads=3
JC	230	.	CP009273	1959132	-1	CP009273	1960151	1	0	alignment_overlap=11	coverage_minus=3	coverage_plus=3	flanking_left=251	flanking_right=251	frequency=7.251e-02	junction_possible_overlap_registers=230	key=CP009273__1959132__-1__CP009273__1960140__1__11____251__251__0__0	max_left=239	max_left_minus=239	max_left_plus=105	max_min_left=75	max_min_left_minus=75	max_min_left_plus=37	max_min_right=93	max_min_right_minus=3	max_min_right_plus=93	max_pos_hash_score=460	max_right=222	max_right_minus=165	max_right_plus=222	neg_log10_pos_hash_p_value=9.1	new_junction_coverage=0.06	new_junction_read_count=6	polymorphism_frequency=7.251e-02	pos_hash_score=5	prediction=polymorphism	reject=COVERAGE_EVENNESS_SKEW,FREQUENCY_CUTOFF	side_1_annotate_key=gene	side_1_continuation=0	side_1_coverage=0.75	side_1_overlap=11	side_1_possible_overlap_registers=241	side_1_read_count=77	side_1_redundant=0	side_2_annotate_key=gene	side_2_continuation=0	side_2_coverage=0.82	side_2_overlap=0	side_2_possible_overlap_registers=230	side_2_read_count=80	side_2_redundant=0	total_non_overlap_reads=6
JC	231	.	CP009273	1992678	-1	CP009273	1993194	1	0	alignment_overlap=12	coverage_minus=3	coverage_plus=3	flanking_left=251	flanking_right=251	frequency=7.411e-02	junction_possible_overlap_registers=229	key=CP009273__1992678__-1__CP009273__1993182__1__12____251__251__0__0	max_left=172	max_left_minus=172	max_left_plus=40	max_min_left=65	max_min_left_minus=65	max_min_left_plus=40	max_min_right=67	max_min_right_minus=67	max_min_right_plus=0	max_pos_hash_score=458	max_right=214	max_right_minus=214	max_right_plus=198	neg_log10_pos_hash_p_value=9.1	new_junction_coverage=0.07	new_junction_read_count=7	polymorphism_frequency=7.411e-02	pos_hash_score=5	prediction=polymorphism	reject=COVERAGE_EVENNESS_SKEW,FREQUENCY_CUTOFF	side_1_annotate_key=gene	side_1_continuation=0	side_1_coverage=0.80	side_1_overlap=12	side_1_possible_overlap_registers=241	side_1_read_count=82	side_1_redundant=0	side_2_annotate_key=gene	side_2_continuation=0	side_2_coverage=1.00	side_2_overlap=0	side_2_possible_overlap_registers=229	side_2_read_count=97	side_2_redundant=0	total_non_overlap_reads=6
JC	232	.	CP009273	2019737	-1	CP009273	2020548	1	0	alignment_overlap=7	coverage_minus=2	coverage_plus=4	flanking_left=251	flanking_right=251	frequency=6.631e-02	junction_possible_overlap_registers=234	key=CP009273__2019737__-1__CP009273__2020541__1__7____251__251__0__0	max_left=144	max_left_minus=144	max_left_plus=144	max_min_left=51	max_min_left_minus=51	max_min_left_plus=51	max_min_right=41	max_min_right_minus=41	max_min_right_plus=41	max_pos_hash_score=468	max_right=241	max_right_minus=97	max_right_plus=241	neg_log10_pos_hash_p_value=8.7	new_junction_coverage=0.08	new_junction_read_count=8	polymorphism_frequency=6.631e-02	pos_hash_score=6	prediction=polymorphism	reject=COVERAGE_EVENNESS_SKEW,FREQUENCY_CUTOFF	side_1_annotate_key=gene	side_1_continuation=0	side_1_coverage=1.25	side_1_overlap=7	side_1_possible_overlap_registers=241	side_1_read_count=128	side_1_redundant=0	side_2_annotate_key=gene	side_2_continuation=0	side_2_coverage=1.02	side_2_overlap=0	side_2_possible_overlap_registers=234	side_2_read_count=101	side_2_redundant=0	total_non_overlap_reads=6
JC	233	.	CP009273	2084150	-1	CP009273	2084990	1	0	alignment_overlap=8	coverage_minus=1	coverage_plus=2	flanking_left=251	flanking_right=251	frequency=3.377e-02	junction_possible_overlap_registers=233	key=CP009273__2084150__-1__CP009273__2084982__1__8____251__251__0__0	max_left=37	max_left_minus=37	max_left_plus=37	max_min_left=37	max_min_left_minus=37	max_min_left_plus=37	max_min_right=0	max_min_right_minus=0	max_min_right_plus=0	max_pos_hash_score=466	max_right=121	max_right_minus=121	max_right_plus=121	neg_log10_pos_hash_p_value=10.5	new_junction_coverage=0.03	new_junction_read_count=3	polymorphism_frequency=3.377e-02	pos_hash_score=3	prediction=polymorphism	reject=COVERAGE_EVENNESS_SKEW,FREQUENCY_CUTOFF	side_1_annotate_key=gene	side_1_continuation=0	side_1_coverage=0.99	side_1_overlap=8	side_1_possible_overlap_registers=241	side_1_read_count=101	side_1_redundant=0	side_2_annotate_key=gene	side_2_continuation=0	side_2_coverage=0.75	side_2_overlap=0	side_2_possible_overlap_registers=233	side_2_read_count=74	side_2_redundant=0	total_non_overlap_reads=3
JC	234	.	CP009273	2084156	-1	CP009273	2085464	1	0	alignment_overlap=10	coverage_minus=2	coverage_plus=1	flanking_left=251	flanking_right=251	frequency=3.412e-02	junction_possible_overlap_registers=231	key=CP009273__2084156__-1__CP009273__2085454__1__10____251__251__0__0	max_left=97	max_left_minus=97	max_left_plus=24	max_min_left=24	max_min_left_minus=24	max_min_left_plus=24	max_min_right=17	max_min_right_minus=17	max_min_right_plus=0	max_pos_hash_score=462	max_right=83	max_right_minus=83	max_right_plus=83	neg_log10_pos_hash_p_value=10.4	new_junction_coverage=0.03	new_junction_read_count=3	polymorphism_frequency=3.412e-02	pos_hash_score=3	prediction=polymorphism	reject=COVERAGE_EVENNESS_SKEW,FREQUENCY_CUTOFF	side_1_annotate_key=gene	side_1_continuation=0	side_1_coverage=0.98	side_1_overlap=10	side_1_possible_overlap_registers=241	side_1_read_count=100	side_1_redundant=0	side_2_annotate_key=gene	side_2_continuation=0	side_2_coverage=0.75	side_2_overlap=0	side_2_possible_overlap_registers=231	side_2_read_count=74	side_2_redundant=0	total_non_overlap_reads=3
JC	235	.	CP009273	2119936	-1	CP009273	2120965	1	0	alignment_overlap=14	coverage_minus=3	coverage_plus=2	flanking_left=251	flanking_right=251	frequency=6.600e-02	junction_possible_overlap_registers=227	key=CP009273__2119936__-1__CP009273__2120951__1__14____251__251__0__0	max_left=153	max_left_minus=153	max_left_plus=28	max_min_left=28	max_min_left_minus=28	max_min_left_plus=28	max_min_right=1	max_min_right_minus=1	max_min_right_plus=0	max_pos_hash_score=454	max_right=67	max_right_minus=67	max_right_plus=67	neg_log10_pos_hash_p_value=9.0	new_junction_coverage=0.06	new_junction_read_count=6	polymorphism_frequency=6.600e-02	pos_hash_score=5	prediction=polymorphism	reject=COVERAGE_EVENNESS_SKEW,FREQUENCY_CUTOFF	side_1_annotate_key=gene	side_1_continuation=0	side_1_coverage=0.87	side_1_overlap=14	side_1_possible_overlap_registers=241	side_1_read_count=89	side_1_redundant=0	side_2_annotate_key=gene	side_2_continuation=0	side_2_coverage=0.89	side_2_overlap=0	side_2_possible_overlap_registers=227	side_2_read_count=86	side_2_redundant=0	total_non_overlap_reads=5
JC	236	.	CP009273	2122615	-1	CP009273	2123982	1	0	alignment_overlap=8	coverage_minus=2	coverage_plus=1	flanking_left=251	flanking_right=251	frequency=3.413e-02	junction_possible_overlap_registers=233	key=CP009273__2122615__-1__CP009273__2123974__1__8____251__251__0__0	max_left=134	max_left_minus=134	max_left_plus=4	max_min_left=4	max_min_left_minus=0	max_min_left_plus=4	max_min_right=87	max_min_right_minus=87	max_min_right_plus=0	max_pos_hash_score=466	max_right=87	max_right_minus=87	max_right_plus=73	neg_log10_pos_hash_p_value=10.5	new_junction_coverage=0.04	new_junction_read_count=4	polymorphism_frequency=3.413e-02	pos_hash_score=3	prediction=polymorphism	reject=COVERAGE_EVENNESS_SKEW,FREQUENCY_CUTOFF	side_1_annotate_key=gene	side_1_continuation=0	side_1_coverage=1.06	side_1_overlap=8	side_1_possible_overlap_registers=241	side_1_read_count=109	side_1_redundant=0	side_2_annotate_key=gene	side_2_continuation=0	side_2_coverage=1.22	side_2_overlap=0	side_2_possible_overlap_registers=233	side_2_read_count=121	side_2_redundant=0	total_non_overlap_reads=3
JC	237	.	CP009273	2153738	-1	CP009273	2154396	1	0	alignment_overlap=9	coverage_minus=2	coverage_plus=1	flanking_left=251	flanking_right=251	frequency=3.548e-02	junction_possible_overlap_registers=232	key=CP009273__2153738__-1__CP009273__2154387__1__9____251__251__0__0	max_left=165	max_left_minus=165	max_left_plus=73	max_min_left=73	max_min_left_minus=0	max_min_left_plus=73	max_min_right=55	max_min_right_minus=55	max_min_right_plus=0	max_pos_hash_score=464	max_right=75	max_right_minus=55	max_right_plus=75	neg_log10_pos_hash_p_value=10.5	new_junction_coverage=0.04	new_junction_read_count=4	polymorphism_frequency=3.548e-02	pos_hash_score=3	prediction=polymorphism	reject=COVERAGE_EVENNESS_SKEW,FREQUENCY_CUTOFF	side_1_annotate_key=gene	side_1_continuation=0	side_1_coverage=1.18	side_1_overlap=9	side_1_possible_overlap_registers=241	side_1_read_count=121	side_1_redundant=0	side_2_annotate_key=gene	side_2_continuation=0	side_2_coverage=1.02	side_2_overlap=0	side_2_possible_overlap_registers=232	side_2_read_count=101	side_2_redundant=0	total_non_overlap_reads=3
JC	238	.	CP009273	2153758	-1	CP009273	2154902	1	0	alignment_overlap=13	coverage_minus=4	coverage_plus=3	flanking_left=251	flanking_right=251	frequency=6.631e-02	junction_possible_overlap_registers=228	key=CP009273__2153758__-1__CP009273__2154889__1__13____251__251__0__0	max_left=232	max_left_minus=232	max_left_plus=105	max_min_left=105	max_min_left_minus=0	max_min_left_plus=105	max_min_right=18	max_min_right_minus=18	max_min_right_plus=0	max_pos_hash_score=456	max_right=188	max_right_minus=18	max_right_plus=188	neg_log10_pos_hash_p_value=8.5	new_junction_coverage=0.07	new_junction_read_count=7	polymorphism_frequency=6.631e-02	pos_hash_score=6	prediction=polymorphism	reject=COVERAGE_EVENNESS_SKEW,FREQUENCY_CUTOFF	side_1_annotate_key=gene	side_1_continuation=0	side_1_coverage=1.06	side_1_overlap=13	side_1_possible_overlap_registers=241	side_1_read_count=109	side_1_redundant=0	side_2_annotate_key=gene	side_2_continuation=0	side_2_coverage=0.97	side_2_overlap=0	side_2_possible_overlap_registers=228	side_2_read_count=94	side_2_redundant=0	total_non_overlap_reads=7
JC	239	.	CP009273	2202943	-1	CP009273	2203841	1	0	alignment_overlap=11	coverage_minus=3	coverage_plus=2	flanking_left=251	flanking_right=251	frequency=4.931e-02	junction_possible_overlap_registers=230	key=CP009273__2202943__-1__CP009273__2203830__1__11____251__251__0__0	max_left=103	max_left_minus=103	max_left_plus=71	max_min_left=103	max_min_left_minus=103	max_min_left_plus=22	max_min_right=64	max_min_right_minus=0	max_min_right_plus=64	max_pos_hash_score=460	max_right=222	max_right_minus=222	max_right_plus=145	neg_log10_pos_hash_p_value=9.1	new_junction_coverage=0.05	new_junction_read_count=5	polymorphism_frequency=4.931e-02	pos_hash_score=5	prediction=polymorphism	reject=COVERAGE_EVENNESS_SKEW,FREQUENCY_CUTOFF	side_1_annotate_key=gene	side_1_continuation=0	side_1_coverage=1.11	side_1_overlap=11	side_1_possible_overlap_registers=241	side_1_read_count=114	side_1_redundant=0	side_2_annotate_key=gene	side_2_continuation=0	side_2_coverage=0.86	side_2_overlap=0	side_2_possible_overlap_registers=230	side_2_read_count=84	side_2_redundant=0	total_non_overlap_reads=5
JC	240	.	CP009273	2206943	-1	CP009273	2207742	1	0	alignment_overlap=12	coverage_minus=2	coverage_plus=4	flanking_left=251	flanking_right=251	frequency=5.753e-02	junction_possible_overlap_registers=229	key=CP009273__2206943__-1__CP009273__2207730__1__12____251__251__0__0	max_left=185	max_left_minus=185	max_left_plus=135	max_min_left=112	max_min_left_minus=112	max_min_left_plus=73	max_min_right=104	max_min_right_minus=1	max_min_right_plus=104	max_pos_hash_score=458	max_right=165	max_right_minus=125	max_right_plus=165	neg_log10_pos_hash_p_value=9.1	new_junction_coverage=0.06	new_junction_read_count=6	polymorphism_frequency=5.753e-02	pos_hash_score=5	prediction=polymorphism	reject=COVERAGE_EVENNESS_SKEW,FREQUENCY_CUTOFF	side_1_annotate_key=gene	side_1_continuation=0	side_1_coverage=1.06	side_1_overlap=12	side_1_possible_overlap_registers=241	side_1_read_count=109	side_1_redundant=0	side_2_annotate_key=gene	side_2_continuation=0	side_2_coverage=0.96	side_2_overlap=0	side_2_possible_overlap_registers=229	side_2_read_count=93	side_2_redundant=0	total_non_overlap_reads=6
JC	241	.	CP009273	2254493	-1	CP009273	2255304	1	0	alignment_overlap=11	coverage_minus=4	coverage_plus=3	flanking_left=251	flanking_right=251	frequency=7.453e-02	junction_possible_overlap_registers=230	key=CP009273__2254493__-1__CP009273__2255293__1__11____251__251__0__0	max_left=225	max_left_minus=225	max_left_plus=136	max_min_left=8	max_min_left_minus=0	max_min_left_plus=8	max_min_right=62	max_min_right_minus=62	max_min_right_plus=62	max_pos_hash_score=460	max_right=74	max_right_minus=62	max_right_plus=74	neg_log10_pos_hash_p_value=8.6	new_junction_coverage=0.07	new_junction_read_count=7	polymorphism_frequency=7.453e-02	pos_hash_score=6	prediction=polymorphism	reject=COVERAGE_EVENNESS_SKEW,FREQUENCY_CUTOFF	side_1_annotate_key=gene	side_1_continuation=0	side_1_coverage=0.89	side_1_overlap=11	side_1_possible_overlap_registers=241	side_1_read_count=91	side_1_redundant=0	side_2_annotate_key=gene	side_2_continuation=0	side_2_coverage=0.89	side_2_overlap=0	side_2_possible_overlap_registers=230	side_2_read_count=87	side_2_redundant=0	total_non_overlap_reads=7
JC	242	.	CP009273	2265219	-1	CP009273	2266249	1	0	alignment_overlap=11	coverage_minus=2	coverage_plus=4	flanking_left=251	flanking_right=251	frequency=5.196e-02	junction_possible_overlap_registers=230	key=CP009273__2265219__-1__CP009273__2266238__1__11____251__251__0__0	max_left=152	max_left_minus=152	max_left_plus=144	max_min_left=109	max_min_left_minus=0	max_min_left_plus=109	max_min_right=96	max_min_right_minus=62	max_min_right_plus=96	max_pos_hash_score=460	max_right=131	max_right_minus=62	max_right_plus=131	neg_log10_pos_hash_p_value=9.1	new_junction_coverage=0.06	new_junction_read_count=6	polymorphism_frequency=5.196e-02	pos_hash_score=5	prediction=polymorphism	reject=COVERAGE_EVENNESS_SKEW,FREQUENCY_CUTOFF	side_1_annotate_key=gene	side_1_continuation=0	side_1_coverage=1.08	side_1_overlap=11	side_1_possible_overlap_registers=241	side_1_read_count=111	side_1_redundant=0	side_2_annotate_key=gene	side_2_continuation=0	side_2_coverage=1.16	side_2_overlap=0	side_2_possible_overlap_registers=230	side_2_read_count=113	side_2_redundant=0	total_non_overlap_reads=6
JC	243	.	CP009273	2293671	-1	CP009273	2294747	1	0	alignment_overlap=9	coverage_minus=1	coverage_plus=2	flanking_left=251	flanking_right=251	frequency=2.990e-02	junction_possible_overlap_registers=232	key=CP009273__2293671__-1__CP009273__2294738__1__9____251__251__0__0	max_left=190	max_left_minus=129	max_left_plus=190	max_min_left=0	max_min_left_minus=0	max_min_left_plus=0	max_min_right=88	max_min_right_minus=88	max_min_right_plus=88	max_pos_hash_score=464	max_right=88	max_right_minus=88	max_right_plus=88	neg_log10_pos_hash_p_value=10.5	new_junction_coverage=0.03	new_junction_read_count=3	polymorphism_frequency=2.990e-02	pos_hash_score=3	prediction=polymorphism	reject=COVERAGE_EVENNESS_SKEW,FREQUENCY_CUTOFF	side_1_annotate_key=gene	side_1_continuation=0	side_1_coverage=0.87	side_1_overlap=9	side_1_possible_overlap_registers=241	side_1_read_count=89	side_1_redundant=0	side_2_annotate_key=gene	side_2_continuation=0	side_2_coverage=1.11	side_2_overlap=0	side_2_possible_overlap_registers=232	side_2_read_count=109	side_2_redundant=0	total_non_overlap_reads=3
JC	244	.	CP009273	2324454	-1	CP009273	2325876	1	0	alignment_overlap=12	coverage_minus=1	coverage_plus=2	flanking_left=251	flanking_right=251	frequency=3.820e-02	junction_possible_overlap_registers=229	key=CP009273__2324454__-1__CP009273__2325864__1__12____251__251__0__0	max_left=210	max_left_minus=62	max_left_plus=210	max_min_left=0	max_min_left_minus=0	max_min_left_plus=0	max_min_right=39	max_min_right_minus=39	max_min_right_plus=39	max_pos_hash_score=458	max_right=39	max_right_minus=39	max_right_plus=39	neg_log10_pos_hash_p_value=10.4	new_junction_coverage=0.03	new_junction_read_count=3	polymorphism_frequency=3.820e-02	pos_hash_score=3	prediction=polymorphism	reject=COVERAGE_EVENNESS_SKEW,FREQUENCY_CUTOFF	side_1_annotate_key=gene	side_1_continuation=0	side_1_coverage=0.77	side_1_overlap=12	side_1_possible_overlap_registers=241	side_1_read_count=79	side_1_redundant=0	side_2_annotate_key=gene	side_2_continuation=0	side_2_coverage=0.78	side_2_overlap=0	side_2_possible_overlap_registers=229	side_2_read_count=76	side_2_redundant=0	total_non_overlap_reads=3
JC	245	.	CP009273	2325337	-1	CP009273	2325366	1	0	alignment_overlap=5	coverage_minus=3	coverage_plus=2	flanking_left=251	flanking_right=251	frequency=5.872e-02	junction_possible_overlap_registers=236	key=CP009273__2325337__-1__CP009273__2325361__1__5____251__251__0__0	max_left=191	max_left_minus=191	max_left_plus=135	max_min_left=0	max_min_left_minus=0	max_min_left_plus=0	max_min_right=111	max_min_right_minus=111	max_min_right_plus=111	max_pos_hash_score=472	max_right=111	max_right_minus=111	max_right_plus=111	neg_log10_pos_hash_p_value=10.6	new_junction_coverage=0.05	new_junction_read_count=5	polymorphism_frequency=5.872e-02	pos_hash_score=3	prediction=polymorphism	reject=COVERAGE_EVENNESS_SKEW,FREQUENCY_CUTOFF	side_1_annotate_key=gene	side_1_continuation=0	side_1_coverage=0.80	side_1_overlap=5	side_1_possible_overlap_registers=241	side_1_read_count=82	side_1_redundant=0	side_2_annotate_key=gene	side_2_continuation=0	side_2_coverage=0.80	side_2_overlap=0	side_2_possible_overlap_registers=236	side_2_read_count=80	side_2_redundant=0	total_non_overlap_reads=5
JC	246	.	CP009273	2337247	-1	CP009273	2338647	1	0	alignment_overlap=11	coverage_minus=3	coverage_plus=2	flanking_left=251	flanking_right=251	frequency=3.705e-02	junction_possible_overlap_registers=230	key=CP009273__2337247__-1__CP009273__2338636__1__11____251__251__0__0	max_left=103	max_left_minus=103	max_left_plus=51	max_min_left=51	max_min_left_minus=37	max_min_left_plus=51	max_min_right=12	max_min_right_minus=12	max_min_right_plus=0	max_pos_hash_score=460	max_right=129	max_right_minus=129	max_right_plus=129	neg_log10_pos_hash_p_value=9.1	new_junction_coverage=0.05	new_junction_read_count=5	polymorphism_frequency=3.705e-02	pos_hash_score=5	prediction=polymorphism	reject=COVERAGE_EVENNESS_SKEW,FREQUENCY_CUTOFF	side_1_annotate_key=gene	side_1_continuation=0	side_1_coverage=1.30	side_1_overlap=11	side_1_possible_overlap_registers=241	side_1_read_count=133	side_1_redundant=0	side_2_annotate_key=gene	side_2_continuation=0	side_2_coverage=1.36	side_2_overlap=0	side_2_possible_overlap_registers=230	side_2_read_count=133	side_2_redundant=0	total_non_overlap_reads=5
JC	247	.	CP009273	2384964	-1	CP009273	2386066	1	0	alignment_overlap=13	coverage_minus=2	coverage_plus=2	flanking_left=251	flanking_right=251	frequency=3.651e-02	junction_possible_overlap_registers=228	key=CP009273__2384964__-1__CP009273__2386053__1__13____251__251__0__0	max_left=209	max_left_minus=209	max_left_plus=138	max_min_left=70	max_min_left_minus=0	max_min_left_plus=70	max_min_right=100	max_min_right_minus=40	max_min_right_plus=100	max_pos_hash_score=456	max_right=167	max_right_minus=40	max_right_plus=167	neg_log10_pos_hash_p_value=9.7	new_junction_coverage=0.04	new_junction_read_count=4	polymorphism_frequency=3.651e-02	pos_hash_score=4	prediction=polymorphism	reject=COVERAGE_EVENNESS_SKEW,FREQUENCY_CUTOFF	side_1_annotate_key=gene	side_1_continuation=0	side_1_coverage=0.89	side_1_overlap=13	side_1_possible_overlap_registers=241	side_1_read_count=91	side_1_redundant=0	side_2_annotate_key=gene	side_2_continuation=0	side_2_coverage=1.29	side_2_overlap=0	side_2_possible_overlap_registers=228	side_2_read_count=125	side_2_redundant=0	total_non_overlap_reads=4
JC	248	.	CP009273	2394160	-1	CP009273	2395217	1	0	alignment_overlap=10	coverage_minus=2	coverage_plus=2	flanking_left=251	flanking_right=251	frequency=3.713e-02	junction_possible_overlap_registers=231	key=CP009273__2394160__-1__CP009273__2395207__1__10____251__251__0__0	max_left=202	max_left_minus=202	max_left_plus=202	max_min_left=62	max_min_left_minus=62	max_min_left_plus=62	max_min_right=26	max_min_right_minus=26	max_min_right_plus=26	max_pos_hash_score=462	max_right=163	max_right_minus=163	max_right_plus=163	neg_log10_pos_hash_p_value=9.8	new_junction_coverage=0.04	new_junction_read_count=4	polymorphism_frequency=3.713e-02	pos_hash_score=4	prediction=polymorphism	reject=COVERAGE_EVENNESS_SKEW,FREQUENCY_CUTOFF	side_1_annotate_key=gene	side_1_continuation=0	side_1_coverage=0.83	side_1_overlap=10	side_1_possible_overlap_registers=241	side_1_read_count=85	side_1_redundant=0	side_2_annotate_key=gene	side_2_continuation=0	side_2_coverage=1.28	side_2_overlap=0	side_2_possible_overlap_registers=231	side_2_read_count=126	side_2_redundant=0	total_non_overlap_reads=4
JC	249	.	CP009273	2403363	-1	CP009273	2404043	1	0	alignment_overlap=9	coverage_minus=2	coverage_plus=1	flanking_left=251	flanking_right=251	frequency=3.384e-02	junction_possible_overlap_registers=232	key=CP009273__2403363__-1__CP009273__2404034__1__9____251__251__0__0	max_left=137	max_left_minus=137	max_left_plus=137	max_min_left=0	max_min_left_minus=0	max_min_left_plus=0	max_min_right=55	max_min_right_minus=55	max_min_right_plus=55	max_pos_hash_score=464	max_right=55	max_right_minus=55	max_right_plus=55	neg_log10_pos_hash_p_value=10.5	new_junction_coverage=0.03	new_junction_read_count=3	polymorphism_frequency=3.384e-02	pos_hash_score=3	prediction=polymorphism	reject=COVERAGE_EVENNESS_SKEW,FREQUENCY_CUTOFF	side_1_annotate_key=gene	side_1_continuation=0	side_1_coverage=0.70	side_1_overlap=9	side_1_possible_overlap_registers=241	side_1_read_count=72	side_1_redundant=0	side_2_annotate_key=gene	side_2_continuation=0	side_2_coverage=1.03	side_2_overlap=0	side_2_possible_overlap_registers=232	side_2_read_count=102	side_2_redundant=0	total_non_overlap_reads=3
JC	250	.	CP009273	2452382	-1	CP009273	2453119	1	0	alignment_overlap=11	coverage_minus=5	coverage_plus=5	flanking_left=251	flanking_right=251	frequency=1.161e-01	junction_possible_overlap_registers=230	key=CP009273__2452382__-1__CP009273__2453108__1__11____251__251__0__0	max_left=210	max_left_minus=210	max_left_plus=134	max_min_left=43	max_min_left_minus=0	max_min_left_plus=43	max_min_right=34	max_min_right_minus=30	max_min_right_plus=34	max_pos_hash_score=460	max_right=156	max_right_minus=30	max_right_plus=156	neg_log10_pos_hash_p_value=6.8	new_junction_coverage=0.11	new_junction_read_count=11	polymorphism_frequency=1.161e-01	pos_hash_score=10	prediction=polymorphism	reject=COVERAGE_EVENNESS_SKEW,FREQUENCY_CUTOFF	side_1_annotate_key=gene	side_1_continuation=0	side_1_coverage=0.97	side_1_overlap=11	side_1_possible_overlap_registers=241	side_1_read_count=99	side_1_redundant=0	side_2_annotate_key=gene	side_2_continuation=0	side_2_coverage=0.75	side_2_overlap=0	side_2_possible_overlap_registers=230	side_2_read_count=73	side_2_redundant=0	total_non_overlap_reads=10
JC	251	.	CP009273	2570750	-1	CP009273	2571492	1	0	alignment_overlap=11	coverage_minus=4	coverage_plus=3	flanking_left=251	flanking_right=251	frequency=6.949e-02	junction_possible_overlap_registers=230	key=CP009273__2570750__-1__CP009273__2571481__1__11____251__251__0__0	max_left=178	max_left_minus=178	max_left_plus=75	max_min_left=4	max_min_left_minus=0	max_min_left_plus=4	max_min_right=61	max_min_right_minus=61	max_min_right_plus=4	max_pos_hash_score=460	max_right=127	max_right_minus=61	max_right_plus=127	neg_log10_pos_hash_p_value=8.6	new_junction_coverage=0.07	new_junction_read_count=7	polymorphism_frequency=6.949e-02	pos_hash_score=6	prediction=polymorphism	reject=COVERAGE_EVENNESS_SKEW,FREQUENCY_CUTOFF	side_1_annotate_key=gene	side_1_continuation=0	side_1_coverage=1.18	side_1_overlap=11	side_1_possible_overlap_registers=241	side_1_read_count=121	side_1_redundant=0	side_2_annotate_key=gene	side_2_continuation=0	side_2_coverage=0.74	side_2_overlap=0	side_2_possible_overlap_registers=230	side_2_read_count=72	side_2_redundant=0	total_non_overlap_reads=7
JC	252	.	CP009273	2599810	-1	CP009273	2600853	1	0	alignment_overlap=9	coverage_minus=1	coverage_plus=2	flanking_left=251	flanking_right=251	frequency=3.305e-02	junction_possible_overlap_registers=232	key=CP009273__2599810__-1__CP009273__2600844__1__9____251__251__0__0	max_left=72	max_left_minus=72	max_left_plus=41	max_min_left=72	max_min_left_minus=72	max_min_left_plus=41	max_min_right=0	max_min_right_minus=0	max_min_right_plus=0	max_pos_hash_score=464	max_right=131	max_right_minus=131	max_right_plus=131	neg_log10_pos_hash_p_value=10.5	new_junction_coverage=0.03	new_junction_read_count=3	polymorphism_frequency=3.305e-02	pos_hash_score=3	prediction=polymorphism	reject=COVERAGE_EVENNESS_SKEW,FREQUENCY_CUTOFF	side_1_annotate_key=gene	side_1_continuation=0	side_1_coverage=0.90	side_1_overlap=9	side_1_possible_overlap_registers=241	side_1_read_count=92	side_1_redundant=0	side_2_annotate_key=gene	side_2_continuation=0	side_2_coverage=0.88	side_2_overlap=0	side_2_possible_overlap_registers=232	side_2_read_count=87	side_2_redundant=0	total_non_overlap_reads=3
JC	253	.	CP009273	2650476	-1	CP009273	2651344	1	0	alignment_overlap=10	coverage_minus=2	coverage_plus=1	flanking_left=251	flanking_right=251	frequency=2.808e-02	junction_possible_overlap_registers=231	key=CP009273__2650476__-1__CP009273__2651334__1__10____251__251__0__0	max_left=40	max_left_minus=40	max_left_plus=40	max_min_left=40	max_min_left_minus=40	max_min_left_plus=40	max_min_right=0	max_min_right_minus=0	max_min_right_plus=0	max_pos_hash_score=462	max_right=65	max_right_minus=65	max_right_plus=65	neg_log10_pos_hash_p_value=10.4	new_junction_coverage=0.03	new_junction_read_count=3	polymorphism_frequency=2.808e-02	pos_hash_score=3	prediction=polymorphism	reject=COVERAGE_EVENNESS_SKEW,FREQUENCY_CUTOFF	side_1_annotate_key=gene	side_1_continuation=0	side_1_coverage=1.03	side_1_overlap=10	side_1_possible_overlap_registers=241	side_1_read_count=105	side_1_redundant=0	side_2_annotate_key=gene	side_2_continuation=0	side_2_coverage=1.09	side_2_overlap=0	side_2_possible_overlap_registers=231	side_2_read_count=107	side_2_redundant=0	total_non_overlap_reads=3
JC	254	.	CP009273	2651425	-1	CP009273	2651863	1	0	alignment_overlap=8	coverage_minus=1	coverage_plus=2	flanking_left=251	flanking_right=251	frequency=2.980e-02	junction_possible_overlap_registers=233	key=CP009273__2651425__-1__CP009273__2651855__1__8____251__251__0__0	max_left=141	max_left_minus=141	max_left_plus=93	max_min_left=93	max_min_left_minus=0	max_min_left_plus=93	max_min_right=99	max_min_right_minus=99	max_min_right_plus=39	max_pos_hash_score=466	max_right=150	max_right_minus=99	max_right_plus=150	neg_log10_pos_hash_p_value=10.5	new_junction_coverage=0.03	new_junction_read_count=3	polymorphism_frequency=2.980e-02	pos_hash_score=3	prediction=polymorphism	reject=COVERAGE_EVENNESS_SKEW,FREQUENCY_CUTOFF	side_1_annotate_key=gene	side_1_continuation=0	side_1_coverage=1.07	side_1_overlap=8	side_1_possible_overlap_registers=241	side_1_read_count=110	side_1_redundant=0	side_2_annotate_key=gene	side_2_continuation=0	side_2_coverage=0.90	side_2_overlap=0	side_2_possible_overlap_registers=233	side_2_read_count=89	side_2_redundant=0	total_non_overlap_reads=3
JC	255	.	CP009273	2652185	-1	CP009273	2653219	1	0	alignment_overlap=6	coverage_minus=2	coverage_plus=1	flanking_left=251	flanking_right=251	frequency=3.998e-02	junction_possible_overlap_registers=235	key=CP009273__2652185__-1__CP009273__2653213__1__6____251__251__0__0	max_left=106	max_left_minus=106	max_left_plus=78	max_min_left=106	max_min_left_minus=106	max_min_left_plus=78	max_min_right=0	max_min_right_minus=0	max_min_right_plus=0	max_pos_hash_score=470	max_right=167	max_right_minus=150	max_right_plus=167	neg_log10_pos_hash_p_value=10.6	new_junction_coverage=0.03	new_junction_read_count=3	polymorphism_frequency=3.998e-02	pos_hash_score=3	prediction=polymorphism	reject=COVERAGE_EVENNESS_SKEW,FREQUENCY_CUTOFF	side_1_annotate_key=gene	side_1_continuation=0	side_1_coverage=0.75	side_1_overlap=6	side_1_possible_overlap_registers=241	side_1_read_count=77	side_1_redundant=0	side_2_annotate_key=gene	side_2_continuation=0	side_2_coverage=0.69	side_2_overlap=0	side_2_possible_overlap_registers=235	side_2_read_count=69	side_2_redundant=0	total_non_overlap_reads=3
JC	256	.	CP009273	2673900	-1	CP009273	2674609	1	0	alignment_overlap=8	coverage_minus=2	coverage_plus=1	flanking_left=251	flanking_right=251	frequency=2.825e-02	junction_possible_overlap_registers=233	key=CP009273__2673900__-1__CP009273__2674601__1__8____251__251__0__0	max_left=174	max_left_minus=174	max_left_plus=86	max_min_left=86	max_min_left_minus=0	max_min_left_plus=86	max_min_right=69	max_min_right_minus=69	max_min_right_plus=0	max_pos_hash_score=466	max_right=126	max_right_minus=69	max_right_plus=126	neg_log10_pos_hash_p_value=10.5	new_junction_coverage=0.03	new_junction_read_count=3	polymorphism_frequency=2.825e-02	pos_hash_score=3	prediction=polymorphism	reject=COVERAGE_EVENNESS_SKEW,FREQUENCY_CUTOFF	side_1_annotate_key=gene	side_1_continuation=0	side_1_coverage=0.77	side_1_overlap=8	side_1_possible_overlap_registers=241	side_1_read_count=79	side_1_redundant=0	side_2_annotate_key=gene	side_2_continuation=0	side_2_coverage=1.31	side_2_overlap=0	side_2_possible_overlap_registers=233	side_2_read_count=130	side_2_redundant=0	total_non_overlap_reads=3
JC	257	.	CP009273	2703247	-1	CP009273	2704182	1	0	alignment_overlap=6	coverage_minus=2	coverage_plus=2	flanking_left=251	flanking_right=251	frequency=3.818e-02	junction_possible_overlap_registers=235	key=CP009273__2703247__-1__CP009273__2704176__1__6____251__251__0__0	max_left=85	max_left_minus=68	max_left_plus=85	max_min_left=68	max_min_left_minus=68	max_min_left_plus=0	max_min_right=22	max_min_right_minus=4	max_min_right_plus=22	max_pos_hash_score=470	max_right=87	max_right_minus=87	max_right_plus=22	neg_log10_pos_hash_p_value=9.9	new_junction_coverage=0.04	new_junction_read_count=4	polymorphism_frequency=3.818e-02	pos_hash_score=4	prediction=polymorphism	reject=COVERAGE_EVENNESS_SKEW,FREQUENCY_CUTOFF	side_1_annotate_key=gene	side_1_continuation=0	side_1_coverage=0.98	side_1_overlap=6	side_1_possible_overlap_registers=241	side_1_read_count=100	side_1_redundant=0	side_2_annotate_key=gene	side_2_continuation=0	side_2_coverage=1.04	side_2_overlap=0	side_2_possible_overlap_registers=235	side_2_read_count=104	side_2_redundant=0	total_non_overlap_reads=4
JC	258	.	CP009273	2811027	-1	CP009273	2811161	1	0	alignment_overlap=19	coverage_minus=3	coverage_plus=1	flanking_left=251	flanking_right=251	frequency=8.091e-02	junction_possible_overlap_registers=222	key=CP009273__2811027__-1__CP009273__2811142__1__19____251__251__0__0	max_left=117	max_left_minus=117	max_left_plus=45	max_min_left=45	max_min_left_minus=0	max_min_left_plus=45	max_min_right=56	max_min_right_minus=56	max_min_right_plus=0	max_pos_hash_score=444	max_right=56	max_right_minus=56	max_right_plus=56	neg_log10_pos_hash_p_value=9.5	new_junction_coverage=0.11	new_junction_read_count=10	polymorphism_frequency=8.091e-02	pos_hash_score=4	prediction=polymorphism	reject=COVERAGE_EVENNESS_SKEW,FREQUENCY_CUTOFF	side_1_annotate_key=gene	side_1_continuation=0	side_1_coverage=1.34	side_1_overlap=19	side_1_possible_overlap_registers=241	side_1_read_count=137	side_1_redundant=0	side_2_annotate_key=gene	side_2_continuation=0	side_2_coverage=1.07	side_2_overlap=0	side_2_possible_overlap_registers=222	side_2_read_count=101	side_2_redundant=0	total_non_overlap_reads=4
JC	259	.	CP009273	2811027	-1	CP009273	2811436	1	0	alignment_overlap=19	coverage_minus=3	coverage_plus=2	flanking_left=251	flanking_right=251	frequency=1.070e-01	junction_possible_overlap_registers=222	key=CP009273__2811027__-1__CP009273__2811417__1__19____251__251__0__0	max_left=117	max_left_minus=117	max_left_plus=45	max_min_left=45	max_min_left_minus=0	max_min_left_plus=45	max_min_right=56	max_min_right_minus=56	max_min_right_plus=0	max_pos_hash_score=444	max_right=106	max_right_minus=56	max_right_plus=106	neg_log10_pos_hash_p_value=8.9	new_junction_coverage=0.13	new_junction_read_count=12	polymorphism_frequency=1.070e-01	pos_hash_score=5	prediction=polymorphism	reject=COVERAGE_EVENNESS_SKEW,FREQUENCY_CUTOFF	side_1_annotate_key=gene	side_1_continuation=0	side_1_coverage=1.34	side_1_overlap=19	side_1_possible_overlap_registers=241	side_1_read_count=137	side_1_redundant=0	side_2_annotate_key=gene	side_2_continuation=0	side_2_coverage=0.78	side_2_overlap=0	side_2_possible_overlap_registers=222	side_2_read_count=74	side_2_redundant=0	total_non_overlap_reads=5
JC	260	.	CP009273	2811027	-1	CP009273	2811575	1	0	alignment_overlap=21	coverage_minus=3	coverage_plus=1	flanking_left=251	flanking_right=251	frequency=9.257e-02	junction_possible_overlap_registers=220	key=CP009273__2811027__-1__CP009273__2811554__1__21____251__251__0__0	max_left=115	max_left_minus=115	max_left_plus=43	max_min_left=43	max_min_left_minus=0	max_min_left_plus=43	max_min_right=56	max_min_right_minus=56	max_min_right_plus=0	max_pos_hash_score=440	max_right=56	max_right_minus=56	max_right_plus=56	neg_log10_pos_hash_p_value=9.4	new_junction_coverage=0.11	new_junction_read_count=10	polymorphism_frequency=9.257e-02	pos_hash_score=4	prediction=polymorphism	reject=COVERAGE_EVENNESS_SKEW,FREQUENCY_CUTOFF	side_1_annotate_key=gene	side_1_continuation=0	side_1_coverage=1.34	side_1_overlap=21	side_1_possible_overlap_registers=241	side_1_read_count=137	side_1_redundant=0	side_2_annotate_key=gene	side_2_continuation=0	side_2_coverage=0.76	side_2_overlap=0	side_2_possible_overlap_registers=220	side_2_read_count=71	side_2_redundant=0	total_non_overlap_reads=4
JC	261	.	CP009273	2811027	-1	CP009273	2811850	1	0	alignment_overlap=19	coverage_minus=3	coverage_plus=2	flanking_left=251	flanking_right=251	frequency=8.190e-02	junction_possible_overlap_registers=222	key=CP009273__2811027__-1__CP009273__2811831__1__19____251__251__0__0	max_left=117	max_left_minus=117	max_left_plus=45	max_min_left=45	max_min_left_minus=0	max_min_left_plus=45	max_min_right=56	max_min_right_minus=56	max_min_right_plus=0	max_pos_hash_score=444	max_right=226	max_right_minus=56	max_right_plus=226	neg_log10_pos_hash_p_value=8.9	new_junction_coverage=0.11	new_junction_read_count=10	polymorphism_frequency=8.190e-02	pos_hash_score=5	prediction=polymorphism	reject=COVERAGE_EVENNESS_SKEW,FREQUENCY_CUTOFF	side_1_annotate_key=gene	side_1_continuation=0	side_1_coverage=1.34	side_1_overlap=19	side_1_possible_overlap_registers=241	side_1_read_count=137	side_1_redundant=0	side_2_annotate_key=gene	side_2_continuation=0	side_2_coverage=1.04	side_2_overlap=0	side_2_possible_overlap_registers=222	side_2_read_count=98	side_2_redundant=0	total_non_overlap_reads=5
JC	262	.	CP009273	2811301	-1	CP009273	2811851	1	0	alignment_overlap=20	coverage_minus=1	coverage_plus=2	flanking_left=251	flanking_right=251	frequency=5.777e-02	junction_possible_overlap_registers=221	key=CP009273__2811301__-1__CP009273__2811831__1__20____251__251__0__0	max_left=13	max_left_minus=13	max_left_plus=10	max_min_left=13	max_min_left_minus=13	max_min_left_plus=10	max_min_right=0	max_min_right_minus=0	max_min_right_plus=0	max_pos_hash_score=442	max_right=225	max_right_minus=122	max_right_plus=225	neg_log10_pos_hash_p_value=10.2	new_junction_coverage=0.05	new_junction_read_count=5	polymorphism_frequency=5.777e-02	pos_hash_score=3	prediction=polymorphism	reject=COVERAGE_EVENNESS_SKEW,FREQUENCY_CUTOFF	side_1_annotate_key=gene	side_1_continuation=0	side_1_coverage=0.69	side_1_overlap=20	side_1_possible_overlap_registers=241	side_1_read_count=71	side_1_redundant=0	side_2_annotate_key=gene	side_2_continuation=0	side_2_coverage=1.04	side_2_overlap=0	side_2_possible_overlap_registers=221	side_2_read_count=98	side_2_redundant=0	total_non_overlap_reads=3
JC	263	.	CP009273	2811634	-1	CP009273	2811910	1	0	alignment_overlap=79	coverage_minus=14	coverage_plus=4	flanking_left=251	flanking_right=251	frequency=2.453e-01	junction_possible_overlap_registers=162	key=CP009273__2811634__-1__CP009273__2811831__1__79____251__251__0__0	max_left=166	max_left_minus=166	max_left_plus=72	max_min_left=74	max_min_left_minus=74	max_min_left_plus=58	max_min_right=62	max_min_right_minus=26	max_min_right_plus=62	max_pos_hash_score=324	max_right=166	max_right_minus=98	max_right_plus=166	neg_log10_pos_hash_p_value=3.3	new_junction_coverage=0.28	new_junction_read_count=19	polymorphism_frequency=2.453e-01	pos_hash_score=15	prediction=polymorphism	reject=COVERAGE_EVENNESS_SKEW	side_1_annotate_key=gene	side_1_continuation=0	side_1_coverage=0.48	side_1_overlap=79	side_1_possible_overlap_registers=241	side_1_read_count=49	side_1_redundant=0	side_2_annotate_key=gene	side_2_continuation=0	side_2_coverage=1.22	side_2_overlap=0	side_2_possible_overlap_registers=162	side_2_read_count=84	side_2_redundant=0	total_non_overlap_reads=18
JC	264	.	CP009273	2811716	-1	CP009273	2811851	1	0	alignment_overlap=20	coverage_minus=3	coverage_plus=2	flanking_left=251	flanking_right=251	frequency=8.428e-02	junction_possible_overlap_registers=221	key=CP009273__2811716__-1__CP009273__2811831__1__20____251__251__0__0	max_left=9	max_left_minus=8	max_left_plus=9	max_min_left=9	max_min_left_minus=8	max_min_left_plus=9	max_min_right=0	max_min_right_minus=0	max_min_right_plus=0	max_pos_hash_score=442	max_right=225	max_right_minus=65	max_right_plus=225	neg_log10_pos_hash_p_value=9.5	new_junction_coverage=0.07	new_junction_read_count=7	polymorphism_frequency=8.428e-02	pos_hash_score=4	prediction=polymorphism	reject=COVERAGE_EVENNESS_SKEW,FREQUENCY_CUTOFF	side_1_annotate_key=gene	side_1_continuation=0	side_1_coverage=0.58	side_1_overlap=20	side_1_possible_overlap_registers=241	side_1_read_count=59	side_1_redundant=0	side_2_annotate_key=gene	side_2_continuation=0	side_2_coverage=1.04	side_2_overlap=0	side_2_possible_overlap_registers=221	side_2_read_count=98	side_2_redundant=0	total_non_overlap_reads=5
JC	265	.	CP009273	2834496	-1	CP009273	2835387	1	0	alignment_overlap=11	coverage_minus=5	coverage_plus=3	flanking_left=251	flanking_right=251	frequency=7.205e-02	junction_possible_overlap_registers=230	key=CP009273__2834496__-1__CP009273__2835376__1__11____251__251__0__0	max_left=98	max_left_minus=98	max_left_plus=32	max_min_left=32	max_min_left_minus=24	max_min_left_plus=32	max_min_right=12	max_min_right_minus=12	max_min_right_plus=0	max_pos_hash_score=460	max_right=89	max_right_minus=29	max_right_plus=89	neg_log10_pos_hash_p_value=8.1	new_junction_coverage=0.09	new_junction_read_count=9	polymorphism_frequency=7.205e-02	pos_hash_score=7	prediction=polymorphism	reject=COVERAGE_EVENNESS_SKEW,FREQUENCY_CUTOFF	side_1_annotate_key=gene	side_1_continuation=0	side_1_coverage=1.10	side_1_overlap=11	side_1_possible_overlap_registers=241	side_1_read_count=113	side_1_redundant=0	side_2_annotate_key=gene	side_2_continuation=0	side_2_coverage=1.27	side_2_overlap=0	side_2_possible_overlap_registers=230	side_2_read_count=124	side_2_redundant=0	total_non_overlap_reads=8
JC	266	.	CP009273	2836876	-1	CP009273	2837680	1	0	alignment_overlap=9	coverage_minus=2	coverage_plus=3	flanking_left=251	flanking_right=251	frequency=5.065e-02	junction_possible_overlap_registers=232	key=CP009273__2836876__-1__CP009273__2837671__1__9____251__251__0__0	max_left=196	max_left_minus=196	max_left_plus=38	max_min_left=65	max_min_left_minus=65	max_min_left_plus=37	max_min_right=25	max_min_right_minus=25	max_min_right_plus=25	max_pos_hash_score=464	max_right=116	max_right_minus=116	max_right_plus=116	neg_log10_pos_hash_p_value=9.8	new_junction_coverage=0.05	new_junction_read_count=5	polymorphism_frequency=5.065e-02	pos_hash_score=4	prediction=polymorphism	reject=COVERAGE_EVENNESS_SKEW,FREQUENCY_CUTOFF	side_1_annotate_key=gene	side_1_continuation=0	side_1_coverage=0.94	side_1_overlap=9	side_1_possible_overlap_registers=241	side_1_read_count=96	side_1_redundant=0	side_2_annotate_key=gene	side_2_continuation=0	side_2_coverage=0.96	side_2_overlap=0	side_2_possible_overlap_registers=232	side_2_read_count=95	side_2_redundant=0	total_non_overlap_reads=5
JC	267	.	CP009273	2863182	-1	CP009273	2864618	1	0	alignment_overlap=9	coverage_minus=2	coverage_plus=2	flanking_left=251	flanking_right=251	frequency=4.511e-02	junction_possible_overlap_registers=232	key=CP009273__2863182__-1__CP009273__2864609__1__9____251__251__0__0	max_left=107	max_left_minus=107	max_left_plus=107	max_min_left=90	max_min_left_minus=90	max_min_left_plus=90	max_min_right=12	max_min_right_minus=12	max_min_right_plus=12	max_pos_hash_score=464	max_right=151	max_right_minus=151	max_right_plus=151	neg_log10_pos_hash_p_value=9.8	new_junction_coverage=0.04	new_junction_read_count=4	polymorphism_frequency=4.511e-02	pos_hash_score=4	prediction=polymorphism	reject=COVERAGE_EVENNESS_SKEW,FREQUENCY_CUTOFF	side_1_annotate_key=gene	side_1_continuation=0	side_1_coverage=0.69	side_1_overlap=9	side_1_possible_overlap_registers=241	side_1_read_count=71	side_1_redundant=0	side_2_annotate_key=gene	side_2_continuation=0	side_2_coverage=1.02	side_2_overlap=0	side_2_possible_overlap_registers=232	side_2_read_count=101	side_2_redundant=0	total_non_overlap_reads=4
JC	268	.	CP009273	2871151	-1	CP009273	2871825	1	0	alignment_overlap=19	coverage_minus=2	coverage_plus=2	flanking_left=251	flanking_right=251	frequency=7.734e-02	junction_possible_overlap_registers=222	key=CP009273__2871151__-1__CP009273__2871806__1__19____251__251__0__0	max_left=120	max_left_minus=120	max_left_plus=65	max_min_left=71	max_min_left_minus=71	max_min_left_plus=65	max_min_right=112	max_min_right_minus=112	max_min_right_plus=0	max_pos_hash_score=444	max_right=177	max_right_minus=150	max_right_plus=177	neg_log10_pos_hash_p_value=9.5	new_junction_coverage=0.05	new_junction_read_count=5	polymorphism_frequency=7.734e-02	pos_hash_score=4	prediction=polymorphism	reject=COVERAGE_EVENNESS_SKEW,FREQUENCY_CUTOFF	side_1_annotate_key=gene	side_1_continuation=0	side_1_coverage=0.46	side_1_overlap=19	side_1_possible_overlap_registers=241	side_1_read_count=47	side_1_redundant=0	side_2_annotate_key=gene	side_2_continuation=0	side_2_coverage=0.81	side_2_overlap=0	side_2_possible_overlap_registers=222	side_2_read_count=76	side_2_redundant=0	total_non_overlap_reads=4
JC	269	.	CP009273	2871393	-1	CP009273	2871762	1	0	alignment_overlap=30	coverage_minus=1	coverage_plus=2	flanking_left=251	flanking_right=251	frequency=5.646e-02	junction_possible_overlap_registers=211	key=CP009273__2871393__-1__CP009273__2871732__1__30____251__251__0__0	max_left=50	max_left_minus=50	max_left_plus=50	max_min_left=50	max_min_left_minus=50	max_min_left_plus=50	max_min_right=0	max_min_right_minus=0	max_min_right_plus=0	max_pos_hash_score=422	max_right=198	max_right_minus=77	max_right_plus=198	neg_log10_pos_hash_p_value=9.9	new_junction_coverage=0.03	new_junction_read_count=3	polymorphism_frequency=5.646e-02	pos_hash_score=3	prediction=polymorphism	reject=COVERAGE_EVENNESS_SKEW,FREQUENCY_CUTOFF	side_1_annotate_key=gene	side_1_continuation=0	side_1_coverage=0.53	side_1_overlap=30	side_1_possible_overlap_registers=241	side_1_read_count=54	side_1_redundant=0	side_2_annotate_key=gene	side_2_continuation=0	side_2_coverage=0.59	side_2_overlap=0	side_2_possible_overlap_registers=211	side_2_read_count=53	side_2_redundant=0	total_non_overlap_reads=3
JC	270	.	CP009273	3022867	-1	CP009273	3023848	1	0	alignment_overlap=9	coverage_minus=5	coverage_plus=3	flanking_left=251	flanking_right=251	frequency=6.532e-02	junction_possible_overlap_registers=232	key=CP009273__3022867__-1__CP009273__3023839__1__9____251__251__0__0	max_left=59	max_left_minus=59	max_left_plus=32	max_min_left=38	max_min_left_minus=38	max_min_left_plus=32	max_min_right=28	max_min_right_minus=28	max_min_right_plus=0	max_pos_hash_score=464	max_right=215	max_right_minus=215	max_right_plus=142	neg_log10_pos_hash_p_value=7.7	new_junction_coverage=0.08	new_junction_read_count=8	polymorphism_frequency=6.532e-02	pos_hash_score=8	prediction=polymorphism	reject=COVERAGE_EVENNESS_SKEW,FREQUENCY_CUTOFF	side_1_annotate_key=gene	side_1_continuation=0	side_1_coverage=1.06	side_1_overlap=9	side_1_possible_overlap_registers=241	side_1_read_count=109	side_1_redundant=0	side_2_annotate_key=gene	side_2_continuation=0	side_2_coverage=1.26	side_2_overlap=0	side_2_possible_overlap_registers=232	side_2_read_count=124	side_2_redundant=0	total_non_overlap_reads=8
JC	271	.	CP009273	3073617	-1	CP009273	3074227	1	0	alignment_overlap=12	coverage_minus=2	coverage_plus=2	flanking_left=251	flanking_right=251	frequency=4.239e-02	junction_possible_overlap_registers=229	key=CP009273__3073617__-1__CP009273__3074215__1__12____251__251__0__0	max_left=160	max_left_minus=160	max_left_plus=36	max_min_left=36	max_min_left_minus=0	max_min_left_plus=36	max_min_right=79	max_min_right_minus=79	max_min_right_plus=0	max_pos_hash_score=458	max_right=105	max_right_minus=79	max_right_plus=105	neg_log10_pos_hash_p_value=9.7	new_junction_coverage=0.05	new_junction_read_count=5	polymorphism_frequency=4.239e-02	pos_hash_score=4	prediction=polymorphism	reject=COVERAGE_EVENNESS_SKEW,FREQUENCY_CUTOFF	side_1_annotate_key=gene	side_1_continuation=0	side_1_coverage=1.40	side_1_overlap=12	side_1_possible_overlap_registers=241	side_1_read_count=143	side_1_redundant=0	side_2_annotate_key=gene	side_2_continuation=0	side_2_coverage=0.93	side_2_overlap=0	side_2_possible_overlap_registers=229	side_2_read_count=90	side_2_redundant=0	total_non_overlap_reads=4
JC	272	.	CP009273	3084738	-1	CP009273	3084739	1	-5	alignment_overlap=-5	coverage_minus=3	coverage_plus=1	flanking_left=251	flanking_right=251	frequency=1.313e-01	junction_possible_overlap_registers=236	key=CP009273__3084738__-1__CP009273__3084739__1__-5__GGTCA__251__251__0__0	max_left=170	max_left_minus=170	max_left_plus=132	max_min_left=104	max_min_left_minus=104	max_min_left_plus=0	max_min_right=114	max_min_right_minus=76	max_min_right_plus=114	max_pos_hash_score=456	max_right=142	max_right_minus=142	max_right_plus=114	neg_log10_pos_hash_p_value=10.4	new_junction_coverage=0.14	new_junction_read_count=14	polymorphism_frequency=1.313e-01	pos_hash_score=3	prediction=polymorphism	reject=COVERAGE_EVENNESS_SKEW,FREQUENCY_CUTOFF	side_1_annotate_key=gene	side_1_continuation=8	side_1_coverage=0.92	side_1_overlap=0	side_1_possible_overlap_registers=233	side_1_read_count=91	side_1_redundant=0	side_2_annotate_key=gene	side_2_continuation=0	side_2_coverage=0.93	side_2_overlap=0	side_2_possible_overlap_registers=241	side_2_read_count=95	side_2_redundant=0	total_non_overlap_reads=4	unique_read_sequence=GGTCA
JC	273	.	CP009273	3089354	-1	CP009273	3089625	1	0	alignment_overlap=11	coverage_minus=2	coverage_plus=1	flanking_left=251	flanking_right=251	frequency=3.179e-02	junction_possible_overlap_registers=230	key=CP009273__3089354__-1__CP009273__3089614__1__11____251__251__0__0	max_left=105	max_left_minus=105	max_left_plus=72	max_min_left=72	max_min_left_minus=72	max_min_left_plus=72	max_min_right=1	max_min_right_minus=1	max_min_right_plus=0	max_pos_hash_score=460	max_right=140	max_right_minus=140	max_right_plus=140	neg_log10_pos_hash_p_value=10.4	new_junction_coverage=0.04	new_junction_read_count=4	polymorphism_frequency=3.179e-02	pos_hash_score=3	prediction=polymorphism	reject=COVERAGE_EVENNESS_SKEW,FREQUENCY_CUTOFF	side_1_annotate_key=gene	side_1_continuation=0	side_1_coverage=1.14	side_1_overlap=11	side_1_possible_overlap_registers=241	side_1_read_count=117	side_1_redundant=0	side_2_annotate_key=gene	side_2_continuation=0	side_2_coverage=1.35	side_2_overlap=0	side_2_possible_overlap_registers=230	side_2_read_count=132	side_2_redundant=0	total_non_overlap_reads=3
JC	274	.	CP009273	3104234	-1	CP009273	3105277	1	0	alignment_overlap=9	coverage_minus=2	coverage_plus=1	flanking_left=251	flanking_right=251	frequency=3.687e-02	junction_possible_overlap_registers=232	key=CP009273__3104234__-1__CP009273__3105268__1__9____251__251__0__0	max_left=64	max_left_minus=64	max_left_plus=64	max_min_left=64	max_min_left_minus=64	max_min_left_plus=64	max_min_right=0	max_min_right_minus=0	max_min_right_plus=0	max_pos_hash_score=464	max_right=76	max_right_minus=76	max_right_plus=76	neg_log10_pos_hash_p_value=10.5	new_junction_coverage=0.03	new_junction_read_count=3	polymorphism_frequency=3.687e-02	pos_hash_score=3	prediction=polymorphism	reject=COVERAGE_EVENNESS_SKEW,FREQUENCY_CUTOFF	side_1_annotate_key=gene	side_1_continuation=0	side_1_coverage=0.86	side_1_overlap=9	side_1_possible_overlap_registers=241	side_1_read_count=88	side_1_redundant=0	side_2_annotate_key=gene	side_2_continuation=0	side_2_coverage=0.73	side_2_overlap=0	side_2_possible_overlap_registers=232	side_2_read_count=72	side_2_redundant=0	total_non_overlap_reads=3
JC	275	.	CP009273	3126173	-1	CP009273	3126940	1	0	alignment_overlap=8	coverage_minus=1	coverage_plus=2	flanking_left=251	flanking_right=251	frequency=2.688e-02	junction_possible_overlap_registers=233	key=CP009273__3126173__-1__CP009273__3126932__1__8____251__251__0__0	max_left=119	max_left_minus=78	max_left_plus=119	max_min_left=78	max_min_left_minus=78	max_min_left_plus=78	max_min_right=85	max_min_right_minus=0	max_min_right_plus=85	max_pos_hash_score=466	max_right=103	max_right_minus=103	max_right_plus=103	neg_log10_pos_hash_p_value=10.5	new_junction_coverage=0.03	new_junction_read_count=3	polymorphism_frequency=2.688e-02	pos_hash_score=3	prediction=polymorphism	reject=COVERAGE_EVENNESS_SKEW,FREQUENCY_CUTOFF	side_1_annotate_key=gene	side_1_continuation=0	side_1_coverage=1.11	side_1_overlap=8	side_1_possible_overlap_registers=241	side_1_read_count=114	side_1_redundant=0	side_2_annotate_key=gene	side_2_continuation=0	side_2_coverage=1.08	side_2_overlap=0	side_2_possible_overlap_registers=233	side_2_read_count=107	side_2_redundant=0	total_non_overlap_reads=3
JC	276	.	CP009273	3135452	-1	CP009273	3136511	1	0	alignment_overlap=10	coverage_minus=6	coverage_plus=4	flanking_left=251	flanking_right=251	frequency=1.159e-01	junction_possible_overlap_registers=231	key=CP009273__3135452__-1__CP009273__3136501__1__10____251__251__0__0	max_left=39	max_left_minus=39	max_left_plus=30	max_min_left=39	max_min_left_minus=39	max_min_left_plus=30	max_min_right=0	max_min_right_minus=0	max_min_right_plus=0	max_pos_hash_score=462	max_right=210	max_right_minus=210	max_right_plus=210	neg_log10_pos_hash_p_value=7.2	new_junction_coverage=0.12	new_junction_read_count=12	polymorphism_frequency=1.159e-01	pos_hash_score=9	prediction=polymorphism	reject=COVERAGE_EVENNESS_SKEW,FREQUENCY_CUTOFF	side_1_annotate_key=gene	side_1_continuation=0	side_1_coverage=1.14	side_1_overlap=10	side_1_possible_overlap_registers=241	side_1_read_count=117	side_1_redundant=0	side_2_annotate_key=gene	side_2_continuation=0	side_2_coverage=0.72	side_2_overlap=0	side_2_possible_overlap_registers=231	side_2_read_count=71	side_2_redundant=0	total_non_overlap_reads=10
JC	277	.	CP009273	3203621	-1	CP009273	3204953	1	0	alignment_overlap=6	coverage_minus=3	coverage_plus=1	flanking_left=251	flanking_right=251	frequency=4.252e-02	junction_possible_overlap_registers=235	key=CP009273__3203621__-1__CP009273__3204947__1__6____251__251__0__0	max_left=43	max_left_minus=43	max_left_plus=41	max_min_left=43	max_min_left_minus=43	max_min_left_plus=41	max_min_right=0	max_min_right_minus=0	max_min_right_plus=0	max_pos_hash_score=470	max_right=199	max_right_minus=199	max_right_plus=45	neg_log10_pos_hash_p_value=10.6	new_junction_coverage=0.04	new_junction_read_count=4	polymorphism_frequency=4.252e-02	pos_hash_score=3	prediction=polymorphism	reject=COVERAGE_EVENNESS_SKEW,FREQUENCY_CUTOFF	side_1_annotate_key=gene	side_1_continuation=0	side_1_coverage=0.73	side_1_overlap=6	side_1_possible_overlap_registers=241	side_1_read_count=75	side_1_redundant=0	side_2_annotate_key=gene	side_2_continuation=0	side_2_coverage=1.07	side_2_overlap=0	side_2_possible_overlap_registers=235	side_2_read_count=107	side_2_redundant=0	total_non_overlap_reads=4
JC	278	.	CP009273	3204667	-1	CP009273	3205635	1	0	alignment_overlap=10	coverage_minus=2	coverage_plus=2	flanking_left=251	flanking_right=251	frequency=3.988e-02	junction_possible_overlap_registers=231	key=CP009273__3204667__-1__CP009273__3205625__1__10____251__251__0__0	max_left=108	max_left_minus=108	max_left_plus=61	max_min_left=3	max_min_left_minus=0	max_min_left_plus=3	max_min_right=27	max_min_right_minus=27	max_min_right_plus=27	max_pos_hash_score=462	max_right=27	max_right_minus=27	max_right_plus=27	neg_log10_pos_hash_p_value=10.4	new_junction_coverage=0.04	new_junction_read_count=4	polymorphism_frequency=3.988e-02	pos_hash_score=3	prediction=polymorphism	reject=COVERAGE_EVENNESS_SKEW,FREQUENCY_CUTOFF	side_1_annotate_key=gene	side_1_continuation=0	side_1_coverage=1.04	side_1_overlap=10	side_1_possible_overlap_registers=241	side_1_read_count=106	side_1_redundant=0	side_2_annotate_key=gene	side_2_continuation=0	side_2_coverage=0.93	side_2_overlap=0	side_2_possible_overlap_registers=231	side_2_read_count=91	side_2_redundant=0	total_non_overlap_reads=4
JC	279	.	CP009273	3217558	-1	CP009273	3218615	1	0	alignment_overlap=10	coverage_minus=2	coverage_plus=2	flanking_left=251	flanking_right=251	frequency=3.836e-02	junction_possible_overlap_registers=231	key=CP009273__3217558__-1__CP009273__3218605__1__10____251__251__0__0	max_left=173	max_left_minus=173	max_left_plus=38	max_min_left=10	max_min_left_minus=0	max_min_left_plus=10	max_min_right=95	max_min_right_minus=95	max_min_right_plus=30	max_pos_hash_score=462	max_right=227	max_right_minus=95	max_right_plus=227	neg_log10_pos_hash_p_value=9.8	new_junction_coverage=0.04	new_junction_read_count=4	polymorphism_frequency=3.836e-02	pos_hash_score=4	prediction=polymorphism	reject=COVERAGE_EVENNESS_SKEW,FREQUENCY_CUTOFF	side_1_annotate_key=gene	side_1_continuation=0	side_1_coverage=1.28	side_1_overlap=10	side_1_possible_overlap_registers=241	side_1_read_count=131	side_1_redundant=0	side_2_annotate_key=gene	side_2_continuation=0	side_2_coverage=0.76	side_2_overlap=0	side_2_possible_overlap_registers=231	side_2_read_count=75	side_2_redundant=0	total_non_overlap_reads=4
JC	280	.	CP009273	3217703	-1	CP009273	3218532	1	0	alignment_overlap=14	coverage_minus=4	coverage_plus=1	flanking_left=251	flanking_right=251	frequency=5.100e-02	junction_possible_overlap_registers=227	key=CP009273__3217703__-1__CP009273__3218518__1__14____251__251__0__0	max_left=96	max_left_minus=96	max_left_plus=51	max_min_left=96	max_min_left_minus=96	max_min_left_plus=51	max_min_right=24	max_min_right_minus=24	max_min_right_plus=0	max_pos_hash_score=454	max_right=186	max_right_minus=106	max_right_plus=186	neg_log10_pos_hash_p_value=9.7	new_junction_coverage=0.05	new_junction_read_count=5	polymorphism_frequency=5.100e-02	pos_hash_score=4	prediction=polymorphism	reject=COVERAGE_EVENNESS_SKEW,FREQUENCY_CUTOFF	side_1_annotate_key=gene	side_1_continuation=0	side_1_coverage=1.16	side_1_overlap=14	side_1_possible_overlap_registers=241	side_1_read_count=119	side_1_redundant=0	side_2_annotate_key=gene	side_2_continuation=0	side_2_coverage=0.77	side_2_overlap=0	side_2_possible_overlap_registers=227	side_2_read_count=74	side_2_redundant=0	total_non_overlap_reads=5
JC	281	.	CP009273	3232461	-1	CP009273	3234054	1	0	alignment_overlap=10	coverage_minus=2	coverage_plus=2	flanking_left=251	flanking_right=251	frequency=3.738e-02	junction_possible_overlap_registers=231	key=CP009273__3232461__-1__CP009273__3234044__1__10____251__251__0__0	max_left=82	max_left_minus=82	max_left_plus=82	max_min_left=82	max_min_left_minus=82	max_min_left_plus=82	max_min_right=41	max_min_right_minus=41	max_min_right_plus=41	max_pos_hash_score=462	max_right=146	max_right_minus=146	max_right_plus=146	neg_log10_pos_hash_p_value=9.8	new_junction_coverage=0.04	new_junction_read_count=4	polymorphism_frequency=3.738e-02	pos_hash_score=4	prediction=polymorphism	reject=COVERAGE_EVENNESS_SKEW,FREQUENCY_CUTOFF	side_1_annotate_key=gene	side_1_continuation=0	side_1_coverage=0.94	side_1_overlap=10	side_1_possible_overlap_registers=241	side_1_read_count=96	side_1_redundant=0	side_2_annotate_key=gene	side_2_continuation=0	side_2_coverage=1.16	side_2_overlap=0	side_2_possible_overlap_registers=231	side_2_read_count=114	side_2_redundant=0	total_non_overlap_reads=4
JC	282	.	CP009273	3249255	-1	CP009273	3250275	1	0	alignment_overlap=12	coverage_minus=4	coverage_plus=7	flanking_left=251	flanking_right=251	frequency=1.231e-01	junction_possible_overlap_registers=229	key=CP009273__3249255__-1__CP009273__3250263__1__12____251__251__0__0	max_left=160	max_left_minus=121	max_left_plus=160	max_min_left=104	max_min_left_minus=101	max_min_left_plus=104	max_min_right=89	max_min_right_minus=88	max_min_right_plus=89	max_pos_hash_score=458	max_right=225	max_right_minus=110	max_right_plus=225	neg_log10_pos_hash_p_value=7.2	new_junction_coverage=0.11	new_junction_read_count=11	polymorphism_frequency=1.231e-01	pos_hash_score=9	prediction=polymorphism	reject=COVERAGE_EVENNESS_SKEW,FREQUENCY_CUTOFF	side_1_annotate_key=gene	side_1_continuation=0	side_1_coverage=0.84	side_1_overlap=12	side_1_possible_overlap_registers=241	side_1_read_count=86	side_1_redundant=0	side_2_annotate_key=gene	side_2_continuation=0	side_2_coverage=0.77	side_2_overlap=0	side_2_possible_overlap_registers=229	side_2_read_count=75	side_2_redundant=0	total_non_overlap_reads=11
JC	283	.	CP009273	3299381	-1	CP009273	3299796	1	0	alignment_overlap=12	coverage_minus=4	coverage_plus=2	flanking_left=251	flanking_right=251	frequency=5.061e-02	junction_possible_overlap_registers=229	key=CP009273__3299381__-1__CP009273__3299784__1__12____251__251__0__0	max_left=201	max_left_minus=201	max_left_plus=82	max_min_left=82	max_min_left_minus=82	max_min_left_plus=82	max_min_right=72	max_min_right_minus=72	max_min_right_plus=0	max_pos_hash_score=458	max_right=192	max_right_minus=157	max_right_plus=192	neg_log10_pos_hash_p_value=9.1	new_junction_coverage=0.06	new_junction_read_count=6	polymorphism_frequency=5.061e-02	pos_hash_score=5	prediction=polymorphism	reject=COVERAGE_EVENNESS_SKEW,FREQUENCY_CUTOFF	side_1_annotate_key=gene	side_1_continuation=0	side_1_coverage=1.15	side_1_overlap=12	side_1_possible_overlap_registers=241	side_1_read_count=118	side_1_redundant=0	side_2_annotate_key=gene	side_2_continuation=0	side_2_coverage=1.16	side_2_overlap=0	side_2_possible_overlap_registers=229	side_2_read_count=113	side_2_redundant=0	total_non_overlap_reads=6
JC	284	.	CP009273	3332118	-1	CP009273	3333035	1	0	alignment_overlap=9	coverage_minus=2	coverage_plus=1	flanking_left=251	flanking_right=251	frequency=2.137e-02	junction_possible_overlap_registers=232	key=CP009273__3332118__-1__CP009273__3333026__1__9____251__251__0__0	max_left=102	max_left_minus=102	max_left_plus=102	max_min_left=0	max_min_left_minus=0	max_min_left_plus=0	max_min_right=71	max_min_right_minus=33	max_min_right_plus=71	max_pos_hash_score=464	max_right=71	max_right_minus=33	max_right_plus=71	neg_log10_pos_hash_p_value=10.5	new_junction_coverage=0.03	new_junction_read_count=3	polymorphism_frequency=2.137e-02	pos_hash_score=3	prediction=polymorphism	reject=COVERAGE_EVENNESS_SKEW,FREQUENCY_CUTOFF	side_1_annotate_key=gene	side_1_continuation=0	side_1_coverage=1.10	side_1_overlap=9	side_1_possible_overlap_registers=241	side_1_read_count=113	side_1_redundant=0	side_2_annotate_key=gene	side_2_continuation=0	side_2_coverage=1.68	side_2_overlap=0	side_2_possible_overlap_registers=232	side_2_read_count=166	side_2_redundant=0	total_non_overlap_reads=3
JC	285	.	CP009273	3363792	-1	CP009273	3364697	1	0	alignment_overlap=9	coverage_minus=2	coverage_plus=2	flanking_left=251	flanking_right=251	frequency=5.196e-02	junction_possible_overlap_registers=232	key=CP009273__3363792__-1__CP009273__3364688__1__9____251__251__0__0	max_left=78	max_left_minus=78	max_left_plus=78	max_min_left=78	max_min_left_minus=78	max_min_left_plus=78	max_min_right=12	max_min_right_minus=12	max_min_right_plus=0	max_pos_hash_score=464	max_right=143	max_right_minus=142	max_right_plus=143	neg_log10_pos_hash_p_value=9.8	new_junction_coverage=0.04	new_junction_read_count=4	polymorphism_frequency=5.196e-02	pos_hash_score=4	prediction=polymorphism	reject=COVERAGE_EVENNESS_SKEW,FREQUENCY_CUTOFF	side_1_annotate_key=gene	side_1_continuation=0	side_1_coverage=0.79	side_1_overlap=9	side_1_possible_overlap_registers=241	side_1_read_count=81	side_1_redundant=0	side_2_annotate_key=gene	side_2_continuation=0	side_2_coverage=0.69	side_2_overlap=0	side_2_possible_overlap_registers=232	side_2_read_count=68	side_2_redundant=0	total_non_overlap_reads=4
JC	286	.	CP009273	3365419	-1	CP009273	3366343	1	0	alignment_overlap=7	coverage_minus=2	coverage_plus=3	flanking_left=251	flanking_right=251	frequency=4.836e-02	junction_possible_overlap_registers=234	key=CP009273__3365419__-1__CP009273__3366336__1__7____251__251__0__0	max_left=198	max_left_minus=198	max_left_plus=117	max_min_left=117	max_min_left_minus=15	max_min_left_plus=117	max_min_right=44	max_min_right_minus=44	max_min_right_plus=0	max_pos_hash_score=468	max_right=130	max_right_minus=65	max_right_plus=130	neg_log10_pos_hash_p_value=9.2	new_junction_coverage=0.05	new_junction_read_count=5	polymorphism_frequency=4.836e-02	pos_hash_score=5	prediction=polymorphism	reject=COVERAGE_EVENNESS_SKEW,FREQUENCY_CUTOFF	side_1_annotate_key=gene	side_1_continuation=0	side_1_coverage=0.74	side_1_overlap=7	side_1_possible_overlap_registers=241	side_1_read_count=76	side_1_redundant=0	side_2_annotate_key=gene	side_2_continuation=0	side_2_coverage=1.24	side_2_overlap=0	side_2_possible_overlap_registers=234	side_2_read_count=123	side_2_redundant=0	total_non_overlap_reads=5
JC	287	.	CP009273	3388486	-1	CP009273	3389354	1	0	alignment_overlap=15	coverage_minus=3	coverage_plus=3	flanking_left=251	flanking_right=251	frequency=7.670e-02	junction_possible_overlap_registers=226	key=CP009273__3388486__-1__CP009273__3389339__1__15____251__251__0__0	max_left=57	max_left_minus=57	max_left_plus=13	max_min_left=45	max_min_left_minus=45	max_min_left_plus=13	max_min_right=27	max_min_right_minus=27	max_min_right_plus=0	max_pos_hash_score=452	max_right=220	max_right_minus=191	max_right_plus=220	neg_log10_pos_hash_p_value=9.0	new_junction_coverage=0.06	new_junction_read_count=6	polymorphism_frequency=7.670e-02	pos_hash_score=5	prediction=polymorphism	reject=COVERAGE_EVENNESS_SKEW,FREQUENCY_CUTOFF	side_1_annotate_key=gene	side_1_continuation=0	side_1_coverage=0.87	side_1_overlap=15	side_1_possible_overlap_registers=241	side_1_read_count=89	side_1_redundant=0	side_2_annotate_key=gene	side_2_continuation=0	side_2_coverage=0.64	side_2_overlap=0	side_2_possible_overlap_registers=226	side_2_read_count=61	side_2_redundant=0	total_non_overlap_reads=6
JC	288	.	CP009273	3416618	1	CP009273	4161677	1	-11	alignment_overlap=-11	coverage_minus=3	coverage_plus=2	flanking_left=251	flanking_right=251	frequency=7.459e-02	junction_possible_overlap_registers=230	key=CP009273__3416618__1__CP009273__4161677__1__-11__GAATTAATTCC__251__251__0__0	max_left=86	max_left_minus=86	max_left_plus=85	max_min_left=86	max_min_left_minus=86	max_min_left_plus=50	max_min_right=66	max_min_right_minus=0	max_min_right_plus=66	max_pos_hash_score=460	max_right=154	max_right_minus=154	max_right_plus=116	neg_log10_pos_hash_p_value=9.1	new_junction_coverage=0.05	new_junction_read_count=5	polymorphism_frequency=7.459e-02	pos_hash_score=5	prediction=polymorphism	reject=COVERAGE_EVENNESS_SKEW,FREQUENCY_CUTOFF	side_1_annotate_key=gene	side_1_continuation=0	side_1_coverage=0.62	side_1_overlap=0	side_1_possible_overlap_registers=241	side_1_read_count=63	side_1_redundant=0	side_2_annotate_key=gene	side_2_continuation=0	side_2_coverage=0.65	side_2_overlap=0	side_2_possible_overlap_registers=241	side_2_read_count=67	side_2_redundant=0	total_non_overlap_reads=5	unique_read_sequence=GAATTAATTCC
JC	289	.	CP009273	3417141	-1	CP009273	3418241	1	0	alignment_overlap=10	coverage_minus=1	coverage_plus=2	flanking_left=251	flanking_right=251	frequency=6.503e-02	junction_possible_overlap_registers=231	key=CP009273__3417141__-1__CP009273__3418231__1__10____251__251__0__1	max_left=139	max_left_minus=139	max_left_plus=40	max_min_left=40	max_min_left_minus=0	max_min_left_plus=40	max_min_right=72	max_min_right_minus=72	max_min_right_plus=0	max_pos_hash_score=462	max_right=187	max_right_minus=72	max_right_plus=187	neg_log10_pos_hash_p_value=10.4	new_junction_coverage=0.03	new_junction_read_count=3	polymorphism_frequency=6.503e-02	pos_hash_score=3	prediction=polymorphism	reject=COVERAGE_EVENNESS_SKEW,FREQUENCY_CUTOFF	side_1_annotate_key=gene	side_1_continuation=0	side_1_coverage=0.44	side_1_overlap=10	side_1_possible_overlap_registers=241	side_1_read_count=45	side_1_redundant=0	side_2_annotate_key=repeat	side_2_continuation=0	side_2_coverage=NA	side_2_overlap=0	side_2_possible_overlap_registers=NA	side_2_read_count=NA	side_2_redundant=1	total_non_overlap_reads=3
JC	290	.	CP009273	3460620	-1	CP009273	3461875	1	0	alignment_overlap=9	coverage_minus=2	coverage_plus=3	flanking_left=251	flanking_right=251	frequency=4.053e-02	junction_possible_overlap_registers=232	key=CP009273__3460620__-1__CP009273__3461866__1__9____251__251__0__0	max_left=169	max_left_minus=169	max_left_plus=33	max_min_left=33	max_min_left_minus=33	max_min_left_plus=33	max_min_right=73	max_min_right_minus=73	max_min_right_plus=0	max_pos_hash_score=464	max_right=152	max_right_minus=73	max_right_plus=152	neg_log10_pos_hash_p_value=9.8	new_junction_coverage=0.05	new_junction_read_count=5	polymorphism_frequency=4.053e-02	pos_hash_score=4	prediction=polymorphism	reject=COVERAGE_EVENNESS_SKEW,FREQUENCY_CUTOFF	side_1_annotate_key=gene	side_1_continuation=0	side_1_coverage=1.12	side_1_overlap=9	side_1_possible_overlap_registers=241	side_1_read_count=115	side_1_redundant=0	side_2_annotate_key=gene	side_2_continuation=0	side_2_coverage=1.28	side_2_overlap=0	side_2_possible_overlap_registers=232	side_2_read_count=126	side_2_redundant=0	total_non_overlap_reads=5
JC	291	.	CP009273	3473622	-1	CP009273	3474714	1	0	alignment_overlap=8	coverage_minus=2	coverage_plus=1	flanking_left=251	flanking_right=251	frequency=3.205e-02	junction_possible_overlap_registers=233	key=CP009273__3473622__-1__CP009273__3474706__1__8____251__251__0__0	max_left=148	max_left_minus=148	max_left_plus=148	max_min_left=0	max_min_left_minus=0	max_min_left_plus=0	max_min_right=85	max_min_right_minus=85	max_min_right_plus=85	max_pos_hash_score=466	max_right=85	max_right_minus=85	max_right_plus=85	neg_log10_pos_hash_p_value=10.5	new_junction_coverage=0.03	new_junction_read_count=3	polymorphism_frequency=3.205e-02	pos_hash_score=3	prediction=polymorphism	reject=COVERAGE_EVENNESS_SKEW,FREQUENCY_CUTOFF	side_1_annotate_key=gene	side_1_continuation=0	side_1_coverage=0.83	side_1_overlap=8	side_1_possible_overlap_registers=241	side_1_read_count=85	side_1_redundant=0	side_2_annotate_key=gene	side_2_continuation=0	side_2_coverage=1.00	side_2_overlap=0	side_2_possible_overlap_registers=233	side_2_read_count=99	side_2_redundant=0	total_non_overlap_reads=3
JC	292	.	CP009273	3520576	-1	CP009273	3521556	1	0	alignment_overlap=9	coverage_minus=2	coverage_plus=2	flanking_left=251	flanking_right=251	frequency=4.416e-02	junction_possible_overlap_registers=232	key=CP009273__3520576__-1__CP009273__3521547__1__9____251__251__0__0	max_left=67	max_left_minus=67	max_left_plus=67	max_min_left=67	max_min_left_minus=67	max_min_left_plus=67	max_min_right=0	max_min_right_minus=0	max_min_right_plus=0	max_pos_hash_score=464	max_right=72	max_right_minus=72	max_right_plus=72	neg_log10_pos_hash_p_value=9.8	new_junction_coverage=0.04	new_junction_read_count=4	polymorphism_frequency=4.416e-02	pos_hash_score=4	prediction=polymorphism	reject=COVERAGE_EVENNESS_SKEW,FREQUENCY_CUTOFF	side_1_annotate_key=gene	side_1_continuation=0	side_1_coverage=1.01	side_1_overlap=9	side_1_possible_overlap_registers=241	side_1_read_count=103	side_1_redundant=0	side_2_annotate_key=gene	side_2_continuation=0	side_2_coverage=0.75	side_2_overlap=0	side_2_possible_overlap_registers=232	side_2_read_count=74	side_2_redundant=0	total_non_overlap_reads=4
JC	293	.	CP009273	3527857	-1	CP009273	3529015	1	0	alignment_overlap=10	coverage_minus=3	coverage_plus=3	flanking_left=251	flanking_right=251	frequency=8.033e-02	junction_possible_overlap_registers=231	key=CP009273__3527857__-1__CP009273__3529005__1__10____251__251__0__0	max_left=73	max_left_minus=73	max_left_plus=33	max_min_left=73	max_min_left_minus=73	max_min_left_plus=33	max_min_right=11	max_min_right_minus=11	max_min_right_plus=0	max_pos_hash_score=462	max_right=150	max_right_minus=150	max_right_plus=150	neg_log10_pos_hash_p_value=8.6	new_junction_coverage=0.06	new_junction_read_count=6	polymorphism_frequency=8.033e-02	pos_hash_score=6	prediction=polymorphism	reject=COVERAGE_EVENNESS_SKEW,FREQUENCY_CUTOFF	side_1_annotate_key=gene	side_1_continuation=0	side_1_coverage=0.62	side_1_overlap=10	side_1_possible_overlap_registers=241	side_1_read_count=63	side_1_redundant=0	side_2_annotate_key=gene	side_2_continuation=0	side_2_coverage=0.78	side_2_overlap=0	side_2_possible_overlap_registers=231	side_2_read_count=77	side_2_redundant=0	total_non_overlap_reads=6
JC	294	.	CP009273	3533639	-1	CP009273	3535064	1	0	alignment_overlap=2	coverage_minus=3	coverage_plus=3	flanking_left=251	flanking_right=251	frequency=5.213e-02	junction_possible_overlap_registers=239	key=CP009273__3533639__-1__CP009273__3535062__1__2____251__251__0__0	max_left=116	max_left_minus=116	max_left_plus=116	max_min_left=10	max_min_left_minus=10	max_min_left_plus=10	max_min_right=84	max_min_right_minus=84	max_min_right_plus=84	max_pos_hash_score=478	max_right=139	max_right_minus=84	max_right_plus=139	neg_log10_pos_hash_p_value=8.8	new_junction_coverage=0.06	new_junction_read_count=6	polymorphism_frequency=5.213e-02	pos_hash_score=6	prediction=polymorphism	reject=COVERAGE_EVENNESS_SKEW,FREQUENCY_CUTOFF	side_1_annotate_key=gene	side_1_continuation=0	side_1_coverage=0.94	side_1_overlap=2	side_1_possible_overlap_registers=241	side_1_read_count=96	side_1_redundant=0	side_2_annotate_key=gene	side_2_continuation=0	side_2_coverage=1.21	side_2_overlap=0	side_2_possible_overlap_registers=239	side_2_read_count=123	side_2_redundant=0	total_non_overlap_reads=6
JC	295	.	CP009273	3544294	-1	CP009273	3545471	1	0	alignment_overlap=2	coverage_minus=2	coverage_plus=2	flanking_left=251	flanking_right=251	frequency=3.977e-02	junction_possible_overlap_registers=239	key=CP009273__3544294__-1__CP009273__3545469__1__2____251__251__0__0	max_left=80	max_left_minus=80	max_left_plus=80	max_min_left=54	max_min_left_minus=54	max_min_left_plus=54	max_min_right=25	max_min_right_minus=25	max_min_right_plus=25	max_pos_hash_score=478	max_right=101	max_right_minus=101	max_right_plus=101	neg_log10_pos_hash_p_value=10.0	new_junction_coverage=0.04	new_junction_read_count=4	polymorphism_frequency=3.977e-02	pos_hash_score=4	prediction=polymorphism	reject=COVERAGE_EVENNESS_SKEW,FREQUENCY_CUTOFF	side_1_annotate_key=gene	side_1_continuation=0	side_1_coverage=1.02	side_1_overlap=2	side_1_possible_overlap_registers=241	side_1_read_count=104	side_1_redundant=0	side_2_annotate_key=gene	side_2_continuation=0	side_2_coverage=0.89	side_2_overlap=0	side_2_possible_overlap_registers=239	side_2_read_count=90	side_2_redundant=0	total_non_overlap_reads=4
JC	296	.	CP009273	3560301	-1	CP009273	3560954	1	0	alignment_overlap=9	coverage_minus=2	coverage_plus=2	flanking_left=251	flanking_right=251	frequency=3.482e-02	junction_possible_overlap_registers=232	key=CP009273__3560301__-1__CP009273__3560945__1__9____251__251__0__0	max_left=183	max_left_minus=183	max_left_plus=61	max_min_left=61	max_min_left_minus=0	max_min_left_plus=61	max_min_right=59	max_min_right_minus=59	max_min_right_plus=0	max_pos_hash_score=464	max_right=181	max_right_minus=59	max_right_plus=181	neg_log10_pos_hash_p_value=10.5	new_junction_coverage=0.04	new_junction_read_count=4	polymorphism_frequency=3.482e-02	pos_hash_score=3	prediction=polymorphism	reject=COVERAGE_EVENNESS_SKEW,FREQUENCY_CUTOFF	side_1_annotate_key=gene	side_1_continuation=0	side_1_coverage=1.11	side_1_overlap=9	side_1_possible_overlap_registers=241	side_1_read_count=114	side_1_redundant=0	side_2_annotate_key=gene	side_2_continuation=0	side_2_coverage=1.14	side_2_overlap=0	side_2_possible_overlap_registers=232	side_2_read_count=112	side_2_redundant=0	total_non_overlap_reads=4
JC	297	.	CP009273	3588543	-1	CP009273	3589116	1	0	alignment_overlap=9	coverage_minus=1	coverage_plus=2	flanking_left=251	flanking_right=251	frequency=3.104e-02	junction_possible_overlap_registers=232	key=CP009273__3588543__-1__CP009273__3589107__1__9____251__251__0__0	max_left=148	max_left_minus=53	max_left_plus=148	max_min_left=53	max_min_left_minus=53	max_min_left_plus=50	max_min_right=94	max_min_right_minus=0	max_min_right_plus=94	max_pos_hash_score=464	max_right=108	max_right_minus=108	max_right_plus=108	neg_log10_pos_hash_p_value=10.5	new_junction_coverage=0.03	new_junction_read_count=3	polymorphism_frequency=3.104e-02	pos_hash_score=3	prediction=polymorphism	reject=COVERAGE_EVENNESS_SKEW,FREQUENCY_CUTOFF	side_1_annotate_key=gene	side_1_continuation=0	side_1_coverage=0.97	side_1_overlap=9	side_1_possible_overlap_registers=241	side_1_read_count=99	side_1_redundant=0	side_2_annotate_key=gene	side_2_continuation=0	side_2_coverage=0.93	side_2_overlap=0	side_2_possible_overlap_registers=232	side_2_read_count=92	side_2_redundant=0	total_non_overlap_reads=3
JC	298	.	CP009273	3591692	-1	CP009273	3592659	1	0	alignment_overlap=9	coverage_minus=1	coverage_plus=2	flanking_left=251	flanking_right=251	frequency=3.843e-02	junction_possible_overlap_registers=232	key=CP009273__3591692__-1__CP009273__3592650__1__9____251__251__0__0	max_left=114	max_left_minus=114	max_left_plus=90	max_min_left=90	max_min_left_minus=0	max_min_left_plus=90	max_min_right=59	max_min_right_minus=59	max_min_right_plus=0	max_pos_hash_score=464	max_right=148	max_right_minus=59	max_right_plus=148	neg_log10_pos_hash_p_value=10.5	new_junction_coverage=0.03	new_junction_read_count=3	polymorphism_frequency=3.843e-02	pos_hash_score=3	prediction=polymorphism	reject=COVERAGE_EVENNESS_SKEW,FREQUENCY_CUTOFF	side_1_annotate_key=gene	side_1_continuation=0	side_1_coverage=0.75	side_1_overlap=9	side_1_possible_overlap_registers=241	side_1_read_count=77	side_1_redundant=0	side_2_annotate_key=gene	side_2_continuation=0	side_2_coverage=0.77	side_2_overlap=0	side_2_possible_overlap_registers=232	side_2_read_count=76	side_2_redundant=0	total_non_overlap_reads=3
JC	299	.	CP009273	3612970	-1	CP009273	3613481	1	0	alignment_overlap=10	coverage_minus=3	coverage_plus=2	flanking_left=251	flanking_right=251	frequency=1	junction_possible_overlap_registers=231	key=CP009273__3612980__-1__CP009273__3613481__1__10____251__251__1__0	max_left=189	max_left_minus=189	max_left_plus=34	max_min_left=34	max_min_left_minus=34	max_min_left_plus=34	max_min_right=26	max_min_right_minus=26	max_min_right_plus=0	max_pos_hash_score=462	max_right=166	max_right_minus=104	max_right_plus=166	neg_log10_pos_hash_p_value=9.2	new_junction_coverage=0.06	new_junction_read_count=6	polymorphism_frequency=1.000e+00	pos_hash_score=5	prediction=consensus	reject=COVERAGE_EVENNESS_SKEW	side_1_annotate_key=repeat	side_1_continuation=0	side_1_coverage=NA	side_1_overlap=0	side_1_read_count=NA	side_1_redundant=1	side_2_annotate_key=gene	side_2_continuation=0	side_2_coverage=0.00	side_2_overlap=10	side_2_possible_overlap_registers=241	side_2_read_count=0	side_2_redundant=0	total_non_overlap_reads=5
JC	300	.	CP009273	3614796	-1	CP009273	3615202	1	0	alignment_overlap=10	coverage_minus=1	coverage_plus=2	flanking_left=251	flanking_right=251	frequency=1	junction_possible_overlap_registers=231	key=CP009273__3614806__-1__CP009273__3615202__1__10____251__251__1__0	max_left=64	max_left_minus=64	max_left_plus=64	max_min_left=64	max_min_left_minus=64	max_min_left_plus=64	max_min_right=0	max_min_right_minus=0	max_min_right_plus=0	max_pos_hash_score=462	max_right=162	max_right_minus=146	max_right_plus=162	neg_log10_pos_hash_p_value=10.4	new_junction_coverage=0.03	new_junction_read_count=3	polymorphism_frequency=1.000e+00	pos_hash_score=3	prediction=consensus	reject=COVERAGE_EVENNESS_SKEW	side_1_annotate_key=repeat	side_1_continuation=0	side_1_coverage=NA	side_1_overlap=0	side_1_read_count=NA	side_1_redundant=1	side_2_annotate_key=gene	side_2_continuation=0	side_2_coverage=0.00	side_2_overlap=10	side_2_possible_overlap_registers=241	side_2_read_count=0	side_2_redundant=0	total_non_overlap_reads=3
JC	301	.	CP009273	3642387	-1	CP009273	3643264	1	0	alignment_overlap=9	coverage_minus=3	coverage_plus=2	flanking_left=251	flanking_right=251	frequency=5.403e-02	junction_possible_overlap_registers=232	key=CP009273__3642387__-1__CP009273__3643255__1__9____251__251__0__0	max_left=177	max_left_minus=177	max_left_plus=50	max_min_left=50	max_min_left_minus=0	max_min_left_plus=50	max_min_right=81	max_min_right_minus=81	max_min_right_plus=0	max_pos_hash_score=464	max_right=210	max_right_minus=81	max_right_plus=210	neg_log10_pos_hash_p_value=9.2	new_junction_coverage=0.05	new_junction_read_count=5	polymorphism_frequency=5.403e-02	pos_hash_score=5	prediction=polymorphism	reject=COVERAGE_EVENNESS_SKEW,FREQUENCY_CUTOFF	side_1_annotate_key=gene	side_1_continuation=0	side_1_coverage=0.76	side_1_overlap=9	side_1_possible_overlap_registers=241	side_1_read_count=78	side_1_redundant=0	side_2_annotate_key=gene	side_2_continuation=0	side_2_coverage=1.01	side_2_overlap=0	side_2_possible_overlap_registers=232	side_2_read_count=100	side_2_redundant=0	total_non_overlap_reads=5
JC	302	.	CP009273	3684495	-1	CP009273	3685813	1	0	alignment_overlap=11	coverage_minus=2	coverage_plus=2	flanking_left=251	flanking_right=251	frequency=3.669e-02	junction_possible_overlap_registers=230	key=CP009273__3684495__-1__CP009273__3685802__1__11____251__251__0__0	max_left=126	max_left_minus=126	max_left_plus=125	max_min_left=13	max_min_left_minus=0	max_min_left_plus=13	max_min_right=65	max_min_right_minus=64	max_min_right_plus=65	max_pos_hash_score=460	max_right=65	max_right_minus=64	max_right_plus=65	neg_log10_pos_hash_p_value=9.7	new_junction_coverage=0.04	new_junction_read_count=4	polymorphism_frequency=3.669e-02	pos_hash_score=4	prediction=polymorphism	reject=COVERAGE_EVENNESS_SKEW,FREQUENCY_CUTOFF	side_1_annotate_key=gene	side_1_continuation=0	side_1_coverage=1.27	side_1_overlap=11	side_1_possible_overlap_registers=241	side_1_read_count=130	side_1_redundant=0	side_2_annotate_key=gene	side_2_continuation=0	side_2_coverage=0.88	side_2_overlap=0	side_2_possible_overlap_registers=230	side_2_read_count=86	side_2_redundant=0	total_non_overlap_reads=4
JC	303	.	CP009273	3714852	-1	CP009273	3716064	1	0	alignment_overlap=11	coverage_minus=1	coverage_plus=2	flanking_left=251	flanking_right=251	frequency=2.585e-02	junction_possible_overlap_registers=230	key=CP009273__3714852__-1__CP009273__3716053__1__11____251__251__0__0	max_left=88	max_left_minus=88	max_left_plus=88	max_min_left=1	max_min_left_minus=0	max_min_left_plus=1	max_min_right=77	max_min_right_minus=77	max_min_right_plus=77	max_pos_hash_score=460	max_right=239	max_right_minus=77	max_right_plus=239	neg_log10_pos_hash_p_value=10.4	new_junction_coverage=0.03	new_junction_read_count=3	polymorphism_frequency=2.585e-02	pos_hash_score=3	prediction=polymorphism	reject=COVERAGE_EVENNESS_SKEW,FREQUENCY_CUTOFF	side_1_annotate_key=gene	side_1_continuation=0	side_1_coverage=1.26	side_1_overlap=11	side_1_possible_overlap_registers=241	side_1_read_count=129	side_1_redundant=0	side_2_annotate_key=gene	side_2_continuation=0	side_2_coverage=1.05	side_2_overlap=0	side_2_possible_overlap_registers=230	side_2_read_count=103	side_2_redundant=0	total_non_overlap_reads=3
JC	304	.	CP009273	3721067	-1	CP009273	3721548	1	0	alignment_overlap=8	coverage_minus=1	coverage_plus=2	flanking_left=251	flanking_right=251	frequency=2.554e-02	junction_possible_overlap_registers=233	key=CP009273__3721067__-1__CP009273__3721540__1__8____251__251__0__0	max_left=76	max_left_minus=76	max_left_plus=76	max_min_left=5	max_min_left_minus=0	max_min_left_plus=5	max_min_right=60	max_min_right_minus=60	max_min_right_plus=60	max_pos_hash_score=466	max_right=129	max_right_minus=60	max_right_plus=129	neg_log10_pos_hash_p_value=10.5	new_junction_coverage=0.03	new_junction_read_count=3	polymorphism_frequency=2.554e-02	pos_hash_score=3	prediction=polymorphism	reject=COVERAGE_EVENNESS_SKEW,FREQUENCY_CUTOFF	side_1_annotate_key=gene	side_1_continuation=0	side_1_coverage=1.48	side_1_overlap=8	side_1_possible_overlap_registers=241	side_1_read_count=152	side_1_redundant=0	side_2_annotate_key=gene	side_2_continuation=0	side_2_coverage=0.83	side_2_overlap=0	side_2_possible_overlap_registers=233	side_2_read_count=82	side_2_redundant=0	total_non_overlap_reads=3
JC	305	.	CP009273	3737027	-1	CP009273	3738337	1	0	alignment_overlap=10	coverage_minus=2	coverage_plus=2	flanking_left=251	flanking_right=251	frequency=3.611e-02	junction_possible_overlap_registers=231	key=CP009273__3737027__-1__CP009273__3738327__1__10____251__251__0__0	max_left=112	max_left_minus=112	max_left_plus=111	max_min_left=111	max_min_left_minus=88	max_min_left_plus=111	max_min_right=1	max_min_right_minus=1	max_min_right_plus=0	max_pos_hash_score=462	max_right=119	max_right_minus=96	max_right_plus=119	neg_log10_pos_hash_p_value=9.8	new_junction_coverage=0.04	new_junction_read_count=4	polymorphism_frequency=3.611e-02	pos_hash_score=4	prediction=polymorphism	reject=COVERAGE_EVENNESS_SKEW,FREQUENCY_CUTOFF	side_1_annotate_key=gene	side_1_continuation=0	side_1_coverage=1.05	side_1_overlap=10	side_1_possible_overlap_registers=241	side_1_read_count=107	side_1_redundant=0	side_2_annotate_key=gene	side_2_continuation=0	side_2_coverage=1.13	side_2_overlap=0	side_2_possible_overlap_registers=231	side_2_read_count=111	side_2_redundant=0	total_non_overlap_reads=4
JC	306	.	CP009273	3757785	-1	CP009273	3758638	1	0	alignment_overlap=10	coverage_minus=3	coverage_plus=3	flanking_left=251	flanking_right=251	frequency=6.436e-02	junction_possible_overlap_registers=231	key=CP009273__3757795__-1__CP009273__3758638__1__10____251__251__1__0	max_left=123	max_left_minus=123	max_left_plus=34	max_min_left=12	max_min_left_minus=0	max_min_left_plus=12	max_min_right=21	max_min_right_minus=21	max_min_right_plus=21	max_pos_hash_score=462	max_right=158	max_right_minus=21	max_right_plus=158	neg_log10_pos_hash_p_value=8.6	new_junction_coverage=0.06	new_junction_read_count=6	polymorphism_frequency=6.436e-02	pos_hash_score=6	prediction=polymorphism	reject=COVERAGE_EVENNESS_SKEW,FREQUENCY_CUTOFF	side_1_annotate_key=repeat	side_1_continuation=0	side_1_coverage=NA	side_1_overlap=0	side_1_read_count=NA	side_1_redundant=1	side_2_annotate_key=gene	side_2_continuation=0	side_2_coverage=0.89	side_2_overlap=10	side_2_possible_overlap_registers=241	side_2_read_count=91	side_2_redundant=0	total_non_overlap_reads=6
JC	307	.	CP009273	3858068	-1	CP009273	3859037	1	0	alignment_overlap=8	coverage_minus=3	coverage_plus=3	flanking_left=251	flanking_right=251	frequency=5.970e-02	junction_possible_overlap_registers=233	key=CP009273__3858068__-1__CP009273__3859029__1__8____251__251__0__0	max_left=124	max_left_minus=124	max_left_plus=97	max_min_left=79	max_min_left_minus=79	max_min_left_plus=21	max_min_right=85	max_min_right_minus=85	max_min_right_plus=85	max_pos_hash_score=466	max_right=164	max_right_minus=124	max_right_plus=164	neg_log10_pos_hash_p_value=8.7	new_junction_coverage=0.06	new_junction_read_count=6	polymorphism_frequency=5.970e-02	pos_hash_score=6	prediction=polymorphism	reject=COVERAGE_EVENNESS_SKEW,FREQUENCY_CUTOFF	side_1_annotate_key=gene	side_1_continuation=0	side_1_coverage=0.88	side_1_overlap=8	side_1_possible_overlap_registers=241	side_1_read_count=90	side_1_redundant=0	side_2_annotate_key=gene	side_2_continuation=0	side_2_coverage=1.03	side_2_overlap=0	side_2_possible_overlap_registers=233	side_2_read_count=102	side_2_redundant=0	total_non_overlap_reads=6
JC	308	.	CP009273	3896451	-1	CP009273	3897466	1	0	alignment_overlap=9	coverage_minus=1	coverage_plus=2	flanking_left=251	flanking_right=251	frequency=3.118e-02	junction_possible_overlap_registers=232	key=CP009273__3896451__-1__CP009273__3897457__1__9____251__251__0__0	max_left=77	max_left_minus=60	max_left_plus=77	max_min_left=60	max_min_left_minus=0	max_min_left_plus=60	max_min_right=70	max_min_right_minus=3	max_min_right_plus=70	max_pos_hash_score=464	max_right=86	max_right_minus=3	max_right_plus=86	neg_log10_pos_hash_p_value=10.5	new_junction_coverage=0.03	new_junction_read_count=3	polymorphism_frequency=3.118e-02	pos_hash_score=3	prediction=polymorphism	reject=COVERAGE_EVENNESS_SKEW,FREQUENCY_CUTOFF	side_1_annotate_key=gene	side_1_continuation=0	side_1_coverage=0.93	side_1_overlap=9	side_1_possible_overlap_registers=241	side_1_read_count=95	side_1_redundant=0	side_2_annotate_key=gene	side_2_continuation=0	side_2_coverage=0.96	side_2_overlap=0	side_2_possible_overlap_registers=232	side_2_read_count=95	side_2_redundant=0	total_non_overlap_reads=3
JC	309	.	CP009273	3904542	-1	CP009273	3905531	1	0	alignment_overlap=11	coverage_minus=2	coverage_plus=1	flanking_left=251	flanking_right=251	frequency=2.822e-02	junction_possible_overlap_registers=230	key=CP009273__3904542__-1__CP009273__3905520__1__11____251__251__0__0	max_left=143	max_left_minus=143	max_left_plus=115	max_min_left=0	max_min_left_minus=0	max_min_left_plus=0	max_min_right=97	max_min_right_minus=97	max_min_right_plus=39	max_pos_hash_score=460	max_right=97	max_right_minus=97	max_right_plus=39	neg_log10_pos_hash_p_value=10.4	new_junction_coverage=0.03	new_junction_read_count=3	polymorphism_frequency=2.822e-02	pos_hash_score=3	prediction=polymorphism	reject=COVERAGE_EVENNESS_SKEW,FREQUENCY_CUTOFF	side_1_annotate_key=gene	side_1_continuation=0	side_1_coverage=0.94	side_1_overlap=11	side_1_possible_overlap_registers=241	side_1_read_count=96	side_1_redundant=0	side_2_annotate_key=gene	side_2_continuation=0	side_2_coverage=1.18	side_2_overlap=0	side_2_possible_overlap_registers=230	side_2_read_count=115	side_2_redundant=0	total_non_overlap_reads=3
JC	310	.	CP009273	3905968	-1	CP009273	3906530	1	0	alignment_overlap=11	coverage_minus=2	coverage_plus=2	flanking_left=251	flanking_right=251	frequency=3.189e-02	junction_possible_overlap_registers=230	key=CP009273__3905968__-1__CP009273__3906519__1__11____251__251__0__0	max_left=92	max_left_minus=92	max_left_plus=6	max_min_left=92	max_min_left_minus=92	max_min_left_plus=6	max_min_right=0	max_min_right_minus=0	max_min_right_plus=0	max_pos_hash_score=460	max_right=209	max_right_minus=129	max_right_plus=209	neg_log10_pos_hash_p_value=9.7	new_junction_coverage=0.04	new_junction_read_count=4	polymorphism_frequency=3.189e-02	pos_hash_score=4	prediction=polymorphism	reject=COVERAGE_EVENNESS_SKEW,FREQUENCY_CUTOFF	side_1_annotate_key=gene	side_1_continuation=0	side_1_coverage=1.09	side_1_overlap=11	side_1_possible_overlap_registers=241	side_1_read_count=112	side_1_redundant=0	side_2_annotate_key=gene	side_2_continuation=0	side_2_coverage=1.39	side_2_overlap=0	side_2_possible_overlap_registers=230	side_2_read_count=136	side_2_redundant=0	total_non_overlap_reads=4
JC	311	.	CP009273	3938895	-1	CP009273	3939775	1	0	alignment_overlap=9	coverage_minus=3	coverage_plus=3	flanking_left=251	flanking_right=251	frequency=1.409e-01	junction_possible_overlap_registers=232	key=CP009273__3938904__-1__CP009273__3939775__1__9____251__251__1__0	max_left=77	max_left_minus=77	max_left_plus=32	max_min_left=77	max_min_left_minus=77	max_min_left_plus=32	max_min_right=14	max_min_right_minus=14	max_min_right_plus=0	max_pos_hash_score=464	max_right=168	max_right_minus=135	max_right_plus=168	neg_log10_pos_hash_p_value=8.6	new_junction_coverage=0.06	new_junction_read_count=6	polymorphism_frequency=1.409e-01	pos_hash_score=6	prediction=polymorphism	reject=COVERAGE_EVENNESS_SKEW,FREQUENCY_CUTOFF	side_1_annotate_key=repeat	side_1_continuation=0	side_1_coverage=NA	side_1_overlap=0	side_1_read_count=NA	side_1_redundant=1	side_2_annotate_key=gene	side_2_continuation=0	side_2_coverage=0.37	side_2_overlap=9	side_2_possible_overlap_registers=241	side_2_read_count=38	side_2_redundant=0	total_non_overlap_reads=6
JC	312	.	CP009273	3939775	1	CP009273	4160400	-1	0	alignment_overlap=9	coverage_minus=3	coverage_plus=3	flanking_left=251	flanking_right=251	frequency=1.409e-01	junction_possible_overlap_registers=232	key=CP009273__3939775__1__CP009273__4160409__-1__9____251__251__0__1	max_left=168	max_left_minus=168	max_left_plus=135	max_min_left=14	max_min_left_minus=0	max_min_left_plus=14	max_min_right=77	max_min_right_minus=36	max_min_right_plus=77	max_pos_hash_score=464	max_right=77	max_right_minus=36	max_right_plus=77	neg_log10_pos_hash_p_value=8.6	new_junction_coverage=0.06	new_junction_read_count=6	polymorphism_frequency=1.409e-01	pos_hash_score=6	prediction=polymorphism	reject=COVERAGE_EVENNESS_SKEW,FREQUENCY_CUTOFF	side_1_annotate_key=gene	side_1_continuation=0	side_1_coverage=0.37	side_1_overlap=9	side_1_possible_overlap_registers=241	side_1_read_count=38	side_1_redundant=0	side_2_annotate_key=repeat	side_2_continuation=0	side_2_coverage=NA	side_2_overlap=0	side_2_possible_overlap_registers=NA	side_2_read_count=NA	side_2_redundant=1	total_non_overlap_reads=6
JC	313	.	CP009273	3957919	-1	CP009273	3959102	1	0	alignment_overlap=12	coverage_minus=2	coverage_plus=3	flanking_left=251	flanking_right=251	frequency=4.260e-02	junction_possible_overlap_registers=229	key=CP009273__3957919__-1__CP009273__3959090__1__12____251__251__0__0	max_left=41	max_left_minus=41	max_left_plus=41	max_min_left=20	max_min_left_minus=0	max_min_left_plus=20	max_min_right=21	max_min_right_minus=21	max_min_right_plus=21	max_pos_hash_score=458	max_right=218	max_right_minus=21	max_right_plus=218	neg_log10_pos_hash_p_value=9.1	new_junction_coverage=0.05	new_junction_read_count=5	polymorphism_frequency=4.260e-02	pos_hash_score=5	prediction=polymorphism	reject=COVERAGE_EVENNESS_SKEW,FREQUENCY_CUTOFF	side_1_annotate_key=gene	side_1_continuation=0	side_1_coverage=1.23	side_1_overlap=12	side_1_possible_overlap_registers=241	side_1_read_count=126	side_1_redundant=0	side_2_annotate_key=gene	side_2_continuation=0	side_2_coverage=1.08	side_2_overlap=0	side_2_possible_overlap_registers=229	side_2_read_count=105	side_2_redundant=0	total_non_overlap_reads=5
JC	314	.	CP009273	4003765	-1	CP009273	4004542	1	0	alignment_overlap=9	coverage_minus=3	coverage_plus=3	flanking_left=251	flanking_right=251	frequency=5.346e-02	junction_possible_overlap_registers=232	key=CP009273__4003765__-1__CP009273__4004533__1__9____251__251__0__0	max_left=143	max_left_minus=143	max_left_plus=140	max_min_left=60	max_min_left_minus=8	max_min_left_plus=60	max_min_right=54	max_min_right_minus=54	max_min_right_plus=54	max_pos_hash_score=464	max_right=114	max_right_minus=54	max_right_plus=114	neg_log10_pos_hash_p_value=8.6	new_junction_coverage=0.06	new_junction_read_count=6	polymorphism_frequency=5.346e-02	pos_hash_score=6	prediction=polymorphism	reject=COVERAGE_EVENNESS_SKEW,FREQUENCY_CUTOFF	side_1_annotate_key=gene	side_1_continuation=0	side_1_coverage=1.18	side_1_overlap=9	side_1_possible_overlap_registers=241	side_1_read_count=121	side_1_redundant=0	side_2_annotate_key=gene	side_2_continuation=0	side_2_coverage=0.97	side_2_overlap=0	side_2_possible_overlap_registers=232	side_2_read_count=96	side_2_redundant=0	total_non_overlap_reads=6
JC	315	.	CP009273	4025960	-1	CP009273	4026396	1	0	alignment_overlap=11	coverage_minus=2	coverage_plus=2	flanking_left=251	flanking_right=251	frequency=6.591e-02	junction_possible_overlap_registers=230	key=CP009273__4025960__-1__CP009273__4026385__1__11____251__251__0__0	max_left=115	max_left_minus=114	max_left_plus=115	max_min_left=63	max_min_left_minus=0	max_min_left_plus=63	max_min_right=68	max_min_right_minus=28	max_min_right_plus=68	max_pos_hash_score=460	max_right=176	max_right_minus=28	max_right_plus=176	neg_log10_pos_hash_p_value=9.7	new_junction_coverage=0.06	new_junction_read_count=6	polymorphism_frequency=6.591e-02	pos_hash_score=4	prediction=polymorphism	reject=COVERAGE_EVENNESS_SKEW,FREQUENCY_CUTOFF	side_1_annotate_key=gene	side_1_continuation=0	side_1_coverage=0.84	side_1_overlap=11	side_1_possible_overlap_registers=241	side_1_read_count=86	side_1_redundant=0	side_2_annotate_key=gene	side_2_continuation=0	side_2_coverage=0.90	side_2_overlap=0	side_2_possible_overlap_registers=230	side_2_read_count=88	side_2_redundant=0	total_non_overlap_reads=4
JC	316	.	CP009273	4032718	-1	CP009273	4033600	1	0	alignment_overlap=9	coverage_minus=3	coverage_plus=3	flanking_left=251	flanking_right=251	frequency=5.553e-02	junction_possible_overlap_registers=232	key=CP009273__4032718__-1__CP009273__4033591__1__9____251__251__0__1	max_left=77	max_left_minus=77	max_left_plus=32	max_min_left=77	max_min_left_minus=77	max_min_left_plus=32	max_min_right=14	max_min_right_minus=14	max_min_right_plus=0	max_pos_hash_score=464	max_right=168	max_right_minus=135	max_right_plus=168	neg_log10_pos_hash_p_value=8.6	new_junction_coverage=0.06	new_junction_read_count=6	polymorphism_frequency=5.553e-02	pos_hash_score=6	prediction=polymorphism	reject=COVERAGE_EVENNESS_SKEW,FREQUENCY_CUTOFF	side_1_annotate_key=gene	side_1_continuation=0	side_1_coverage=1.04	side_1_overlap=9	side_1_possible_overlap_registers=241	side_1_read_count=106	side_1_redundant=0	side_2_annotate_key=repeat	side_2_continuation=0	side_2_coverage=NA	side_2_overlap=0	side_2_possible_overlap_registers=NA	side_2_read_count=NA	side_2_redundant=1	total_non_overlap_reads=6
JC	317	.	CP009273	4034161	-1	CP009273	4161677	1	-10	alignment_overlap=-10	coverage_minus=4	coverage_plus=3	flanking_left=251	flanking_right=251	frequency=1.127e-01	junction_possible_overlap_registers=231	key=CP009273__4034161__-1__CP009273__4161677__1__-10__AATTAATTCC__251__251__0__0	max_left=106	max_left_minus=106	max_left_plus=86	max_min_left=106	max_min_left_minus=106	max_min_left_plus=51	max_min_right=66	max_min_right_minus=66	max_min_right_plus=66	max_pos_hash_score=462	max_right=154	max_right_minus=154	max_right_plus=143	neg_log10_pos_hash_p_value=8.1	new_junction_coverage=0.07	new_junction_read_count=7	polymorphism_frequency=1.127e-01	pos_hash_score=7	prediction=polymorphism	reject=COVERAGE_EVENNESS_SKEW,FREQUENCY_CUTOFF	side_1_annotate_key=gene	side_1_continuation=0	side_1_coverage=0.47	side_1_overlap=0	side_1_possible_overlap_registers=241	side_1_read_count=48	side_1_redundant=0	side_2_annotate_key=gene	side_2_continuation=0	side_2_coverage=0.65	side_2_overlap=0	side_2_possible_overlap_registers=241	side_2_read_count=67	side_2_redundant=0	total_non_overlap_reads=7	unique_read_sequence=AATTAATTCC
JC	318	.	CP009273	4058273	-1	CP009273	4059684	1	0	alignment_overlap=13	coverage_minus=3	coverage_plus=3	flanking_left=251	flanking_right=251	frequency=4.187e-02	junction_possible_overlap_registers=228	key=CP009273__4058273__-1__CP009273__4059671__1__13____251__251__0__0	max_left=79	max_left_minus=79	max_left_plus=79	max_min_left=69	max_min_left_minus=69	max_min_left_plus=69	max_min_right=74	max_min_right_minus=74	max_min_right_plus=74	max_pos_hash_score=456	max_right=175	max_right_minus=169	max_right_plus=175	neg_log10_pos_hash_p_value=9.1	new_junction_coverage=0.06	new_junction_read_count=6	polymorphism_frequency=4.187e-02	pos_hash_score=5	prediction=polymorphism	reject=COVERAGE_EVENNESS_SKEW,FREQUENCY_CUTOFF	side_1_annotate_key=gene	side_1_continuation=0	side_1_coverage=1.70	side_1_overlap=13	side_1_possible_overlap_registers=241	side_1_read_count=174	side_1_redundant=0	side_2_annotate_key=gene	side_2_continuation=0	side_2_coverage=1.14	side_2_overlap=0	side_2_possible_overlap_registers=228	side_2_read_count=110	side_2_redundant=0	total_non_overlap_reads=6
JC	319	.	CP009273	4059831	-1	CP009273	4060876	1	0	alignment_overlap=12	coverage_minus=2	coverage_plus=4	flanking_left=251	flanking_right=251	frequency=5.889e-02	junction_possible_overlap_registers=229	key=CP009273__4059831__-1__CP009273__4060864__1__12____251__251__0__0	max_left=229	max_left_minus=229	max_left_plus=88	max_min_left=88	max_min_left_minus=0	max_min_left_plus=88	max_min_right=63	max_min_right_minus=63	max_min_right_plus=0	max_pos_hash_score=458	max_right=234	max_right_minus=63	max_right_plus=234	neg_log10_pos_hash_p_value=8.6	new_junction_coverage=0.07	new_junction_read_count=7	polymorphism_frequency=5.889e-02	pos_hash_score=6	prediction=polymorphism	reject=COVERAGE_EVENNESS_SKEW,FREQUENCY_CUTOFF	side_1_annotate_key=gene	side_1_continuation=0	side_1_coverage=1.23	side_1_overlap=12	side_1_possible_overlap_registers=241	side_1_read_count=126	side_1_redundant=0	side_2_annotate_key=gene	side_2_continuation=0	side_2_coverage=1.07	side_2_overlap=0	side_2_possible_overlap_registers=229	side_2_read_count=104	side_2_redundant=0	total_non_overlap_reads=6
JC	320	.	CP009273	4069150	-1	CP009273	4069970	1	0	alignment_overlap=9	coverage_minus=3	coverage_plus=2	flanking_left=251	flanking_right=251	frequency=5.321e-02	junction_possible_overlap_registers=232	key=CP009273__4069150__-1__CP009273__4069961__1__9____251__251__0__0	max_left=120	max_left_minus=120	max_left_plus=120	max_min_left=0	max_min_left_minus=0	max_min_left_plus=0	max_min_right=89	max_min_right_minus=89	max_min_right_plus=89	max_pos_hash_score=464	max_right=89	max_right_minus=89	max_right_plus=89	neg_log10_pos_hash_p_value=9.8	new_junction_coverage=0.05	new_junction_read_count=5	polymorphism_frequency=5.321e-02	pos_hash_score=4	prediction=polymorphism	reject=COVERAGE_EVENNESS_SKEW,FREQUENCY_CUTOFF	side_1_annotate_key=gene	side_1_continuation=0	side_1_coverage=0.80	side_1_overlap=9	side_1_possible_overlap_registers=241	side_1_read_count=82	side_1_redundant=0	side_2_annotate_key=gene	side_2_continuation=0	side_2_coverage=1.00	side_2_overlap=0	side_2_possible_overlap_registers=232	side_2_read_count=99	side_2_redundant=0	total_non_overlap_reads=5
JC	321	.	CP009273	4072557	-1	CP009273	4072996	1	0	alignment_overlap=22	coverage_minus=6	coverage_plus=11	flanking_left=251	flanking_right=251	frequency=1.390e-01	junction_possible_overlap_registers=219	key=CP009273__4072557__-1__CP009273__4072974__1__22____251__251__0__0	max_left=148	max_left_minus=148	max_left_plus=112	max_min_left=112	max_min_left_minus=95	max_min_left_plus=112	max_min_right=93	max_min_right_minus=93	max_min_right_plus=23	max_pos_hash_score=438	max_right=224	max_right_minus=133	max_right_plus=224	neg_log10_pos_hash_p_value=5.2	new_junction_coverage=0.20	new_junction_read_count=19	polymorphism_frequency=1.390e-01	pos_hash_score=14	prediction=polymorphism	reject=COVERAGE_EVENNESS_SKEW,FREQUENCY_CUTOFF	side_1_annotate_key=gene	side_1_continuation=0	side_1_coverage=1.36	side_1_overlap=22	side_1_possible_overlap_registers=241	side_1_read_count=139	side_1_redundant=0	side_2_annotate_key=gene	side_2_continuation=0	side_2_coverage=1.17	side_2_overlap=0	side_2_possible_overlap_registers=219	side_2_read_count=109	side_2_redundant=0	total_non_overlap_reads=17
JC	322	.	CP009273	4119537	-1	CP009273	4120002	1	0	alignment_overlap=11	coverage_minus=2	coverage_plus=2	flanking_left=251	flanking_right=251	frequency=4.756e-02	junction_possible_overlap_registers=230	key=CP009273__4119537__-1__CP009273__4119991__1__11____251__251__0__0	max_left=222	max_left_minus=222	max_left_plus=43	max_min_left=33	max_min_left_minus=0	max_min_left_plus=33	max_min_right=49	max_min_right_minus=49	max_min_right_plus=19	max_pos_hash_score=460	max_right=120	max_right_minus=49	max_right_plus=120	neg_log10_pos_hash_p_value=9.7	new_junction_coverage=0.04	new_junction_read_count=4	polymorphism_frequency=4.756e-02	pos_hash_score=4	prediction=polymorphism	reject=COVERAGE_EVENNESS_SKEW,FREQUENCY_CUTOFF	side_1_annotate_key=gene	side_1_continuation=0	side_1_coverage=0.81	side_1_overlap=11	side_1_possible_overlap_registers=241	side_1_read_count=83	side_1_redundant=0	side_2_annotate_key=gene	side_2_continuation=0	side_2_coverage=0.83	side_2_overlap=0	side_2_possible_overlap_registers=230	side_2_read_count=81	side_2_redundant=0	total_non_overlap_reads=4
JC	323	.	CP009273	4161071	-1	CP009273	4162323	1	0	alignment_overlap=14	coverage_minus=2	coverage_plus=2	flanking_left=251	flanking_right=251	frequency=3.561e-02	junction_possible_overlap_registers=227	key=CP009273__4161085__-1__CP009273__4162323__1__14____251__251__1__0	max_left=132	max_left_minus=132	max_left_plus=21	max_min_left=60	max_min_left_minus=60	max_min_left_plus=21	max_min_right=105	max_min_right_minus=105	max_min_right_plus=0	max_pos_hash_score=454	max_right=232	max_right_minus=136	max_right_plus=232	neg_log10_pos_hash_p_value=9.7	new_junction_coverage=0.04	new_junction_read_count=4	polymorphism_frequency=3.561e-02	pos_hash_score=4	prediction=polymorphism	reject=COVERAGE_EVENNESS_SKEW,FREQUENCY_CUTOFF	side_1_annotate_key=repeat	side_1_continuation=0	side_1_coverage=NA	side_1_overlap=0	side_1_read_count=NA	side_1_redundant=1	side_2_annotate_key=gene	side_2_continuation=0	side_2_coverage=1.12	side_2_overlap=14	side_2_possible_overlap_registers=241	side_2_read_count=115	side_2_redundant=0	total_non_overlap_reads=4
JC	324	.	CP009273	4161677	1	CP009273	4161849	-1	-10	alignment_overlap=-10	coverage_minus=11	coverage_plus=5	flanking_left=251	flanking_right=251	frequency=2.205e-01	junction_possible_overlap_registers=231	key=CP009273__4161677__1__CP009273__4161849__-1__-10__GGAATTAATT__251__251__0__0	max_left=154	max_left_minus=143	max_left_plus=154	max_min_left=91	max_min_left_minus=91	max_min_left_plus=85	max_min_right=106	max_min_right_minus=51	max_min_right_plus=106	max_pos_hash_score=462	max_right=170	max_right_minus=170	max_right_plus=156	neg_log10_pos_hash_p_value=5.5	new_junction_coverage=0.16	new_junction_read_count=16	polymorphism_frequency=2.205e-01	pos_hash_score=14	prediction=polymorphism	reject=COVERAGE_EVENNESS_SKEW	side_1_annotate_key=gene	side_1_continuation=0	side_1_coverage=0.65	side_1_overlap=0	side_1_possible_overlap_registers=241	side_1_read_count=67	side_1_redundant=0	side_2_annotate_key=gene	side_2_continuation=0	side_2_coverage=0.50	side_2_overlap=0	side_2_possible_overlap_registers=241	side_2_read_count=51	side_2_redundant=0	total_non_overlap_reads=16	unique_read_sequence=GGAATTAATT
JC	325	.	CP009273	4181133	-1	CP009273	4182114	1	0	alignment_overlap=10	coverage_minus=2	coverage_plus=2	flanking_left=251	flanking_right=251	frequency=4.420e-02	junction_possible_overlap_registers=231	key=CP009273__4181133__-1__CP009273__4182104__1__10____251__251__0__0	max_left=43	max_left_minus=43	max_left_plus=43	max_min_left=43	max_min_left_minus=43	max_min_left_plus=43	max_min_right=0	max_min_right_minus=0	max_min_right_plus=0	max_pos_hash_score=462	max_right=94	max_right_minus=94	max_right_plus=94	neg_log10_pos_hash_p_value=9.8	new_junction_coverage=0.04	new_junction_read_count=4	polymorphism_frequency=4.420e-02	pos_hash_score=4	prediction=polymorphism	reject=COVERAGE_EVENNESS_SKEW,FREQUENCY_CUTOFF	side_1_annotate_key=gene	side_1_continuation=0	side_1_coverage=0.95	side_1_overlap=10	side_1_possible_overlap_registers=241	side_1_read_count=97	side_1_redundant=0	side_2_annotate_key=gene	side_2_continuation=0	side_2_coverage=0.82	side_2_overlap=0	side_2_possible_overlap_registers=231	side_2_read_count=80	side_2_redundant=0	total_non_overlap_reads=4
JC	326	.	CP009273	4184717	-1	CP009273	4185900	1	0	alignment_overlap=11	coverage_minus=2	coverage_plus=1	flanking_left=251	flanking_right=251	frequency=3.120e-02	junction_possible_overlap_registers=230	key=CP009273__4184717__-1__CP009273__4185889__1__11____251__251__0__0	max_left=161	max_left_minus=161	max_left_plus=107	max_min_left=107	max_min_left_minus=46	max_min_left_plus=107	max_min_right=79	max_min_right_minus=79	max_min_right_plus=0	max_pos_hash_score=460	max_right=133	max_right_minus=79	max_right_plus=133	neg_log10_pos_hash_p_value=10.4	new_junction_coverage=0.03	new_junction_read_count=3	polymorphism_frequency=3.120e-02	pos_hash_score=3	prediction=polymorphism	reject=COVERAGE_EVENNESS_SKEW,FREQUENCY_CUTOFF	side_1_annotate_key=gene	side_1_continuation=0	side_1_coverage=1.01	side_1_overlap=11	side_1_possible_overlap_registers=241	side_1_read_count=103	side_1_redundant=0	side_2_annotate_key=gene	side_2_continuation=0	side_2_coverage=0.90	side_2_overlap=0	side_2_possible_overlap_registers=230	side_2_read_count=88	side_2_redundant=0	total_non_overlap_reads=3
JC	327	.	CP009273	4194722	-1	CP009273	4195839	1	0	alignment_overlap=13	coverage_minus=1	coverage_plus=2	flanking_left=251	flanking_right=251	frequency=4.316e-02	junction_possible_overlap_registers=228	key=CP009273__4194722__-1__CP009273__4195826__1__13____251__251__0__0	max_left=67	max_left_minus=67	max_left_plus=67	max_min_left=67	max_min_left_minus=0	max_min_left_plus=67	max_min_right=20	max_min_right_minus=20	max_min_right_plus=0	max_pos_hash_score=456	max_right=121	max_right_minus=20	max_right_plus=121	neg_log10_pos_hash_p_value=10.4	new_junction_coverage=0.03	new_junction_read_count=3	polymorphism_frequency=4.316e-02	pos_hash_score=3	prediction=polymorphism	reject=COVERAGE_EVENNESS_SKEW,FREQUENCY_CUTOFF	side_1_annotate_key=gene	side_1_continuation=0	side_1_coverage=0.72	side_1_overlap=13	side_1_possible_overlap_registers=241	side_1_read_count=74	side_1_redundant=0	side_2_annotate_key=gene	side_2_continuation=0	side_2_coverage=0.65	side_2_overlap=0	side_2_possible_overlap_registers=228	side_2_read_count=63	side_2_redundant=0	total_non_overlap_reads=3
JC	328	.	CP009273	4201811	-1	CP009273	4202691	1	0	alignment_overlap=9	coverage_minus=3	coverage_plus=3	flanking_left=251	flanking_right=251	frequency=NA	junction_possible_overlap_registers=232	key=CP009273__4201811__-1__CP009273__4202682__1__9____251__251__1__1	max_left=77	max_left_minus=77	max_left_plus=32	max_min_left=77	max_min_left_minus=77	max_min_left_plus=32	max_min_right=14	max_min_right_minus=14	max_min_right_plus=0	max_pos_hash_score=464	max_right=168	max_right_minus=135	max_right_plus=168	neg_log10_pos_hash_p_value=8.6	new_junction_coverage=0.06	new_junction_read_count=6	polymorphism_frequency=NA	pos_hash_score=6	prediction=unknown	reject=COVERAGE_EVENNESS_SKEW	side_1_annotate_key=repeat	side_1_continuation=0	side_1_coverage=NA	side_1_overlap=9	side_1_read_count=NA	side_1_redundant=1	side_2_annotate_key=repeat	side_2_continuation=0	side_2_coverage=NA	side_2_overlap=0	side_2_possible_overlap_registers=NA	side_2_read_count=NA	side_2_redundant=1	total_non_overlap_reads=6
JC	329	.	CP009273	4248148	-1	CP009273	4249015	1	0	alignment_overlap=7	coverage_minus=2	coverage_plus=2	flanking_left=251	flanking_right=251	frequency=3.814e-02	junction_possible_overlap_registers=234	key=CP009273__4248148__-1__CP009273__4249008__1__7____251__251__0__0	max_left=74	max_left_minus=74	max_left_plus=73	max_min_left=74	max_min_left_minus=74	max_min_left_plus=73	max_min_right=0	max_min_right_minus=0	max_min_right_plus=0	max_pos_hash_score=468	max_right=89	max_right_minus=79	max_right_plus=89	neg_log10_pos_hash_p_value=9.8	new_junction_coverage=0.04	new_junction_read_count=4	polymorphism_frequency=3.814e-02	pos_hash_score=4	prediction=polymorphism	reject=COVERAGE_EVENNESS_SKEW,FREQUENCY_CUTOFF	side_1_annotate_key=gene	side_1_continuation=0	side_1_coverage=1.08	side_1_overlap=7	side_1_possible_overlap_registers=241	side_1_read_count=111	side_1_redundant=0	side_2_annotate_key=gene	side_2_continuation=0	side_2_coverage=0.95	side_2_overlap=0	side_2_possible_overlap_registers=234	side_2_read_count=94	side_2_redundant=0	total_non_overlap_reads=4
JC	330	.	CP009273	4266305	-1	CP009273	4267481	1	0	alignment_overlap=12	coverage_minus=4	coverage_plus=2	flanking_left=251	flanking_right=251	frequency=5.771e-02	junction_possible_overlap_registers=229	key=CP009273__4266305__-1__CP009273__4267469__1__12____251__251__0__0	max_left=172	max_left_minus=172	max_left_plus=31	max_min_left=47	max_min_left_minus=47	max_min_left_plus=31	max_min_right=40	max_min_right_minus=40	max_min_right_plus=0	max_pos_hash_score=458	max_right=208	max_right_minus=107	max_right_plus=208	neg_log10_pos_hash_p_value=8.6	new_junction_coverage=0.06	new_junction_read_count=6	polymorphism_frequency=5.771e-02	pos_hash_score=6	prediction=polymorphism	reject=COVERAGE_EVENNESS_SKEW,FREQUENCY_CUTOFF	side_1_annotate_key=gene	side_1_continuation=0	side_1_coverage=1.19	side_1_overlap=12	side_1_possible_overlap_registers=241	side_1_read_count=122	side_1_redundant=0	side_2_annotate_key=gene	side_2_continuation=0	side_2_coverage=0.82	side_2_overlap=0	side_2_possible_overlap_registers=229	side_2_read_count=80	side_2_redundant=0	total_non_overlap_reads=6
JC	331	.	CP009273	4281130	-1	CP009273	4282022	1	0	alignment_overlap=13	coverage_minus=4	coverage_plus=6	flanking_left=251	flanking_right=251	frequency=1.017e-01	junction_possible_overlap_registers=228	key=CP009273__4281130__-1__CP009273__4282009__1__13____251__251__0__0	max_left=155	max_left_minus=155	max_left_plus=136	max_min_left=61	max_min_left_minus=61	max_min_left_plus=23	max_min_right=102	max_min_right_minus=83	max_min_right_plus=102	max_pos_hash_score=456	max_right=209	max_right_minus=107	max_right_plus=209	neg_log10_pos_hash_p_value=7.2	new_junction_coverage=0.10	new_junction_read_count=10	polymorphism_frequency=1.017e-01	pos_hash_score=9	prediction=polymorphism	reject=COVERAGE_EVENNESS_SKEW,FREQUENCY_CUTOFF	side_1_annotate_key=gene	side_1_continuation=0	side_1_coverage=0.98	side_1_overlap=13	side_1_possible_overlap_registers=241	side_1_read_count=100	side_1_redundant=0	side_2_annotate_key=gene	side_2_continuation=0	side_2_coverage=0.85	side_2_overlap=0	side_2_possible_overlap_registers=228	side_2_read_count=82	side_2_redundant=0	total_non_overlap_reads=10
JC	332	.	CP009273	4410933	-1	CP009273	4412137	1	0	alignment_overlap=8	coverage_minus=2	coverage_plus=1	flanking_left=251	flanking_right=251	frequency=2.728e-02	junction_possible_overlap_registers=233	key=CP009273__4410933__-1__CP009273__4412129__1__8____251__251__0__0	max_left=69	max_left_minus=69	max_left_plus=11	max_min_left=69	max_min_left_minus=69	max_min_left_plus=11	max_min_right=20	max_min_right_minus=20	max_min_right_plus=0	max_pos_hash_score=466	max_right=147	max_right_minus=147	max_right_plus=147	neg_log10_pos_hash_p_value=10.5	new_junction_coverage=0.03	new_junction_read_count=3	polymorphism_frequency=2.728e-02	pos_hash_score=3	prediction=polymorphism	reject=COVERAGE_EVENNESS_SKEW,FREQUENCY_CUTOFF	side_1_annotate_key=gene	side_1_continuation=0	side_1_coverage=1.19	side_1_overlap=8	side_1_possible_overlap_registers=241	side_1_read_count=122	side_1_redundant=0	side_2_annotate_key=gene	side_2_continuation=0	side_2_coverage=0.97	side_2_overlap=0	side_2_possible_overlap_registers=233	side_2_read_count=96	side_2_redundant=0	total_non_overlap_reads=3
JC	333	.	CP009273	4422529	-1	CP009273	4423999	1	0	alignment_overlap=9	coverage_minus=2	coverage_plus=2	flanking_left=251	flanking_right=251	frequency=5.166e-02	junction_possible_overlap_registers=232	key=CP009273__4422529__-1__CP009273__4423990__1__9____251__251__0__0	max_left=120	max_left_minus=120	max_left_plus=68	max_min_left=68	max_min_left_minus=0	max_min_left_plus=68	max_min_right=67	max_min_right_minus=67	max_min_right_plus=0	max_pos_hash_score=464	max_right=69	max_right_minus=67	max_right_plus=69	neg_log10_pos_hash_p_value=9.8	new_junction_coverage=0.05	new_junction_read_count=5	polymorphism_frequency=5.166e-02	pos_hash_score=4	prediction=polymorphism	reject=COVERAGE_EVENNESS_SKEW,FREQUENCY_CUTOFF	side_1_annotate_key=gene	side_1_continuation=0	side_1_coverage=0.90	side_1_overlap=9	side_1_possible_overlap_registers=241	side_1_read_count=92	side_1_redundant=0	side_2_annotate_key=gene	side_2_continuation=0	side_2_coverage=0.96	side_2_overlap=0	side_2_possible_overlap_registers=232	side_2_read_count=95	side_2_redundant=0	total_non_overlap_reads=4
JC	334	.	CP009273	4432267	-1	CP009273	4432990	1	0	alignment_overlap=11	coverage_minus=1	coverage_plus=2	flanking_left=251	flanking_right=251	frequency=2.818e-02	junction_possible_overlap_registers=230	key=CP009273__4432267__-1__CP009273__4432979__1__11____251__251__0__0	max_left=104	max_left_minus=51	max_left_plus=104	max_min_left=104	max_min_left_minus=51	max_min_left_plus=104	max_min_right=0	max_min_right_minus=0	max_min_right_plus=0	max_pos_hash_score=460	max_right=190	max_right_minus=189	max_right_plus=190	neg_log10_pos_hash_p_value=10.4	new_junction_coverage=0.03	new_junction_read_count=3	polymorphism_frequency=2.818e-02	pos_hash_score=3	prediction=polymorphism	reject=COVERAGE_EVENNESS_SKEW,FREQUENCY_CUTOFF	side_1_annotate_key=gene	side_1_continuation=0	side_1_coverage=1.08	side_1_overlap=11	side_1_possible_overlap_registers=241	side_1_read_count=111	side_1_redundant=0	side_2_annotate_key=gene	side_2_continuation=0	side_2_coverage=1.03	side_2_overlap=0	side_2_possible_overlap_registers=230	side_2_read_count=101	side_2_redundant=0	total_non_overlap_reads=3
JC	335	.	CP009273	4487998	1	CP009273	4489329	-1	0	alignment_overlap=0	coverage_minus=8	coverage_plus=2	flanking_left=251	flanking_right=251	frequency=NA	junction_possible_overlap_registers=241	key=CP009273__4487998__1__CP009273__4489329__-1__0____251__251__1__1	max_left=230	max_left_minus=230	max_left_plus=137	max_min_left=81	max_min_left_minus=74	max_min_left_plus=81	max_min_right=106	max_min_right_minus=20	max_min_right_plus=106	max_pos_hash_score=482	max_right=230	max_right_minus=230	max_right_plus=170	neg_log10_pos_hash_p_value=7.5	new_junction_coverage=0.14	new_junction_read_count=14	polymorphism_frequency=NA	pos_hash_score=9	prediction=unknown	reject=COVERAGE_EVENNESS_SKEW	side_1_annotate_key=repeat	side_1_continuation=0	side_1_coverage=NA	side_1_overlap=0	side_1_read_count=NA	side_1_redundant=1	side_2_annotate_key=repeat	side_2_continuation=0	side_2_coverage=NA	side_2_overlap=0	side_2_possible_overlap_registers=NA	side_2_read_count=NA	side_2_redundant=1	total_non_overlap_reads=10
JC	336	.	CP009273	4491776	-1	CP009273	4492477	1	0	alignment_overlap=10	coverage_minus=3	coverage_plus=3	flanking_left=251	flanking_right=251	frequency=5.825e-02	junction_possible_overlap_registers=231	key=CP009273__4491776__-1__CP009273__4492467__1__10____251__251__0__0	max_left=130	max_left_minus=130	max_left_plus=80	max_min_left=1	max_min_left_minus=0	max_min_left_plus=1	max_min_right=73	max_min_right_minus=73	max_min_right_plus=73	max_pos_hash_score=462	max_right=162	max_right_minus=73	max_right_plus=162	neg_log10_pos_hash_p_value=8.6	new_junction_coverage=0.06	new_junction_read_count=6	polymorphism_frequency=5.825e-02	pos_hash_score=6	prediction=polymorphism	reject=COVERAGE_EVENNESS_SKEW,FREQUENCY_CUTOFF	side_1_annotate_key=gene	side_1_continuation=0	side_1_coverage=0.94	side_1_overlap=10	side_1_possible_overlap_registers=241	side_1_read_count=96	side_1_redundant=0	side_2_annotate_key=gene	side_2_continuation=0	side_2_coverage=1.04	side_2_overlap=0	side_2_possible_overlap_registers=231	side_2_read_count=102	side_2_redundant=0	total_non_overlap_reads=6
JC	337	.	CP009273	4493577	-1	CP009273	4494590	1	0	alignment_overlap=10	coverage_minus=2	coverage_plus=1	flanking_left=251	flanking_right=251	frequency=2.240e-02	junction_possible_overlap_registers=231	key=CP009273__4493577__-1__CP009273__4494580__1__10____251__251__0__0	max_left=71	max_left_minus=71	max_left_plus=53	max_min_left=53	max_min_left_minus=53	max_min_left_plus=53	max_min_right=1	max_min_right_minus=1	max_min_right_plus=0	max_pos_hash_score=462	max_right=119	max_right_minus=119	max_right_plus=119	neg_log10_pos_hash_p_value=10.4	new_junction_coverage=0.03	new_junction_read_count=3	polymorphism_frequency=2.240e-02	pos_hash_score=3	prediction=polymorphism	reject=COVERAGE_EVENNESS_SKEW,FREQUENCY_CUTOFF	side_1_annotate_key=gene	side_1_continuation=0	side_1_coverage=1.20	side_1_overlap=10	side_1_possible_overlap_registers=241	side_1_read_count=123	side_1_redundant=0	side_2_annotate_key=gene	side_2_continuation=0	side_2_coverage=1.47	side_2_overlap=0	side_2_possible_overlap_registers=231	side_2_read_count=144	side_2_redundant=0	total_non_overlap_reads=3
JC	338	.	CP009273	4560448	-1	CP009273	4561619	1	0	alignment_overlap=12	coverage_minus=3	coverage_plus=3	flanking_left=251	flanking_right=251	frequency=6.417e-02	junction_possible_overlap_registers=229	key=CP009273__4560448__-1__CP009273__4561607__1__12____251__251__0__0	max_left=227	max_left_minus=227	max_left_plus=156	max_min_left=81	max_min_left_minus=13	max_min_left_plus=81	max_min_right=110	max_min_right_minus=110	max_min_right_plus=83	max_pos_hash_score=458	max_right=134	max_right_minus=110	max_right_plus=134	neg_log10_pos_hash_p_value=8.6	new_junction_coverage=0.07	new_junction_read_count=7	polymorphism_frequency=6.417e-02	pos_hash_score=6	prediction=polymorphism	reject=COVERAGE_EVENNESS_SKEW,FREQUENCY_CUTOFF	side_1_annotate_key=gene	side_1_continuation=0	side_1_coverage=0.95	side_1_overlap=12	side_1_possible_overlap_registers=241	side_1_read_count=97	side_1_redundant=0	side_2_annotate_key=gene	side_2_continuation=0	side_2_coverage=1.15	side_2_overlap=0	side_2_possible_overlap_registers=229	side_2_read_count=112	side_2_redundant=0	total_non_overlap_reads=6
JC	339	.	CP009273	4618949	-1	CP009273	4619796	1	0	alignment_overlap=22	coverage_minus=3	coverage_plus=3	flanking_left=251	flanking_right=251	frequency=8.016e-02	junction_possible_overlap_registers=219	key=CP009273__4618949__-1__CP009273__4619774__1__22____251__251__0__0	max_left=80	max_left_minus=80	max_left_plus=64	max_min_left=64	max_min_left_minus=0	max_min_left_plus=64	max_min_right=26	max_min_right_minus=24	max_min_right_plus=26	max_pos_hash_score=438	max_right=122	max_right_minus=24	max_right_plus=122	neg_log10_pos_hash_p_value=9.4	new_junction_coverage=0.06	new_junction_read_count=6	polymorphism_frequency=8.016e-02	pos_hash_score=4	prediction=polymorphism	reject=COVERAGE_EVENNESS_SKEW,FREQUENCY_CUTOFF	side_1_annotate_key=gene	side_1_continuation=0	side_1_coverage=0.78	side_1_overlap=22	side_1_possible_overlap_registers=241	side_1_read_count=80	side_1_redundant=0	side_2_annotate_key=gene	side_2_continuation=0	side_2_coverage=0.70	side_2_overlap=0	side_2_possible_overlap_registers=219	side_2_read_count=65	side_2_redundant=0	total_non_overlap_reads=6
UN	340	.	CP009273	15617	16516
UN	341	.	CP009273	16519	16519
UN	342	.	CP009273	20028	20028
UN	343	.	CP009273	20034	20319
UN	344	.	CP009273	220468	221029
UN	345	.	CP009273	221031	221031
UN	346	.	CP009273	221033	221033
UN	347	.	CP009273	221035	221035
UN	348	.	CP009273	221564	221848
UN	349	.	CP009273	223714	224935
UN	350	.	CP009273	266491	266762
UN	351	.	CP009273	269908	270625
UN	352	.	CP009273	275105	275414
UN	353	.	CP009273	286576	286577
UN	354	.	CP009273	286579	286579
UN	355	.	CP009273	286581	286885
UN	356	.	CP009273	311182	311948
UN	357	.	CP009273	366232	366972
UN	358	.	CP009273	376961	377815
UN	359	.	CP009273	387389	387391
UN	360	.	CP009273	387394	387394
UN	361	.	CP009273	387398	388186
UN	362	.	CP009273	521565	521937
UN	363	.	CP009273	562449	562450
UN	364	.	CP009273	562452	562454
UN	365	.	CP009273	562456	563259
UN	366	.	CP009273	570268	570268
UN	367	.	CP009273	570275	571026
UN	368	.	CP009273	603677	603682
UN	369	.	CP009273	603685	604573
UN	370	.	CP009273	683536	684283
UN	371	.	CP009273	1089925	1090740
UN	372	.	CP009273	1090748	1090748
UN	373	.	CP009273	1390527	1391257
UN	374	.	CP009273	1427136	1427136
UN	375	.	CP009273	1427138	1427217
UN	376	.	CP009273	1462399	1463269
UN	377	.	CP009273	1463792	1464547
UN	378	.	CP009273	1464551	1464551
UN	379	.	CP009273	1522816	1522816
UN	380	.	CP009273	1522818	1522818
UN	381	.	CP009273	1522822	1523197
UN	382	.	CP009273	1523207	1523207
UN	383	.	CP009273	1565330	1565330
UN	384	.	CP009273	1565335	1565367
UN	385	.	CP009273	1565377	1565377
UN	386	.	CP009273	1628593	1628668
UN	387	.	CP009273	1645341	1645580
UN	388	.	CP009273	2060447	2060554
UN	389	.	CP009273	2062647	2063536
UN	390	.	CP009273	2095467	2095467
UN	391	.	CP009273	2095471	2096188
UN	392	.	CP009273	2163877	2163878
UN	393	.	CP009273	2163880	2163880
UN	394	.	CP009273	2163882	2164688
UN	395	.	CP009273	2164690	2164690
UN	396	.	CP009273	2164692	2164692
UN	397	.	CP009273	2282629	2283354
UN	398	.	CP009273	2507984	2508876
UN	399	.	CP009273	2719664	2722369
UN	400	.	CP009273	2723167	2724076
UN	401	.	CP009273	2850455	2852993
UN	402	.	CP009273	2989940	2990819
UN	403	.	CP009273	3123725	3124474
UN	404	.	CP009273	3179700	3180553
UN	405	.	CP009273	3359151	3359151
UN	406	.	CP009273	3359154	3359154
UN	407	.	CP009273	3359157	3359876
UN	408	.	CP009273	3417256	3417782
UN	409	.	CP009273	3418235	3419975
UN	410	.	CP009273	3420401	3421707
UN	411	.	CP009273	3421710	3421710
UN	412	.	CP009273	3463761	3463882
UN	413	.	CP009273	3577024	3577312
UN	414	.	CP009273	3612875	3614217
UN	415	.	CP009273	3614682	3615436
UN	416	.	CP009273	3645619	3646364
UN	417	.	CP009273	3659977	3659977
UN	418	.	CP009273	3659988	3660024
UN	419	.	CP009273	3755857	3757194
UN	420	.	CP009273	3757675	3758410
UN	421	.	CP009273	3758415	3758415
UN	422	.	CP009273	3758417	3758417
UN	423	.	CP009273	3935635	3936525
UN	424	.	CP009273	3936528	3936528
UN	425	.	CP009273	3936531	3936531
UN	426	.	CP009273	3937657	3938691
UN	427	.	CP009273	4028765	4028766
UN	428	.	CP009273	4028769	4028871
UN	429	.	CP009273	4029320	4029320
UN	430	.	CP009273	4029332	4030220
UN	431	.	CP009273	4031434	4031807
UN	432	.	CP009273	4032304	4032505
UN	433	.	CP009273	4032997	4033728
UN	434	.	CP009273	4156455	4156567
UN	435	.	CP009273	4156794	4157915
UN	436	.	CP009273	4158744	4161346
UN	437	.	CP009273	4166712	4166810
UN	438	.	CP009273	4198271	4199430
UN	439	.	CP009273	4200178	4202819
UN	440	.	CP009273	4488241	4489086
UN	441	.	CP009273	4497511	4498266
