# Supplementary material for: Mutators can drive the evolution of multi-resistance to antibiotics
Source: PLoS Genet. 2023 Jun 13;19(6):e1010791. doi: 10.1371/journal.pgen.1010791 (PMC10292718; doi:10.1371/journal.pgen.1010791)
Supplement: S2 File — (ZIP) [file pgen.1010791.s005.zip › key.csv]

Tube Label	Sequencing ID	Sample Name	Mutator frequency	Well	breseq output name
1.90.B7	58825	low_B7-1.90.B7	low	B7	058825_lowB7190B7.gd
1.90.E2	58826	low_C10-1.90.E2	low	C10	058826_lowC10190E2.gd
1.90.D4	58827	low_C6-1.90.D4	low	C6	058827_lowC6190D4.gd
1.90.F6	58828	low_D10-1.90.F6	low	D10	058828_lowD10190F6.gd
1.90.H4	58829	low_E10-1.90.H4	low	E10	058829_lowE10190H4.gd
1.90.G4	58830	low_E4-1.90.G4	low	E4	058830_lowE4190G4.gd
1.90.I2	58831	low_F4-1.90.I2	low	F4	058831_lowF4190I2.gd
1.90.I4	58832	low_F6-1.90.I4	low	F6	058832_lowF6190I4.gd
1.90.J5	58833	low_G3-1.90.J5	low	G3	058833_lowG3190J5.gd
1.90.K5	58834	low_G9-1.90.K5	low	G9	058834_lowG9190K5.gd
1.75.B4	58835	intermediate_B4-1.75.B4	intermediate	B4	058835_intermediateB4175B4.gd
1.75.B5	58836	intermediate_B5-1.75.B5	intermediate	B5	058836_intermediateB5175B5.gd
1.75.B6	58837	intermediate_B6-1.75.B6	intermediate	B6	058837_intermediateB6175B6.gd
1.75.E2	58838	intermediate_C10-1.75.E2	intermediate	C10	058838_intermediateC10175E2.gd
1.75.D2	58839	intermediate_C4-1.75.D2	intermediate	C4	058839_intermediateC4175D2.gd
1.75.F6	58840	intermediate_D10-1.75.F6	intermediate	D10	058840_intermediateD10175F6.gd
1.75.G2	58841	intermediate_E2-1.75.G2	intermediate	E2	058841_intermediateE2175G2.gd
1.75.G4	58842	intermediate_E4-1.75.G4	intermediate	E4	058842_intermediateE4175G4.gd
1.75.J4	58843	intermediate_G2-1.75.J4	intermediate	G2	058843_intermediateG2175J4.gd
1.75.K5	58844	intermediate_G9-1.75.K5	intermediate	G9	058844_intermediateG9175K5.gd
1.50.E3	58845	high_C11-1.50.E3	high	C11	058845_highC11150E3.gd
1.50.D2	58846	high_C4-1.50.D2	high	C4	058846_highC4150D2.gd
1.50.F4	58847	high_D8-1.50.F4	high	D8	058847_highD8150F4.gd
1.50.H2	58848	high_E8-1.50.H2	high	E8	058848_highE8150H2.gd
1.50.J2	58849	high_F10-1.50.J2	high	F10	058849_highF10150J2.gd
1.50.H7	58850	high_F3-1.50.H7	high	F3	058850_highF3150H7.gd
1.50.I3	58851	high_F5-1.50.I3	high	F5	058851_highF5150I3.gd
1.50.K7	58852	high_G11-1.50.K7	high	G11	058852_highG11150K7.gd
1.50.J7	58853	high_G5-1.50.J7	high	G5	058853_highG5150J7.gd
1.50.K3	58854	high_G7-1.50.K3	high	G7	058854_highG7150K3.gd
